# Supplementary material for: Abundant Topological Outliers in Social Media Data and Their Effect on Spatial Analysis
Source: PLoS One. 2016 Sep 9;11(9):e0162360. doi: 10.1371/journal.pone.0162360 (PMC5017681; doi:10.1371/journal.pone.0162360)
Supplement: S5 Dataset — See the respective attached file. (ZIP) [file pone.0162360.s005.zip › S5_overlap_lws/clust_70_79.csv]

50000.0	50000.0	0
50005.617866136956	50000.0519731636	0
50002.52047643192	50004.876090250946	0
50002.689334711264	50003.13657812308	0
49993.82957819091	50000.67820598295	0
49999.02133034173	50002.74311771021	0
50000.62508924751	49997.57153556058	0
50003.12463782944	50000.09610427862	0
49997.57385027558	49999.84121669528	0
50000.7474054147	50010.00724846448	0
49994.4714122237	50008.6578664922	0
50009.65697956892	49993.518401903086	0
50006.21919399996	50005.54852243241	0
50001.095320914435	50006.51696888545	0
49997.76648551505	50011.80979805977	0
49992.871942356476	50015.39754370275	0
50012.74981278483	49986.73871695857	0
50018.58647191826	49990.55611261125	0
49993.479156172514	50013.71835514086	0
50015.96499319302	50006.705808788436	0
49989.3655601913	50011.220919868014	0
50020.12901804716	49990.64524344877	0
49997.53397774438	50013.28163175991	0
49992.02291687238	49993.22394946702	0
49993.70087287382	50012.49075380555	0
50014.038708603686	50009.481436982765	0
49990.5206090736	50010.10707474396	0
49995.815075999715	50002.757859915895	0
49988.57262477311	50018.87567586168	0
49985.205754429204	50018.991416067714	0
50000.753092597726	50008.92987510806	0
50007.12835689727	50004.5064469943	0
49988.18316939765	50021.965627571284	0
50023.00980510928	50012.84799172331	0
50015.303310407464	50002.549411548316	0
50003.71952171015	50003.70894044671	0
50008.88986368925	49979.077652611086	0
49996.81979534139	49995.34390749475	0
49998.94671960802	49990.96645783639	0
50007.58827520875	49972.71365685861	0
50008.876317257826	50005.85307888341	0
50000.8144250401	50013.706889942834	0
50003.714838425534	50007.820901458785	0
50001.588387733704	49976.2283774819	0
50016.100105237405	50010.206884821266	0
50001.35678820628	50015.50812547974	0
49986.21253594532	50016.916857276745	0
49996.35393901498	50000.28888942667	0
50006.46273709469	50012.86513056279	0
50004.75420497777	50017.69122242193	0
50005.66435559645	50003.276707844845	0
49992.34798452613	50027.8751629872	0
49995.45944176766	50024.66749863028	0
49984.74545734642	50026.693621182414	0
49991.107740510946	50005.27986082665	0
50002.66515454976	50012.75072682848	0
49981.244047583124	50021.223953608634	0
50024.3612314805	50010.80504013063	0
49999.239320752036	49976.959525565035	0
49987.115787018316	50000.97386580161	0
50005.81254185144	49991.93259326773	0
50009.513775259125	50007.19859393015	0
50022.34214683989	50018.54227954308	0
50018.211643719034	49989.32904480352	0
50004.547079700096	49982.58527082029	0
49988.8456146988	49993.5372812326	0
49990.448020219235	50002.43383338751	0
49988.8883163795	50025.70348757823	0
49993.95605091015	49990.62298435866	0
49979.57349343251	50017.44743331287	0
49993.61998194337	49998.8335980756	0
50014.931316771435	49985.91142186888	0
49993.608343833825	49992.74728509485	0
49977.440538726456	50020.13597552961	0
50007.968850473684	50013.02057694987	0
50013.34750767807	50004.97356768187	0
50003.200530054564	50017.44372002275	0
49999.23305352258	50009.409663930746	0
49991.425046132455	50023.405105677804	0
49994.724523319564	50019.00029264135	0
49991.27881765631	50010.76046682384	0
50006.84586173645	49978.00618291794	0
50028.831314768526	50011.34911333689	0
50001.3612650346	49979.21196468529	0
50020.98863127538	50004.80596532164	0
49998.75093557429	49995.82732925432	0
49995.4441258003	49997.28253788326	0
49991.489081565116	50012.21829990068	0
50006.24099323281	50011.48454490207	0
50004.79866590971	49991.89932227533	0
50016.233772829895	50003.19904894724	0
50016.714459267714	50015.182749829175	0
50017.7315448403	50017.16734048088	0
50021.991572317085	50017.52189201108	0
50006.91518930322	49998.42962103721	0
50007.56048927315	49991.89347014625	0
49993.93809606977	49988.93913320493	0
49987.00664227186	50012.58033247648	0
49997.0858178483	50008.93395138812	0
49994.04919956522	50016.66461972759	0
50011.84285352973	50005.72617756539	0
50014.481944166946	50006.68362759123	0
50007.871174675056	49990.44715453634	0
49993.63386266311	50008.00409428245	0
50022.74306037996	50021.18141586944	0
50005.93254669708	49984.05523899566	0
49992.24889826113	50009.939607623324	0
50008.4427934885	49998.58463635654	0
50001.04290890485	50011.37214186102	0
49999.3052704781	49993.19977632991	0
50010.89753360852	50022.16578353757	0
49993.175524820836	50006.918569045156	0
50016.91622746796	49988.41137453173	0
50003.59408194109	50010.58844588422	0
49989.481770527505	49995.4861177332	0
49984.73585085144	49994.20070302458	0
50012.837114776354	49985.1365133406	0
50000.34305247011	50012.785151609714	0
49995.93687457166	50016.99500522154	0
50003.31097355637	49986.238309245724	0
50000.04605916713	50022.082498322925	0
49979.589436539696	50028.499326432466	0
49985.52414874005	50010.01286309389	0
50007.108907010544	50020.95847414887	0
49986.966473469394	49991.51938352491	0
49996.327747491756	49980.00227674999	0
49988.17212697217	49996.38698153703	0
50019.31313217457	50007.61923985611	0
49992.53588896353	50022.37133355393	0
49999.09466713823	50013.476121375024	0
50029.14446966455	50014.75448633938	0
50013.38928689112	50014.433837214296	0
49991.27886238349	50020.93796858425	0
49991.83480712943	49987.47643329798	0
50024.589045646135	50016.69583277622	0
49990.247207031265	50014.37724764673	0
50003.43966867959	49997.20275845644	0
49979.17630883298	50019.5881879999	0
50004.97473340724	50011.470830402024	0
50000.53356820436	50002.76897484182	0
50001.61653316917	50021.572832778234	0
50018.94424032681	49993.60663840168	0
50020.38047703234	50020.74765985587	0
50003.83350669472	50012.03122730116	0
49994.89504568151	50012.84439750901	0
49996.87682846905	50025.861913791916	0
49997.098711243336	49994.16967536577	0
50008.03526460013	50010.35644971345	0
50001.92318083519	50017.45295154525	0
50000.377491796935	49976.984220335165	0
50026.91338485968	50022.55672487124	0
50010.45322470468	49995.07446463879	0
50025.84685964897	50018.18498681671	0
49990.80211823522	49972.58716393453	0
49994.72272385651	50011.37120620343	0
50001.852378398005	50018.878474248006	0
49993.667654834906	49987.16892821146	0
50007.45552580738	50016.24722775261	0
50006.35128652182	50019.260102430024	0
50017.30387364059	50007.37394946992	0
49992.58703477916	49996.877168060775	0
50009.947620039384	50010.555094314834	0
49981.69947842373	50032.69512916941	0
49998.7770444248	50004.736977470784	0
49994.8396787193	50028.32619228644	0
49982.117999111564	50004.50644407321	0
50013.2587395598	49973.331376080634	0
50007.117533706994	50013.97330272922	0
49986.106936163014	50005.875429998	0
50001.72815943438	49991.6223069385	0
49998.46111792426	49998.329947724305	0
49993.05079443288	49995.51758079045	0
49989.09372078051	50029.30164552847	0
49992.520614717694	50005.040407713124	0
49983.052676738946	50016.443790599325	0
50009.99933301167	49987.13042252917	0
50015.98052851708	50019.71642252736	0
50016.21088632802	50021.48245778065	0
49998.70534882709	50006.917655615514	0
50009.12283055781	49982.086019546914	0
50019.024422535396	49979.180277617896	0
49990.26812337824	50030.2433063761	0
50003.491373859586	50026.35326489596	0
50014.994024579595	50017.72461282274	0
49999.503039100484	49979.993643984395	0
50016.59446989725	50011.704717480185	0
49987.5977680182	50016.2290938631	0
50006.390223561066	50006.65247227412	0
49981.80446184957	50026.90913270939	0
50031.93010862833	50017.21669287606	0
49987.002216492045	49994.37889454773	0
49985.92984921823	49988.95089163288	0
49987.43993140122	50031.405447704085	0
50013.74744611762	50012.43595942395	0
50018.7613895136	49998.645986736985	0
49976.04473665306	50022.98122919165	0
49987.940111189746	50038.4642042733	0
49998.49833424281	50015.34065276485	0
49994.770924699485	49982.39483626172	0
50000.81946056605	49989.27299020345	0
50016.92192325264	50018.480079521134	0
49995.77472700451	50009.82146876009	0
50025.69800720146	50020.491751462134	0
50013.55698775832	49971.58637274212	0
50011.00484594075	50005.00909070638	0
50026.67566909949	50012.980460931394	0
49997.33402353429	50017.842517393554	0
50004.40707653658	50000.68201633885	0
49990.062388632665	50021.873354042815	0
50007.94935946199	50000.55027054603	0
50021.52709422977	50008.28070517207	0
49974.42067889195	50019.43514323515	0
49993.46267817778	50033.181532471506	0
50011.86235055272	49996.41798817724	0
49987.663678211175	50043.84812144951	0
50007.67900232572	50007.70860501627	0
49994.15871647191	50038.08133593811	0
50007.33149770581	50022.79586273945	0
50012.948596504204	49999.23930996417	0
49994.60830319436	50003.57991862978	0
49983.259687413985	50006.67382320212	0
49987.767663779436	50025.748578925755	0
50000.377272225785	50031.02940101947	0
50006.200386445016	50001.51095319235	0
50025.26392312976	50023.16967630435	0
50013.22075925868	50006.565093937745	0
50016.585940684716	49986.990231434385	0
50010.34109688018	49983.7662747601	0
49986.57033639794	50020.426911942945	0
49995.74608418766	50014.093268935794	0
49979.820894012235	49999.83087349788	0
49992.848058799624	50018.606894891454	0
50009.49589345917	50004.08409166397	0
49995.445185531455	50015.34504338111	0
50012.65381958483	50021.704694713684	0
49996.32469968638	49986.25708256548	0
50015.35167753262	49996.81578074006	0
49986.545683340795	50011.15751195093	0
49999.01544000135	50031.23030123682	0
49984.04955694483	50033.704391224725	0
49996.34341982974	50016.06335658903	0
50003.28740459564	50033.504668726906	0
49991.228567853206	49998.994701024145	0
49998.48690694425	50034.82578726027	0
49978.796080530774	50029.228557862385	0
49972.68784987362	50023.40757561975	0
49979.767530607896	50006.443727209575	0
50003.901374846355	50022.071294366	0
50006.68412061943	49996.90955893893	0
49984.807419862154	50032.82916653138	0
49978.76889817724	50004.212907244015	0
50003.12234167268	49996.03595609164	0
50015.35949676402	49981.16546488212	0
50022.09116220106	50006.067597515845	0
49983.69614882663	49993.828876330015	0
49986.78398419033	50021.42345671076	0
49981.729597247	50017.71289487197	0
50005.12751088182	50026.85013294925	0
50006.22458721331	50010.28292114303	0
49996.483865586386	50007.00468741623	0
50009.52473506737	49992.39278211181	0
50014.49173332011	49995.93493838386	0
49994.50958438835	49996.90612479115	0
49987.59907203679	50009.38172949153	0
49984.960476002576	50031.0667794853	0
50008.74957161253	49994.92256567525	0
50010.46636301196	50003.077502344924	0
49984.148036034974	50017.19326230654	0
50004.971353289846	50029.65237519613	0
50012.70520670574	50000.99789815918	0
49989.42472028371	50007.06726861293	0
50027.670453407736	50018.20325321183	0
50011.440803861224	49968.8031552737	0
50037.945541020505	50011.155881581384	0
50001.96560497818	49985.14721363819	0
49991.94746759981	50013.46046976003	0
49999.00956378052	50025.146383235246	0
49982.77803511375	50003.13282277213	0
50014.11323694496	50000.20060613697	0
50023.13171616355	49987.58322604696	0
50004.21835121946	49971.40399318016	0
49990.15117831817	50013.05817990865	0
50008.16124251416	50039.635897582004	0
50007.9107866898	49997.54848848105	0
50000.976005797296	50001.37556251932	0
49996.1869171375	50012.1411597242	0
49981.777229712156	49995.12804494148	0
50010.25573551855	50024.995130932744	0
50002.20217308013	50029.874141640044	0
49990.618018822985	50036.4754032552	0
50022.654906278236	50014.17767062547	0
50000.18629733061	50004.775095715304	0
50025.70954018735	50015.05150700048	0
50028.39076938722	50013.5273054852	0
50004.52778030394	49989.54551679142	0
50016.11597760707	50023.63763528583	0
50012.06226017531	50002.80007589341	0
50015.57500712852	49976.59380574366	0
49994.04699387851	50036.766962947055	0
49994.23147591261	49994.86285691521	0
50014.20591833191	50001.96130031095	0
49991.086709624265	50026.4410707605	0
50011.53302681228	50007.14228004492	0
50017.28634181816	49997.76666689308	0
50009.97828130183	49998.98694511831	0
49998.42280858828	49997.16648699374	0
49981.63287193219	50012.98265475019	0
49991.38352638326	49994.802665766714	0
49998.19710648119	50026.74208698699	0
49989.2673735177	49992.100332574526	0
49983.60754580687	50026.18559871288	0
49994.711411941484	50029.90708723193	0
49985.614406423905	50041.25400036813	0
49989.39807355238	50009.12529163965	0
50001.85647537816	50002.18674254224	0
50007.411759296454	50011.884343995625	0
50012.52113279647	50010.93874121604	0
49995.30592486966	49991.43488924765	0
49979.11028741994	50021.34781520681	0
50011.93847514872	49994.777266105055	0
49997.2733219588	50022.30152669196	0
50003.09050523105	49994.98168183356	0
50023.58458192335	50010.008031241385	0
50024.400635161015	50015.63969515379	0
50009.31669316404	50000.960651664485	0
49988.547157255955	49986.54015875034	0
49987.42716531743	50019.481186598656	0
49984.02617602661	49992.260688525654	0
50006.996567558	50029.43673642438	0
50011.17538221257	50014.127750046806	0
49997.479248524534	50003.13788148927	0
50011.23886805816	49977.80876427163	0
49992.68056377014	50025.21909796744	0
50017.791785206966	50004.10504468356	0
49976.18799995448	50019.12711047864	0
50003.16269428631	50018.86082004992	0
50013.78688239874	50015.99415080916	0
50034.04869841953	50014.82994020081	0
50020.13939552426	49964.31969397732	0
49993.31683021726	50002.431098134926	0
49989.127824122916	50001.31052695597	0
49989.148691333205	50036.650567528675	0
49992.04054653573	50033.88130223572	0
49997.310770919445	50036.47767098101	0
50014.313896486216	50011.5437939993	0
49992.59109417176	50000.573211457	0
50003.566652880276	50030.50523785303	0
50008.267877108185	49989.07992392232	0
50003.849215893635	49983.772560070334	0
50027.92889428372	50020.7037335592	0
50021.73705097939	50009.564116499336	0
49979.67136981523	49996.9167302186	0
50023.68623823112	50004.8260394773	0
50008.60181165578	50003.29954302877	0
50007.03426341326	50002.78519483586	0
49994.34337435215	50032.255215823694	0
50008.65204366756	50021.587738195856	0
49991.824498461094	49968.903099107214	0
50018.683804969405	49969.64528418167	0
49994.911833902814	50002.06249770319	0
50016.093547154676	50001.04383182233	0
50014.49326475696	49993.41580814624	0
50010.70785577176	50012.68365077591	0
49992.09018308693	50030.92397957105	0
50009.82484592517	49966.31554819194	0
50009.86338540017	50029.15447883959	0
50017.04459773899	50009.42883168941	0
49975.05479511751	50020.48444939664	0
50018.814266957874	49976.935422037845	0
49972.86988915821	50011.1602949544	0
50018.73839936864	49964.38397057632	0
49986.31902075687	50007.88823209961	0
50037.84677869666	50013.49214320599	0
49986.7626497455	50022.57075428513	0
49991.27558686835	49997.38676047086	0
50021.65196854081	49986.9755175455	0
49991.72022925353	49991.05799227098	0
50014.31039277268	50003.195809406076	0
50006.33076488964	50021.85080608137	0
50002.45842725257	50020.733578880114	0
50011.95436890833	50032.05146346114	0
49976.475326719534	50026.32249645093	0
50004.463461898726	49974.22705170795	0
49979.26540775074	49998.92037446053	0
49985.75689271241	50024.974625693074	0
50016.455724572654	49985.246793367325	0
50017.17577699267	49991.01902038148	0
50000.601946745934	50034.29818728195	0
49992.16185760877	50007.363039662254	0
50008.80198918544	50016.70893323739	0
50008.86332272949	49997.23757014096	0
50005.45492158128	50004.812675392786	0
49969.349246922604	50022.47156029463	0
49976.08853392796	50028.32756045967	0
50002.331688862534	50006.25738942542	0
49985.74764509577	50012.984861611265	0
50002.02318493679	49998.08436648884	0
50001.91558525365	49975.034283284134	0
49999.095815587745	49982.605861267206	0
49978.35180052781	50017.54967237323	0
50012.38340044227	49979.87179005157	0
50023.600333695045	49993.823460517066	0
49990.4001842264	50016.861106052296	0
49996.075796262594	50028.875218757785	0
50009.63871960279	50009.357844056445	0
50014.32338329563	49980.620621059534	0
50004.370390024604	49999.55927239333	0
50009.933266449494	49981.04026973331	0
49998.279070073906	49989.14790118183	0
50000.09027862911	49985.965986953976	0
50007.58425433884	49982.493922115704	0
49993.48622997502	50027.222240225536	0
50017.4955434832	49965.03907990478	0
50010.51554905166	49989.16362642156	0
50017.824674773416	50002.22275061968	0
49990.75178922058	50034.86742795569	0
50021.88043196609	49961.175165641675	0
49996.64421145819	49998.7371607102	0
49991.75780021829	50019.4660592154	0
50027.913500418224	50017.15451996617	0
50013.81569746937	50019.689133858	0
50004.28831352451	50038.52084396365	0
49992.77931921248	49991.59900125161	0
49978.65701512325	50012.84377515613	0
50004.77482026446	49976.135135741635	0
49995.813684054854	50035.236614467474	0
49983.03468438865	50031.81985864512	0
50004.71734782377	49993.66931775265	0
50025.85747707013	50011.10938751277	0
49968.74387753086	50024.80184334084	0
49983.529336245294	50009.64252562868	0
49993.39848285341	50003.617739878144	0
50014.46718570509	49983.96089301351	0
50020.173441734536	50016.480228422304	0
50007.693507416174	50033.053834120445	0
49993.186312447346	50024.280714627246	0
49994.973836738965	50021.34108776201	0
49987.60408232425	50005.36708203352	0
50009.56722554615	49985.41140067304	0
50011.064823329914	50009.00448136461	0
49987.27549327144	50024.53233017405	0
50005.69923091442	49985.19514755773	0
49996.55414988045	49990.38935152011	0
49995.07237807018	50042.04749290123	0
49995.256284043724	50007.171566107325	0
50004.63754884523	50025.44366895706	0
49993.49255571869	49978.12434827637	0
49989.83621802233	50027.89987456958	0
50001.51715467434	50004.43497947403	0
50001.41748931328	50028.01783116377	0
49988.46472947548	50014.56638681003	0
49995.615601532205	49989.10904325816	0
49999.81186632161	50032.984149561446	0
50018.44718751919	50011.09523383245	0
50006.87791557796	49974.77446315902	0
49998.651631418616	50001.085531096855	0
49973.43281330659	50016.31538166456	0
49999.58320808095	50030.37685735507	0
49993.2894251306	50029.713716955564	0
49975.40500419498	50029.76201243983	0
50024.11542290242	50025.79299951493	0
49999.27756647585	49989.79791973968	0
49975.331603970415	50018.305052245814	0
49989.444688856944	50015.01093933485	0
49977.12504489644	49984.27347298042	0
49990.25690366514	49976.93831099457	0
50008.542487659186	50029.22940403769	0
50030.156146407935	50022.63532110915	0
49982.07322711716	50040.05289780173	0
50015.510839560164	49974.52445377229	0
49991.451148315326	50008.25060634001	0
50004.828070634074	50001.96933190945	0
50005.25330437662	49996.96558677492	0
49985.312292490395	50028.4759868639	0
50009.362837543355	50030.82482796203	0
50032.563228420164	50009.47854831758	0
49995.611104707394	50005.87596824924	0
50030.271117137454	50014.62710637189	0
49984.88558796916	50014.44361380154	0
49964.64000266914	50008.941933773196	0
49988.96237106808	50042.15384836116	0
50009.56366943694	49988.76303901595	0
50003.12119682203	50036.8696976103	0
49992.18350608743	49998.14283062459	0
49981.495117914346	49992.42868929224	0
49974.716587797215	50013.61636381599	0
50007.40338647013	50005.50670355559	0
50004.1132212756	50009.0422421293	0
50010.68776219184	50018.411945879954	0
50015.32555646248	49998.84607093262	0
50030.745394478356	50020.15587370813	0
50025.03173903792	49992.682176105074	0
49972.46927924088	49992.61330818193	0
49996.89332440772	50014.40214761091	0
50028.82168033592	50008.767927582856	0
50012.027869657475	49992.27122572834	0
49986.86969018716	50002.801212535116	0
50034.801909062	50011.167777959345	0
50022.083673384936	50010.63417620861	0
50009.30764203974	49972.31312632704	0
50283.83389372374	49988.19007595367	69
50217.44900398891	50021.241823527394	69
50147.122253520734	49991.15632464702	69
50301.22021116332	50061.309976065815	69
50141.51901223524	49914.40305619285	69
50370.23158838211	50076.658753828364	69
50068.17124694263	49909.846650195606	69
50354.03116992708	50003.8328790139	69
50094.00209889693	50041.32480528291	69
50283.89585825925	49909.81998881315	69
50344.50922858205	49861.09971382049	69
50413.22824379743	49840.33789925214	69
50129.32077649075	49837.41757488399	69
50020.3203614907	50018.10509768318	69
50425.10468048411	49982.37475458518	69
50482.356442087264	49936.04186456066	69
50437.51369393857	50100.34700903071	69
50378.52640478393	49927.6544344856	69
50203.94831572824	49853.02454984509	69
50553.06177132315	49938.50071224475	69
50450.04764952941	50169.85393441889	69
50034.09606781784	50093.075774906785	69
49945.43972660455	50005.36653204095	69
50244.48803887811	50108.78871005113	69
50513.64900985479	50098.20986946767	69
50421.96774656779	50239.05132299198	69
50319.74755954591	50131.341517229965	69
50410.65532095991	50311.2560686416	69
50590.070719121744	50110.42850979793	69
50251.94976055608	49796.74693635926	69
50613.374425825255	49888.03418674734	69
50583.5149178669	50002.971486507784	69
50513.61962809395	50023.70576632722	69
50492.77404120938	50235.55362965847	69
50430.38702442031	50382.92016697457	69
50323.99422302606	50207.20960673066	69
50339.89959615421	49789.154327556396	69
50488.81296783143	50309.52569060717	69
50356.16938672514	50399.13755207299	69
50212.78207797424	49931.834164996944	69
50486.167229524246	49858.63225243416	69
50409.99598326969	50453.721319975164	69
50282.264045235075	50394.651846240864	69
50489.80809730901	50429.30771853591	69
50063.61365417505	50161.47364346624	69
49948.360547377386	50078.91262631997	69
50208.050300912495	50389.93783748315	69
50586.40313446692	50188.50150954864	69
50397.119045550884	49744.8604115241	69
50404.461471556046	49673.59979199322	69
50563.76545227834	50269.02705318271	69
49879.1301480523	49963.614673409684	69
50469.05569881415	49789.19218170977	69
50335.13404809592	49686.97811920392	69
50189.52575648664	50162.32135892703	69
50545.45182238312	49770.52686219638	69
50254.390512228274	49722.29497675101	69
50659.253280636534	50092.27037561798	69
50069.66941016856	50240.0921310859	69
50478.881476331546	49714.92597910889	69
50635.453629424046	50301.81425227669	69
49878.787874962545	50042.20851256309	69
50219.211968295494	50311.80986902098	69
50674.14548263225	49841.30431989387	69
50396.77882407419	50530.877909076866	69
50267.90757954741	50261.30758696159	69
50147.11845402447	50220.2779500214	69
50744.34039758277	49820.363328685096	69
50813.44157877933	49798.22248896463	69
50538.6771207041	49668.408917753724	69
50607.603098367435	49687.87931465351	69
49992.0210296853	49898.39125724	69
50371.15479343574	50596.65777955113	69
49816.83850685408	49931.418789847055	69
50332.924884429485	50470.86217925359	69
49993.778612666196	50257.203114580756	69
49762.17688793057	49985.37363280846	69
50794.9806545547	49870.31093135374	69
49989.38679173597	50332.14232335638	69
49939.680774259075	50392.78795232891	69
49698.15935177539	49954.53070058228	69
50727.146798904105	49908.146914912104	69
49968.840525594074	50459.21507787763	69
50675.86056243694	49660.008697975754	69
49755.89790477676	50055.71198951086	69
49940.96756114247	50528.87873045213	69
49817.267141514065	50099.2926905821	69
50657.639667034135	50205.52073496274	69
50125.249524117775	50119.54338920188	69
49639.12804351107	49915.55573563917	69
50376.73894910115	50667.948356451096	69
49880.23794284561	50493.618754656236	69
50004.8098592128	50573.578058509425	69
50446.11373742082	50651.72179427382	69
50554.50330182442	49597.54546138763	69
50311.92070808666	50695.6195354567	69
50722.247297488655	50239.32048891325	69
50471.249916702305	50533.70349836043	69
50797.78286051969	50252.043925881466	69
50506.888912233175	50600.88954819903	69
50152.82305704894	50344.887335344916	69
50182.200632199754	49778.78129449952	69
49793.42457907942	50167.521735393646	69
49566.42486050978	49924.270595114656	69
49962.4973009354	50632.617249499046	69
49877.70235249818	50142.87330420722	69
50566.727664608334	49524.24370161448	69
50368.006381925516	49605.03000266233	69
50602.829749604934	49463.91943299543	69
50035.67598391513	50651.61100506063	69
50343.27176649037	50276.36019036751	69
49523.730222761005	49862.922387739905	69
50681.418854044015	50023.09084274631	69
50833.917430567395	50318.18371057999	69
50235.29233076821	50457.24725622499	69
50884.91857396603	49826.894425836035	69
50252.170589759815	50733.615632166926	69
49718.87605188346	50119.81599833216	69
50496.82916606173	49511.09358301542	69
50031.47421468292	50391.46748530038	69
49786.33267077111	50238.37807973769	69
50633.48115654902	50380.06719644579	69
50213.013012100164	49664.6780093511	69
50960.37052402836	49808.30179444457	69
49489.665499196504	49932.10907723163	69
50435.59812209098	49560.65877977985	69
50483.0724596037	49435.84865134152	69
50704.47468191677	50414.01448965634	69
50570.1533443626	50633.85635675761	69
50764.11760315266	50456.650631646335	69
50473.05625402694	50721.82976989281	69
50686.890929637055	49737.95069510725	69
50714.65022684162	50145.31527463073	69
49919.66479583516	49876.622119259824	69
50566.94634249537	50415.86466886232	69
49892.584314148	50666.621654271556	69
50106.424513461214	50683.79895593208	69
50081.5685713485	50581.017502798844	69
50838.05020449601	50190.756848833356	69
50294.987730864625	49627.13463983145	69
49949.0653565383	50710.93967296556	69
50396.12852022744	50742.425046008146	69
49603.3076797797	49985.992434144784	69
50181.86498633405	50750.435984836746	69
50807.64973706259	49944.133675236204	69
49829.91655050565	50713.415730297405	69
49564.47215654522	49798.72664132547	69
50945.69135322915	49877.26201678508	69
49849.70907440029	49847.913821946655	69
50750.500000998196	50527.97647311581	69
49790.968537815665	49800.56757507566	69
50844.35260827825	50116.440045340656	69
50618.41263628575	50469.4038081001	69
50406.27575933888	50816.03828804879	69
50641.490234675286	50652.75748909497	69
50377.34992935883	50884.04896736061	69
50883.32212140217	50246.17993607417	69
50300.92448996876	50579.127359240316	69
50218.33709602627	50668.36776522954	69
50764.92969064699	50343.11902617823	69
50409.52169414443	49493.45726960251	69
50917.41886431166	50179.60036667656	69
50124.70710508469	50801.09319598564	69
50558.23211081329	49406.37213137637	69
49723.56827612473	49760.18163575919	69
51020.03229369393	49761.127195152185	69
50664.207445198575	49942.62294024215	69
50321.95801434994	50770.53965157803	69
50019.705936019614	50726.96609769925	69
50716.151750846024	50669.351782549056	69
49873.363116355526	50423.7259529798	69
50081.998191574065	50315.95850926629	69
50877.49990562278	49916.34738129921	69
50737.473991839724	50069.69939197867	69
50305.1807765505	50840.78884385542	69
49989.01908539241	50155.39849899417	69
51060.52827013048	49699.595379703824	69
49758.64438969782	50708.69272812782	69
50901.017698630094	49756.4998185622	69
50796.599307271834	50581.6854410016	69
49433.17547527636	49881.53593751666	69
49651.532291494106	49767.479000976324	69
49797.74422603982	50421.28942443242	69
50960.43728481504	50239.411091709015	69
50744.65013746735	49636.86874619611	69
50072.940444155465	50457.448939418115	69
49753.98454864418	50480.84132745081	69
50014.629052703574	50800.42229551751	69
50220.25681721572	50812.82276446862	69
49477.956266122084	50003.43947936377	69
49728.71369551437	50550.697259372326	69
49705.34204074726	49879.37710654417	69
50061.616465372295	49812.40454367746	69
50695.66987956362	50593.700813564305	69
49780.47381267226	50775.35195790315	69
50866.56724511907	50048.16138198062	69
50909.46560209619	50320.26004581244	69
50953.466478411305	50374.88610791644	69
50756.18498006851	49750.37872921618	69
51081.65520456217	49630.562414444896	69
49710.702284291314	50239.24248662829	69
50231.277764212165	50570.71546286572	69
51148.51771848236	49669.16775180621	69
50626.98354811015	49591.59989841091	69
50754.79675336922	49992.80106002554	69
50856.001775223536	50632.121479157955	69
50615.64158698281	49766.40292348637	69
50112.06172271311	49761.19293791701	69
50345.07028439153	49461.50336800744	69
50143.51409609254	50619.676777153174	69
49434.47259229056	50068.52907761365	69
50551.44300056108	50340.90855066815	69
50042.338741052845	49737.617069422646	69
51016.96010248098	49856.58961293905	69
49367.32091652013	50109.715237449775	69
50313.022724312934	49553.45104325159	69
49299.81471593315	50148.76449451512	69
49677.786929086506	50608.099173343166	69
49795.650548310674	50589.560507750895	69
50836.5500740194	49728.409530232704	69
50127.5587825415	50410.55901880056	69
49368.3587301524	50187.44533311367	69
50149.72591154871	49696.31268528594	69
50359.62001088926	50954.19573862097	69
49865.260609367404	50575.721401109906	69
49252.857286570295	50210.13238733438	69
50788.11546220278	50688.55758903631	69
49359.931037561604	49891.607887725404	69
49876.19355742383	50774.59358517419	69
50940.030572935866	49689.95354650983	69
49491.52978654463	49794.282507104464	69
50856.70513783262	50708.0195510879	69
50362.66598401964	49393.70570833553	69
51011.579509369025	49639.83928334402	69
49446.32855166654	50139.47044386777	69
51093.14119336547	49838.619362572404	69
50138.850443078896	50871.14309747255	69
49935.51791088875	50821.65230263841	69
51013.89712574976	49935.46691465676	69
50822.98859804434	50506.76578028161	69
49230.53544865783	50284.808444029	69
49358.399796922866	50031.612359358136	69
50909.83981711571	50575.50531406503	69
50688.99937560305	49551.35155375295	69
50448.01494230111	50877.285257802614	69
49805.54888410266	49727.91122059551	69
49283.84392638054	50335.088455914076	69
51026.76029529555	50345.73666789769	69
50480.14043081066	49615.942969519056	69
50245.33340410533	50881.202085202385	69
50489.72728040096	50793.26855190069	69
49899.554764856264	50888.54286182887	69
50876.16633811076	50383.07031735331	69
49290.76677875828	50008.85882342913	69
50157.014914387626	50544.5920570789	69
50006.7195451236	50876.55552878417	69
50555.59246974965	49842.634083032324	69
50927.787421703906	50443.230800220794	69
50092.80794298865	50926.78383511684	69
49689.29091043388	49696.82861548901	69
51093.5576263912	49561.171012420135	69
49829.62381318022	50883.96304780888	69
49422.60273976573	49781.14182198616	69
50888.06355525694	50771.9501516063	69
49690.016771030285	50310.6414890399	69
50990.646949647424	50474.0979642929	69
50816.89901538238	49656.4733459043	69
50885.9692057242	49634.86636047198	69
50539.90474369905	50498.05126758619	69
49194.49319227027	50351.5134094208	69
50929.352199945664	50699.631335405036	69
50104.107165645815	49637.64045181987	69
49548.43024778626	50030.08242797612	69
49289.36425555034	49920.71622388851	69
49648.70849569858	50370.53406060548	69
51031.42038668186	50274.38041567998	69
49417.32404497068	49949.84113394741	69
49601.65545182051	50587.82959892487	69
51040.73052512558	50534.56254274386	69
49432.62758824266	50228.27455251293	69
50956.650033436366	50787.30599118202	69
49903.7312528673	49791.16932556633	69
49355.00424366254	49752.0783279461	69
49841.30563833502	50288.680420987956	69
49237.5089249399	50407.15081159649	69
50766.3513208353	49539.022365500925	69
50619.11123786071	50542.863133760125	69
51076.50284283722	49491.20440113479	69
49917.748756117835	50200.794362700384	69
49725.65896994616	50416.793180245346	69
49284.88949506687	49754.47785949239	69
49533.5729529678	50605.49492726916	69
49598.85244544889	50086.35511738846	69
50535.180393827315	49339.600652936635	69
49582.18186013169	50339.50597653468	69
49744.45336528574	50837.41350610516	69
49667.900949759896	50066.99227074563	69
50032.11481268648	50967.7225304293	69
49630.19154072475	49842.820585890135	69
49978.018503560146	49709.80169728181	69
50771.05014237857	49460.99972144863	69
49231.920662939025	50055.03192434211	69
51055.98027531763	49417.20328320127	69
50718.64711745754	49410.69511593172	69
51162.44491894759	49523.707012966326	69
50920.08213561904	50847.449978894954	69
49299.698061375624	49845.494106981074	69
49986.029510196175	49780.865570551156	69
50233.714949566645	49592.16626406499	69
49679.03570129309	50805.52953893143	69
50962.736134250576	50625.14394892787	69
51081.2572254695	49960.06367593395	69
51049.90455653199	50415.29218205678	69
51131.517216634755	49415.592852179536	69
49176.84224280146	50229.120993574485	69
49462.532702321725	50630.696745001966	69
51005.97565888897	49562.02345096766	69
49225.79688150793	49856.31307407095	69
49447.71799729735	50706.09970639221	69
49673.568930494024	50498.76973630444	69
51130.87108378812	49740.77182570549	69
49610.329178165906	50457.4027392381	69
50494.561221113334	50932.40403607867	69
51123.207261814125	50397.41888041442	69
49798.23556357458	49649.75657123445	69
50985.63391666001	50875.43380002946	69
51059.20901271916	50888.39819664179	69
49906.76389644924	49714.18113403319	69
50903.04096692336	49985.54924636095	69
50786.81411287396	50764.7525085784	69
49154.34491350662	49857.42363811596	69
49175.49545880107	50439.74866811708	69
49761.69051952866	50308.38948289657	69
49914.22675372981	50275.23667347866	69
49884.00202314552	50348.12022900705	69
49445.91954177789	50553.965080909664	69
50183.77125796463	50930.30239823182	69
51101.790347238624	50265.5637519663	69
49576.55139521574	50154.54467194213	69
50987.56649175293	50008.445084452156	69
51151.89598979884	49938.367694435634	69
50573.353709161005	50928.356620006816	69
50027.00818148314	49631.616018059285	69
50825.187926018036	49577.47886972152	69
49550.130184195084	49725.47785982325	69
51232.33962051375	49559.177442360866	69
50650.684245810764	50729.413818745845	69
50915.00477635852	50109.21225614258	69
50697.39848506572	50792.14039816005	69
50521.52058300871	50998.06822154282	69
50228.5524342835	49516.653323621176	69
49441.36786455476	50305.694644624404	69
50984.68511984132	49413.28325279916	69
50144.37920788993	50995.751167224495	69
51189.72413847036	50370.85236156927	69
50686.715925750264	49346.24545390422	69
50498.23944628827	51065.74599710416	69
50883.51552169838	50907.70737042726	69
49094.60115817576	49894.93479741755	69
51164.69084122551	49810.510649587784	69
49685.58911005805	50881.17633731289	69
50157.87910034027	51070.53913152467	69
50363.00188068946	51032.26128654344	69
51149.760263842574	50011.759857264115	69
50520.63132513071	50860.25150447032	69
49504.834990696974	50184.23107967187	69
49390.254822399605	50752.53291378226	69
51016.11740110428	50192.96941995942	69
50587.80349615201	50764.9655250928	69
49242.9743055562	50478.583068849475	69
49589.76176706786	50268.89369704173	69
50282.93099216678	50942.37271630888	69
50812.673663425216	50835.11349702741	69
49033.67711357207	49854.52195675467	69
49317.03742255346	50481.32686481851	69
49540.748655222524	50425.69140940224	69
50617.39661878202	50869.06163963998	69
50444.07310198743	50995.33514938173	69
49115.91444018734	50274.14689329511	69
49613.71201034901	50769.15703214099	69
51092.4053238741	50484.973661109434	69
49519.66326920299	50253.457569763355	69
49166.001175206016	49927.39844642238	69
49862.92594846488	50952.93848882061	69
50929.27211905538	49576.436431132825	69
50141.970367123686	49573.12468005604	69
49608.996292460295	50843.43252044021	69
49117.06563329594	50482.63413419083	69
49539.146117372395	50874.02394160573	69
49413.34649343933	49711.32176270607	69
50984.114741661164	50130.04240720203	69
50385.411118514625	49318.47816035155	69
50618.12554777206	49362.704869184745	69
50286.73868811739	49413.702676396	69
50052.924040041216	51039.81389672268	69
49354.01501078974	50366.57175064478	69
49876.9894685281	49650.81914253772	69
50966.107094806044	49337.27151062878	69
49206.74703963917	50123.4690775211	69
50224.293222957254	51038.95573381291	69
49058.790705844665	50231.027635500635	69
51273.96379681123	49617.48087108486	69
49043.10618898861	50301.15076581732	69
48982.79219436967	50251.050800248464	69
50839.65456630477	49425.3677885155	69
50730.05923713695	50854.98727435902	69
51099.91094468103	50190.313918846376	69
49691.94395043857	50676.86127729787	69
49324.734080927745	50721.63927037003	69
51219.317595501394	49916.5027388473	69
50066.290565405834	49562.92990846085	69
49987.347896454274	51068.25174677776	69
49520.96865765073	50723.72364857935	69
49081.676723995915	50160.69600537384	69
51249.083293956166	50319.382035656585	69
50659.263945842555	50927.864205981874	69
49134.67866456423	50108.800869858096	69
49055.475598564175	50086.65031974624	69
50473.71763852497	49298.55643963293	69
49823.91798560266	51013.21120455346	69
49241.04587570976	50552.3103378165	69
51166.273512316846	50493.63173883064	69
49462.47340128082	50783.92452205476	69
49483.83046874222	50370.22627485929	69
51100.66004710902	50120.297873762196	69
50595.74760879033	51003.47145284817	69
50875.312355540555	49494.81290626847	69
49598.67792402011	50918.228259861935	69
50809.98667320462	50927.190816603535	69
49368.14802043806	50265.757008190856	69
49547.62715283117	49653.45790184261	69
49619.606794446314	50670.92167006092	69
49492.16159838445	50492.84130194982	69
48975.350448876496	49893.76423532075	69
51103.73543262702	50951.9203259198	69
49526.45499570981	50099.64876358177	69
50846.25879290552	50996.05426953546	69
50006.54690328241	51138.78352633696	69
50954.2104196511	49507.896575779036	69
49263.00491890976	49683.68152961465	69
51342.4124704363	49638.80996077303	69
49207.226338708715	49757.567525271574	69
50160.79829661886	49487.80538994612	69
49622.509605352105	49661.72165690033	69
49949.65403544702	49640.31400986329	69
50343.21612397221	51102.90629147464	69
51073.62007327678	50049.53995953866	69
51281.49723425885	49960.57508051256	69
49422.33012981163	50460.01164719217	69
49111.744877550576	50393.4025850491	69
48945.06183139312	50189.190756848904	69
50020.88354526656	49499.83051408415	69
49382.036765425684	49639.10202744366	69
51175.19312249796	50931.09563052786	69
48905.51935241285	49871.744256921105	69
50642.03689979513	51063.809668306916	69
51285.77966725896	49502.582060386056	69
51045.27225579222	49347.748616516306	69
50683.71265863165	50499.59976060777	69
50924.36153121124	50965.33114853369	69
51099.1175605322	51023.66358621461	69
50997.31569673581	50728.05149043805	69
51414.57053758291	49607.575318411764	69
51164.24424366843	50302.3384650111	69
51213.28397796601	50441.17955694529	69
50786.73534102222	51034.008015121166	69
51242.03379084648	50511.15984477416	69
50708.66325292282	50977.66118311756	69
51284.378071732266	50410.43912193001	69
49726.81317232879	49618.72752134358	69
50293.10034922962	51013.795506191476	69
48903.46052266748	49798.617838990176	69
49335.31620384692	50806.70826233573	69
49464.292795006775	50883.966831662605	69
49259.39087011704	50763.38253129249	69
49173.8942338232	50582.221137010536	69
49118.63596006938	49787.32420828553	69
49658.18271885256	50157.409410909255	69
49047.96218320522	50457.48940204059	69
49948.27316929111	49490.37731704535	69
49485.002800380076	49686.633930484306	69
49874.78765325284	51069.74835664331	69
51484.27554449135	49628.55283059579	69
51212.81492914935	50057.04791345153	69
51531.12502102216	49686.570057932826	69
51396.21043701025	49691.05767586448	69
48944.95240933673	50114.43496654997	69
50805.99908365282	51101.89898118523	69
49033.442249092164	49779.561386117195	69
49962.31420141352	50986.2909841385	69
51291.5391860981	50034.46023540024	69
51108.54832640554	50575.05330902281	69
51039.91762931705	50788.96861180129	69
50758.49641387927	49343.84375043862	69
50311.56964355811	49298.23976075422	69
50880.86242134106	51093.245432300355	69
49373.94402104389	50564.263075298535	69
49229.29485099879	50832.36047055868	69
49325.66908833744	50876.42912629032	69
51011.806809215115	50946.30978880712	69
