# Supplementary material for: Abundant Topological Outliers in Social Media Data and Their Effect on Spatial Analysis
Source: PLoS One. 2016 Sep 9;11(9):e0162360. doi: 10.1371/journal.pone.0162360 (PMC5017681; doi:10.1371/journal.pone.0162360)
Supplement: S5 Dataset — See the respective attached file. (ZIP) [file pone.0162360.s005.zip › S5_overlap_lws/clust_71_80.csv]

50000.0	50000.0	0
50005.617866136956	50000.0519731636	0
50002.52047643192	50004.876090250946	0
50002.689334711264	50003.13657812308	0
49993.82957819091	50000.67820598295	0
49999.02133034173	50002.74311771021	0
50000.62508924751	49997.57153556058	0
50003.12463782944	50000.09610427862	0
49997.57385027558	49999.84121669528	0
50000.7474054147	50010.00724846448	0
49994.4714122237	50008.6578664922	0
50009.65697956892	49993.518401903086	0
50006.21919399996	50005.54852243241	0
50001.095320914435	50006.51696888545	0
49997.76648551505	50011.80979805977	0
49992.871942356476	50015.39754370275	0
50012.74981278483	49986.73871695857	0
50018.58647191826	49990.55611261125	0
49993.479156172514	50013.71835514086	0
50015.96499319302	50006.705808788436	0
49989.3655601913	50011.220919868014	0
50020.12901804716	49990.64524344877	0
49997.53397774438	50013.28163175991	0
49992.02291687238	49993.22394946702	0
49993.70087287382	50012.49075380555	0
50014.038708603686	50009.481436982765	0
49990.5206090736	50010.10707474396	0
49995.815075999715	50002.757859915895	0
49988.57262477311	50018.87567586168	0
49985.205754429204	50018.991416067714	0
50000.753092597726	50008.92987510806	0
50007.12835689727	50004.5064469943	0
49988.18316939765	50021.965627571284	0
50023.00980510928	50012.84799172331	0
50015.303310407464	50002.549411548316	0
50003.71952171015	50003.70894044671	0
50008.88986368925	49979.077652611086	0
49996.81979534139	49995.34390749475	0
49998.94671960802	49990.96645783639	0
50007.58827520875	49972.71365685861	0
50008.876317257826	50005.85307888341	0
50000.8144250401	50013.706889942834	0
50003.714838425534	50007.820901458785	0
50001.588387733704	49976.2283774819	0
50016.100105237405	50010.206884821266	0
50001.35678820628	50015.50812547974	0
49986.21253594532	50016.916857276745	0
49996.35393901498	50000.28888942667	0
50006.46273709469	50012.86513056279	0
50004.75420497777	50017.69122242193	0
50005.66435559645	50003.276707844845	0
49992.34798452613	50027.8751629872	0
49995.45944176766	50024.66749863028	0
49984.74545734642	50026.693621182414	0
49991.107740510946	50005.27986082665	0
50002.66515454976	50012.75072682848	0
49981.244047583124	50021.223953608634	0
50024.3612314805	50010.80504013063	0
49999.239320752036	49976.959525565035	0
49987.115787018316	50000.97386580161	0
50005.81254185144	49991.93259326773	0
50009.513775259125	50007.19859393015	0
50022.34214683989	50018.54227954308	0
50018.211643719034	49989.32904480352	0
50004.547079700096	49982.58527082029	0
49988.8456146988	49993.5372812326	0
49990.448020219235	50002.43383338751	0
49988.8883163795	50025.70348757823	0
49993.95605091015	49990.62298435866	0
49979.57349343251	50017.44743331287	0
49993.61998194337	49998.8335980756	0
50014.931316771435	49985.91142186888	0
49993.608343833825	49992.74728509485	0
49977.440538726456	50020.13597552961	0
50007.968850473684	50013.02057694987	0
50013.34750767807	50004.97356768187	0
50003.200530054564	50017.44372002275	0
49999.23305352258	50009.409663930746	0
49991.425046132455	50023.405105677804	0
49994.724523319564	50019.00029264135	0
49991.27881765631	50010.76046682384	0
50006.84586173645	49978.00618291794	0
50028.831314768526	50011.34911333689	0
50001.3612650346	49979.21196468529	0
50020.98863127538	50004.80596532164	0
49998.75093557429	49995.82732925432	0
49995.4441258003	49997.28253788326	0
49991.489081565116	50012.21829990068	0
50006.24099323281	50011.48454490207	0
50004.79866590971	49991.89932227533	0
50016.233772829895	50003.19904894724	0
50016.714459267714	50015.182749829175	0
50017.7315448403	50017.16734048088	0
50021.991572317085	50017.52189201108	0
50006.91518930322	49998.42962103721	0
50007.56048927315	49991.89347014625	0
49993.93809606977	49988.93913320493	0
49987.00664227186	50012.58033247648	0
49997.0858178483	50008.93395138812	0
49994.04919956522	50016.66461972759	0
50011.84285352973	50005.72617756539	0
50014.481944166946	50006.68362759123	0
50007.871174675056	49990.44715453634	0
49993.63386266311	50008.00409428245	0
50022.74306037996	50021.18141586944	0
50005.93254669708	49984.05523899566	0
49992.24889826113	50009.939607623324	0
50008.4427934885	49998.58463635654	0
50001.04290890485	50011.37214186102	0
49999.3052704781	49993.19977632991	0
50010.89753360852	50022.16578353757	0
49993.175524820836	50006.918569045156	0
50016.91622746796	49988.41137453173	0
50003.59408194109	50010.58844588422	0
49989.481770527505	49995.4861177332	0
49984.73585085144	49994.20070302458	0
50012.837114776354	49985.1365133406	0
50000.34305247011	50012.785151609714	0
49995.93687457166	50016.99500522154	0
50003.31097355637	49986.238309245724	0
50000.04605916713	50022.082498322925	0
49979.589436539696	50028.499326432466	0
49985.52414874005	50010.01286309389	0
50007.108907010544	50020.95847414887	0
49986.966473469394	49991.51938352491	0
49996.327747491756	49980.00227674999	0
49988.17212697217	49996.38698153703	0
50019.31313217457	50007.61923985611	0
49992.53588896353	50022.37133355393	0
49999.09466713823	50013.476121375024	0
50029.14446966455	50014.75448633938	0
50013.38928689112	50014.433837214296	0
49991.27886238349	50020.93796858425	0
49991.83480712943	49987.47643329798	0
50024.589045646135	50016.69583277622	0
49990.247207031265	50014.37724764673	0
50003.43966867959	49997.20275845644	0
49979.17630883298	50019.5881879999	0
50004.97473340724	50011.470830402024	0
50000.53356820436	50002.76897484182	0
50001.61653316917	50021.572832778234	0
50018.94424032681	49993.60663840168	0
50020.38047703234	50020.74765985587	0
50003.83350669472	50012.03122730116	0
49994.89504568151	50012.84439750901	0
49996.87682846905	50025.861913791916	0
49997.098711243336	49994.16967536577	0
50008.03526460013	50010.35644971345	0
50001.92318083519	50017.45295154525	0
50000.377491796935	49976.984220335165	0
50026.91338485968	50022.55672487124	0
50010.45322470468	49995.07446463879	0
50025.84685964897	50018.18498681671	0
49990.80211823522	49972.58716393453	0
49994.72272385651	50011.37120620343	0
50001.852378398005	50018.878474248006	0
49993.667654834906	49987.16892821146	0
50007.45552580738	50016.24722775261	0
50006.35128652182	50019.260102430024	0
50017.30387364059	50007.37394946992	0
49992.58703477916	49996.877168060775	0
50009.947620039384	50010.555094314834	0
49981.69947842373	50032.69512916941	0
49998.7770444248	50004.736977470784	0
49994.8396787193	50028.32619228644	0
49982.117999111564	50004.50644407321	0
50013.2587395598	49973.331376080634	0
50007.117533706994	50013.97330272922	0
49986.106936163014	50005.875429998	0
50001.72815943438	49991.6223069385	0
49998.46111792426	49998.329947724305	0
49993.05079443288	49995.51758079045	0
49989.09372078051	50029.30164552847	0
49992.520614717694	50005.040407713124	0
49983.052676738946	50016.443790599325	0
50009.99933301167	49987.13042252917	0
50015.98052851708	50019.71642252736	0
50016.21088632802	50021.48245778065	0
49998.70534882709	50006.917655615514	0
50009.12283055781	49982.086019546914	0
50019.024422535396	49979.180277617896	0
49990.26812337824	50030.2433063761	0
50003.491373859586	50026.35326489596	0
50014.994024579595	50017.72461282274	0
49999.503039100484	49979.993643984395	0
50016.59446989725	50011.704717480185	0
49987.5977680182	50016.2290938631	0
50006.390223561066	50006.65247227412	0
49981.80446184957	50026.90913270939	0
50031.93010862833	50017.21669287606	0
49987.002216492045	49994.37889454773	0
49985.92984921823	49988.95089163288	0
49987.43993140122	50031.405447704085	0
50013.74744611762	50012.43595942395	0
50018.7613895136	49998.645986736985	0
49976.04473665306	50022.98122919165	0
49987.940111189746	50038.4642042733	0
49998.49833424281	50015.34065276485	0
49994.770924699485	49982.39483626172	0
50000.81946056605	49989.27299020345	0
50016.92192325264	50018.480079521134	0
49995.77472700451	50009.82146876009	0
50025.69800720146	50020.491751462134	0
50013.55698775832	49971.58637274212	0
50011.00484594075	50005.00909070638	0
50026.67566909949	50012.980460931394	0
49997.33402353429	50017.842517393554	0
50004.40707653658	50000.68201633885	0
49990.062388632665	50021.873354042815	0
50007.94935946199	50000.55027054603	0
50021.52709422977	50008.28070517207	0
49974.42067889195	50019.43514323515	0
49993.46267817778	50033.181532471506	0
50011.86235055272	49996.41798817724	0
49987.663678211175	50043.84812144951	0
50007.67900232572	50007.70860501627	0
49994.15871647191	50038.08133593811	0
50007.33149770581	50022.79586273945	0
50012.948596504204	49999.23930996417	0
49994.60830319436	50003.57991862978	0
49983.259687413985	50006.67382320212	0
49987.767663779436	50025.748578925755	0
50000.377272225785	50031.02940101947	0
50006.200386445016	50001.51095319235	0
50025.26392312976	50023.16967630435	0
50013.22075925868	50006.565093937745	0
50016.585940684716	49986.990231434385	0
50010.34109688018	49983.7662747601	0
49986.57033639794	50020.426911942945	0
49995.74608418766	50014.093268935794	0
49979.820894012235	49999.83087349788	0
49992.848058799624	50018.606894891454	0
50009.49589345917	50004.08409166397	0
49995.445185531455	50015.34504338111	0
50012.65381958483	50021.704694713684	0
49996.32469968638	49986.25708256548	0
50015.35167753262	49996.81578074006	0
49986.545683340795	50011.15751195093	0
49999.01544000135	50031.23030123682	0
49984.04955694483	50033.704391224725	0
49996.34341982974	50016.06335658903	0
50003.28740459564	50033.504668726906	0
49991.228567853206	49998.994701024145	0
49998.48690694425	50034.82578726027	0
49978.796080530774	50029.228557862385	0
49972.68784987362	50023.40757561975	0
49979.767530607896	50006.443727209575	0
50003.901374846355	50022.071294366	0
50006.68412061943	49996.90955893893	0
49984.807419862154	50032.82916653138	0
49978.76889817724	50004.212907244015	0
50003.12234167268	49996.03595609164	0
50015.35949676402	49981.16546488212	0
50022.09116220106	50006.067597515845	0
49983.69614882663	49993.828876330015	0
49986.78398419033	50021.42345671076	0
49981.729597247	50017.71289487197	0
50005.12751088182	50026.85013294925	0
50006.22458721331	50010.28292114303	0
49996.483865586386	50007.00468741623	0
50009.52473506737	49992.39278211181	0
50014.49173332011	49995.93493838386	0
49994.50958438835	49996.90612479115	0
49987.59907203679	50009.38172949153	0
49984.960476002576	50031.0667794853	0
50008.74957161253	49994.92256567525	0
50010.46636301196	50003.077502344924	0
49984.148036034974	50017.19326230654	0
50004.971353289846	50029.65237519613	0
50012.70520670574	50000.99789815918	0
49989.42472028371	50007.06726861293	0
50027.670453407736	50018.20325321183	0
50011.440803861224	49968.8031552737	0
50037.945541020505	50011.155881581384	0
50001.96560497818	49985.14721363819	0
49991.94746759981	50013.46046976003	0
49999.00956378052	50025.146383235246	0
49982.77803511375	50003.13282277213	0
50014.11323694496	50000.20060613697	0
50023.13171616355	49987.58322604696	0
50004.21835121946	49971.40399318016	0
49990.15117831817	50013.05817990865	0
50008.16124251416	50039.635897582004	0
50007.9107866898	49997.54848848105	0
50000.976005797296	50001.37556251932	0
49996.1869171375	50012.1411597242	0
49981.777229712156	49995.12804494148	0
50010.25573551855	50024.995130932744	0
50002.20217308013	50029.874141640044	0
49990.618018822985	50036.4754032552	0
50022.654906278236	50014.17767062547	0
50000.18629733061	50004.775095715304	0
50025.70954018735	50015.05150700048	0
50028.39076938722	50013.5273054852	0
50004.52778030394	49989.54551679142	0
50016.11597760707	50023.63763528583	0
50012.06226017531	50002.80007589341	0
50015.57500712852	49976.59380574366	0
49994.04699387851	50036.766962947055	0
49994.23147591261	49994.86285691521	0
50014.20591833191	50001.96130031095	0
49991.086709624265	50026.4410707605	0
50011.53302681228	50007.14228004492	0
50017.28634181816	49997.76666689308	0
50009.97828130183	49998.98694511831	0
49998.42280858828	49997.16648699374	0
49981.63287193219	50012.98265475019	0
49991.38352638326	49994.802665766714	0
49998.19710648119	50026.74208698699	0
49989.2673735177	49992.100332574526	0
49983.60754580687	50026.18559871288	0
49994.711411941484	50029.90708723193	0
49985.614406423905	50041.25400036813	0
49989.39807355238	50009.12529163965	0
50001.85647537816	50002.18674254224	0
50007.411759296454	50011.884343995625	0
50012.52113279647	50010.93874121604	0
49995.30592486966	49991.43488924765	0
49979.11028741994	50021.34781520681	0
50011.93847514872	49994.777266105055	0
49997.2733219588	50022.30152669196	0
50003.09050523105	49994.98168183356	0
50023.58458192335	50010.008031241385	0
50024.400635161015	50015.63969515379	0
50009.31669316404	50000.960651664485	0
49988.547157255955	49986.54015875034	0
49987.42716531743	50019.481186598656	0
49984.02617602661	49992.260688525654	0
50006.996567558	50029.43673642438	0
50011.17538221257	50014.127750046806	0
49997.479248524534	50003.13788148927	0
50011.23886805816	49977.80876427163	0
49992.68056377014	50025.21909796744	0
50017.791785206966	50004.10504468356	0
49976.18799995448	50019.12711047864	0
50003.16269428631	50018.86082004992	0
50013.78688239874	50015.99415080916	0
50034.04869841953	50014.82994020081	0
50020.13939552426	49964.31969397732	0
49993.31683021726	50002.431098134926	0
49989.127824122916	50001.31052695597	0
49989.148691333205	50036.650567528675	0
49992.04054653573	50033.88130223572	0
49997.310770919445	50036.47767098101	0
50014.313896486216	50011.5437939993	0
49992.59109417176	50000.573211457	0
50003.566652880276	50030.50523785303	0
50008.267877108185	49989.07992392232	0
50003.849215893635	49983.772560070334	0
50027.92889428372	50020.7037335592	0
50021.73705097939	50009.564116499336	0
49979.67136981523	49996.9167302186	0
50023.68623823112	50004.8260394773	0
50008.60181165578	50003.29954302877	0
50007.03426341326	50002.78519483586	0
49994.34337435215	50032.255215823694	0
50008.65204366756	50021.587738195856	0
49991.824498461094	49968.903099107214	0
50018.683804969405	49969.64528418167	0
49994.911833902814	50002.06249770319	0
50016.093547154676	50001.04383182233	0
50014.49326475696	49993.41580814624	0
50010.70785577176	50012.68365077591	0
49992.09018308693	50030.92397957105	0
50009.82484592517	49966.31554819194	0
50009.86338540017	50029.15447883959	0
50017.04459773899	50009.42883168941	0
49975.05479511751	50020.48444939664	0
50018.814266957874	49976.935422037845	0
49972.86988915821	50011.1602949544	0
50018.73839936864	49964.38397057632	0
49986.31902075687	50007.88823209961	0
50037.84677869666	50013.49214320599	0
49986.7626497455	50022.57075428513	0
49991.27558686835	49997.38676047086	0
50021.65196854081	49986.9755175455	0
49991.72022925353	49991.05799227098	0
50014.31039277268	50003.195809406076	0
50006.33076488964	50021.85080608137	0
50002.45842725257	50020.733578880114	0
50011.95436890833	50032.05146346114	0
49976.475326719534	50026.32249645093	0
50004.463461898726	49974.22705170795	0
49979.26540775074	49998.92037446053	0
49985.75689271241	50024.974625693074	0
50016.455724572654	49985.246793367325	0
50017.17577699267	49991.01902038148	0
50000.601946745934	50034.29818728195	0
49992.16185760877	50007.363039662254	0
50008.80198918544	50016.70893323739	0
50008.86332272949	49997.23757014096	0
50005.45492158128	50004.812675392786	0
49969.349246922604	50022.47156029463	0
49976.08853392796	50028.32756045967	0
50002.331688862534	50006.25738942542	0
49985.74764509577	50012.984861611265	0
50002.02318493679	49998.08436648884	0
50001.91558525365	49975.034283284134	0
49999.095815587745	49982.605861267206	0
49978.35180052781	50017.54967237323	0
50012.38340044227	49979.87179005157	0
50023.600333695045	49993.823460517066	0
49990.4001842264	50016.861106052296	0
49996.075796262594	50028.875218757785	0
50009.63871960279	50009.357844056445	0
50014.32338329563	49980.620621059534	0
50004.370390024604	49999.55927239333	0
50009.933266449494	49981.04026973331	0
49998.279070073906	49989.14790118183	0
50000.09027862911	49985.965986953976	0
50007.58425433884	49982.493922115704	0
49993.48622997502	50027.222240225536	0
50017.4955434832	49965.03907990478	0
50010.51554905166	49989.16362642156	0
50017.824674773416	50002.22275061968	0
49990.75178922058	50034.86742795569	0
50021.88043196609	49961.175165641675	0
49996.64421145819	49998.7371607102	0
49991.75780021829	50019.4660592154	0
50027.913500418224	50017.15451996617	0
50013.81569746937	50019.689133858	0
50004.28831352451	50038.52084396365	0
49992.77931921248	49991.59900125161	0
49978.65701512325	50012.84377515613	0
50004.77482026446	49976.135135741635	0
49995.813684054854	50035.236614467474	0
49983.03468438865	50031.81985864512	0
50004.71734782377	49993.66931775265	0
50025.85747707013	50011.10938751277	0
49968.74387753086	50024.80184334084	0
49983.529336245294	50009.64252562868	0
49993.39848285341	50003.617739878144	0
50014.46718570509	49983.96089301351	0
50020.173441734536	50016.480228422304	0
50007.693507416174	50033.053834120445	0
49993.186312447346	50024.280714627246	0
49994.973836738965	50021.34108776201	0
49987.60408232425	50005.36708203352	0
50009.56722554615	49985.41140067304	0
50011.064823329914	50009.00448136461	0
49987.27549327144	50024.53233017405	0
50005.69923091442	49985.19514755773	0
49996.55414988045	49990.38935152011	0
49995.07237807018	50042.04749290123	0
49995.256284043724	50007.171566107325	0
50004.63754884523	50025.44366895706	0
49993.49255571869	49978.12434827637	0
49989.83621802233	50027.89987456958	0
50001.51715467434	50004.43497947403	0
50001.41748931328	50028.01783116377	0
49988.46472947548	50014.56638681003	0
49995.615601532205	49989.10904325816	0
49999.81186632161	50032.984149561446	0
50018.44718751919	50011.09523383245	0
50006.87791557796	49974.77446315902	0
49998.651631418616	50001.085531096855	0
49973.43281330659	50016.31538166456	0
49999.58320808095	50030.37685735507	0
49993.2894251306	50029.713716955564	0
49975.40500419498	50029.76201243983	0
50024.11542290242	50025.79299951493	0
49999.27756647585	49989.79791973968	0
49975.331603970415	50018.305052245814	0
49989.444688856944	50015.01093933485	0
49977.12504489644	49984.27347298042	0
49990.25690366514	49976.93831099457	0
50008.542487659186	50029.22940403769	0
50030.156146407935	50022.63532110915	0
49982.07322711716	50040.05289780173	0
50015.510839560164	49974.52445377229	0
49991.451148315326	50008.25060634001	0
50004.828070634074	50001.96933190945	0
50005.25330437662	49996.96558677492	0
49985.312292490395	50028.4759868639	0
50009.362837543355	50030.82482796203	0
50032.563228420164	50009.47854831758	0
49995.611104707394	50005.87596824924	0
50030.271117137454	50014.62710637189	0
49984.88558796916	50014.44361380154	0
49964.64000266914	50008.941933773196	0
49988.96237106808	50042.15384836116	0
50009.56366943694	49988.76303901595	0
50003.12119682203	50036.8696976103	0
49992.18350608743	49998.14283062459	0
49981.495117914346	49992.42868929224	0
49974.716587797215	50013.61636381599	0
50007.40338647013	50005.50670355559	0
50004.1132212756	50009.0422421293	0
50010.68776219184	50018.411945879954	0
50015.32555646248	49998.84607093262	0
50030.745394478356	50020.15587370813	0
50025.03173903792	49992.682176105074	0
49972.46927924088	49992.61330818193	0
49996.89332440772	50014.40214761091	0
50028.82168033592	50008.767927582856	0
50012.027869657475	49992.27122572834	0
49986.86969018716	50002.801212535116	0
50034.801909062	50011.167777959345	0
50022.083673384936	50010.63417620861	0
50009.30764203974	49972.31312632704	0
50471.60130286267	50674.06530073794	70
50420.450098830195	50619.003910668514	70
50545.20334971189	50695.53832337789	70
50412.50123631452	50717.56506317354	70
50606.3429342404	50732.49423139062	70
50476.55344092203	50752.2676763679	70
50349.02407487497	50613.18172394056	70
50314.96198153304	50679.79722713706	70
50259.315280273644	50626.978572698616	70
50304.78489252829	50752.91468667243	70
50260.69520057615	50812.27321980339	70
50268.930197496345	50549.86392932399	70
50545.9667866032	50782.11191178367	70
50372.56821959433	50788.27985770784	70
50304.73200227818	50479.760416307196	70
50669.64578102758	50777.03230638205	70
50608.502899580475	50819.20858681926	70
50383.1166059489	50489.121211071884	70
50295.57058137493	50404.095402260726	70
50526.40170588608	50619.08987888044	70
50439.6546275353	50813.713381034795	70
50393.07947049654	50873.371181251794	70
50238.51228300318	50695.62550763696	70
50659.305602946966	50674.911121549645	70
50230.96421535412	50476.536468979706	70
50308.467561519225	50333.3098183078	70
50303.774735208615	50257.26403181137	70
50376.30904728425	50310.54107124465	70
50736.735341039355	50752.78430649772	70
50730.88875727844	50675.86228611517	70
50809.66686718037	50768.23465171397	70
50164.53320830682	50680.87367531185	70
50087.90732639885	50691.81894222006	70
50664.242843011074	50866.30856987076	70
50636.03659006619	50938.79361908156	70
50456.700345145095	50507.349650213866	70
50587.86796200437	50575.25465893847	70
50813.75132784879	50689.772227534144	70
50782.86952650274	50623.55999821915	70
50561.693888250236	50877.33515667545	70
50237.321533297996	50329.13768068947	70
50159.54007260728	50317.224388442264	70
50470.322621698426	50885.558332534296	70
50215.80676717788	50404.12074632284	70
50858.01179928703	50826.40086815934	70
50908.278977653004	50764.72907274384	70
50195.03855898039	50779.03084928032	70
50136.61198042129	50386.06240715132	70
50076.09459817842	50764.827847297296	70
50935.42569604187	50843.33060483424	70
50713.57298913338	50958.32767832328	70
50227.70851149882	50252.60297683925	70
51004.62335468343	50862.28017763789	70
50328.008644429894	50912.13675212501	70
50683.2410493553	50600.33387439336	70
50273.868328565244	50965.824422630394	70
50991.24758980866	50932.39239188565	70
51068.15024815088	50915.185451256686	70
50465.581557855956	50956.4259856866	70
50425.53810615807	51025.26644949979	70
50414.218490245556	50377.44619937187	70
50986.37444427326	51009.757464114286	70
50822.85379829236	50890.991198586584	70
51125.34269998943	50860.903835933146	70
50355.758202934296	51002.46696017562	70
50355.158192938696	50201.66894081158	70
50176.05762940964	50531.602321867926	70
50679.85085276546	50528.08506392456	70
50538.83015293041	50948.21456927648	70
50568.38242393787	51020.17280240572	70
50226.47433049855	51022.24284147518	70
50495.09837047338	50439.39241797566	70
50324.019005245245	51068.60973741643	70
50625.10262723877	51068.69071108789	70
50499.132379208866	51041.53816224952	70
50124.36812314357	50458.12629559349	70
50526.30473285527	50529.30014061765	70
50185.10961110705	51081.432163766716	70
50447.057545357646	51098.16764480193	70
50374.843306475246	50132.22237970157	70
50204.37708672664	50932.96171296774	70
50738.6505639263	50843.39254190462	70
50628.11232314711	50469.25740219655	70
50557.01239587907	51096.14178707669	70
50160.479513637794	50224.79576225927	70
50301.25361843324	50109.522232971125	70
50322.50299738351	50039.2313480853	70
50085.93396111159	50288.215076206376	70
50918.98638545148	50978.530199466535	70
50448.40702636031	50110.6164106795	70
50242.76892919319	51129.180770292485	70
50422.38355880145	50035.3445189419	70
50057.066028711575	50417.79088894493	70
50556.26173824925	50400.855572011824	70
49994.26789384977	50463.788833997016	70
50444.39787457552	50280.918196172126	70
50684.263087785745	50425.39081780692	70
50177.62825085617	50855.3132585602	70
50497.488027790394	50358.423021897455	70
51018.77650259246	51075.211541922166	70
50958.704411728744	51123.755824109765	70
50245.62505391805	51207.12352162463	70
50798.210583813685	50960.65880466733	70
50146.66825862882	50607.43097301011	70
50921.161857361505	51056.05016439279	70
51081.841892877026	51112.22869164879	70
49945.32080997743	50410.278068934385	70
50409.52592269236	51161.75973202575	70
50079.70524288527	50209.68670375705	70
49957.760643636546	50333.65440496211	70
50761.46715513041	50414.61577257809	70
50016.72178521657	50656.381430469584	70
50060.56050374458	50134.53021344387	70
49901.341395298245	50286.28746947966	70
49986.67301179945	50110.4634825464	70
49883.15828284014	50208.55917975085	70
51060.02032752195	50985.75456455776	70
50408.11260007266	51234.38210269792	70
49833.44452955562	50259.692272167915	70
50424.322777946916	49963.0156829736	70
50134.42663384119	51028.65244460488	70
50243.53786360812	51281.43530792729	70
50692.27983842973	51034.22913779175	70
50168.23646297903	51209.48629778873	70
49930.64302873481	50154.98319033599	70
50239.82534647953	50153.811428311106	70
51158.87234673405	50791.22527007158	70
50158.283166135676	51283.468011863326	70
50103.39960943236	50879.913725791565	70
50075.26630197064	50060.24296062925	70
50484.89662839014	51255.43164172436	70
50629.9423969966	50371.39699280507	70
50053.98891561797	50590.43201500606	70
50015.37643629939	50267.6559719359	70
50127.49173524883	50950.285403861584	70
51229.578594018036	50767.17109817903	70
50031.86581229674	50337.06180200177	70
49771.15361312317	50303.840630923034	70
51305.667924528665	50755.49205506553	70
49964.04848513986	50534.30971035501	70
50893.95059388058	51156.82501838869	70
51049.22805032161	50803.10621090653	70
51134.1452546388	50973.738515256955	70
51219.17963804959	50841.368829043124	70
51158.63444361463	51134.20978368135	70
49820.51401155937	50169.456414086664	70
51324.65331109724	50831.822213086045	70
49703.461247612075	50343.00220634824	70
51397.64543305139	50835.32167140204	70
50992.27986985072	51194.63525573702	70
50733.80477617783	51097.58038684353	70
49929.277906237556	50068.65700677246	70
50003.225623430524	50182.20698659977	70
51316.611184021946	50682.5302834162	70
50837.85447695208	50406.93163657031	70
49841.807077124424	50095.48618680103	70
51172.77370587098	50718.651107533035	70
51287.12358112876	50892.25110905194	70
50026.02510332803	50891.639460671344	70
50503.22076123855	50166.06974303361	70
50096.52196689229	50529.999239265475	70
50702.24156302243	50347.661233707455	70
50330.83012068566	51166.76949935345	70
50006.92973502264	50022.199804040785	70
50503.25590254078	51152.11358500584	70
50475.37309206674	49908.10099651234	70
51202.495568882056	51010.91830200223	70
49911.517551898985	50592.516567785526	70
50835.11235053888	51206.18412845108	70
50925.809212367945	51222.39542322565	70
50813.967470048636	50479.954063869714	70
49961.23875893143	49961.25885150566	70
49992.10770955004	50824.77381937281	70
51206.18159739549	51189.65474444136	70
50145.7438441383	51354.62373982878	70
51234.61613665061	51074.525319620254	70
50764.148434970746	51030.053470164734	70
49894.225876406126	50000.245379119304	70
51026.28067819843	51258.9352204509	70
51078.18619907313	51202.987858014974	70
50526.29921437598	51315.2202881262	70
50841.79976269458	50571.11217129774	70
50165.416470986376	50141.0501556702	70
49891.56623484764	50664.62847506059	70
50056.947185695506	50981.095359266685	70
51283.30552616526	51199.658144425	70
50549.62201966773	49919.01755351186	70
49632.668821909116	50318.599605551535	70
50116.44290916806	51112.89578685477	70
50541.62341967045	51212.49768565418	70
49829.32058290444	50702.612778740004	70
50073.803065809654	51333.08372967771	70
49954.57109780294	50905.31814865067	70
50773.247580760064	50341.55392214036	70
50323.95095043917	49967.63777828689	70
50520.04068659672	49849.05746482568	70
50902.83547448281	50907.825859064615	70
49863.53477802866	50773.663694860275	70
51185.19268072231	50920.158346262484	70
50929.62588039719	51294.75947767923	70
49766.50047074223	50097.30015621744	70
50088.28364338059	51263.03703601841	70
51464.191098412506	50866.86797384129	70
49876.622808902546	50922.03161521567	70
49695.82394970916	50271.97092030442	70
51327.5728137726	50956.97457822762	70
51267.847017856795	51269.926252148296	70
50063.67700499431	49970.4492978394	70
50177.07618139684	50062.39393393677	70
50626.55315490669	51147.83675610502	70
50327.48587703355	51242.80171258859	70
50912.193535014325	50395.19747859922	70
49892.0469772892	50361.408176156096	70
50785.91931160476	51265.44254350946	70
50559.65016070985	50209.36140363506	70
49601.61544371211	50382.53946469696	70
49953.07795783993	50713.52775094732	70
50596.64387591416	51326.64858875007	70
51508.328984863496	50801.285035916335	70
49771.35975446121	50751.12543972575	70
51069.89227841853	50727.487324044865	70
49821.03596074691	50025.466895995	70
50290.345590044	49896.32995418611	70
50034.53057155646	49902.59587140196	70
49805.93724915822	50891.99892918076	70
50537.27715537695	51389.053512519204	70
50019.49216658344	51222.48119177706	70
49787.85244619235	50379.33903195924	70
51193.22969195701	51263.31690219192	70
49722.745001418654	50413.772605024235	70
51098.15890770992	51285.658813473565	70
50244.987130121764	49956.741453923554	70
50805.76661493833	51110.60408203124	70
49880.389396523315	50439.76846111506	70
51267.59865471925	50620.453452858135	70
49560.61121738608	50308.61339586767	70
50726.201962605	51219.00574851357	70
50364.84533168631	51304.439179063396	70
51108.83446052208	50660.848727720644	70
50829.08442057962	50292.070862103945	70
49717.69581239661	50488.94660838278	70
50551.02245676777	50309.03470760088	70
51527.336820575714	50732.165299514236	70
49694.5105837446	50196.5967860003	70
49946.47695038142	51189.99835039681	70
49878.45547223054	51163.868500495424	70
50795.09109799007	51340.489589509525	70
51254.7424185094	50958.4532566176	70
50623.2862775278	51219.031314299806	70
51407.04635550016	50756.55989961555	70
51322.373360172045	51317.44067365868	70
50947.82675768512	50698.302544552535	70
50674.39033427094	51268.84895376424	70
50448.950373154636	51321.0915582903	70
51600.758257048095	50751.07327858951	70
49787.243894936524	50963.219294547634	70
49927.911479652794	50971.20741597884	70
50014.32511246506	51377.22140138257	70
50184.1594200248	51423.1847391386	70
50493.91205011751	50020.14412860991	70
50534.063836285866	49776.416131947124	70
50844.81277785738	51045.26830996419	70
50486.54407121908	49718.90334989952	70
50724.10368058797	51326.34773788262	70
50059.78384166478	51433.829383842436	70
49644.77662314503	50143.108790151404	70
50897.89875263264	51361.39070788829	70
49833.91318326999	50588.3303511954	70
50891.39750738408	50252.48535402418	70
49977.45981296828	51444.520213315496	70
50426.33537276566	49678.63733423063	70
51000.63946632948	51328.43975108515	70
50261.31817180778	50883.91338508395	70
49696.714797660585	50744.24280080476	70
51410.95789141685	50678.447370827445	70
49594.09761092592	50460.93905157578	70
49521.857998688996	50487.82521310939	70
49791.69437500638	50516.46379798946	70
51519.85401565711	50921.94474392683	70
49735.178141258846	50819.19257415601	70
50346.383956592195	51375.577119604815	70
49630.55300809435	50232.43474780495	70
49631.69071679871	50698.076320602646	70
50302.279054724364	51431.388749478574	70
50395.79305987435	49745.81815241067	70
49748.71543845459	50674.675499150326	70
51445.04093072245	50943.46400722975	70
50106.183425578594	49876.564669054314	70
50609.2543862568	51412.02029738662	70
49926.89551453988	51105.46843371572	70
50946.919459663186	50324.48021787873	70
50436.757340158445	49599.932049500036	70
49676.751369148194	50873.2709760773	70
51631.22244279728	50822.75651530383	70
50066.97619544125	51052.866960024265	70
51177.42064611507	50639.62483371351	70
49802.34266098875	51170.8674245079	70
50358.87981155629	49592.973463972296	70
49551.54237649032	50234.78740188442	70
49704.79516089981	50940.692962014626	70
50583.469301986755	50136.629740028424	70
51299.254375491386	50556.48973866698	70
49890.34886871361	51043.10252648116	70
49605.27956221866	50898.92177202201	70
49826.59077424392	51094.694908698955	70
49953.198165536494	51264.49040993742	70
49589.13580236016	50822.76882715039	70
49451.82553956984	50519.079852579816	70
49551.40510803713	50756.52161917131	70
49907.89586787529	51459.57729391113	70
50325.48514422601	49526.155560949854	70
50452.318038376085	49796.67017315501	70
50968.849487863066	51393.38908016231	70
49710.225622160215	50613.87833214313	70
51383.07623738715	50907.05317663931	70
50794.682192291664	51412.71937242638	70
49523.24131842575	50393.21524649396	70
50632.4283727322	50191.803712101646	70
50139.97259182872	49993.65596194241	70
51341.73362051317	51242.97007011975	70
51517.81102615483	50994.002340782965	70
51258.1589593767	50496.969537145036	70
51127.377216677916	51049.53421847282	70
50928.12875377854	50184.39672248859	70
49994.76600601384	51065.20612434073	70
50554.82129604258	49679.3880071654	70
50087.50358001986	51186.06201229728	70
49654.67758615026	50069.962472608495	70
50611.07143532308	49770.79770641278	70
51341.535544220365	50495.32366244416	70
50086.37791878859	51508.101201682	70
50988.62345476152	50757.35779505591	70
50635.31268970208	49841.02306054542	70
51333.69205251001	51389.26145279154	70
49463.703732693444	50595.575339876515	70
50722.37816284573	51416.15362729951	70
51159.957257223345	50565.014603580785	70
50320.6040914664	49452.79545996895	70
49757.34989280278	51113.032986491795	70
50973.029446197725	50436.05343612166	70
50274.721820244085	49575.95670513396	70
50278.265256837105	49647.721980880626	70
50188.74328874639	49909.33569293146	70
49728.934913820216	51184.8493608284	70
51340.78187175683	50424.04889109344	70
50995.908494765	50206.85214856351	70
49397.68589475735	50567.02420552566	70
49956.86602836428	51515.236717700274	70
50184.378363290416	49835.86921616215	70
49750.48531256084	49993.49549215169	70
49689.341849235556	49950.251788564085	70
50028.800155542085	51559.831908899294	70
51450.86047355114	51020.220733691174	70
50737.02647136968	50274.688661161446	70
50206.979775294305	49545.71484708393	70
50546.722026546224	50071.68148020084	70
49492.0550579723	50804.42226699601	70
51015.36864737208	50495.50501430959	70
51507.324589830416	50654.854715387206	70
49441.958016634955	50443.880572219634	70
49864.00002661783	49932.13670478485	70
49567.96078282968	50143.54426503829	70
49654.45836734243	50566.05016488423	70
49484.79717853165	50201.273464862315	70
50980.27276475437	50564.54863091681	70
49627.08788786645	49997.209771559654	70
51069.25427444426	50175.41478796839	70
50585.956847495676	50012.35245418795	70
50626.604749009406	49697.021417007345	70
50635.10339088749	49617.71211583604	70
51351.31886271886	51164.837606479065	70
51404.16535461584	51375.09735252813	70
51595.23672348157	50976.33443363776	70
49777.07114025726	49918.21007427932	70
49867.61871777771	51396.969898185685	70
50354.52575269886	49664.90153681251	70
49373.23992389966	50408.49941448882	70
49570.12822104581	49947.4194269428	70
50696.000651845665	49660.01975606239	70
50265.88740167145	49827.16800196092	70
49574.64509508293	50566.03642983082	70
49530.45942756711	50625.89272420617	70
49903.34140228054	51566.13089987908	70
50091.08150966702	51610.021187191676	70
50879.90591311259	50507.64846233279	70
51103.5178974863	50245.66632803187	70
51086.97326143723	50533.55712793815	70
51396.70734534467	51101.899725092204	70
50490.521734732196	49543.74965919412	70
49824.25237237262	51247.70586101366	70
49942.07839458174	51379.57676888426	70
50685.37977297584	49741.483181995965	70
49882.98740503486	51294.96456571011	70
50306.04628366374	49759.47119981779	70
49724.49568471701	51040.61147301631	70
50359.34312974056	49809.73860333971	70
50404.2576300569	49869.45533227596	70
51128.36466893603	50124.85329502163	70
51047.709701144115	50430.41486685516	70
50771.11339950199	50546.809245540295	70
50506.821353167135	49616.14965346045	70
50429.00220373742	50182.44737366348	70
51041.04567949246	50616.191969959604	70
50758.28609403446	49697.86035820428	70
51436.828073024975	50603.96294029394	70
50757.1616175507	49608.594924363206	70
50754.35961107665	49781.49983589754	70
50730.598434722575	49850.134693102285	70
51039.08630389792	51428.16989554484	70
51024.88769864886	50322.20454538155	70
50248.889477794284	49474.926991290995	70
49544.23095596687	50949.172034934265	70
49648.0772721966	49882.49144142052	70
50129.0013468368	51676.41987980522	70
51663.88698540507	51000.420111410735	70
49768.88654489867	50227.93050215339	70
50915.625225417025	50114.199351444266	70
50850.594463205096	50154.18869585415	70
49850.661205354896	51621.1941737061	70
50149.71003306782	51569.5236368449	70
50758.30872468547	51482.11908905743	70
51299.776769143755	51109.43222348128	70
50785.85347105244	50187.61859691478	70
50573.524679137015	49579.70110249202	70
50131.82573120632	49538.22239677416	70
51506.81358108236	50579.82212268303	70
50041.73244126478	51127.36602384736	70
51083.151137486086	51494.75221295435	70
50230.233149862994	49756.814119011346	70
49566.64718468253	51021.94586762933	70
51014.63257670831	50126.057831546175	70
50611.622247070074	49518.32250297014	70
50831.04449113428	49625.287197849175	70
50444.04265963975	51395.382068629195	70
50546.471876862146	51461.22551260679	70
49665.84530497881	51232.933167597315	70
51540.22460701419	50510.39794581255	70
51109.79345211951	51569.28773250872	70
50824.715441422864	49734.27591989071	70
50611.03177934933	49438.48920171451	70
51371.51478124856	50562.07999560921	70
51459.98619969501	51148.2685669015	70
50066.26784249576	49500.8110922685	70
50776.1048159749	50110.131368842405	70
51480.18627946807	51360.06681316221	70
50125.51909608926	49459.57213908739	70
50697.36863891519	49919.928934865755	70
50186.69879979377	49622.32166194586	70
50684.30072042548	49445.052205494874	70
51040.06911347337	51591.03611990802	70
49329.5448626025	50473.03220774688	70
51581.723777398314	50568.44227434712	70
50198.791583921055	51691.78418982027	70
50746.48397181633	49980.62658811736	70
51365.72610150928	50355.61607440462	70
51550.91129207735	51060.67682934723	70
51288.862645678586	51025.9951584427	70
51699.65127195607	50847.21584024996	70
51289.14195019451	50374.42681950439	70
51637.907524108894	50910.79180810298	70
49975.22345575318	51606.871790984005	70
49875.778592031544	50523.373802186405	70
50034.66030524116	49433.858904855406	70
51737.040681087135	50982.49467371559	70
50868.486691010716	51437.098562522944	70
51150.1124184142	50054.446655193635	70
51166.44648380242	50486.56417113261	70
51158.64414368965	51330.44463895481	70
50938.29707424351	51459.35451821764	70
49435.566832164106	50667.24827453331	70
51515.8720658034	51424.9386436635	70
50849.21635731904	51509.95019128264	70
49558.49279629405	50019.869142502444	70
50826.56733105837	49812.58009695261	70
51596.25285859124	51118.69418745556	70
49838.464469704995	51478.51375015828	70
50755.91897514487	49471.54866231373	70
50153.21529457007	49748.90445636258	70
51219.252080066464	50402.368028331046	70
51525.380103458556	51496.65794084691	70
51202.464260296736	50104.339826111776	70
50807.95197025083	49943.397120358975	70
51184.84747952702	50173.83461933763	70
50657.73436463539	49377.239097270925	70
50397.15233699532	49522.548914874795	70
51532.18781751557	51173.02995170426	70
49763.71087108794	51456.67943522697	70
50289.95369995648	51505.42143156415	70
51582.08509457351	50658.91915276354	70
51254.548860787254	50201.73118178692	70
49514.89347020535	50084.882371083164	70
49590.0407168729	51256.06622197169	70
49716.00898552803	51511.32718155759	70
50625.13591953404	50286.82904718489	70
50689.3583597368	49564.25066034361	70
51449.17080839938	51225.3536445349	70
50994.055531801394	51513.51511070549	70
49492.68799902247	51051.57317743788	70
50946.92536105536	50044.02168929226	70
49656.14352756065	51012.50109051699	70
