# Supplementary material for: Abundant Topological Outliers in Social Media Data and Their Effect on Spatial Analysis
Source: PLoS One. 2016 Sep 9;11(9):e0162360. doi: 10.1371/journal.pone.0162360 (PMC5017681; doi:10.1371/journal.pone.0162360)
Supplement: S5 Dataset — See the respective attached file. (ZIP) [file pone.0162360.s005.zip › S5_overlap_lws/clust_72_81.csv]

50000.0	50000.0	0
50005.617866136956	50000.0519731636	0
50002.52047643192	50004.876090250946	0
50002.689334711264	50003.13657812308	0
49993.82957819091	50000.67820598295	0
49999.02133034173	50002.74311771021	0
50000.62508924751	49997.57153556058	0
50003.12463782944	50000.09610427862	0
49997.57385027558	49999.84121669528	0
50000.7474054147	50010.00724846448	0
49994.4714122237	50008.6578664922	0
50009.65697956892	49993.518401903086	0
50006.21919399996	50005.54852243241	0
50001.095320914435	50006.51696888545	0
49997.76648551505	50011.80979805977	0
49992.871942356476	50015.39754370275	0
50012.74981278483	49986.73871695857	0
50018.58647191826	49990.55611261125	0
49993.479156172514	50013.71835514086	0
50015.96499319302	50006.705808788436	0
49989.3655601913	50011.220919868014	0
50020.12901804716	49990.64524344877	0
49997.53397774438	50013.28163175991	0
49992.02291687238	49993.22394946702	0
49993.70087287382	50012.49075380555	0
50014.038708603686	50009.481436982765	0
49990.5206090736	50010.10707474396	0
49995.815075999715	50002.757859915895	0
49988.57262477311	50018.87567586168	0
49985.205754429204	50018.991416067714	0
50000.753092597726	50008.92987510806	0
50007.12835689727	50004.5064469943	0
49988.18316939765	50021.965627571284	0
50023.00980510928	50012.84799172331	0
50015.303310407464	50002.549411548316	0
50003.71952171015	50003.70894044671	0
50008.88986368925	49979.077652611086	0
49996.81979534139	49995.34390749475	0
49998.94671960802	49990.96645783639	0
50007.58827520875	49972.71365685861	0
50008.876317257826	50005.85307888341	0
50000.8144250401	50013.706889942834	0
50003.714838425534	50007.820901458785	0
50001.588387733704	49976.2283774819	0
50016.100105237405	50010.206884821266	0
50001.35678820628	50015.50812547974	0
49986.21253594532	50016.916857276745	0
49996.35393901498	50000.28888942667	0
50006.46273709469	50012.86513056279	0
50004.75420497777	50017.69122242193	0
50005.66435559645	50003.276707844845	0
49992.34798452613	50027.8751629872	0
49995.45944176766	50024.66749863028	0
49984.74545734642	50026.693621182414	0
49991.107740510946	50005.27986082665	0
50002.66515454976	50012.75072682848	0
49981.244047583124	50021.223953608634	0
50024.3612314805	50010.80504013063	0
49999.239320752036	49976.959525565035	0
49987.115787018316	50000.97386580161	0
50005.81254185144	49991.93259326773	0
50009.513775259125	50007.19859393015	0
50022.34214683989	50018.54227954308	0
50018.211643719034	49989.32904480352	0
50004.547079700096	49982.58527082029	0
49988.8456146988	49993.5372812326	0
49990.448020219235	50002.43383338751	0
49988.8883163795	50025.70348757823	0
49993.95605091015	49990.62298435866	0
49979.57349343251	50017.44743331287	0
49993.61998194337	49998.8335980756	0
50014.931316771435	49985.91142186888	0
49993.608343833825	49992.74728509485	0
49977.440538726456	50020.13597552961	0
50007.968850473684	50013.02057694987	0
50013.34750767807	50004.97356768187	0
50003.200530054564	50017.44372002275	0
49999.23305352258	50009.409663930746	0
49991.425046132455	50023.405105677804	0
49994.724523319564	50019.00029264135	0
49991.27881765631	50010.76046682384	0
50006.84586173645	49978.00618291794	0
50028.831314768526	50011.34911333689	0
50001.3612650346	49979.21196468529	0
50020.98863127538	50004.80596532164	0
49998.75093557429	49995.82732925432	0
49995.4441258003	49997.28253788326	0
49991.489081565116	50012.21829990068	0
50006.24099323281	50011.48454490207	0
50004.79866590971	49991.89932227533	0
50016.233772829895	50003.19904894724	0
50016.714459267714	50015.182749829175	0
50017.7315448403	50017.16734048088	0
50021.991572317085	50017.52189201108	0
50006.91518930322	49998.42962103721	0
50007.56048927315	49991.89347014625	0
49993.93809606977	49988.93913320493	0
49987.00664227186	50012.58033247648	0
49997.0858178483	50008.93395138812	0
49994.04919956522	50016.66461972759	0
50011.84285352973	50005.72617756539	0
50014.481944166946	50006.68362759123	0
50007.871174675056	49990.44715453634	0
49993.63386266311	50008.00409428245	0
50022.74306037996	50021.18141586944	0
50005.93254669708	49984.05523899566	0
49992.24889826113	50009.939607623324	0
50008.4427934885	49998.58463635654	0
50001.04290890485	50011.37214186102	0
49999.3052704781	49993.19977632991	0
50010.89753360852	50022.16578353757	0
49993.175524820836	50006.918569045156	0
50016.91622746796	49988.41137453173	0
50003.59408194109	50010.58844588422	0
49989.481770527505	49995.4861177332	0
49984.73585085144	49994.20070302458	0
50012.837114776354	49985.1365133406	0
50000.34305247011	50012.785151609714	0
49995.93687457166	50016.99500522154	0
50003.31097355637	49986.238309245724	0
50000.04605916713	50022.082498322925	0
49979.589436539696	50028.499326432466	0
49985.52414874005	50010.01286309389	0
50007.108907010544	50020.95847414887	0
49986.966473469394	49991.51938352491	0
49996.327747491756	49980.00227674999	0
49988.17212697217	49996.38698153703	0
50019.31313217457	50007.61923985611	0
49992.53588896353	50022.37133355393	0
49999.09466713823	50013.476121375024	0
50029.14446966455	50014.75448633938	0
50013.38928689112	50014.433837214296	0
49991.27886238349	50020.93796858425	0
49991.83480712943	49987.47643329798	0
50024.589045646135	50016.69583277622	0
49990.247207031265	50014.37724764673	0
50003.43966867959	49997.20275845644	0
49979.17630883298	50019.5881879999	0
50004.97473340724	50011.470830402024	0
50000.53356820436	50002.76897484182	0
50001.61653316917	50021.572832778234	0
50018.94424032681	49993.60663840168	0
50020.38047703234	50020.74765985587	0
50003.83350669472	50012.03122730116	0
49994.89504568151	50012.84439750901	0
49996.87682846905	50025.861913791916	0
49997.098711243336	49994.16967536577	0
50008.03526460013	50010.35644971345	0
50001.92318083519	50017.45295154525	0
50000.377491796935	49976.984220335165	0
50026.91338485968	50022.55672487124	0
50010.45322470468	49995.07446463879	0
50025.84685964897	50018.18498681671	0
49990.80211823522	49972.58716393453	0
49994.72272385651	50011.37120620343	0
50001.852378398005	50018.878474248006	0
49993.667654834906	49987.16892821146	0
50007.45552580738	50016.24722775261	0
50006.35128652182	50019.260102430024	0
50017.30387364059	50007.37394946992	0
49992.58703477916	49996.877168060775	0
50009.947620039384	50010.555094314834	0
49981.69947842373	50032.69512916941	0
49998.7770444248	50004.736977470784	0
49994.8396787193	50028.32619228644	0
49982.117999111564	50004.50644407321	0
50013.2587395598	49973.331376080634	0
50007.117533706994	50013.97330272922	0
49986.106936163014	50005.875429998	0
50001.72815943438	49991.6223069385	0
49998.46111792426	49998.329947724305	0
49993.05079443288	49995.51758079045	0
49989.09372078051	50029.30164552847	0
49992.520614717694	50005.040407713124	0
49983.052676738946	50016.443790599325	0
50009.99933301167	49987.13042252917	0
50015.98052851708	50019.71642252736	0
50016.21088632802	50021.48245778065	0
49998.70534882709	50006.917655615514	0
50009.12283055781	49982.086019546914	0
50019.024422535396	49979.180277617896	0
49990.26812337824	50030.2433063761	0
50003.491373859586	50026.35326489596	0
50014.994024579595	50017.72461282274	0
49999.503039100484	49979.993643984395	0
50016.59446989725	50011.704717480185	0
49987.5977680182	50016.2290938631	0
50006.390223561066	50006.65247227412	0
49981.80446184957	50026.90913270939	0
50031.93010862833	50017.21669287606	0
49987.002216492045	49994.37889454773	0
49985.92984921823	49988.95089163288	0
49987.43993140122	50031.405447704085	0
50013.74744611762	50012.43595942395	0
50018.7613895136	49998.645986736985	0
49976.04473665306	50022.98122919165	0
49987.940111189746	50038.4642042733	0
49998.49833424281	50015.34065276485	0
49994.770924699485	49982.39483626172	0
50000.81946056605	49989.27299020345	0
50016.92192325264	50018.480079521134	0
49995.77472700451	50009.82146876009	0
50025.69800720146	50020.491751462134	0
50013.55698775832	49971.58637274212	0
50011.00484594075	50005.00909070638	0
50026.67566909949	50012.980460931394	0
49997.33402353429	50017.842517393554	0
50004.40707653658	50000.68201633885	0
49990.062388632665	50021.873354042815	0
50007.94935946199	50000.55027054603	0
50021.52709422977	50008.28070517207	0
49974.42067889195	50019.43514323515	0
49993.46267817778	50033.181532471506	0
50011.86235055272	49996.41798817724	0
49987.663678211175	50043.84812144951	0
50007.67900232572	50007.70860501627	0
49994.15871647191	50038.08133593811	0
50007.33149770581	50022.79586273945	0
50012.948596504204	49999.23930996417	0
49994.60830319436	50003.57991862978	0
49983.259687413985	50006.67382320212	0
49987.767663779436	50025.748578925755	0
50000.377272225785	50031.02940101947	0
50006.200386445016	50001.51095319235	0
50025.26392312976	50023.16967630435	0
50013.22075925868	50006.565093937745	0
50016.585940684716	49986.990231434385	0
50010.34109688018	49983.7662747601	0
49986.57033639794	50020.426911942945	0
49995.74608418766	50014.093268935794	0
49979.820894012235	49999.83087349788	0
49992.848058799624	50018.606894891454	0
50009.49589345917	50004.08409166397	0
49995.445185531455	50015.34504338111	0
50012.65381958483	50021.704694713684	0
49996.32469968638	49986.25708256548	0
50015.35167753262	49996.81578074006	0
49986.545683340795	50011.15751195093	0
49999.01544000135	50031.23030123682	0
49984.04955694483	50033.704391224725	0
49996.34341982974	50016.06335658903	0
50003.28740459564	50033.504668726906	0
49991.228567853206	49998.994701024145	0
49998.48690694425	50034.82578726027	0
49978.796080530774	50029.228557862385	0
49972.68784987362	50023.40757561975	0
49979.767530607896	50006.443727209575	0
50003.901374846355	50022.071294366	0
50006.68412061943	49996.90955893893	0
49984.807419862154	50032.82916653138	0
49978.76889817724	50004.212907244015	0
50003.12234167268	49996.03595609164	0
50015.35949676402	49981.16546488212	0
50022.09116220106	50006.067597515845	0
49983.69614882663	49993.828876330015	0
49986.78398419033	50021.42345671076	0
49981.729597247	50017.71289487197	0
50005.12751088182	50026.85013294925	0
50006.22458721331	50010.28292114303	0
49996.483865586386	50007.00468741623	0
50009.52473506737	49992.39278211181	0
50014.49173332011	49995.93493838386	0
49994.50958438835	49996.90612479115	0
49987.59907203679	50009.38172949153	0
49984.960476002576	50031.0667794853	0
50008.74957161253	49994.92256567525	0
50010.46636301196	50003.077502344924	0
49984.148036034974	50017.19326230654	0
50004.971353289846	50029.65237519613	0
50012.70520670574	50000.99789815918	0
49989.42472028371	50007.06726861293	0
50027.670453407736	50018.20325321183	0
50011.440803861224	49968.8031552737	0
50037.945541020505	50011.155881581384	0
50001.96560497818	49985.14721363819	0
49991.94746759981	50013.46046976003	0
49999.00956378052	50025.146383235246	0
49982.77803511375	50003.13282277213	0
50014.11323694496	50000.20060613697	0
50023.13171616355	49987.58322604696	0
50004.21835121946	49971.40399318016	0
49990.15117831817	50013.05817990865	0
50008.16124251416	50039.635897582004	0
50007.9107866898	49997.54848848105	0
50000.976005797296	50001.37556251932	0
49996.1869171375	50012.1411597242	0
49981.777229712156	49995.12804494148	0
50010.25573551855	50024.995130932744	0
50002.20217308013	50029.874141640044	0
49990.618018822985	50036.4754032552	0
50022.654906278236	50014.17767062547	0
50000.18629733061	50004.775095715304	0
50025.70954018735	50015.05150700048	0
50028.39076938722	50013.5273054852	0
50004.52778030394	49989.54551679142	0
50016.11597760707	50023.63763528583	0
50012.06226017531	50002.80007589341	0
50015.57500712852	49976.59380574366	0
49994.04699387851	50036.766962947055	0
49994.23147591261	49994.86285691521	0
50014.20591833191	50001.96130031095	0
49991.086709624265	50026.4410707605	0
50011.53302681228	50007.14228004492	0
50017.28634181816	49997.76666689308	0
50009.97828130183	49998.98694511831	0
49998.42280858828	49997.16648699374	0
49981.63287193219	50012.98265475019	0
49991.38352638326	49994.802665766714	0
49998.19710648119	50026.74208698699	0
49989.2673735177	49992.100332574526	0
49983.60754580687	50026.18559871288	0
49994.711411941484	50029.90708723193	0
49985.614406423905	50041.25400036813	0
49989.39807355238	50009.12529163965	0
50001.85647537816	50002.18674254224	0
50007.411759296454	50011.884343995625	0
50012.52113279647	50010.93874121604	0
49995.30592486966	49991.43488924765	0
49979.11028741994	50021.34781520681	0
50011.93847514872	49994.777266105055	0
49997.2733219588	50022.30152669196	0
50003.09050523105	49994.98168183356	0
50023.58458192335	50010.008031241385	0
50024.400635161015	50015.63969515379	0
50009.31669316404	50000.960651664485	0
49988.547157255955	49986.54015875034	0
49987.42716531743	50019.481186598656	0
49984.02617602661	49992.260688525654	0
50006.996567558	50029.43673642438	0
50011.17538221257	50014.127750046806	0
49997.479248524534	50003.13788148927	0
50011.23886805816	49977.80876427163	0
49992.68056377014	50025.21909796744	0
50017.791785206966	50004.10504468356	0
49976.18799995448	50019.12711047864	0
50003.16269428631	50018.86082004992	0
50013.78688239874	50015.99415080916	0
50034.04869841953	50014.82994020081	0
50020.13939552426	49964.31969397732	0
49993.31683021726	50002.431098134926	0
49989.127824122916	50001.31052695597	0
49989.148691333205	50036.650567528675	0
49992.04054653573	50033.88130223572	0
49997.310770919445	50036.47767098101	0
50014.313896486216	50011.5437939993	0
49992.59109417176	50000.573211457	0
50003.566652880276	50030.50523785303	0
50008.267877108185	49989.07992392232	0
50003.849215893635	49983.772560070334	0
50027.92889428372	50020.7037335592	0
50021.73705097939	50009.564116499336	0
49979.67136981523	49996.9167302186	0
50023.68623823112	50004.8260394773	0
50008.60181165578	50003.29954302877	0
50007.03426341326	50002.78519483586	0
49994.34337435215	50032.255215823694	0
50008.65204366756	50021.587738195856	0
49991.824498461094	49968.903099107214	0
50018.683804969405	49969.64528418167	0
49994.911833902814	50002.06249770319	0
50016.093547154676	50001.04383182233	0
50014.49326475696	49993.41580814624	0
50010.70785577176	50012.68365077591	0
49992.09018308693	50030.92397957105	0
50009.82484592517	49966.31554819194	0
50009.86338540017	50029.15447883959	0
50017.04459773899	50009.42883168941	0
49975.05479511751	50020.48444939664	0
50018.814266957874	49976.935422037845	0
49972.86988915821	50011.1602949544	0
50018.73839936864	49964.38397057632	0
49986.31902075687	50007.88823209961	0
50037.84677869666	50013.49214320599	0
49986.7626497455	50022.57075428513	0
49991.27558686835	49997.38676047086	0
50021.65196854081	49986.9755175455	0
49991.72022925353	49991.05799227098	0
50014.31039277268	50003.195809406076	0
50006.33076488964	50021.85080608137	0
50002.45842725257	50020.733578880114	0
50011.95436890833	50032.05146346114	0
49976.475326719534	50026.32249645093	0
50004.463461898726	49974.22705170795	0
49979.26540775074	49998.92037446053	0
49985.75689271241	50024.974625693074	0
50016.455724572654	49985.246793367325	0
50017.17577699267	49991.01902038148	0
50000.601946745934	50034.29818728195	0
49992.16185760877	50007.363039662254	0
50008.80198918544	50016.70893323739	0
50008.86332272949	49997.23757014096	0
50005.45492158128	50004.812675392786	0
49969.349246922604	50022.47156029463	0
49976.08853392796	50028.32756045967	0
50002.331688862534	50006.25738942542	0
49985.74764509577	50012.984861611265	0
50002.02318493679	49998.08436648884	0
50001.91558525365	49975.034283284134	0
49999.095815587745	49982.605861267206	0
49978.35180052781	50017.54967237323	0
50012.38340044227	49979.87179005157	0
50023.600333695045	49993.823460517066	0
49990.4001842264	50016.861106052296	0
49996.075796262594	50028.875218757785	0
50009.63871960279	50009.357844056445	0
50014.32338329563	49980.620621059534	0
50004.370390024604	49999.55927239333	0
50009.933266449494	49981.04026973331	0
49998.279070073906	49989.14790118183	0
50000.09027862911	49985.965986953976	0
50007.58425433884	49982.493922115704	0
49993.48622997502	50027.222240225536	0
50017.4955434832	49965.03907990478	0
50010.51554905166	49989.16362642156	0
50017.824674773416	50002.22275061968	0
49990.75178922058	50034.86742795569	0
50021.88043196609	49961.175165641675	0
49996.64421145819	49998.7371607102	0
49991.75780021829	50019.4660592154	0
50027.913500418224	50017.15451996617	0
50013.81569746937	50019.689133858	0
50004.28831352451	50038.52084396365	0
49992.77931921248	49991.59900125161	0
49978.65701512325	50012.84377515613	0
50004.77482026446	49976.135135741635	0
49995.813684054854	50035.236614467474	0
49983.03468438865	50031.81985864512	0
50004.71734782377	49993.66931775265	0
50025.85747707013	50011.10938751277	0
49968.74387753086	50024.80184334084	0
49983.529336245294	50009.64252562868	0
49993.39848285341	50003.617739878144	0
50014.46718570509	49983.96089301351	0
50020.173441734536	50016.480228422304	0
50007.693507416174	50033.053834120445	0
49993.186312447346	50024.280714627246	0
49994.973836738965	50021.34108776201	0
49987.60408232425	50005.36708203352	0
50009.56722554615	49985.41140067304	0
50011.064823329914	50009.00448136461	0
49987.27549327144	50024.53233017405	0
50005.69923091442	49985.19514755773	0
49996.55414988045	49990.38935152011	0
49995.07237807018	50042.04749290123	0
49995.256284043724	50007.171566107325	0
50004.63754884523	50025.44366895706	0
49993.49255571869	49978.12434827637	0
49989.83621802233	50027.89987456958	0
50001.51715467434	50004.43497947403	0
50001.41748931328	50028.01783116377	0
49988.46472947548	50014.56638681003	0
49995.615601532205	49989.10904325816	0
49999.81186632161	50032.984149561446	0
50018.44718751919	50011.09523383245	0
50006.87791557796	49974.77446315902	0
49998.651631418616	50001.085531096855	0
49973.43281330659	50016.31538166456	0
49999.58320808095	50030.37685735507	0
49993.2894251306	50029.713716955564	0
49975.40500419498	50029.76201243983	0
50024.11542290242	50025.79299951493	0
49999.27756647585	49989.79791973968	0
49975.331603970415	50018.305052245814	0
49989.444688856944	50015.01093933485	0
49977.12504489644	49984.27347298042	0
49990.25690366514	49976.93831099457	0
50008.542487659186	50029.22940403769	0
50030.156146407935	50022.63532110915	0
49982.07322711716	50040.05289780173	0
50015.510839560164	49974.52445377229	0
49991.451148315326	50008.25060634001	0
50004.828070634074	50001.96933190945	0
50005.25330437662	49996.96558677492	0
49985.312292490395	50028.4759868639	0
50009.362837543355	50030.82482796203	0
50032.563228420164	50009.47854831758	0
49995.611104707394	50005.87596824924	0
50030.271117137454	50014.62710637189	0
49984.88558796916	50014.44361380154	0
49964.64000266914	50008.941933773196	0
49988.96237106808	50042.15384836116	0
50009.56366943694	49988.76303901595	0
50003.12119682203	50036.8696976103	0
49992.18350608743	49998.14283062459	0
49981.495117914346	49992.42868929224	0
49974.716587797215	50013.61636381599	0
50007.40338647013	50005.50670355559	0
50004.1132212756	50009.0422421293	0
50010.68776219184	50018.411945879954	0
50015.32555646248	49998.84607093262	0
50030.745394478356	50020.15587370813	0
50025.03173903792	49992.682176105074	0
49972.46927924088	49992.61330818193	0
49996.89332440772	50014.40214761091	0
50028.82168033592	50008.767927582856	0
50012.027869657475	49992.27122572834	0
49986.86969018716	50002.801212535116	0
50034.801909062	50011.167777959345	0
50022.083673384936	50010.63417620861	0
50009.30764203974	49972.31312632704	0
50092.25024533666	50176.82185753338	71
50131.11112556167	50111.332528421655	71
50016.42602048207	50164.31323215305	71
50061.776771331744	50070.219586389525	71
50160.14524421522	50208.699032760225	71
50073.175966070856	50247.03004219588	71
50099.515545796254	50323.49473494646	71
50219.29321460888	50260.28008405527	71
50099.37051256453	50003.56746797104	71
50207.373710638545	50333.26896356056	71
50163.48280393006	50041.750697517324	71
50027.23079282706	50319.41892954444	71
50227.506975551885	49995.311404007356	71
50231.4444182536	50184.28372747348	71
49946.09168923426	50132.59061297235	71
49897.17309885091	50190.7956428938	71
50079.920440282614	49926.925965244685	71
50197.070466468904	50407.1087539213	71
50120.312470506164	50396.77128585617	71
49988.48777927772	50071.333588484515	71
49993.0544281838	50249.79913945689	71
50182.855437078106	49931.077125278156	71
50065.29087974241	49855.42689043194	71
50158.52043604308	50475.20453073073	71
50259.09844644904	49907.639731163414	71
49878.99249998099	50102.254448644024	71
50003.437721890594	49892.58886017949	71
49998.75103973236	49814.12596259188	71
50275.84743719757	50055.69868455706	71
50016.40474090065	49741.023080863364	71
50018.898933052194	50398.24422010343	71
50307.37451705555	50186.803614440505	71
49988.264389931384	49666.1475204716	71
49826.58274025094	50040.69046565197	71
49935.37573057382	49856.1126411344	71
49947.667841936294	50362.349817413815	71
49942.02347595945	49930.80033841998	71
50211.40298384973	50108.02322671787	71
49788.375793443905	49972.452812140626	71
49818.38667680639	49898.287417241976	71
49926.495087539464	50279.71656615539	71
50074.020846526604	50453.07112563672	71
49918.067259609685	50428.421418675156	71
50179.17182193506	49852.612801316536	71
50335.11087972497	50013.606357262914	71
50060.614401359875	49672.43775490746	71
49861.65107761134	49956.82524475049	71
49845.60113981154	50283.367349073196	71
49746.744192818165	49888.19612644662	71
50206.94676786634	50536.862030228986	71
49957.84092035696	50497.209738429876	71
50213.71716198504	49786.24840457554	71
49917.23190431454	50564.09634095255	71
49982.61299471972	49997.1351476462	71
50293.19631085218	50272.58736275528	71
50357.19330155068	49940.54502109141	71
50080.34638399456	50529.16448073921	71
50435.0273452234	49931.73204797486	71
50412.588170943905	50001.32616765044	71
50258.076861381385	49722.002814387764	71
50278.07049622655	50552.326827771496	71
49869.03511988994	50373.56791021906	71
49855.70265723047	50523.22551444174	71
50183.025318187916	49693.32144779546	71
50333.63436091941	50609.69850305946	71
50260.968714224146	50441.148290191995	71
50320.71679023209	50115.80395762582	71
49675.082501573626	49876.75142717586	71
49849.451038701955	49828.12492787416	71
49780.25427084126	50315.52976032937	71
49702.9707631162	49949.561409032525	71
50128.722961971005	49642.93760496399	71
49602.79589405322	49869.563973821016	71
50331.24380783447	49703.5577304135	71
50398.189251806776	50561.27637407598	71
49807.60884951719	50119.78697918763	71
49793.55953858803	49781.74635018857	71
49798.5331393696	50192.07892759453	71
49791.00484149455	50565.747464196116	71
50096.268604428566	49735.52805452169	71
50032.097383502565	50591.48748826904	71
50366.92883698948	50265.25747833703	71
49753.350582999774	49716.27001728617	71
50353.08551108136	50502.103348811346	71
49674.26609625107	49804.15343702887	71
49544.55614260454	49824.21091980658	71
50458.6076834163	49855.93073189916	71
49729.48412380899	50017.41352724266	71
49662.50605258487	50044.71675427054	71
49604.76889895669	49782.11758520268	71
49567.38166355212	49934.941083397556	71
50390.67058835218	50083.83880374684	71
49480.46283864314	49789.80388430687	71
50405.73099212508	49708.75640278619	71
50385.310313388494	49630.43699616595	71
50474.72136460153	50548.94775830172	71
50383.52564945629	50429.83128584718	71
50268.52966676854	49834.148349383366	71
49724.827370630606	50603.200928938844	71
49596.753655734174	50009.66682352358	71
49579.52285613329	50088.03155255851	71
50420.21365034513	49791.77123543673	71
50342.009343767095	49814.319642359784	71
50287.95142059466	50671.84983217747	71
50462.83799281947	50053.56641623457	71
49712.90432419436	50676.12319423579	71
49910.1857132543	49667.2762072308	71
49522.18126128889	50032.41272603982	71
49654.47328722015	50580.0896795163	71
49736.69099123843	49637.51255715002	71
49833.23754940159	49681.80160036396	71
50413.825362557815	49555.03578822263	71
50390.40510631134	50663.7714652419	71
49720.91587626535	50173.99449800311	71
50423.47841683619	50367.841158849136	71
49814.10538406478	50634.892568262425	71
50036.09223520346	50668.42829050056	71
50532.23521915598	50090.86843327252	71
49893.682504352226	49595.85658085776	71
50488.96182280761	49576.89896694668	71
49672.487627524	50504.561535052904	71
49510.85360732581	50124.320103324266	71
49741.25312002531	49562.60800167288	71
50380.74406754397	50180.66946519697	71
50124.065999679835	49802.02876349983	71
50365.631029407836	49498.22079261904	71
49438.36243809071	50104.627911157506	71
49706.05014601448	50335.888924069615	71
50237.83548014558	49643.309176385264	71
50495.60262439567	49764.86338844857	71
49494.44033589486	49878.14902104069	71
49873.54322354038	50680.41351434474	71
49662.40670372212	49618.9118620164	71
49955.29741615471	49548.01989994311	71
49803.34308095926	50708.07452173633	71
49602.04675375844	49703.921700630104	71
50546.942539508054	50584.145008240834	71
49807.733660185	50423.86997505076	71
49917.18910356412	50032.76590353414	71
50513.2261369658	49506.14951927554	71
49946.08202456591	50692.27917803516	71
50439.23363171538	49483.016595792076	71
49695.9523120433	50435.21876621649	71
50610.08899065173	50535.10940718483	71
50071.802428307405	49589.04579752934	71
50500.17407391153	49690.25496268951	71
50348.042660515945	50346.669101312524	71
50569.66358769412	49781.98905931003	71
50103.860656753524	50609.080897124804	71
49887.73176255476	49505.874805195104	71
50175.02808407228	50636.24952006804	71
50573.587937291726	49556.40031084276	71
50453.44854909269	50198.44623710003	71
50415.330542880976	50735.30596407007	71
49422.789090266	50183.19408720505	71
50471.411274928985	50308.094850578826	71
49644.14064914689	50179.80804157393	71
49535.75030329334	49659.01305070137	71
50482.63135541805	50410.55171664557	71
50261.61954911846	49572.015304118904	71
49801.73897206066	49518.890933180795	71
50203.87589167436	49526.06786344916	71
50493.39669444371	50736.431544188956	71
50604.59641487273	49623.42447844356	71
49812.37397104959	49606.16314119379	71
50601.318616866374	50132.00635861584	71
49948.70200890592	49463.354774210966	71
50362.86327581809	50795.75391915436	71
50658.89937752204	50087.21337815907	71
50016.12459557613	50743.24060086442	71
50494.026142344475	49982.6656442296	71
49716.68534971519	49491.9703466519	71
50181.74550469947	50716.38936224151	71
49630.49752216615	50345.14799688212	71
49655.49783763122	49533.035566869185	71
49551.1652543439	49587.380049486506	71
50679.884877539356	49639.789293436115	71
50736.37710301179	50097.3763614828	71
50284.17003760548	50809.497378154505	71
50090.350296871016	50720.180043420834	71
49935.095602802205	49778.324417898824	71
50444.90187875381	50481.76319007938	71
50607.26821449379	49852.40151615136	71
50392.47204723047	49422.531100003245	71
50408.184728941946	49349.65054409497	71
50653.57202766785	49551.58363057444	71
49463.153923427024	49978.056442321125	71
49368.740194245096	50233.57709163917	71
49697.61296596497	50260.896597243154	71
50097.641216373726	49516.02797753645	71
50329.52468427549	49359.68816706631	71
50534.54730801806	49875.00448056175	71
50660.05538273793	50175.48396786604	71
50582.04691212831	50653.51485381335	71
49426.11818542598	49839.62390294297	71
50503.8063856712	50661.99817668344	71
49625.58549644498	50252.26133159712	71
49623.466630787334	50448.28455989904	71
50252.61327505558	49381.37490996681	71
50549.71037727858	50783.620151754454	71
50583.321041900745	50850.81726097169	71
49678.8072472667	49422.9143358665	71
50552.31208877161	50482.815921974725	71
50587.053844594586	49704.94943660756	71
50721.78672127885	49521.238039135664	71
50432.13512845868	50829.480197144185	71
50454.445664766696	49290.62712837741	71
49424.70049941095	49911.939753271996	71
49400.3854726913	50042.53418637542	71
49324.21917239625	50067.559033398225	71
50018.47026868335	49428.76551693265	71
49725.31001730202	50095.88638193451	71
50198.26705894176	50795.27773727453	71
50512.56286432858	49343.45420761737	71
49592.99360571674	50631.36283489701	71
50394.71654006597	49236.65710357742	71
50726.50646952399	49697.17495986283	71
50545.61663405895	50312.38664999436	71
50591.2717277166	50205.86671762745	71
50290.42811833202	50887.49284395986	71
50568.52150849388	49943.31823316941	71
50466.1296384479	49215.56772440229	71
50646.81145009431	49476.55638444755	71
49476.16550517146	49615.62917818563	71
49557.3382492899	49515.5372252747	71
50655.494735876244	49727.70631490649	71
49438.76640276399	50254.557962239924	71
49728.031584373566	49369.54843178508	71
50427.488374931476	49147.59280193092	71
49403.815565535624	49597.83564079707	71
50537.81705542589	50913.23395787728	71
49330.04663949944	49989.35023130725	71
50029.97512072613	49355.10243834319	71
49620.26708837492	49466.827844993706	71
50289.076864929426	50963.9303934858	71
49561.14988112323	49422.24974879337	71
50729.66894487321	49444.13032659742	71
50527.07376577772	49429.58398826224	71
50783.40847294525	49563.736338861716	71
50794.03451976904	49395.138372492205	71
50326.28186030652	49195.288832541446	71
50697.96924694322	49378.41071864716	71
50774.49342662431	49639.23737683181	71
50071.03653888823	50797.359860957025	71
50679.63464828363	49879.37736688417	71
50793.09938336436	49322.28456443816	71
49954.45476645448	49373.11178603743	71
49772.84648872463	49439.958116083304	71
50621.76755843727	50920.00153961316	71
49252.67487209249	49992.182301125096	71
50663.54643181295	50851.719271287235	71
49889.26638441306	49339.860772639615	71
50659.86884747607	50984.56525611351	71
49470.09957320456	50328.27077313968	71
49344.775210870954	50142.35882840821	71
50673.35074339211	49807.321217818695	71
50313.21043500247	50741.46432532535	71
50848.578505424055	49638.40961146648	71
50330.190785408224	49273.6079718849	71
50366.30373813307	50872.28643285389	71
49902.14051246037	49264.21223810019	71
50757.49476295006	49877.293038777614	71
50075.91654492211	49297.531888996375	71
50679.956326151565	50506.12519299694	71
49431.98632415431	49731.30040923999	71
50216.514845792604	50871.394548677345	71
50722.19557128709	50806.883178046395	71
49571.24753433994	50303.69618740298	71
50091.967575661794	49424.05505842831	71
49354.70208860183	49727.23702610839	71
49932.419570351725	50766.05791448339	71
50666.11620394717	50757.40611589434	71
50852.18462936382	49440.8776888447	71
50701.448052693406	50919.28588120735	71
50771.90250935742	50163.5924674548	71
49837.080731388305	50781.33030557398	71
49552.235157271716	49344.65931833987	71
49880.9739871832	49192.1894439694	71
49296.75059088567	50223.59025785504	71
49330.5025487635	49572.76545661384	71
50073.30819719917	49223.98977486745	71
49267.98505798083	49615.460793755665	71
50626.66503750173	49352.706324188024	71
50649.51999756476	51062.505085768455	71
50643.65378151039	49971.50922699221	71
49265.85742945613	50144.75186553797	71
49767.28747572071	50808.70271537839	71
50238.206884011764	49458.18608782053	71
49867.22389025062	49747.12297566915	71
49349.97007530641	49651.93490482903	71
49751.82246272932	50503.06509168554	71
50900.31231840719	49698.00996416507	71
49759.228562321274	50884.23894288124	71
50974.21060075932	49722.92620053694	71
50832.29540617617	49879.492008416455	71
49484.69596548227	49532.524651084845	71
50576.99368768753	50027.74853897211	71
50770.736616056645	50877.7971372988	71
50078.5028635222	50873.552861148884	71
49981.83918357688	49290.373953273134	71
49953.67475627019	49211.55368499674	71
49684.2815675279	49302.50117481367	71
50870.04623711565	49568.499299675546	71
49866.469984896976	50854.64317785521	71
50724.96682388142	50713.13391817359	71
49698.811212050554	50839.296251449385	71
50862.73246396862	49297.15296781838	71
49425.87426762394	49488.10495277003	71
49363.32152447168	49799.19689809083	71
49314.18164463305	49499.28700542081	71
50254.882464924645	49303.990076968366	71
50657.22504694701	51134.6088723197	71
50575.29033395402	50381.58564940896	71
49824.17344640116	50931.4726628815	71
49822.367611645146	49266.86292042216	71
50639.15137142139	50423.76359152236	71
50653.81012964501	50628.90526594975	71
50373.290893253485	50946.95128353424	71
49332.73503178559	49913.084219853496	71
50798.960274362726	50806.18665505658	71
50799.948044041776	50726.61472201995	71
49193.750926150584	49633.19549259495	71
51013.82638198689	49783.59937036792	71
49241.195320624225	50070.207269399754	71
50163.66739876444	49440.32296059023	71
50137.102864723536	50920.039042635435	71
49158.723212382705	49698.42337153152	71
50218.69302077462	50945.14957231879	71
49177.610991887814	50106.07291047375	71
50708.9828950093	50578.69389878809	71
50158.91527637631	49360.34636644591	71
50949.11167374345	49577.66325357617	71
50723.79978951095	49291.69399657884	71
49555.57740024356	49266.2656645653	71
50727.9922460966	51112.83474481777	71
50992.37022468332	49859.81775779165	71
50714.84687779047	49994.51625942641	71
50646.710744510354	49281.77006321799	71
49706.17038316968	50759.68748568643	71
50632.90245068048	50327.85217312354	71
50578.77239086218	51025.56706174981	71
49318.534200489274	50300.577050012515	71
49680.12576484134	49692.19730653591	71
51066.72940404656	49845.52675510165	71
50526.48072329206	49168.87568723663	71
50787.1644429005	49249.72889348446	71
49878.33277475747	49428.319689992284	71
50881.26688952889	49222.55432650504	71
49492.450622778124	49454.057503849275	71
50020.67673998281	49512.14214349501	71
50725.051848948984	51034.967148752476	71
50025.895074168475	50934.04026983736	71
49552.06417389007	50565.86000914799	71
49401.57715550359	50364.08875020914	71
49417.65789920561	49410.905611357004	71
49973.20746727496	50826.85571743991	71
49500.038819445894	50507.960165396005	71
49971.33061507707	49137.886772685786	71
50218.686464006234	51018.87262713324	71
50839.29893087358	50131.180392649665	71
49427.52876087129	50491.54147688714	71
50692.812496594124	49226.015847423485	71
49950.473471832316	50912.68814808193	71
50595.34304438906	49202.760264697	71
49287.19799865391	49825.51002268255	71
50504.03408080392	49095.7606121865	71
50471.20093556967	50947.93995908956	71
50161.91175485114	51069.38394333782	71
50875.577789624	50783.853598215974	71
50127.80661211455	51001.34639668568	71
50516.30941770081	50245.972673113785	71
50830.68524438731	49721.44205493271	71
50522.69232305199	49019.47763217941	71
49610.01834064491	50707.657056639284	71
50956.66696115818	49206.50632033594	71
50858.80549040207	50055.49036725454	71
50891.42698585426	49829.00105361333	71
49332.527956152975	49422.624240607845	71
50778.21191320534	50551.393642651434	71
50797.246501483445	49492.78111838464	71
49882.524565412954	49113.69421931081	71
49883.67626883001	50980.305621307736	71
50236.31025152828	49229.224737885204	71
50409.69028172226	49076.90471492651	71
49483.618713796895	49377.46369246651	71
49405.94982853678	49334.4896200235	71
49461.085681155855	50569.27396079821	71
50342.45141432959	49044.57314920333	71
50170.89297621302	49270.11250252319	71
50918.87753170122	50096.52334727857	71
50790.97315896043	50021.00875028288	71
50989.45276519359	49937.65735348562	71
49429.03248975684	50642.62651905264	71
49584.79337528213	50776.798712862736	71
49211.47218228195	50196.79551021595	71
49278.62874167904	49722.4221921602	71
50181.85263453795	49171.17003556082	71
49964.20402333312	50621.00305996804	71
49788.63634604268	51001.05539595199	71
49511.826967734996	50259.536399312485	71
50841.81191487201	50890.11885815309	71
50587.46366156536	51107.83589332358	71
49531.771269497396	50709.35106351254	71
50751.82159438742	50645.797276365505	71
49099.29853700821	50101.55304288063	71
49720.384023056824	50952.58725650488	71
49959.47979154626	51001.38391775615	71
50575.44887714832	49293.36467857834	71
49142.65561510499	50173.75412931972	71
50903.677436264836	49906.56076875392	71
50047.47221831611	49111.814303989915	71
49807.519284865855	49339.67713485439	71
49908.70967790248	51057.20942242608	71
49723.20183828588	49232.63036584616	71
50782.63071267719	50475.86510690854	71
50598.73962768967	51183.1419247931	71
49813.39970995325	49148.81155659005	71
49994.05088208787	51065.089345300614	71
50451.97240305197	50125.61130816881	71
50546.20476896428	51235.553816310865	71
50393.105267158484	48988.419521265234	71
50321.157238668	48972.5209293362	71
49964.04539533386	49058.4114628378	71
50913.02882993303	49390.31276099095	71
49564.478187129105	50846.259581822356	71
49712.94645977999	51026.52144535886	71
49536.960339059064	50922.357528100874	71
49611.15454160495	50903.79689660969	71
50912.73282455488	49490.11517624489	71
50939.352336904034	50747.09408291054	71
51015.64511794611	49549.56772183022	71
49475.804668175566	49275.8353288623	71
50804.490204150665	51116.152810656284	71
49360.69366631961	50458.029622469156	71
51010.08018405892	50713.52549081362	71
50454.98344200231	48942.42895687691	71
50299.27816562246	48903.469470780314	71
49371.45649192402	50537.826271917605	71
50694.29018877374	49152.0601655206	71
49521.109131569436	50436.726126012334	71
50590.110447583414	48980.22090152813	71
49532.454655828325	49731.79153238152	71
50928.49433174946	50018.9868096636	71
49674.46276981199	49179.21349249599	71
49727.926175984394	49121.590357417685	71
50223.607433347795	51110.72881183975	71
50981.86608606071	49278.770757987535	71
49150.330446646876	50033.369600016245	71
49818.38220879515	49064.46927955424	71
49157.688207871215	49775.080189095745	71
49331.45976901369	50388.23257832805	71
50784.55188528378	49806.55779632731	71
49090.95046264522	49742.272176783306	71
50547.02010742246	48914.029568573	71
50839.520326379825	49162.87699694783	71
50810.44912208591	49951.22590156499	71
50866.20258403831	51166.51077361419	71
50313.11494358495	49121.81610159489	71
49563.95523837619	50201.45148391222	71
50419.22833354338	51013.29951411798	71
51074.99876427014	49503.34771409038	71
49296.90703389505	50557.771247358265	71
50834.91249368804	49083.800774437084	71
49261.27196152784	50490.06140316113	71
50960.73752033188	50652.09346131102	71
50439.92037413996	51082.85645346945	71
50915.15233499179	51226.32462015943	71
49256.7877192764	49909.473802638706	71
50861.42033918175	51063.87657276667	71
50633.91010488011	48913.163786774996	71
50861.13488096894	50676.83444766614	71
51008.671042959846	49621.83020942189	71
51096.08891039269	49434.458066925356	71
50720.930380027814	50226.81725214565	71
50726.065880762704	49085.78868257681	71
49886.49666645849	49031.98139176496	71
50970.62697537768	49438.832171079106	71
50823.21488700905	50610.28520366597	71
50196.17157812851	51180.24246076087	71
51075.455531623564	49663.28883806593	71
49766.54437976257	49014.05677694498	71
50748.08710379191	51189.105223858875	71
50798.28341920949	50242.2373663127	71
50427.98919455806	51162.07920201927	71
50939.33215047408	51051.784668067026	71
51000.65975776025	51091.129986491695	71
51117.99182474322	49901.97183988982	71
50015.02381817798	51137.33191114431	71
49018.59371894642	49707.83255187751	71
51089.04243501535	49970.0281713086	71
49154.8335743008	49572.15767823766	71
49603.27812625796	49143.70757183283	71
49823.14392642045	48960.67031338996	71
51030.65342569761	49204.97309883097	71
49355.056875957736	50646.81401379976	71
49188.17834904292	49845.28398031511	71
50314.64830817094	49437.15049051313	71
49518.72632790564	49199.02557979599	71
50889.47704278788	49026.17206193015	71
50932.51119820238	51136.79150016866	71
