# Supplementary material for: Abundant Topological Outliers in Social Media Data and Their Effect on Spatial Analysis
Source: PLoS One. 2016 Sep 9;11(9):e0162360. doi: 10.1371/journal.pone.0162360 (PMC5017681; doi:10.1371/journal.pone.0162360)
Supplement: S5 Dataset — See the respective attached file. (ZIP) [file pone.0162360.s005.zip › S5_overlap_lws/clust_73_82.csv]

50000.0	50000.0	0
50005.617866136956	50000.0519731636	0
50002.52047643192	50004.876090250946	0
50002.689334711264	50003.13657812308	0
49993.82957819091	50000.67820598295	0
49999.02133034173	50002.74311771021	0
50000.62508924751	49997.57153556058	0
50003.12463782944	50000.09610427862	0
49997.57385027558	49999.84121669528	0
50000.7474054147	50010.00724846448	0
49994.4714122237	50008.6578664922	0
50009.65697956892	49993.518401903086	0
50006.21919399996	50005.54852243241	0
50001.095320914435	50006.51696888545	0
49997.76648551505	50011.80979805977	0
49992.871942356476	50015.39754370275	0
50012.74981278483	49986.73871695857	0
50018.58647191826	49990.55611261125	0
49993.479156172514	50013.71835514086	0
50015.96499319302	50006.705808788436	0
49989.3655601913	50011.220919868014	0
50020.12901804716	49990.64524344877	0
49997.53397774438	50013.28163175991	0
49992.02291687238	49993.22394946702	0
49993.70087287382	50012.49075380555	0
50014.038708603686	50009.481436982765	0
49990.5206090736	50010.10707474396	0
49995.815075999715	50002.757859915895	0
49988.57262477311	50018.87567586168	0
49985.205754429204	50018.991416067714	0
50000.753092597726	50008.92987510806	0
50007.12835689727	50004.5064469943	0
49988.18316939765	50021.965627571284	0
50023.00980510928	50012.84799172331	0
50015.303310407464	50002.549411548316	0
50003.71952171015	50003.70894044671	0
50008.88986368925	49979.077652611086	0
49996.81979534139	49995.34390749475	0
49998.94671960802	49990.96645783639	0
50007.58827520875	49972.71365685861	0
50008.876317257826	50005.85307888341	0
50000.8144250401	50013.706889942834	0
50003.714838425534	50007.820901458785	0
50001.588387733704	49976.2283774819	0
50016.100105237405	50010.206884821266	0
50001.35678820628	50015.50812547974	0
49986.21253594532	50016.916857276745	0
49996.35393901498	50000.28888942667	0
50006.46273709469	50012.86513056279	0
50004.75420497777	50017.69122242193	0
50005.66435559645	50003.276707844845	0
49992.34798452613	50027.8751629872	0
49995.45944176766	50024.66749863028	0
49984.74545734642	50026.693621182414	0
49991.107740510946	50005.27986082665	0
50002.66515454976	50012.75072682848	0
49981.244047583124	50021.223953608634	0
50024.3612314805	50010.80504013063	0
49999.239320752036	49976.959525565035	0
49987.115787018316	50000.97386580161	0
50005.81254185144	49991.93259326773	0
50009.513775259125	50007.19859393015	0
50022.34214683989	50018.54227954308	0
50018.211643719034	49989.32904480352	0
50004.547079700096	49982.58527082029	0
49988.8456146988	49993.5372812326	0
49990.448020219235	50002.43383338751	0
49988.8883163795	50025.70348757823	0
49993.95605091015	49990.62298435866	0
49979.57349343251	50017.44743331287	0
49993.61998194337	49998.8335980756	0
50014.931316771435	49985.91142186888	0
49993.608343833825	49992.74728509485	0
49977.440538726456	50020.13597552961	0
50007.968850473684	50013.02057694987	0
50013.34750767807	50004.97356768187	0
50003.200530054564	50017.44372002275	0
49999.23305352258	50009.409663930746	0
49991.425046132455	50023.405105677804	0
49994.724523319564	50019.00029264135	0
49991.27881765631	50010.76046682384	0
50006.84586173645	49978.00618291794	0
50028.831314768526	50011.34911333689	0
50001.3612650346	49979.21196468529	0
50020.98863127538	50004.80596532164	0
49998.75093557429	49995.82732925432	0
49995.4441258003	49997.28253788326	0
49991.489081565116	50012.21829990068	0
50006.24099323281	50011.48454490207	0
50004.79866590971	49991.89932227533	0
50016.233772829895	50003.19904894724	0
50016.714459267714	50015.182749829175	0
50017.7315448403	50017.16734048088	0
50021.991572317085	50017.52189201108	0
50006.91518930322	49998.42962103721	0
50007.56048927315	49991.89347014625	0
49993.93809606977	49988.93913320493	0
49987.00664227186	50012.58033247648	0
49997.0858178483	50008.93395138812	0
49994.04919956522	50016.66461972759	0
50011.84285352973	50005.72617756539	0
50014.481944166946	50006.68362759123	0
50007.871174675056	49990.44715453634	0
49993.63386266311	50008.00409428245	0
50022.74306037996	50021.18141586944	0
50005.93254669708	49984.05523899566	0
49992.24889826113	50009.939607623324	0
50008.4427934885	49998.58463635654	0
50001.04290890485	50011.37214186102	0
49999.3052704781	49993.19977632991	0
50010.89753360852	50022.16578353757	0
49993.175524820836	50006.918569045156	0
50016.91622746796	49988.41137453173	0
50003.59408194109	50010.58844588422	0
49989.481770527505	49995.4861177332	0
49984.73585085144	49994.20070302458	0
50012.837114776354	49985.1365133406	0
50000.34305247011	50012.785151609714	0
49995.93687457166	50016.99500522154	0
50003.31097355637	49986.238309245724	0
50000.04605916713	50022.082498322925	0
49979.589436539696	50028.499326432466	0
49985.52414874005	50010.01286309389	0
50007.108907010544	50020.95847414887	0
49986.966473469394	49991.51938352491	0
49996.327747491756	49980.00227674999	0
49988.17212697217	49996.38698153703	0
50019.31313217457	50007.61923985611	0
49992.53588896353	50022.37133355393	0
49999.09466713823	50013.476121375024	0
50029.14446966455	50014.75448633938	0
50013.38928689112	50014.433837214296	0
49991.27886238349	50020.93796858425	0
49991.83480712943	49987.47643329798	0
50024.589045646135	50016.69583277622	0
49990.247207031265	50014.37724764673	0
50003.43966867959	49997.20275845644	0
49979.17630883298	50019.5881879999	0
50004.97473340724	50011.470830402024	0
50000.53356820436	50002.76897484182	0
50001.61653316917	50021.572832778234	0
50018.94424032681	49993.60663840168	0
50020.38047703234	50020.74765985587	0
50003.83350669472	50012.03122730116	0
49994.89504568151	50012.84439750901	0
49996.87682846905	50025.861913791916	0
49997.098711243336	49994.16967536577	0
50008.03526460013	50010.35644971345	0
50001.92318083519	50017.45295154525	0
50000.377491796935	49976.984220335165	0
50026.91338485968	50022.55672487124	0
50010.45322470468	49995.07446463879	0
50025.84685964897	50018.18498681671	0
49990.80211823522	49972.58716393453	0
49994.72272385651	50011.37120620343	0
50001.852378398005	50018.878474248006	0
49993.667654834906	49987.16892821146	0
50007.45552580738	50016.24722775261	0
50006.35128652182	50019.260102430024	0
50017.30387364059	50007.37394946992	0
49992.58703477916	49996.877168060775	0
50009.947620039384	50010.555094314834	0
49981.69947842373	50032.69512916941	0
49998.7770444248	50004.736977470784	0
49994.8396787193	50028.32619228644	0
49982.117999111564	50004.50644407321	0
50013.2587395598	49973.331376080634	0
50007.117533706994	50013.97330272922	0
49986.106936163014	50005.875429998	0
50001.72815943438	49991.6223069385	0
49998.46111792426	49998.329947724305	0
49993.05079443288	49995.51758079045	0
49989.09372078051	50029.30164552847	0
49992.520614717694	50005.040407713124	0
49983.052676738946	50016.443790599325	0
50009.99933301167	49987.13042252917	0
50015.98052851708	50019.71642252736	0
50016.21088632802	50021.48245778065	0
49998.70534882709	50006.917655615514	0
50009.12283055781	49982.086019546914	0
50019.024422535396	49979.180277617896	0
49990.26812337824	50030.2433063761	0
50003.491373859586	50026.35326489596	0
50014.994024579595	50017.72461282274	0
49999.503039100484	49979.993643984395	0
50016.59446989725	50011.704717480185	0
49987.5977680182	50016.2290938631	0
50006.390223561066	50006.65247227412	0
49981.80446184957	50026.90913270939	0
50031.93010862833	50017.21669287606	0
49987.002216492045	49994.37889454773	0
49985.92984921823	49988.95089163288	0
49987.43993140122	50031.405447704085	0
50013.74744611762	50012.43595942395	0
50018.7613895136	49998.645986736985	0
49976.04473665306	50022.98122919165	0
49987.940111189746	50038.4642042733	0
49998.49833424281	50015.34065276485	0
49994.770924699485	49982.39483626172	0
50000.81946056605	49989.27299020345	0
50016.92192325264	50018.480079521134	0
49995.77472700451	50009.82146876009	0
50025.69800720146	50020.491751462134	0
50013.55698775832	49971.58637274212	0
50011.00484594075	50005.00909070638	0
50026.67566909949	50012.980460931394	0
49997.33402353429	50017.842517393554	0
50004.40707653658	50000.68201633885	0
49990.062388632665	50021.873354042815	0
50007.94935946199	50000.55027054603	0
50021.52709422977	50008.28070517207	0
49974.42067889195	50019.43514323515	0
49993.46267817778	50033.181532471506	0
50011.86235055272	49996.41798817724	0
49987.663678211175	50043.84812144951	0
50007.67900232572	50007.70860501627	0
49994.15871647191	50038.08133593811	0
50007.33149770581	50022.79586273945	0
50012.948596504204	49999.23930996417	0
49994.60830319436	50003.57991862978	0
49983.259687413985	50006.67382320212	0
49987.767663779436	50025.748578925755	0
50000.377272225785	50031.02940101947	0
50006.200386445016	50001.51095319235	0
50025.26392312976	50023.16967630435	0
50013.22075925868	50006.565093937745	0
50016.585940684716	49986.990231434385	0
50010.34109688018	49983.7662747601	0
49986.57033639794	50020.426911942945	0
49995.74608418766	50014.093268935794	0
49979.820894012235	49999.83087349788	0
49992.848058799624	50018.606894891454	0
50009.49589345917	50004.08409166397	0
49995.445185531455	50015.34504338111	0
50012.65381958483	50021.704694713684	0
49996.32469968638	49986.25708256548	0
50015.35167753262	49996.81578074006	0
49986.545683340795	50011.15751195093	0
49999.01544000135	50031.23030123682	0
49984.04955694483	50033.704391224725	0
49996.34341982974	50016.06335658903	0
50003.28740459564	50033.504668726906	0
49991.228567853206	49998.994701024145	0
49998.48690694425	50034.82578726027	0
49978.796080530774	50029.228557862385	0
49972.68784987362	50023.40757561975	0
49979.767530607896	50006.443727209575	0
50003.901374846355	50022.071294366	0
50006.68412061943	49996.90955893893	0
49984.807419862154	50032.82916653138	0
49978.76889817724	50004.212907244015	0
50003.12234167268	49996.03595609164	0
50015.35949676402	49981.16546488212	0
50022.09116220106	50006.067597515845	0
49983.69614882663	49993.828876330015	0
49986.78398419033	50021.42345671076	0
49981.729597247	50017.71289487197	0
50005.12751088182	50026.85013294925	0
50006.22458721331	50010.28292114303	0
49996.483865586386	50007.00468741623	0
50009.52473506737	49992.39278211181	0
50014.49173332011	49995.93493838386	0
49994.50958438835	49996.90612479115	0
49987.59907203679	50009.38172949153	0
49984.960476002576	50031.0667794853	0
50008.74957161253	49994.92256567525	0
50010.46636301196	50003.077502344924	0
49984.148036034974	50017.19326230654	0
50004.971353289846	50029.65237519613	0
50012.70520670574	50000.99789815918	0
49989.42472028371	50007.06726861293	0
50027.670453407736	50018.20325321183	0
50011.440803861224	49968.8031552737	0
50037.945541020505	50011.155881581384	0
50001.96560497818	49985.14721363819	0
49991.94746759981	50013.46046976003	0
49999.00956378052	50025.146383235246	0
49982.77803511375	50003.13282277213	0
50014.11323694496	50000.20060613697	0
50023.13171616355	49987.58322604696	0
50004.21835121946	49971.40399318016	0
49990.15117831817	50013.05817990865	0
50008.16124251416	50039.635897582004	0
50007.9107866898	49997.54848848105	0
50000.976005797296	50001.37556251932	0
49996.1869171375	50012.1411597242	0
49981.777229712156	49995.12804494148	0
50010.25573551855	50024.995130932744	0
50002.20217308013	50029.874141640044	0
49990.618018822985	50036.4754032552	0
50022.654906278236	50014.17767062547	0
50000.18629733061	50004.775095715304	0
50025.70954018735	50015.05150700048	0
50028.39076938722	50013.5273054852	0
50004.52778030394	49989.54551679142	0
50016.11597760707	50023.63763528583	0
50012.06226017531	50002.80007589341	0
50015.57500712852	49976.59380574366	0
49994.04699387851	50036.766962947055	0
49994.23147591261	49994.86285691521	0
50014.20591833191	50001.96130031095	0
49991.086709624265	50026.4410707605	0
50011.53302681228	50007.14228004492	0
50017.28634181816	49997.76666689308	0
50009.97828130183	49998.98694511831	0
49998.42280858828	49997.16648699374	0
49981.63287193219	50012.98265475019	0
49991.38352638326	49994.802665766714	0
49998.19710648119	50026.74208698699	0
49989.2673735177	49992.100332574526	0
49983.60754580687	50026.18559871288	0
49994.711411941484	50029.90708723193	0
49985.614406423905	50041.25400036813	0
49989.39807355238	50009.12529163965	0
50001.85647537816	50002.18674254224	0
50007.411759296454	50011.884343995625	0
50012.52113279647	50010.93874121604	0
49995.30592486966	49991.43488924765	0
49979.11028741994	50021.34781520681	0
50011.93847514872	49994.777266105055	0
49997.2733219588	50022.30152669196	0
50003.09050523105	49994.98168183356	0
50023.58458192335	50010.008031241385	0
50024.400635161015	50015.63969515379	0
50009.31669316404	50000.960651664485	0
49988.547157255955	49986.54015875034	0
49987.42716531743	50019.481186598656	0
49984.02617602661	49992.260688525654	0
50006.996567558	50029.43673642438	0
50011.17538221257	50014.127750046806	0
49997.479248524534	50003.13788148927	0
50011.23886805816	49977.80876427163	0
49992.68056377014	50025.21909796744	0
50017.791785206966	50004.10504468356	0
49976.18799995448	50019.12711047864	0
50003.16269428631	50018.86082004992	0
50013.78688239874	50015.99415080916	0
50034.04869841953	50014.82994020081	0
50020.13939552426	49964.31969397732	0
49993.31683021726	50002.431098134926	0
49989.127824122916	50001.31052695597	0
49989.148691333205	50036.650567528675	0
49992.04054653573	50033.88130223572	0
49997.310770919445	50036.47767098101	0
50014.313896486216	50011.5437939993	0
49992.59109417176	50000.573211457	0
50003.566652880276	50030.50523785303	0
50008.267877108185	49989.07992392232	0
50003.849215893635	49983.772560070334	0
50027.92889428372	50020.7037335592	0
50021.73705097939	50009.564116499336	0
49979.67136981523	49996.9167302186	0
50023.68623823112	50004.8260394773	0
50008.60181165578	50003.29954302877	0
50007.03426341326	50002.78519483586	0
49994.34337435215	50032.255215823694	0
50008.65204366756	50021.587738195856	0
49991.824498461094	49968.903099107214	0
50018.683804969405	49969.64528418167	0
49994.911833902814	50002.06249770319	0
50016.093547154676	50001.04383182233	0
50014.49326475696	49993.41580814624	0
50010.70785577176	50012.68365077591	0
49992.09018308693	50030.92397957105	0
50009.82484592517	49966.31554819194	0
50009.86338540017	50029.15447883959	0
50017.04459773899	50009.42883168941	0
49975.05479511751	50020.48444939664	0
50018.814266957874	49976.935422037845	0
49972.86988915821	50011.1602949544	0
50018.73839936864	49964.38397057632	0
49986.31902075687	50007.88823209961	0
50037.84677869666	50013.49214320599	0
49986.7626497455	50022.57075428513	0
49991.27558686835	49997.38676047086	0
50021.65196854081	49986.9755175455	0
49991.72022925353	49991.05799227098	0
50014.31039277268	50003.195809406076	0
50006.33076488964	50021.85080608137	0
50002.45842725257	50020.733578880114	0
50011.95436890833	50032.05146346114	0
49976.475326719534	50026.32249645093	0
50004.463461898726	49974.22705170795	0
49979.26540775074	49998.92037446053	0
49985.75689271241	50024.974625693074	0
50016.455724572654	49985.246793367325	0
50017.17577699267	49991.01902038148	0
50000.601946745934	50034.29818728195	0
49992.16185760877	50007.363039662254	0
50008.80198918544	50016.70893323739	0
50008.86332272949	49997.23757014096	0
50005.45492158128	50004.812675392786	0
49969.349246922604	50022.47156029463	0
49976.08853392796	50028.32756045967	0
50002.331688862534	50006.25738942542	0
49985.74764509577	50012.984861611265	0
50002.02318493679	49998.08436648884	0
50001.91558525365	49975.034283284134	0
49999.095815587745	49982.605861267206	0
49978.35180052781	50017.54967237323	0
50012.38340044227	49979.87179005157	0
50023.600333695045	49993.823460517066	0
49990.4001842264	50016.861106052296	0
49996.075796262594	50028.875218757785	0
50009.63871960279	50009.357844056445	0
50014.32338329563	49980.620621059534	0
50004.370390024604	49999.55927239333	0
50009.933266449494	49981.04026973331	0
49998.279070073906	49989.14790118183	0
50000.09027862911	49985.965986953976	0
50007.58425433884	49982.493922115704	0
49993.48622997502	50027.222240225536	0
50017.4955434832	49965.03907990478	0
50010.51554905166	49989.16362642156	0
50017.824674773416	50002.22275061968	0
49990.75178922058	50034.86742795569	0
50021.88043196609	49961.175165641675	0
49996.64421145819	49998.7371607102	0
49991.75780021829	50019.4660592154	0
50027.913500418224	50017.15451996617	0
50013.81569746937	50019.689133858	0
50004.28831352451	50038.52084396365	0
49992.77931921248	49991.59900125161	0
49978.65701512325	50012.84377515613	0
50004.77482026446	49976.135135741635	0
49995.813684054854	50035.236614467474	0
49983.03468438865	50031.81985864512	0
50004.71734782377	49993.66931775265	0
50025.85747707013	50011.10938751277	0
49968.74387753086	50024.80184334084	0
49983.529336245294	50009.64252562868	0
49993.39848285341	50003.617739878144	0
50014.46718570509	49983.96089301351	0
50020.173441734536	50016.480228422304	0
50007.693507416174	50033.053834120445	0
49993.186312447346	50024.280714627246	0
49994.973836738965	50021.34108776201	0
49987.60408232425	50005.36708203352	0
50009.56722554615	49985.41140067304	0
50011.064823329914	50009.00448136461	0
49987.27549327144	50024.53233017405	0
50005.69923091442	49985.19514755773	0
49996.55414988045	49990.38935152011	0
49995.07237807018	50042.04749290123	0
49995.256284043724	50007.171566107325	0
50004.63754884523	50025.44366895706	0
49993.49255571869	49978.12434827637	0
49989.83621802233	50027.89987456958	0
50001.51715467434	50004.43497947403	0
50001.41748931328	50028.01783116377	0
49988.46472947548	50014.56638681003	0
49995.615601532205	49989.10904325816	0
49999.81186632161	50032.984149561446	0
50018.44718751919	50011.09523383245	0
50006.87791557796	49974.77446315902	0
49998.651631418616	50001.085531096855	0
49973.43281330659	50016.31538166456	0
49999.58320808095	50030.37685735507	0
49993.2894251306	50029.713716955564	0
49975.40500419498	50029.76201243983	0
50024.11542290242	50025.79299951493	0
49999.27756647585	49989.79791973968	0
49975.331603970415	50018.305052245814	0
49989.444688856944	50015.01093933485	0
49977.12504489644	49984.27347298042	0
49990.25690366514	49976.93831099457	0
50008.542487659186	50029.22940403769	0
50030.156146407935	50022.63532110915	0
49982.07322711716	50040.05289780173	0
50015.510839560164	49974.52445377229	0
49991.451148315326	50008.25060634001	0
50004.828070634074	50001.96933190945	0
50005.25330437662	49996.96558677492	0
49985.312292490395	50028.4759868639	0
50009.362837543355	50030.82482796203	0
50032.563228420164	50009.47854831758	0
49995.611104707394	50005.87596824924	0
50030.271117137454	50014.62710637189	0
49984.88558796916	50014.44361380154	0
49964.64000266914	50008.941933773196	0
49988.96237106808	50042.15384836116	0
50009.56366943694	49988.76303901595	0
50003.12119682203	50036.8696976103	0
49992.18350608743	49998.14283062459	0
49981.495117914346	49992.42868929224	0
49974.716587797215	50013.61636381599	0
50007.40338647013	50005.50670355559	0
50004.1132212756	50009.0422421293	0
50010.68776219184	50018.411945879954	0
50015.32555646248	49998.84607093262	0
50030.745394478356	50020.15587370813	0
50025.03173903792	49992.682176105074	0
49972.46927924088	49992.61330818193	0
49996.89332440772	50014.40214761091	0
50028.82168033592	50008.767927582856	0
50012.027869657475	49992.27122572834	0
49986.86969018716	50002.801212535116	0
50034.801909062	50011.167777959345	0
50022.083673384936	50010.63417620861	0
50009.30764203974	49972.31312632704	0
49985.45723596391	50020.905082327336	72
49921.74109785542	50064.448857648524	72
50025.38011588607	50083.92173554442	72
49906.95503394511	50136.994096213995	72
50089.24170380496	50126.491953448625	72
50160.00322873694	50097.19695573027	72
50182.5692789478	50020.73835665373	72
50097.308678490124	50048.90745091859	72
50230.536252593374	50116.52688995708	72
50303.03985111248	50152.244539916304	72
49851.62872724927	50185.808311419525	72
49881.93229124507	50258.66728613198	72
50255.034703448095	50210.31174799466	72
49983.02766982171	49946.10063213643	72
50316.413235445114	50077.04315657157	72
50058.03982996445	49922.640005290385	72
49781.672540690815	50210.48597144084	72
49717.85598593344	50259.30554407542	72
50378.4041615728	50151.073368182755	72
49833.19840328409	50111.81640483345	72
49914.36293414092	49920.016375815845	72
50046.20536761337	50187.69788690165	72
50298.541503025066	50006.05630860414	72
49783.57239655537	50051.57367569592	72
50124.497698295454	50196.6924992241	72
50019.168086853875	50258.84995261503	72
49958.242814815	50208.235501908894	72
49739.72832401228	49993.01520906162	72
49709.98560494752	49926.343774198096	72
50317.991175407624	50257.67288104953	72
49650.51756255601	49972.077324199876	72
49850.39599979228	49876.86899120523	72
50130.871849605166	49954.79090007018	72
50076.910701656096	49852.03122193474	72
49714.76269898908	50165.899272159986	72
49894.26770642725	49990.64460779101	72
49639.29022834205	50241.41084659055	72
50188.737475421105	50251.247350591206	72
49807.3699509937	49961.68236375477	72
50382.578174348215	50029.338766382745	72
50132.68760102268	50300.14670418783	72
49769.704579684505	49871.755889611384	72
49564.34855954066	50221.92529803899	72
49579.25328153528	49949.466149033266	72
49502.80106133816	50174.84002887635	72
49726.000291580734	49804.89163750862	72
49785.57541897946	50287.359966588745	72
49750.46258030704	49731.507257068086	72
50376.65264819342	50308.90290774937	72
50450.49283604823	50185.40220145437	72
50002.77532946873	49823.15062291144	72
49591.79123562174	49874.83249050625	72
49499.74613575029	49962.43115454854	72
50150.699307258394	50372.25422877389	72
49732.19215918389	50338.84857150446	72
50260.94192643818	49934.40721024706	72
49614.662391279904	49802.65200215039	72
49710.54182765191	50082.9127536791	72
49809.83257376261	50358.011658324154	72
49466.53802499268	50109.37769134071	72
50456.991250525854	50056.10371594257	72
50123.51129473891	49788.50054930204	72
49620.67612514739	50317.99792485041	72
50005.02422586845	49748.3202779058	72
49453.432456227165	50026.45458097322	72
50525.069708092	50201.038219052636	72
50185.13504322139	49745.88074885445	72
50259.085073721624	49735.087292641234	72
50507.76381613945	49992.84343575266	72
49646.087009000395	50390.10191213422	72
50060.54409809422	50327.025825846475	72
50137.40642479144	49681.17186084729	72
50438.496647018095	50264.018908026424	72
50509.36578207845	50119.178435711925	72
50234.308751257515	49803.86333093547	72
50286.65735928137	50331.586287642305	72
50314.00751399864	49802.30574589186	72
50514.99669312761	50285.14238552148	72
50224.116833519816	50371.92686699693	72
50291.11551288214	49659.62358683973	72
50276.589566912124	49582.94813018005	72
49596.35848992779	50031.285710054304	72
49608.15531916202	50459.23358047998	72
50204.951620975204	49873.79863718216	72
49826.182189290776	49722.393003636775	72
50186.132661552074	50444.21900212552	72
50590.49343209661	50253.85782396442	72
50400.585183295014	50382.92052079022	72
49645.388466910124	49735.60783823544	72
49803.255191952056	49802.156752693605	72
50387.36603565718	49809.65129089516	72
49616.136252892626	50170.01254643246	72
50267.345052584875	50455.252527914476	72
50461.39634791192	49805.11022023769	72
49669.73387837122	49855.31306196889	72
50469.32389246882	49884.96224702816	72
49924.259013779214	49823.935923030054	72
49435.85943714141	50204.0716297448	72
49360.112358121616	50180.650328761825	72
49848.153550705516	49645.04777719436	72
50562.00587954528	49939.76612128396	72
49876.024817538644	50391.637582071264	72
50450.12592827599	49727.65064462127	72
49757.57940657597	49656.96087810598	72
49900.62865677611	49586.60345666977	72
49670.16172615789	50511.6667962887	72
50327.65716683561	50393.474944338726	72
50563.62480843048	50345.75881820897	72
49546.01210279196	50113.72707230359	72
49384.20375048952	50262.74562850096	72
50527.71177595674	49701.83734541581	72
50493.56063603367	49629.93918848423	72
49503.720197685536	50270.2555837769	72
49904.36624186431	49512.93112228248	72
49728.912333198954	50458.139171333314	72
50560.83225702166	49593.747192174946	72
50569.596603802056	49764.505687590055	72
50567.1832643906	49840.31271258319	72
49280.28991585704	50176.22783915329	72
50474.11109535635	50380.05396089865	72
50621.38763910124	49644.58359619166	72
49638.69921342361	50099.19376415759	72
50349.20145410789	50471.54114588065	72
50697.90691212062	49653.84455710837	72
49795.84529610576	49586.22202271002	72
50621.14562348091	49991.40807655842	72
49800.97097188585	50444.45266087578	72
49661.06288193136	50587.468949108414	72
50637.97371657361	49794.84485969459	72
50613.52367660012	50179.65148351283	72
49782.08356987859	49514.11796098222	72
50649.405725073346	49712.629057621685	72
50615.93845964005	50066.13034378935	72
50640.45051720746	50372.420298478646	72
49759.68641605283	50531.51580680429	72
49551.27931467201	50405.74271823723	72
50352.813268136655	49570.27612849546	72
49529.55807132447	50482.470131446076	72
50217.49559082727	49636.44467309803	72
49688.82400824055	50657.211879669776	72
50237.77131322178	50525.34491256926	72
50079.88848945646	49631.793349228006	72
50764.89873413619	49685.456386137535	72
50355.21549114308	49950.81043186586	72
50630.15978849817	49567.60718344664	72
49582.21259504286	50544.3921485991	72
50634.60687190508	49870.98735113792	72
50354.78065706967	49701.60008743886	72
50818.05440052537	49740.20069251986	72
49460.45067085546	50440.15245635169	72
49908.924308566995	49698.91764312579	72
50156.484863813086	50511.87070991572	72
49837.30865362131	50550.64078180997	72
50677.23659232718	49938.81936437009	72
50790.27974955073	49812.82938052008	72
50854.982116532825	49858.69874002138	72
49683.6018261304	49669.86040787763	72
49215.41762925233	50134.17480620403	72
50298.39957986036	50567.34149020309	72
49704.637052253165	49538.433128294426	72
49426.70906530578	50505.78787013886	72
50424.75270264862	50476.79159873731	72
50461.403894368304	49555.979931515336	72
49373.37459268461	50566.00988133651	72
50887.19344782755	49928.44362731624	72
50691.68501880042	50170.42779929784	72
49507.62972729868	50557.670299817735	72
50751.79018713437	50126.679479433886	72
50082.39190223745	50514.40467621709	72
50857.94124439336	50004.85105783083	72
50482.76811809313	50527.68526763047	72
50890.190384328875	49785.13166007432	72
50709.739528275575	49825.68627538448	72
49729.27174906581	49460.67542643845	72
49561.1629332902	49744.31085986097	72
49982.59053087767	49490.614831131556	72
50079.523208266706	50432.94101125227	72
50740.69599384217	49897.99298637951	72
50702.819837508825	50329.72460290731	72
50206.6127402613	49543.72576546498	72
50734.89756695603	50258.90520754592	72
49627.420428294565	50698.044320977184	72
50837.55463430668	50083.622282999146	72
50128.423730752314	49571.75462398436	72
49556.27385461589	49669.92049595415	72
49625.580727406916	49519.053560800225	72
50779.7341527562	49965.13839308607	72
50435.97713111089	49976.55193322146	72
49482.95500305804	49656.2187269655	72
50882.000892955424	49704.50987016816	72
50960.45277706104	49690.69635487969	72
49205.866798999676	50061.15763716754	72
49538.220413264404	50628.44434514245	72
49979.22410281756	49605.95424494482	72
49351.59799742057	50473.81619935076	72
50712.41991166532	50055.51893180997	72
50327.448349484854	49875.353640355395	72
49954.409044464315	50399.8961911718	72
50052.084940707464	49532.63590104317	72
50422.47730838073	49655.3439993858	72
49462.03267683864	50649.61220888835	72
49530.901115838926	49811.31644134459	72
49151.91076171777	50183.00467582506	72
49931.75545601618	50312.96870637676	72
49427.52842793918	49605.75019396617	72
50385.39639198692	50542.7322695086	72
49300.555756204296	50531.22734221811	72
51018.510194346774	49735.779327785094	72
50823.67596707524	49631.86761748305	72
49075.16799172567	50195.62784274337	72
49408.58872289517	49679.70527874838	72
49357.41662240919	49743.21560421716	72
49285.40305078301	49764.35907561674	72
49410.85960479913	50335.76469649307	72
49908.623572389326	50466.68308690579	72
49354.466718024734	50645.78047433684	72
49892.61236404817	50602.8527508347	72
49325.68653819132	50318.39155062202	72
49003.426218955734	50212.54650928117	72
49225.27939722135	50559.394088754765	72
49226.64644306232	49717.27567772319	72
49248.93458347904	50321.29275301123	72
49293.70156730204	49683.289783993525	72
49796.03616466024	49425.821864183796	72
49366.66067845985	50401.41097796411	72
48939.888727635975	50257.085954274226	72
49587.09597577881	49581.82263602568	72
49129.045810498326	50112.06455264874	72
50996.4766180091	49617.973098839015	72
50754.57437871584	49598.698307682986	72
49767.60857306838	50641.876626822195	72
49274.51291684201	50395.59656394305	72
49025.24572145642	50140.50283277738	72
50527.40252655678	49524.429170825315	72
50841.90481567705	49553.15969899805	72
50462.33251617401	49475.27246428992	72
48884.63558698212	50306.55977173764	72
49155.49268376559	50602.18234595443	72
49389.250103641345	49542.793453505976	72
50399.75978982444	49432.64114509425	72
49391.30573941457	50078.16004687622	72
50408.325837216995	49351.27152057792	72
50561.40626658461	50425.51399618962	72
49325.582597137	49506.719627945706	72
50797.68089733558	50211.192854708825	72
50334.343502399206	49388.681917417955	72
50144.55873186601	49498.400512683584	72
50536.62235735697	49446.85293352274	72
50204.82997313628	50591.46414387506	72
49276.84326476078	50649.28070007785	72
49725.01010873018	50726.11777450773	72
49983.187029737186	50467.57873615448	72
50395.27628069703	49507.1784061053	72
50552.909100020624	50498.66773932636	72
50240.45367438215	49477.81921717067	72
50161.96174187085	50651.7834598602	72
49100.727839041014	50268.31826386752	72
50468.342553375565	49400.763396835	72
50608.206800123924	49491.33334494177	72
50684.48371573048	49461.80842466647	72
49224.84859883752	49990.54368935435	72
49682.903006045766	50793.72057291027	72
49474.501533312454	50728.176616646575	72
49094.15768069615	50553.28390901534	72
49461.10720881933	49775.38378013029	72
50966.63474498955	49934.50417576086	72
50954.72478159341	49830.41982846008	72
49904.84280022529	50675.09358625049	72
49247.059060438725	49501.96866312132	72
49940.44555490756	49422.643448564915	72
50918.455545231045	50087.01994576229	72
48929.824867404575	50370.898137233286	72
49951.10948056754	49345.4786402992	72
49209.399882272235	49791.482480091276	72
50921.41553889613	49555.10126297035	72
49088.76184149431	50046.99855440953	72
50087.22170253019	50674.791510447	72
49972.45953064191	50545.6373594398	72
48976.65898972546	50430.26829883269	72
49821.99238806197	49355.31905589863	72
50864.775710286725	50178.23596101412	72
49200.63917042997	50384.371392180576	72
50254.18884265357	50649.15413782796	72
49762.64232725349	50791.47933879148	72
50270.60800619194	49348.80432554657	72
49878.58576268077	49302.47205753514	72
50193.32180955521	49330.952864454106	72
49751.40578509421	50864.21992907848	72
49199.75211742251	49437.255916639355	72
49719.961908369696	49380.53775541117	72
49229.59677507374	50454.26701788719	72
49491.101933526996	50807.66297140105	72
49491.29602881899	50349.17302278431	72
49826.60865182798	50838.45389041196	72
49004.28731495703	50301.0378628739	72
49145.27493995825	50492.8894424967	72
49982.86638353358	50697.591069631926	72
50734.850641960875	49397.259302329854	72
49524.89972929929	49529.95651206154	72
50441.66547845527	49282.7057436005	72
50003.95653804176	49291.95574148368	72
50331.271804953874	50636.89054964783	72
50024.65368717886	50765.63296521218	72
49211.009298861434	49868.34773884827	72
49346.890807310716	50018.890911802504	72
50104.44972322094	50598.49244488923	72
50864.95844255921	50255.51201367861	72
49120.0620572508	49433.88370022753	72
49424.99650350671	50852.04685253138	72
49294.00371088216	50725.03533909768	72
49857.82594342691	49226.51949491201	72
49404.1225754149	50700.131579198256	72
48892.70300642685	50198.32954156904	72
51017.19542498895	49870.955468347056	72
50075.789013318405	49310.05774351513	72
50763.09781869761	49471.18579005968	72
49551.48523417057	50700.260582699666	72
49285.61447896549	50069.69815577224	72
49525.72667977687	50877.484442350236	72
49662.30607978905	49430.115970358434	72
51068.61267152581	49643.095630573356	72
50318.692639630426	50712.24727317079	72
50837.1574577892	49461.68012462313	72
51071.947864109636	49813.478807310596	72
50999.71981043451	49533.16632580007	72
49973.55291916915	50824.08799116452	72
49450.26716133568	49898.83023784088	72
50939.149732669044	50192.54735805136	72
49641.40732752307	50861.071253617	72
49060.41658648732	49484.340276828116	72
49791.906570620886	49189.559138124765	72
50118.47080893616	49423.49630226646	72
50105.34857167693	50762.979701707074	72
50692.49668884645	49332.474858178924	72
49379.163935598786	49877.83723003255	72
50373.14931301111	49239.94610727269	72
49559.605111766985	50781.99349231002	72
49289.71411305575	50803.54182044094	72
50829.52073176247	49385.57607723074	72
49174.08842347566	49658.44846111337	72
49046.292363730274	50363.22837029163	72
49449.123707035236	49496.4867662574	72
50085.46949005849	50834.617707575475	72
49869.40416814935	49441.04238459872	72
49136.28780973562	49851.45419370629	72
49377.756178092866	50908.81847331796	72
49150.059286142794	49931.984721827444	72
49847.68448101134	49135.62812668579	72
49143.40060869539	49586.980150498035	72
50758.09132121267	49297.50565179459	72
49775.20799596474	49290.546121437255	72
49197.42357761925	50663.16549439944	72
49066.79053336964	50475.10942032574	72
50634.80045383563	50449.852973170666	72
49930.18764571449	49211.35821744856	72
50843.79576961261	50333.342117823064	72
49473.139342266084	49423.42364876196	72
49128.345437225675	49513.70422501863	72
49917.17577510653	49097.786670796464	72
49239.49189490901	50241.4462854852	72
49735.95851481426	50943.711768399895	72
49834.552522885606	50710.103981654436	72
50471.043885594416	50606.406113368794	72
49778.413759241565	51010.771201107746	72
50402.88353658571	50660.53201754194	72
49872.00240804691	49032.53748209051	72
49284.22658520297	49432.67121445125	72
49721.54176635797	49226.262018170884	72
50836.159064571344	49296.7045567129	72
50392.559280234746	50743.246295767574	72
50966.780668462176	50029.54508411362	72
48950.645614464986	50151.73620890955	72
49487.22606009077	49342.820417486255	72
50182.07043905293	50758.95155075878	72
49411.74545336274	49369.46912092432	72
49076.04358104897	49950.64313135159	72
48978.90483889624	49485.3261132742	72
48850.07133045346	50388.29774767674	72
48966.92999635685	50506.80700269423	72
50916.00624674509	49303.92280370492	72
50462.12989778422	50706.38217052905	72
50592.96817091756	50563.758837504385	72
49307.29957902464	50928.41908102521	72
50913.00790743441	49630.86372407323	72
48901.70300955647	49496.83720444528	72
51045.98840829154	49953.256567253	72
48933.99612837404	49421.57458598135	72
49825.34096232028	50948.2859835941	72
50416.772546025815	49180.60807598391	72
49999.95511217372	49180.31645442866	72
50585.750838543216	50643.7373919277	72
49327.11158892043	49368.83710763624	72
50007.13572980074	49392.352273266784	72
49101.68218802714	49647.84845169052	72
50465.144225047414	49124.216126437816	72
49147.98649441327	50324.71931126602	72
51140.15809487403	49851.25316381101	72
50630.73645690284	49281.994250254604	72
49974.763696478076	50619.83540565009	72
51109.9105184321	49711.319449930044	72
49012.20643867685	50047.38705623755	72
49667.85031251137	50972.30556342639	72
50322.07179742512	49295.26361117349	72
50987.951695027434	49316.53720148736	72
51214.272008278844	49841.24860912399	72
50902.69809332647	49427.32606070326	72
50194.228612391045	49405.47737700115	72
49586.44314654422	49406.70408655546	72
49428.39647775265	49292.37327322251	72
50198.84740443475	49250.10659914526	72
49317.76239676911	49610.366361442175	72
51133.5060673773	49926.58802640104	72
50670.324608954936	50540.25503085595	72
49871.85968257867	50775.119754501044	72
49002.80058210665	49966.02459247712	72
49696.5709512756	49297.734663835035	72
49978.77915746522	49053.405491586076	72
49014.16260117387	49412.031725085915	72
51001.42944961292	50238.06634711113	72
48902.60237730626	49346.60006610921	72
50295.72639183344	49218.98492898757	72
49421.052208500274	49214.00607180788	72
49584.50125648013	50921.22531849375	72
49309.816138562535	49915.60552186507	72
49281.27537068961	49308.05480473698	72
49799.41039070729	49002.01583493506	72
50246.51844577913	50794.21318344529	72
49307.87286490549	51008.67230878629	72
49809.61669165814	48925.7472599459	72
48984.80708030218	49889.569417556835	72
51044.248832691796	50306.982932190396	72
50981.73992290707	50131.22817378341	72
49116.44020969492	49773.99636599554	72
48857.77760107855	49288.54014970785	72
49122.87367662581	50395.753907163366	72
49125.11870320749	50693.11588464543	72
48935.735782010604	49280.396529791404	72
51244.05633930925	49913.81782932762	72
50830.13357760526	50410.699830577905	72
50382.89209981715	50816.40402498854	72
51025.7330524106	49245.691730415085	72
49495.3166909816	49195.92246770915	72
51322.09017298773	49901.91790844804	72
49401.7750568152	50779.8380986081	72
51071.68304318993	49500.60364162708	72
50973.2144793235	49188.57372995119	72
50158.222962653395	50864.04746873056	72
49990.328922775596	50900.695731021115	72
49083.22093463345	50759.02679369925	72
48773.563401521824	50364.36635945481	72
48826.86417961207	49371.101318803194	72
49005.24861598889	50746.44200116269	72
49223.32336020116	50835.20243538992	72
50539.09478653614	49135.0511642314	72
49233.480881920514	49612.167708069144	72
48927.99186243031	49835.32024930207	72
49656.87120971075	51052.02921085458	72
48944.124449528725	50013.79834651855	72
51103.70342270845	49571.964957487595	72
49069.763311734954	49561.65062978832	72
48908.543437873384	49208.246888976035	72
49122.75290693613	50827.27520623509	72
50661.252610331634	50659.10136058637	72
49778.67505580631	49078.128944973956	72
48805.17906200984	50449.016320749084	72
49730.57409258831	51067.328109773305	72
50518.21661271278	49062.326306946255	72
51122.36984274894	49440.195647079214	72
48824.98889244409	50228.459290470986	72
48994.557855068175	49588.17533721841	72
48771.78474509905	50286.748249250115	72
50372.84899573831	49116.01289882105	72
50088.18280204622	49229.59014981126	72
49754.60919082942	48868.566807905176	72
50056.80096942728	49128.95965316704	72
48903.97673008107	49572.79773776614	72
50770.24698270149	50458.98736074214	72
49006.60203648784	50823.40293462319	72
51046.34737721178	50040.23767893005	72
50589.76223188544	49025.86017038482	72
50491.62314758018	49201.85780250009	72
50361.99674360923	50892.38061803357	72
51060.78817580046	50113.87176918114	72
49517.80321807999	49121.42070849291	72
49703.393990708464	51142.456479186	72
49321.14226014573	49237.72705206384	72
50434.16125681695	50869.909149380066	72
48868.40359575057	50026.93497364129	72
49434.63012404397	50961.0962598228	72
48756.55775128464	49350.508817968475	72
49047.84062974617	50686.737467225445	72
51121.63584577936	50068.052076769236	72
48767.806628645834	49422.82678950771	72
50073.8581237297	50908.19377698723	72
48686.4953707019	49413.371980739255	72
48866.163395525065	49876.79365171606	72
50526.86868724961	49351.59934335308	72
48769.50001980555	50521.428381522885	72
51235.89096698347	49764.31156887693	72
50894.76676226949	49203.638912206276	72
