# Supplementary material for: Abundant Topological Outliers in Social Media Data and Their Effect on Spatial Analysis
Source: PLoS One. 2016 Sep 9;11(9):e0162360. doi: 10.1371/journal.pone.0162360 (PMC5017681; doi:10.1371/journal.pone.0162360)
Supplement: S5 Dataset — See the respective attached file. (ZIP) [file pone.0162360.s005.zip › S5_overlap_lws/clust_74_83.csv]

50000.0	50000.0	0
50005.617866136956	50000.0519731636	0
50002.52047643192	50004.876090250946	0
50002.689334711264	50003.13657812308	0
49993.82957819091	50000.67820598295	0
49999.02133034173	50002.74311771021	0
50000.62508924751	49997.57153556058	0
50003.12463782944	50000.09610427862	0
49997.57385027558	49999.84121669528	0
50000.7474054147	50010.00724846448	0
49994.4714122237	50008.6578664922	0
50009.65697956892	49993.518401903086	0
50006.21919399996	50005.54852243241	0
50001.095320914435	50006.51696888545	0
49997.76648551505	50011.80979805977	0
49992.871942356476	50015.39754370275	0
50012.74981278483	49986.73871695857	0
50018.58647191826	49990.55611261125	0
49993.479156172514	50013.71835514086	0
50015.96499319302	50006.705808788436	0
49989.3655601913	50011.220919868014	0
50020.12901804716	49990.64524344877	0
49997.53397774438	50013.28163175991	0
49992.02291687238	49993.22394946702	0
49993.70087287382	50012.49075380555	0
50014.038708603686	50009.481436982765	0
49990.5206090736	50010.10707474396	0
49995.815075999715	50002.757859915895	0
49988.57262477311	50018.87567586168	0
49985.205754429204	50018.991416067714	0
50000.753092597726	50008.92987510806	0
50007.12835689727	50004.5064469943	0
49988.18316939765	50021.965627571284	0
50023.00980510928	50012.84799172331	0
50015.303310407464	50002.549411548316	0
50003.71952171015	50003.70894044671	0
50008.88986368925	49979.077652611086	0
49996.81979534139	49995.34390749475	0
49998.94671960802	49990.96645783639	0
50007.58827520875	49972.71365685861	0
50008.876317257826	50005.85307888341	0
50000.8144250401	50013.706889942834	0
50003.714838425534	50007.820901458785	0
50001.588387733704	49976.2283774819	0
50016.100105237405	50010.206884821266	0
50001.35678820628	50015.50812547974	0
49986.21253594532	50016.916857276745	0
49996.35393901498	50000.28888942667	0
50006.46273709469	50012.86513056279	0
50004.75420497777	50017.69122242193	0
50005.66435559645	50003.276707844845	0
49992.34798452613	50027.8751629872	0
49995.45944176766	50024.66749863028	0
49984.74545734642	50026.693621182414	0
49991.107740510946	50005.27986082665	0
50002.66515454976	50012.75072682848	0
49981.244047583124	50021.223953608634	0
50024.3612314805	50010.80504013063	0
49999.239320752036	49976.959525565035	0
49987.115787018316	50000.97386580161	0
50005.81254185144	49991.93259326773	0
50009.513775259125	50007.19859393015	0
50022.34214683989	50018.54227954308	0
50018.211643719034	49989.32904480352	0
50004.547079700096	49982.58527082029	0
49988.8456146988	49993.5372812326	0
49990.448020219235	50002.43383338751	0
49988.8883163795	50025.70348757823	0
49993.95605091015	49990.62298435866	0
49979.57349343251	50017.44743331287	0
49993.61998194337	49998.8335980756	0
50014.931316771435	49985.91142186888	0
49993.608343833825	49992.74728509485	0
49977.440538726456	50020.13597552961	0
50007.968850473684	50013.02057694987	0
50013.34750767807	50004.97356768187	0
50003.200530054564	50017.44372002275	0
49999.23305352258	50009.409663930746	0
49991.425046132455	50023.405105677804	0
49994.724523319564	50019.00029264135	0
49991.27881765631	50010.76046682384	0
50006.84586173645	49978.00618291794	0
50028.831314768526	50011.34911333689	0
50001.3612650346	49979.21196468529	0
50020.98863127538	50004.80596532164	0
49998.75093557429	49995.82732925432	0
49995.4441258003	49997.28253788326	0
49991.489081565116	50012.21829990068	0
50006.24099323281	50011.48454490207	0
50004.79866590971	49991.89932227533	0
50016.233772829895	50003.19904894724	0
50016.714459267714	50015.182749829175	0
50017.7315448403	50017.16734048088	0
50021.991572317085	50017.52189201108	0
50006.91518930322	49998.42962103721	0
50007.56048927315	49991.89347014625	0
49993.93809606977	49988.93913320493	0
49987.00664227186	50012.58033247648	0
49997.0858178483	50008.93395138812	0
49994.04919956522	50016.66461972759	0
50011.84285352973	50005.72617756539	0
50014.481944166946	50006.68362759123	0
50007.871174675056	49990.44715453634	0
49993.63386266311	50008.00409428245	0
50022.74306037996	50021.18141586944	0
50005.93254669708	49984.05523899566	0
49992.24889826113	50009.939607623324	0
50008.4427934885	49998.58463635654	0
50001.04290890485	50011.37214186102	0
49999.3052704781	49993.19977632991	0
50010.89753360852	50022.16578353757	0
49993.175524820836	50006.918569045156	0
50016.91622746796	49988.41137453173	0
50003.59408194109	50010.58844588422	0
49989.481770527505	49995.4861177332	0
49984.73585085144	49994.20070302458	0
50012.837114776354	49985.1365133406	0
50000.34305247011	50012.785151609714	0
49995.93687457166	50016.99500522154	0
50003.31097355637	49986.238309245724	0
50000.04605916713	50022.082498322925	0
49979.589436539696	50028.499326432466	0
49985.52414874005	50010.01286309389	0
50007.108907010544	50020.95847414887	0
49986.966473469394	49991.51938352491	0
49996.327747491756	49980.00227674999	0
49988.17212697217	49996.38698153703	0
50019.31313217457	50007.61923985611	0
49992.53588896353	50022.37133355393	0
49999.09466713823	50013.476121375024	0
50029.14446966455	50014.75448633938	0
50013.38928689112	50014.433837214296	0
49991.27886238349	50020.93796858425	0
49991.83480712943	49987.47643329798	0
50024.589045646135	50016.69583277622	0
49990.247207031265	50014.37724764673	0
50003.43966867959	49997.20275845644	0
49979.17630883298	50019.5881879999	0
50004.97473340724	50011.470830402024	0
50000.53356820436	50002.76897484182	0
50001.61653316917	50021.572832778234	0
50018.94424032681	49993.60663840168	0
50020.38047703234	50020.74765985587	0
50003.83350669472	50012.03122730116	0
49994.89504568151	50012.84439750901	0
49996.87682846905	50025.861913791916	0
49997.098711243336	49994.16967536577	0
50008.03526460013	50010.35644971345	0
50001.92318083519	50017.45295154525	0
50000.377491796935	49976.984220335165	0
50026.91338485968	50022.55672487124	0
50010.45322470468	49995.07446463879	0
50025.84685964897	50018.18498681671	0
49990.80211823522	49972.58716393453	0
49994.72272385651	50011.37120620343	0
50001.852378398005	50018.878474248006	0
49993.667654834906	49987.16892821146	0
50007.45552580738	50016.24722775261	0
50006.35128652182	50019.260102430024	0
50017.30387364059	50007.37394946992	0
49992.58703477916	49996.877168060775	0
50009.947620039384	50010.555094314834	0
49981.69947842373	50032.69512916941	0
49998.7770444248	50004.736977470784	0
49994.8396787193	50028.32619228644	0
49982.117999111564	50004.50644407321	0
50013.2587395598	49973.331376080634	0
50007.117533706994	50013.97330272922	0
49986.106936163014	50005.875429998	0
50001.72815943438	49991.6223069385	0
49998.46111792426	49998.329947724305	0
49993.05079443288	49995.51758079045	0
49989.09372078051	50029.30164552847	0
49992.520614717694	50005.040407713124	0
49983.052676738946	50016.443790599325	0
50009.99933301167	49987.13042252917	0
50015.98052851708	50019.71642252736	0
50016.21088632802	50021.48245778065	0
49998.70534882709	50006.917655615514	0
50009.12283055781	49982.086019546914	0
50019.024422535396	49979.180277617896	0
49990.26812337824	50030.2433063761	0
50003.491373859586	50026.35326489596	0
50014.994024579595	50017.72461282274	0
49999.503039100484	49979.993643984395	0
50016.59446989725	50011.704717480185	0
49987.5977680182	50016.2290938631	0
50006.390223561066	50006.65247227412	0
49981.80446184957	50026.90913270939	0
50031.93010862833	50017.21669287606	0
49987.002216492045	49994.37889454773	0
49985.92984921823	49988.95089163288	0
49987.43993140122	50031.405447704085	0
50013.74744611762	50012.43595942395	0
50018.7613895136	49998.645986736985	0
49976.04473665306	50022.98122919165	0
49987.940111189746	50038.4642042733	0
49998.49833424281	50015.34065276485	0
49994.770924699485	49982.39483626172	0
50000.81946056605	49989.27299020345	0
50016.92192325264	50018.480079521134	0
49995.77472700451	50009.82146876009	0
50025.69800720146	50020.491751462134	0
50013.55698775832	49971.58637274212	0
50011.00484594075	50005.00909070638	0
50026.67566909949	50012.980460931394	0
49997.33402353429	50017.842517393554	0
50004.40707653658	50000.68201633885	0
49990.062388632665	50021.873354042815	0
50007.94935946199	50000.55027054603	0
50021.52709422977	50008.28070517207	0
49974.42067889195	50019.43514323515	0
49993.46267817778	50033.181532471506	0
50011.86235055272	49996.41798817724	0
49987.663678211175	50043.84812144951	0
50007.67900232572	50007.70860501627	0
49994.15871647191	50038.08133593811	0
50007.33149770581	50022.79586273945	0
50012.948596504204	49999.23930996417	0
49994.60830319436	50003.57991862978	0
49983.259687413985	50006.67382320212	0
49987.767663779436	50025.748578925755	0
50000.377272225785	50031.02940101947	0
50006.200386445016	50001.51095319235	0
50025.26392312976	50023.16967630435	0
50013.22075925868	50006.565093937745	0
50016.585940684716	49986.990231434385	0
50010.34109688018	49983.7662747601	0
49986.57033639794	50020.426911942945	0
49995.74608418766	50014.093268935794	0
49979.820894012235	49999.83087349788	0
49992.848058799624	50018.606894891454	0
50009.49589345917	50004.08409166397	0
49995.445185531455	50015.34504338111	0
50012.65381958483	50021.704694713684	0
49996.32469968638	49986.25708256548	0
50015.35167753262	49996.81578074006	0
49986.545683340795	50011.15751195093	0
49999.01544000135	50031.23030123682	0
49984.04955694483	50033.704391224725	0
49996.34341982974	50016.06335658903	0
50003.28740459564	50033.504668726906	0
49991.228567853206	49998.994701024145	0
49998.48690694425	50034.82578726027	0
49978.796080530774	50029.228557862385	0
49972.68784987362	50023.40757561975	0
49979.767530607896	50006.443727209575	0
50003.901374846355	50022.071294366	0
50006.68412061943	49996.90955893893	0
49984.807419862154	50032.82916653138	0
49978.76889817724	50004.212907244015	0
50003.12234167268	49996.03595609164	0
50015.35949676402	49981.16546488212	0
50022.09116220106	50006.067597515845	0
49983.69614882663	49993.828876330015	0
49986.78398419033	50021.42345671076	0
49981.729597247	50017.71289487197	0
50005.12751088182	50026.85013294925	0
50006.22458721331	50010.28292114303	0
49996.483865586386	50007.00468741623	0
50009.52473506737	49992.39278211181	0
50014.49173332011	49995.93493838386	0
49994.50958438835	49996.90612479115	0
49987.59907203679	50009.38172949153	0
49984.960476002576	50031.0667794853	0
50008.74957161253	49994.92256567525	0
50010.46636301196	50003.077502344924	0
49984.148036034974	50017.19326230654	0
50004.971353289846	50029.65237519613	0
50012.70520670574	50000.99789815918	0
49989.42472028371	50007.06726861293	0
50027.670453407736	50018.20325321183	0
50011.440803861224	49968.8031552737	0
50037.945541020505	50011.155881581384	0
50001.96560497818	49985.14721363819	0
49991.94746759981	50013.46046976003	0
49999.00956378052	50025.146383235246	0
49982.77803511375	50003.13282277213	0
50014.11323694496	50000.20060613697	0
50023.13171616355	49987.58322604696	0
50004.21835121946	49971.40399318016	0
49990.15117831817	50013.05817990865	0
50008.16124251416	50039.635897582004	0
50007.9107866898	49997.54848848105	0
50000.976005797296	50001.37556251932	0
49996.1869171375	50012.1411597242	0
49981.777229712156	49995.12804494148	0
50010.25573551855	50024.995130932744	0
50002.20217308013	50029.874141640044	0
49990.618018822985	50036.4754032552	0
50022.654906278236	50014.17767062547	0
50000.18629733061	50004.775095715304	0
50025.70954018735	50015.05150700048	0
50028.39076938722	50013.5273054852	0
50004.52778030394	49989.54551679142	0
50016.11597760707	50023.63763528583	0
50012.06226017531	50002.80007589341	0
50015.57500712852	49976.59380574366	0
49994.04699387851	50036.766962947055	0
49994.23147591261	49994.86285691521	0
50014.20591833191	50001.96130031095	0
49991.086709624265	50026.4410707605	0
50011.53302681228	50007.14228004492	0
50017.28634181816	49997.76666689308	0
50009.97828130183	49998.98694511831	0
49998.42280858828	49997.16648699374	0
49981.63287193219	50012.98265475019	0
49991.38352638326	49994.802665766714	0
49998.19710648119	50026.74208698699	0
49989.2673735177	49992.100332574526	0
49983.60754580687	50026.18559871288	0
49994.711411941484	50029.90708723193	0
49985.614406423905	50041.25400036813	0
49989.39807355238	50009.12529163965	0
50001.85647537816	50002.18674254224	0
50007.411759296454	50011.884343995625	0
50012.52113279647	50010.93874121604	0
49995.30592486966	49991.43488924765	0
49979.11028741994	50021.34781520681	0
50011.93847514872	49994.777266105055	0
49997.2733219588	50022.30152669196	0
50003.09050523105	49994.98168183356	0
50023.58458192335	50010.008031241385	0
50024.400635161015	50015.63969515379	0
50009.31669316404	50000.960651664485	0
49988.547157255955	49986.54015875034	0
49987.42716531743	50019.481186598656	0
49984.02617602661	49992.260688525654	0
50006.996567558	50029.43673642438	0
50011.17538221257	50014.127750046806	0
49997.479248524534	50003.13788148927	0
50011.23886805816	49977.80876427163	0
49992.68056377014	50025.21909796744	0
50017.791785206966	50004.10504468356	0
49976.18799995448	50019.12711047864	0
50003.16269428631	50018.86082004992	0
50013.78688239874	50015.99415080916	0
50034.04869841953	50014.82994020081	0
50020.13939552426	49964.31969397732	0
49993.31683021726	50002.431098134926	0
49989.127824122916	50001.31052695597	0
49989.148691333205	50036.650567528675	0
49992.04054653573	50033.88130223572	0
49997.310770919445	50036.47767098101	0
50014.313896486216	50011.5437939993	0
49992.59109417176	50000.573211457	0
50003.566652880276	50030.50523785303	0
50008.267877108185	49989.07992392232	0
50003.849215893635	49983.772560070334	0
50027.92889428372	50020.7037335592	0
50021.73705097939	50009.564116499336	0
49979.67136981523	49996.9167302186	0
50023.68623823112	50004.8260394773	0
50008.60181165578	50003.29954302877	0
50007.03426341326	50002.78519483586	0
49994.34337435215	50032.255215823694	0
50008.65204366756	50021.587738195856	0
49991.824498461094	49968.903099107214	0
50018.683804969405	49969.64528418167	0
49994.911833902814	50002.06249770319	0
50016.093547154676	50001.04383182233	0
50014.49326475696	49993.41580814624	0
50010.70785577176	50012.68365077591	0
49992.09018308693	50030.92397957105	0
50009.82484592517	49966.31554819194	0
50009.86338540017	50029.15447883959	0
50017.04459773899	50009.42883168941	0
49975.05479511751	50020.48444939664	0
50018.814266957874	49976.935422037845	0
49972.86988915821	50011.1602949544	0
50018.73839936864	49964.38397057632	0
49986.31902075687	50007.88823209961	0
50037.84677869666	50013.49214320599	0
49986.7626497455	50022.57075428513	0
49991.27558686835	49997.38676047086	0
50021.65196854081	49986.9755175455	0
49991.72022925353	49991.05799227098	0
50014.31039277268	50003.195809406076	0
50006.33076488964	50021.85080608137	0
50002.45842725257	50020.733578880114	0
50011.95436890833	50032.05146346114	0
49976.475326719534	50026.32249645093	0
50004.463461898726	49974.22705170795	0
49979.26540775074	49998.92037446053	0
49985.75689271241	50024.974625693074	0
50016.455724572654	49985.246793367325	0
50017.17577699267	49991.01902038148	0
50000.601946745934	50034.29818728195	0
49992.16185760877	50007.363039662254	0
50008.80198918544	50016.70893323739	0
50008.86332272949	49997.23757014096	0
50005.45492158128	50004.812675392786	0
49969.349246922604	50022.47156029463	0
49976.08853392796	50028.32756045967	0
50002.331688862534	50006.25738942542	0
49985.74764509577	50012.984861611265	0
50002.02318493679	49998.08436648884	0
50001.91558525365	49975.034283284134	0
49999.095815587745	49982.605861267206	0
49978.35180052781	50017.54967237323	0
50012.38340044227	49979.87179005157	0
50023.600333695045	49993.823460517066	0
49990.4001842264	50016.861106052296	0
49996.075796262594	50028.875218757785	0
50009.63871960279	50009.357844056445	0
50014.32338329563	49980.620621059534	0
50004.370390024604	49999.55927239333	0
50009.933266449494	49981.04026973331	0
49998.279070073906	49989.14790118183	0
50000.09027862911	49985.965986953976	0
50007.58425433884	49982.493922115704	0
49993.48622997502	50027.222240225536	0
50017.4955434832	49965.03907990478	0
50010.51554905166	49989.16362642156	0
50017.824674773416	50002.22275061968	0
49990.75178922058	50034.86742795569	0
50021.88043196609	49961.175165641675	0
49996.64421145819	49998.7371607102	0
49991.75780021829	50019.4660592154	0
50027.913500418224	50017.15451996617	0
50013.81569746937	50019.689133858	0
50004.28831352451	50038.52084396365	0
49992.77931921248	49991.59900125161	0
49978.65701512325	50012.84377515613	0
50004.77482026446	49976.135135741635	0
49995.813684054854	50035.236614467474	0
49983.03468438865	50031.81985864512	0
50004.71734782377	49993.66931775265	0
50025.85747707013	50011.10938751277	0
49968.74387753086	50024.80184334084	0
49983.529336245294	50009.64252562868	0
49993.39848285341	50003.617739878144	0
50014.46718570509	49983.96089301351	0
50020.173441734536	50016.480228422304	0
50007.693507416174	50033.053834120445	0
49993.186312447346	50024.280714627246	0
49994.973836738965	50021.34108776201	0
49987.60408232425	50005.36708203352	0
50009.56722554615	49985.41140067304	0
50011.064823329914	50009.00448136461	0
49987.27549327144	50024.53233017405	0
50005.69923091442	49985.19514755773	0
49996.55414988045	49990.38935152011	0
49995.07237807018	50042.04749290123	0
49995.256284043724	50007.171566107325	0
50004.63754884523	50025.44366895706	0
49993.49255571869	49978.12434827637	0
49989.83621802233	50027.89987456958	0
50001.51715467434	50004.43497947403	0
50001.41748931328	50028.01783116377	0
49988.46472947548	50014.56638681003	0
49995.615601532205	49989.10904325816	0
49999.81186632161	50032.984149561446	0
50018.44718751919	50011.09523383245	0
50006.87791557796	49974.77446315902	0
49998.651631418616	50001.085531096855	0
49973.43281330659	50016.31538166456	0
49999.58320808095	50030.37685735507	0
49993.2894251306	50029.713716955564	0
49975.40500419498	50029.76201243983	0
50024.11542290242	50025.79299951493	0
49999.27756647585	49989.79791973968	0
49975.331603970415	50018.305052245814	0
49989.444688856944	50015.01093933485	0
49977.12504489644	49984.27347298042	0
49990.25690366514	49976.93831099457	0
50008.542487659186	50029.22940403769	0
50030.156146407935	50022.63532110915	0
49982.07322711716	50040.05289780173	0
50015.510839560164	49974.52445377229	0
49991.451148315326	50008.25060634001	0
50004.828070634074	50001.96933190945	0
50005.25330437662	49996.96558677492	0
49985.312292490395	50028.4759868639	0
50009.362837543355	50030.82482796203	0
50032.563228420164	50009.47854831758	0
49995.611104707394	50005.87596824924	0
50030.271117137454	50014.62710637189	0
49984.88558796916	50014.44361380154	0
49964.64000266914	50008.941933773196	0
49988.96237106808	50042.15384836116	0
50009.56366943694	49988.76303901595	0
50003.12119682203	50036.8696976103	0
49992.18350608743	49998.14283062459	0
49981.495117914346	49992.42868929224	0
49974.716587797215	50013.61636381599	0
50007.40338647013	50005.50670355559	0
50004.1132212756	50009.0422421293	0
50010.68776219184	50018.411945879954	0
50015.32555646248	49998.84607093262	0
50030.745394478356	50020.15587370813	0
50025.03173903792	49992.682176105074	0
49972.46927924088	49992.61330818193	0
49996.89332440772	50014.40214761091	0
50028.82168033592	50008.767927582856	0
50012.027869657475	49992.27122572834	0
49986.86969018716	50002.801212535116	0
50034.801909062	50011.167777959345	0
50022.083673384936	50010.63417620861	0
50009.30764203974	49972.31312632704	0
50122.23638964533	50208.109919146416	73
50061.6821012104	50158.674827158095	73
50013.59787222724	50096.479668629516	73
50062.72067287231	50256.51290089701	73
50018.53449387344	50322.08611491108	73
49985.27173994936	50166.46771192752	73
50085.65436465256	50066.89490708583	73
50164.87816422679	50277.54172990846	73
49949.83007959629	50360.85491727343	73
50095.392695751805	50329.79689082038	73
49939.497447967005	50095.512099595435	73
50194.426895285214	50352.74987068747	73
50047.788338228056	50397.099628532706	73
50140.20676386548	50120.616740121055	73
49886.18048972532	50314.97877590977	73
50240.36193624791	50420.536032256314	73
49811.43286746382	50286.40276230264	73
50269.411632331896	50343.5608299068	73
49989.17287080195	50444.15571648898	73
49802.24700627114	50365.01990488128	73
50210.171200257646	50489.20236952944	73
50051.730634434185	50000.46301064339	73
49974.839776307796	49991.72269604435	73
49909.35606433557	50169.67044625923	73
49940.51400313712	49916.54881947752	73
49899.507527132875	49985.5487932892	73
50138.88373918298	50407.23458573684	73
49919.74344186115	50489.252705209656	73
49963.7088843172	49842.24254284694	73
50311.299760865026	50277.03979215167	73
50076.78011299428	49928.00631440017	73
49858.1866912425	50049.90281500854	73
50355.20236981008	50347.15046753518	73
50410.71556963821	50288.05921193497	73
50327.83443031525	50199.02138132173	73
50234.119193910505	50249.056443174704	73
50085.19691490754	49853.80168876327	73
49819.09094048537	49975.42879213378	73
49867.39452605644	50233.496338134115	73
50318.315140932355	50445.29132943743	73
50332.50450166338	50124.16899288749	73
50132.45288171824	49981.95399014179	73
50400.711108942036	50415.147831856484	73
50175.139567085105	50046.80635802254	73
50020.70435265564	50517.402848090525	73
50435.15155631612	50209.50157249043	73
49754.112284672454	49935.82706269355	73
49849.4018371745	50520.490279842765	73
50258.02063580532	50159.97985288019	73
50100.5266261262	50514.35925700754	73
49774.343438860895	50541.13087020154	73
49693.9229888321	50550.91866595176	73
49840.99671970888	50140.19614472599	73
49839.109051521475	49896.185799312225	73
49697.69869328332	50469.5410665338	73
50404.104285325455	50099.509534091536	73
49716.97552246544	50005.64551691977	73
49621.61052237368	50523.847079452265	73
49643.97967154126	49967.209531392204	73
50268.63991592437	50076.13307461404	73
50265.98972725069	50542.27671166849	73
49605.13451772824	50596.397501103245	73
49781.85097270567	49837.10487105516	73
49698.84291569793	50630.3152988962	73
49729.0752227437	50083.14166551708	73
50472.05806653371	50444.220241534036	73
49545.37699647016	50643.07197786426	73
49889.51629116292	49834.99066172506	73
49854.71524284258	49764.464878584105	73
49616.25689570995	50675.265210076985	73
49857.078235731926	50424.87919880927	73
50156.19638802654	49818.81338896557	73
50253.22819901721	50615.97290542675	73
49664.43620230183	50121.546430907954	73
49780.80384373721	49758.488876954434	73
50209.989586342155	49957.1272240861	73
49963.14051426019	50269.38843532284	73
50318.56082232832	50656.553658779136	73
49483.35441510037	50694.7751414854	73
49739.3551122534	50408.14648458384	73
50358.65546073253	50722.09344150556	73
49735.76924935759	50258.08077041995	73
49922.52758434147	49722.710680950484	73
49787.14091151548	50617.23780792306	73
50052.642448223036	49783.20348830752	73
49665.90979921244	50393.06811884376	73
49583.69703487432	50121.202391411396	73
50508.634875758995	50228.56031392537	73
49717.500350780385	50179.43095369493	73
50337.76973647169	50562.21600727097	73
50329.0712800162	50030.50675028463	73
49778.743516205664	50694.22036284161	73
50229.2476170516	49839.42406070137	73
49407.17463736038	50708.66046158901	73
50223.48711667179	49761.52342865171	73
50235.839966959946	50691.48116258582	73
50180.85619474414	50588.39229476429	73
50512.84989098353	50380.951653448115	73
49502.24511415321	50581.269612985525	73
49580.23098475437	50006.8182645144	73
49373.29782735017	50778.44377301207	73
50294.101282252406	49731.642460363924	73
50521.07883817925	50500.811795964	73
49835.616665670306	50751.85593299397	73
50336.03355523901	49951.67342025869	73
50181.32474851062	49691.696896239984	73
49594.713067469886	49903.04380552795	73
49512.76110565795	50508.00121929905	73
49702.90088931678	50724.59292715568	73
49357.60253775561	50642.77620981922	73
49891.10561691613	50588.68417049717	73
50112.014175620265	49727.36653877694	73
49419.27264402637	50597.915880489185	73
49582.49466965304	49826.63146359163	73
50531.14679975752	50157.12759903961	73
49645.408959086475	50197.02623668491	73
49962.11527182334	50566.18674325572	73
50444.34213754864	50520.0203986597	73
50159.2078081779	50663.894476023575	73
50299.99356290496	49861.589867040006	73
49615.4033995431	49751.43201300041	73
49637.62569659796	50323.88945468684	73
49513.56881073766	49855.57918259373	73
49645.78681296724	50042.50187181337	73
49516.49623508592	49931.374202673505	73
50373.04007603463	49710.07875168144	73
50603.980756749406	50142.33946183829	73
49915.86123715503	50663.38505698995	73
49995.453421521794	49702.11186694731	73
50589.42696598784	50537.20763416838	73
49866.886287278205	49669.453233266235	73
49304.67377080552	50735.56822895903	73
50663.10702393849	50561.085357573036	73
50078.57190268193	50673.78026709415	73
49750.62528128561	49690.27673652976	73
50297.716112209644	50769.778268161324	73
50118.56513061586	49638.63830682438	73
50546.80822064158	50081.62601098429	73
49502.807412317125	50115.99556960125	73
49787.89411194621	50466.5413537762	73
50178.004972131945	50745.711866856094	73
50007.39250092526	50649.092973975465	73
49771.960147000784	49617.48243041346	73
49530.976964702204	49768.13174138763	73
50675.1372922749	50109.18958843267	73
50405.74448050212	50004.3367697477	73
50069.04781076426	50747.87640885347	73
49656.387880747374	49845.40116737346	73
49439.65219659479	49952.228704537585	73
50305.60409177492	49652.39950417912	73
49434.56899016673	50029.451518576956	73
50420.4883331893	50679.532806958225	73
49693.34963335271	49775.39779571062	73
49354.09546924401	50551.518301546756	73
50636.694640444985	50476.728206404485	73
49584.26888901791	50387.43673425029	73
50738.01407184352	50152.26793945523	73
50743.35954859662	50546.416255474025	73
49445.21425541875	50467.15844874059	73
50796.47421063046	50598.86123816291	73
49473.45738760183	50768.31941537563	73
49427.91655315298	50143.75780356173	73
50447.07386837056	49932.553134998125	73
50116.02792697369	50810.39763282018	73
50347.890848021205	50824.9214467853	73
49643.51940143041	50771.26866937718	73
50454.033412953286	49857.55884682503	73
49444.471117352885	50836.60434045568	73
50000.001919170645	50781.016310764506	73
50423.604448156126	49771.28485647004	73
50635.92069198812	50632.77003428199	73
49449.82621600327	50387.75262959312	73
49672.78936036028	49699.626797289486	73
50406.66116055615	50591.24226608251	73
49388.12939672265	50212.71578566263	73
49456.195856584105	49801.006007990385	73
50294.27878697259	49572.8063745985	73
50499.91585197516	50690.6332249496	73
49494.55762360737	50899.349895066516	73
50510.15306470983	49975.00987588935	73
49440.90096487502	49724.97618448915	73
49347.810078496695	50473.90033296264	73
50719.30872840406	50626.63363246703	73
50094.49305227251	50590.919883547474	73
50590.27276751579	50219.33549103917	73
49362.12626497326	49953.86960527099	73
49270.71337190364	50452.24416034215	73
50531.04022417388	49855.87149257395	73
50506.71567632438	50574.33782960815	73
49950.18720984987	49640.22841416897	73
50579.18030832383	50332.726091849836	73
50381.16854231034	49884.572938179444	73
49793.284503359384	50200.34087349372	73
50668.43379909674	50239.99283546098	73
50574.57963915495	49795.1134840824	73
49836.77245169673	50828.21447548443	73
49347.03378747848	50143.50415307226	73
50573.23622496916	50711.389957027226	73
50473.96380936178	49705.88807403802	73
50803.716654694486	50500.86734850574	73
49306.564357579555	50825.51946344862	73
49238.939469140285	50868.25686087704	73
50558.65504211718	50632.904823235134	73
50042.0980833404	50842.60421000918	73
49372.88837043901	49878.04314795332	73
49844.94332101965	50902.30959583121	73
49765.93717197489	50895.49937246069	73
49366.96819025559	50389.26672988779	73
50219.974197527175	49563.62581160393	73
50519.873406278966	50766.51652385797	73
49456.744772451246	50244.192045316886	73
50707.17236023949	50306.308062790806	73
49228.32393877072	50738.70302749141	73
50640.09128827031	50035.86487399382	73
49888.85007967887	50969.292873851795	73
50345.05790817143	50904.62863173975	73
49536.098216355356	50970.49455453223	73
49978.93451539645	50892.86815620769	73
49267.13660671678	50149.35870492719	73
50780.00768455582	50430.363498726	73
49396.13902655123	50892.64913936057	73
49762.51040747811	50779.18916352716	73
50360.376110675264	49813.51983994825	73
49321.33404424203	50907.015128215324	73
49256.08273723219	50941.94253165926	73
50381.65098973708	49624.27931565877	73
49543.33652252723	50319.716484807475	73
50597.93824568606	50782.03189696737	73
49686.36011836779	50883.94820612202	73
49784.62230329986	49544.4332392365	73
50576.43401314962	50430.286794282365	73
50512.124940776586	49633.94836750704	73
50855.992729665406	50418.25307927667	73
49525.70832680381	50828.1817198445	73
50927.19743124252	50457.90603681974	73
50806.14530847343	50351.99397497476	73
49849.795852801384	49596.00814129145	73
50280.89051833153	50944.0931244112	73
49441.27614980919	50952.64722235404	73
50648.57531721073	50839.660473805896	73
50862.678205670156	50640.09002750624	73
50500.32703540507	50837.89750327441	73
50807.028627014544	50113.9309930343	73
50561.10116079987	50887.752321843516	73
49824.68910541735	51011.680996371855	73
50881.73967074476	50324.28434458037	73
49892.4056009413	51054.824997755226	73
50868.38395138567	50065.970950581	73
49612.41199038328	50841.63450084783	73
50274.06018687454	50840.03513769837	73
49640.4980684483	50944.31870966092	73
50715.32261192907	50794.29743813102	73
50697.75847858605	50422.94763666936	73
50651.67047801757	50710.355576305206	73
49395.67952727535	49655.986553369	73
49188.88611755304	50173.19004938204	73
49196.785283336714	50664.200546195825	73
49361.16946375693	50046.804010389715	73
49395.30550399075	51013.33680649438	73
49294.7824600442	49882.062357187446	73
49365.78211075659	49745.86257123947	73
49758.404342273396	51047.83042428978	73
49908.88867566395	50850.29732123584	73
49285.00236252667	49799.84972273465	73
49542.97583038584	51049.107243927254	73
49361.27571904349	51080.90961098037	73
49300.69723433304	50353.844253871175	73
50600.85964548809	49885.46616009802	73
50750.43808479838	50243.0498131425	73
49617.923920398505	51014.854351607995	73
50467.77143732087	50049.88583902924	73
49187.61647743735	50590.469306595136	73
50761.2745653628	50857.67223970562	73
49819.52430205128	51089.92203289959	73
49471.27458697594	49649.9865804082	73
50175.43615267942	49891.52165090241	73
50939.65545914308	50634.31542029959	73
50941.52853319163	50030.91740834228	73
49160.61742607302	50887.15016298123	73
50746.799435964276	50700.57572755486	73
49168.808684675016	50966.354570022784	73
50676.54463830588	49864.17146850032	73
49704.00740157394	50996.57822691205	73
49157.28741132809	50097.240668772865	73
49763.00079386442	49466.39655405799	73
50506.10863162347	50304.22859641086	73
50721.082447301786	50034.013749489284	73
49138.697795441825	50017.09332765505	73
49272.88344069945	50542.680787947356	73
49537.533579528485	49612.96637917242	73
49224.72482708005	50366.97666763387	73
50642.6920394116	49756.668744337294	73
50960.51833213689	50559.10721220168	73
50868.12371137566	50566.26323152992	73
50216.088150742005	50982.40112023109	73
49586.71984672548	49550.659702073004	73
50054.44358312132	49595.57043879195	73
49733.68174951069	49397.15937204602	73
49249.76380950496	50294.44454715	73
49656.50090966203	49518.87175311749	73
49751.5721627983	51131.58586174138	73
50675.417536165434	49970.1986760729	73
50652.639799401724	50364.18335893419	73
49320.94764051509	49674.87733803075	73
51026.67530402641	50593.84844658523	73
50447.58551272033	50748.86993264464	73
51003.14707647071	50441.468279815024	73
50204.80107674731	51058.30135969165	73
49567.57903836286	49682.37298223301	73
50589.21103108577	49700.0848362689	73
49477.222298517816	51095.13940145616	73
49223.06395793982	49923.38032434321	73
50961.50301655127	50377.87834468049	73
49235.58889961368	49733.457093098536	73
49289.74150484664	49603.93096027525	73
49147.7828853329	50372.74029929635	73
51022.29529220257	50037.02099112972	73
50795.617735895445	50791.95970077096	73
50286.6390612311	51025.13353157897	73
49791.05888367468	49338.537845684856	73
49793.53140962892	51195.09920837238	73
49354.516042153875	49555.13173585343	73
50849.04206852974	49987.47766717534	73
50353.50690184211	50992.05294066829	73
50737.35666014355	50928.538950652604	73
49514.028281359555	50042.338560127784	73
49150.66638018964	50241.8181334344	73
50577.10268278876	49595.94651009052	73
50302.07285087967	51100.30911748816	73
51066.43553655642	50401.518322783326	73
50734.83429810853	49920.33246662529	73
49668.1496205845	49596.375240311376	73
50884.44780615036	50713.28806858769	73
49136.90338401116	51042.138620206904	73
49125.125395822986	49936.57984402352	73
50656.35801171574	49653.1784577243	73
50153.83004884244	49517.22714057479	73
50147.94451590346	49435.02438357614	73
49062.992456427666	51057.588519967656	73
50371.28379487476	51137.50600604337	73
49659.55537492811	49431.22586900821	73
49211.803654764546	50040.43814675785	73
50579.89245649648	49517.646263960865	73
49160.15437760928	50516.364430752226	73
50300.65141425472	51174.72375178712	73
51040.67495296174	49960.07888119937	73
50650.32984595996	49579.03185902444	73
50355.372146935224	49529.54887871456	73
49974.02574497312	51063.23504751444	73
49488.06804811989	51168.893157745944	73
51103.20435137316	50040.70167314545	73
49516.38906116628	50427.21051652598	73
51085.35175493081	50322.57614377771	73
50969.31672676774	50103.896898971485	73
50165.84490734498	49361.15882206339	73
49817.06819775395	49409.84026201685	73
51161.93988117604	50086.052948403194	73
49158.33941887873	50808.39969778017	73
50087.9735422185	49378.211206237705	73
50414.69096121018	51203.02935244945	73
49767.18109166021	49262.72608499596	73
51076.30407157403	50479.30559555565	73
51092.25633413409	50551.75548979146	73
50447.88725797749	51271.87619141359	73
49685.99480344131	49333.02124718816	73
49083.45822531121	49872.077175333165	73
51087.93394137973	50246.96121079754	73
51150.14853049964	50163.12018674725	73
50339.57717382545	49453.790709823996	73
49287.39077321338	49518.735191047024	73
50332.53254392976	51250.33095241699	73
49121.72143178863	50628.43338595982	73
51172.857553871625	50004.042777460774	73
51155.723123898424	50358.50484277344	73
50712.221063723744	49798.24548454001	73
51080.58886787224	50118.05662789993	73
49576.3008164959	50241.87283856699	73
50429.40881368323	50996.06894704312	73
49442.575541686994	51229.08391967815	73
49362.725178889734	50306.89642665687	73
49364.376078194706	51211.215796565586	73
50492.0633926651	51177.82595689754	73
50218.596166418094	49478.38749812369	73
50815.31600093718	49916.73419395296	73
49332.47067249062	49458.84659456653	73
50213.10434751131	51136.28207541511	73
51006.369638845164	50233.61978337404	73
50035.44730036633	50946.85387120868	73
50424.020602976176	50851.28390925631	73
50500.33207506719	49778.40994673412	73
49072.7873825662	50051.93294779296	73
50015.01538844163	49398.63888962541	73
50153.44819960073	50941.538366288194	73
50186.48480727994	50837.709422682325	73
50911.93310672373	50249.818215520536	73
49198.575990230114	51092.06699405212	73
49036.6092874732	49937.291373542044	73
51247.86600133449	49987.31378901784	73
49073.627782883734	49795.22343750789	73
49783.6718781949	49188.17322716059	73
49085.09111206776	50282.37962463146	73
49042.30985170944	50977.71991217801	73
50738.16317487559	51006.19796028417	73
49729.566002210275	51236.87659599105	73
49911.57297181588	49547.10185436896	73
49512.20577396	51269.348340381184	73
50900.05310724963	50786.869530536766	73
49859.95896935451	49172.85462564867	73
50935.8226671218	50176.390222265494	73
49153.76375437408	49740.52458064198	73
49601.917733725364	51104.58127880502	73
49270.66388807847	51108.94634988186	73
49691.75295147228	49233.21386421646	73
49922.421933357684	49224.13666806141	73
49086.26133038963	50842.733603536166	73
50430.89695638932	51080.37290548145	73
49799.85600442941	49111.383279263595	73
50281.77645777034	49396.68497300172	73
50059.88660643406	51021.726388647585	73
50014.84875560749	51132.41903817287	73
50727.258379129984	49563.168941738186	73
49363.27779657216	49390.115662206	73
50139.89971334266	51158.23173045443	73
49616.806399092864	49266.60344052452	73
49082.578317687156	50540.91791993562	73
51316.137673801175	50017.078486104205	73
50857.26808986043	50190.47970675052	73
49589.36571286829	49391.80133799188	73
51385.90857596004	50047.06155186391	73
49941.82226000244	49151.125351607945	73
49544.76326161035	49233.74187597533	73
50676.52229736758	49502.96024598625	73
49284.474916883155	49365.45593364362	73
49822.61846275572	51267.06500958396	73
49843.19307669932	49279.33102807138	73
49880.37820880414	49369.82727497429	73
50978.81360477432	49918.858683433056	73
49520.68639262038	49160.24581456729	73
49305.74489154771	50235.2096078312	73
50668.92000245087	51034.11195645693	73
49776.40932296119	51334.34987594064	73
49218.83195994815	49846.06886782825	73
48969.275574672516	49970.90585792044	73
49090.138615724536	51130.714867687624	73
49465.447428133826	49218.68510239612	73
49664.80463620082	51196.011010433	73
50454.10968826863	50923.99294257776	73
49965.22362026824	49073.21227567368	73
50079.87294798328	49495.448013839785	73
49899.624464272914	51259.60118084679	73
50885.8900852346	49885.51085909794	73
49556.41259916861	51208.027911500874	73
49444.29670125932	49144.77052489627	73
49964.44341316036	49339.2642573997	73
49463.65265781616	51329.62718378944	73
49183.4450537321	51166.54652911696	73
50453.29011668939	49575.51411060917	73
50784.9540935568	49618.7959726663	73
50509.24018782936	51004.00523072128	73
49596.86750024247	49181.048523743266	73
48967.79229001844	50957.09758200427	73
49984.85408880165	49567.33381952981	73
50954.89966248457	49845.39761508577	73
49276.536802613424	51184.01179189133	73
49368.81688363489	49128.29367188024	73
50672.327872468835	51116.04889607683	73
49921.013297969395	50768.50588052954	73
51385.31827094632	50126.28060614235	73
50580.105084612114	51045.338914109845	73
49145.661022670974	50729.165841222086	73
49522.87449937447	49427.53523914516	73
49869.537496986646	51188.342509861795	73
49389.01074462028	51293.819448606446	73
49058.02604803033	50676.34138575969	73
49287.66427229172	49288.44024858186	73
50410.2804533161	51339.81101141751	73
49010.30970622182	50871.67940041212	73
49998.264871565065	49207.87750620079	73
50853.35531227509	49665.60915396947	73
50892.73337780502	49730.882317190095	73
49068.4906354845	50380.09796603623	73
49644.56715134507	51276.49810790734	73
49274.57664008844	50643.7814472987	73
50170.66639864584	49286.096504118264	73
49145.93946597957	49820.47504585246	73
50529.89279847872	51243.17638105153	73
50178.432340925116	51225.775888881115	73
50725.21766800843	49691.17455714283	73
49604.20410049629	49106.136420646355	73
50866.252406762	49586.78847348792	73
50848.2952515844	49514.36865384347	73
49256.43784706943	49440.53663345992	73
51442.79325367119	49997.58881307146	73
49938.40927821559	51150.022106539946	73
49892.48515512349	49088.22333158059	73
49036.94124308392	50455.262846217825	73
51432.34357372358	49921.71298701315	73
49207.995079191904	49608.727514902734	73
50195.95315487586	49207.38047907183	73
49854.04394537104	49499.58928126976	73
