# Supplementary material for: Abundant Topological Outliers in Social Media Data and Their Effect on Spatial Analysis
Source: PLoS One. 2016 Sep 9;11(9):e0162360. doi: 10.1371/journal.pone.0162360 (PMC5017681; doi:10.1371/journal.pone.0162360)
Supplement: S5 Dataset — See the respective attached file. (ZIP) [file pone.0162360.s005.zip › S5_overlap_lws/clust_75_84.csv]

50000.0	50000.0	0
50005.617866136956	50000.0519731636	0
50002.52047643192	50004.876090250946	0
50002.689334711264	50003.13657812308	0
49993.82957819091	50000.67820598295	0
49999.02133034173	50002.74311771021	0
50000.62508924751	49997.57153556058	0
50003.12463782944	50000.09610427862	0
49997.57385027558	49999.84121669528	0
50000.7474054147	50010.00724846448	0
49994.4714122237	50008.6578664922	0
50009.65697956892	49993.518401903086	0
50006.21919399996	50005.54852243241	0
50001.095320914435	50006.51696888545	0
49997.76648551505	50011.80979805977	0
49992.871942356476	50015.39754370275	0
50012.74981278483	49986.73871695857	0
50018.58647191826	49990.55611261125	0
49993.479156172514	50013.71835514086	0
50015.96499319302	50006.705808788436	0
49989.3655601913	50011.220919868014	0
50020.12901804716	49990.64524344877	0
49997.53397774438	50013.28163175991	0
49992.02291687238	49993.22394946702	0
49993.70087287382	50012.49075380555	0
50014.038708603686	50009.481436982765	0
49990.5206090736	50010.10707474396	0
49995.815075999715	50002.757859915895	0
49988.57262477311	50018.87567586168	0
49985.205754429204	50018.991416067714	0
50000.753092597726	50008.92987510806	0
50007.12835689727	50004.5064469943	0
49988.18316939765	50021.965627571284	0
50023.00980510928	50012.84799172331	0
50015.303310407464	50002.549411548316	0
50003.71952171015	50003.70894044671	0
50008.88986368925	49979.077652611086	0
49996.81979534139	49995.34390749475	0
49998.94671960802	49990.96645783639	0
50007.58827520875	49972.71365685861	0
50008.876317257826	50005.85307888341	0
50000.8144250401	50013.706889942834	0
50003.714838425534	50007.820901458785	0
50001.588387733704	49976.2283774819	0
50016.100105237405	50010.206884821266	0
50001.35678820628	50015.50812547974	0
49986.21253594532	50016.916857276745	0
49996.35393901498	50000.28888942667	0
50006.46273709469	50012.86513056279	0
50004.75420497777	50017.69122242193	0
50005.66435559645	50003.276707844845	0
49992.34798452613	50027.8751629872	0
49995.45944176766	50024.66749863028	0
49984.74545734642	50026.693621182414	0
49991.107740510946	50005.27986082665	0
50002.66515454976	50012.75072682848	0
49981.244047583124	50021.223953608634	0
50024.3612314805	50010.80504013063	0
49999.239320752036	49976.959525565035	0
49987.115787018316	50000.97386580161	0
50005.81254185144	49991.93259326773	0
50009.513775259125	50007.19859393015	0
50022.34214683989	50018.54227954308	0
50018.211643719034	49989.32904480352	0
50004.547079700096	49982.58527082029	0
49988.8456146988	49993.5372812326	0
49990.448020219235	50002.43383338751	0
49988.8883163795	50025.70348757823	0
49993.95605091015	49990.62298435866	0
49979.57349343251	50017.44743331287	0
49993.61998194337	49998.8335980756	0
50014.931316771435	49985.91142186888	0
49993.608343833825	49992.74728509485	0
49977.440538726456	50020.13597552961	0
50007.968850473684	50013.02057694987	0
50013.34750767807	50004.97356768187	0
50003.200530054564	50017.44372002275	0
49999.23305352258	50009.409663930746	0
49991.425046132455	50023.405105677804	0
49994.724523319564	50019.00029264135	0
49991.27881765631	50010.76046682384	0
50006.84586173645	49978.00618291794	0
50028.831314768526	50011.34911333689	0
50001.3612650346	49979.21196468529	0
50020.98863127538	50004.80596532164	0
49998.75093557429	49995.82732925432	0
49995.4441258003	49997.28253788326	0
49991.489081565116	50012.21829990068	0
50006.24099323281	50011.48454490207	0
50004.79866590971	49991.89932227533	0
50016.233772829895	50003.19904894724	0
50016.714459267714	50015.182749829175	0
50017.7315448403	50017.16734048088	0
50021.991572317085	50017.52189201108	0
50006.91518930322	49998.42962103721	0
50007.56048927315	49991.89347014625	0
49993.93809606977	49988.93913320493	0
49987.00664227186	50012.58033247648	0
49997.0858178483	50008.93395138812	0
49994.04919956522	50016.66461972759	0
50011.84285352973	50005.72617756539	0
50014.481944166946	50006.68362759123	0
50007.871174675056	49990.44715453634	0
49993.63386266311	50008.00409428245	0
50022.74306037996	50021.18141586944	0
50005.93254669708	49984.05523899566	0
49992.24889826113	50009.939607623324	0
50008.4427934885	49998.58463635654	0
50001.04290890485	50011.37214186102	0
49999.3052704781	49993.19977632991	0
50010.89753360852	50022.16578353757	0
49993.175524820836	50006.918569045156	0
50016.91622746796	49988.41137453173	0
50003.59408194109	50010.58844588422	0
49989.481770527505	49995.4861177332	0
49984.73585085144	49994.20070302458	0
50012.837114776354	49985.1365133406	0
50000.34305247011	50012.785151609714	0
49995.93687457166	50016.99500522154	0
50003.31097355637	49986.238309245724	0
50000.04605916713	50022.082498322925	0
49979.589436539696	50028.499326432466	0
49985.52414874005	50010.01286309389	0
50007.108907010544	50020.95847414887	0
49986.966473469394	49991.51938352491	0
49996.327747491756	49980.00227674999	0
49988.17212697217	49996.38698153703	0
50019.31313217457	50007.61923985611	0
49992.53588896353	50022.37133355393	0
49999.09466713823	50013.476121375024	0
50029.14446966455	50014.75448633938	0
50013.38928689112	50014.433837214296	0
49991.27886238349	50020.93796858425	0
49991.83480712943	49987.47643329798	0
50024.589045646135	50016.69583277622	0
49990.247207031265	50014.37724764673	0
50003.43966867959	49997.20275845644	0
49979.17630883298	50019.5881879999	0
50004.97473340724	50011.470830402024	0
50000.53356820436	50002.76897484182	0
50001.61653316917	50021.572832778234	0
50018.94424032681	49993.60663840168	0
50020.38047703234	50020.74765985587	0
50003.83350669472	50012.03122730116	0
49994.89504568151	50012.84439750901	0
49996.87682846905	50025.861913791916	0
49997.098711243336	49994.16967536577	0
50008.03526460013	50010.35644971345	0
50001.92318083519	50017.45295154525	0
50000.377491796935	49976.984220335165	0
50026.91338485968	50022.55672487124	0
50010.45322470468	49995.07446463879	0
50025.84685964897	50018.18498681671	0
49990.80211823522	49972.58716393453	0
49994.72272385651	50011.37120620343	0
50001.852378398005	50018.878474248006	0
49993.667654834906	49987.16892821146	0
50007.45552580738	50016.24722775261	0
50006.35128652182	50019.260102430024	0
50017.30387364059	50007.37394946992	0
49992.58703477916	49996.877168060775	0
50009.947620039384	50010.555094314834	0
49981.69947842373	50032.69512916941	0
49998.7770444248	50004.736977470784	0
49994.8396787193	50028.32619228644	0
49982.117999111564	50004.50644407321	0
50013.2587395598	49973.331376080634	0
50007.117533706994	50013.97330272922	0
49986.106936163014	50005.875429998	0
50001.72815943438	49991.6223069385	0
49998.46111792426	49998.329947724305	0
49993.05079443288	49995.51758079045	0
49989.09372078051	50029.30164552847	0
49992.520614717694	50005.040407713124	0
49983.052676738946	50016.443790599325	0
50009.99933301167	49987.13042252917	0
50015.98052851708	50019.71642252736	0
50016.21088632802	50021.48245778065	0
49998.70534882709	50006.917655615514	0
50009.12283055781	49982.086019546914	0
50019.024422535396	49979.180277617896	0
49990.26812337824	50030.2433063761	0
50003.491373859586	50026.35326489596	0
50014.994024579595	50017.72461282274	0
49999.503039100484	49979.993643984395	0
50016.59446989725	50011.704717480185	0
49987.5977680182	50016.2290938631	0
50006.390223561066	50006.65247227412	0
49981.80446184957	50026.90913270939	0
50031.93010862833	50017.21669287606	0
49987.002216492045	49994.37889454773	0
49985.92984921823	49988.95089163288	0
49987.43993140122	50031.405447704085	0
50013.74744611762	50012.43595942395	0
50018.7613895136	49998.645986736985	0
49976.04473665306	50022.98122919165	0
49987.940111189746	50038.4642042733	0
49998.49833424281	50015.34065276485	0
49994.770924699485	49982.39483626172	0
50000.81946056605	49989.27299020345	0
50016.92192325264	50018.480079521134	0
49995.77472700451	50009.82146876009	0
50025.69800720146	50020.491751462134	0
50013.55698775832	49971.58637274212	0
50011.00484594075	50005.00909070638	0
50026.67566909949	50012.980460931394	0
49997.33402353429	50017.842517393554	0
50004.40707653658	50000.68201633885	0
49990.062388632665	50021.873354042815	0
50007.94935946199	50000.55027054603	0
50021.52709422977	50008.28070517207	0
49974.42067889195	50019.43514323515	0
49993.46267817778	50033.181532471506	0
50011.86235055272	49996.41798817724	0
49987.663678211175	50043.84812144951	0
50007.67900232572	50007.70860501627	0
49994.15871647191	50038.08133593811	0
50007.33149770581	50022.79586273945	0
50012.948596504204	49999.23930996417	0
49994.60830319436	50003.57991862978	0
49983.259687413985	50006.67382320212	0
49987.767663779436	50025.748578925755	0
50000.377272225785	50031.02940101947	0
50006.200386445016	50001.51095319235	0
50025.26392312976	50023.16967630435	0
50013.22075925868	50006.565093937745	0
50016.585940684716	49986.990231434385	0
50010.34109688018	49983.7662747601	0
49986.57033639794	50020.426911942945	0
49995.74608418766	50014.093268935794	0
49979.820894012235	49999.83087349788	0
49992.848058799624	50018.606894891454	0
50009.49589345917	50004.08409166397	0
49995.445185531455	50015.34504338111	0
50012.65381958483	50021.704694713684	0
49996.32469968638	49986.25708256548	0
50015.35167753262	49996.81578074006	0
49986.545683340795	50011.15751195093	0
49999.01544000135	50031.23030123682	0
49984.04955694483	50033.704391224725	0
49996.34341982974	50016.06335658903	0
50003.28740459564	50033.504668726906	0
49991.228567853206	49998.994701024145	0
49998.48690694425	50034.82578726027	0
49978.796080530774	50029.228557862385	0
49972.68784987362	50023.40757561975	0
49979.767530607896	50006.443727209575	0
50003.901374846355	50022.071294366	0
50006.68412061943	49996.90955893893	0
49984.807419862154	50032.82916653138	0
49978.76889817724	50004.212907244015	0
50003.12234167268	49996.03595609164	0
50015.35949676402	49981.16546488212	0
50022.09116220106	50006.067597515845	0
49983.69614882663	49993.828876330015	0
49986.78398419033	50021.42345671076	0
49981.729597247	50017.71289487197	0
50005.12751088182	50026.85013294925	0
50006.22458721331	50010.28292114303	0
49996.483865586386	50007.00468741623	0
50009.52473506737	49992.39278211181	0
50014.49173332011	49995.93493838386	0
49994.50958438835	49996.90612479115	0
49987.59907203679	50009.38172949153	0
49984.960476002576	50031.0667794853	0
50008.74957161253	49994.92256567525	0
50010.46636301196	50003.077502344924	0
49984.148036034974	50017.19326230654	0
50004.971353289846	50029.65237519613	0
50012.70520670574	50000.99789815918	0
49989.42472028371	50007.06726861293	0
50027.670453407736	50018.20325321183	0
50011.440803861224	49968.8031552737	0
50037.945541020505	50011.155881581384	0
50001.96560497818	49985.14721363819	0
49991.94746759981	50013.46046976003	0
49999.00956378052	50025.146383235246	0
49982.77803511375	50003.13282277213	0
50014.11323694496	50000.20060613697	0
50023.13171616355	49987.58322604696	0
50004.21835121946	49971.40399318016	0
49990.15117831817	50013.05817990865	0
50008.16124251416	50039.635897582004	0
50007.9107866898	49997.54848848105	0
50000.976005797296	50001.37556251932	0
49996.1869171375	50012.1411597242	0
49981.777229712156	49995.12804494148	0
50010.25573551855	50024.995130932744	0
50002.20217308013	50029.874141640044	0
49990.618018822985	50036.4754032552	0
50022.654906278236	50014.17767062547	0
50000.18629733061	50004.775095715304	0
50025.70954018735	50015.05150700048	0
50028.39076938722	50013.5273054852	0
50004.52778030394	49989.54551679142	0
50016.11597760707	50023.63763528583	0
50012.06226017531	50002.80007589341	0
50015.57500712852	49976.59380574366	0
49994.04699387851	50036.766962947055	0
49994.23147591261	49994.86285691521	0
50014.20591833191	50001.96130031095	0
49991.086709624265	50026.4410707605	0
50011.53302681228	50007.14228004492	0
50017.28634181816	49997.76666689308	0
50009.97828130183	49998.98694511831	0
49998.42280858828	49997.16648699374	0
49981.63287193219	50012.98265475019	0
49991.38352638326	49994.802665766714	0
49998.19710648119	50026.74208698699	0
49989.2673735177	49992.100332574526	0
49983.60754580687	50026.18559871288	0
49994.711411941484	50029.90708723193	0
49985.614406423905	50041.25400036813	0
49989.39807355238	50009.12529163965	0
50001.85647537816	50002.18674254224	0
50007.411759296454	50011.884343995625	0
50012.52113279647	50010.93874121604	0
49995.30592486966	49991.43488924765	0
49979.11028741994	50021.34781520681	0
50011.93847514872	49994.777266105055	0
49997.2733219588	50022.30152669196	0
50003.09050523105	49994.98168183356	0
50023.58458192335	50010.008031241385	0
50024.400635161015	50015.63969515379	0
50009.31669316404	50000.960651664485	0
49988.547157255955	49986.54015875034	0
49987.42716531743	50019.481186598656	0
49984.02617602661	49992.260688525654	0
50006.996567558	50029.43673642438	0
50011.17538221257	50014.127750046806	0
49997.479248524534	50003.13788148927	0
50011.23886805816	49977.80876427163	0
49992.68056377014	50025.21909796744	0
50017.791785206966	50004.10504468356	0
49976.18799995448	50019.12711047864	0
50003.16269428631	50018.86082004992	0
50013.78688239874	50015.99415080916	0
50034.04869841953	50014.82994020081	0
50020.13939552426	49964.31969397732	0
49993.31683021726	50002.431098134926	0
49989.127824122916	50001.31052695597	0
49989.148691333205	50036.650567528675	0
49992.04054653573	50033.88130223572	0
49997.310770919445	50036.47767098101	0
50014.313896486216	50011.5437939993	0
49992.59109417176	50000.573211457	0
50003.566652880276	50030.50523785303	0
50008.267877108185	49989.07992392232	0
50003.849215893635	49983.772560070334	0
50027.92889428372	50020.7037335592	0
50021.73705097939	50009.564116499336	0
49979.67136981523	49996.9167302186	0
50023.68623823112	50004.8260394773	0
50008.60181165578	50003.29954302877	0
50007.03426341326	50002.78519483586	0
49994.34337435215	50032.255215823694	0
50008.65204366756	50021.587738195856	0
49991.824498461094	49968.903099107214	0
50018.683804969405	49969.64528418167	0
49994.911833902814	50002.06249770319	0
50016.093547154676	50001.04383182233	0
50014.49326475696	49993.41580814624	0
50010.70785577176	50012.68365077591	0
49992.09018308693	50030.92397957105	0
50009.82484592517	49966.31554819194	0
50009.86338540017	50029.15447883959	0
50017.04459773899	50009.42883168941	0
49975.05479511751	50020.48444939664	0
50018.814266957874	49976.935422037845	0
49972.86988915821	50011.1602949544	0
50018.73839936864	49964.38397057632	0
49986.31902075687	50007.88823209961	0
50037.84677869666	50013.49214320599	0
49986.7626497455	50022.57075428513	0
49991.27558686835	49997.38676047086	0
50021.65196854081	49986.9755175455	0
49991.72022925353	49991.05799227098	0
50014.31039277268	50003.195809406076	0
50006.33076488964	50021.85080608137	0
50002.45842725257	50020.733578880114	0
50011.95436890833	50032.05146346114	0
49976.475326719534	50026.32249645093	0
50004.463461898726	49974.22705170795	0
49979.26540775074	49998.92037446053	0
49985.75689271241	50024.974625693074	0
50016.455724572654	49985.246793367325	0
50017.17577699267	49991.01902038148	0
50000.601946745934	50034.29818728195	0
49992.16185760877	50007.363039662254	0
50008.80198918544	50016.70893323739	0
50008.86332272949	49997.23757014096	0
50005.45492158128	50004.812675392786	0
49969.349246922604	50022.47156029463	0
49976.08853392796	50028.32756045967	0
50002.331688862534	50006.25738942542	0
49985.74764509577	50012.984861611265	0
50002.02318493679	49998.08436648884	0
50001.91558525365	49975.034283284134	0
49999.095815587745	49982.605861267206	0
49978.35180052781	50017.54967237323	0
50012.38340044227	49979.87179005157	0
50023.600333695045	49993.823460517066	0
49990.4001842264	50016.861106052296	0
49996.075796262594	50028.875218757785	0
50009.63871960279	50009.357844056445	0
50014.32338329563	49980.620621059534	0
50004.370390024604	49999.55927239333	0
50009.933266449494	49981.04026973331	0
49998.279070073906	49989.14790118183	0
50000.09027862911	49985.965986953976	0
50007.58425433884	49982.493922115704	0
49993.48622997502	50027.222240225536	0
50017.4955434832	49965.03907990478	0
50010.51554905166	49989.16362642156	0
50017.824674773416	50002.22275061968	0
49990.75178922058	50034.86742795569	0
50021.88043196609	49961.175165641675	0
49996.64421145819	49998.7371607102	0
49991.75780021829	50019.4660592154	0
50027.913500418224	50017.15451996617	0
50013.81569746937	50019.689133858	0
50004.28831352451	50038.52084396365	0
49992.77931921248	49991.59900125161	0
49978.65701512325	50012.84377515613	0
50004.77482026446	49976.135135741635	0
49995.813684054854	50035.236614467474	0
49983.03468438865	50031.81985864512	0
50004.71734782377	49993.66931775265	0
50025.85747707013	50011.10938751277	0
49968.74387753086	50024.80184334084	0
49983.529336245294	50009.64252562868	0
49993.39848285341	50003.617739878144	0
50014.46718570509	49983.96089301351	0
50020.173441734536	50016.480228422304	0
50007.693507416174	50033.053834120445	0
49993.186312447346	50024.280714627246	0
49994.973836738965	50021.34108776201	0
49987.60408232425	50005.36708203352	0
50009.56722554615	49985.41140067304	0
50011.064823329914	50009.00448136461	0
49987.27549327144	50024.53233017405	0
50005.69923091442	49985.19514755773	0
49996.55414988045	49990.38935152011	0
49995.07237807018	50042.04749290123	0
49995.256284043724	50007.171566107325	0
50004.63754884523	50025.44366895706	0
49993.49255571869	49978.12434827637	0
49989.83621802233	50027.89987456958	0
50001.51715467434	50004.43497947403	0
50001.41748931328	50028.01783116377	0
49988.46472947548	50014.56638681003	0
49995.615601532205	49989.10904325816	0
49999.81186632161	50032.984149561446	0
50018.44718751919	50011.09523383245	0
50006.87791557796	49974.77446315902	0
49998.651631418616	50001.085531096855	0
49973.43281330659	50016.31538166456	0
49999.58320808095	50030.37685735507	0
49993.2894251306	50029.713716955564	0
49975.40500419498	50029.76201243983	0
50024.11542290242	50025.79299951493	0
49999.27756647585	49989.79791973968	0
49975.331603970415	50018.305052245814	0
49989.444688856944	50015.01093933485	0
49977.12504489644	49984.27347298042	0
49990.25690366514	49976.93831099457	0
50008.542487659186	50029.22940403769	0
50030.156146407935	50022.63532110915	0
49982.07322711716	50040.05289780173	0
50015.510839560164	49974.52445377229	0
49991.451148315326	50008.25060634001	0
50004.828070634074	50001.96933190945	0
50005.25330437662	49996.96558677492	0
49985.312292490395	50028.4759868639	0
50009.362837543355	50030.82482796203	0
50032.563228420164	50009.47854831758	0
49995.611104707394	50005.87596824924	0
50030.271117137454	50014.62710637189	0
49984.88558796916	50014.44361380154	0
49964.64000266914	50008.941933773196	0
49988.96237106808	50042.15384836116	0
50009.56366943694	49988.76303901595	0
50003.12119682203	50036.8696976103	0
49992.18350608743	49998.14283062459	0
49981.495117914346	49992.42868929224	0
49974.716587797215	50013.61636381599	0
50007.40338647013	50005.50670355559	0
50004.1132212756	50009.0422421293	0
50010.68776219184	50018.411945879954	0
50015.32555646248	49998.84607093262	0
50030.745394478356	50020.15587370813	0
50025.03173903792	49992.682176105074	0
49972.46927924088	49992.61330818193	0
49996.89332440772	50014.40214761091	0
50028.82168033592	50008.767927582856	0
50012.027869657475	49992.27122572834	0
49986.86969018716	50002.801212535116	0
50034.801909062	50011.167777959345	0
50022.083673384936	50010.63417620861	0
50009.30764203974	49972.31312632704	0
50326.3512500552	50044.10806717649	74
50357.03443496526	49971.128460320455	74
50386.895309280306	50102.27156895413	74
50281.40106837679	49978.55336608775	74
50384.96015927358	49901.50514414475	74
50282.68575214626	49896.59465485727	74
50205.48834693484	49915.554787818386	74
50447.38872108338	49953.2056880462	74
50130.84856966385	49894.70268526605	74
50101.0344838056	49972.78702480703	74
50018.46707725776	49964.501923122225	74
50338.83367196587	50161.36775767688	74
50457.52989349475	50067.27648461525	74
50347.40241315055	49833.36194667124	74
50532.85854633224	50044.49810608892	74
50454.61764777808	50143.67345909276	74
50562.51460890116	50117.59761825698	74
50457.13484640878	49864.00026217334	74
50535.28183135551	49890.62709131042	74
50270.19999637221	50126.663616840386	74
50067.57055781288	49846.33410575566	74
50532.23693878064	50189.30501269636	74
49940.97574750629	49944.44196723272	74
50228.77584335146	49836.281646348165	74
50207.029862963944	50176.59545137408	74
50234.84847557971	49752.880923050085	74
50315.16547026982	49764.346829603914	74
50219.55122864832	50068.94281314551	74
50162.93476219855	50244.67374014127	74
49972.69558699955	49875.819505923115	74
50204.46671864732	50312.88386852314	74
50504.91132059092	50261.945506845776	74
50612.69867237549	49858.539660992974	74
50564.814868884576	49965.60322439863	74
50626.842297643154	50014.17151625256	74
50690.119614015704	49876.57447221101	74
50005.28297040784	49801.340840252305	74
49857.98798829368	49937.23846798132	74
50189.750493581785	49998.19266072634	74
50696.54896550116	49977.17448761606	74
50154.280364719714	49730.69699973184	74
50607.822887398455	50211.08798718586	74
50388.388205073585	49733.894510416656	74
50091.52687097699	50279.384440669906	74
50548.10720342492	49814.31667365378	74
50130.85801026017	50170.391510599846	74
49895.98762853142	49871.84085624165	74
50753.89367405835	50025.679103794	74
50475.920726773955	49783.8905511593	74
50752.872841112825	49824.15256822675	74
50434.97950204807	50234.230374877894	74
50659.80178351935	50082.40590965883	74
49858.33412166838	49797.50997414591	74
50661.43938241949	49801.078960810126	74
50172.161253624996	49657.61845336116	74
50273.77967759797	50267.55530340907	74
50051.633400016406	50345.23645640373	74
50307.18719446275	50342.281696144695	74
50797.324340741725	49761.95102835839	74
50013.83768138641	50280.31763238808	74
50246.40373171593	49675.05224808428	74
50379.92136854034	50362.48906649573	74
50088.95020783889	50052.38495031451	74
50718.244428623155	49734.99771135598	74
50678.969140531284	50171.39025024804	74
49820.283165358145	49866.7491889267	74
50142.209895599735	50360.41733330158	74
50830.463471337716	49690.33274239465	74
50654.88696879025	50278.1491407123	74
49758.849760937985	49814.97797167349	74
50187.03830305151	49577.89268390847	74
50050.271240426766	50173.24072169404	74
50372.885506055245	50437.98086185411	74
49677.49929248123	49816.3460293658	74
50604.86227308917	49741.29182716654	74
49642.941984485566	49743.886192924336	74
49720.204510367	49745.88766598044	74
50529.28618079639	50339.03434127313	74
50762.72827723424	49900.91329020481	74
50267.860110549664	49589.58484865269	74
50554.2943555162	49679.590678903514	74
49585.35182140328	49800.41784011055	74
50748.77430681032	50103.70337095346	74
50423.9531630594	50493.12096250686	74
49890.04031699054	50008.44614787143	74
49957.23386200287	50052.15829120243	74
50483.987567408825	50542.692492447684	74
50817.04259851327	49971.44242985324	74
49787.39642745251	49695.67990072085	74
50869.735635760204	49787.62646340967	74
50385.6805750905	50558.859527234104	74
50114.07494104782	49601.69823284883	74
50352.6678335453	49662.162311872264	74
49933.707161746024	50275.52455098646	74
50597.5731862718	49610.589923191954	74
50721.10202727755	49654.323464723966	74
50714.22252490083	49572.85177367207	74
49943.271056097474	50134.51170671834	74
50132.01549479277	49521.96916194297	74
49862.33031869541	50242.36564093756	74
50076.13389153691	49667.49493628698	74
50325.99435315927	50501.06483079091	74
49941.282021276595	50355.714727955725	74
50561.4748258013	50552.573367090205	74
49852.30819141878	49643.526655436945	74
50378.585521153866	49588.79647230133	74
50156.01371517415	49805.889921328606	74
50897.42417062163	49972.59872158697	74
50350.25957242968	50260.011087345374	74
50889.84122410645	49644.07844146438	74
50456.47036450313	50368.13715329955	74
50032.01722216422	50423.678248094024	74
50638.98544212856	49537.708850261384	74
50835.025844585405	49591.67793324688	74
50085.064196315696	50485.58827536252	74
50427.20602643695	49650.8050291876	74
49508.795624504906	49772.351875488195	74
50279.96679136607	50440.31417312867	74
50886.7907562744	49892.3756268686	74
50562.28452760697	49539.29139889237	74
50467.30231098715	50621.87816736791	74
49823.30898064544	50168.4509974637	74
50539.560537573285	50472.23303525141	74
50523.22028285071	50677.617780048364	74
49797.433268968176	50280.19320391034	74
50922.360592664154	49715.08169063383	74
49957.14340141328	49734.37319072351	74
49876.1133476841	49724.61825190854	74
50506.41961282055	49596.344364058226	74
50226.96565382227	49510.05357455356	74
50574.1540091143	50733.85015099134	74
49970.29489289316	50205.08439138189	74
50893.83027248048	49534.9307371476	74
50525.40283461433	49469.040828746336	74
49718.41779468148	49648.611708858785	74
49857.349507130704	50094.29524185888	74
50961.94596489845	50017.95018927661	74
50152.36846107777	50440.45594404303	74
49641.8830673641	49634.92805071045	74
49723.63941324511	50301.26292151335	74
49495.73336511535	49697.02891267092	74
49571.66033220603	49672.559977821176	74
50586.773378102094	50635.00361325524	74
50936.700376038054	49472.25304605696	74
50650.23279424949	50587.34051638936	74
49711.03852278581	50220.05716827201	74
49463.684043216526	49627.3821712707	74
49475.12878429232	49846.16900628141	74
50604.8715475595	50808.20163887441	74
50813.9135901819	50141.26607010868	74
50854.59261740798	50040.56621694968	74
50984.65798862843	49408.8598567357	74
49872.54033472038	49564.16179107521	74
49782.28759266959	49939.373155603054	74
50643.59109486792	50511.46038257191	74
50218.31086873358	50394.257028221895	74
50250.96175498283	50523.3701169544	74
50907.53311483788	49401.12426033724	74
50065.253998107066	49754.217700034955	74
50734.884879524696	50264.0913772845	74
49389.63977484472	49589.04655658937	74
51055.30304887972	49448.38065132213	74
49394.044679578416	49832.86265878294	74
49907.04451075216	49493.69623421765	74
50531.78981165438	50848.59731299096	74
50904.791659658236	49318.5049975786	74
50973.26370212472	49545.40942547368	74
50045.99567789977	49561.583919906174	74
50635.659888594404	49459.58677697006	74
50609.77274798481	50361.29275106942	74
49644.5453856026	50294.225880159414	74
50939.631905264	49832.28880187231	74
49733.40791627288	50381.75622295104	74
50605.44208014429	49386.27983832348	74
50441.74900176332	49543.00690901433	74
50707.3346278177	50465.95336356386	74
50053.98955914558	50556.12624105725	74
49375.5163632828	49907.128089718826	74
49775.533726612724	50444.89726420616	74
50498.13566356385	50764.27209387231	74
49972.910888099716	49535.56658600466	74
50115.66774371176	49446.17325711544	74
49374.024974318614	49990.86425993448	74
49708.37517658541	49899.50140223948	74
50912.787685657	50092.62306570723	74
49409.48453535706	50062.25411069259	74
50704.69285613095	49497.26442771997	74
49956.82412117866	50452.64306452709	74
49317.772638422204	49549.423323937706	74
50029.05376698261	49475.87666096383	74
49387.35890101463	49667.171718188874	74
50692.94001954771	49407.159699205906	74
49292.897497063175	49993.22010371861	74
50309.75372982376	49519.84903168508	74
49653.293012923175	50390.77290273173	74
49632.03181746048	49880.54225142127	74
50545.13324931392	49339.84323101447	74
50688.112542783725	50800.71448618243	74
50055.830655186335	50633.06224482432	74
49830.08938879095	50503.706672005275	74
49838.10552554829	50396.3287127144	74
50465.59235456752	50895.140971413864	74
49997.98257918295	49627.57650502369	74
50439.16151955262	50817.72893246687	74
51000.70414554633	49778.53250259509	74
51049.2358406367	49560.39007066691	74
49391.713443516564	49743.6709209206	74
49679.15203907609	50468.7767923578	74
49465.08348022671	49929.18036743423	74
50603.368834206056	49291.32017816505	74
50833.42137102258	49425.93120803312	74
50653.83814236375	50718.2329057459	74
50739.877433751746	50341.3327737758	74
49814.92840618267	49511.646853207305	74
50069.00685573638	49385.97043926027	74
51127.60201088177	49552.87494993236	74
49542.72602060459	49600.79197540458	74
49779.90207478601	49436.25813417138	74
50745.81119906581	50856.79322013824	74
50207.784067937595	50593.178989103886	74
50920.25657640833	50175.37071036391	74
51038.191104416685	50034.59591063377	74
49241.90212569569	49572.18596537702	74
49345.01492879449	50112.47111605155	74
49985.337229093566	50599.35771845784	74
49504.81622772244	49995.62346784835	74
49761.14423944885	49564.10189109799	74
49990.034231974416	49382.93815465631	74
49864.5510307048	49427.218032120545	74
49619.27404687085	50215.236885065635	74
49448.46193113753	50128.475062383906	74
50719.0482911089	50927.421776403324	74
50305.76713519944	49439.463214775824	74
50468.029794623886	49351.541704202325	74
50133.98217325498	50606.56291960357	74
49610.12504509745	49957.59515866655	74
50943.613150802936	49249.461955590305	74
51074.2026183576	50100.760905336494	74
50191.465143829686	49440.34864453278	74
49783.80253494118	50057.86125939243	74
50596.59394352101	49211.193028639376	74
50651.72475374683	50971.57045733341	74
49932.614033263446	50662.503137793705	74
49370.327613417256	49486.37495519727	74
49584.63255024405	50345.73710268239	74
51093.13549130427	49630.88446195433	74
49865.37252749904	50571.33263548553	74
49697.96362973798	49437.35197771912	74
49748.6315223313	50144.975180911366	74
51138.434343174275	49452.13964677124	74
49679.08838358375	49563.57437695367	74
49235.828670934985	49653.45961601432	74
51003.45807117452	49191.50581854949	74
51151.915175769354	50083.96765598899	74
50634.706155582564	49931.066428677645	74
50109.52699857012	50686.689287526206	74
51103.69653995189	49381.790761043194	74
50973.188857032415	49654.35030841268	74
51064.43576222766	49727.87069191383	74
50371.31401533598	50784.47503042785	74
50998.89101148612	49943.225692057196	74
51009.04475029371	49297.15010682124	74
50780.80675391132	49503.23042314368	74
49603.53795350523	50454.59715150176	74
49285.55945720153	49472.86658904721	74
50759.57028476915	49362.14876276107	74
49209.484219695936	49453.29937173776	74
49607.94033082398	50135.488638048315	74
51221.91376329166	49443.45417066174	74
49266.250737718154	50103.367367612285	74
49635.19851736547	49489.0104052183	74
49871.167548850164	50320.93319970596	74
49268.811189564716	49397.7524604333	74
50385.222953358825	49438.70375078266	74
50587.782432049185	50925.95426942362	74
49958.9684380827	50740.9734448026	74
50023.78089456163	50786.1813350338	74
51117.572778495974	50164.712355523276	74
51137.30398880353	49695.824246414864	74
51109.80831583793	50008.43825918114	74
49531.42573586978	50477.84893308122	74
49684.430284131566	49976.113468951546	74
49530.220175928545	50130.214642317485	74
49412.64341555634	50202.91896647961	74
50397.64780477591	50934.194176324774	74
49676.52395981827	50056.22251293653	74
49356.95537728031	50257.66066507505	74
51078.9805832088	49932.45227906947	74
49507.24010391727	50370.948987221636	74
51151.593811721155	49904.48005349797	74
50850.59916463283	50220.32183876986	74
51173.25905220628	49769.54347195435	74
50316.052453473036	50927.90740384612	74
50032.09958353612	50709.61745794882	74
50825.25993132777	50848.09405899255	74
49527.97464201065	50286.4430058334	74
49847.2251688016	50650.603485547384	74
50735.87976008351	50544.80522536788	74
49608.1286006649	49416.62401618678	74
50482.32077103937	49707.5297084925	74
49796.15207133778	49359.82155583473	74
49214.25153521434	50004.10890452523	74
51065.841653335476	49245.67028897531	74
50811.71589240592	50535.60429960425	74
49245.94602899443	49929.51723778625	74
49314.59516098601	49736.68698807377	74
49240.21978594868	49756.74623612332	74
49917.23287983649	49346.84117978941	74
51252.28771514082	49767.945438573	74
49349.662171692704	50335.123695526534	74
49431.16877427512	49435.407363594255	74
50839.54499025911	50613.24769282449	74
50891.9085355834	50547.813699803126	74
50395.11961469553	51014.51336003538	74
50903.6825343329	50467.123643842904	74
51012.127359582926	49860.98025558494	74
51105.17444037081	49811.87450353537	74
51216.53270461139	50031.82329808017	74
50320.50633910379	51042.13710545473	74
49559.16039867634	49353.94372879479	74
50097.66814440529	49310.00096356841	74
51050.86437604711	49124.953096438985	74
49690.32311403803	49361.028128391	74
50416.92407830901	51091.087626644665	74
50894.81976051302	49182.68799624633	74
51179.2457049399	49374.83285749333	74
49169.7129527993	49535.90921350074	74
49743.78719923623	50520.25861303791	74
49664.81569290008	50544.59844975674	74
49568.161077656485	50045.89387349259	74
50815.88050662816	49194.90164611333	74
51171.257710710226	49614.527184656305	74
49709.919540591545	49286.05207692797	74
50843.41340801196	50416.68778652468	74
51059.614595499654	49042.266242142534	74
51039.46111997645	50183.75797060543	74
50905.80724590059	50373.87406236253	74
50429.31216589573	51169.41294549072	74
49938.60715887976	50536.55123361647	74
50490.30607436831	50970.21308482468	74
49156.53403601	49676.41342374076	74
50309.64166727863	49356.86691481554	74
50462.800001212665	49276.65892712298	74
50654.007515647194	51052.54270487551	74
50118.01752708417	50763.674293181284	74
50386.61011672963	49259.10012467937	74
49450.70661499625	50281.44989353202	74
51199.61492989172	50171.48904329093	74
50682.4774123287	50392.30839122535	74
49312.75276560045	49650.372889959355	74
49251.76690471272	49853.21519286625	74
50751.47697567676	49286.89718310646	74
50578.522928283455	51071.23968353253	74
51237.474965769135	49846.75272667838	74
49929.81626650143	49269.134750139645	74
50355.28522242429	51185.19542478486	74
51111.322282416084	48984.19541021715	74
49425.924459154885	50358.2065457822	74
49096.82684363652	49723.39754600112	74
50388.95184455341	49345.60216178404	74
50289.1465156773	50783.921195223505	74
51221.02449111056	49698.72808343566	74
50981.7971712332	50127.196936868124	74
50723.536960763115	50685.86487261803	74
49742.5545639842	50602.450881153134	74
50199.9408371793	50745.90466466454	74
50821.85373049014	50330.56609162708	74
50779.57608848836	50781.96501975904	74
51130.73226865017	49205.013872484444	74
50931.34853810063	50617.5228849312	74
50017.7269937386	50099.113507281225	74
50326.77096202882	50709.53319899789	74
50293.47755821311	50633.50068182227	74
50731.37849537015	49206.55220349114	74
49520.07655564241	50206.04490010032	74
50370.72354402073	50648.59647885533	74
49860.429462073356	49236.64794999399	74
51181.54812106184	49294.674645767955	74
50515.98630152482	49219.92878849916	74
49511.0373125563	50554.87126952077	74
50405.209483275416	51244.01097455931	74
50675.999270405235	49333.17403839303	74
49758.87138962112	49220.9194684678	74
50723.43137990345	51021.73048848429	74
50516.5733560764	51120.672283438704	74
49736.677146764574	50681.20186173361	74
50247.045413802225	50960.32757438535	74
50897.05701276127	50291.223602360915	74
50188.621658550495	50901.65950826511	74
51032.537827591834	50264.0571397262	74
50080.87755501896	50845.53557861743	74
49167.90224796139	50072.12328994084	74
50833.8722558327	49285.42307380997	74
50167.27625265747	49275.03735002849	74
50208.96686487279	51032.04176714651	74
50437.53615138163	49199.67769331151	74
50230.93048629108	49320.985534938365	74
51010.34697623621	50589.64603518074	74
49193.36278244744	49366.29098629485	74
50024.57473671074	50897.069596856265	74
49059.69502450828	49793.852160319555	74
49480.735586331524	49501.72975267871	74
49580.939422826494	50582.48706716168	74
50971.46614676772	50523.40300634984	74
50097.279867663936	49233.658068911864	74
49795.46905149161	49152.15547209106	74
50144.99592894648	49169.50460675799	74
50129.73286348845	50956.089016410246	74
49728.204291333976	50763.328964841225	74
49956.464835344785	49191.058170814824	74
49547.92893565098	50651.65732863072	74
49734.17338652704	49103.60885918215	74
51071.89111915892	50545.46741094211	74
50652.26220097556	50883.83822133744	74
49529.266196585886	49275.57204211246	74
50170.51261796458	49092.70026831647	74
49945.61467153806	50823.31846128034	74
51207.611710756886	49544.832113847384	74
50888.77245784931	50897.67242351988	74
50097.78506222929	49062.69289954866	74
49281.20677588084	50285.17216043791	74
49064.753735448976	49868.786026155176	74
50261.32375301408	51101.53791620896	74
51267.04285795806	49381.43972123908	74
49297.51644547743	50175.456165684285	74
50041.435505418944	49118.357695717306	74
50972.423415878104	50316.17014337751	74
49093.58712024134	49508.934901305336	74
51162.04565159383	49132.306247697314	74
50017.71939823287	49311.74700086075	74
50464.753640187955	51291.00248928759	74
50419.13363474365	51353.8259653005	74
49557.03680377154	49896.974183268336	74
49094.37279852307	50106.88570231028	74
49100.73248030075	49623.88768377009	74
51209.5219529445	49215.847521987904	74
49854.91199303999	50731.38022810522	74
49013.836447213136	49524.50383937484	74
50218.27149320642	50670.351066507596	74
49012.05893001539	49605.00765297419	74
49656.19990182473	49109.609185263886	74
49596.61310405234	49229.5012308322	74
51274.28160445703	49981.13541982933	74
49741.50112622774	49021.89257290225	74
50489.613338148076	51382.66271325439	74
51186.137458483005	49000.08108690111	74
48938.430816977714	49516.74765519599	74
51096.505029135325	50468.37751818466	74
49870.56740177736	50839.688823221055	74
50782.28518484893	50974.95975504663	74
49014.74481909804	49714.74741648821	74
51281.698917377405	49188.39427525658	74
51301.72726903462	49709.94855498314	74
50536.432549601814	51317.632892632544	74
49063.15223449602	50178.63103463717	74
50980.892907068686	50401.27686132374	74
50163.72312700423	49358.29506600496	74
50090.18633468119	51022.78770431571	74
51356.864150257476	49980.82076469174	74
49950.82923401707	50934.716710924746	74
50570.278975600704	51181.172974014575	74
51332.98211173371	49337.652123874206	74
50126.737167774445	48990.634043627644	74
48986.23820448907	50167.95482393754	74
50605.19291672024	51250.375713406145	74
49225.16142407917	49296.12692990809	74
50632.61890684315	51130.80202020201	74
50159.301965498315	48913.21754431118	74
50229.578913770616	51173.42047772649	74
51326.56782661688	49794.967797462086	74
50184.633172757196	51105.428782137016	74
49107.454744616276	49432.16870534697	74
50894.409918506426	50801.62564377003	74
50975.2743101497	50787.227267503906	74
50302.02529011907	51249.891789615845	74
48933.72139343216	49618.31022761304	74
50143.87966569147	51170.78554227195	74
50479.796621317	51046.67972430368	74
49821.13741022946	49027.04612808504	74
50546.35226277775	49148.79924286452	74
50413.38419097715	50713.577088126534	74
49647.216339213825	50783.94992183072	74
49114.759192253056	49357.09222300188	74
49464.54900920018	49326.017143374345	74
49998.47157482889	50996.44384529023	74
49528.338172199125	50733.231190877	74
49548.325806981586	49467.51060433914	74
49287.47750965053	49243.86963472656	74
50078.51577226306	48910.3605738368	74
50984.732634612286	49006.58123526151	74
49900.10606595263	49024.82248635143	74
51300.37641009978	49888.81978005139	74
49677.96549964005	49187.356119391676	74
51080.64933014515	50332.36070999124	74
51188.51338262005	50251.42859290375	74
51164.02364543515	50340.41654896916	74
49130.65778645323	49283.137236458824	74
50652.650543473814	49154.75768593861	74
49170.70998588097	49852.03939327178	74
49455.350025373664	50697.34010653982	74
