# Supplementary material for: Abundant Topological Outliers in Social Media Data and Their Effect on Spatial Analysis
Source: PLoS One. 2016 Sep 9;11(9):e0162360. doi: 10.1371/journal.pone.0162360 (PMC5017681; doi:10.1371/journal.pone.0162360)
Supplement: S5 Dataset — See the respective attached file. (ZIP) [file pone.0162360.s005.zip › S5_overlap_lws/clust_76_85.csv]

50000.0	50000.0	0
50005.617866136956	50000.0519731636	0
50002.52047643192	50004.876090250946	0
50002.689334711264	50003.13657812308	0
49993.82957819091	50000.67820598295	0
49999.02133034173	50002.74311771021	0
50000.62508924751	49997.57153556058	0
50003.12463782944	50000.09610427862	0
49997.57385027558	49999.84121669528	0
50000.7474054147	50010.00724846448	0
49994.4714122237	50008.6578664922	0
50009.65697956892	49993.518401903086	0
50006.21919399996	50005.54852243241	0
50001.095320914435	50006.51696888545	0
49997.76648551505	50011.80979805977	0
49992.871942356476	50015.39754370275	0
50012.74981278483	49986.73871695857	0
50018.58647191826	49990.55611261125	0
49993.479156172514	50013.71835514086	0
50015.96499319302	50006.705808788436	0
49989.3655601913	50011.220919868014	0
50020.12901804716	49990.64524344877	0
49997.53397774438	50013.28163175991	0
49992.02291687238	49993.22394946702	0
49993.70087287382	50012.49075380555	0
50014.038708603686	50009.481436982765	0
49990.5206090736	50010.10707474396	0
49995.815075999715	50002.757859915895	0
49988.57262477311	50018.87567586168	0
49985.205754429204	50018.991416067714	0
50000.753092597726	50008.92987510806	0
50007.12835689727	50004.5064469943	0
49988.18316939765	50021.965627571284	0
50023.00980510928	50012.84799172331	0
50015.303310407464	50002.549411548316	0
50003.71952171015	50003.70894044671	0
50008.88986368925	49979.077652611086	0
49996.81979534139	49995.34390749475	0
49998.94671960802	49990.96645783639	0
50007.58827520875	49972.71365685861	0
50008.876317257826	50005.85307888341	0
50000.8144250401	50013.706889942834	0
50003.714838425534	50007.820901458785	0
50001.588387733704	49976.2283774819	0
50016.100105237405	50010.206884821266	0
50001.35678820628	50015.50812547974	0
49986.21253594532	50016.916857276745	0
49996.35393901498	50000.28888942667	0
50006.46273709469	50012.86513056279	0
50004.75420497777	50017.69122242193	0
50005.66435559645	50003.276707844845	0
49992.34798452613	50027.8751629872	0
49995.45944176766	50024.66749863028	0
49984.74545734642	50026.693621182414	0
49991.107740510946	50005.27986082665	0
50002.66515454976	50012.75072682848	0
49981.244047583124	50021.223953608634	0
50024.3612314805	50010.80504013063	0
49999.239320752036	49976.959525565035	0
49987.115787018316	50000.97386580161	0
50005.81254185144	49991.93259326773	0
50009.513775259125	50007.19859393015	0
50022.34214683989	50018.54227954308	0
50018.211643719034	49989.32904480352	0
50004.547079700096	49982.58527082029	0
49988.8456146988	49993.5372812326	0
49990.448020219235	50002.43383338751	0
49988.8883163795	50025.70348757823	0
49993.95605091015	49990.62298435866	0
49979.57349343251	50017.44743331287	0
49993.61998194337	49998.8335980756	0
50014.931316771435	49985.91142186888	0
49993.608343833825	49992.74728509485	0
49977.440538726456	50020.13597552961	0
50007.968850473684	50013.02057694987	0
50013.34750767807	50004.97356768187	0
50003.200530054564	50017.44372002275	0
49999.23305352258	50009.409663930746	0
49991.425046132455	50023.405105677804	0
49994.724523319564	50019.00029264135	0
49991.27881765631	50010.76046682384	0
50006.84586173645	49978.00618291794	0
50028.831314768526	50011.34911333689	0
50001.3612650346	49979.21196468529	0
50020.98863127538	50004.80596532164	0
49998.75093557429	49995.82732925432	0
49995.4441258003	49997.28253788326	0
49991.489081565116	50012.21829990068	0
50006.24099323281	50011.48454490207	0
50004.79866590971	49991.89932227533	0
50016.233772829895	50003.19904894724	0
50016.714459267714	50015.182749829175	0
50017.7315448403	50017.16734048088	0
50021.991572317085	50017.52189201108	0
50006.91518930322	49998.42962103721	0
50007.56048927315	49991.89347014625	0
49993.93809606977	49988.93913320493	0
49987.00664227186	50012.58033247648	0
49997.0858178483	50008.93395138812	0
49994.04919956522	50016.66461972759	0
50011.84285352973	50005.72617756539	0
50014.481944166946	50006.68362759123	0
50007.871174675056	49990.44715453634	0
49993.63386266311	50008.00409428245	0
50022.74306037996	50021.18141586944	0
50005.93254669708	49984.05523899566	0
49992.24889826113	50009.939607623324	0
50008.4427934885	49998.58463635654	0
50001.04290890485	50011.37214186102	0
49999.3052704781	49993.19977632991	0
50010.89753360852	50022.16578353757	0
49993.175524820836	50006.918569045156	0
50016.91622746796	49988.41137453173	0
50003.59408194109	50010.58844588422	0
49989.481770527505	49995.4861177332	0
49984.73585085144	49994.20070302458	0
50012.837114776354	49985.1365133406	0
50000.34305247011	50012.785151609714	0
49995.93687457166	50016.99500522154	0
50003.31097355637	49986.238309245724	0
50000.04605916713	50022.082498322925	0
49979.589436539696	50028.499326432466	0
49985.52414874005	50010.01286309389	0
50007.108907010544	50020.95847414887	0
49986.966473469394	49991.51938352491	0
49996.327747491756	49980.00227674999	0
49988.17212697217	49996.38698153703	0
50019.31313217457	50007.61923985611	0
49992.53588896353	50022.37133355393	0
49999.09466713823	50013.476121375024	0
50029.14446966455	50014.75448633938	0
50013.38928689112	50014.433837214296	0
49991.27886238349	50020.93796858425	0
49991.83480712943	49987.47643329798	0
50024.589045646135	50016.69583277622	0
49990.247207031265	50014.37724764673	0
50003.43966867959	49997.20275845644	0
49979.17630883298	50019.5881879999	0
50004.97473340724	50011.470830402024	0
50000.53356820436	50002.76897484182	0
50001.61653316917	50021.572832778234	0
50018.94424032681	49993.60663840168	0
50020.38047703234	50020.74765985587	0
50003.83350669472	50012.03122730116	0
49994.89504568151	50012.84439750901	0
49996.87682846905	50025.861913791916	0
49997.098711243336	49994.16967536577	0
50008.03526460013	50010.35644971345	0
50001.92318083519	50017.45295154525	0
50000.377491796935	49976.984220335165	0
50026.91338485968	50022.55672487124	0
50010.45322470468	49995.07446463879	0
50025.84685964897	50018.18498681671	0
49990.80211823522	49972.58716393453	0
49994.72272385651	50011.37120620343	0
50001.852378398005	50018.878474248006	0
49993.667654834906	49987.16892821146	0
50007.45552580738	50016.24722775261	0
50006.35128652182	50019.260102430024	0
50017.30387364059	50007.37394946992	0
49992.58703477916	49996.877168060775	0
50009.947620039384	50010.555094314834	0
49981.69947842373	50032.69512916941	0
49998.7770444248	50004.736977470784	0
49994.8396787193	50028.32619228644	0
49982.117999111564	50004.50644407321	0
50013.2587395598	49973.331376080634	0
50007.117533706994	50013.97330272922	0
49986.106936163014	50005.875429998	0
50001.72815943438	49991.6223069385	0
49998.46111792426	49998.329947724305	0
49993.05079443288	49995.51758079045	0
49989.09372078051	50029.30164552847	0
49992.520614717694	50005.040407713124	0
49983.052676738946	50016.443790599325	0
50009.99933301167	49987.13042252917	0
50015.98052851708	50019.71642252736	0
50016.21088632802	50021.48245778065	0
49998.70534882709	50006.917655615514	0
50009.12283055781	49982.086019546914	0
50019.024422535396	49979.180277617896	0
49990.26812337824	50030.2433063761	0
50003.491373859586	50026.35326489596	0
50014.994024579595	50017.72461282274	0
49999.503039100484	49979.993643984395	0
50016.59446989725	50011.704717480185	0
49987.5977680182	50016.2290938631	0
50006.390223561066	50006.65247227412	0
49981.80446184957	50026.90913270939	0
50031.93010862833	50017.21669287606	0
49987.002216492045	49994.37889454773	0
49985.92984921823	49988.95089163288	0
49987.43993140122	50031.405447704085	0
50013.74744611762	50012.43595942395	0
50018.7613895136	49998.645986736985	0
49976.04473665306	50022.98122919165	0
49987.940111189746	50038.4642042733	0
49998.49833424281	50015.34065276485	0
49994.770924699485	49982.39483626172	0
50000.81946056605	49989.27299020345	0
50016.92192325264	50018.480079521134	0
49995.77472700451	50009.82146876009	0
50025.69800720146	50020.491751462134	0
50013.55698775832	49971.58637274212	0
50011.00484594075	50005.00909070638	0
50026.67566909949	50012.980460931394	0
49997.33402353429	50017.842517393554	0
50004.40707653658	50000.68201633885	0
49990.062388632665	50021.873354042815	0
50007.94935946199	50000.55027054603	0
50021.52709422977	50008.28070517207	0
49974.42067889195	50019.43514323515	0
49993.46267817778	50033.181532471506	0
50011.86235055272	49996.41798817724	0
49987.663678211175	50043.84812144951	0
50007.67900232572	50007.70860501627	0
49994.15871647191	50038.08133593811	0
50007.33149770581	50022.79586273945	0
50012.948596504204	49999.23930996417	0
49994.60830319436	50003.57991862978	0
49983.259687413985	50006.67382320212	0
49987.767663779436	50025.748578925755	0
50000.377272225785	50031.02940101947	0
50006.200386445016	50001.51095319235	0
50025.26392312976	50023.16967630435	0
50013.22075925868	50006.565093937745	0
50016.585940684716	49986.990231434385	0
50010.34109688018	49983.7662747601	0
49986.57033639794	50020.426911942945	0
49995.74608418766	50014.093268935794	0
49979.820894012235	49999.83087349788	0
49992.848058799624	50018.606894891454	0
50009.49589345917	50004.08409166397	0
49995.445185531455	50015.34504338111	0
50012.65381958483	50021.704694713684	0
49996.32469968638	49986.25708256548	0
50015.35167753262	49996.81578074006	0
49986.545683340795	50011.15751195093	0
49999.01544000135	50031.23030123682	0
49984.04955694483	50033.704391224725	0
49996.34341982974	50016.06335658903	0
50003.28740459564	50033.504668726906	0
49991.228567853206	49998.994701024145	0
49998.48690694425	50034.82578726027	0
49978.796080530774	50029.228557862385	0
49972.68784987362	50023.40757561975	0
49979.767530607896	50006.443727209575	0
50003.901374846355	50022.071294366	0
50006.68412061943	49996.90955893893	0
49984.807419862154	50032.82916653138	0
49978.76889817724	50004.212907244015	0
50003.12234167268	49996.03595609164	0
50015.35949676402	49981.16546488212	0
50022.09116220106	50006.067597515845	0
49983.69614882663	49993.828876330015	0
49986.78398419033	50021.42345671076	0
49981.729597247	50017.71289487197	0
50005.12751088182	50026.85013294925	0
50006.22458721331	50010.28292114303	0
49996.483865586386	50007.00468741623	0
50009.52473506737	49992.39278211181	0
50014.49173332011	49995.93493838386	0
49994.50958438835	49996.90612479115	0
49987.59907203679	50009.38172949153	0
49984.960476002576	50031.0667794853	0
50008.74957161253	49994.92256567525	0
50010.46636301196	50003.077502344924	0
49984.148036034974	50017.19326230654	0
50004.971353289846	50029.65237519613	0
50012.70520670574	50000.99789815918	0
49989.42472028371	50007.06726861293	0
50027.670453407736	50018.20325321183	0
50011.440803861224	49968.8031552737	0
50037.945541020505	50011.155881581384	0
50001.96560497818	49985.14721363819	0
49991.94746759981	50013.46046976003	0
49999.00956378052	50025.146383235246	0
49982.77803511375	50003.13282277213	0
50014.11323694496	50000.20060613697	0
50023.13171616355	49987.58322604696	0
50004.21835121946	49971.40399318016	0
49990.15117831817	50013.05817990865	0
50008.16124251416	50039.635897582004	0
50007.9107866898	49997.54848848105	0
50000.976005797296	50001.37556251932	0
49996.1869171375	50012.1411597242	0
49981.777229712156	49995.12804494148	0
50010.25573551855	50024.995130932744	0
50002.20217308013	50029.874141640044	0
49990.618018822985	50036.4754032552	0
50022.654906278236	50014.17767062547	0
50000.18629733061	50004.775095715304	0
50025.70954018735	50015.05150700048	0
50028.39076938722	50013.5273054852	0
50004.52778030394	49989.54551679142	0
50016.11597760707	50023.63763528583	0
50012.06226017531	50002.80007589341	0
50015.57500712852	49976.59380574366	0
49994.04699387851	50036.766962947055	0
49994.23147591261	49994.86285691521	0
50014.20591833191	50001.96130031095	0
49991.086709624265	50026.4410707605	0
50011.53302681228	50007.14228004492	0
50017.28634181816	49997.76666689308	0
50009.97828130183	49998.98694511831	0
49998.42280858828	49997.16648699374	0
49981.63287193219	50012.98265475019	0
49991.38352638326	49994.802665766714	0
49998.19710648119	50026.74208698699	0
49989.2673735177	49992.100332574526	0
49983.60754580687	50026.18559871288	0
49994.711411941484	50029.90708723193	0
49985.614406423905	50041.25400036813	0
49989.39807355238	50009.12529163965	0
50001.85647537816	50002.18674254224	0
50007.411759296454	50011.884343995625	0
50012.52113279647	50010.93874121604	0
49995.30592486966	49991.43488924765	0
49979.11028741994	50021.34781520681	0
50011.93847514872	49994.777266105055	0
49997.2733219588	50022.30152669196	0
50003.09050523105	49994.98168183356	0
50023.58458192335	50010.008031241385	0
50024.400635161015	50015.63969515379	0
50009.31669316404	50000.960651664485	0
49988.547157255955	49986.54015875034	0
49987.42716531743	50019.481186598656	0
49984.02617602661	49992.260688525654	0
50006.996567558	50029.43673642438	0
50011.17538221257	50014.127750046806	0
49997.479248524534	50003.13788148927	0
50011.23886805816	49977.80876427163	0
49992.68056377014	50025.21909796744	0
50017.791785206966	50004.10504468356	0
49976.18799995448	50019.12711047864	0
50003.16269428631	50018.86082004992	0
50013.78688239874	50015.99415080916	0
50034.04869841953	50014.82994020081	0
50020.13939552426	49964.31969397732	0
49993.31683021726	50002.431098134926	0
49989.127824122916	50001.31052695597	0
49989.148691333205	50036.650567528675	0
49992.04054653573	50033.88130223572	0
49997.310770919445	50036.47767098101	0
50014.313896486216	50011.5437939993	0
49992.59109417176	50000.573211457	0
50003.566652880276	50030.50523785303	0
50008.267877108185	49989.07992392232	0
50003.849215893635	49983.772560070334	0
50027.92889428372	50020.7037335592	0
50021.73705097939	50009.564116499336	0
49979.67136981523	49996.9167302186	0
50023.68623823112	50004.8260394773	0
50008.60181165578	50003.29954302877	0
50007.03426341326	50002.78519483586	0
49994.34337435215	50032.255215823694	0
50008.65204366756	50021.587738195856	0
49991.824498461094	49968.903099107214	0
50018.683804969405	49969.64528418167	0
49994.911833902814	50002.06249770319	0
50016.093547154676	50001.04383182233	0
50014.49326475696	49993.41580814624	0
50010.70785577176	50012.68365077591	0
49992.09018308693	50030.92397957105	0
50009.82484592517	49966.31554819194	0
50009.86338540017	50029.15447883959	0
50017.04459773899	50009.42883168941	0
49975.05479511751	50020.48444939664	0
50018.814266957874	49976.935422037845	0
49972.86988915821	50011.1602949544	0
50018.73839936864	49964.38397057632	0
49986.31902075687	50007.88823209961	0
50037.84677869666	50013.49214320599	0
49986.7626497455	50022.57075428513	0
49991.27558686835	49997.38676047086	0
50021.65196854081	49986.9755175455	0
49991.72022925353	49991.05799227098	0
50014.31039277268	50003.195809406076	0
50006.33076488964	50021.85080608137	0
50002.45842725257	50020.733578880114	0
50011.95436890833	50032.05146346114	0
49976.475326719534	50026.32249645093	0
50004.463461898726	49974.22705170795	0
49979.26540775074	49998.92037446053	0
49985.75689271241	50024.974625693074	0
50016.455724572654	49985.246793367325	0
50017.17577699267	49991.01902038148	0
50000.601946745934	50034.29818728195	0
49992.16185760877	50007.363039662254	0
50008.80198918544	50016.70893323739	0
50008.86332272949	49997.23757014096	0
50005.45492158128	50004.812675392786	0
49969.349246922604	50022.47156029463	0
49976.08853392796	50028.32756045967	0
50002.331688862534	50006.25738942542	0
49985.74764509577	50012.984861611265	0
50002.02318493679	49998.08436648884	0
50001.91558525365	49975.034283284134	0
49999.095815587745	49982.605861267206	0
49978.35180052781	50017.54967237323	0
50012.38340044227	49979.87179005157	0
50023.600333695045	49993.823460517066	0
49990.4001842264	50016.861106052296	0
49996.075796262594	50028.875218757785	0
50009.63871960279	50009.357844056445	0
50014.32338329563	49980.620621059534	0
50004.370390024604	49999.55927239333	0
50009.933266449494	49981.04026973331	0
49998.279070073906	49989.14790118183	0
50000.09027862911	49985.965986953976	0
50007.58425433884	49982.493922115704	0
49993.48622997502	50027.222240225536	0
50017.4955434832	49965.03907990478	0
50010.51554905166	49989.16362642156	0
50017.824674773416	50002.22275061968	0
49990.75178922058	50034.86742795569	0
50021.88043196609	49961.175165641675	0
49996.64421145819	49998.7371607102	0
49991.75780021829	50019.4660592154	0
50027.913500418224	50017.15451996617	0
50013.81569746937	50019.689133858	0
50004.28831352451	50038.52084396365	0
49992.77931921248	49991.59900125161	0
49978.65701512325	50012.84377515613	0
50004.77482026446	49976.135135741635	0
49995.813684054854	50035.236614467474	0
49983.03468438865	50031.81985864512	0
50004.71734782377	49993.66931775265	0
50025.85747707013	50011.10938751277	0
49968.74387753086	50024.80184334084	0
49983.529336245294	50009.64252562868	0
49993.39848285341	50003.617739878144	0
50014.46718570509	49983.96089301351	0
50020.173441734536	50016.480228422304	0
50007.693507416174	50033.053834120445	0
49993.186312447346	50024.280714627246	0
49994.973836738965	50021.34108776201	0
49987.60408232425	50005.36708203352	0
50009.56722554615	49985.41140067304	0
50011.064823329914	50009.00448136461	0
49987.27549327144	50024.53233017405	0
50005.69923091442	49985.19514755773	0
49996.55414988045	49990.38935152011	0
49995.07237807018	50042.04749290123	0
49995.256284043724	50007.171566107325	0
50004.63754884523	50025.44366895706	0
49993.49255571869	49978.12434827637	0
49989.83621802233	50027.89987456958	0
50001.51715467434	50004.43497947403	0
50001.41748931328	50028.01783116377	0
49988.46472947548	50014.56638681003	0
49995.615601532205	49989.10904325816	0
49999.81186632161	50032.984149561446	0
50018.44718751919	50011.09523383245	0
50006.87791557796	49974.77446315902	0
49998.651631418616	50001.085531096855	0
49973.43281330659	50016.31538166456	0
49999.58320808095	50030.37685735507	0
49993.2894251306	50029.713716955564	0
49975.40500419498	50029.76201243983	0
50024.11542290242	50025.79299951493	0
49999.27756647585	49989.79791973968	0
49975.331603970415	50018.305052245814	0
49989.444688856944	50015.01093933485	0
49977.12504489644	49984.27347298042	0
49990.25690366514	49976.93831099457	0
50008.542487659186	50029.22940403769	0
50030.156146407935	50022.63532110915	0
49982.07322711716	50040.05289780173	0
50015.510839560164	49974.52445377229	0
49991.451148315326	50008.25060634001	0
50004.828070634074	50001.96933190945	0
50005.25330437662	49996.96558677492	0
49985.312292490395	50028.4759868639	0
50009.362837543355	50030.82482796203	0
50032.563228420164	50009.47854831758	0
49995.611104707394	50005.87596824924	0
50030.271117137454	50014.62710637189	0
49984.88558796916	50014.44361380154	0
49964.64000266914	50008.941933773196	0
49988.96237106808	50042.15384836116	0
50009.56366943694	49988.76303901595	0
50003.12119682203	50036.8696976103	0
49992.18350608743	49998.14283062459	0
49981.495117914346	49992.42868929224	0
49974.716587797215	50013.61636381599	0
50007.40338647013	50005.50670355559	0
50004.1132212756	50009.0422421293	0
50010.68776219184	50018.411945879954	0
50015.32555646248	49998.84607093262	0
50030.745394478356	50020.15587370813	0
50025.03173903792	49992.682176105074	0
49972.46927924088	49992.61330818193	0
49996.89332440772	50014.40214761091	0
50028.82168033592	50008.767927582856	0
50012.027869657475	49992.27122572834	0
49986.86969018716	50002.801212535116	0
50034.801909062	50011.167777959345	0
50022.083673384936	50010.63417620861	0
50009.30764203974	49972.31312632704	0
50274.60671599663	50366.964506583645	75
50354.27447139379	50375.87222169219	75
50316.45492680329	50301.485180567455	75
50433.789339027186	50363.87432902501	75
50204.42249855067	50335.77340067018	75
50330.98042897511	50449.23169543912	75
50337.18495363695	50530.8683598765	75
50401.892778634116	50484.460960799675	75
50273.35054475511	50234.70917282963	75
50321.288456253365	50170.260278461086	75
50510.680858442036	50333.99694668062	75
50166.327159257504	50409.95466139359	75
50241.142417537085	50443.00870000717	75
50551.77777890832	50265.4312785981	75
50393.99052982829	50126.826954960394	75
50138.75839784746	50481.518767034795	75
50071.03222398713	50519.688200146906	75
50247.80414964688	50140.02504759901	75
50633.125657206336	50255.28078210717	75
50432.427626785284	50195.073550573055	75
50209.1788992984	50517.13147060846	75
50480.574992738104	50485.48496692465	75
50500.918115623695	50412.188006086624	75
50375.92442490244	50249.393558715456	75
50289.840642580115	50596.22221195989	75
50552.71751386072	50529.57194802526	75
50584.485046459806	50456.94175206934	75
50466.027916361134	50097.6013563408	75
50381.96257156891	50601.901345481754	75
50660.64474751244	50332.51654336372	75
50657.42949861994	50414.32235345691	75
50135.39320181855	50562.17938813878	75
50194.15244178895	50238.16258187509	75
50113.630979912254	50233.39492773514	75
50437.577621556564	50017.552138139225	75
50724.17535734586	50287.02661885483	75
50533.885014498475	50140.04340121552	75
50806.46740719024	50278.33641894303	75
50450.27713900985	50273.74903587203	75
50728.11430957848	50381.566258282546	75
50369.04519669087	49970.458396965	75
50210.220192302426	50598.45021638253	75
50624.83323270395	50556.450717818894	75
50025.934959074424	50449.95021019917	75
50297.69845649949	50009.384322299156	75
50167.37228957526	50165.78260308111	75
50183.12841155358	50674.01332290754	75
50508.55877904118	49983.00127382034	75
50484.808795633064	49901.9504519211	75
50565.146646470144	50070.28512566311	75
50052.193950534216	50291.17243353905	75
50002.08201390785	50357.8114865848	75
50662.58062307852	50177.854682984216	75
50254.065309469355	50704.48740003478	75
50421.466766578684	49854.21181901413	75
50804.59566823368	50380.41003835433	75
50526.17666988281	50601.43194196168	75
50699.82553149849	50579.12644826792	75
50274.05579376904	50780.742145978045	75
50797.02526803838	50202.150206283324	75
50482.74095466959	50667.92578934032	75
50105.16195451441	50114.194319239665	75
50862.57881509829	50156.746957320065	75
50103.513386306695	50633.07885638165	75
50346.01958373556	49892.62740061927	75
50622.84831874026	50016.316289482456	75
49998.148145492625	50549.59784781025	75
50886.01891051227	50302.270254785115	75
50567.479118185736	49884.74193286078	75
50757.377823617215	50636.75886438919	75
50696.669708048554	50049.60531870656	75
50800.230460590006	50105.71211319423	75
50949.626873280526	50250.83967237675	75
50170.67149912025	50070.483883722816	75
50895.55589861039	50084.886920688405	75
49973.29360805231	50267.53686918273	75
49942.555737460905	50451.31603579878	75
50673.31552634875	50492.298644027884	75
50319.71691487422	50843.860792893625	75
50791.49697449761	50706.265237193096	75
50823.110541105074	50586.4718896681	75
50752.518458200626	50509.614325796836	75
50734.13943378047	49973.38925304759	75
50829.166351423344	50482.8897814285	75
50868.044158599165	50676.95835830234	75
50771.30728194765	50785.341235655476	75
50077.92028214315	50713.86519312177	75
49891.52101499248	50247.71479230379	75
50897.41399629046	50381.22553232073	75
50715.80996072264	50729.05147542444	75
49833.31407229825	50194.31870290809	75
50902.43071893777	50599.98087604272	75
50004.546348763404	50198.06271457961	75
50103.63915753727	50022.05901801527	75
50082.632624589765	50363.447403704595	75
50536.05293829075	50731.28079327975	75
50613.288141202516	50724.247476385186	75
50939.87267753854	50155.99376324012	75
50975.88980293761	50390.56235919229	75
50914.45515318222	50009.39738651096	75
50857.720928264105	49948.908431173986	75
50195.64346927165	50778.11262726754	75
50269.844215497375	49883.967902755605	75
50735.820211015445	50853.401219917505	75
49817.937627234496	50280.09300485066	75
50036.11366053197	50062.97384075918	75
49876.881255190296	50409.840162021675	75
50335.6567435598	50663.89173515942	75
50992.96675966686	49989.87064448681	75
50382.81973726423	49780.38084087455	75
50680.68217609807	49914.486782002845	75
50366.06695699468	50736.49790762797	75
50816.5100518354	50876.16237271067	75
49873.85142530794	50493.48531158677	75
49923.18128825383	50576.582704367436	75
50117.15045649374	50780.74444543503	75
50283.95296287406	50911.78562790714	75
50846.198263983904	50799.94415071807	75
50823.89050016706	50028.60420771046	75
51071.51264950852	50021.24647709648	75
51034.55548488315	50094.69640586808	75
50576.56921182489	50381.16572268291	75
51017.310874879884	50462.00901537207	75
50908.82862112645	50480.69389522346	75
51053.27037919231	50171.61620376706	75
50559.59031958675	49805.27744355713	75
49969.246474589956	50014.524484500944	75
50895.4501377206	50879.893131996694	75
50391.97110225068	50871.72601103952	75
50924.819895773864	50807.39220623119	75
51054.46454279741	50377.11522003832	75
51125.68375361704	50415.62979168523	75
51061.75202227825	50297.59616349153	75
51116.10987660876	50120.58088118714	75
51186.46789838059	50088.61319599105	75
50318.612790830426	49738.324650336224	75
50678.7214540228	50654.02256231398	75
49943.92842457082	49939.29979758185	75
50037.90361317475	49981.459143529806	75
50635.8397450449	50797.180025541275	75
50225.86151901134	49979.96083725535	75
51217.120337540546	50009.39580597647	75
49971.13332729807	50110.112987942215	75
50662.634157770095	50885.2002193913	75
50630.82861676162	49835.76325880171	75
50191.08597418309	49864.955715883574	75
50826.317397092695	49873.93145950062	75
49807.26773037158	50450.27251336867	75
50976.17162544444	49911.845554796164	75
50466.008777509356	49788.04567652699	75
51130.05859228406	50499.24375109944	75
50106.841211628715	49940.03045839115	75
50531.141417264145	50807.59500927526	75
49841.03656959173	50566.48690108286	75
50534.76350955136	50886.47406398804	75
51200.2759042729	50454.81712763928	75
50221.07099927258	50960.65464589592	75
49820.591337360784	50643.300729987306	75
49738.75476639028	50654.10045634966	75
50594.00480893111	49734.52749362563	75
49678.20526183306	50603.492004921485	75
50713.07026101809	50946.8811281984	75
49891.72405860631	50092.15030721613	75
50004.100953854155	50747.40068746765	75
49751.47231646369	50209.807991295405	75
50422.18314637014	50788.955687730224	75
49805.299396588605	50722.024528595015	75
51126.17137070269	50578.45175389093	75
51145.23122618174	50195.5148372561	75
51230.96743089623	50526.57690228879	75
51047.12642653791	49869.18158097892	75
49640.426222465474	50529.94292629541	75
49892.14130371979	49880.76245906793	75
50812.34616922411	49793.989340586864	75
49909.97503164413	50322.14573108077	75
50455.9091420048	50924.15327322347	75
51232.81953316264	50377.25974025295	75
49727.2734904439	50288.35327460728	75
49920.77553012467	50730.97826706931	75
49980.23807768415	50637.82983815531	75
50954.67338105712	50732.656620803085	75
51223.916035098366	50170.260538376526	75
51068.786252650156	50632.000131053304	75
49673.18106639022	50218.33742290384	75
51253.433510678224	50245.77396861944	75
49744.9314818699	50773.971010428	75
51130.22317934944	49859.232484981476	75
51291.48293540762	50319.62271576597	75
49751.20693839964	50858.47310364139	75
51138.61388309774	49971.176476971246	75
51310.98563928698	50518.68636655904	75
49746.51815103658	50402.59231527834	75
50730.33219098787	49787.89164321755	75
50212.2816999358	50866.948382982075	75
49889.2600880321	50001.141227178974	75
50872.656574224966	49743.52835815836	75
50786.253244523075	49721.83516000317	75
49630.95488847875	50451.79710123369	75
49745.49262838908	50568.047703511256	75
50013.77029843572	49898.67326004353	75
50154.376792883064	50922.93923818446	75
49976.33495244188	50824.46008841526	75
50969.8904865284	50896.71380909816	75
51155.59996121736	49783.3773949054	75
50981.644771243344	50605.345786766105	75
50454.84786204021	50567.23985663371	75
50786.96358558081	49638.644396094205	75
50185.14660929103	49788.07191477127	75
50769.65930003269	51002.276017627555	75
49905.48089628519	50857.103720189014	75
50402.176775494445	50989.63607389473	75
50322.31329716946	50980.11696508078	75
50511.586239911536	50988.16421803071	75
50269.23291128361	51039.60814321249	75
49561.35340732257	50413.81934200453	75
50726.9038919194	49591.16560116252	75
49839.79902806945	49815.47745887016	75
51040.144206621335	50536.23268383994	75
49878.83594113247	50933.1820207262	75
51211.23574729411	50600.283240179735	75
50102.548008421916	49862.590675648695	75
50848.31709587571	50984.23225336837	75
49502.09279449371	50354.85424161912	75
51070.259974835964	49793.097058742096	75
51034.66417294992	50938.598286167806	75
51239.97397383149	49932.9011993734	75
50409.05680944169	49701.37720099312	75
51318.82461601761	49925.45007482326	75
50960.46415207127	49832.50117079564	75
50416.08905832328	49620.028857636156	75
50366.78625976375	50046.9385972298	75
51239.132110227096	50673.61933742981	75
50951.58158218547	49756.564218506355	75
51290.02510672466	50119.28914687214	75
50870.42858532747	51065.56586335429	75
50172.53907612693	51025.68461733092	75
49654.71037381856	50373.67301082294	75
50690.154344393115	49520.0341283226	75
49829.44123309668	50866.65149063615	75
51305.15564185145	50723.80661167857	75
51064.509446527816	51010.02121614069	75
49768.361836708966	50130.02519833877	75
49605.13994998606	50310.23546468103	75
49559.78206549942	50506.48366503541	75
50431.46308768617	49542.94092248659	75
51356.654442700914	50159.31359650701	75
50032.315030652964	50877.44496197651	75
51287.7326275891	50608.820797082255	75
49813.58714692288	50016.29837245149	75
50097.93629366053	51064.42303233804	75
51142.67345505565	50309.20184149517	75
49889.87605639536	51014.34441604548	75
50273.09520012241	49807.85808885163	75
51330.02787295527	50393.68573379373	75
50797.13155363339	51088.94744015075	75
49735.524718000706	50479.00084438766	75
50706.39388558291	49701.55745790522	75
49687.53706643957	50711.32874526437	75
51147.03267312961	50656.80848425261	75
49540.91064115018	50585.0508749713	75
51367.32588677746	50623.275306586605	75
51434.4883165932	50157.00205578932	75
49637.84991626407	50146.95186788907	75
49831.6688938372	49932.49985336902	75
49681.00033938737	50824.59208143775	75
51065.878492787146	50709.01706070153	75
49923.381767224244	49801.08508040168	75
50345.20707069456	49656.2687207783	75
51368.21598319586	50317.029717883546	75
51423.38259941929	50381.22050856345	75
51393.56578329351	49895.37325921652	75
49974.242105339355	49741.51558162825	75
50396.996469319645	49466.57238296277	75
49972.9791000013	49660.5770738347	75
51209.03164486434	49857.11859510865	75
50042.74794421315	49774.787407463045	75
50067.01953845874	51140.44864582667	75
50862.443244523536	49616.72799283316	75
49424.108619547274	50365.001538454606	75
50479.119807493065	49668.14583919235	75
50630.850800272165	49568.76513981016	75
51345.4170490428	50243.38228391257	75
50087.264552374676	51219.340068301004	75
51388.694812620546	50541.45441049329	75
50763.780501208304	49487.027597820954	75
51312.71728787772	50802.54519308381	75
50355.20101517135	51050.8380387984	75
51130.4455264693	51055.59600950556	75
50583.963630634375	49503.95702345517	75
50345.32881522856	51127.35421737069	75
50553.05795795116	51055.15742630428	75
50984.651989568425	50999.17439619383	75
51035.348212692166	50786.32279090042	75
50163.57886604489	51237.99712052438	75
50610.04910074708	50995.819877163165	75
49569.04157785909	50664.408392821926	75
49991.750027149465	51163.766329685786	75
50161.47389105678	51161.53704142334	75
50017.12109391138	51257.98808252542	75
49951.0259692216	49581.82983116619	75
49754.20490045462	49934.79851350069	75
50205.021687430024	49714.66928258221	75
50371.97836641374	51207.83157989548	75
50031.476762125596	49611.4370555801	75
51417.08716635199	50463.199133295566	75
50757.021034185665	51161.23871796945	75
50242.574614105215	51223.602204318006	75
49971.568658826094	51026.62432152793	75
50348.869595314194	49536.06325442602	75
50589.714841578796	49423.81515083251	75
50351.23703430603	49397.00985564537	75
50639.93844675044	49657.458398583636	75
51516.23958833625	50179.02444947527	75
50128.32329220523	49701.88882494284	75
51218.26888252657	50747.60500511081	75
49683.1482519874	49976.22281798721	75
50720.82596724126	51063.64768245425	75
51214.44447754494	49734.79268891245	75
51275.021591538774	49684.951493295164	75
50037.98428244286	51338.885300976624	75
49622.52649474055	50765.35040329199	75
51279.121970981985	49827.19125991477	75
50471.80794664218	51065.572804326664	75
51423.04711651176	50078.870668769356	75
51027.78153656419	49723.13514787537	75
50151.90336374141	51315.802042850366	75
50144.95626241425	49622.08788852333	75
51404.64401905899	49817.71750596119	75
51429.4085399692	49739.08146656496	75
51547.04681008531	50100.56100602761	75
51433.67798718146	50276.62524296148	75
50602.52009686416	50638.215185345114	75
50616.66503982581	51097.01363748226	75
49816.892072185336	51044.18560696036	75
51322.04859996306	50882.85539156306	75
50749.830621468915	49866.13000134039	75
51084.80754125409	50854.36108041487	75
50723.35922841054	50127.18720627743	75
50501.93433401262	49589.87456384971	75
50073.03572428852	50989.048308507714	75
51422.77382004766	50676.34429545824	75
51490.43170036372	50031.46340925161	75
50281.91319340632	49357.27251230594	75
49617.49863952814	49923.71571437313	75
49467.086800865065	50607.50275526986	75
49671.70118346015	50069.18962591231	75
49692.39955469766	50915.38623597519	75
49471.2819521973	50430.594443511436	75
49535.5581408958	50741.761011676965	75
49932.96358524607	49503.415934554345	75
50606.49035139086	51173.31123237795	75
51207.874082720286	51057.00184090228	75
50096.04982122426	51388.933998354914	75
50914.74849511828	51132.9753157558	75
50645.20122416082	49367.810773903686	75
49969.30111381723	51372.813598670145	75
51169.86259165184	50982.078437793585	75
50664.070628047586	49447.88863845885	75
51190.31532116519	51139.702389622245	75
50839.952722852664	51166.24760636494	75
51240.27863873784	50885.74451036743	75
50334.6748871701	49299.21868167702	75
51508.52081456664	50300.330915491126	75
49933.404525724036	51250.09021762642	75
50130.51872908625	51461.84320443575	75
51287.54142881565	51032.88568529764	75
49890.98982874605	51354.43794215731	75
49490.358377180404	50809.48092813239	75
49851.30292340757	51258.6334963122	75
49411.00000890276	50796.3892461288	75
49533.26455586786	49928.3018592631	75
50564.11024244548	49350.39002229569	75
51501.28287034369	50667.9630341794	75
51467.561841027426	50524.87021109371	75
51098.01281766614	49688.0016839414	75
50684.90383662522	49293.32744317376	75
49409.99792727542	50711.70731313053	75
51171.751870267086	51215.225718821406	75
50436.678165500125	51162.813989777525	75
49371.201860352085	50304.49426301575	75
49801.07246790544	51320.58690753452	75
49424.94945108595	50243.76241094696	75
51092.15396326053	51215.87142777611	75
51252.93464570175	51238.89027986416	75
50836.90083707123	49445.44388603467	75
50263.67470200497	49661.80667744716	75
50873.593589586555	49517.454896914474	75
51511.1013916512	49731.17763755072	75
49342.93692159977	50833.63467358146	75
49556.229366981766	50855.01550607968	75
50150.43665154892	49546.10416504242	75
51525.49035556418	49806.316438454305	75
49594.88136298137	49843.450824725165	75
50043.58095385233	49536.25573508986	75
51561.02911563461	49999.65894574508	75
49825.63276113779	51398.53169312619	75
49410.76007159539	50550.525602586116	75
49348.488132454826	50216.04437101946	75
51281.595117967125	50952.20625720487	75
50996.00306912986	51079.93831825471	75
50816.30829119322	51244.64494676944	75
51442.5367587626	49961.3373621338	75
51166.89326752233	50850.51804974464	75
50882.36269514031	49380.40894820128	75
50211.66099129263	49315.91087099109	75
50852.42474699598	51314.51916869294	75
50769.37099105995	49295.799474216605	75
50347.39950867664	51289.153799774154	75
50213.797626893545	49491.06242012272	75
50734.098328998116	49220.76018964672	75
49753.95439542461	49850.88365219742	75
50477.01357367199	49450.4516858781	75
49905.55520637845	51095.99214927831	75
49790.65141667819	51472.31469851673	75
51622.78616977588	50083.50014698298	75
50234.54478799045	51318.70716546888	75
51573.802477468314	50629.63469501462	75
49865.03528058257	51489.914597902665	75
49767.012301572744	50979.19511124021	75
49814.04251223474	51547.25434010723	75
49717.01673289988	51431.34415162536	75
51096.63650988713	51300.70461044346	75
49901.77106674468	49427.82784918225	75
51703.992606736196	50107.61233203623	75
50942.679259123375	49634.479303570755	75
49282.84947357325	50162.06505941733	75
50157.960096128605	49374.647801313426	75
50560.18374496316	49647.15743928055	75
49304.045034496514	50763.768612307744	75
51544.931066247074	50505.03438423597	75
51265.693869900475	51109.760594518906	75
50786.066906784516	49382.73578637137	75
49512.18367242533	50272.720467106636	75
50467.449510171944	49366.117715846885	75
49698.103845582715	49789.9059112902	75
51326.173246054655	51261.10276408759	75
51543.15907067257	49881.78128055435	75
49593.40146898035	50040.70586859545	75
51349.99499977154	49709.27409835999	75
51343.839310698604	51181.93033694638	75
49673.94356909766	49865.34561065739	75
50273.082535970854	49551.99392881431	75
49233.114208098465	50800.06846002768	75
49614.29218345808	50939.03531497281	75
49777.27057762477	51222.6202865532	75
51073.5831984906	51117.76264882994	75
50961.062780325476	49388.546984443776	75
51088.842956162596	49605.729025479406	75
49998.42698496118	51451.71073008069	75
49394.89846869287	50462.33459643556	75
51569.216485572106	49676.17897182404	75
51567.62337585924	50712.345556885455	75
49909.99242604846	51175.86428394338	75
49957.52809551642	49369.261197048145	75
49532.557667869434	50952.272636027665	75
49330.594212583695	50512.828130780435	75
51598.42439258302	50158.59258372033	75
49537.56465603786	50101.383944165056	75
50935.30553194125	49469.09028533104	75
49709.37714190525	51038.60171393052	75
49298.218631145544	50282.85388564519	75
49484.50605144908	50524.426755421286	75
49468.666298239645	49975.1786222538	75
49250.52599357772	50879.81059864161	75
50020.21694011975	49419.216394064686	75
49739.59369949202	51568.97747422273	75
49632.27167004347	51019.41583874745	75
49464.464963926905	50135.239215182075	75
51492.046406997884	50444.96849951962	75
50996.93113345845	49520.9925706568	75
49757.4495091623	49736.031087876894	75
49283.092393785126	50579.59853230801	75
51143.48664135565	49551.98759902591	75
50206.93245259613	51461.19872553908	75
49594.250982232756	50229.177366982854	75
49237.78123024579	50642.90700983495	75
49222.44250512249	50533.29504487877	75
49896.10546224228	49686.9938091365	75
51641.14144489692	50668.53165744347	75
49873.272384119904	49601.54517940362	75
49900.90989368583	51558.63122561811	75
50518.96260364584	51154.37738227281	75
51393.08774499566	50839.7816616637	75
50281.960811417855	51483.03219131394	75
51179.18569423511	51308.726373560974	75
51364.33910496389	51038.79526360445	75
49984.75348385496	50951.484477370344	75
50412.20836724098	49308.95470467838	75
49152.59293695345	50564.39017329173	75
50810.36070788341	49197.337834469196	75
50302.2473412591	51405.72537000232	75
49914.28378677426	49296.1547774176	75
49716.403455512496	51650.726807531275	75
50558.66366520756	49272.09288584441	75
49306.75697372158	50365.53631092	75
49793.077024511644	51661.68545262199	75
50905.01637311625	51215.019779590904	75
49200.28568231187	50940.79884500787	75
51583.695032627	50332.512464349405	75
51645.438916032086	50283.248080354875	75
