# Supplementary material for: Abundant Topological Outliers in Social Media Data and Their Effect on Spatial Analysis
Source: PLoS One. 2016 Sep 9;11(9):e0162360. doi: 10.1371/journal.pone.0162360 (PMC5017681; doi:10.1371/journal.pone.0162360)
Supplement: S5 Dataset — See the respective attached file. (ZIP) [file pone.0162360.s005.zip › S5_overlap_lws/clust_77_86.csv]

50000.0	50000.0	0
50005.617866136956	50000.0519731636	0
50002.52047643192	50004.876090250946	0
50002.689334711264	50003.13657812308	0
49993.82957819091	50000.67820598295	0
49999.02133034173	50002.74311771021	0
50000.62508924751	49997.57153556058	0
50003.12463782944	50000.09610427862	0
49997.57385027558	49999.84121669528	0
50000.7474054147	50010.00724846448	0
49994.4714122237	50008.6578664922	0
50009.65697956892	49993.518401903086	0
50006.21919399996	50005.54852243241	0
50001.095320914435	50006.51696888545	0
49997.76648551505	50011.80979805977	0
49992.871942356476	50015.39754370275	0
50012.74981278483	49986.73871695857	0
50018.58647191826	49990.55611261125	0
49993.479156172514	50013.71835514086	0
50015.96499319302	50006.705808788436	0
49989.3655601913	50011.220919868014	0
50020.12901804716	49990.64524344877	0
49997.53397774438	50013.28163175991	0
49992.02291687238	49993.22394946702	0
49993.70087287382	50012.49075380555	0
50014.038708603686	50009.481436982765	0
49990.5206090736	50010.10707474396	0
49995.815075999715	50002.757859915895	0
49988.57262477311	50018.87567586168	0
49985.205754429204	50018.991416067714	0
50000.753092597726	50008.92987510806	0
50007.12835689727	50004.5064469943	0
49988.18316939765	50021.965627571284	0
50023.00980510928	50012.84799172331	0
50015.303310407464	50002.549411548316	0
50003.71952171015	50003.70894044671	0
50008.88986368925	49979.077652611086	0
49996.81979534139	49995.34390749475	0
49998.94671960802	49990.96645783639	0
50007.58827520875	49972.71365685861	0
50008.876317257826	50005.85307888341	0
50000.8144250401	50013.706889942834	0
50003.714838425534	50007.820901458785	0
50001.588387733704	49976.2283774819	0
50016.100105237405	50010.206884821266	0
50001.35678820628	50015.50812547974	0
49986.21253594532	50016.916857276745	0
49996.35393901498	50000.28888942667	0
50006.46273709469	50012.86513056279	0
50004.75420497777	50017.69122242193	0
50005.66435559645	50003.276707844845	0
49992.34798452613	50027.8751629872	0
49995.45944176766	50024.66749863028	0
49984.74545734642	50026.693621182414	0
49991.107740510946	50005.27986082665	0
50002.66515454976	50012.75072682848	0
49981.244047583124	50021.223953608634	0
50024.3612314805	50010.80504013063	0
49999.239320752036	49976.959525565035	0
49987.115787018316	50000.97386580161	0
50005.81254185144	49991.93259326773	0
50009.513775259125	50007.19859393015	0
50022.34214683989	50018.54227954308	0
50018.211643719034	49989.32904480352	0
50004.547079700096	49982.58527082029	0
49988.8456146988	49993.5372812326	0
49990.448020219235	50002.43383338751	0
49988.8883163795	50025.70348757823	0
49993.95605091015	49990.62298435866	0
49979.57349343251	50017.44743331287	0
49993.61998194337	49998.8335980756	0
50014.931316771435	49985.91142186888	0
49993.608343833825	49992.74728509485	0
49977.440538726456	50020.13597552961	0
50007.968850473684	50013.02057694987	0
50013.34750767807	50004.97356768187	0
50003.200530054564	50017.44372002275	0
49999.23305352258	50009.409663930746	0
49991.425046132455	50023.405105677804	0
49994.724523319564	50019.00029264135	0
49991.27881765631	50010.76046682384	0
50006.84586173645	49978.00618291794	0
50028.831314768526	50011.34911333689	0
50001.3612650346	49979.21196468529	0
50020.98863127538	50004.80596532164	0
49998.75093557429	49995.82732925432	0
49995.4441258003	49997.28253788326	0
49991.489081565116	50012.21829990068	0
50006.24099323281	50011.48454490207	0
50004.79866590971	49991.89932227533	0
50016.233772829895	50003.19904894724	0
50016.714459267714	50015.182749829175	0
50017.7315448403	50017.16734048088	0
50021.991572317085	50017.52189201108	0
50006.91518930322	49998.42962103721	0
50007.56048927315	49991.89347014625	0
49993.93809606977	49988.93913320493	0
49987.00664227186	50012.58033247648	0
49997.0858178483	50008.93395138812	0
49994.04919956522	50016.66461972759	0
50011.84285352973	50005.72617756539	0
50014.481944166946	50006.68362759123	0
50007.871174675056	49990.44715453634	0
49993.63386266311	50008.00409428245	0
50022.74306037996	50021.18141586944	0
50005.93254669708	49984.05523899566	0
49992.24889826113	50009.939607623324	0
50008.4427934885	49998.58463635654	0
50001.04290890485	50011.37214186102	0
49999.3052704781	49993.19977632991	0
50010.89753360852	50022.16578353757	0
49993.175524820836	50006.918569045156	0
50016.91622746796	49988.41137453173	0
50003.59408194109	50010.58844588422	0
49989.481770527505	49995.4861177332	0
49984.73585085144	49994.20070302458	0
50012.837114776354	49985.1365133406	0
50000.34305247011	50012.785151609714	0
49995.93687457166	50016.99500522154	0
50003.31097355637	49986.238309245724	0
50000.04605916713	50022.082498322925	0
49979.589436539696	50028.499326432466	0
49985.52414874005	50010.01286309389	0
50007.108907010544	50020.95847414887	0
49986.966473469394	49991.51938352491	0
49996.327747491756	49980.00227674999	0
49988.17212697217	49996.38698153703	0
50019.31313217457	50007.61923985611	0
49992.53588896353	50022.37133355393	0
49999.09466713823	50013.476121375024	0
50029.14446966455	50014.75448633938	0
50013.38928689112	50014.433837214296	0
49991.27886238349	50020.93796858425	0
49991.83480712943	49987.47643329798	0
50024.589045646135	50016.69583277622	0
49990.247207031265	50014.37724764673	0
50003.43966867959	49997.20275845644	0
49979.17630883298	50019.5881879999	0
50004.97473340724	50011.470830402024	0
50000.53356820436	50002.76897484182	0
50001.61653316917	50021.572832778234	0
50018.94424032681	49993.60663840168	0
50020.38047703234	50020.74765985587	0
50003.83350669472	50012.03122730116	0
49994.89504568151	50012.84439750901	0
49996.87682846905	50025.861913791916	0
49997.098711243336	49994.16967536577	0
50008.03526460013	50010.35644971345	0
50001.92318083519	50017.45295154525	0
50000.377491796935	49976.984220335165	0
50026.91338485968	50022.55672487124	0
50010.45322470468	49995.07446463879	0
50025.84685964897	50018.18498681671	0
49990.80211823522	49972.58716393453	0
49994.72272385651	50011.37120620343	0
50001.852378398005	50018.878474248006	0
49993.667654834906	49987.16892821146	0
50007.45552580738	50016.24722775261	0
50006.35128652182	50019.260102430024	0
50017.30387364059	50007.37394946992	0
49992.58703477916	49996.877168060775	0
50009.947620039384	50010.555094314834	0
49981.69947842373	50032.69512916941	0
49998.7770444248	50004.736977470784	0
49994.8396787193	50028.32619228644	0
49982.117999111564	50004.50644407321	0
50013.2587395598	49973.331376080634	0
50007.117533706994	50013.97330272922	0
49986.106936163014	50005.875429998	0
50001.72815943438	49991.6223069385	0
49998.46111792426	49998.329947724305	0
49993.05079443288	49995.51758079045	0
49989.09372078051	50029.30164552847	0
49992.520614717694	50005.040407713124	0
49983.052676738946	50016.443790599325	0
50009.99933301167	49987.13042252917	0
50015.98052851708	50019.71642252736	0
50016.21088632802	50021.48245778065	0
49998.70534882709	50006.917655615514	0
50009.12283055781	49982.086019546914	0
50019.024422535396	49979.180277617896	0
49990.26812337824	50030.2433063761	0
50003.491373859586	50026.35326489596	0
50014.994024579595	50017.72461282274	0
49999.503039100484	49979.993643984395	0
50016.59446989725	50011.704717480185	0
49987.5977680182	50016.2290938631	0
50006.390223561066	50006.65247227412	0
49981.80446184957	50026.90913270939	0
50031.93010862833	50017.21669287606	0
49987.002216492045	49994.37889454773	0
49985.92984921823	49988.95089163288	0
49987.43993140122	50031.405447704085	0
50013.74744611762	50012.43595942395	0
50018.7613895136	49998.645986736985	0
49976.04473665306	50022.98122919165	0
49987.940111189746	50038.4642042733	0
49998.49833424281	50015.34065276485	0
49994.770924699485	49982.39483626172	0
50000.81946056605	49989.27299020345	0
50016.92192325264	50018.480079521134	0
49995.77472700451	50009.82146876009	0
50025.69800720146	50020.491751462134	0
50013.55698775832	49971.58637274212	0
50011.00484594075	50005.00909070638	0
50026.67566909949	50012.980460931394	0
49997.33402353429	50017.842517393554	0
50004.40707653658	50000.68201633885	0
49990.062388632665	50021.873354042815	0
50007.94935946199	50000.55027054603	0
50021.52709422977	50008.28070517207	0
49974.42067889195	50019.43514323515	0
49993.46267817778	50033.181532471506	0
50011.86235055272	49996.41798817724	0
49987.663678211175	50043.84812144951	0
50007.67900232572	50007.70860501627	0
49994.15871647191	50038.08133593811	0
50007.33149770581	50022.79586273945	0
50012.948596504204	49999.23930996417	0
49994.60830319436	50003.57991862978	0
49983.259687413985	50006.67382320212	0
49987.767663779436	50025.748578925755	0
50000.377272225785	50031.02940101947	0
50006.200386445016	50001.51095319235	0
50025.26392312976	50023.16967630435	0
50013.22075925868	50006.565093937745	0
50016.585940684716	49986.990231434385	0
50010.34109688018	49983.7662747601	0
49986.57033639794	50020.426911942945	0
49995.74608418766	50014.093268935794	0
49979.820894012235	49999.83087349788	0
49992.848058799624	50018.606894891454	0
50009.49589345917	50004.08409166397	0
49995.445185531455	50015.34504338111	0
50012.65381958483	50021.704694713684	0
49996.32469968638	49986.25708256548	0
50015.35167753262	49996.81578074006	0
49986.545683340795	50011.15751195093	0
49999.01544000135	50031.23030123682	0
49984.04955694483	50033.704391224725	0
49996.34341982974	50016.06335658903	0
50003.28740459564	50033.504668726906	0
49991.228567853206	49998.994701024145	0
49998.48690694425	50034.82578726027	0
49978.796080530774	50029.228557862385	0
49972.68784987362	50023.40757561975	0
49979.767530607896	50006.443727209575	0
50003.901374846355	50022.071294366	0
50006.68412061943	49996.90955893893	0
49984.807419862154	50032.82916653138	0
49978.76889817724	50004.212907244015	0
50003.12234167268	49996.03595609164	0
50015.35949676402	49981.16546488212	0
50022.09116220106	50006.067597515845	0
49983.69614882663	49993.828876330015	0
49986.78398419033	50021.42345671076	0
49981.729597247	50017.71289487197	0
50005.12751088182	50026.85013294925	0
50006.22458721331	50010.28292114303	0
49996.483865586386	50007.00468741623	0
50009.52473506737	49992.39278211181	0
50014.49173332011	49995.93493838386	0
49994.50958438835	49996.90612479115	0
49987.59907203679	50009.38172949153	0
49984.960476002576	50031.0667794853	0
50008.74957161253	49994.92256567525	0
50010.46636301196	50003.077502344924	0
49984.148036034974	50017.19326230654	0
50004.971353289846	50029.65237519613	0
50012.70520670574	50000.99789815918	0
49989.42472028371	50007.06726861293	0
50027.670453407736	50018.20325321183	0
50011.440803861224	49968.8031552737	0
50037.945541020505	50011.155881581384	0
50001.96560497818	49985.14721363819	0
49991.94746759981	50013.46046976003	0
49999.00956378052	50025.146383235246	0
49982.77803511375	50003.13282277213	0
50014.11323694496	50000.20060613697	0
50023.13171616355	49987.58322604696	0
50004.21835121946	49971.40399318016	0
49990.15117831817	50013.05817990865	0
50008.16124251416	50039.635897582004	0
50007.9107866898	49997.54848848105	0
50000.976005797296	50001.37556251932	0
49996.1869171375	50012.1411597242	0
49981.777229712156	49995.12804494148	0
50010.25573551855	50024.995130932744	0
50002.20217308013	50029.874141640044	0
49990.618018822985	50036.4754032552	0
50022.654906278236	50014.17767062547	0
50000.18629733061	50004.775095715304	0
50025.70954018735	50015.05150700048	0
50028.39076938722	50013.5273054852	0
50004.52778030394	49989.54551679142	0
50016.11597760707	50023.63763528583	0
50012.06226017531	50002.80007589341	0
50015.57500712852	49976.59380574366	0
49994.04699387851	50036.766962947055	0
49994.23147591261	49994.86285691521	0
50014.20591833191	50001.96130031095	0
49991.086709624265	50026.4410707605	0
50011.53302681228	50007.14228004492	0
50017.28634181816	49997.76666689308	0
50009.97828130183	49998.98694511831	0
49998.42280858828	49997.16648699374	0
49981.63287193219	50012.98265475019	0
49991.38352638326	49994.802665766714	0
49998.19710648119	50026.74208698699	0
49989.2673735177	49992.100332574526	0
49983.60754580687	50026.18559871288	0
49994.711411941484	50029.90708723193	0
49985.614406423905	50041.25400036813	0
49989.39807355238	50009.12529163965	0
50001.85647537816	50002.18674254224	0
50007.411759296454	50011.884343995625	0
50012.52113279647	50010.93874121604	0
49995.30592486966	49991.43488924765	0
49979.11028741994	50021.34781520681	0
50011.93847514872	49994.777266105055	0
49997.2733219588	50022.30152669196	0
50003.09050523105	49994.98168183356	0
50023.58458192335	50010.008031241385	0
50024.400635161015	50015.63969515379	0
50009.31669316404	50000.960651664485	0
49988.547157255955	49986.54015875034	0
49987.42716531743	50019.481186598656	0
49984.02617602661	49992.260688525654	0
50006.996567558	50029.43673642438	0
50011.17538221257	50014.127750046806	0
49997.479248524534	50003.13788148927	0
50011.23886805816	49977.80876427163	0
49992.68056377014	50025.21909796744	0
50017.791785206966	50004.10504468356	0
49976.18799995448	50019.12711047864	0
50003.16269428631	50018.86082004992	0
50013.78688239874	50015.99415080916	0
50034.04869841953	50014.82994020081	0
50020.13939552426	49964.31969397732	0
49993.31683021726	50002.431098134926	0
49989.127824122916	50001.31052695597	0
49989.148691333205	50036.650567528675	0
49992.04054653573	50033.88130223572	0
49997.310770919445	50036.47767098101	0
50014.313896486216	50011.5437939993	0
49992.59109417176	50000.573211457	0
50003.566652880276	50030.50523785303	0
50008.267877108185	49989.07992392232	0
50003.849215893635	49983.772560070334	0
50027.92889428372	50020.7037335592	0
50021.73705097939	50009.564116499336	0
49979.67136981523	49996.9167302186	0
50023.68623823112	50004.8260394773	0
50008.60181165578	50003.29954302877	0
50007.03426341326	50002.78519483586	0
49994.34337435215	50032.255215823694	0
50008.65204366756	50021.587738195856	0
49991.824498461094	49968.903099107214	0
50018.683804969405	49969.64528418167	0
49994.911833902814	50002.06249770319	0
50016.093547154676	50001.04383182233	0
50014.49326475696	49993.41580814624	0
50010.70785577176	50012.68365077591	0
49992.09018308693	50030.92397957105	0
50009.82484592517	49966.31554819194	0
50009.86338540017	50029.15447883959	0
50017.04459773899	50009.42883168941	0
49975.05479511751	50020.48444939664	0
50018.814266957874	49976.935422037845	0
49972.86988915821	50011.1602949544	0
50018.73839936864	49964.38397057632	0
49986.31902075687	50007.88823209961	0
50037.84677869666	50013.49214320599	0
49986.7626497455	50022.57075428513	0
49991.27558686835	49997.38676047086	0
50021.65196854081	49986.9755175455	0
49991.72022925353	49991.05799227098	0
50014.31039277268	50003.195809406076	0
50006.33076488964	50021.85080608137	0
50002.45842725257	50020.733578880114	0
50011.95436890833	50032.05146346114	0
49976.475326719534	50026.32249645093	0
50004.463461898726	49974.22705170795	0
49979.26540775074	49998.92037446053	0
49985.75689271241	50024.974625693074	0
50016.455724572654	49985.246793367325	0
50017.17577699267	49991.01902038148	0
50000.601946745934	50034.29818728195	0
49992.16185760877	50007.363039662254	0
50008.80198918544	50016.70893323739	0
50008.86332272949	49997.23757014096	0
50005.45492158128	50004.812675392786	0
49969.349246922604	50022.47156029463	0
49976.08853392796	50028.32756045967	0
50002.331688862534	50006.25738942542	0
49985.74764509577	50012.984861611265	0
50002.02318493679	49998.08436648884	0
50001.91558525365	49975.034283284134	0
49999.095815587745	49982.605861267206	0
49978.35180052781	50017.54967237323	0
50012.38340044227	49979.87179005157	0
50023.600333695045	49993.823460517066	0
49990.4001842264	50016.861106052296	0
49996.075796262594	50028.875218757785	0
50009.63871960279	50009.357844056445	0
50014.32338329563	49980.620621059534	0
50004.370390024604	49999.55927239333	0
50009.933266449494	49981.04026973331	0
49998.279070073906	49989.14790118183	0
50000.09027862911	49985.965986953976	0
50007.58425433884	49982.493922115704	0
49993.48622997502	50027.222240225536	0
50017.4955434832	49965.03907990478	0
50010.51554905166	49989.16362642156	0
50017.824674773416	50002.22275061968	0
49990.75178922058	50034.86742795569	0
50021.88043196609	49961.175165641675	0
49996.64421145819	49998.7371607102	0
49991.75780021829	50019.4660592154	0
50027.913500418224	50017.15451996617	0
50013.81569746937	50019.689133858	0
50004.28831352451	50038.52084396365	0
49992.77931921248	49991.59900125161	0
49978.65701512325	50012.84377515613	0
50004.77482026446	49976.135135741635	0
49995.813684054854	50035.236614467474	0
49983.03468438865	50031.81985864512	0
50004.71734782377	49993.66931775265	0
50025.85747707013	50011.10938751277	0
49968.74387753086	50024.80184334084	0
49983.529336245294	50009.64252562868	0
49993.39848285341	50003.617739878144	0
50014.46718570509	49983.96089301351	0
50020.173441734536	50016.480228422304	0
50007.693507416174	50033.053834120445	0
49993.186312447346	50024.280714627246	0
49994.973836738965	50021.34108776201	0
49987.60408232425	50005.36708203352	0
50009.56722554615	49985.41140067304	0
50011.064823329914	50009.00448136461	0
49987.27549327144	50024.53233017405	0
50005.69923091442	49985.19514755773	0
49996.55414988045	49990.38935152011	0
49995.07237807018	50042.04749290123	0
49995.256284043724	50007.171566107325	0
50004.63754884523	50025.44366895706	0
49993.49255571869	49978.12434827637	0
49989.83621802233	50027.89987456958	0
50001.51715467434	50004.43497947403	0
50001.41748931328	50028.01783116377	0
49988.46472947548	50014.56638681003	0
49995.615601532205	49989.10904325816	0
49999.81186632161	50032.984149561446	0
50018.44718751919	50011.09523383245	0
50006.87791557796	49974.77446315902	0
49998.651631418616	50001.085531096855	0
49973.43281330659	50016.31538166456	0
49999.58320808095	50030.37685735507	0
49993.2894251306	50029.713716955564	0
49975.40500419498	50029.76201243983	0
50024.11542290242	50025.79299951493	0
49999.27756647585	49989.79791973968	0
49975.331603970415	50018.305052245814	0
49989.444688856944	50015.01093933485	0
49977.12504489644	49984.27347298042	0
49990.25690366514	49976.93831099457	0
50008.542487659186	50029.22940403769	0
50030.156146407935	50022.63532110915	0
49982.07322711716	50040.05289780173	0
50015.510839560164	49974.52445377229	0
49991.451148315326	50008.25060634001	0
50004.828070634074	50001.96933190945	0
50005.25330437662	49996.96558677492	0
49985.312292490395	50028.4759868639	0
50009.362837543355	50030.82482796203	0
50032.563228420164	50009.47854831758	0
49995.611104707394	50005.87596824924	0
50030.271117137454	50014.62710637189	0
49984.88558796916	50014.44361380154	0
49964.64000266914	50008.941933773196	0
49988.96237106808	50042.15384836116	0
50009.56366943694	49988.76303901595	0
50003.12119682203	50036.8696976103	0
49992.18350608743	49998.14283062459	0
49981.495117914346	49992.42868929224	0
49974.716587797215	50013.61636381599	0
50007.40338647013	50005.50670355559	0
50004.1132212756	50009.0422421293	0
50010.68776219184	50018.411945879954	0
50015.32555646248	49998.84607093262	0
50030.745394478356	50020.15587370813	0
50025.03173903792	49992.682176105074	0
49972.46927924088	49992.61330818193	0
49996.89332440772	50014.40214761091	0
50028.82168033592	50008.767927582856	0
50012.027869657475	49992.27122572834	0
49986.86969018716	50002.801212535116	0
50034.801909062	50011.167777959345	0
50022.083673384936	50010.63417620861	0
50009.30764203974	49972.31312632704	0
50030.51049949871	49885.043317406555	76
49986.27359959869	49817.02947867693	76
50102.36090455894	49914.84335568241	76
50181.84256353691	49905.994891623304	76
50104.30406188179	49992.03548215326	76
49999.563223921745	49732.85473074554	76
50100.57886261763	49831.46203180281	76
49920.743082068526	49724.30514819807	76
50079.71234482505	49738.98025977386	76
50221.00841679262	49981.22553846044	76
50163.2929377219	50045.61677420721	76
50144.82939764572	50129.121926878295	76
50145.75858705925	50209.830239762916	76
50284.35686616443	49923.292749400374	76
50031.32692638803	49661.789910350526	76
50203.20441376072	50264.986017684074	76
50215.02546961422	50162.68560685587	76
50116.84458562737	49663.184238481306	76
50277.93598034329	50107.56027520784	76
50274.449132673406	50296.78709883528	76
50339.72498245299	50343.0720907047	76
49840.34274523048	49704.905232154226	76
50310.07762119474	50225.24743310986	76
50351.92425642325	50073.58833439266	76
50368.33631590664	50163.07586737469	76
50183.0029871382	49717.868241087876	76
50347.92971510877	50422.77800180221	76
49762.88893688509	49713.345137471115	76
49874.615032323585	49789.588213029005	76
49933.12226369264	49639.87444031034	76
50196.25218178608	49800.65646821907	76
50382.892222233604	50275.385338151944	76
50238.65296299526	50365.077194104706	76
49842.38400646127	49862.82765600218	76
49921.17608662889	49860.777697841244	76
50024.88386549352	49996.60226096769	76
49685.343627225724	49697.91011660543	76
49764.49010791306	49628.7815372771	76
49961.446031477804	49559.48887187448	76
50468.59743653247	50270.19640213292	76
50121.900858751505	49584.12053155483	76
50319.68742147974	49998.16743650439	76
50164.70837308956	50388.77620410597	76
49862.89788210897	49945.84314025638	76
49920.143109674485	49997.34342206548	76
49948.665484581245	49480.41772747178	76
50550.19520903362	50253.1955287033	76
50624.72316957973	50219.34276790964	76
49767.18407522264	49837.35828820179	76
49784.1385410443	49922.902272511434	76
50357.773546047254	49887.254251389364	76
50306.378552491486	49821.8690264258	76
50064.240395886896	50067.49677382424	76
50158.40445205569	49511.4065502793	76
49783.093638188664	50003.95222066589	76
50072.128009435415	50247.99657371635	76
50510.858782501164	50344.424636790376	76
49760.22414968396	49550.70809293	76
50443.891218584155	50386.47885870014	76
49994.518878746465	50246.50037095296	76
49704.14110200708	49490.348545205554	76
49802.078036749255	49477.94700000702	76
49684.78933812425	49612.9213565106	76
49800.21194634329	49392.5342462022	76
49697.595431296	50000.53509110945	76
49969.74303335201	49932.669993171156	76
49734.08209153096	50073.206890608155	76
50031.86101880347	50319.029226793726	76
49662.32893204209	49929.22789060367	76
50149.58533445508	49432.175202335355	76
50591.549574268596	50368.245428212234	76
50589.12268544977	50446.272620750504	76
49880.53643325795	49575.488940616655	76
50023.221940526746	49505.282410362925	76
50647.40275800118	50500.76864956926	76
50564.16483907581	50163.54965929907	76
50300.613205401205	50484.53428247733	76
50727.550219373254	50510.7430075137	76
50133.078414002455	50304.24924784435	76
49870.10467311907	49426.33980661251	76
49728.31252053054	49346.84960876834	76
50399.94823468642	49817.415981839615	76
50237.27570472776	50537.59903970485	76
49971.85819222618	50055.8115014802	76
50053.73213257964	50152.181120488574	76
50223.55811170236	49559.36948343317	76
50242.539231508126	49477.464571939	76
50664.6610740833	50289.63183705317	76
49712.92868426901	49775.75900254356	76
50105.37971402377	50442.43836252901	76
49965.50483505777	50362.08453100708	76
49635.55290560671	49803.60422684956	76
49758.97353764059	50148.47698808611	76
50299.773257390305	49415.74307966179	76
49578.46795323567	49931.29246778307	76
50397.60734165772	50484.11596427086	76
50755.944769421294	50589.98570828658	76
49910.938264082804	50232.32211293687	76
50353.77538741343	49751.05371166649	76
49930.081695886714	49376.03569828913	76
49905.3528470166	50150.533421794025	76
50171.799668094936	50581.38770203401	76
50101.5055977241	50522.14981314009	76
49728.87660616642	50226.66066701436	76
49614.74463148129	49565.56841998543	76
49500.80134976345	49902.973312645714	76
49532.138641946265	49553.22166468444	76
50015.966978578734	49427.71049740928	76
50086.932488667226	49380.99008141403	76
49923.41924365245	50436.566806457144	76
50836.76283899221	50582.966735554604	76
49652.447473229295	50076.266336112596	76
50486.984623740056	50172.52033598647	76
49449.819114465325	49576.34216681142	76
50742.054859773	50303.48307833929	76
50001.21284961507	50431.58756821593	76
50481.50624781873	50457.40844879255	76
50630.131130694885	50581.615486003	76
50417.08985960003	49699.23460572866	76
49516.20531544044	49628.61584666578	76
49879.37796721951	49316.84534360091	76
49794.63056154097	50269.89782338751	76
50878.681890690765	50514.99074628805	76
50466.48617583636	49863.19643526438	76
50173.03607398225	50487.56873741208	76
50949.084633939055	50480.12421598049	76
49924.239424834705	50515.28300557992	76
49798.47000001772	49299.22241937671	76
49378.501508504334	49615.95901388433	76
49441.81269228799	49667.77999538853	76
49834.080706358545	50186.79588155095	76
49604.181806322136	49712.700329529456	76
50770.45878958263	50440.262796825686	76
49865.224850447914	50057.102794931714	76
50562.27357481146	50082.00797317846	76
50794.15323776675	50237.52087724767	76
50195.10543522399	49637.8222252391	76
49837.896998081495	49227.94712044285	76
50563.013428854174	50543.09783145406	76
50963.78920596171	50557.536517407025	76
49852.12382041236	50550.44335724482	76
49999.47459817235	50544.209596325614	76
51034.42064863846	50489.81073808917	76
49814.7464923451	50473.11384806083	76
49428.634428134435	49933.16474291787	76
50258.91206643346	49750.73377016981	76
50036.92129255241	49315.64661929731	76
50444.18821998883	49941.61403308343	76
50695.18074217033	50373.140288295	76
51052.27482626809	50414.07508418615	76
50871.07391464521	50271.65580839034	76
49354.69695798158	49894.229921541235	76
49879.19040038082	50370.74131591458	76
49582.45239644691	50036.83188729282	76
49336.95482666473	49689.194500501624	76
50124.79031214368	50652.24392526736	76
50874.39356249262	50655.169295087464	76
50275.93873190234	49625.9698280208	76
50592.11087751132	50649.83759106334	76
50462.7450039134	50024.01925157798	76
50336.728296374524	49340.15658062437	76
50200.15920024991	50668.77510273588	76
50361.437777066814	49625.39986232946	76
50526.17457469901	49804.61559457964	76
50042.14742155337	49230.77559979053	76
50861.19855933182	50355.24309652867	76
49959.54606899481	49214.72890083104	76
50436.193544800655	49586.93076114676	76
49636.519882518405	49451.511200544206	76
50395.698598845614	49278.11933972584	76
49409.50550652824	49829.818493925755	76
51105.69594062711	50353.86245319425	76
50370.4891730735	49453.55379358624	76
50627.26128577147	50723.767840317	76
49727.072229128076	50315.54953713844	76
49270.63824780535	49909.69788919838	76
50406.62695635357	50562.52131311797	76
50370.81428103914	49196.40891206135	76
49767.72820942833	49192.29895395106	76
49942.86448363082	50596.78901655208	76
50299.50807005858	49540.84090352248	76
50454.59901501394	49227.895383825686	76
50692.78796442352	50172.26860164795	76
50433.349944394315	49145.1161280714	76
51123.640906751294	50459.816602548985	76
50368.77328007107	50630.25448702844	76
49347.50293936335	49778.322969976536	76
50308.05321430128	49241.589748645965	76
50524.299015333294	49929.030109307096	76
49548.45074849142	49472.03480063605	76
50468.97155170244	49514.81749619552	76
49299.41491426391	49620.89693999891	76
49770.67765999388	50380.264105619615	76
50507.091038351144	49628.20735423581	76
49647.157216932705	50241.34222272933	76
50906.43914377098	50197.03499467094	76
50116.72810374882	49300.49493337108	76
50567.76023564293	50776.83729721427	76
51030.08999318626	50331.80417934514	76
49629.561532915905	50317.6038547799	76
50263.00710909638	50624.10035990005	76
50426.87181555723	50099.00741684296	76
50415.9535193927	49352.7327027638	76
49192.65911310496	49910.37805089294	76
50315.8452042339	49139.407254635385	76
49925.56898955883	50679.47594915927	76
49804.55026785562	50621.25065572895	76
50044.411097642354	49581.11492491959	76
49996.290548835226	50722.39279936833	76
50294.51764189953	49058.59216589649	76
50553.87026884098	49696.97306241564	76
50272.796325459014	50714.5452647466	76
49820.877836999585	50704.44899355147	76
49573.72428057335	50372.49186661511	76
50484.01062043773	50553.8535844187	76
49489.66039309438	49985.41466231381	76
50597.50946865415	49891.77355387715	76
50431.62575596479	49068.043622267454	76
50886.54044270141	50434.15359822503	76
49230.43042032154	49980.53472819579	76
49274.395376722685	49821.37205791594	76
49124.88653384531	49962.45204940826	76
49701.81675353386	50414.90638680109	76
51202.96164314971	50444.3567244376	76
50546.080880193294	50854.67570813204	76
50536.29116316804	49471.31835002163	76
50216.269212295796	49038.49340784282	76
50949.51558302164	50693.046204607424	76
50557.38403129501	50003.10586441934	76
49989.99915897758	50801.214119935365	76
50052.247686298826	50620.59963119548	76
49576.31687656578	50199.29911461771	76
51075.80324949169	50264.52777100591	76
50488.190462150225	49007.86311508866	76
51162.61523718581	50532.458420061186	76
49739.338529990135	50567.69719490221	76
49905.44951785623	49158.49947567831	76
50519.83714773755	49172.46061135554	76
50969.63411808151	50247.71078018613	76
50491.29823125047	50793.511120640076	76
49130.10065398487	50047.79291163609	76
50007.56316690943	49149.74586913295	76
50148.816685350546	49085.7196737942	76
50098.44866524404	49153.3489676972	76
49470.61128846321	49464.49982085191	76
49085.69904846083	49886.09757479196	76
50256.99360950051	50793.44044121974	76
49638.679060533716	49367.6127870992	76
50235.99446500828	49139.53862627991	76
50242.73516099453	49296.73526814441	76
49659.08182784541	50565.12661988629	76
50820.65319885694	50163.59039334151	76
50538.51200137352	49093.13462437181	76
50633.79372889998	50117.95821408003	76
50564.60995232791	50930.22561853324	76
50951.246272607226	50337.74014243045	76
50116.70528543524	49014.92889636432	76
50165.99816690172	50745.587176091474	76
51181.41668482973	50316.04778194578	76
50409.42817226463	50787.9697816188	76
50058.8970788731	48953.002366845656	76
50618.92590538654	49118.92242871793	76
50114.972786610444	50803.75294379573	76
49431.95233959525	49388.68947978632	76
49024.44532095202	49837.59755217353	76
50497.93835627552	50980.327210625095	76
51144.205366555754	50228.723647270344	76
50598.38106643554	49198.84254850726	76
50475.83471079924	50635.62350399867	76
49682.31935087491	50644.18123435122	76
49912.66817651545	50785.15880919519	76
50752.776487952244	50674.05210967068	76
51110.27140835854	50590.54630993688	76
50309.92783110962	50856.80955513551	76
51013.24033778181	50646.834058529996	76
50544.865186553674	48943.974815162896	76
49996.095255689186	48999.781282692384	76
49963.2936289618	49074.42900419897	76
49530.118998537066	50261.789479898325	76
51055.98533160065	50185.59915181254	76
49602.52094088665	50622.94096543809	76
49401.396266471646	49317.36912545935	76
50792.21859587893	50084.79458254828	76
49715.01407625965	50718.49859955689	76
50586.927803067294	49627.253519051694	76
50530.48063377593	49387.683216769045	76
49658.881876361615	50162.98111529949	76
49580.245480405756	50540.212775004	76
50470.88377396737	48903.84314880508	76
49151.796383099296	49833.33768102979	76
51057.18557195475	50100.42986120286	76
49485.348945042395	49307.11206117121	76
49634.219979122194	50746.95293435569	76
49000.362124597086	49910.90316239383	76
50637.38029526595	49274.54821167093	76
49053.04392636898	50052.973661020864	76
50195.744079312	48961.09197887641	76
50632.620456476136	50020.07491625798	76
49965.89809677447	48926.739662898355	76
49290.704037938034	50035.24012529193	76
49095.671777374475	49778.51812045187	76
50436.11609084726	50868.95600934136	76
49720.86751135847	50800.60288290666	76
50515.099100901265	48839.112189203726	76
50545.17514722229	51052.11094756063	76
49475.41693204941	49781.26537044551	76
49400.91107506069	49512.10162165714	76
50392.26034591782	48886.44676349149	76
49559.466943973406	50724.216781381656	76
50388.679260018056	50710.84003591715	76
50590.11298103675	51121.896254812265	76
50567.47215169602	51200.2948422548	76
49545.484847161046	49833.87131787142	76
49521.953559315196	50479.93899693751	76
48996.93723663539	50111.2650362474	76
49338.083853593715	49260.60536174767	76
50611.453033924685	49506.56137286552	76
50410.50062092715	48974.02250021884	76
50710.012439358376	49305.35308203991	76
48946.8170907972	50045.785891464024	76
50646.61947918241	49578.0230461302	76
50318.04048634495	50563.08339995304	76
49355.27638018413	49978.7130814426	76
49071.974571485225	50136.187148581805	76
49835.8787904166	49117.71701498962	76
50480.49223844083	51108.73959118789	76
50165.70680928265	50862.59732474759	76
49568.31476530068	50804.732684202136	76
50532.38022902779	49257.563342840294	76
51032.5195803115	50018.95849075397	76
51133.73009462536	50143.36602657319	76
49484.45277711601	50698.51149992547	76
49912.019665639105	48993.78083736446	76
51044.47727858368	49934.90579014489	76
48999.01800152497	49757.023491469496	76
50494.58319110951	51230.51489817714	76
50674.15135800052	50654.216145397455	76
49931.83548071708	48853.44905008574	76
50719.823362935575	49541.81360624788	76
50654.939539203806	51171.739053761055	76
48923.01444852474	49728.69049536679	76
49840.032780506655	50819.233666507425	76
51251.84426559326	50350.664183106805	76
51099.334341037254	49877.54981499187	76
49451.39773705958	50246.517051532435	76
49387.50680582054	50050.62762428805	76
50600.99932860792	49350.422167404024	76
49155.96546161115	50140.57278755084	76
48913.85758113026	50129.24668084457	76
49750.91141772195	50880.70730474262	76
50501.92161027332	50717.04775501502	76
50614.38811137704	51002.56644790798	76
49852.01272490788	48841.2598253873	76
49877.45528569921	50889.04336409757	76
49603.91048462065	50458.474670187854	76
50415.37165216301	51158.676196873836	76
50447.71341785559	49439.23148939638	76
49488.802582366596	50833.39731310433	76
50192.62895835402	50944.2113496429	76
49454.02072378183	50516.47545067378	76
49665.727787129705	50878.81106182131	76
51180.665106106084	50632.043515638135	76
50108.27153260164	50914.40502142742	76
50592.052741140535	48832.262483130246	76
51180.94288440352	49854.802325820696	76
50633.01400212685	50821.67544565579	76
50532.25496470412	51307.77589516451	76
49414.843642070315	50323.7430831148	76
48905.66987834634	49980.51639269478	76
50424.23042049849	51024.067920373156	76
48850.01267068816	50084.00889417924	76
51033.53573106378	49832.45779574683	76
49933.51307051085	50944.988749409524	76
50675.46761572113	49901.868507007486	76
50660.81130786221	48874.81669173513	76
50039.18377648853	50870.035254919116	76
51193.71131058573	50084.53386270662	76
50319.49443493289	48981.2501961951	76
49148.223324307866	49719.51335240933	76
49852.137499147975	50965.88124554831	76
49886.80715697837	48920.13373159912	76
50589.322428079635	48750.105125815906	76
49836.66917383399	51048.936694830176	76
50076.55570087324	50722.605396282364	76
48834.61809587329	50159.9082142022	76
49217.56069026042	49604.52474959701	76
49811.71525013078	49037.312132288185	76
49231.048999451355	49720.99656084836	76
50424.62973319835	51268.85568797514	76
49463.34303968049	50594.412601915385	76
49358.77236613422	50388.89986733653	76
50957.85274077371	49989.90192142103	76
50597.000722567755	49767.47810095536	76
49451.36574209097	50437.37762025991	76
50872.67475610625	50068.732028509556	76
48850.60480907167	50239.002009597774	76
50677.48809916809	49207.932041890184	76
51261.254484322395	50629.87263287571	76
50356.56625918923	51218.30712864252	76
50369.4189114418	48811.14181886521	76
51262.86080171072	49835.260302180555	76
50584.7803077362	51369.49913996278	76
48960.51175122768	49655.665330665615	76
50468.73782893994	48767.473256415724	76
51285.18180829241	49758.31340234818	76
49711.504631736	49129.38048460014	76
51273.810331947374	50061.84140144795	76
48927.63221240061	50267.23551976018	76
49787.382965246434	48897.48842607559	76
49705.40069631388	48872.21979754125	76
50281.13902599084	51186.417772226996	76
48765.48257783048	50070.08428540188	76
49151.752926735826	49555.36219194079	76
49760.23532570528	48977.90259044988	76
50972.17031899716	50077.52162036019	76
50120.89244484934	50997.84870672499	76
49219.04548497205	49516.60073544424	76
49694.37662270115	50496.37760041784	76
50281.452876733696	51268.34029739943	76
49508.86479945234	49707.86970583995	76
49857.50206780277	48759.53696212999	76
49636.38767625011	49283.63076190191	76
49524.245968682415	49378.36689420609	76
50462.595871904545	51348.86113513964	76
50976.11384022382	49884.00455396391	76
50082.23216861542	51067.92591277259	76
49768.98163409658	50961.49376056155	76
49117.78840130391	49627.32324101182	76
48939.39145968246	49574.46479647719	76
51238.47358692648	50514.93344423121	76
49919.86146993009	51069.01262335388	76
50316.44655391906	48870.933490868854	76
49229.825100576614	50174.470818323025	76
49036.06649815369	49632.01410245021	76
51129.44423104604	49793.11149700613	76
50731.98963767668	49966.030984938545	76
49301.01464086468	49184.359518127	76
51207.6723724362	49763.605973367106	76
50035.69539764926	50954.11076063855	76
49309.04198777833	50188.89077438202	76
50294.0900270789	48777.841604105546	76
50164.66372648935	48888.52103894117	76
49374.13884529964	50468.27029711723	76
50660.86715856997	49445.747521477	76
50336.88629192901	50934.28631328729	76
50339.79283630632	51328.35474712724	76
51316.42134219186	50501.50456726506	76
50086.92887119107	51147.305393546696	76
50558.72242316432	51443.6076053436	76
48699.79733544322	50122.34352856668	76
49938.011088904925	48776.642805684285	76
49696.006704744286	51002.584418566745	76
50571.1629687866	49021.824187380764	76
50707.71919071109	48936.79552723569	76
49009.87578582355	50279.71003630215	76
49337.94848324659	49454.51486624598	76
49862.36568981091	48679.13448326086	76
51349.78603682541	50571.595899318745	76
50019.548802439014	48756.22534251656	76
51275.074176836155	50708.60546594709	76
51228.21590983703	49922.06997291636	76
49427.77662655065	49237.13181898306	76
49689.6133442145	49203.34798951325	76
50002.92150421538	51048.174100267715	76
50715.38040783914	48810.21652517199	76
50205.95180058628	51297.51636999592	76
49890.401752566344	48599.41568174759	76
51113.0581816096	50670.51381247066	76
50750.86555968847	49167.07910778604	76
51347.15472994251	49711.268828826804	76
50209.30126927719	51025.46119079664	76
49480.29813872952	49175.17998255453	76
51367.10809514982	50652.354628113564	76
50905.776029220884	49845.36746777427	76
50176.19217987179	51377.06458558755	76
50222.57241154199	49395.484640191804	76
49467.4792971717	50169.92253628389	76
50711.429522923514	50063.18650592691	76
50568.938646864204	48673.10514166435	76
48673.477448539816	50203.17531353929	76
51281.29110346821	49978.09348914084	76
49230.02396400764	49144.8885872678	76
50007.53439520359	48836.51359614334	76
50717.141944233656	51219.938206849234	76
50814.81778433442	49951.17543360245	76
49777.024221821695	48807.88212996108	76
51352.68111143539	50068.80369978771	76
50605.91545510884	48599.62256058559	76
50743.785415775856	49005.08979441862	76
48722.62109169474	50001.74979664724	76
49473.16971183906	50064.58112250897	76
50199.522589866516	51203.12617179686	76
49646.98431666562	48820.95380093314	76
50546.933084410935	49559.30418127959	76
50667.137480699006	50939.47302358578	76
50678.39177742562	49788.11853016672	76
48875.57137039517	49793.217252324925	76
50650.27947391684	49038.58204617794	76
51172.98957522854	49977.74898823954	76
48863.53780511308	49666.84748078702	76
