# Supplementary material for: Abundant Topological Outliers in Social Media Data and Their Effect on Spatial Analysis
Source: PLoS One. 2016 Sep 9;11(9):e0162360. doi: 10.1371/journal.pone.0162360 (PMC5017681; doi:10.1371/journal.pone.0162360)
Supplement: S5 Dataset — See the respective attached file. (ZIP) [file pone.0162360.s005.zip › S5_overlap_lws/clust_78_87.csv]

50000.0	50000.0	0
50005.617866136956	50000.0519731636	0
50002.52047643192	50004.876090250946	0
50002.689334711264	50003.13657812308	0
49993.82957819091	50000.67820598295	0
49999.02133034173	50002.74311771021	0
50000.62508924751	49997.57153556058	0
50003.12463782944	50000.09610427862	0
49997.57385027558	49999.84121669528	0
50000.7474054147	50010.00724846448	0
49994.4714122237	50008.6578664922	0
50009.65697956892	49993.518401903086	0
50006.21919399996	50005.54852243241	0
50001.095320914435	50006.51696888545	0
49997.76648551505	50011.80979805977	0
49992.871942356476	50015.39754370275	0
50012.74981278483	49986.73871695857	0
50018.58647191826	49990.55611261125	0
49993.479156172514	50013.71835514086	0
50015.96499319302	50006.705808788436	0
49989.3655601913	50011.220919868014	0
50020.12901804716	49990.64524344877	0
49997.53397774438	50013.28163175991	0
49992.02291687238	49993.22394946702	0
49993.70087287382	50012.49075380555	0
50014.038708603686	50009.481436982765	0
49990.5206090736	50010.10707474396	0
49995.815075999715	50002.757859915895	0
49988.57262477311	50018.87567586168	0
49985.205754429204	50018.991416067714	0
50000.753092597726	50008.92987510806	0
50007.12835689727	50004.5064469943	0
49988.18316939765	50021.965627571284	0
50023.00980510928	50012.84799172331	0
50015.303310407464	50002.549411548316	0
50003.71952171015	50003.70894044671	0
50008.88986368925	49979.077652611086	0
49996.81979534139	49995.34390749475	0
49998.94671960802	49990.96645783639	0
50007.58827520875	49972.71365685861	0
50008.876317257826	50005.85307888341	0
50000.8144250401	50013.706889942834	0
50003.714838425534	50007.820901458785	0
50001.588387733704	49976.2283774819	0
50016.100105237405	50010.206884821266	0
50001.35678820628	50015.50812547974	0
49986.21253594532	50016.916857276745	0
49996.35393901498	50000.28888942667	0
50006.46273709469	50012.86513056279	0
50004.75420497777	50017.69122242193	0
50005.66435559645	50003.276707844845	0
49992.34798452613	50027.8751629872	0
49995.45944176766	50024.66749863028	0
49984.74545734642	50026.693621182414	0
49991.107740510946	50005.27986082665	0
50002.66515454976	50012.75072682848	0
49981.244047583124	50021.223953608634	0
50024.3612314805	50010.80504013063	0
49999.239320752036	49976.959525565035	0
49987.115787018316	50000.97386580161	0
50005.81254185144	49991.93259326773	0
50009.513775259125	50007.19859393015	0
50022.34214683989	50018.54227954308	0
50018.211643719034	49989.32904480352	0
50004.547079700096	49982.58527082029	0
49988.8456146988	49993.5372812326	0
49990.448020219235	50002.43383338751	0
49988.8883163795	50025.70348757823	0
49993.95605091015	49990.62298435866	0
49979.57349343251	50017.44743331287	0
49993.61998194337	49998.8335980756	0
50014.931316771435	49985.91142186888	0
49993.608343833825	49992.74728509485	0
49977.440538726456	50020.13597552961	0
50007.968850473684	50013.02057694987	0
50013.34750767807	50004.97356768187	0
50003.200530054564	50017.44372002275	0
49999.23305352258	50009.409663930746	0
49991.425046132455	50023.405105677804	0
49994.724523319564	50019.00029264135	0
49991.27881765631	50010.76046682384	0
50006.84586173645	49978.00618291794	0
50028.831314768526	50011.34911333689	0
50001.3612650346	49979.21196468529	0
50020.98863127538	50004.80596532164	0
49998.75093557429	49995.82732925432	0
49995.4441258003	49997.28253788326	0
49991.489081565116	50012.21829990068	0
50006.24099323281	50011.48454490207	0
50004.79866590971	49991.89932227533	0
50016.233772829895	50003.19904894724	0
50016.714459267714	50015.182749829175	0
50017.7315448403	50017.16734048088	0
50021.991572317085	50017.52189201108	0
50006.91518930322	49998.42962103721	0
50007.56048927315	49991.89347014625	0
49993.93809606977	49988.93913320493	0
49987.00664227186	50012.58033247648	0
49997.0858178483	50008.93395138812	0
49994.04919956522	50016.66461972759	0
50011.84285352973	50005.72617756539	0
50014.481944166946	50006.68362759123	0
50007.871174675056	49990.44715453634	0
49993.63386266311	50008.00409428245	0
50022.74306037996	50021.18141586944	0
50005.93254669708	49984.05523899566	0
49992.24889826113	50009.939607623324	0
50008.4427934885	49998.58463635654	0
50001.04290890485	50011.37214186102	0
49999.3052704781	49993.19977632991	0
50010.89753360852	50022.16578353757	0
49993.175524820836	50006.918569045156	0
50016.91622746796	49988.41137453173	0
50003.59408194109	50010.58844588422	0
49989.481770527505	49995.4861177332	0
49984.73585085144	49994.20070302458	0
50012.837114776354	49985.1365133406	0
50000.34305247011	50012.785151609714	0
49995.93687457166	50016.99500522154	0
50003.31097355637	49986.238309245724	0
50000.04605916713	50022.082498322925	0
49979.589436539696	50028.499326432466	0
49985.52414874005	50010.01286309389	0
50007.108907010544	50020.95847414887	0
49986.966473469394	49991.51938352491	0
49996.327747491756	49980.00227674999	0
49988.17212697217	49996.38698153703	0
50019.31313217457	50007.61923985611	0
49992.53588896353	50022.37133355393	0
49999.09466713823	50013.476121375024	0
50029.14446966455	50014.75448633938	0
50013.38928689112	50014.433837214296	0
49991.27886238349	50020.93796858425	0
49991.83480712943	49987.47643329798	0
50024.589045646135	50016.69583277622	0
49990.247207031265	50014.37724764673	0
50003.43966867959	49997.20275845644	0
49979.17630883298	50019.5881879999	0
50004.97473340724	50011.470830402024	0
50000.53356820436	50002.76897484182	0
50001.61653316917	50021.572832778234	0
50018.94424032681	49993.60663840168	0
50020.38047703234	50020.74765985587	0
50003.83350669472	50012.03122730116	0
49994.89504568151	50012.84439750901	0
49996.87682846905	50025.861913791916	0
49997.098711243336	49994.16967536577	0
50008.03526460013	50010.35644971345	0
50001.92318083519	50017.45295154525	0
50000.377491796935	49976.984220335165	0
50026.91338485968	50022.55672487124	0
50010.45322470468	49995.07446463879	0
50025.84685964897	50018.18498681671	0
49990.80211823522	49972.58716393453	0
49994.72272385651	50011.37120620343	0
50001.852378398005	50018.878474248006	0
49993.667654834906	49987.16892821146	0
50007.45552580738	50016.24722775261	0
50006.35128652182	50019.260102430024	0
50017.30387364059	50007.37394946992	0
49992.58703477916	49996.877168060775	0
50009.947620039384	50010.555094314834	0
49981.69947842373	50032.69512916941	0
49998.7770444248	50004.736977470784	0
49994.8396787193	50028.32619228644	0
49982.117999111564	50004.50644407321	0
50013.2587395598	49973.331376080634	0
50007.117533706994	50013.97330272922	0
49986.106936163014	50005.875429998	0
50001.72815943438	49991.6223069385	0
49998.46111792426	49998.329947724305	0
49993.05079443288	49995.51758079045	0
49989.09372078051	50029.30164552847	0
49992.520614717694	50005.040407713124	0
49983.052676738946	50016.443790599325	0
50009.99933301167	49987.13042252917	0
50015.98052851708	50019.71642252736	0
50016.21088632802	50021.48245778065	0
49998.70534882709	50006.917655615514	0
50009.12283055781	49982.086019546914	0
50019.024422535396	49979.180277617896	0
49990.26812337824	50030.2433063761	0
50003.491373859586	50026.35326489596	0
50014.994024579595	50017.72461282274	0
49999.503039100484	49979.993643984395	0
50016.59446989725	50011.704717480185	0
49987.5977680182	50016.2290938631	0
50006.390223561066	50006.65247227412	0
49981.80446184957	50026.90913270939	0
50031.93010862833	50017.21669287606	0
49987.002216492045	49994.37889454773	0
49985.92984921823	49988.95089163288	0
49987.43993140122	50031.405447704085	0
50013.74744611762	50012.43595942395	0
50018.7613895136	49998.645986736985	0
49976.04473665306	50022.98122919165	0
49987.940111189746	50038.4642042733	0
49998.49833424281	50015.34065276485	0
49994.770924699485	49982.39483626172	0
50000.81946056605	49989.27299020345	0
50016.92192325264	50018.480079521134	0
49995.77472700451	50009.82146876009	0
50025.69800720146	50020.491751462134	0
50013.55698775832	49971.58637274212	0
50011.00484594075	50005.00909070638	0
50026.67566909949	50012.980460931394	0
49997.33402353429	50017.842517393554	0
50004.40707653658	50000.68201633885	0
49990.062388632665	50021.873354042815	0
50007.94935946199	50000.55027054603	0
50021.52709422977	50008.28070517207	0
49974.42067889195	50019.43514323515	0
49993.46267817778	50033.181532471506	0
50011.86235055272	49996.41798817724	0
49987.663678211175	50043.84812144951	0
50007.67900232572	50007.70860501627	0
49994.15871647191	50038.08133593811	0
50007.33149770581	50022.79586273945	0
50012.948596504204	49999.23930996417	0
49994.60830319436	50003.57991862978	0
49983.259687413985	50006.67382320212	0
49987.767663779436	50025.748578925755	0
50000.377272225785	50031.02940101947	0
50006.200386445016	50001.51095319235	0
50025.26392312976	50023.16967630435	0
50013.22075925868	50006.565093937745	0
50016.585940684716	49986.990231434385	0
50010.34109688018	49983.7662747601	0
49986.57033639794	50020.426911942945	0
49995.74608418766	50014.093268935794	0
49979.820894012235	49999.83087349788	0
49992.848058799624	50018.606894891454	0
50009.49589345917	50004.08409166397	0
49995.445185531455	50015.34504338111	0
50012.65381958483	50021.704694713684	0
49996.32469968638	49986.25708256548	0
50015.35167753262	49996.81578074006	0
49986.545683340795	50011.15751195093	0
49999.01544000135	50031.23030123682	0
49984.04955694483	50033.704391224725	0
49996.34341982974	50016.06335658903	0
50003.28740459564	50033.504668726906	0
49991.228567853206	49998.994701024145	0
49998.48690694425	50034.82578726027	0
49978.796080530774	50029.228557862385	0
49972.68784987362	50023.40757561975	0
49979.767530607896	50006.443727209575	0
50003.901374846355	50022.071294366	0
50006.68412061943	49996.90955893893	0
49984.807419862154	50032.82916653138	0
49978.76889817724	50004.212907244015	0
50003.12234167268	49996.03595609164	0
50015.35949676402	49981.16546488212	0
50022.09116220106	50006.067597515845	0
49983.69614882663	49993.828876330015	0
49986.78398419033	50021.42345671076	0
49981.729597247	50017.71289487197	0
50005.12751088182	50026.85013294925	0
50006.22458721331	50010.28292114303	0
49996.483865586386	50007.00468741623	0
50009.52473506737	49992.39278211181	0
50014.49173332011	49995.93493838386	0
49994.50958438835	49996.90612479115	0
49987.59907203679	50009.38172949153	0
49984.960476002576	50031.0667794853	0
50008.74957161253	49994.92256567525	0
50010.46636301196	50003.077502344924	0
49984.148036034974	50017.19326230654	0
50004.971353289846	50029.65237519613	0
50012.70520670574	50000.99789815918	0
49989.42472028371	50007.06726861293	0
50027.670453407736	50018.20325321183	0
50011.440803861224	49968.8031552737	0
50037.945541020505	50011.155881581384	0
50001.96560497818	49985.14721363819	0
49991.94746759981	50013.46046976003	0
49999.00956378052	50025.146383235246	0
49982.77803511375	50003.13282277213	0
50014.11323694496	50000.20060613697	0
50023.13171616355	49987.58322604696	0
50004.21835121946	49971.40399318016	0
49990.15117831817	50013.05817990865	0
50008.16124251416	50039.635897582004	0
50007.9107866898	49997.54848848105	0
50000.976005797296	50001.37556251932	0
49996.1869171375	50012.1411597242	0
49981.777229712156	49995.12804494148	0
50010.25573551855	50024.995130932744	0
50002.20217308013	50029.874141640044	0
49990.618018822985	50036.4754032552	0
50022.654906278236	50014.17767062547	0
50000.18629733061	50004.775095715304	0
50025.70954018735	50015.05150700048	0
50028.39076938722	50013.5273054852	0
50004.52778030394	49989.54551679142	0
50016.11597760707	50023.63763528583	0
50012.06226017531	50002.80007589341	0
50015.57500712852	49976.59380574366	0
49994.04699387851	50036.766962947055	0
49994.23147591261	49994.86285691521	0
50014.20591833191	50001.96130031095	0
49991.086709624265	50026.4410707605	0
50011.53302681228	50007.14228004492	0
50017.28634181816	49997.76666689308	0
50009.97828130183	49998.98694511831	0
49998.42280858828	49997.16648699374	0
49981.63287193219	50012.98265475019	0
49991.38352638326	49994.802665766714	0
49998.19710648119	50026.74208698699	0
49989.2673735177	49992.100332574526	0
49983.60754580687	50026.18559871288	0
49994.711411941484	50029.90708723193	0
49985.614406423905	50041.25400036813	0
49989.39807355238	50009.12529163965	0
50001.85647537816	50002.18674254224	0
50007.411759296454	50011.884343995625	0
50012.52113279647	50010.93874121604	0
49995.30592486966	49991.43488924765	0
49979.11028741994	50021.34781520681	0
50011.93847514872	49994.777266105055	0
49997.2733219588	50022.30152669196	0
50003.09050523105	49994.98168183356	0
50023.58458192335	50010.008031241385	0
50024.400635161015	50015.63969515379	0
50009.31669316404	50000.960651664485	0
49988.547157255955	49986.54015875034	0
49987.42716531743	50019.481186598656	0
49984.02617602661	49992.260688525654	0
50006.996567558	50029.43673642438	0
50011.17538221257	50014.127750046806	0
49997.479248524534	50003.13788148927	0
50011.23886805816	49977.80876427163	0
49992.68056377014	50025.21909796744	0
50017.791785206966	50004.10504468356	0
49976.18799995448	50019.12711047864	0
50003.16269428631	50018.86082004992	0
50013.78688239874	50015.99415080916	0
50034.04869841953	50014.82994020081	0
50020.13939552426	49964.31969397732	0
49993.31683021726	50002.431098134926	0
49989.127824122916	50001.31052695597	0
49989.148691333205	50036.650567528675	0
49992.04054653573	50033.88130223572	0
49997.310770919445	50036.47767098101	0
50014.313896486216	50011.5437939993	0
49992.59109417176	50000.573211457	0
50003.566652880276	50030.50523785303	0
50008.267877108185	49989.07992392232	0
50003.849215893635	49983.772560070334	0
50027.92889428372	50020.7037335592	0
50021.73705097939	50009.564116499336	0
49979.67136981523	49996.9167302186	0
50023.68623823112	50004.8260394773	0
50008.60181165578	50003.29954302877	0
50007.03426341326	50002.78519483586	0
49994.34337435215	50032.255215823694	0
50008.65204366756	50021.587738195856	0
49991.824498461094	49968.903099107214	0
50018.683804969405	49969.64528418167	0
49994.911833902814	50002.06249770319	0
50016.093547154676	50001.04383182233	0
50014.49326475696	49993.41580814624	0
50010.70785577176	50012.68365077591	0
49992.09018308693	50030.92397957105	0
50009.82484592517	49966.31554819194	0
50009.86338540017	50029.15447883959	0
50017.04459773899	50009.42883168941	0
49975.05479511751	50020.48444939664	0
50018.814266957874	49976.935422037845	0
49972.86988915821	50011.1602949544	0
50018.73839936864	49964.38397057632	0
49986.31902075687	50007.88823209961	0
50037.84677869666	50013.49214320599	0
49986.7626497455	50022.57075428513	0
49991.27558686835	49997.38676047086	0
50021.65196854081	49986.9755175455	0
49991.72022925353	49991.05799227098	0
50014.31039277268	50003.195809406076	0
50006.33076488964	50021.85080608137	0
50002.45842725257	50020.733578880114	0
50011.95436890833	50032.05146346114	0
49976.475326719534	50026.32249645093	0
50004.463461898726	49974.22705170795	0
49979.26540775074	49998.92037446053	0
49985.75689271241	50024.974625693074	0
50016.455724572654	49985.246793367325	0
50017.17577699267	49991.01902038148	0
50000.601946745934	50034.29818728195	0
49992.16185760877	50007.363039662254	0
50008.80198918544	50016.70893323739	0
50008.86332272949	49997.23757014096	0
50005.45492158128	50004.812675392786	0
49969.349246922604	50022.47156029463	0
49976.08853392796	50028.32756045967	0
50002.331688862534	50006.25738942542	0
49985.74764509577	50012.984861611265	0
50002.02318493679	49998.08436648884	0
50001.91558525365	49975.034283284134	0
49999.095815587745	49982.605861267206	0
49978.35180052781	50017.54967237323	0
50012.38340044227	49979.87179005157	0
50023.600333695045	49993.823460517066	0
49990.4001842264	50016.861106052296	0
49996.075796262594	50028.875218757785	0
50009.63871960279	50009.357844056445	0
50014.32338329563	49980.620621059534	0
50004.370390024604	49999.55927239333	0
50009.933266449494	49981.04026973331	0
49998.279070073906	49989.14790118183	0
50000.09027862911	49985.965986953976	0
50007.58425433884	49982.493922115704	0
49993.48622997502	50027.222240225536	0
50017.4955434832	49965.03907990478	0
50010.51554905166	49989.16362642156	0
50017.824674773416	50002.22275061968	0
49990.75178922058	50034.86742795569	0
50021.88043196609	49961.175165641675	0
49996.64421145819	49998.7371607102	0
49991.75780021829	50019.4660592154	0
50027.913500418224	50017.15451996617	0
50013.81569746937	50019.689133858	0
50004.28831352451	50038.52084396365	0
49992.77931921248	49991.59900125161	0
49978.65701512325	50012.84377515613	0
50004.77482026446	49976.135135741635	0
49995.813684054854	50035.236614467474	0
49983.03468438865	50031.81985864512	0
50004.71734782377	49993.66931775265	0
50025.85747707013	50011.10938751277	0
49968.74387753086	50024.80184334084	0
49983.529336245294	50009.64252562868	0
49993.39848285341	50003.617739878144	0
50014.46718570509	49983.96089301351	0
50020.173441734536	50016.480228422304	0
50007.693507416174	50033.053834120445	0
49993.186312447346	50024.280714627246	0
49994.973836738965	50021.34108776201	0
49987.60408232425	50005.36708203352	0
50009.56722554615	49985.41140067304	0
50011.064823329914	50009.00448136461	0
49987.27549327144	50024.53233017405	0
50005.69923091442	49985.19514755773	0
49996.55414988045	49990.38935152011	0
49995.07237807018	50042.04749290123	0
49995.256284043724	50007.171566107325	0
50004.63754884523	50025.44366895706	0
49993.49255571869	49978.12434827637	0
49989.83621802233	50027.89987456958	0
50001.51715467434	50004.43497947403	0
50001.41748931328	50028.01783116377	0
49988.46472947548	50014.56638681003	0
49995.615601532205	49989.10904325816	0
49999.81186632161	50032.984149561446	0
50018.44718751919	50011.09523383245	0
50006.87791557796	49974.77446315902	0
49998.651631418616	50001.085531096855	0
49973.43281330659	50016.31538166456	0
49999.58320808095	50030.37685735507	0
49993.2894251306	50029.713716955564	0
49975.40500419498	50029.76201243983	0
50024.11542290242	50025.79299951493	0
49999.27756647585	49989.79791973968	0
49975.331603970415	50018.305052245814	0
49989.444688856944	50015.01093933485	0
49977.12504489644	49984.27347298042	0
49990.25690366514	49976.93831099457	0
50008.542487659186	50029.22940403769	0
50030.156146407935	50022.63532110915	0
49982.07322711716	50040.05289780173	0
50015.510839560164	49974.52445377229	0
49991.451148315326	50008.25060634001	0
50004.828070634074	50001.96933190945	0
50005.25330437662	49996.96558677492	0
49985.312292490395	50028.4759868639	0
50009.362837543355	50030.82482796203	0
50032.563228420164	50009.47854831758	0
49995.611104707394	50005.87596824924	0
50030.271117137454	50014.62710637189	0
49984.88558796916	50014.44361380154	0
49964.64000266914	50008.941933773196	0
49988.96237106808	50042.15384836116	0
50009.56366943694	49988.76303901595	0
50003.12119682203	50036.8696976103	0
49992.18350608743	49998.14283062459	0
49981.495117914346	49992.42868929224	0
49974.716587797215	50013.61636381599	0
50007.40338647013	50005.50670355559	0
50004.1132212756	50009.0422421293	0
50010.68776219184	50018.411945879954	0
50015.32555646248	49998.84607093262	0
50030.745394478356	50020.15587370813	0
50025.03173903792	49992.682176105074	0
49972.46927924088	49992.61330818193	0
49996.89332440772	50014.40214761091	0
50028.82168033592	50008.767927582856	0
50012.027869657475	49992.27122572834	0
49986.86969018716	50002.801212535116	0
50034.801909062	50011.167777959345	0
50022.083673384936	50010.63417620861	0
50009.30764203974	49972.31312632704	0
50060.16466145498	50202.151911498695	77
50113.54358594948	50139.732243291844	77
50130.041173836915	50056.893391756785	77
49976.919770361616	50190.088860251824	77
50202.03231251905	50088.52680390027	77
50042.74768042	50105.29347735131	77
50219.1066774334	50009.50538902438	77
50096.03299766256	49984.90894612128	77
50041.512929054545	49928.28823236165	77
49893.0967634424	50191.77731269828	77
50238.55282185777	50164.54237841338	77
49830.42092723855	50249.15841899503	77
49822.990844889544	50327.453752946036	77
50317.64868879293	50169.44516808913	77
50130.08672412416	50252.32409421069	77
49747.83746275256	50264.849976320445	77
50189.10644616414	49937.213557409035	77
50254.750841091685	49880.447931079514	77
50334.650270037506	49868.60961583918	77
49708.78683579044	50189.2645242595	77
50118.40567904705	49900.9771775792	77
50168.892943488914	49830.58254437573	77
50315.557523966985	50247.57371965084	77
50296.43563943152	50330.98228651339	77
50274.802367159806	49801.31158561265	77
50283.88552852045	49957.34627481468	77
49635.02943909953	50163.4535896096	77
50084.27937253277	50321.30175235524	77
50354.929810948124	50383.42965307473	77
50202.8685092218	49751.803961043144	77
50151.672979880954	49687.20574373457	77
49759.36708833563	50386.366257955866	77
50284.127700342826	50426.59429272268	77
49673.70399325859	50392.24712864554	77
50389.35965373401	50214.0830817116	77
50291.28151985668	50092.3129282921	77
49633.98350241965	50323.83172159895	77
49987.69366815019	49985.24741558065	77
49686.46900695942	50094.1201986466	77
49927.5608179964	50262.442101473454	77
49569.07784486136	50208.50491363242	77
50058.66486049297	49850.195621306055	77
50433.27161257883	50407.375720121534	77
49893.60961543457	50112.8610360476	77
50318.21225968265	49726.302528630775	77
50370.576749648404	49943.796505412836	77
50031.66268267907	49774.80272727778	77
49964.2160697395	49902.977371377325	77
50407.89463679779	50294.772265874395	77
50025.07186324381	50376.536398648896	77
50205.71649299928	50411.35406380116	77
49883.91721004232	49878.84986034733	77
50329.35721945858	49648.785928803285	77
49953.39760851827	50408.11844539142	77
49602.69357322828	50090.74925614959	77
50061.11688779329	49695.98271141676	77
49809.923762988605	50126.738526208166	77
49504.905294151795	50151.19264900335	77
49903.9992736345	49956.623453215965	77
50142.33212480636	50470.867538841616	77
50048.461523049235	50451.32500458674	77
49525.761027155255	50281.74028914469	77
50095.499887869155	50536.12039138104	77
50096.568362962724	49621.65668929762	77
49905.28506178658	50342.33929547646	77
49953.042544833304	49743.3327360652	77
49841.45516871084	50003.608117992946	77
50103.10263779671	50614.249280132746	77
50166.02530635171	50332.86166622786	77
50402.599223379926	50016.01009572169	77
49862.424781266636	49801.295963619625	77
50091.18954253672	50696.489572878774	77
50037.489806072175	50761.260933094076	77
50252.11706011391	49675.58263741588	77
49753.76744304142	50472.52219797745	77
50386.09426977947	50121.32982354535	77
50126.21947386252	49540.17850539525	77
49766.368528984196	50036.218648928996	77
50058.58581746576	50841.93563492454	77
49813.91214747959	49731.088824938844	77
50360.88782500135	50466.07402444457	77
49744.58186015	49695.34372878951	77
49945.49703922297	49662.73230836805	77
49825.168337371426	50435.38031333059	77
49785.89322612962	49939.00994401157	77
49828.87972179079	49649.45303006151	77
49607.350121241696	50010.7622993765	77
49996.70894262339	50902.46858054673	77
50470.38434374664	50216.77461944024	77
50494.97890002299	50295.35825323364	77
50017.46893433983	50529.96792258813	77
50119.028050603665	49760.0335228968	77
50113.88814386684	50395.22489512919	77
49676.055519326546	50499.81965837746	77
50474.85101723974	50049.762955007594	77
50261.39834073111	49597.51365398279	77
49659.02438514089	49683.57660534276	77
50272.743690432835	49513.122600363145	77
50170.82985276028	50571.28667086075	77
50090.87439107162	50913.727344888415	77
50255.89043754027	50578.98860636623	77
50169.910847438856	50714.808836636366	77
49784.41953440747	49804.838210032474	77
49913.06526976425	50919.65181874676	77
50214.15073512882	50645.201618809966	77
50349.98743352676	49493.65962180239	77
49459.98525252623	50238.72850698721	77
50552.567796967865	50348.29763510837	77
50404.44070917751	49727.236812348725	77
50413.07239709088	49435.921223775054	77
50378.26539974066	49363.69862966473	77
50049.71700617578	50988.51183353117	77
49585.62507468579	49651.15500080111	77
50607.21375551175	50282.32753681472	77
49702.643496717516	49834.340348216254	77
50333.22792614987	50548.203283553026	77
49690.129546642565	49605.06670844803	77
50018.204338933625	50615.17549466363	77
50553.87434725876	50039.25589943018	77
49571.05673591706	49940.90362682513	77
50227.46709982658	49449.06051290274	77
50538.46054317488	50119.4763975412	77
50547.96039502741	50227.7548291072	77
50295.55747676431	50651.96076394624	77
50394.31600895064	49284.99214955839	77
50398.964656733435	49815.42655340268	77
49697.369250387	49997.925770815535	77
49721.40941856199	49528.083148891594	77
50151.28672478786	49415.14579017757	77
50529.72310900575	49962.97643515242	77
49524.74432703465	49702.519735957285	77
50473.96827676747	49485.68669707641	77
49934.92992772409	50626.07737286773	77
50239.14960084856	50498.94762819045	77
49421.370135762736	50144.59315225658	77
50167.60521921964	50799.17705551837	77
50232.376035971545	49363.52749111796	77
50632.35379502538	50041.98471375116	77
50266.808011336565	50732.09596002984	77
50694.29703144815	50093.02927660728	77
50305.917562903414	49402.31736947043	77
49627.09416802184	49550.20169694095	77
49502.47334887506	49984.10028946752	77
49502.96883191888	49901.569899884445	77
50475.979974995935	49299.28645884081	77
49674.4076763387	49915.330978443926	77
50397.445716663286	49609.85417731909	77
50071.4826902695	49388.973124601995	77
50436.19182860284	50508.142540117755	77
49518.01579233775	49822.62918918989	77
49896.89948764952	50694.435703511954	77
49358.26956350185	50203.21813631124	77
50153.12926760683	50969.0027006739	77
49850.29714904049	50631.59887841807	77
49607.1663323938	49466.42790056627	77
49952.30597202717	50833.64063773932	77
49513.76915486066	49614.80128630329	77
49841.113539865575	50515.132452929196	77
50532.5317050351	49242.37701527275	77
50581.14742473697	49310.307862941445	77
49609.338783690124	50436.68275379829	77
49390.98500387714	50071.0961909097	77
50120.89167248462	51047.721372554384	77
49590.33765866755	50513.26911076533	77
49596.12759205485	49792.588779711084	77
50283.82021457126	49303.54979629154	77
49873.429854097405	50847.38954806335	77
49773.69953722508	50595.71625410153	77
49965.54502082861	50986.814275140074	77
49542.13671920016	50394.41061111778	77
49851.79152153248	50760.46118130693	77
50462.88909881123	49564.71093093111	77
50689.37544741278	50178.1151269244	77
50758.91437752473	50141.69581174497	77
50489.496617387835	49403.80748826372	77
50666.14025797557	49293.55739117816	77
49416.75219609986	49995.58028200731	77
49475.33046205665	50443.68402856413	77
49887.86788770719	51021.84682937583	77
50617.42040226056	49225.33336917363	77
50016.403545679765	49604.788209187594	77
49939.4037844406	50516.74388534879	77
49755.765746776604	49452.14210379333	77
49441.81821189345	49714.39630962605	77
50751.90603598015	49281.301433266024	77
50230.05965697337	50998.421634252256	77
49794.864489660205	50867.981788814715	77
49419.59475123533	49900.660557773095	77
50338.9081330534	50772.62010798243	77
49716.94968985374	50872.78430048961	77
49815.30315317614	51052.63868163336	77
49459.27910171163	50336.1572743554	77
49934.308543512605	49581.064568790454	77
49985.75131896903	49393.31153551265	77
49706.577888650194	50642.97116713559	77
49385.00801029832	50379.07156535767	77
50463.239825470984	49203.08482231225	77
49771.00864147413	50764.29013194843	77
50437.54530278088	49121.54152291357	77
49550.53810304374	49529.254044438385	77
50835.03584407397	50103.23248348744	77
50068.91998365221	51111.442550135136	77
49804.56413900589	49386.601825752514	77
49313.09563128364	50411.65567823088	77
50542.31358599108	49578.9041906428	77
50622.506605815994	49553.75563293515	77
50444.2539382636	50593.83166602254	77
50066.14120393442	49487.52887605936	77
50462.384709262966	50677.144827452394	77
50533.94805597775	50724.33870919845	77
50744.12312364927	50022.797643869686	77
50653.327413985644	50351.99003962268	77
50480.40626675416	49748.91134022855	77
49693.98935399535	50746.19186550592	77
49468.87520288866	49503.41515280893	77
50203.246172466985	51074.42498628139	77
49505.87107083742	50524.61373631889	77
49350.504354574594	50308.36077901618	77
50359.56565673206	49096.831561294865	77
49546.97530012012	50593.03353323089	77
50228.424520493645	51153.093710026646	77
49615.266975146755	50643.117840506144	77
49485.12904949768	50068.85785565987	77
50341.92873486211	49012.78376449251	77
49334.626707490854	49903.87221425615	77
50661.46755533872	49372.09312554329	77
50613.22253653873	50693.934624794376	77
50376.76043556241	50671.7796703509	77
50442.42290282729	50758.745057799904	77
50611.37059146971	50173.22068018588	77
50704.188676553305	50260.09636511515	77
50777.62293080749	49950.82484287233	77
49856.19659380268	51121.11080517013	77
50324.72660756436	48927.539186303526	77
49314.7400044225	50135.16570600576	77
49403.27170366699	49787.73715469467	77
50630.2086018839	49471.40792966863	77
50222.7167950319	50268.56787112992	77
50452.654715498626	49950.640826974595	77
49985.19125284277	49484.47066062677	77
49637.59779553316	50901.33272103363	77
50094.428410295266	49313.4863151168	77
49863.95261114573	49543.34905817239	77
49269.43796595486	50201.75265996016	77
49926.71821320747	51157.52003494264	77
49433.713997052866	49631.890772260514	77
50403.751786162116	48918.94827335421	77
50764.70738039434	50313.77576033062	77
49365.43544954518	49578.01571957803	77
50784.39268450402	49353.61491540752	77
50476.27807177786	49664.04460056913	77
50255.707250295185	48965.32025325723	77
50142.26593462881	49249.58655035866	77
49745.11652708255	51087.895754094614	77
49785.30283179147	51161.51839288713	77
50303.86218202428	50965.18598115266	77
50385.22011284862	49186.181013734415	77
49336.74316437819	50006.2470947207	77
50527.038398150326	50613.75352461235	77
50308.86423711577	51130.22500100245	77
50556.84374316657	49501.71480098511	77
50182.02282988476	50877.995051753256	77
50710.43804850198	49454.51010117016	77
50832.77262543317	49290.10287126121	77
49837.795444143725	49463.45532396308	77
49614.37921796033	50747.687953691304	77
50525.94497634324	49821.69078676502	77
49721.047775212704	51212.175363366674	77
50799.9015046721	49436.85331382741	77
49282.54515094354	49567.05220229726	77
50254.90033877947	48876.685425510645	77
49788.59486097178	51254.84996154819	77
49785.81414938498	51339.47079171653	77
50193.1102264406	48822.433874522605	77
50801.70883809324	49519.843937499	77
49989.92168168279	50691.775049465374	77
50720.682841356494	49545.496026713736	77
49269.876888440805	50344.917733828006	77
50584.04463930569	50553.92328190381	77
50668.69907289305	50536.16289132035	77
49967.54613824823	50067.50675925415	77
50000.83274468346	51067.64350455431	77
50240.45353891459	48755.89474381815	77
49551.50510852277	50692.95349262532	77
49680.83033730656	51134.140575187135	77
49581.36066630312	49389.296453583374	77
49777.68679012716	49584.75230685526	77
50889.59244033118	49227.56833469939	77
50702.94292215974	49219.3090577036	77
50970.46172549498	49214.5117348141	77
49313.7894046055	50497.38013411049	77
49834.54859649427	51407.394858449035	77
50180.90301645446	48910.92737453185	77
50698.86793634906	49138.5601934921	77
50614.52925341301	49946.956108674174	77
50550.907527500516	49713.96310390728	77
50548.127640277766	49164.23149066704	77
50611.41331746624	49660.86162639765	77
50059.380004865576	49238.769489526174	77
50382.73475198907	50959.553988598665	77
50506.14021793735	49074.20914712531	77
50479.25155844445	49000.71617071574	77
50691.688093952536	49964.05617736851	77
50842.2825694568	50336.63551676578	77
50109.295233270685	48875.80689582328	77
50235.997814089016	51233.942822749	77
50823.326288673365	50020.68535558562	77
49900.52012010071	51239.37653174195	77
49645.57678308417	51238.35923931975	77
50774.67694949447	49866.88727675229	77
50740.39262808227	49062.24634536781	77
50495.03164846679	50818.82357358885	77
49556.77728496261	50921.42259172514	77
49260.168033821596	50025.25336996248	77
49644.378442141584	49330.21833057742	77
49392.42610524633	49470.01281358815	77
49208.87120010784	49594.36682704398	77
50918.53635047415	49146.15610004357	77
50817.59467210583	50251.35013562279	77
49503.106462694064	49387.06793935559	77
50010.507306202664	50267.32794566011	77
49756.112430097106	51415.31456897172	77
50363.379151496236	48851.93131921273	77
49688.58681889561	49405.71365425961	77
49693.61452666123	50959.602463250514	77
49925.006631342214	51315.436172549846	77
50178.51579543809	49602.08560920657	77
49521.835997377646	50851.20264467829	77
50708.12399649794	50410.49963375205	77
50145.36393346824	51131.841885505986	77
50723.220419421836	49628.80153406771	77
49258.59723312436	49943.977721981784	77
49596.605544397244	51299.393553776616	77
50690.94258055969	50728.34983874222	77
49199.85079335845	50306.802503797975	77
50284.06501515503	50833.27280782913	77
49646.64568845717	51060.13761476085	77
50318.71291330265	51212.424258873245	77
50210.94081953672	49209.51995959578	77
49716.9329797066	51299.022844889754	77
50617.89221350119	49125.67163742896	77
50572.30348893591	50800.86765564799	77
50765.66040843257	50705.870016943	77
50362.518642001865	51061.90364191014	77
50619.45066068849	50472.342550912166	77
50801.23319124525	50409.77088058809	77
50860.08370493277	49380.791812518066	77
50034.07255714728	48910.73256669683	77
49748.076117246135	51494.06414806809	77
50920.18700279153	49059.83836428724	77
50735.39866124348	50792.915802161115	77
49206.855064396426	50393.07090013606	77
49309.65008873669	49451.760930485325	77
50431.33710998385	48805.909925798216	77
49598.084826675346	51121.18012901694	77
50423.056274317074	50851.007490219075	77
49528.147723844726	51248.17447188584	77
50780.120837766255	48986.40351995715	77
49263.34716923894	49378.70534579922	77
50440.2811044483	51091.66450547199	77
49671.66923434592	49251.15230986236	77
49568.009968595215	51002.87282310941	77
50715.56497108746	48940.76051103823	77
50124.37012434867	51210.91170750538	77
49218.218212879074	50100.29351779021	77
50797.80890886297	49217.04383790529	77
50880.649599286546	49967.57993117871	77
49440.1623388618	50841.736249153924	77
50673.95243669259	49716.14729917894	77
50921.22502354382	50111.253766211135	77
50253.633562163304	48670.16387116852	77
49525.794638318854	51348.148796599104	77
50114.48328994529	48796.22508869731	77
50662.77495633184	49044.0818764852	77
50942.698418489614	49920.24483730408	77
49776.77915957691	50977.85410089489	77
49977.36811420671	49225.463856612834	77
49515.118398474064	50768.14390339111	77
50841.61863915728	49037.29331057577	77
50462.67444560703	51168.61300713953	77
50304.68924682828	49152.88938317587	77
49314.127830761376	49647.89623694119	77
50055.169225780046	49155.15472475727	77
49786.29996304515	50680.09586277548	77
49356.21190034963	50823.08621622736	77
49356.99292318547	49721.7536767755	77
49670.54464602911	51520.868271778316	77
49639.631001276604	51599.777412505835	77
50091.09161642549	48964.19362994726	77
50035.88051672779	48814.305311373246	77
50751.02899713372	50620.930964677435	77
49931.63726876766	49335.014299436785	77
50217.67928772967	48596.72660513187	77
49426.98694800126	50551.57645200195	77
50745.15605931647	50496.42981746892	77
49126.65755725814	50333.94202620351	77
50122.81623976291	49106.11478513008	77
49392.71626614527	50628.2849855371	77
50453.37913564466	51000.3560286861	77
50625.230562950775	49866.56822667726	77
50446.62309621924	48722.03986746659	77
49598.92711950021	51489.886806806535	77
50979.73456853169	50169.372443947	77
50951.03331828031	50036.31705396052	77
50830.677308375496	50602.988988870995	77
49475.745202012906	50655.96887943031	77
49990.919623534726	49108.572088658606	77
50884.36611538282	49510.68123555545	77
50514.3970998879	51062.587679669334	77
50516.47866975049	50499.50877666372	77
50649.17666658949	50827.003993204264	77
50584.10429505993	49021.03999857013	77
50469.31840336134	48874.5484659459	77
50193.58694839535	48522.244019155856	77
50894.48960059322	50654.94174821529	77
49316.68189885822	49827.286975862895	77
49248.856206767945	49700.82728177902	77
50320.213298912866	48780.94587542309	77
50405.785761872576	51232.57683086979	77
50951.183283649916	48987.4381567988	77
49643.186975245284	51368.814895976524	77
50532.24375194638	50982.84685430911	77
49908.48049763827	49131.827419201174	77
50848.81863627429	49591.83243929611	77
50970.447194626635	49845.274507148235	77
50046.56915828031	49033.90498699123	77
50263.18387984692	49049.48016032155	77
50845.74284602054	49821.59481037623	77
50760.86238948233	49705.81580135113	77
49428.717152845245	50755.84995598012	77
50744.430329464536	49790.584540070566	77
49729.74773226238	49328.47021609064	77
49705.432384041815	51652.66309785238	77
50446.63561043124	48636.40314597248	77
49311.76695038414	50627.7817022551	77
49475.704465988536	51411.40494608243	77
49274.23987009322	50830.172684473095	77
49374.13559258964	50903.2426848041	77
50434.47438998979	48558.616402100626	77
50226.486666295605	48446.06398276768	77
49792.91918327145	51561.053816159394	77
50092.26609710325	48720.306675989006	77
51054.959458042795	50126.38090089969	77
49146.104018101745	50139.16654270929	77
50830.32067443096	49120.46554020466	77
49891.27655429764	49404.76605141203	77
50743.14149259895	50875.69669765324	77
49843.385489807144	51625.12708984761	77
49957.172777984015	48933.708635992894	77
50327.79579601186	48642.884949767584	77
49887.49645275175	51466.54926932559	77
49395.890250699966	50461.331405800636	77
50918.862201487194	49321.634980517956	77
49441.787370109436	51255.53433705568	77
50515.55307787801	48804.28316869969	77
50664.374285913436	49796.50320195205	77
50006.03295255282	51298.96198689744	77
49870.45076043923	51549.48341914942	77
49141.73425888601	49649.347921705936	77
50601.71339357755	51033.46892675113	77
49200.56150900282	49763.63284284844	77
49202.72774765449	49880.47062171662	77
50518.8673954699	48675.92547989108	77
49117.62608564684	49746.94837050715	77
49656.29614661277	50819.496798524386	77
50978.7334755833	50640.6839725438	77
49899.53731789239	48877.86029002294	77
49950.06839036866	51410.96155278635	77
50860.13915241108	50179.894265786934	77
50585.35340411989	48726.255210617004	77
49970.451716353426	49823.79141894167	77
49895.88101852201	49213.39181848962	77
50563.242579243495	51129.38532083064	77
50275.268481937164	48515.27370721537	77
49222.27176542281	49302.51986862699	77
50597.18399542276	48648.32941411123	77
50388.236334910616	51317.02546824217	77
49592.45043318079	49226.77050282056	77
50173.83761188068	49041.73152002472	77
50383.818294773606	48498.58858333562	77
50661.14435898536	51092.68933017245	77
49140.98308507083	49554.55840015015	77
50144.86614707227	48436.80277956178	77
50927.355072430226	50228.32588769103	77
49347.81703598209	50745.2277578711	77
50819.187476078994	50833.94956797721	77
50701.86754987573	51019.584688505565	77
49119.81395965744	49863.11735401663	77
49442.46489601266	51335.83281580444	77
50498.18207429073	50901.8675594179	77
50934.64002615312	50569.081148925456	77
50144.52116485592	48357.16527833937	77
49711.55875187677	51736.435509910654	77
49986.528758865454	48751.14514148185	77
49842.29061310913	49275.01832039297	77
49334.061393881704	50976.08639278052	77
49789.342786655805	49211.434285204494	77
49348.521679084064	49366.644824971045	77
50760.558280514466	51074.05060094553	77
49712.47559603049	51817.85800875181	77
