# Supplementary material for: Abundant Topological Outliers in Social Media Data and Their Effect on Spatial Analysis
Source: PLoS One. 2016 Sep 9;11(9):e0162360. doi: 10.1371/journal.pone.0162360 (PMC5017681; doi:10.1371/journal.pone.0162360)
Supplement: S5 Dataset — See the respective attached file. (ZIP) [file pone.0162360.s005.zip › S5_overlap_lws/clust_79_88.csv]

50000.0	50000.0	0
50005.617866136956	50000.0519731636	0
50002.52047643192	50004.876090250946	0
50002.689334711264	50003.13657812308	0
49993.82957819091	50000.67820598295	0
49999.02133034173	50002.74311771021	0
50000.62508924751	49997.57153556058	0
50003.12463782944	50000.09610427862	0
49997.57385027558	49999.84121669528	0
50000.7474054147	50010.00724846448	0
49994.4714122237	50008.6578664922	0
50009.65697956892	49993.518401903086	0
50006.21919399996	50005.54852243241	0
50001.095320914435	50006.51696888545	0
49997.76648551505	50011.80979805977	0
49992.871942356476	50015.39754370275	0
50012.74981278483	49986.73871695857	0
50018.58647191826	49990.55611261125	0
49993.479156172514	50013.71835514086	0
50015.96499319302	50006.705808788436	0
49989.3655601913	50011.220919868014	0
50020.12901804716	49990.64524344877	0
49997.53397774438	50013.28163175991	0
49992.02291687238	49993.22394946702	0
49993.70087287382	50012.49075380555	0
50014.038708603686	50009.481436982765	0
49990.5206090736	50010.10707474396	0
49995.815075999715	50002.757859915895	0
49988.57262477311	50018.87567586168	0
49985.205754429204	50018.991416067714	0
50000.753092597726	50008.92987510806	0
50007.12835689727	50004.5064469943	0
49988.18316939765	50021.965627571284	0
50023.00980510928	50012.84799172331	0
50015.303310407464	50002.549411548316	0
50003.71952171015	50003.70894044671	0
50008.88986368925	49979.077652611086	0
49996.81979534139	49995.34390749475	0
49998.94671960802	49990.96645783639	0
50007.58827520875	49972.71365685861	0
50008.876317257826	50005.85307888341	0
50000.8144250401	50013.706889942834	0
50003.714838425534	50007.820901458785	0
50001.588387733704	49976.2283774819	0
50016.100105237405	50010.206884821266	0
50001.35678820628	50015.50812547974	0
49986.21253594532	50016.916857276745	0
49996.35393901498	50000.28888942667	0
50006.46273709469	50012.86513056279	0
50004.75420497777	50017.69122242193	0
50005.66435559645	50003.276707844845	0
49992.34798452613	50027.8751629872	0
49995.45944176766	50024.66749863028	0
49984.74545734642	50026.693621182414	0
49991.107740510946	50005.27986082665	0
50002.66515454976	50012.75072682848	0
49981.244047583124	50021.223953608634	0
50024.3612314805	50010.80504013063	0
49999.239320752036	49976.959525565035	0
49987.115787018316	50000.97386580161	0
50005.81254185144	49991.93259326773	0
50009.513775259125	50007.19859393015	0
50022.34214683989	50018.54227954308	0
50018.211643719034	49989.32904480352	0
50004.547079700096	49982.58527082029	0
49988.8456146988	49993.5372812326	0
49990.448020219235	50002.43383338751	0
49988.8883163795	50025.70348757823	0
49993.95605091015	49990.62298435866	0
49979.57349343251	50017.44743331287	0
49993.61998194337	49998.8335980756	0
50014.931316771435	49985.91142186888	0
49993.608343833825	49992.74728509485	0
49977.440538726456	50020.13597552961	0
50007.968850473684	50013.02057694987	0
50013.34750767807	50004.97356768187	0
50003.200530054564	50017.44372002275	0
49999.23305352258	50009.409663930746	0
49991.425046132455	50023.405105677804	0
49994.724523319564	50019.00029264135	0
49991.27881765631	50010.76046682384	0
50006.84586173645	49978.00618291794	0
50028.831314768526	50011.34911333689	0
50001.3612650346	49979.21196468529	0
50020.98863127538	50004.80596532164	0
49998.75093557429	49995.82732925432	0
49995.4441258003	49997.28253788326	0
49991.489081565116	50012.21829990068	0
50006.24099323281	50011.48454490207	0
50004.79866590971	49991.89932227533	0
50016.233772829895	50003.19904894724	0
50016.714459267714	50015.182749829175	0
50017.7315448403	50017.16734048088	0
50021.991572317085	50017.52189201108	0
50006.91518930322	49998.42962103721	0
50007.56048927315	49991.89347014625	0
49993.93809606977	49988.93913320493	0
49987.00664227186	50012.58033247648	0
49997.0858178483	50008.93395138812	0
49994.04919956522	50016.66461972759	0
50011.84285352973	50005.72617756539	0
50014.481944166946	50006.68362759123	0
50007.871174675056	49990.44715453634	0
49993.63386266311	50008.00409428245	0
50022.74306037996	50021.18141586944	0
50005.93254669708	49984.05523899566	0
49992.24889826113	50009.939607623324	0
50008.4427934885	49998.58463635654	0
50001.04290890485	50011.37214186102	0
49999.3052704781	49993.19977632991	0
50010.89753360852	50022.16578353757	0
49993.175524820836	50006.918569045156	0
50016.91622746796	49988.41137453173	0
50003.59408194109	50010.58844588422	0
49989.481770527505	49995.4861177332	0
49984.73585085144	49994.20070302458	0
50012.837114776354	49985.1365133406	0
50000.34305247011	50012.785151609714	0
49995.93687457166	50016.99500522154	0
50003.31097355637	49986.238309245724	0
50000.04605916713	50022.082498322925	0
49979.589436539696	50028.499326432466	0
49985.52414874005	50010.01286309389	0
50007.108907010544	50020.95847414887	0
49986.966473469394	49991.51938352491	0
49996.327747491756	49980.00227674999	0
49988.17212697217	49996.38698153703	0
50019.31313217457	50007.61923985611	0
49992.53588896353	50022.37133355393	0
49999.09466713823	50013.476121375024	0
50029.14446966455	50014.75448633938	0
50013.38928689112	50014.433837214296	0
49991.27886238349	50020.93796858425	0
49991.83480712943	49987.47643329798	0
50024.589045646135	50016.69583277622	0
49990.247207031265	50014.37724764673	0
50003.43966867959	49997.20275845644	0
49979.17630883298	50019.5881879999	0
50004.97473340724	50011.470830402024	0
50000.53356820436	50002.76897484182	0
50001.61653316917	50021.572832778234	0
50018.94424032681	49993.60663840168	0
50020.38047703234	50020.74765985587	0
50003.83350669472	50012.03122730116	0
49994.89504568151	50012.84439750901	0
49996.87682846905	50025.861913791916	0
49997.098711243336	49994.16967536577	0
50008.03526460013	50010.35644971345	0
50001.92318083519	50017.45295154525	0
50000.377491796935	49976.984220335165	0
50026.91338485968	50022.55672487124	0
50010.45322470468	49995.07446463879	0
50025.84685964897	50018.18498681671	0
49990.80211823522	49972.58716393453	0
49994.72272385651	50011.37120620343	0
50001.852378398005	50018.878474248006	0
49993.667654834906	49987.16892821146	0
50007.45552580738	50016.24722775261	0
50006.35128652182	50019.260102430024	0
50017.30387364059	50007.37394946992	0
49992.58703477916	49996.877168060775	0
50009.947620039384	50010.555094314834	0
49981.69947842373	50032.69512916941	0
49998.7770444248	50004.736977470784	0
49994.8396787193	50028.32619228644	0
49982.117999111564	50004.50644407321	0
50013.2587395598	49973.331376080634	0
50007.117533706994	50013.97330272922	0
49986.106936163014	50005.875429998	0
50001.72815943438	49991.6223069385	0
49998.46111792426	49998.329947724305	0
49993.05079443288	49995.51758079045	0
49989.09372078051	50029.30164552847	0
49992.520614717694	50005.040407713124	0
49983.052676738946	50016.443790599325	0
50009.99933301167	49987.13042252917	0
50015.98052851708	50019.71642252736	0
50016.21088632802	50021.48245778065	0
49998.70534882709	50006.917655615514	0
50009.12283055781	49982.086019546914	0
50019.024422535396	49979.180277617896	0
49990.26812337824	50030.2433063761	0
50003.491373859586	50026.35326489596	0
50014.994024579595	50017.72461282274	0
49999.503039100484	49979.993643984395	0
50016.59446989725	50011.704717480185	0
49987.5977680182	50016.2290938631	0
50006.390223561066	50006.65247227412	0
49981.80446184957	50026.90913270939	0
50031.93010862833	50017.21669287606	0
49987.002216492045	49994.37889454773	0
49985.92984921823	49988.95089163288	0
49987.43993140122	50031.405447704085	0
50013.74744611762	50012.43595942395	0
50018.7613895136	49998.645986736985	0
49976.04473665306	50022.98122919165	0
49987.940111189746	50038.4642042733	0
49998.49833424281	50015.34065276485	0
49994.770924699485	49982.39483626172	0
50000.81946056605	49989.27299020345	0
50016.92192325264	50018.480079521134	0
49995.77472700451	50009.82146876009	0
50025.69800720146	50020.491751462134	0
50013.55698775832	49971.58637274212	0
50011.00484594075	50005.00909070638	0
50026.67566909949	50012.980460931394	0
49997.33402353429	50017.842517393554	0
50004.40707653658	50000.68201633885	0
49990.062388632665	50021.873354042815	0
50007.94935946199	50000.55027054603	0
50021.52709422977	50008.28070517207	0
49974.42067889195	50019.43514323515	0
49993.46267817778	50033.181532471506	0
50011.86235055272	49996.41798817724	0
49987.663678211175	50043.84812144951	0
50007.67900232572	50007.70860501627	0
49994.15871647191	50038.08133593811	0
50007.33149770581	50022.79586273945	0
50012.948596504204	49999.23930996417	0
49994.60830319436	50003.57991862978	0
49983.259687413985	50006.67382320212	0
49987.767663779436	50025.748578925755	0
50000.377272225785	50031.02940101947	0
50006.200386445016	50001.51095319235	0
50025.26392312976	50023.16967630435	0
50013.22075925868	50006.565093937745	0
50016.585940684716	49986.990231434385	0
50010.34109688018	49983.7662747601	0
49986.57033639794	50020.426911942945	0
49995.74608418766	50014.093268935794	0
49979.820894012235	49999.83087349788	0
49992.848058799624	50018.606894891454	0
50009.49589345917	50004.08409166397	0
49995.445185531455	50015.34504338111	0
50012.65381958483	50021.704694713684	0
49996.32469968638	49986.25708256548	0
50015.35167753262	49996.81578074006	0
49986.545683340795	50011.15751195093	0
49999.01544000135	50031.23030123682	0
49984.04955694483	50033.704391224725	0
49996.34341982974	50016.06335658903	0
50003.28740459564	50033.504668726906	0
49991.228567853206	49998.994701024145	0
49998.48690694425	50034.82578726027	0
49978.796080530774	50029.228557862385	0
49972.68784987362	50023.40757561975	0
49979.767530607896	50006.443727209575	0
50003.901374846355	50022.071294366	0
50006.68412061943	49996.90955893893	0
49984.807419862154	50032.82916653138	0
49978.76889817724	50004.212907244015	0
50003.12234167268	49996.03595609164	0
50015.35949676402	49981.16546488212	0
50022.09116220106	50006.067597515845	0
49983.69614882663	49993.828876330015	0
49986.78398419033	50021.42345671076	0
49981.729597247	50017.71289487197	0
50005.12751088182	50026.85013294925	0
50006.22458721331	50010.28292114303	0
49996.483865586386	50007.00468741623	0
50009.52473506737	49992.39278211181	0
50014.49173332011	49995.93493838386	0
49994.50958438835	49996.90612479115	0
49987.59907203679	50009.38172949153	0
49984.960476002576	50031.0667794853	0
50008.74957161253	49994.92256567525	0
50010.46636301196	50003.077502344924	0
49984.148036034974	50017.19326230654	0
50004.971353289846	50029.65237519613	0
50012.70520670574	50000.99789815918	0
49989.42472028371	50007.06726861293	0
50027.670453407736	50018.20325321183	0
50011.440803861224	49968.8031552737	0
50037.945541020505	50011.155881581384	0
50001.96560497818	49985.14721363819	0
49991.94746759981	50013.46046976003	0
49999.00956378052	50025.146383235246	0
49982.77803511375	50003.13282277213	0
50014.11323694496	50000.20060613697	0
50023.13171616355	49987.58322604696	0
50004.21835121946	49971.40399318016	0
49990.15117831817	50013.05817990865	0
50008.16124251416	50039.635897582004	0
50007.9107866898	49997.54848848105	0
50000.976005797296	50001.37556251932	0
49996.1869171375	50012.1411597242	0
49981.777229712156	49995.12804494148	0
50010.25573551855	50024.995130932744	0
50002.20217308013	50029.874141640044	0
49990.618018822985	50036.4754032552	0
50022.654906278236	50014.17767062547	0
50000.18629733061	50004.775095715304	0
50025.70954018735	50015.05150700048	0
50028.39076938722	50013.5273054852	0
50004.52778030394	49989.54551679142	0
50016.11597760707	50023.63763528583	0
50012.06226017531	50002.80007589341	0
50015.57500712852	49976.59380574366	0
49994.04699387851	50036.766962947055	0
49994.23147591261	49994.86285691521	0
50014.20591833191	50001.96130031095	0
49991.086709624265	50026.4410707605	0
50011.53302681228	50007.14228004492	0
50017.28634181816	49997.76666689308	0
50009.97828130183	49998.98694511831	0
49998.42280858828	49997.16648699374	0
49981.63287193219	50012.98265475019	0
49991.38352638326	49994.802665766714	0
49998.19710648119	50026.74208698699	0
49989.2673735177	49992.100332574526	0
49983.60754580687	50026.18559871288	0
49994.711411941484	50029.90708723193	0
49985.614406423905	50041.25400036813	0
49989.39807355238	50009.12529163965	0
50001.85647537816	50002.18674254224	0
50007.411759296454	50011.884343995625	0
50012.52113279647	50010.93874121604	0
49995.30592486966	49991.43488924765	0
49979.11028741994	50021.34781520681	0
50011.93847514872	49994.777266105055	0
49997.2733219588	50022.30152669196	0
50003.09050523105	49994.98168183356	0
50023.58458192335	50010.008031241385	0
50024.400635161015	50015.63969515379	0
50009.31669316404	50000.960651664485	0
49988.547157255955	49986.54015875034	0
49987.42716531743	50019.481186598656	0
49984.02617602661	49992.260688525654	0
50006.996567558	50029.43673642438	0
50011.17538221257	50014.127750046806	0
49997.479248524534	50003.13788148927	0
50011.23886805816	49977.80876427163	0
49992.68056377014	50025.21909796744	0
50017.791785206966	50004.10504468356	0
49976.18799995448	50019.12711047864	0
50003.16269428631	50018.86082004992	0
50013.78688239874	50015.99415080916	0
50034.04869841953	50014.82994020081	0
50020.13939552426	49964.31969397732	0
49993.31683021726	50002.431098134926	0
49989.127824122916	50001.31052695597	0
49989.148691333205	50036.650567528675	0
49992.04054653573	50033.88130223572	0
49997.310770919445	50036.47767098101	0
50014.313896486216	50011.5437939993	0
49992.59109417176	50000.573211457	0
50003.566652880276	50030.50523785303	0
50008.267877108185	49989.07992392232	0
50003.849215893635	49983.772560070334	0
50027.92889428372	50020.7037335592	0
50021.73705097939	50009.564116499336	0
49979.67136981523	49996.9167302186	0
50023.68623823112	50004.8260394773	0
50008.60181165578	50003.29954302877	0
50007.03426341326	50002.78519483586	0
49994.34337435215	50032.255215823694	0
50008.65204366756	50021.587738195856	0
49991.824498461094	49968.903099107214	0
50018.683804969405	49969.64528418167	0
49994.911833902814	50002.06249770319	0
50016.093547154676	50001.04383182233	0
50014.49326475696	49993.41580814624	0
50010.70785577176	50012.68365077591	0
49992.09018308693	50030.92397957105	0
50009.82484592517	49966.31554819194	0
50009.86338540017	50029.15447883959	0
50017.04459773899	50009.42883168941	0
49975.05479511751	50020.48444939664	0
50018.814266957874	49976.935422037845	0
49972.86988915821	50011.1602949544	0
50018.73839936864	49964.38397057632	0
49986.31902075687	50007.88823209961	0
50037.84677869666	50013.49214320599	0
49986.7626497455	50022.57075428513	0
49991.27558686835	49997.38676047086	0
50021.65196854081	49986.9755175455	0
49991.72022925353	49991.05799227098	0
50014.31039277268	50003.195809406076	0
50006.33076488964	50021.85080608137	0
50002.45842725257	50020.733578880114	0
50011.95436890833	50032.05146346114	0
49976.475326719534	50026.32249645093	0
50004.463461898726	49974.22705170795	0
49979.26540775074	49998.92037446053	0
49985.75689271241	50024.974625693074	0
50016.455724572654	49985.246793367325	0
50017.17577699267	49991.01902038148	0
50000.601946745934	50034.29818728195	0
49992.16185760877	50007.363039662254	0
50008.80198918544	50016.70893323739	0
50008.86332272949	49997.23757014096	0
50005.45492158128	50004.812675392786	0
49969.349246922604	50022.47156029463	0
49976.08853392796	50028.32756045967	0
50002.331688862534	50006.25738942542	0
49985.74764509577	50012.984861611265	0
50002.02318493679	49998.08436648884	0
50001.91558525365	49975.034283284134	0
49999.095815587745	49982.605861267206	0
49978.35180052781	50017.54967237323	0
50012.38340044227	49979.87179005157	0
50023.600333695045	49993.823460517066	0
49990.4001842264	50016.861106052296	0
49996.075796262594	50028.875218757785	0
50009.63871960279	50009.357844056445	0
50014.32338329563	49980.620621059534	0
50004.370390024604	49999.55927239333	0
50009.933266449494	49981.04026973331	0
49998.279070073906	49989.14790118183	0
50000.09027862911	49985.965986953976	0
50007.58425433884	49982.493922115704	0
49993.48622997502	50027.222240225536	0
50017.4955434832	49965.03907990478	0
50010.51554905166	49989.16362642156	0
50017.824674773416	50002.22275061968	0
49990.75178922058	50034.86742795569	0
50021.88043196609	49961.175165641675	0
49996.64421145819	49998.7371607102	0
49991.75780021829	50019.4660592154	0
50027.913500418224	50017.15451996617	0
50013.81569746937	50019.689133858	0
50004.28831352451	50038.52084396365	0
49992.77931921248	49991.59900125161	0
49978.65701512325	50012.84377515613	0
50004.77482026446	49976.135135741635	0
49995.813684054854	50035.236614467474	0
49983.03468438865	50031.81985864512	0
50004.71734782377	49993.66931775265	0
50025.85747707013	50011.10938751277	0
49968.74387753086	50024.80184334084	0
49983.529336245294	50009.64252562868	0
49993.39848285341	50003.617739878144	0
50014.46718570509	49983.96089301351	0
50020.173441734536	50016.480228422304	0
50007.693507416174	50033.053834120445	0
49993.186312447346	50024.280714627246	0
49994.973836738965	50021.34108776201	0
49987.60408232425	50005.36708203352	0
50009.56722554615	49985.41140067304	0
50011.064823329914	50009.00448136461	0
49987.27549327144	50024.53233017405	0
50005.69923091442	49985.19514755773	0
49996.55414988045	49990.38935152011	0
49995.07237807018	50042.04749290123	0
49995.256284043724	50007.171566107325	0
50004.63754884523	50025.44366895706	0
49993.49255571869	49978.12434827637	0
49989.83621802233	50027.89987456958	0
50001.51715467434	50004.43497947403	0
50001.41748931328	50028.01783116377	0
49988.46472947548	50014.56638681003	0
49995.615601532205	49989.10904325816	0
49999.81186632161	50032.984149561446	0
50018.44718751919	50011.09523383245	0
50006.87791557796	49974.77446315902	0
49998.651631418616	50001.085531096855	0
49973.43281330659	50016.31538166456	0
49999.58320808095	50030.37685735507	0
49993.2894251306	50029.713716955564	0
49975.40500419498	50029.76201243983	0
50024.11542290242	50025.79299951493	0
49999.27756647585	49989.79791973968	0
49975.331603970415	50018.305052245814	0
49989.444688856944	50015.01093933485	0
49977.12504489644	49984.27347298042	0
49990.25690366514	49976.93831099457	0
50008.542487659186	50029.22940403769	0
50030.156146407935	50022.63532110915	0
49982.07322711716	50040.05289780173	0
50015.510839560164	49974.52445377229	0
49991.451148315326	50008.25060634001	0
50004.828070634074	50001.96933190945	0
50005.25330437662	49996.96558677492	0
49985.312292490395	50028.4759868639	0
50009.362837543355	50030.82482796203	0
50032.563228420164	50009.47854831758	0
49995.611104707394	50005.87596824924	0
50030.271117137454	50014.62710637189	0
49984.88558796916	50014.44361380154	0
49964.64000266914	50008.941933773196	0
49988.96237106808	50042.15384836116	0
50009.56366943694	49988.76303901595	0
50003.12119682203	50036.8696976103	0
49992.18350608743	49998.14283062459	0
49981.495117914346	49992.42868929224	0
49974.716587797215	50013.61636381599	0
50007.40338647013	50005.50670355559	0
50004.1132212756	50009.0422421293	0
50010.68776219184	50018.411945879954	0
50015.32555646248	49998.84607093262	0
50030.745394478356	50020.15587370813	0
50025.03173903792	49992.682176105074	0
49972.46927924088	49992.61330818193	0
49996.89332440772	50014.40214761091	0
50028.82168033592	50008.767927582856	0
50012.027869657475	49992.27122572834	0
49986.86969018716	50002.801212535116	0
50034.801909062	50011.167777959345	0
50022.083673384936	50010.63417620861	0
50009.30764203974	49972.31312632704	0
50163.297528336065	50014.494977453396	78
50239.1724188156	50048.45453667796	78
50232.72787184698	50132.8531480118	78
50086.92771642234	50047.593628243056	78
50088.34866008295	49968.543126415076	78
50188.54908811819	49936.46705492782	78
50302.10875845483	50177.03271594009	78
50022.95001496753	49911.1872149661	78
50159.411883649314	50169.839331169205	78
50281.91647012984	49979.32482268448	78
50382.64175752321	50206.714192421874	78
50431.79504939248	50272.035683933565	78
50352.121795260675	50287.28790359094	78
50334.53456312429	50370.62028293982	78
50358.568530327204	50453.62167682874	78
50481.781050168276	50341.84362771694	78
50514.87581600748	50267.047731922365	78
50390.586730631	50526.93924918902	78
49955.74041031837	49861.70695841639	78
50138.79918531504	50248.84125803273	78
50250.24685737388	50363.969045848025	78
49934.9076396682	49938.72553646932	78
50054.913406806576	50244.2558331039	78
50310.62403507025	50093.70297112187	78
50593.15904873549	50235.19965996213	78
50295.38242993577	49896.62934504287	78
50047.078303556285	49834.70940877837	78
49875.35120573999	49837.55513601325	78
50234.30236975539	50284.90042140308	78
49854.88843108065	49947.5459337606	78
50133.33390630124	49848.81142923274	78
50311.785824253246	49810.30253761662	78
50073.41738528172	50163.01198510642	78
50625.114401105995	50314.132709518315	78
50677.04909491909	50233.686725096544	78
50307.032711788255	50549.07139188053	78
50231.913651024624	49776.378172352815	78
49974.262243442114	49784.30907919782	78
50300.99488324315	50636.519802121016	78
50220.31168185934	50621.057374574644	78
50427.33031795801	50600.78716450872	78
49796.129200597636	49836.00966977702	78
49770.26921485321	49927.351267882455	78
50477.33140286567	50512.53392858109	78
50526.390197973335	50186.432012749356	78
50571.387247937535	50112.19834444408	78
50687.22382683364	50148.160927724915	78
50481.056591783825	50431.297019682715	78
50607.02917568405	50396.54102641036	78
49975.88615133011	50210.92630477757	78
50356.75607214664	50010.903909976536	78
49892.43400770343	50191.38769034448	78
50555.77139186076	50466.70758401693	78
50181.72459449997	50550.29039705399	78
50006.28534203286	49989.67966439801	78
49810.06249025808	50183.94171498555	78
50299.940640139226	49732.03792240709	78
49949.98641513313	50288.205094192585	78
50451.01737759174	50141.11550565679	78
50047.15189389617	49752.332974074154	78
50199.24921792396	50699.18171504233	78
50165.348392750806	50324.90100902656	78
50701.87077519393	50339.36445096721	78
50124.91407297491	50654.273143937484	78
50438.15499039066	50042.5869701007	78
50329.13354532483	49654.96041148637	78
50537.155736032066	50567.33201996868	78
50539.5638826386	50038.127502667834	78
50656.21187379289	50074.9445149902	78
49886.7802503778	50021.312520205276	78
49832.74106638523	49759.836227635074	78
50619.66256286293	49998.431922795586	78
50247.866402964355	50488.79356874767	78
50369.618470832596	49931.387242182565	78
49742.10135058857	50139.317798431366	78
50764.87914948156	50288.23531272831	78
50320.53757323695	50713.46328509908	78
50393.01802445188	49837.586133945595	78
50186.695953947914	50437.584233343085	78
49810.0108083384	50044.76359448907	78
50211.87919196163	50778.55340759126	78
50283.667021463676	49580.904013332445	78
50448.55225391069	49961.207454316806	78
50125.35047573826	49767.93207986651	78
49932.59049370486	50086.798406055466	78
50118.764614320346	50499.027736449134	78
50774.57672793403	50388.0330040026	78
50058.67394113578	50604.06105478227	78
49659.484893358436	50163.26804513542	78
49936.5465651761	49714.044936431965	78
49963.1233094045	49631.45671383709	78
50412.08534258154	49652.87378092532	78
50601.34584421401	50614.91385754897	78
50737.598245217065	50460.353357051245	78
50734.96778199185	50066.40735433353	78
50226.48091642828	50856.26006488605	78
49604.09140799556	50221.05134430451	78
50147.065022906616	50852.437701429575	78
49895.2916214486	50345.67901273577	78
50500.31278781348	49890.18912994869	78
49813.55069858865	50330.4307758761	78
49847.5880678001	50257.96272634505	78
49943.17833017513	50417.76764272272	78
50094.98282459452	49686.03460932099	78
50092.982034950604	50730.134710062055	78
49860.53995487384	50427.077677493704	78
49946.23184252152	49550.45099355772	78
50846.3269096404	50338.04293175374	78
50617.13617420768	50518.53579985996	78
50923.97512767401	50361.40600128588	78
50399.468681497194	50682.11373558536	78
50775.518558628806	49990.01925544954	78
50030.57601873436	49576.02571716484	78
50502.32534003661	50639.630758971536	78
49753.82354239825	49744.75419319238	78
49794.3679706345	50478.35561052683	78
50299.85843916598	50895.952317600975	78
49864.80519734389	49572.98741159687	78
49845.672033004914	50544.16092946368	78
49924.35557298301	50570.03895853121	78
49963.82239884566	50498.21821693046	78
50756.22209843261	50202.21784233018	78
50817.136618014585	50456.98607269594	78
50948.32077718412	50443.842503097	78
50910.17826754008	50282.19829101448	78
50468.72828573974	49716.00195039605	78
49715.5118160855	49669.29647891764	78
49650.936115119446	50294.57372879202	78
49643.44989356146	49630.10007614112	78
50708.531255431066	50536.93775427697	78
50020.222832203915	50394.52643345626	78
50866.34116020476	50528.44845550947	78
49737.29681270886	50363.710964607584	78
50298.398382680716	50980.91554094423	78
50228.016347716635	49691.24780392357	78
50319.03612223877	49507.17802241068	78
49739.872414035504	50002.02303949443	78
49682.11261503872	50079.26432784045	78
50028.895845025494	50681.85246882815	78
50112.541402377115	49603.25565951877	78
49567.72392642761	50146.69377803005	78
50365.97875739089	51033.76385773026	78
49659.519710990986	50404.83290797814	78
50400.25785655326	50959.81315413604	78
50570.49638415772	49926.59043144551	78
50858.3672629414	49989.63022819068	78
49559.16829627037	50061.87834854057	78
50434.993028665165	49574.621934056246	78
50929.73736834436	50584.658306346966	78
50788.682553840576	50548.33472588544	78
50944.8363040127	49977.469522889354	78
50735.02077281921	50614.68313930794	78
49581.25665315555	49984.49887180768	78
50085.623190788836	50325.44764872444	78
50190.90243474386	49617.444695314385	78
49895.13291729736	49481.038015223014	78
49543.72211053938	50280.16233476089	78
50550.02677118976	49701.924094285394	78
50432.405921390295	50879.62930499636	78
50301.850798242485	50813.37685535259	78
50819.08636491486	50062.8416466487	78
49802.16577828029	49671.99543161484	78
50994.25243478314	50258.457134154996	78
50586.73941455273	49626.751710357115	78
50095.33101001767	50421.40121037334	78
49812.109120041154	49474.550783903935	78
49692.77285648154	49557.752031528136	78
50614.89547335244	49858.67606580098	78
50468.928659959136	49498.29520622272	78
50666.07922410111	49932.031699401196	78
50013.482540208075	50088.007627370185	78
49579.19310653445	50390.15731561268	78
50439.084490994486	50795.88718979082	78
50418.31163117029	51098.90776684156	78
49762.6412022869	50265.19881730368	78
51002.66158280711	50347.294610709665	78
49627.95231416296	49504.19477797458	78
50215.42967968724	50996.07126309758	78
49614.41997479472	49903.69695387988	78
50778.03503116448	50686.41669722495	78
49471.18308587248	50322.618857855894	78
50861.425619867085	50628.00022239298	78
49785.42722300089	49555.16349856992	78
50945.42267946437	50192.848900473735	78
50118.92674391889	49520.35577567536	78
50530.78848896741	49562.271191035165	78
49755.42223548777	49414.54783434645	78
49976.57739629342	49468.22939266884	78
49949.135555840025	50649.68025501241	78
49866.328237869384	50674.7927317397	78
50229.735346114925	51080.118851567175	78
50739.46097921782	49887.90303391588	78
49684.42800399339	49941.85101354618	78
50488.45682914483	50942.86257790724	78
49828.38512851956	49366.56331416666	78
50621.99334164194	49749.0272952637	78
50552.110469332045	50990.468231920655	78
49532.37268496148	49903.14457428211	78
51019.40185589384	50023.75040021343	78
50183.25269560299	49469.548482196056	78
49690.96329669058	49856.32750722348	78
51084.517852027035	50372.78878228544	78
51078.87557740375	50459.1176020082	78
50762.0434256267	50769.35660030506	78
49555.22098371664	49820.710424528406	78
49791.766589850624	50720.55894456946	78
49785.88336461745	49290.84207852069	78
50493.70839554114	51125.49991798464	78
50476.92916904405	49800.07592362002	78
49674.73716600973	49400.600249184	78
50571.805041714535	51159.50859735975	78
49741.86088482573	50538.82445990375	78
50843.377068630914	50744.19031677529	78
50886.96768487453	49906.56981866135	78
50398.00585118864	51180.33233101889	78
51034.770359899485	50527.33979386518	78
50336.27464617002	51111.92945472001	78
49578.37301942719	49744.016802827195	78
49485.684929592135	50117.41487776517	78
49784.29289310877	50805.84140261663	78
50474.198466215494	51022.21245381591	78
49753.023603107984	49210.88719167565	78
51072.97265086203	49965.57537379663	78
50069.2039690268	50871.63561294709	78
49806.08001051172	50888.34341016896	78
50949.8898141015	50062.193922761435	78
50927.01104913087	50739.59072933204	78
50664.32986961256	50671.92658267274	78
50303.89970882064	49424.209328590376	78
49867.87153900384	50755.10613371223	78
50649.4884628334	49568.02386732145	78
49986.887922479335	49386.762883001364	78
49489.818379030876	49970.265608389745	78
50948.88166220804	49847.145785923225	78
50379.929035024215	49727.04036199762	78
49869.76671076507	50837.08900059778	78
49627.35689687311	50483.574150319444	78
49543.77884254397	49511.18469793381	78
49481.22508691555	49459.39238323605	78
50122.01963260469	50931.195228227865	78
50587.39516386067	51081.277001105664	78
49693.54539720411	49147.89212979305	78
49947.44261700021	50732.48562149275	78
50312.48877650609	51194.12092959706	78
51003.3216222057	50770.68196578766	78
49906.1429929941	49350.876735473335	78
50439.549538198014	49418.55696440591	78
49923.20450317015	49265.8648495491	78
49869.17934826859	50943.198247772016	78
49474.658158587335	49807.05946453402	78
49582.888569034105	49433.436747371205	78
49459.76835300652	50193.624082103444	78
49407.08151856112	49966.127252659535	78
49450.84117547863	50042.5401947563	78
50734.766369253004	50845.644330678784	78
51048.3668954601	50194.3883835281	78
49404.85210280506	50268.24387190538	78
50592.867899283556	50912.834199092686	78
50495.66149913387	50726.684395785895	78
49557.706795828744	49642.93530217258	78
50001.65861035258	49246.75603720163	78
49826.26114722137	49166.52715841313	78
51137.89712004971	50512.82274223821	78
50656.65730828865	51175.3464151717	78
50808.47866508512	50893.35130570138	78
50865.73584044743	50953.29869129559	78
51032.16070577033	50845.06359616332	78
49401.536579649604	50370.25253585438	78
50542.29029174888	49453.24423172423	78
51014.01131831564	50928.66670131294	78
49684.25750097024	49263.27720262274	78
51068.77805287001	50603.28485862136	78
50229.24571915703	51164.717463089524	78
49944.33561801191	50876.32293321069	78
49896.86571707619	51022.755000565885	78
50610.54551759785	51249.09892447938	78
49671.86139278367	49764.15721518892	78
50961.91266910943	50663.16607210335	78
49476.52309492052	49653.49980437668	78
51098.769386308675	50801.39549120302	78
49331.07893398582	50414.575569486435	78
50602.75926962772	51333.464941833685	78
50854.544983757645	51038.20029776877	78
50061.95192204297	49461.93655855989	78
50733.239130770875	49591.67638052489	78
49788.15052973188	50605.010426663815	78
50753.743668604955	49671.292658352424	78
50830.33189723324	50237.76586822625	78
49992.36818423683	50799.19280029901	78
51086.580048326345	50293.81072661024	78
51194.35374945731	50575.417691773764	78
50532.309017661166	51236.334991298616	78
49428.330196278104	49719.9261507159	78
49398.72103229606	49479.19766064825	78
49977.8619763542	51024.33668521599	78
50918.153220889435	50821.32278582946	78
50865.129855349114	50164.776866189786	78
49335.53785596255	49418.48554152555	78
50785.849623226044	50983.444840717624	78
50633.04461893822	49488.49684769062	78
49339.27866408184	50494.92715661311	78
49405.18359287765	50124.42333375352	78
49893.517930228234	49122.46232135639	78
49715.652777472904	50761.95848352295	78
50832.62762258744	51122.85583230278	78
49548.818072431364	50502.68477130924	78
51087.86050245157	50077.56293049372	78
51136.925844355465	49914.5739142705	78
51017.20566563568	50119.88003806522	78
51025.72405788339	51007.719879098695	78
50681.98907622782	50757.78030470362	78
50051.215753719785	50994.21693622669	78
51146.83585036529	50010.694775164484	78
50935.26911789359	51054.13210621437	78
49507.540633971395	50572.66916693584	78
49613.53090818908	49167.46700543644	78
51161.387620466216	50861.14486239401	78
49346.75098567469	49549.01505095127	78
51193.179093456194	50934.21810830085	78
49505.36655456814	50655.98301449301	78
49268.59731137027	49520.21041423464	78
50448.846739539	51256.96050275505	78
50818.9147933588	49850.366323102244	78
49591.06889035905	49245.50788541269	78
50714.454544873704	51110.38274640309	78
51093.78673576507	50909.59424364938	78
50014.98997203422	51101.7521166942	78
50495.67135380959	49641.7271185762	78
49193.91139276824	49561.48195265441	78
49433.692178105666	50447.349303708055	78
49527.851768523295	49371.1227310061	78
50369.721076233596	49369.73853435856	78
50061.44674948774	49194.77205369419	78
50670.19020983497	51380.84781111479	78
49327.187546937064	50148.51956169942	78
49954.95098295174	51154.59918623417	78
49771.543550870876	50962.74653389889	78
51162.60398333586	50430.38819178152	78
50393.46937018741	51318.987179079115	78
49257.11376903961	50473.16096576655	78
50700.57645243699	51004.85669908963	78
50494.149567146895	51329.71732935454	78
50743.09305734732	51419.847456615076	78
49705.65652519427	50633.55602310997	78
49873.163782985604	51157.97152770988	78
49706.22578770537	50841.784213358376	78
50513.0725564902	50866.22457790787	78
51193.909801736714	50352.21530731109	78
50120.480136880906	49256.68751547979	78
50574.57479378143	50712.81075054414	78
51168.97140240853	49841.29327769314	78
49304.32630035898	50071.84197700077	78
51280.13671036244	50360.110071962656	78
50150.52214898955	49181.43734846597	78
51007.61680060305	49782.832909774035	78
49868.67004507992	49042.63679485086	78
50699.14479482218	50923.46238522124	78
49425.26151907459	49588.73992794581	78
51235.598803156485	50280.96435598039	78
49447.72700793154	49387.63932581376	78
49788.37082163172	49071.951672402065	78
49582.043365198384	50619.40195270896	78
49313.06764603737	50573.098887724525	78
51082.82758578248	49832.28100677551	78
50144.67026434031	51169.002693425224	78
50221.93000427821	49393.6663241191	78
51156.93105172735	50250.218038267005	78
50726.32761690613	49803.82769309391	78
49812.96626507953	51037.91382432327	78
50882.04399339896	49795.17435771758	78
49318.5018917863	49988.70295829839	78
50787.46308827494	49530.31540026845	78
49532.46544326491	49178.579947311766	78
50234.57136229718	49166.46360804218	78
50800.06058660341	49762.16210828128	78
50413.84589153178	51399.907682592486	78
51217.59253467616	49915.974086260794	78
50663.31274476085	49667.65960935393	78
49330.27729721033	50331.2327748078	78
51273.535386287214	50900.05539467424	78
49333.24081404472	49337.72151339642	78
50659.39438540301	49408.32196064212	78
49231.714442198325	49988.94313974755	78
49195.29169954124	50534.54411476471	78
51246.118951259974	49813.47454530607	78
50685.30820556656	51474.68318119732	78
50643.36459668023	50832.416519758786	78
49265.86435199689	50639.82978332871	78
50277.40512265521	49236.287808753776	78
51314.597149759815	50968.141411520075	78
49424.56232295191	50673.25403019526	78
50371.948550747045	51468.90389231041	78
51316.80341197349	50289.29661772299	78
51392.284006318056	50951.27549240849	78
51171.066772567065	49755.35988957275	78
50915.549993318265	51134.573963115574	78
50124.36601426423	49410.52950475508	78
51143.45003624491	50995.826025653165	78
50293.44559308857	51430.178905008215	78
49637.36042718115	49327.32623176617	78
51129.9678957917	50722.99704918189	78
49274.26267952959	50211.49864835417	78
49695.38740528785	50923.03457621716	78
50703.37023760618	51304.60399020439	78
49323.344546411434	49258.26093401774	78
50834.80108231941	49600.139301973104	78
50125.45488134337	51027.14128933025	78
51226.04258933596	51006.732329777566	78
49659.22640072196	50560.98003333577	78
50944.577112535386	50967.97744027353	78
51360.84059759809	50876.66782964031	78
49993.17680023699	51233.781377439744	78
51002.737780520925	49919.698587643	78
49237.21334239819	50140.438429517686	78
49238.22212743139	49273.46655898237	78
49733.28762731052	51041.6243959114	78
49524.27758754846	49290.6128510014	78
51371.17895439032	51028.63551799948	78
49356.158319571834	49637.49063644184	78
49433.9519866822	50535.64972279203	78
51219.87947525456	50199.632830480616	78
50675.38528592615	49327.61408989147	78
51178.3916217561	51078.36095614646	78
50361.156279458206	49242.67401296447	78
51450.6607438282	51058.86128673431	78
51221.646627916925	50496.12641499695	78
49978.94936461165	49123.48520969797	78
50596.82967668379	51421.147018783675	78
50568.16701040854	49373.16616670609	78
50308.730162909036	49318.087650375346	78
49574.30658227605	50700.63163928337	78
49344.61809133592	50662.88753791347	78
50463.62386008054	51467.32724966364	78
51207.52496128265	50700.80092628653	78
49350.08453198091	49736.94890398307	78
51383.585412371634	50793.505152135935	78
51328.07985371381	50208.51548140167	78
49254.442633173625	50392.33549509114	78
49361.11994797046	50749.296474202034	78
49888.81146257327	51241.40865878305	78
51286.24568204895	50728.5813604944	78
51366.88611814066	50362.95121189686	78
50428.33489744918	49288.62182017658	78
49941.686726770546	49012.34010589386	78
49617.97023250344	50899.022209605704	78
49154.46616826068	49947.40185975114	78
51201.819976431776	50792.64284879631	78
50245.518438427585	51247.00154668582	78
49948.49525957867	51306.35283844663	78
49568.45285210057	50783.81457271496	78
51398.466038656756	50256.93420500706	78
49211.703199092866	49190.36213693065	78
50758.673665654955	49299.56660468511	78
50580.56297248672	49293.13430245135	78
50235.82493489666	49086.70806696129	78
50556.2414259627	50792.340616179936	78
51150.79985472476	50645.57411393808	78
50998.60186405685	51112.53571674756	78
50789.96403927972	51312.20378817769	78
50929.810426893935	51220.11877424994	78
51229.97011670549	50002.42123533348	78
49102.4370480832	49885.97844162127	78
51471.00059225373	50221.06464539435	78
50205.43162679147	51319.9939654384	78
50289.969538441976	51340.095386769164	78
49865.29339455093	51317.818242186826	78
51358.972529843515	51114.37991560187	78
50317.73585525702	49067.93778235741	78
49276.49198355819	49911.96756247258	78
49286.53091496436	49790.016992953446	78
51380.33392863922	50449.28354217845	78
51030.29262274942	51187.99666284724	78
50324.50575182955	49150.667976780656	78
50139.369921507496	51369.707110787815	78
51020.126156265265	49696.913876829036	78
51099.65710674537	51139.667019416804	78
49164.271313006495	50091.8348689322	78
51297.640087364794	49905.39880804773	78
50761.36171955942	51177.19158561845	78
49027.37369079377	49922.29798882508	78
51210.82244762429	50083.38476331335	78
51313.57763868258	50026.938484532475	78
48945.951558816065	49911.42774430366	78
51279.678794737214	50592.752214401306	78
51457.18558559076	50318.60412949502	78
50074.10485044715	51414.40692270202	78
49651.63600260718	50990.05098310846	78
49494.16927898032	50745.95507144037	78
51536.653259651364	50267.65878808226	78
49588.085216035106	49083.687872568094	78
49386.181417408065	49203.96287018716	78
49151.25757727099	49130.08140593947	78
51353.74740711845	50636.66114028648	78
49204.15259525945	49771.50319929188	78
51279.90657511707	51138.142187492595	78
49254.94768366279	49432.04143681744	78
50939.28074157588	49665.73564289523	78
49355.919815593275	49897.647312935565	78
51538.63398487357	50350.77527822203	78
51293.12798013997	51220.90519351514	78
