# Supplementary material for: Abundant Topological Outliers in Social Media Data and Their Effect on Spatial Analysis
Source: PLoS One. 2016 Sep 9;11(9):e0162360. doi: 10.1371/journal.pone.0162360 (PMC5017681; doi:10.1371/journal.pone.0162360)
Supplement: S5 Dataset — See the respective attached file. (ZIP) [file pone.0162360.s005.zip › S5_overlap_lws/clust_8_17.csv]

50000.0	50000.0	0
50005.617866136956	50000.0519731636	0
50002.52047643192	50004.876090250946	0
50002.689334711264	50003.13657812308	0
49993.82957819091	50000.67820598295	0
49999.02133034173	50002.74311771021	0
50000.62508924751	49997.57153556058	0
50003.12463782944	50000.09610427862	0
49997.57385027558	49999.84121669528	0
50000.7474054147	50010.00724846448	0
49994.4714122237	50008.6578664922	0
50009.65697956892	49993.518401903086	0
50006.21919399996	50005.54852243241	0
50001.095320914435	50006.51696888545	0
49997.76648551505	50011.80979805977	0
49992.871942356476	50015.39754370275	0
50012.74981278483	49986.73871695857	0
50018.58647191826	49990.55611261125	0
49993.479156172514	50013.71835514086	0
50015.96499319302	50006.705808788436	0
49989.3655601913	50011.220919868014	0
50020.12901804716	49990.64524344877	0
49997.53397774438	50013.28163175991	0
49992.02291687238	49993.22394946702	0
49993.70087287382	50012.49075380555	0
50014.038708603686	50009.481436982765	0
49990.5206090736	50010.10707474396	0
49995.815075999715	50002.757859915895	0
49988.57262477311	50018.87567586168	0
49985.205754429204	50018.991416067714	0
50000.753092597726	50008.92987510806	0
50007.12835689727	50004.5064469943	0
49988.18316939765	50021.965627571284	0
50023.00980510928	50012.84799172331	0
50015.303310407464	50002.549411548316	0
50003.71952171015	50003.70894044671	0
50008.88986368925	49979.077652611086	0
49996.81979534139	49995.34390749475	0
49998.94671960802	49990.96645783639	0
50007.58827520875	49972.71365685861	0
50008.876317257826	50005.85307888341	0
50000.8144250401	50013.706889942834	0
50003.714838425534	50007.820901458785	0
50001.588387733704	49976.2283774819	0
50016.100105237405	50010.206884821266	0
50001.35678820628	50015.50812547974	0
49986.21253594532	50016.916857276745	0
49996.35393901498	50000.28888942667	0
50006.46273709469	50012.86513056279	0
50004.75420497777	50017.69122242193	0
50005.66435559645	50003.276707844845	0
49992.34798452613	50027.8751629872	0
49995.45944176766	50024.66749863028	0
49984.74545734642	50026.693621182414	0
49991.107740510946	50005.27986082665	0
50002.66515454976	50012.75072682848	0
49981.244047583124	50021.223953608634	0
50024.3612314805	50010.80504013063	0
49999.239320752036	49976.959525565035	0
49987.115787018316	50000.97386580161	0
50005.81254185144	49991.93259326773	0
50009.513775259125	50007.19859393015	0
50022.34214683989	50018.54227954308	0
50018.211643719034	49989.32904480352	0
50004.547079700096	49982.58527082029	0
49988.8456146988	49993.5372812326	0
49990.448020219235	50002.43383338751	0
49988.8883163795	50025.70348757823	0
49993.95605091015	49990.62298435866	0
49979.57349343251	50017.44743331287	0
49993.61998194337	49998.8335980756	0
50014.931316771435	49985.91142186888	0
49993.608343833825	49992.74728509485	0
49977.440538726456	50020.13597552961	0
50007.968850473684	50013.02057694987	0
50013.34750767807	50004.97356768187	0
50003.200530054564	50017.44372002275	0
49999.23305352258	50009.409663930746	0
49991.425046132455	50023.405105677804	0
49994.724523319564	50019.00029264135	0
49991.27881765631	50010.76046682384	0
50006.84586173645	49978.00618291794	0
50028.831314768526	50011.34911333689	0
50001.3612650346	49979.21196468529	0
50020.98863127538	50004.80596532164	0
49998.75093557429	49995.82732925432	0
49995.4441258003	49997.28253788326	0
49991.489081565116	50012.21829990068	0
50006.24099323281	50011.48454490207	0
50004.79866590971	49991.89932227533	0
50016.233772829895	50003.19904894724	0
50016.714459267714	50015.182749829175	0
50017.7315448403	50017.16734048088	0
50021.991572317085	50017.52189201108	0
50006.91518930322	49998.42962103721	0
50007.56048927315	49991.89347014625	0
49993.93809606977	49988.93913320493	0
49987.00664227186	50012.58033247648	0
49997.0858178483	50008.93395138812	0
49994.04919956522	50016.66461972759	0
50011.84285352973	50005.72617756539	0
50014.481944166946	50006.68362759123	0
50007.871174675056	49990.44715453634	0
49993.63386266311	50008.00409428245	0
50022.74306037996	50021.18141586944	0
50005.93254669708	49984.05523899566	0
49992.24889826113	50009.939607623324	0
50008.4427934885	49998.58463635654	0
50001.04290890485	50011.37214186102	0
49999.3052704781	49993.19977632991	0
50010.89753360852	50022.16578353757	0
49993.175524820836	50006.918569045156	0
50016.91622746796	49988.41137453173	0
50003.59408194109	50010.58844588422	0
49989.481770527505	49995.4861177332	0
49984.73585085144	49994.20070302458	0
50012.837114776354	49985.1365133406	0
50000.34305247011	50012.785151609714	0
49995.93687457166	50016.99500522154	0
50003.31097355637	49986.238309245724	0
50000.04605916713	50022.082498322925	0
49979.589436539696	50028.499326432466	0
49985.52414874005	50010.01286309389	0
50007.108907010544	50020.95847414887	0
49986.966473469394	49991.51938352491	0
49996.327747491756	49980.00227674999	0
49988.17212697217	49996.38698153703	0
50019.31313217457	50007.61923985611	0
49992.53588896353	50022.37133355393	0
49999.09466713823	50013.476121375024	0
50029.14446966455	50014.75448633938	0
50013.38928689112	50014.433837214296	0
49991.27886238349	50020.93796858425	0
49991.83480712943	49987.47643329798	0
50024.589045646135	50016.69583277622	0
49990.247207031265	50014.37724764673	0
50003.43966867959	49997.20275845644	0
49979.17630883298	50019.5881879999	0
50004.97473340724	50011.470830402024	0
50000.53356820436	50002.76897484182	0
50001.61653316917	50021.572832778234	0
50018.94424032681	49993.60663840168	0
50020.38047703234	50020.74765985587	0
50003.83350669472	50012.03122730116	0
49994.89504568151	50012.84439750901	0
49996.87682846905	50025.861913791916	0
49997.098711243336	49994.16967536577	0
50008.03526460013	50010.35644971345	0
50001.92318083519	50017.45295154525	0
50000.377491796935	49976.984220335165	0
50026.91338485968	50022.55672487124	0
50010.45322470468	49995.07446463879	0
50025.84685964897	50018.18498681671	0
49990.80211823522	49972.58716393453	0
49994.72272385651	50011.37120620343	0
50001.852378398005	50018.878474248006	0
49993.667654834906	49987.16892821146	0
50007.45552580738	50016.24722775261	0
50006.35128652182	50019.260102430024	0
50017.30387364059	50007.37394946992	0
49992.58703477916	49996.877168060775	0
50009.947620039384	50010.555094314834	0
49981.69947842373	50032.69512916941	0
49998.7770444248	50004.736977470784	0
49994.8396787193	50028.32619228644	0
49982.117999111564	50004.50644407321	0
50013.2587395598	49973.331376080634	0
50007.117533706994	50013.97330272922	0
49986.106936163014	50005.875429998	0
50001.72815943438	49991.6223069385	0
49998.46111792426	49998.329947724305	0
49993.05079443288	49995.51758079045	0
49989.09372078051	50029.30164552847	0
49992.520614717694	50005.040407713124	0
49983.052676738946	50016.443790599325	0
50009.99933301167	49987.13042252917	0
50015.98052851708	50019.71642252736	0
50016.21088632802	50021.48245778065	0
49998.70534882709	50006.917655615514	0
50009.12283055781	49982.086019546914	0
50019.024422535396	49979.180277617896	0
49990.26812337824	50030.2433063761	0
50003.491373859586	50026.35326489596	0
50014.994024579595	50017.72461282274	0
49999.503039100484	49979.993643984395	0
50016.59446989725	50011.704717480185	0
49987.5977680182	50016.2290938631	0
50006.390223561066	50006.65247227412	0
49981.80446184957	50026.90913270939	0
50031.93010862833	50017.21669287606	0
49987.002216492045	49994.37889454773	0
49985.92984921823	49988.95089163288	0
49987.43993140122	50031.405447704085	0
50013.74744611762	50012.43595942395	0
50018.7613895136	49998.645986736985	0
49976.04473665306	50022.98122919165	0
49987.940111189746	50038.4642042733	0
49998.49833424281	50015.34065276485	0
49994.770924699485	49982.39483626172	0
50000.81946056605	49989.27299020345	0
50016.92192325264	50018.480079521134	0
49995.77472700451	50009.82146876009	0
50025.69800720146	50020.491751462134	0
50013.55698775832	49971.58637274212	0
50011.00484594075	50005.00909070638	0
50026.67566909949	50012.980460931394	0
49997.33402353429	50017.842517393554	0
50004.40707653658	50000.68201633885	0
49990.062388632665	50021.873354042815	0
50007.94935946199	50000.55027054603	0
50021.52709422977	50008.28070517207	0
49974.42067889195	50019.43514323515	0
49993.46267817778	50033.181532471506	0
50011.86235055272	49996.41798817724	0
49987.663678211175	50043.84812144951	0
50007.67900232572	50007.70860501627	0
49994.15871647191	50038.08133593811	0
50007.33149770581	50022.79586273945	0
50012.948596504204	49999.23930996417	0
49994.60830319436	50003.57991862978	0
49983.259687413985	50006.67382320212	0
49987.767663779436	50025.748578925755	0
50000.377272225785	50031.02940101947	0
50006.200386445016	50001.51095319235	0
50025.26392312976	50023.16967630435	0
50013.22075925868	50006.565093937745	0
50016.585940684716	49986.990231434385	0
50010.34109688018	49983.7662747601	0
49986.57033639794	50020.426911942945	0
49995.74608418766	50014.093268935794	0
49979.820894012235	49999.83087349788	0
49992.848058799624	50018.606894891454	0
50009.49589345917	50004.08409166397	0
49995.445185531455	50015.34504338111	0
50012.65381958483	50021.704694713684	0
49996.32469968638	49986.25708256548	0
50015.35167753262	49996.81578074006	0
49986.545683340795	50011.15751195093	0
49999.01544000135	50031.23030123682	0
49984.04955694483	50033.704391224725	0
49996.34341982974	50016.06335658903	0
50003.28740459564	50033.504668726906	0
49991.228567853206	49998.994701024145	0
49998.48690694425	50034.82578726027	0
49978.796080530774	50029.228557862385	0
49972.68784987362	50023.40757561975	0
49979.767530607896	50006.443727209575	0
50003.901374846355	50022.071294366	0
50006.68412061943	49996.90955893893	0
49984.807419862154	50032.82916653138	0
49978.76889817724	50004.212907244015	0
50003.12234167268	49996.03595609164	0
50015.35949676402	49981.16546488212	0
50022.09116220106	50006.067597515845	0
49983.69614882663	49993.828876330015	0
49986.78398419033	50021.42345671076	0
49981.729597247	50017.71289487197	0
50005.12751088182	50026.85013294925	0
50006.22458721331	50010.28292114303	0
49996.483865586386	50007.00468741623	0
50009.52473506737	49992.39278211181	0
50014.49173332011	49995.93493838386	0
49994.50958438835	49996.90612479115	0
49987.59907203679	50009.38172949153	0
49984.960476002576	50031.0667794853	0
50008.74957161253	49994.92256567525	0
50010.46636301196	50003.077502344924	0
49984.148036034974	50017.19326230654	0
50004.971353289846	50029.65237519613	0
50012.70520670574	50000.99789815918	0
49989.42472028371	50007.06726861293	0
50027.670453407736	50018.20325321183	0
50011.440803861224	49968.8031552737	0
50037.945541020505	50011.155881581384	0
50001.96560497818	49985.14721363819	0
49991.94746759981	50013.46046976003	0
49999.00956378052	50025.146383235246	0
49982.77803511375	50003.13282277213	0
50014.11323694496	50000.20060613697	0
50023.13171616355	49987.58322604696	0
50004.21835121946	49971.40399318016	0
49990.15117831817	50013.05817990865	0
50008.16124251416	50039.635897582004	0
50007.9107866898	49997.54848848105	0
50000.976005797296	50001.37556251932	0
49996.1869171375	50012.1411597242	0
49981.777229712156	49995.12804494148	0
50010.25573551855	50024.995130932744	0
50002.20217308013	50029.874141640044	0
49990.618018822985	50036.4754032552	0
50022.654906278236	50014.17767062547	0
50000.18629733061	50004.775095715304	0
50025.70954018735	50015.05150700048	0
50028.39076938722	50013.5273054852	0
50004.52778030394	49989.54551679142	0
50016.11597760707	50023.63763528583	0
50012.06226017531	50002.80007589341	0
50015.57500712852	49976.59380574366	0
49994.04699387851	50036.766962947055	0
49994.23147591261	49994.86285691521	0
50014.20591833191	50001.96130031095	0
49991.086709624265	50026.4410707605	0
50011.53302681228	50007.14228004492	0
50017.28634181816	49997.76666689308	0
50009.97828130183	49998.98694511831	0
49998.42280858828	49997.16648699374	0
49981.63287193219	50012.98265475019	0
49991.38352638326	49994.802665766714	0
49998.19710648119	50026.74208698699	0
49989.2673735177	49992.100332574526	0
49983.60754580687	50026.18559871288	0
49994.711411941484	50029.90708723193	0
49985.614406423905	50041.25400036813	0
49989.39807355238	50009.12529163965	0
50001.85647537816	50002.18674254224	0
50007.411759296454	50011.884343995625	0
50012.52113279647	50010.93874121604	0
49995.30592486966	49991.43488924765	0
49979.11028741994	50021.34781520681	0
50011.93847514872	49994.777266105055	0
49997.2733219588	50022.30152669196	0
50003.09050523105	49994.98168183356	0
50023.58458192335	50010.008031241385	0
50024.400635161015	50015.63969515379	0
50009.31669316404	50000.960651664485	0
49988.547157255955	49986.54015875034	0
49987.42716531743	50019.481186598656	0
49984.02617602661	49992.260688525654	0
50006.996567558	50029.43673642438	0
50011.17538221257	50014.127750046806	0
49997.479248524534	50003.13788148927	0
50011.23886805816	49977.80876427163	0
49992.68056377014	50025.21909796744	0
50017.791785206966	50004.10504468356	0
49976.18799995448	50019.12711047864	0
50003.16269428631	50018.86082004992	0
50013.78688239874	50015.99415080916	0
50034.04869841953	50014.82994020081	0
50020.13939552426	49964.31969397732	0
49993.31683021726	50002.431098134926	0
49989.127824122916	50001.31052695597	0
49989.148691333205	50036.650567528675	0
49992.04054653573	50033.88130223572	0
49997.310770919445	50036.47767098101	0
50014.313896486216	50011.5437939993	0
49992.59109417176	50000.573211457	0
50003.566652880276	50030.50523785303	0
50008.267877108185	49989.07992392232	0
50003.849215893635	49983.772560070334	0
50027.92889428372	50020.7037335592	0
50021.73705097939	50009.564116499336	0
49979.67136981523	49996.9167302186	0
50023.68623823112	50004.8260394773	0
50008.60181165578	50003.29954302877	0
50007.03426341326	50002.78519483586	0
49994.34337435215	50032.255215823694	0
50008.65204366756	50021.587738195856	0
49991.824498461094	49968.903099107214	0
50018.683804969405	49969.64528418167	0
49994.911833902814	50002.06249770319	0
50016.093547154676	50001.04383182233	0
50014.49326475696	49993.41580814624	0
50010.70785577176	50012.68365077591	0
49992.09018308693	50030.92397957105	0
50009.82484592517	49966.31554819194	0
50009.86338540017	50029.15447883959	0
50017.04459773899	50009.42883168941	0
49975.05479511751	50020.48444939664	0
50018.814266957874	49976.935422037845	0
49972.86988915821	50011.1602949544	0
50018.73839936864	49964.38397057632	0
49986.31902075687	50007.88823209961	0
50037.84677869666	50013.49214320599	0
49986.7626497455	50022.57075428513	0
49991.27558686835	49997.38676047086	0
50021.65196854081	49986.9755175455	0
49991.72022925353	49991.05799227098	0
50014.31039277268	50003.195809406076	0
50006.33076488964	50021.85080608137	0
50002.45842725257	50020.733578880114	0
50011.95436890833	50032.05146346114	0
49976.475326719534	50026.32249645093	0
50004.463461898726	49974.22705170795	0
49979.26540775074	49998.92037446053	0
49985.75689271241	50024.974625693074	0
50016.455724572654	49985.246793367325	0
50017.17577699267	49991.01902038148	0
50000.601946745934	50034.29818728195	0
49992.16185760877	50007.363039662254	0
50008.80198918544	50016.70893323739	0
50008.86332272949	49997.23757014096	0
50005.45492158128	50004.812675392786	0
49969.349246922604	50022.47156029463	0
49976.08853392796	50028.32756045967	0
50002.331688862534	50006.25738942542	0
49985.74764509577	50012.984861611265	0
50002.02318493679	49998.08436648884	0
50001.91558525365	49975.034283284134	0
49999.095815587745	49982.605861267206	0
49978.35180052781	50017.54967237323	0
50012.38340044227	49979.87179005157	0
50023.600333695045	49993.823460517066	0
49990.4001842264	50016.861106052296	0
49996.075796262594	50028.875218757785	0
50009.63871960279	50009.357844056445	0
50014.32338329563	49980.620621059534	0
50004.370390024604	49999.55927239333	0
50009.933266449494	49981.04026973331	0
49998.279070073906	49989.14790118183	0
50000.09027862911	49985.965986953976	0
50007.58425433884	49982.493922115704	0
49993.48622997502	50027.222240225536	0
50017.4955434832	49965.03907990478	0
50010.51554905166	49989.16362642156	0
50017.824674773416	50002.22275061968	0
49990.75178922058	50034.86742795569	0
50021.88043196609	49961.175165641675	0
49996.64421145819	49998.7371607102	0
49991.75780021829	50019.4660592154	0
50027.913500418224	50017.15451996617	0
50013.81569746937	50019.689133858	0
50004.28831352451	50038.52084396365	0
49992.77931921248	49991.59900125161	0
49978.65701512325	50012.84377515613	0
50004.77482026446	49976.135135741635	0
49995.813684054854	50035.236614467474	0
49983.03468438865	50031.81985864512	0
50004.71734782377	49993.66931775265	0
50025.85747707013	50011.10938751277	0
49968.74387753086	50024.80184334084	0
49983.529336245294	50009.64252562868	0
49993.39848285341	50003.617739878144	0
50014.46718570509	49983.96089301351	0
50020.173441734536	50016.480228422304	0
50007.693507416174	50033.053834120445	0
49993.186312447346	50024.280714627246	0
49994.973836738965	50021.34108776201	0
49987.60408232425	50005.36708203352	0
50009.56722554615	49985.41140067304	0
50011.064823329914	50009.00448136461	0
49987.27549327144	50024.53233017405	0
50005.69923091442	49985.19514755773	0
49996.55414988045	49990.38935152011	0
49995.07237807018	50042.04749290123	0
49995.256284043724	50007.171566107325	0
50004.63754884523	50025.44366895706	0
49993.49255571869	49978.12434827637	0
49989.83621802233	50027.89987456958	0
50001.51715467434	50004.43497947403	0
50001.41748931328	50028.01783116377	0
49988.46472947548	50014.56638681003	0
49995.615601532205	49989.10904325816	0
49999.81186632161	50032.984149561446	0
50018.44718751919	50011.09523383245	0
50006.87791557796	49974.77446315902	0
49998.651631418616	50001.085531096855	0
49973.43281330659	50016.31538166456	0
49999.58320808095	50030.37685735507	0
49993.2894251306	50029.713716955564	0
49975.40500419498	50029.76201243983	0
50024.11542290242	50025.79299951493	0
49999.27756647585	49989.79791973968	0
49975.331603970415	50018.305052245814	0
49989.444688856944	50015.01093933485	0
49977.12504489644	49984.27347298042	0
49990.25690366514	49976.93831099457	0
50008.542487659186	50029.22940403769	0
50030.156146407935	50022.63532110915	0
49982.07322711716	50040.05289780173	0
50015.510839560164	49974.52445377229	0
49991.451148315326	50008.25060634001	0
50004.828070634074	50001.96933190945	0
50005.25330437662	49996.96558677492	0
49985.312292490395	50028.4759868639	0
50009.362837543355	50030.82482796203	0
50032.563228420164	50009.47854831758	0
49995.611104707394	50005.87596824924	0
50030.271117137454	50014.62710637189	0
49984.88558796916	50014.44361380154	0
49964.64000266914	50008.941933773196	0
49988.96237106808	50042.15384836116	0
50009.56366943694	49988.76303901595	0
50003.12119682203	50036.8696976103	0
49992.18350608743	49998.14283062459	0
49981.495117914346	49992.42868929224	0
49974.716587797215	50013.61636381599	0
50007.40338647013	50005.50670355559	0
50004.1132212756	50009.0422421293	0
50010.68776219184	50018.411945879954	0
50015.32555646248	49998.84607093262	0
50030.745394478356	50020.15587370813	0
50025.03173903792	49992.682176105074	0
49972.46927924088	49992.61330818193	0
49996.89332440772	50014.40214761091	0
50028.82168033592	50008.767927582856	0
50012.027869657475	49992.27122572834	0
49986.86969018716	50002.801212535116	0
50034.801909062	50011.167777959345	0
50022.083673384936	50010.63417620861	0
50009.30764203974	49972.31312632704	0
50023.76787291796	49993.18010443419	7
50011.9535721507	49995.138636728334	7
50024.74019300126	50001.71054134522	7
50010.34092990415	49981.39829219816	7
50033.08658604265	50015.13069591951	7
50000.64177285468	50005.26656361742	7
50029.544302198716	50029.02868361727	7
50022.75067042847	50038.84804715694	7
50006.418962638665	50034.60554693247	7
49998.97823905176	50031.12943384679	7
50013.3276284787	50009.15646774279	7
50037.64460748917	50043.50541119739	7
50004.637903061404	49989.743586889585	7
50041.83004725155	50019.46690707767	7
50046.128542868006	50047.949588935146	7
50039.905836325124	50009.9525250203	7
49999.2592887308	50040.51185670029	7
50047.522583890575	50005.943886675865	7
49986.44917398239	50040.0877219164	7
49997.5578372851	50021.255781387656	7
50043.919735468684	50029.529755657815	7
49978.122881359996	50042.863611001485	7
50042.40547019097	49998.57216100786	7
50009.13340157146	50026.337052925934	7
49972.02364743137	50035.81380016791	7
50001.591585226466	50048.198399698114	7
49963.18290693143	50032.45999432389	7
49998.47833626317	49971.09565637226	7
49972.34094627646	50048.631296944484	7
49982.79636876997	50029.055319538995	7
50038.99181363161	50055.53725528975	7
49963.89910060322	50051.44916642812	7
50032.36003308872	49984.45647884214	7
50011.17245124007	50017.15771944617	7
50027.084025108124	49973.73612809463	7
50023.56597623559	50018.51936512873	7
50053.48822907058	50055.90963773378	7
50012.00392622129	49972.58789094774	7
49958.81102808841	50025.4131088482	7
50019.675492338196	50030.860300944725	7
49965.35266398381	50019.34203153527	7
49975.12538028751	50018.32020370668	7
49990.535945062984	50014.85548336579	7
49981.72481239832	49970.37775270121	7
50053.308237093435	49996.92168478481	7
49994.30566848621	49993.05957265612	7
49958.81885891905	50041.163180395466	7
49951.87521152853	50018.77967473206	7
49982.299982625154	49991.06512809346	7
49950.71094104689	50008.77099173667	7
49978.86756803407	49957.35760146361	7
49985.50946351106	50053.62174056696	7
49973.25147688559	49983.17932946129	7
50038.6441103655	49970.7222954637	7
49943.14585543792	50011.610195025874	7
50018.96808225023	49967.555209113394	7
50045.52231671786	49965.49822294643	7
50054.70060456727	50069.41838989151	7
50054.8086068348	50043.82715813145	7
50051.593337885235	50017.400170423134	7
49996.685758344036	49962.618988911985	7
50021.54489269319	50009.26552152248	7
49999.19177070824	49954.7942817823	7
49971.805005201866	50007.406995968144	7
50056.702759733176	49968.64444320548	7
49998.138173992986	49939.25518475224	7
50047.603873630935	49955.60937975453	7
49982.10177869457	49946.14530216023	7
50051.30415349308	49975.98000793235	7
50066.50357383803	50019.33525830347	7
49990.12995810333	49949.195634304386	7
49982.209941656765	50006.440410079784	7
50019.70640840802	49978.223963617536	7
49989.24554648499	49933.324701740654	7
49946.64395864325	50049.63516365211	7
49969.76527513637	50058.348700402574	7
50005.184547892975	49928.99217589785	7
50019.269631551986	49986.28410207066	7
49965.29086246732	49965.47443939503	7
49979.11263658241	49925.72103704368	7
50012.41775543198	50042.02585439444	7
49971.36049071907	49946.745463290965	7
49972.409211705606	49937.91593116049	7
50042.565830179046	49978.12296134786	7
49998.564618995704	49920.46025391549	7
50011.852126592275	50061.487459007316	7
49988.79663331789	49922.633501192475	7
50013.1542140064	49920.82790249175	7
49963.61714771818	49937.120763131905	7
50000.98011841511	50013.56373479291	7
50023.20139121578	50055.89496609714	7
50061.97972592102	49976.036241117836	7
50045.216740286676	49989.578878463544	7
50065.242045688196	49967.14493692323	7
50071.23320040573	49960.89855371754	7
49996.04559367932	49983.65956290889	7
50072.83616459925	50025.41044483595	7
49986.35799218609	49978.31447540967	7
49953.67510208741	50055.47913931299	7
50000.060744887356	50060.285886373036	7
49962.18103260357	50007.66031951704	7
50015.727966701226	49929.03697871571	7
50023.79358007575	49925.89286157978	7
50028.377595546495	49965.436130390546	7
50018.14167642426	49956.943438018614	7
50018.87305977685	50049.04592014464	7
49965.813125639375	49974.576505848025	7
50057.66472088832	50006.42722149886	7
50019.750063593165	49911.72194807596	7
50003.78402690641	49912.58604609003	7
50049.1596549716	49940.47512453161	7
50049.66328447743	49929.33349313826	7
50027.99958901861	49913.32669644208	7
50006.9321977712	49945.81361073595	7
50046.21968350121	50061.975141495495	7
49990.018289525615	50067.20686398652	7
50056.21122607284	49982.48320783483	7
49960.73663581021	49946.64058558942	7
50059.489952710996	50030.47804225214	7
50046.39016483058	50070.97854939777	7
49960.19130379801	50070.2057119256	7
50058.53518716445	49958.63288697059	7
50004.869637356736	49960.63884705834	7
50031.72117046625	49995.73253491942	7
50065.4031190613	50078.947176340625	7
50064.30956649718	49952.903182229944	7
50048.94276705683	50037.312914877475	7
50045.21279294747	50083.507513584445	7
50072.962980663615	50008.542948323	7
50073.54323370377	50000.5249986494	7
50006.911262910595	50075.059536952474	7
50069.18443350505	50056.096155578285	7
50024.3034790053	49950.34111312109	7
49957.91982544805	50081.7078967237	7
50077.65331415772	49990.756183945276	7
50036.89747014678	49909.64789996685	7
50036.943075657124	50067.13734047013	7
50069.96619797815	50035.54138069111	7
49989.90890990661	49967.57950560073	7
49991.16305491657	50075.91014377175	7
49968.20909746634	49926.96621815831	7
50062.79469939416	49941.21165629541	7
49973.90595274718	50074.53354792719	7
49975.064483222304	49999.35529592256	7
50046.023754068585	49906.18546902676	7
50028.694483529755	49901.20992187231	7
50037.36575721298	49898.69359661836	7
49991.208936472445	50047.4086326345	7
50036.468077468286	49954.232707044175	7
49950.91330259237	49937.21125146068	7
50036.27097584612	49918.78890186826	7
50028.066385664475	50081.41830017583	7
50057.4499348972	49931.44548733626	7
50062.98489780568	50066.383897248525	7
50039.68086989458	49931.575986851196	7
50073.187627046114	49950.877394930445	7
49942.7093284606	50063.72954943241	7
49996.77433006081	50087.45068081079	7
50027.733927797904	49939.62828570137	7
50070.42618976698	49973.700912937806	7
49978.83395769087	50066.866251262996	7
50025.859204978166	49887.64181264719	7
49966.374998362444	49998.19775477648	7
50081.64353075631	50038.44892232792	7
49991.23321244903	50094.64421483168	7
49953.3187040152	49969.83900587712	7
50070.75006074033	50072.22380354738	7
49953.165227980426	49996.5896985558	7
50014.80865912788	49898.60951647689	7
50079.51920720191	50082.952873341506	7
49971.36542951428	49991.503237555255	7
50007.15524645306	49901.9535921457	7
49990.53047458906	50006.60192149328	7
49933.49405660119	50064.4058318137	7
49958.1582991055	50092.3565995291	7
49960.88477594095	49957.70383869168	7
49938.63379891701	50001.720549300975	7
50020.49129987802	50074.11023692912	7
50058.55066509016	49990.1442905508	7
49982.29349192767	50107.07591716076	7
49959.17203468792	49983.07398316421	7
49968.84634123549	50097.30372529708	7
49989.15704112893	49958.22235925516	7
49926.267603866785	50008.19868744112	7
50094.465208800284	50045.52261159103	7
49998.83854400111	50068.79907168468	7
50015.568773838975	49941.41420979999	7
50062.473046572384	49915.82289544611	7
50087.86253497897	49991.09691533754	7
50080.66943892958	50017.64050745695	7
50067.059161585676	49993.98051148734	7
49992.35038210064	49912.284163269185	7
50054.271284407194	49903.39261577031	7
50060.83536860041	49894.62576634739	7
50032.12266561784	50051.363517644575	7
50066.55155538563	49907.52529707597	7
49984.15644936641	50123.43886279426	7
50010.0955897404	49889.603035149106	7
50037.739544763885	49943.583236900115	7
50008.181329382416	50090.947408881126	7
50073.44431306335	50048.506722398415	7
49947.59864402056	50072.00453154975	7
49936.081505125854	49938.13613748392	7
50036.033834738504	50080.595196091985	7
50089.85435316475	50006.97228077658	7
49989.488458372194	50023.66351213213	7
50053.44585445213	49921.65470536753	7
50072.09898208099	49932.6190141905	7
50055.69317938124	50088.47613962716	7
50076.35388510382	49906.44074254971	7
49930.46882243019	50022.597951965756	7
49969.11928366712	50111.325945486904	7
50023.31487068737	50064.768711962766	7
50079.98577839179	49962.55560607386	7
50029.23122699633	50070.42017337616	7
50076.54304697821	49916.58317718797	7
49952.603010996965	49952.68375885961	7
50068.386952680536	49891.79352041056	7
50108.05091377032	50049.67742049561	7
50102.45164717779	50005.17430566627	7
50109.412092955936	50011.86627360667	7
49978.559472532135	50098.39241384308	7
50086.151395043016	50048.488285119565	7
50089.21391782665	50034.010091415104	7
49942.93936748724	50030.34318630744	7
50078.577927835424	50095.353450292445	7
49933.00603048672	49950.72912497389	7
49971.404521106735	50084.3621869027	7
50016.396711395915	49881.12938111169	7
50007.12335370522	49872.03802536434	7
49987.382352176945	50113.44503070333	7
50086.52443459759	50023.70712909946	7
50072.59401636098	50063.385954169964	7
50101.836587465084	50029.9718515226	7
49999.364594776314	49891.83639647773	7
49977.14495591039	49915.270389678546	7
50063.473700728646	50102.64716897529	7
49925.35097616157	50064.9555921217	7
50036.8209907233	49886.141001795935	7
49945.38396832263	49945.06689146278	7
49937.66072887795	50045.80087112768	7
49960.49275423666	50106.54999785473	7
49991.712083789294	49900.71664413	7
49998.57776880114	50106.37737841639	7
50084.520311787965	49943.57596410356	7
49930.35432397364	49932.05541715923	7
50055.748940088684	49886.10912676915	7
50080.19915345099	49977.945443127195	7
49950.45338530933	50038.456652551016	7
49998.0668950347	50115.613310367946	7
50006.695638436686	50118.37074396861	7
49974.31905715661	49901.76786779853	7
49991.23041009457	49886.76132085185	7
50075.816316741235	50109.660708794385	7
49908.39609093552	50065.16612670768	7
50111.00653109003	50000.102274315956	7
50098.725353996146	50054.94743047453	7
49931.60510465069	50072.2942484074	7
50051.55631775399	50025.55750612121	7
49974.338318808856	49966.67515911998	7
50054.85862219905	49946.580889466575	7
49941.63682541913	49992.9219529009	7
50093.398047497234	50016.97535911485	7
50095.43285935702	49975.39398246597	7
49925.36683237708	49996.52027889771	7
50024.424146656514	50092.81420872572	7
49914.51728120309	49983.95893450716	7
50110.39234627642	50026.996006797955	7
49909.126608499624	49977.43591525497	7
50068.41694593179	50094.77660595836	7
50000.9574891746	50095.076030218894	7
49917.15096980266	50062.41978268796	7
49898.75980015512	50066.82096491641	7
49947.564669868574	50112.2407829373	7
49944.58332916381	49983.97980236262	7
50092.912136384395	49999.52127690762	7
49924.96256018583	49941.1623788419	7
50111.53821670877	50035.20077832595	7
49992.87996048639	50124.35638086446	7
49929.15366258447	50030.952279387835	7
49919.65686333227	50070.90069746303	7
49922.34439399252	50017.89627325948	7
49929.270527512	49988.28503790821	7
50079.24822001397	50073.56093864712	7
50054.98892132953	50077.60396869787	7
50125.03767864111	50019.47548992332	7
50085.142559469816	49952.421059279564	7
49995.05183431294	50132.99542175222	7
49930.26649943151	50057.01134461645	7
49914.20586912852	50025.81906256202	7
50118.01215572335	50053.60711956472	7
49982.26712973739	50075.409602563275	7
50086.093277838794	49925.46210823809	7
49980.64603224722	49895.007796985716	7
49935.62939508811	49979.58983568788	7
50108.67410000014	50059.759760844456	7
49957.632619580734	49917.70080879568	7
50078.16182062521	49890.826190478045	7
50065.877195641944	49925.680440795426	7
49936.127585899965	49967.450718007865	7
49954.88079649511	49925.4445591466	7
50076.07839429961	50120.98214308389	7
49984.2295203537	50136.860632460775	7
49920.27381594424	50031.888435676	7
49905.08998865774	50039.381971955794	7
50101.155685927326	50013.43814628461	7
50121.13674087298	49999.34505629222	7
49921.105603868586	50049.13068955264	7
49903.559631703196	50053.974970112366	7
50115.27343002934	49986.96577088586	7
49982.11495233092	49903.8557227754	7
49976.97169288757	50150.46934555395	7
50121.26632932058	50038.64872996356	7
50120.93609943527	50028.66722828606	7
50129.37169431391	50028.96651597415	7
49929.40620562982	50046.22242308411	7
49944.36108119166	49923.205963144115	7
50136.5736061955	50045.54495799336	7
49910.95902054719	50080.68779228934	7
49942.71511484222	50087.20592223013	7
49984.46325765563	50085.594326190534	7
50063.32431627869	50128.30926773992	7
50067.18609816865	49881.31578151972	7
49983.41353465288	49880.974924533875	7
49938.861830550406	50037.229657199525	7
50098.011064057806	50037.51802368933	7
49995.67101357775	49870.41757453167	7
50048.06177082308	50094.109548979824	7
50037.68098101197	50096.359701062094	7
49914.22727960955	50003.13533042166	7
49915.88696586375	50089.95035781294	7
49947.66870501414	50101.55203794313	7
50081.72475583473	50000.001747856164	7
49903.10766688225	50091.64805374208	7
50088.16126750229	49895.6392986309	7
49914.82088525106	50041.63832720261	7
50101.527708870446	49995.02542580076	7
50018.68709588568	50082.17671945682	7
49891.60977072116	50089.104559622756	7
49962.55650592417	50061.891032458836	7
49906.436585347954	50016.45012458101	7
50136.86713277114	50024.13694743055	7
49938.02856778327	50018.26038609175	7
49966.768686416435	49914.00469049696	7
49970.42540229225	50026.16640566377	7
50022.689011263414	50123.04228711217	7
50131.22589699256	50010.55106194117	7
49916.37320064893	49964.42511288012	7
49900.68016022273	50000.753091707025	7
50082.53490594266	49935.6464381881	7
50092.27966267048	49906.95788303844	7
49912.51382344339	49931.604398328906	7
49929.193629825415	49973.62984879822	7
50068.216245421056	50119.26101693492	7
50117.02526393838	50019.68374131614	7
50054.38848279648	50138.716926764464	7
50058.981986333805	49878.47739762431	7
50067.96690741349	50138.45602752883	7
49890.839806582706	50013.008704302956	7
50145.112767581035	50009.29336023986	7
49889.75842212564	50057.5272323338	7
50072.11988654161	50131.45182153002	7
50132.289657899295	49991.03139397215	7
50084.13957112952	50132.15624542132	7
50015.71280349657	49864.2605031378	7
49926.179170869626	49923.56502057544	7
49987.47408151844	50147.50702467653	7
49984.649945701356	49858.683699811154	7
49902.07485318635	50108.23658783399	7
49878.52361245783	50085.85608188948	7
50052.84034645541	49913.63955244398	7
49941.408827658124	50077.75935991316	7
49971.95502210646	50160.363401519564	7
50002.28613478748	49978.469538808145	7
50103.471446008785	49974.21120309524	7
50049.05863093818	49880.3737941437	7
49969.473694678716	49894.52613615852	7
50017.741976045996	50099.57673077757	7
49970.4704914342	49851.95817969532	7
50013.267679740224	50127.67045306119	7
49950.3450484673	49961.3778649852	7
49950.98116062475	50087.903661719305	7
49892.753578288786	50079.069791960756	7
50073.4592025146	49982.496820878514	7
49990.518795133685	50102.83630444778	7
50002.772936176516	50139.756016755346	7
49975.86517078713	50122.54249008921	7
49910.6068379627	50098.40887329373	7
49923.150464298575	49951.64391088548	7
50088.19845102183	50124.450093011925	7
49889.75225988382	50108.23763020107	7
50031.610332322285	50060.040287715114	7
50098.785796462194	49901.774493245	7
49895.02503078483	50048.83183537034	7
50055.11691152378	50098.462955124836	7
49962.96029195687	50162.33206690634	7
50129.86224690588	50002.00350925168	7
49976.50441798098	50140.5318839123	7
49977.60081916153	50171.67313571581	7
49966.3478203986	50174.58538590648	7
49901.540372327385	50026.667125495085	7
49962.7585811387	50144.591049723495	7
50024.37620422833	49876.68988858866	7
49982.13852578865	49850.287392617865	7
49900.10168829586	50117.829587540335	7
49976.63108077691	49837.176889189715	7
49904.75816997069	49967.484547118256	7
49906.35188760216	50007.32681058034	7
50083.19779480742	49877.22601521232	7
49982.09713576595	50157.39103735676	7
50062.91744781224	50046.93384023719	7
50112.85506285979	49979.04161454304	7
49994.3641556367	49878.5357019776	7
50091.30036684473	50092.168293527466	7
50127.54812645472	50064.85432441498	7
50136.32058642763	50067.29588824508	7
50092.841520719245	50079.28682010032	7
50106.206895404044	49985.70261293957	7
50084.876552308626	49886.25046416384	7
50095.36036441651	49938.80691632733	7
49886.7300915055	50045.255272071045	7
50084.290681829065	50105.89782617223	7
50043.85602523884	49914.62686072141	7
49906.0132440598	49992.6389980282	7
49988.73178696416	49843.39447647755	7
50107.0490706136	49887.52075851803	7
50088.63003138358	50141.14386478501	7
50103.67431886656	50066.78287724572	7
50154.31253843472	50005.3441196547	7
49891.362756201495	49971.57377417358	7
50085.23536868241	49913.60396679115	7
50002.48693015289	49882.56104359303	7
50046.1170936505	49889.83124504373	7
49970.12374156593	49861.33623223251	7
49877.21980650931	50044.112694857744	7
50121.11569093735	50011.327215030855	7
50052.74662967487	50110.04923881241	7
50090.67558042096	50114.28989193729	7
49886.944970597535	49981.69511107828	7
49924.23128939158	49962.09987780459	7
50042.735664879285	50104.669319884626	7
50102.136191803584	49918.42703615539	7
50018.1921499172	49853.3509894467	7
50141.48291911214	49988.602146245765	7
49960.89029404114	49863.236890797176	7
50008.37933258611	50148.13186980269	7
49958.8315659917	49900.1006665452	7
49997.968442097925	49852.53295149982	7
49925.37978356086	50081.597039513625	7
49888.98997034307	50098.25829607497	7
50003.06456346902	50130.294581695765	7
50115.809173454276	49966.197824359384	7
49868.81557074974	50050.701528081445	7
49992.54692474357	50174.69710854656	7
50141.46453607475	50031.452613897694	7
49856.273005254916	50060.54286211044	7
50092.132084724464	49966.58708050543	7
49892.11006130284	50027.849841289884	7
49976.866252922555	50180.36937485296	7
50096.94937705754	49879.46539387952	7
50052.77487037785	50125.99016639944	7
49870.180544926574	50088.83886145232	7
49974.107234555755	49882.630511600866	7
49867.283293947075	50061.12722955284	7
50124.88593171485	49987.34186616901	7
49954.56764017516	50064.4815505886	7
50004.719319220254	50083.180239174835	7
49986.65996912829	50182.252045446476	7
50031.8411310908	50119.78780010454	7
49912.64888829132	49942.025000218484	7
50129.098781770525	49967.55291632347	7
50150.58322738954	50024.6522001524	7
49906.95757617147	49919.630162452646	7
50126.79295325442	50079.12499593922	7
50139.136160027156	50080.73340918969	7
50093.395103525014	49985.31179993188	7
50083.19546833222	50061.04749763502	7
50133.25565246731	50090.440019743684	7
50002.04485998941	49836.286095345706	7
49858.76398959775	50051.85192501475	7
50116.83852463784	49883.6444769564	7
50098.37680078583	49957.06634459612	7
50146.34130991209	50038.60873753003	7
50023.231367958266	49867.502671110415	7
50094.23420635323	49887.98796708499	7
50103.65123200379	50083.41527977159	7
49875.75313155393	50034.314643971986	7
49943.8333243229	50124.496510404984	7
50099.90875915729	49926.760910730765	7
49962.08025167143	49830.77124164472	7
50143.617324762396	49980.699949928596	7
50027.03140912358	49842.28378327653	7
49951.19701523672	50160.931817626064	7
49945.092950172366	50151.35035958867	7
50045.54322874107	50121.1723079843	7
49876.899838154044	49987.82160528846	7
49967.159239814595	50120.359850136825	7
50011.37372761674	50105.01552180716	7
49960.45156939205	49891.21825733861	7
49903.61731745856	49910.2674297514	7
