# Supplementary material for: Abundant Topological Outliers in Social Media Data and Their Effect on Spatial Analysis
Source: PLoS One. 2016 Sep 9;11(9):e0162360. doi: 10.1371/journal.pone.0162360 (PMC5017681; doi:10.1371/journal.pone.0162360)
Supplement: S5 Dataset — See the respective attached file. (ZIP) [file pone.0162360.s005.zip › S5_overlap_lws/clust_80_89.csv]

50000.0	50000.0	0
50005.617866136956	50000.0519731636	0
50002.52047643192	50004.876090250946	0
50002.689334711264	50003.13657812308	0
49993.82957819091	50000.67820598295	0
49999.02133034173	50002.74311771021	0
50000.62508924751	49997.57153556058	0
50003.12463782944	50000.09610427862	0
49997.57385027558	49999.84121669528	0
50000.7474054147	50010.00724846448	0
49994.4714122237	50008.6578664922	0
50009.65697956892	49993.518401903086	0
50006.21919399996	50005.54852243241	0
50001.095320914435	50006.51696888545	0
49997.76648551505	50011.80979805977	0
49992.871942356476	50015.39754370275	0
50012.74981278483	49986.73871695857	0
50018.58647191826	49990.55611261125	0
49993.479156172514	50013.71835514086	0
50015.96499319302	50006.705808788436	0
49989.3655601913	50011.220919868014	0
50020.12901804716	49990.64524344877	0
49997.53397774438	50013.28163175991	0
49992.02291687238	49993.22394946702	0
49993.70087287382	50012.49075380555	0
50014.038708603686	50009.481436982765	0
49990.5206090736	50010.10707474396	0
49995.815075999715	50002.757859915895	0
49988.57262477311	50018.87567586168	0
49985.205754429204	50018.991416067714	0
50000.753092597726	50008.92987510806	0
50007.12835689727	50004.5064469943	0
49988.18316939765	50021.965627571284	0
50023.00980510928	50012.84799172331	0
50015.303310407464	50002.549411548316	0
50003.71952171015	50003.70894044671	0
50008.88986368925	49979.077652611086	0
49996.81979534139	49995.34390749475	0
49998.94671960802	49990.96645783639	0
50007.58827520875	49972.71365685861	0
50008.876317257826	50005.85307888341	0
50000.8144250401	50013.706889942834	0
50003.714838425534	50007.820901458785	0
50001.588387733704	49976.2283774819	0
50016.100105237405	50010.206884821266	0
50001.35678820628	50015.50812547974	0
49986.21253594532	50016.916857276745	0
49996.35393901498	50000.28888942667	0
50006.46273709469	50012.86513056279	0
50004.75420497777	50017.69122242193	0
50005.66435559645	50003.276707844845	0
49992.34798452613	50027.8751629872	0
49995.45944176766	50024.66749863028	0
49984.74545734642	50026.693621182414	0
49991.107740510946	50005.27986082665	0
50002.66515454976	50012.75072682848	0
49981.244047583124	50021.223953608634	0
50024.3612314805	50010.80504013063	0
49999.239320752036	49976.959525565035	0
49987.115787018316	50000.97386580161	0
50005.81254185144	49991.93259326773	0
50009.513775259125	50007.19859393015	0
50022.34214683989	50018.54227954308	0
50018.211643719034	49989.32904480352	0
50004.547079700096	49982.58527082029	0
49988.8456146988	49993.5372812326	0
49990.448020219235	50002.43383338751	0
49988.8883163795	50025.70348757823	0
49993.95605091015	49990.62298435866	0
49979.57349343251	50017.44743331287	0
49993.61998194337	49998.8335980756	0
50014.931316771435	49985.91142186888	0
49993.608343833825	49992.74728509485	0
49977.440538726456	50020.13597552961	0
50007.968850473684	50013.02057694987	0
50013.34750767807	50004.97356768187	0
50003.200530054564	50017.44372002275	0
49999.23305352258	50009.409663930746	0
49991.425046132455	50023.405105677804	0
49994.724523319564	50019.00029264135	0
49991.27881765631	50010.76046682384	0
50006.84586173645	49978.00618291794	0
50028.831314768526	50011.34911333689	0
50001.3612650346	49979.21196468529	0
50020.98863127538	50004.80596532164	0
49998.75093557429	49995.82732925432	0
49995.4441258003	49997.28253788326	0
49991.489081565116	50012.21829990068	0
50006.24099323281	50011.48454490207	0
50004.79866590971	49991.89932227533	0
50016.233772829895	50003.19904894724	0
50016.714459267714	50015.182749829175	0
50017.7315448403	50017.16734048088	0
50021.991572317085	50017.52189201108	0
50006.91518930322	49998.42962103721	0
50007.56048927315	49991.89347014625	0
49993.93809606977	49988.93913320493	0
49987.00664227186	50012.58033247648	0
49997.0858178483	50008.93395138812	0
49994.04919956522	50016.66461972759	0
50011.84285352973	50005.72617756539	0
50014.481944166946	50006.68362759123	0
50007.871174675056	49990.44715453634	0
49993.63386266311	50008.00409428245	0
50022.74306037996	50021.18141586944	0
50005.93254669708	49984.05523899566	0
49992.24889826113	50009.939607623324	0
50008.4427934885	49998.58463635654	0
50001.04290890485	50011.37214186102	0
49999.3052704781	49993.19977632991	0
50010.89753360852	50022.16578353757	0
49993.175524820836	50006.918569045156	0
50016.91622746796	49988.41137453173	0
50003.59408194109	50010.58844588422	0
49989.481770527505	49995.4861177332	0
49984.73585085144	49994.20070302458	0
50012.837114776354	49985.1365133406	0
50000.34305247011	50012.785151609714	0
49995.93687457166	50016.99500522154	0
50003.31097355637	49986.238309245724	0
50000.04605916713	50022.082498322925	0
49979.589436539696	50028.499326432466	0
49985.52414874005	50010.01286309389	0
50007.108907010544	50020.95847414887	0
49986.966473469394	49991.51938352491	0
49996.327747491756	49980.00227674999	0
49988.17212697217	49996.38698153703	0
50019.31313217457	50007.61923985611	0
49992.53588896353	50022.37133355393	0
49999.09466713823	50013.476121375024	0
50029.14446966455	50014.75448633938	0
50013.38928689112	50014.433837214296	0
49991.27886238349	50020.93796858425	0
49991.83480712943	49987.47643329798	0
50024.589045646135	50016.69583277622	0
49990.247207031265	50014.37724764673	0
50003.43966867959	49997.20275845644	0
49979.17630883298	50019.5881879999	0
50004.97473340724	50011.470830402024	0
50000.53356820436	50002.76897484182	0
50001.61653316917	50021.572832778234	0
50018.94424032681	49993.60663840168	0
50020.38047703234	50020.74765985587	0
50003.83350669472	50012.03122730116	0
49994.89504568151	50012.84439750901	0
49996.87682846905	50025.861913791916	0
49997.098711243336	49994.16967536577	0
50008.03526460013	50010.35644971345	0
50001.92318083519	50017.45295154525	0
50000.377491796935	49976.984220335165	0
50026.91338485968	50022.55672487124	0
50010.45322470468	49995.07446463879	0
50025.84685964897	50018.18498681671	0
49990.80211823522	49972.58716393453	0
49994.72272385651	50011.37120620343	0
50001.852378398005	50018.878474248006	0
49993.667654834906	49987.16892821146	0
50007.45552580738	50016.24722775261	0
50006.35128652182	50019.260102430024	0
50017.30387364059	50007.37394946992	0
49992.58703477916	49996.877168060775	0
50009.947620039384	50010.555094314834	0
49981.69947842373	50032.69512916941	0
49998.7770444248	50004.736977470784	0
49994.8396787193	50028.32619228644	0
49982.117999111564	50004.50644407321	0
50013.2587395598	49973.331376080634	0
50007.117533706994	50013.97330272922	0
49986.106936163014	50005.875429998	0
50001.72815943438	49991.6223069385	0
49998.46111792426	49998.329947724305	0
49993.05079443288	49995.51758079045	0
49989.09372078051	50029.30164552847	0
49992.520614717694	50005.040407713124	0
49983.052676738946	50016.443790599325	0
50009.99933301167	49987.13042252917	0
50015.98052851708	50019.71642252736	0
50016.21088632802	50021.48245778065	0
49998.70534882709	50006.917655615514	0
50009.12283055781	49982.086019546914	0
50019.024422535396	49979.180277617896	0
49990.26812337824	50030.2433063761	0
50003.491373859586	50026.35326489596	0
50014.994024579595	50017.72461282274	0
49999.503039100484	49979.993643984395	0
50016.59446989725	50011.704717480185	0
49987.5977680182	50016.2290938631	0
50006.390223561066	50006.65247227412	0
49981.80446184957	50026.90913270939	0
50031.93010862833	50017.21669287606	0
49987.002216492045	49994.37889454773	0
49985.92984921823	49988.95089163288	0
49987.43993140122	50031.405447704085	0
50013.74744611762	50012.43595942395	0
50018.7613895136	49998.645986736985	0
49976.04473665306	50022.98122919165	0
49987.940111189746	50038.4642042733	0
49998.49833424281	50015.34065276485	0
49994.770924699485	49982.39483626172	0
50000.81946056605	49989.27299020345	0
50016.92192325264	50018.480079521134	0
49995.77472700451	50009.82146876009	0
50025.69800720146	50020.491751462134	0
50013.55698775832	49971.58637274212	0
50011.00484594075	50005.00909070638	0
50026.67566909949	50012.980460931394	0
49997.33402353429	50017.842517393554	0
50004.40707653658	50000.68201633885	0
49990.062388632665	50021.873354042815	0
50007.94935946199	50000.55027054603	0
50021.52709422977	50008.28070517207	0
49974.42067889195	50019.43514323515	0
49993.46267817778	50033.181532471506	0
50011.86235055272	49996.41798817724	0
49987.663678211175	50043.84812144951	0
50007.67900232572	50007.70860501627	0
49994.15871647191	50038.08133593811	0
50007.33149770581	50022.79586273945	0
50012.948596504204	49999.23930996417	0
49994.60830319436	50003.57991862978	0
49983.259687413985	50006.67382320212	0
49987.767663779436	50025.748578925755	0
50000.377272225785	50031.02940101947	0
50006.200386445016	50001.51095319235	0
50025.26392312976	50023.16967630435	0
50013.22075925868	50006.565093937745	0
50016.585940684716	49986.990231434385	0
50010.34109688018	49983.7662747601	0
49986.57033639794	50020.426911942945	0
49995.74608418766	50014.093268935794	0
49979.820894012235	49999.83087349788	0
49992.848058799624	50018.606894891454	0
50009.49589345917	50004.08409166397	0
49995.445185531455	50015.34504338111	0
50012.65381958483	50021.704694713684	0
49996.32469968638	49986.25708256548	0
50015.35167753262	49996.81578074006	0
49986.545683340795	50011.15751195093	0
49999.01544000135	50031.23030123682	0
49984.04955694483	50033.704391224725	0
49996.34341982974	50016.06335658903	0
50003.28740459564	50033.504668726906	0
49991.228567853206	49998.994701024145	0
49998.48690694425	50034.82578726027	0
49978.796080530774	50029.228557862385	0
49972.68784987362	50023.40757561975	0
49979.767530607896	50006.443727209575	0
50003.901374846355	50022.071294366	0
50006.68412061943	49996.90955893893	0
49984.807419862154	50032.82916653138	0
49978.76889817724	50004.212907244015	0
50003.12234167268	49996.03595609164	0
50015.35949676402	49981.16546488212	0
50022.09116220106	50006.067597515845	0
49983.69614882663	49993.828876330015	0
49986.78398419033	50021.42345671076	0
49981.729597247	50017.71289487197	0
50005.12751088182	50026.85013294925	0
50006.22458721331	50010.28292114303	0
49996.483865586386	50007.00468741623	0
50009.52473506737	49992.39278211181	0
50014.49173332011	49995.93493838386	0
49994.50958438835	49996.90612479115	0
49987.59907203679	50009.38172949153	0
49984.960476002576	50031.0667794853	0
50008.74957161253	49994.92256567525	0
50010.46636301196	50003.077502344924	0
49984.148036034974	50017.19326230654	0
50004.971353289846	50029.65237519613	0
50012.70520670574	50000.99789815918	0
49989.42472028371	50007.06726861293	0
50027.670453407736	50018.20325321183	0
50011.440803861224	49968.8031552737	0
50037.945541020505	50011.155881581384	0
50001.96560497818	49985.14721363819	0
49991.94746759981	50013.46046976003	0
49999.00956378052	50025.146383235246	0
49982.77803511375	50003.13282277213	0
50014.11323694496	50000.20060613697	0
50023.13171616355	49987.58322604696	0
50004.21835121946	49971.40399318016	0
49990.15117831817	50013.05817990865	0
50008.16124251416	50039.635897582004	0
50007.9107866898	49997.54848848105	0
50000.976005797296	50001.37556251932	0
49996.1869171375	50012.1411597242	0
49981.777229712156	49995.12804494148	0
50010.25573551855	50024.995130932744	0
50002.20217308013	50029.874141640044	0
49990.618018822985	50036.4754032552	0
50022.654906278236	50014.17767062547	0
50000.18629733061	50004.775095715304	0
50025.70954018735	50015.05150700048	0
50028.39076938722	50013.5273054852	0
50004.52778030394	49989.54551679142	0
50016.11597760707	50023.63763528583	0
50012.06226017531	50002.80007589341	0
50015.57500712852	49976.59380574366	0
49994.04699387851	50036.766962947055	0
49994.23147591261	49994.86285691521	0
50014.20591833191	50001.96130031095	0
49991.086709624265	50026.4410707605	0
50011.53302681228	50007.14228004492	0
50017.28634181816	49997.76666689308	0
50009.97828130183	49998.98694511831	0
49998.42280858828	49997.16648699374	0
49981.63287193219	50012.98265475019	0
49991.38352638326	49994.802665766714	0
49998.19710648119	50026.74208698699	0
49989.2673735177	49992.100332574526	0
49983.60754580687	50026.18559871288	0
49994.711411941484	50029.90708723193	0
49985.614406423905	50041.25400036813	0
49989.39807355238	50009.12529163965	0
50001.85647537816	50002.18674254224	0
50007.411759296454	50011.884343995625	0
50012.52113279647	50010.93874121604	0
49995.30592486966	49991.43488924765	0
49979.11028741994	50021.34781520681	0
50011.93847514872	49994.777266105055	0
49997.2733219588	50022.30152669196	0
50003.09050523105	49994.98168183356	0
50023.58458192335	50010.008031241385	0
50024.400635161015	50015.63969515379	0
50009.31669316404	50000.960651664485	0
49988.547157255955	49986.54015875034	0
49987.42716531743	50019.481186598656	0
49984.02617602661	49992.260688525654	0
50006.996567558	50029.43673642438	0
50011.17538221257	50014.127750046806	0
49997.479248524534	50003.13788148927	0
50011.23886805816	49977.80876427163	0
49992.68056377014	50025.21909796744	0
50017.791785206966	50004.10504468356	0
49976.18799995448	50019.12711047864	0
50003.16269428631	50018.86082004992	0
50013.78688239874	50015.99415080916	0
50034.04869841953	50014.82994020081	0
50020.13939552426	49964.31969397732	0
49993.31683021726	50002.431098134926	0
49989.127824122916	50001.31052695597	0
49989.148691333205	50036.650567528675	0
49992.04054653573	50033.88130223572	0
49997.310770919445	50036.47767098101	0
50014.313896486216	50011.5437939993	0
49992.59109417176	50000.573211457	0
50003.566652880276	50030.50523785303	0
50008.267877108185	49989.07992392232	0
50003.849215893635	49983.772560070334	0
50027.92889428372	50020.7037335592	0
50021.73705097939	50009.564116499336	0
49979.67136981523	49996.9167302186	0
50023.68623823112	50004.8260394773	0
50008.60181165578	50003.29954302877	0
50007.03426341326	50002.78519483586	0
49994.34337435215	50032.255215823694	0
50008.65204366756	50021.587738195856	0
49991.824498461094	49968.903099107214	0
50018.683804969405	49969.64528418167	0
49994.911833902814	50002.06249770319	0
50016.093547154676	50001.04383182233	0
50014.49326475696	49993.41580814624	0
50010.70785577176	50012.68365077591	0
49992.09018308693	50030.92397957105	0
50009.82484592517	49966.31554819194	0
50009.86338540017	50029.15447883959	0
50017.04459773899	50009.42883168941	0
49975.05479511751	50020.48444939664	0
50018.814266957874	49976.935422037845	0
49972.86988915821	50011.1602949544	0
50018.73839936864	49964.38397057632	0
49986.31902075687	50007.88823209961	0
50037.84677869666	50013.49214320599	0
49986.7626497455	50022.57075428513	0
49991.27558686835	49997.38676047086	0
50021.65196854081	49986.9755175455	0
49991.72022925353	49991.05799227098	0
50014.31039277268	50003.195809406076	0
50006.33076488964	50021.85080608137	0
50002.45842725257	50020.733578880114	0
50011.95436890833	50032.05146346114	0
49976.475326719534	50026.32249645093	0
50004.463461898726	49974.22705170795	0
49979.26540775074	49998.92037446053	0
49985.75689271241	50024.974625693074	0
50016.455724572654	49985.246793367325	0
50017.17577699267	49991.01902038148	0
50000.601946745934	50034.29818728195	0
49992.16185760877	50007.363039662254	0
50008.80198918544	50016.70893323739	0
50008.86332272949	49997.23757014096	0
50005.45492158128	50004.812675392786	0
49969.349246922604	50022.47156029463	0
49976.08853392796	50028.32756045967	0
50002.331688862534	50006.25738942542	0
49985.74764509577	50012.984861611265	0
50002.02318493679	49998.08436648884	0
50001.91558525365	49975.034283284134	0
49999.095815587745	49982.605861267206	0
49978.35180052781	50017.54967237323	0
50012.38340044227	49979.87179005157	0
50023.600333695045	49993.823460517066	0
49990.4001842264	50016.861106052296	0
49996.075796262594	50028.875218757785	0
50009.63871960279	50009.357844056445	0
50014.32338329563	49980.620621059534	0
50004.370390024604	49999.55927239333	0
50009.933266449494	49981.04026973331	0
49998.279070073906	49989.14790118183	0
50000.09027862911	49985.965986953976	0
50007.58425433884	49982.493922115704	0
49993.48622997502	50027.222240225536	0
50017.4955434832	49965.03907990478	0
50010.51554905166	49989.16362642156	0
50017.824674773416	50002.22275061968	0
49990.75178922058	50034.86742795569	0
50021.88043196609	49961.175165641675	0
49996.64421145819	49998.7371607102	0
49991.75780021829	50019.4660592154	0
50027.913500418224	50017.15451996617	0
50013.81569746937	50019.689133858	0
50004.28831352451	50038.52084396365	0
49992.77931921248	49991.59900125161	0
49978.65701512325	50012.84377515613	0
50004.77482026446	49976.135135741635	0
49995.813684054854	50035.236614467474	0
49983.03468438865	50031.81985864512	0
50004.71734782377	49993.66931775265	0
50025.85747707013	50011.10938751277	0
49968.74387753086	50024.80184334084	0
49983.529336245294	50009.64252562868	0
49993.39848285341	50003.617739878144	0
50014.46718570509	49983.96089301351	0
50020.173441734536	50016.480228422304	0
50007.693507416174	50033.053834120445	0
49993.186312447346	50024.280714627246	0
49994.973836738965	50021.34108776201	0
49987.60408232425	50005.36708203352	0
50009.56722554615	49985.41140067304	0
50011.064823329914	50009.00448136461	0
49987.27549327144	50024.53233017405	0
50005.69923091442	49985.19514755773	0
49996.55414988045	49990.38935152011	0
49995.07237807018	50042.04749290123	0
49995.256284043724	50007.171566107325	0
50004.63754884523	50025.44366895706	0
49993.49255571869	49978.12434827637	0
49989.83621802233	50027.89987456958	0
50001.51715467434	50004.43497947403	0
50001.41748931328	50028.01783116377	0
49988.46472947548	50014.56638681003	0
49995.615601532205	49989.10904325816	0
49999.81186632161	50032.984149561446	0
50018.44718751919	50011.09523383245	0
50006.87791557796	49974.77446315902	0
49998.651631418616	50001.085531096855	0
49973.43281330659	50016.31538166456	0
49999.58320808095	50030.37685735507	0
49993.2894251306	50029.713716955564	0
49975.40500419498	50029.76201243983	0
50024.11542290242	50025.79299951493	0
49999.27756647585	49989.79791973968	0
49975.331603970415	50018.305052245814	0
49989.444688856944	50015.01093933485	0
49977.12504489644	49984.27347298042	0
49990.25690366514	49976.93831099457	0
50008.542487659186	50029.22940403769	0
50030.156146407935	50022.63532110915	0
49982.07322711716	50040.05289780173	0
50015.510839560164	49974.52445377229	0
49991.451148315326	50008.25060634001	0
50004.828070634074	50001.96933190945	0
50005.25330437662	49996.96558677492	0
49985.312292490395	50028.4759868639	0
50009.362837543355	50030.82482796203	0
50032.563228420164	50009.47854831758	0
49995.611104707394	50005.87596824924	0
50030.271117137454	50014.62710637189	0
49984.88558796916	50014.44361380154	0
49964.64000266914	50008.941933773196	0
49988.96237106808	50042.15384836116	0
50009.56366943694	49988.76303901595	0
50003.12119682203	50036.8696976103	0
49992.18350608743	49998.14283062459	0
49981.495117914346	49992.42868929224	0
49974.716587797215	50013.61636381599	0
50007.40338647013	50005.50670355559	0
50004.1132212756	50009.0422421293	0
50010.68776219184	50018.411945879954	0
50015.32555646248	49998.84607093262	0
50030.745394478356	50020.15587370813	0
50025.03173903792	49992.682176105074	0
49972.46927924088	49992.61330818193	0
49996.89332440772	50014.40214761091	0
50028.82168033592	50008.767927582856	0
50012.027869657475	49992.27122572834	0
49986.86969018716	50002.801212535116	0
50034.801909062	50011.167777959345	0
50022.083673384936	50010.63417620861	0
50009.30764203974	49972.31312632704	0
50105.456496193365	50141.945349440524	79
50094.202115712	50225.31382560375	79
50101.711967099065	50057.20508634032	79
50176.112712880895	50023.527375978076	79
50254.890610532486	50064.74664141078	79
50138.95141433577	50299.150722297665	79
50074.19826534159	49975.12341304172	79
50291.91865796113	49984.78219512032	79
50198.10942102113	50362.15586796133	79
50188.11026422018	49938.153498617314	79
50183.473695065135	49856.88019013528	79
50206.36082129173	50245.84495938494	79
49994.126297689894	49961.446475987745	79
49908.93541743272	49943.57216729509	79
50115.41801771869	49901.32733728214	79
49924.50314057525	50024.40111571648	79
50379.30601173864	49990.72175240867	79
49830.28748424387	49983.450978016626	79
50015.42406737884	50063.51448144476	79
50013.26839702988	50229.26471678023	79
50324.28444610753	50111.8983329556	79
50367.5862330384	50181.92267662118	79
49804.6954880509	50063.36901670538	79
50143.52261295048	50423.96581593481	79
50189.744269663446	50130.497902149196	79
50026.562426399665	50312.10363192598	79
49955.99739584762	50117.10201474947	79
49938.14171357265	50258.6363438207	79
49840.990837231315	49886.670056052375	79
49747.47334587931	49952.20325014856	79
49701.23968841125	49883.59786216328	79
50059.83727603011	50396.905967018305	79
49869.77482905214	50135.04824454123	79
49871.694546347935	50316.065576871064	79
49977.0935449713	50387.97142960794	79
50103.48515098651	49817.50207419653	79
50089.639170414404	49737.10933061092	79
50432.79237057925	50236.401534803	79
49861.83928609271	50401.490110349	79
49842.11473312071	49805.60133464178	79
49816.86801075078	50472.16687381457	79
50222.981347612425	50440.060724648065	79
49869.78522340881	50538.63552037452	79
50170.0064856372	49700.38569640954	79
50288.211890525075	50487.45969103533	79
49972.03701118825	50473.78225257502	79
50511.8822203555	50195.8370570799	79
50316.572536041815	49900.225525867994	79
49758.94234044444	49774.91377665062	79
49786.94407855172	50549.97012356673	79
49985.024898122385	50556.44615176497	79
50586.25963486715	50235.67893161523	79
50018.973566606335	49814.166401995375	79
49917.772199013685	49776.22129110845	79
50204.314211288256	49779.0252855931	79
50295.797263074724	50402.23647502709	79
49787.81325778903	50631.471634979964	79
49786.420215669925	50144.6379952872	79
50288.31955847529	50316.41874665874	79
50404.476067669064	50317.168531081	79
49767.22612369736	50405.61847141182	79
50543.107866861144	50312.20243300706	79
50645.57163426436	50180.75716655671	79
50406.73644660561	50106.150835185814	79
50490.42949792384	50115.59340629379	79
50284.33748565304	50196.69525664931	79
50691.879844761934	50247.839957173754	79
49707.5208978366	50028.068578818195	79
49692.070462255906	50367.96974231335	79
50087.71943182218	49648.13716424081	79
50146.840175765086	50508.19900938795	79
50027.758283418065	49588.18343531726	79
49862.70968898635	50673.903041266676	79
49834.17526818487	50757.00956134689	79
50287.30745721369	49771.157205866955	79
50135.36886603679	50594.24248785079	79
49630.70774519029	49935.59415967611	79
49712.82033388557	50193.00331135105	79
50696.588269374435	50331.6418056023	79
50569.688719302045	50139.65708433259	79
49920.97426594459	50749.45455754786	79
50465.37185606839	50380.92845562455	79
50386.06294304951	50409.15523466942	79
50280.00744650658	50568.25288917326	79
50422.324885013455	49917.586138594066	79
50472.20493991431	49981.88393043323	79
49944.53461901873	50672.609146089606	79
50017.876428245145	49694.721909447035	79
50068.20347497657	50477.0765884269	79
50242.92498741502	49654.41607785112	79
49893.764053892715	50833.90373313548	79
49608.648860147434	49852.19327179496	79
50769.87121851461	50299.41050762658	79
50732.29066947537	50172.10135377526	79
49789.33042674553	50320.49986421234	79
50027.61223740229	50698.81818084	79
49707.5430382594	50538.23370297452	79
49703.78736216205	50457.30992739488	79
49634.75566142619	50572.11017228578	79
49567.50444025464	50528.39069878884	79
49552.66269541921	49961.170303206396	79
49642.16912914079	50294.33651865714	79
50163.02017767007	49620.20698883655	79
50107.54556649047	49561.045194335515	79
49526.92065510534	50602.816504266004	79
50295.45977398136	49594.00667198215	79
49506.91991969479	50029.38087811182	79
49790.544409723356	50235.661762234486	79
50112.2705825856	49480.226925368224	79
50381.92568523763	49577.46199669542	79
49720.41213852228	50680.441696694994	79
49667.64910407001	50106.39246509042	79
49627.51103085355	50200.98542977284	79
49565.0856921097	50334.339848722935	79
49909.39362229493	50912.383705071756	79
49681.01485652009	49797.67935602886	79
49566.65262518436	50144.326057351114	79
49491.37733765547	50499.378045575046	79
49546.885724291475	50227.112558702625	79
50082.27552932256	49398.459122487984	79
49953.56667018316	49646.51809312796	79
49973.12731501235	50857.9949800113	79
50011.015977006165	50928.99156523557	79
50355.26773377991	49499.70812406939	79
49445.28551633221	50571.42345459785	79
50623.98083823587	50365.30949920055	79
49464.50969063248	50664.61000530553	79
49558.60912789878	50685.33589151414	79
49969.43494875423	49529.9502798776	79
50667.64221748746	50097.240282684485	79
50355.91172273734	50534.89936651756	79
50474.93135655043	49852.5530182183	79
50096.7394530577	50945.87158886338	79
50549.41041265636	49814.73548771841	79
49462.95088676928	49955.303459127055	79
49712.8371959934	50766.50828121801	79
49682.88117064266	49712.7585296196	79
49599.316467787496	50445.70487376252	79
50556.50543105374	50412.49444783384	79
49556.714143619036	49781.18774827041	79
49872.14994706183	49668.964710920416	79
49430.44673395614	50059.86724563292	79
50430.770584630875	50499.636518399464	79
50102.174636931195	50861.578237427915	79
50170.3878479438	49400.16453419684	79
50811.40742522239	50230.91585619374	79
50250.93879956216	49520.659055375814	79
50719.310567228385	50035.78595163558	79
50463.825967348	49768.09323816768	79
50014.650311727986	49353.38111795596	79
50333.53515657071	50636.05281687983	79
50320.70460576326	49697.10878814879	79
50425.35470070476	49452.09188470446	79
50180.74823604632	50966.4233394547	79
50015.584769829	50789.75045601641	79
50377.308573332	49385.64537369522	79
50461.903377048235	49548.64899017725	79
49513.130327904364	49854.70956191545	79
49519.11567598355	50401.280049665766	79
49961.84984314423	49418.50323532722	79
50033.70416315988	49270.3332688444	79
50777.41492769994	50093.90017083264	79
49630.14825864314	50771.67351728662	79
50440.131799549505	49644.24013410009	79
50058.61728147656	50620.0019199467	79
49861.1529765343	49589.013819369415	79
50098.26035551943	49317.78743425426	79
50264.84880892427	50937.555467255734	79
49790.08962136743	49654.8085473601	79
50509.703402628555	49450.67857042527	79
49933.17467330713	49861.37048557672	79
49358.39460305778	50022.88646338512	79
49416.6650425612	50454.01413806343	79
49475.75535792997	49780.06048694892	79
49277.839901623825	50017.72934661327	79
50458.866065265975	49375.38173937367	79
50308.2198142794	49431.5684370528	79
49951.86548216834	49302.748633352996	79
50417.57777439876	49305.668740081375	79
50274.5701649543	50693.83953467323	79
50205.49024985645	50883.24382013524	79
50006.19252487486	49190.121740472045	79
50372.780418255374	50710.3498847379	79
50194.302285731384	50659.79914091242	79
50183.44769763053	51053.08437322701	79
50629.774114189946	49776.95898932954	79
49794.56649955514	49536.23703383476	79
50559.74879217269	49976.7558717064	79
49601.676179883056	50854.917033564445	79
50829.0413176346	50356.821403894784	79
50123.48783912984	50701.77989438405	79
49520.94399361886	49709.55309210665	79
49394.178568879266	49792.9004783426	79
50339.41517457047	49285.90757768732	79
49339.49533828534	50429.54192140158	79
50265.80922803282	49253.49203775015	79
50695.38680816717	49957.999309146	79
50447.24360444246	50678.73572796068	79
49813.05654866321	49449.20698750213	79
50646.072507802775	49698.11608878797	79
50329.045437495784	50786.29486497274	79
50187.87960880083	50800.163648520946	79
50456.4347669345	50596.826081214844	79
49775.458961057215	50819.635484909195	79
50360.27235578064	50863.88588024674	79
50207.449296308274	49328.0828066568	79
50733.21153446534	49704.66136127531	79
50436.20024567368	50893.53637391856	79
49275.49792353312	50368.35697301193	79
49592.415044901645	50039.82236338912	79
49341.912623806056	49855.440846005215	79
50084.727939307246	49151.445250130106	79
49241.47131666021	50293.872108536205	79
49320.81074192073	49934.283001216616	79
49305.24657400522	50506.1217756265	79
49190.43813381623	50390.76263027043	79
50047.28981518207	51009.668847494846	79
50541.92997914028	49727.010207472864	79
49886.61840944559	49507.62116506545	79
49310.45579401423	49780.013623092236	79
49217.73415269953	50521.88313383686	79
50601.490261400126	50051.14246064742	79
49858.62030442622	49374.67578697823	79
50460.805104794286	50974.72376459117	79
50541.078489117	49564.24829634045	79
49939.52128559831	49138.106087219894	79
50886.65434093706	50263.35957223133	79
49425.99448224323	49880.06308246544	79
50937.68876184975	50334.23429041524	79
49870.716726172555	49190.29649021672	79
50803.74344834239	50436.20218519781	79
50666.47884319612	49615.126629766506	79
50622.5173932777	49924.1142507423	79
50485.85044996032	50825.706009764195	79
50203.37570505636	51136.22723751849	79
50640.19003612968	50451.39614960839	79
50854.51318138007	50059.412242526494	79
49602.63437325681	49688.87288654032	79
50208.891400068846	49185.56597721179	79
50267.86267359297	51080.970153684364	79
50311.49520032767	49185.63963035879	79
49973.369257902006	51043.61705043213	79
50612.4785772086	50531.61830321196	79
49131.550575144574	50451.612538927475	79
49469.82794724208	50746.45455037912	79
49189.55895388549	50014.41263223594	79
49308.78603132965	50244.87005913758	79
50526.893603911696	51023.442731557865	79
49207.77346454888	50609.03901003506	79
49484.301200958	50167.0473971389	79
49559.21705576032	50922.926813138954	79
50985.26774255983	50264.14310256801	79
50356.45983730814	49825.42946720526	79
49515.944903543306	50834.93341426548	79
50389.6957300401	49204.564135220025	79
50148.88779066885	49240.38104467313	79
49824.76962696084	50882.79202498022	79
51040.557443227626	50201.81961085193	79
50849.206892074624	50507.84967422936	79
50061.630325895494	51092.16388895809	79
49431.86640345887	50826.286632446194	79
49500.77051455986	49630.62276617085	79
49238.26134263145	49731.87934079998	79
50143.39829709619	51199.858056444864	79
50324.15953362253	51000.04478507805	79
49716.84363604555	49573.231360935766	79
49884.11864761578	50988.792604538554	79
49366.67242240394	50353.49671480923	79
49397.76004552799	50271.43803662135	79
49835.053130810455	49268.627834998086	79
49877.14439824509	49082.7302789619	79
50707.94155849995	49803.244391920634	79
49125.61934834953	50585.67252998994	79
50980.10831817018	50146.56715623637	79
49800.361327411316	49124.71007299665	79
49773.2663890834	50948.652581757146	79
50524.49255550427	50540.785697109866	79
50166.88648668239	51278.10941210963	79
49579.49090459388	49594.6421390664	79
49637.821581479024	50656.52449899935	79
49389.53859830325	49708.65947518799	79
50527.24354918721	50647.898033630234	79
50960.23688985684	50063.91733007924	79
49971.14279320458	51123.743162660016	79
50393.0894345816	49117.49601000763	79
49434.27274397194	50907.52971443132	79
49235.13164396652	49923.815654693884	79
49051.30864859679	50434.174626422675	79
49110.55622168582	50052.41530330718	79
49895.31488628404	51090.50544115727	79
50249.3322846727	51249.950035496004	79
51008.807003535665	49994.72497188637	79
49304.122801826474	50102.677924686985	79
51095.59958732834	50133.92915605625	79
50861.63883799192	50168.02750532639	79
49578.794833087784	51008.345742087564	79
50794.68370797904	49767.778332094764	79
49350.28267808359	50794.9451057025	79
49475.02117481677	50326.89213132881	79
50340.96815509622	51121.388128561106	79
50419.729091591886	50778.339837322455	79
49750.2913486383	49290.81099031944	79
50942.11985416024	49942.56944183026	79
49375.384976310896	49625.15642389407	79
49209.907389571745	50216.097673365744	79
49172.286216410466	50103.46936982003	79
49287.741038237116	49618.10167359195	79
50235.214071682676	49104.23189703202	79
51151.201846400014	50194.98044051174	79
50665.6255723696	49533.364549735445	79
49708.15801525161	50895.89998821595	79
51225.46252716335	50240.43100666564	79
49254.382597055825	49840.487471523025	79
50543.30945609031	49356.41386900113	79
50315.44660749816	49095.88885131319	79
50319.23977207561	51303.52098954263	79
49056.73651385711	50639.508251139116	79
49803.77300290279	51025.13209680631	79
49066.559783072524	50119.51574049839	79
50048.22082569135	51173.01983443067	79
51303.538388682246	50202.67220927367	79
50025.97733649075	49095.70789153261	79
50474.02422729727	49127.48231063552	79
50724.185660986215	49478.46986399656	79
49207.910275490096	49579.00876245145	79
50759.1357331776	49871.23201055218	79
50540.97190888403	49645.79728566564	79
49975.83922055794	51210.26110033499	79
51146.24306975937	50275.11856677094	79
51298.19669733412	50120.918767830444	79
50600.28157795287	51057.70689943379	79
50546.4256396136	50761.62131987857	79
50593.96321953803	49425.83153753906	79
48985.30916244128	50136.9312943337	79
50569.06325300185	50952.54505783526	79
50344.20541104085	51206.76454797698	79
48900.92246537605	50130.421237107585	79
50833.45639943428	50587.35106389592	79
50592.72377978884	50835.75748222175	79
49421.31874825501	49559.06073200414	79
49029.31253834544	50514.24682051107	79
49578.27239517591	49510.59092703305	79
49658.48642226174	51041.080384214074	79
50809.37135295056	49461.91003502286	79
49161.90644701716	49692.547818965526	79
50778.272873670314	49540.92989720989	79
49719.547246227026	49148.24439720898	79
49639.33714744123	51119.53067399508	79
49048.57284731289	50198.98106116606	79
50721.38645164301	50425.27193915789	79
49916.99117572903	49012.1478012824	79
51072.32568671215	50320.461748091904	79
50915.19209826839	50587.51929749933	79
50928.92210682732	50474.080991922056	79
50621.84858467709	49314.90668709239	79
50885.7402724511	49498.80100888926	79
49029.91976517682	50351.57403460807	79
50405.05063062204	51303.63509739158	79
50252.38955855166	49021.63422639249	79
50301.58992659722	48948.68264950411	79
50682.758446849955	49250.25153477467	79
51172.34477020034	50109.78311839038	79
50802.120848349936	49624.49819329481	79
49021.135707380876	50720.785679227105	79
49078.382532544776	50777.433578554526	79
49679.25305854818	51195.05912630934	79
50383.37403086813	48922.60821543845	79
50991.69249945188	49870.876282148594	79
50826.49335562101	49922.57115327787	79
50692.63785356625	50515.77725781016	79
50748.02923536753	49399.3042465906	79
50968.360216244226	49519.01249726549	79
50967.118403001965	49792.43138649912	79
50494.84410674645	49279.76157646146	79
49728.07520483302	49368.55087171322	79
49864.90175838949	48941.68514178525	79
48978.186350417694	50245.63133362636	79
49765.556589034684	51200.61616366433	79
49021.7008890459	50840.34672463471	79
48939.724082141605	50712.24191461869	79
51040.31625950799	50075.06282505762	79
49949.09928364999	48922.05270406315	79
49379.28053258718	50639.67885342529	79
50639.30448169435	50763.74388097767	79
49825.86026253457	51135.62056531287	79
49118.2890217475	50700.112288188175	79
51044.98853837531	49554.868821502525	79
50641.62589827762	49179.736754091864	79
50074.74230068967	51254.46511670034	79
50644.341183547265	50898.86500972263	79
49294.19666709524	50630.91679173014	79
51011.06232883913	49441.54211967864	79
49157.75534369298	49891.03013234522	79
50559.24583732496	49160.28594524381	79
50903.58828215531	49579.81320457925	79
49035.40122067135	50928.05178498905	79
50718.137833726476	50599.08216374999	79
49722.42352363079	51090.77531231427	79
50084.04445240379	49039.48996796906	79
49559.67521817108	49428.1407925975	79
49781.45729652038	48960.756429474044	79
48953.542668504866	50906.94636440381	79
49897.93872049437	51191.731596891914	79
49638.80223931347	49135.6677329451	79
48871.57685684466	50902.39349345831	79
50759.83854892388	49311.38350736873	79
49981.86754919455	51292.1605056552	79
49703.68099458185	49489.801202998824	79
49611.10102487572	49059.581188745426	79
49778.23310979525	49209.10837716775	79
49075.48530266242	49876.663557989	79
49943.322018372535	48836.8924881995	79
49027.31959654109	51014.725523147885	79
49099.92938781252	51049.41571133142	79
50167.62923126572	49033.4373622467	79
48997.383603620765	49907.660727505514	79
48901.28138819208	50977.90493470139	79
50991.62920304221	50619.29245813722	79
49509.16768527593	51055.24332300952	79
50069.298872178406	48952.02592649812	79
49666.11882493058	49287.257291869064	79
49095.66673843435	49970.92481593165	79
49767.42610796805	48876.50739029054	79
49240.56813146665	49497.191542746055	79
51067.76655380084	50658.242621249876	79
49541.352204787116	49017.12778743439	79
49687.24332322349	48911.978247319705	79
49877.78677915935	51272.50573194212	79
49244.90341685236	50697.02661892805	79
51184.05415936979	50029.32986035339	79
50095.25896711766	50779.14476001382	79
49457.55694772179	51122.81007975555	79
50618.547364066086	50611.74351748325	79
49003.52528044597	49822.993617162145	79
51084.48466610952	49963.011110252686	79
49322.804349137456	49499.089965548126	79
49337.109858773816	49417.53271898217	79
49415.808829110894	51054.014103817375	79
50989.474398821025	50536.38684168939	79
50020.72245688982	48882.71619135914	79
49090.57792077759	50267.33638412143	79
50005.57259694325	49009.080503146266	79
48931.877045430876	50829.71930387476	79
50420.62671173914	51161.40036450446	79
49328.442450712304	51063.59694057041	79
51011.023649022485	49715.151921829325	79
49226.28828390982	50782.29080208851	79
51300.26416815255	50285.312108707425	79
51096.79412014399	49493.087141426004	79
49556.2459475111	49127.36475620218	79
51005.015477173336	50445.365462956775	79
50319.25918634694	48869.39598139459	79
49421.518808444554	49434.611251797665	79
51381.524404176074	50320.06454030302	79
49871.1102369624	51352.45967165874	79
49119.508977122874	49808.746377406336	79
49285.09818632042	49346.37065151561	79
50693.767601058214	50962.68918346712	79
51154.034129513886	50653.99418199848	79
51086.38440967009	49679.049097028525	79
50695.06137822869	50679.999387731164	79
51172.36538840102	49537.78584872643	79
49044.247475750366	49750.929948442965	79
50920.82885242762	49717.58235922527	79
49048.16827051257	51115.11202293119	79
49310.491361293796	50981.188696006015	79
49132.581479078195	49609.03661156424	79
50717.81955095416	50866.09191993365	79
51104.83989569377	50734.85296303724	79
50875.12681177684	49791.312497256076	79
50052.13562888125	51345.678931691	79
50100.72453854417	48873.132831518116	79
49229.934767923325	49412.31008379196	79
50087.308218542275	48785.53447116435	79
50150.07197662541	51360.52074242563	79
50418.14103816283	51077.925269375555	79
50344.49001801681	50259.20231177011	79
49275.87948358759	49260.79722732192	79
50797.10996631384	50661.036413357164	79
50090.071376196414	51419.480226803404	79
49397.40699536326	50179.60076751225	79
50375.24320477576	51385.71854810438	79
49159.3468816785	50833.81073637019	79
49174.59754038276	49349.0982162151	79
48953.257233678276	50557.65781024917	79
51177.10418824968	50783.910934894775	79
49696.32470611502	49054.42932887257	79
49244.750253330705	51040.04170654129	79
49558.63048721794	51120.662050463325	79
48948.70492862143	50065.509434674204	79
51157.52628639413	49725.27348282367	79
50782.43909962564	50812.77994146637	79
50365.68333086387	48801.9288334607	79
50192.45663232569	51435.875035870966	79
48938.61922970617	50477.24209144677	79
49599.23830933111	49230.34934420374	79
50727.10558310307	49168.02920356378	79
48805.06113951357	50857.910901497904	79
49490.76761360166	49502.716788282785	79
49939.68807057041	48753.14825122021	79
