# Supplementary material for: Abundant Topological Outliers in Social Media Data and Their Effect on Spatial Analysis
Source: PLoS One. 2016 Sep 9;11(9):e0162360. doi: 10.1371/journal.pone.0162360 (PMC5017681; doi:10.1371/journal.pone.0162360)
Supplement: S5 Dataset — See the respective attached file. (ZIP) [file pone.0162360.s005.zip › S5_overlap_lws/clust_81_90.csv]

50000.0	50000.0	0
50005.617866136956	50000.0519731636	0
50002.52047643192	50004.876090250946	0
50002.689334711264	50003.13657812308	0
49993.82957819091	50000.67820598295	0
49999.02133034173	50002.74311771021	0
50000.62508924751	49997.57153556058	0
50003.12463782944	50000.09610427862	0
49997.57385027558	49999.84121669528	0
50000.7474054147	50010.00724846448	0
49994.4714122237	50008.6578664922	0
50009.65697956892	49993.518401903086	0
50006.21919399996	50005.54852243241	0
50001.095320914435	50006.51696888545	0
49997.76648551505	50011.80979805977	0
49992.871942356476	50015.39754370275	0
50012.74981278483	49986.73871695857	0
50018.58647191826	49990.55611261125	0
49993.479156172514	50013.71835514086	0
50015.96499319302	50006.705808788436	0
49989.3655601913	50011.220919868014	0
50020.12901804716	49990.64524344877	0
49997.53397774438	50013.28163175991	0
49992.02291687238	49993.22394946702	0
49993.70087287382	50012.49075380555	0
50014.038708603686	50009.481436982765	0
49990.5206090736	50010.10707474396	0
49995.815075999715	50002.757859915895	0
49988.57262477311	50018.87567586168	0
49985.205754429204	50018.991416067714	0
50000.753092597726	50008.92987510806	0
50007.12835689727	50004.5064469943	0
49988.18316939765	50021.965627571284	0
50023.00980510928	50012.84799172331	0
50015.303310407464	50002.549411548316	0
50003.71952171015	50003.70894044671	0
50008.88986368925	49979.077652611086	0
49996.81979534139	49995.34390749475	0
49998.94671960802	49990.96645783639	0
50007.58827520875	49972.71365685861	0
50008.876317257826	50005.85307888341	0
50000.8144250401	50013.706889942834	0
50003.714838425534	50007.820901458785	0
50001.588387733704	49976.2283774819	0
50016.100105237405	50010.206884821266	0
50001.35678820628	50015.50812547974	0
49986.21253594532	50016.916857276745	0
49996.35393901498	50000.28888942667	0
50006.46273709469	50012.86513056279	0
50004.75420497777	50017.69122242193	0
50005.66435559645	50003.276707844845	0
49992.34798452613	50027.8751629872	0
49995.45944176766	50024.66749863028	0
49984.74545734642	50026.693621182414	0
49991.107740510946	50005.27986082665	0
50002.66515454976	50012.75072682848	0
49981.244047583124	50021.223953608634	0
50024.3612314805	50010.80504013063	0
49999.239320752036	49976.959525565035	0
49987.115787018316	50000.97386580161	0
50005.81254185144	49991.93259326773	0
50009.513775259125	50007.19859393015	0
50022.34214683989	50018.54227954308	0
50018.211643719034	49989.32904480352	0
50004.547079700096	49982.58527082029	0
49988.8456146988	49993.5372812326	0
49990.448020219235	50002.43383338751	0
49988.8883163795	50025.70348757823	0
49993.95605091015	49990.62298435866	0
49979.57349343251	50017.44743331287	0
49993.61998194337	49998.8335980756	0
50014.931316771435	49985.91142186888	0
49993.608343833825	49992.74728509485	0
49977.440538726456	50020.13597552961	0
50007.968850473684	50013.02057694987	0
50013.34750767807	50004.97356768187	0
50003.200530054564	50017.44372002275	0
49999.23305352258	50009.409663930746	0
49991.425046132455	50023.405105677804	0
49994.724523319564	50019.00029264135	0
49991.27881765631	50010.76046682384	0
50006.84586173645	49978.00618291794	0
50028.831314768526	50011.34911333689	0
50001.3612650346	49979.21196468529	0
50020.98863127538	50004.80596532164	0
49998.75093557429	49995.82732925432	0
49995.4441258003	49997.28253788326	0
49991.489081565116	50012.21829990068	0
50006.24099323281	50011.48454490207	0
50004.79866590971	49991.89932227533	0
50016.233772829895	50003.19904894724	0
50016.714459267714	50015.182749829175	0
50017.7315448403	50017.16734048088	0
50021.991572317085	50017.52189201108	0
50006.91518930322	49998.42962103721	0
50007.56048927315	49991.89347014625	0
49993.93809606977	49988.93913320493	0
49987.00664227186	50012.58033247648	0
49997.0858178483	50008.93395138812	0
49994.04919956522	50016.66461972759	0
50011.84285352973	50005.72617756539	0
50014.481944166946	50006.68362759123	0
50007.871174675056	49990.44715453634	0
49993.63386266311	50008.00409428245	0
50022.74306037996	50021.18141586944	0
50005.93254669708	49984.05523899566	0
49992.24889826113	50009.939607623324	0
50008.4427934885	49998.58463635654	0
50001.04290890485	50011.37214186102	0
49999.3052704781	49993.19977632991	0
50010.89753360852	50022.16578353757	0
49993.175524820836	50006.918569045156	0
50016.91622746796	49988.41137453173	0
50003.59408194109	50010.58844588422	0
49989.481770527505	49995.4861177332	0
49984.73585085144	49994.20070302458	0
50012.837114776354	49985.1365133406	0
50000.34305247011	50012.785151609714	0
49995.93687457166	50016.99500522154	0
50003.31097355637	49986.238309245724	0
50000.04605916713	50022.082498322925	0
49979.589436539696	50028.499326432466	0
49985.52414874005	50010.01286309389	0
50007.108907010544	50020.95847414887	0
49986.966473469394	49991.51938352491	0
49996.327747491756	49980.00227674999	0
49988.17212697217	49996.38698153703	0
50019.31313217457	50007.61923985611	0
49992.53588896353	50022.37133355393	0
49999.09466713823	50013.476121375024	0
50029.14446966455	50014.75448633938	0
50013.38928689112	50014.433837214296	0
49991.27886238349	50020.93796858425	0
49991.83480712943	49987.47643329798	0
50024.589045646135	50016.69583277622	0
49990.247207031265	50014.37724764673	0
50003.43966867959	49997.20275845644	0
49979.17630883298	50019.5881879999	0
50004.97473340724	50011.470830402024	0
50000.53356820436	50002.76897484182	0
50001.61653316917	50021.572832778234	0
50018.94424032681	49993.60663840168	0
50020.38047703234	50020.74765985587	0
50003.83350669472	50012.03122730116	0
49994.89504568151	50012.84439750901	0
49996.87682846905	50025.861913791916	0
49997.098711243336	49994.16967536577	0
50008.03526460013	50010.35644971345	0
50001.92318083519	50017.45295154525	0
50000.377491796935	49976.984220335165	0
50026.91338485968	50022.55672487124	0
50010.45322470468	49995.07446463879	0
50025.84685964897	50018.18498681671	0
49990.80211823522	49972.58716393453	0
49994.72272385651	50011.37120620343	0
50001.852378398005	50018.878474248006	0
49993.667654834906	49987.16892821146	0
50007.45552580738	50016.24722775261	0
50006.35128652182	50019.260102430024	0
50017.30387364059	50007.37394946992	0
49992.58703477916	49996.877168060775	0
50009.947620039384	50010.555094314834	0
49981.69947842373	50032.69512916941	0
49998.7770444248	50004.736977470784	0
49994.8396787193	50028.32619228644	0
49982.117999111564	50004.50644407321	0
50013.2587395598	49973.331376080634	0
50007.117533706994	50013.97330272922	0
49986.106936163014	50005.875429998	0
50001.72815943438	49991.6223069385	0
49998.46111792426	49998.329947724305	0
49993.05079443288	49995.51758079045	0
49989.09372078051	50029.30164552847	0
49992.520614717694	50005.040407713124	0
49983.052676738946	50016.443790599325	0
50009.99933301167	49987.13042252917	0
50015.98052851708	50019.71642252736	0
50016.21088632802	50021.48245778065	0
49998.70534882709	50006.917655615514	0
50009.12283055781	49982.086019546914	0
50019.024422535396	49979.180277617896	0
49990.26812337824	50030.2433063761	0
50003.491373859586	50026.35326489596	0
50014.994024579595	50017.72461282274	0
49999.503039100484	49979.993643984395	0
50016.59446989725	50011.704717480185	0
49987.5977680182	50016.2290938631	0
50006.390223561066	50006.65247227412	0
49981.80446184957	50026.90913270939	0
50031.93010862833	50017.21669287606	0
49987.002216492045	49994.37889454773	0
49985.92984921823	49988.95089163288	0
49987.43993140122	50031.405447704085	0
50013.74744611762	50012.43595942395	0
50018.7613895136	49998.645986736985	0
49976.04473665306	50022.98122919165	0
49987.940111189746	50038.4642042733	0
49998.49833424281	50015.34065276485	0
49994.770924699485	49982.39483626172	0
50000.81946056605	49989.27299020345	0
50016.92192325264	50018.480079521134	0
49995.77472700451	50009.82146876009	0
50025.69800720146	50020.491751462134	0
50013.55698775832	49971.58637274212	0
50011.00484594075	50005.00909070638	0
50026.67566909949	50012.980460931394	0
49997.33402353429	50017.842517393554	0
50004.40707653658	50000.68201633885	0
49990.062388632665	50021.873354042815	0
50007.94935946199	50000.55027054603	0
50021.52709422977	50008.28070517207	0
49974.42067889195	50019.43514323515	0
49993.46267817778	50033.181532471506	0
50011.86235055272	49996.41798817724	0
49987.663678211175	50043.84812144951	0
50007.67900232572	50007.70860501627	0
49994.15871647191	50038.08133593811	0
50007.33149770581	50022.79586273945	0
50012.948596504204	49999.23930996417	0
49994.60830319436	50003.57991862978	0
49983.259687413985	50006.67382320212	0
49987.767663779436	50025.748578925755	0
50000.377272225785	50031.02940101947	0
50006.200386445016	50001.51095319235	0
50025.26392312976	50023.16967630435	0
50013.22075925868	50006.565093937745	0
50016.585940684716	49986.990231434385	0
50010.34109688018	49983.7662747601	0
49986.57033639794	50020.426911942945	0
49995.74608418766	50014.093268935794	0
49979.820894012235	49999.83087349788	0
49992.848058799624	50018.606894891454	0
50009.49589345917	50004.08409166397	0
49995.445185531455	50015.34504338111	0
50012.65381958483	50021.704694713684	0
49996.32469968638	49986.25708256548	0
50015.35167753262	49996.81578074006	0
49986.545683340795	50011.15751195093	0
49999.01544000135	50031.23030123682	0
49984.04955694483	50033.704391224725	0
49996.34341982974	50016.06335658903	0
50003.28740459564	50033.504668726906	0
49991.228567853206	49998.994701024145	0
49998.48690694425	50034.82578726027	0
49978.796080530774	50029.228557862385	0
49972.68784987362	50023.40757561975	0
49979.767530607896	50006.443727209575	0
50003.901374846355	50022.071294366	0
50006.68412061943	49996.90955893893	0
49984.807419862154	50032.82916653138	0
49978.76889817724	50004.212907244015	0
50003.12234167268	49996.03595609164	0
50015.35949676402	49981.16546488212	0
50022.09116220106	50006.067597515845	0
49983.69614882663	49993.828876330015	0
49986.78398419033	50021.42345671076	0
49981.729597247	50017.71289487197	0
50005.12751088182	50026.85013294925	0
50006.22458721331	50010.28292114303	0
49996.483865586386	50007.00468741623	0
50009.52473506737	49992.39278211181	0
50014.49173332011	49995.93493838386	0
49994.50958438835	49996.90612479115	0
49987.59907203679	50009.38172949153	0
49984.960476002576	50031.0667794853	0
50008.74957161253	49994.92256567525	0
50010.46636301196	50003.077502344924	0
49984.148036034974	50017.19326230654	0
50004.971353289846	50029.65237519613	0
50012.70520670574	50000.99789815918	0
49989.42472028371	50007.06726861293	0
50027.670453407736	50018.20325321183	0
50011.440803861224	49968.8031552737	0
50037.945541020505	50011.155881581384	0
50001.96560497818	49985.14721363819	0
49991.94746759981	50013.46046976003	0
49999.00956378052	50025.146383235246	0
49982.77803511375	50003.13282277213	0
50014.11323694496	50000.20060613697	0
50023.13171616355	49987.58322604696	0
50004.21835121946	49971.40399318016	0
49990.15117831817	50013.05817990865	0
50008.16124251416	50039.635897582004	0
50007.9107866898	49997.54848848105	0
50000.976005797296	50001.37556251932	0
49996.1869171375	50012.1411597242	0
49981.777229712156	49995.12804494148	0
50010.25573551855	50024.995130932744	0
50002.20217308013	50029.874141640044	0
49990.618018822985	50036.4754032552	0
50022.654906278236	50014.17767062547	0
50000.18629733061	50004.775095715304	0
50025.70954018735	50015.05150700048	0
50028.39076938722	50013.5273054852	0
50004.52778030394	49989.54551679142	0
50016.11597760707	50023.63763528583	0
50012.06226017531	50002.80007589341	0
50015.57500712852	49976.59380574366	0
49994.04699387851	50036.766962947055	0
49994.23147591261	49994.86285691521	0
50014.20591833191	50001.96130031095	0
49991.086709624265	50026.4410707605	0
50011.53302681228	50007.14228004492	0
50017.28634181816	49997.76666689308	0
50009.97828130183	49998.98694511831	0
49998.42280858828	49997.16648699374	0
49981.63287193219	50012.98265475019	0
49991.38352638326	49994.802665766714	0
49998.19710648119	50026.74208698699	0
49989.2673735177	49992.100332574526	0
49983.60754580687	50026.18559871288	0
49994.711411941484	50029.90708723193	0
49985.614406423905	50041.25400036813	0
49989.39807355238	50009.12529163965	0
50001.85647537816	50002.18674254224	0
50007.411759296454	50011.884343995625	0
50012.52113279647	50010.93874121604	0
49995.30592486966	49991.43488924765	0
49979.11028741994	50021.34781520681	0
50011.93847514872	49994.777266105055	0
49997.2733219588	50022.30152669196	0
50003.09050523105	49994.98168183356	0
50023.58458192335	50010.008031241385	0
50024.400635161015	50015.63969515379	0
50009.31669316404	50000.960651664485	0
49988.547157255955	49986.54015875034	0
49987.42716531743	50019.481186598656	0
49984.02617602661	49992.260688525654	0
50006.996567558	50029.43673642438	0
50011.17538221257	50014.127750046806	0
49997.479248524534	50003.13788148927	0
50011.23886805816	49977.80876427163	0
49992.68056377014	50025.21909796744	0
50017.791785206966	50004.10504468356	0
49976.18799995448	50019.12711047864	0
50003.16269428631	50018.86082004992	0
50013.78688239874	50015.99415080916	0
50034.04869841953	50014.82994020081	0
50020.13939552426	49964.31969397732	0
49993.31683021726	50002.431098134926	0
49989.127824122916	50001.31052695597	0
49989.148691333205	50036.650567528675	0
49992.04054653573	50033.88130223572	0
49997.310770919445	50036.47767098101	0
50014.313896486216	50011.5437939993	0
49992.59109417176	50000.573211457	0
50003.566652880276	50030.50523785303	0
50008.267877108185	49989.07992392232	0
50003.849215893635	49983.772560070334	0
50027.92889428372	50020.7037335592	0
50021.73705097939	50009.564116499336	0
49979.67136981523	49996.9167302186	0
50023.68623823112	50004.8260394773	0
50008.60181165578	50003.29954302877	0
50007.03426341326	50002.78519483586	0
49994.34337435215	50032.255215823694	0
50008.65204366756	50021.587738195856	0
49991.824498461094	49968.903099107214	0
50018.683804969405	49969.64528418167	0
49994.911833902814	50002.06249770319	0
50016.093547154676	50001.04383182233	0
50014.49326475696	49993.41580814624	0
50010.70785577176	50012.68365077591	0
49992.09018308693	50030.92397957105	0
50009.82484592517	49966.31554819194	0
50009.86338540017	50029.15447883959	0
50017.04459773899	50009.42883168941	0
49975.05479511751	50020.48444939664	0
50018.814266957874	49976.935422037845	0
49972.86988915821	50011.1602949544	0
50018.73839936864	49964.38397057632	0
49986.31902075687	50007.88823209961	0
50037.84677869666	50013.49214320599	0
49986.7626497455	50022.57075428513	0
49991.27558686835	49997.38676047086	0
50021.65196854081	49986.9755175455	0
49991.72022925353	49991.05799227098	0
50014.31039277268	50003.195809406076	0
50006.33076488964	50021.85080608137	0
50002.45842725257	50020.733578880114	0
50011.95436890833	50032.05146346114	0
49976.475326719534	50026.32249645093	0
50004.463461898726	49974.22705170795	0
49979.26540775074	49998.92037446053	0
49985.75689271241	50024.974625693074	0
50016.455724572654	49985.246793367325	0
50017.17577699267	49991.01902038148	0
50000.601946745934	50034.29818728195	0
49992.16185760877	50007.363039662254	0
50008.80198918544	50016.70893323739	0
50008.86332272949	49997.23757014096	0
50005.45492158128	50004.812675392786	0
49969.349246922604	50022.47156029463	0
49976.08853392796	50028.32756045967	0
50002.331688862534	50006.25738942542	0
49985.74764509577	50012.984861611265	0
50002.02318493679	49998.08436648884	0
50001.91558525365	49975.034283284134	0
49999.095815587745	49982.605861267206	0
49978.35180052781	50017.54967237323	0
50012.38340044227	49979.87179005157	0
50023.600333695045	49993.823460517066	0
49990.4001842264	50016.861106052296	0
49996.075796262594	50028.875218757785	0
50009.63871960279	50009.357844056445	0
50014.32338329563	49980.620621059534	0
50004.370390024604	49999.55927239333	0
50009.933266449494	49981.04026973331	0
49998.279070073906	49989.14790118183	0
50000.09027862911	49985.965986953976	0
50007.58425433884	49982.493922115704	0
49993.48622997502	50027.222240225536	0
50017.4955434832	49965.03907990478	0
50010.51554905166	49989.16362642156	0
50017.824674773416	50002.22275061968	0
49990.75178922058	50034.86742795569	0
50021.88043196609	49961.175165641675	0
49996.64421145819	49998.7371607102	0
49991.75780021829	50019.4660592154	0
50027.913500418224	50017.15451996617	0
50013.81569746937	50019.689133858	0
50004.28831352451	50038.52084396365	0
49992.77931921248	49991.59900125161	0
49978.65701512325	50012.84377515613	0
50004.77482026446	49976.135135741635	0
49995.813684054854	50035.236614467474	0
49983.03468438865	50031.81985864512	0
50004.71734782377	49993.66931775265	0
50025.85747707013	50011.10938751277	0
49968.74387753086	50024.80184334084	0
49983.529336245294	50009.64252562868	0
49993.39848285341	50003.617739878144	0
50014.46718570509	49983.96089301351	0
50020.173441734536	50016.480228422304	0
50007.693507416174	50033.053834120445	0
49993.186312447346	50024.280714627246	0
49994.973836738965	50021.34108776201	0
49987.60408232425	50005.36708203352	0
50009.56722554615	49985.41140067304	0
50011.064823329914	50009.00448136461	0
49987.27549327144	50024.53233017405	0
50005.69923091442	49985.19514755773	0
49996.55414988045	49990.38935152011	0
49995.07237807018	50042.04749290123	0
49995.256284043724	50007.171566107325	0
50004.63754884523	50025.44366895706	0
49993.49255571869	49978.12434827637	0
49989.83621802233	50027.89987456958	0
50001.51715467434	50004.43497947403	0
50001.41748931328	50028.01783116377	0
49988.46472947548	50014.56638681003	0
49995.615601532205	49989.10904325816	0
49999.81186632161	50032.984149561446	0
50018.44718751919	50011.09523383245	0
50006.87791557796	49974.77446315902	0
49998.651631418616	50001.085531096855	0
49973.43281330659	50016.31538166456	0
49999.58320808095	50030.37685735507	0
49993.2894251306	50029.713716955564	0
49975.40500419498	50029.76201243983	0
50024.11542290242	50025.79299951493	0
49999.27756647585	49989.79791973968	0
49975.331603970415	50018.305052245814	0
49989.444688856944	50015.01093933485	0
49977.12504489644	49984.27347298042	0
49990.25690366514	49976.93831099457	0
50008.542487659186	50029.22940403769	0
50030.156146407935	50022.63532110915	0
49982.07322711716	50040.05289780173	0
50015.510839560164	49974.52445377229	0
49991.451148315326	50008.25060634001	0
50004.828070634074	50001.96933190945	0
50005.25330437662	49996.96558677492	0
49985.312292490395	50028.4759868639	0
50009.362837543355	50030.82482796203	0
50032.563228420164	50009.47854831758	0
49995.611104707394	50005.87596824924	0
50030.271117137454	50014.62710637189	0
49984.88558796916	50014.44361380154	0
49964.64000266914	50008.941933773196	0
49988.96237106808	50042.15384836116	0
50009.56366943694	49988.76303901595	0
50003.12119682203	50036.8696976103	0
49992.18350608743	49998.14283062459	0
49981.495117914346	49992.42868929224	0
49974.716587797215	50013.61636381599	0
50007.40338647013	50005.50670355559	0
50004.1132212756	50009.0422421293	0
50010.68776219184	50018.411945879954	0
50015.32555646248	49998.84607093262	0
50030.745394478356	50020.15587370813	0
50025.03173903792	49992.682176105074	0
49972.46927924088	49992.61330818193	0
49996.89332440772	50014.40214761091	0
50028.82168033592	50008.767927582856	0
50012.027869657475	49992.27122572834	0
49986.86969018716	50002.801212535116	0
50034.801909062	50011.167777959345	0
50022.083673384936	50010.63417620861	0
50009.30764203974	49972.31312632704	0
49977.28038911469	50067.83640193833	80
50023.22386193677	49996.147808789734	80
49942.56915432923	50144.20572466995	80
50056.099228149724	50092.91450638864	80
50110.71168125897	50157.55918436047	80
49992.59449516608	50208.09775040049	80
49903.07354765831	50224.93639052184	80
50199.64412929953	50162.062864565494	80
50161.65642530221	50086.562459459754	80
49938.0677945534	49968.811439415804	80
50090.71541810823	50240.41017973827	80
49952.39383372811	50293.31859369071	80
50288.24191129277	50152.680720371514	80
50051.36270505247	49914.24631370745	80
50106.219572400485	50019.859697860345	80
50188.933793295335	50249.36960703123	80
50123.690486711625	49875.22581742286	80
49860.61199749299	50012.74889481163	80
49854.74705049609	50125.03065500633	80
50311.15387503195	50068.786705030405	80
50279.95690466928	50238.72419306355	80
50207.21990676955	49846.59827482909	80
50241.10565172423	49921.53231739439	80
50291.47960551435	49831.70610098182	80
49818.68383087063	50235.34744701072	80
50340.6133969413	49906.2166435835	80
50361.90876652162	49786.94406673132	80
50371.90765015435	50180.34326246546	80
50315.95929049224	49986.5130187495	80
50409.12120292595	49854.578537193636	80
50187.505037915456	49988.7866202087	80
50347.90343895871	50287.0718118772	80
50089.98923914583	49798.873048311696	80
50449.70380097924	50209.23603995744	80
50466.5836797148	50288.99161787423	80
49990.84378735554	50372.42742393098	80
49880.930317798055	50333.45871662178	80
49779.99741095859	50082.646722321435	80
50057.56115235599	50319.46481633436	80
50321.372961001885	49706.953891308425	80
49971.21207788937	49890.94482698226	80
50102.61194365325	49718.19150860554	80
50082.91914896789	50402.343150369525	80
49729.91170491542	50017.90058213829	80
49763.04388917119	50174.01635194737	80
49897.86105862784	49842.26675194904	80
50157.00738203568	50443.61561696056	80
50015.22288164735	50450.89385350348	80
49821.888288558956	49802.69820573842	80
49771.76667399365	49874.24181027082	80
49642.20029418842	50037.99352951147	80
50236.66754185273	49712.21384178419	80
50107.13998301395	50509.3492506903	80
49890.335834098856	49757.668566043976	80
49934.28955397536	50441.82698790579	80
49555.83564014497	50062.38699236164	80
49536.72450440454	49975.057537033164	80
50468.929574321424	49799.40625508522	80
49911.32386817089	49672.98438028926	80
50152.93631714366	50347.08236027082	80
49724.87350658894	50253.886653026966	80
49997.752297510255	49672.15074100819	80
49563.216082281106	49894.8107200311	80
50432.78584563023	50125.65477950232	80
50244.15779233481	50311.421754085386	80
50400.97263574231	49667.855786219465	80
50536.655159884715	49741.77639532551	80
49937.411463906676	49591.86074024419	80
49805.32599798897	49717.25765249006	80
50430.406138073035	50038.99478421249	80
49656.51616666999	50126.80807243287	80
49687.68719721247	49872.37192262309	80
50412.01570390244	49955.332177999706	80
49542.67408962161	49807.224413451375	80
50008.71720408534	49800.07989990701	80
49734.36779915743	49797.043725408046	80
50545.66383542684	49657.903428987986	80
50172.71032421301	49765.443554947684	80
50312.0779383309	50367.81535813889	80
50295.60540087636	50453.81613302218	80
49805.96402397552	49952.33276966369	80
50445.97195191387	50375.929940342	80
49841.465005795755	49624.12171181491	80
49678.25498487705	49954.932460290416	80
50516.24920015762	50159.56903172218	80
50152.80256073618	49644.66373221131	80
50514.54479361435	50034.163170368534	80
50524.621150191655	50414.31742008586	80
50224.67809859128	50497.21362766503	80
50597.856681854006	50144.0875913151	80
49920.37346316508	49512.35398834023	80
49548.09588203546	50145.73628397462	80
50036.5526826707	49592.29383344346	80
50235.93886636108	49615.25057738923	80
49857.776148519515	50469.91524999883	80
49652.57657137057	50298.814908557004	80
50373.59995171369	50498.38743620525	80
49601.94942900774	50232.503233771924	80
49801.72057689195	49546.594601481265	80
50169.71578432908	50568.5583537545	80
49728.287347782454	49689.41814360974	80
49878.19396180566	49438.45597100161	80
49454.97550756111	49816.72218154554	80
49729.788556682994	49500.81109856281	80
50379.37766910148	49580.56979311281	80
49628.09534974773	49805.20016258672	80
49726.46415889552	50341.98343048793	80
49645.618269025166	49709.533407725205	80
50586.859674962936	50351.711839263844	80
49646.44847984915	50381.909750414794	80
50468.86721926417	49612.79721475441	80
50516.94944530264	49872.31102934987	80
50460.88467371483	50500.19625100453	80
50664.73680344626	50385.60640956777	80
50485.498745620986	49525.15830531829	80
50666.793941139025	50295.96885072793	80
49719.60548241248	49582.2804645975	80
49636.29128484766	49603.38688571584	80
49473.837676937976	49895.62382593211	80
49661.88908568347	49455.18292640072	80
50493.722895775565	50577.05917655281	80
49960.564264217726	49422.89111058607	80
49576.21533308037	49658.7493515282	80
50580.20900385864	49812.69923619828	80
50045.86780504223	50567.91536511046	80
49798.0132611315	49450.71776453044	80
50543.21101713561	49462.8718536293	80
50483.92882500765	49407.60874953722	80
50020.80980037198	49507.88737048156	80
50600.143874682355	50225.91846602268	80
50627.84719987289	49449.049009708215	80
50266.17644912599	50576.459684670306	80
50145.667859647	49554.9931935082	80
50109.71261810137	50629.682653109434	80
50251.87050403733	49534.25433770545	80
50558.40870163884	49569.63835172164	80
49877.193320704864	50552.42737667335	80
50077.764659055596	50710.270804628984	80
49452.08318263889	49973.91061806135	80
50551.485076060926	50644.08113931866	80
49775.53281039289	50484.78564824981	80
49957.02414117064	50578.189804941336	80
50504.90769907805	50718.7979762469	80
50000.04444786045	50653.47392343805	80
50559.58417059879	50782.28509906021	80
49580.34068125125	49441.778805602036	80
50703.95531943281	49477.59033259071	80
50600.07428079526	49371.2266587796	80
49930.22916809925	50699.02064822667	80
50617.43675520705	49726.150126968525	80
49558.683220191684	50399.69238000055	80
50152.281299961105	49467.70747129493	80
49475.88706351757	50373.948568903514	80
50543.07798681462	50862.2021393545	80
50546.8637083097	50510.53096564042	80
50401.54639467971	49418.59211087423	80
49602.944244795246	49527.773994092124	80
49437.40679304911	49728.98611568579	80
50642.10453255025	50786.246056431555	80
50234.71118798392	50399.86072385947	80
50236.482883309174	49451.95956081249	80
50620.547111781554	50686.94768819239	80
50069.44823554144	49433.08691703124	80
50370.86836622604	49498.54575903243	80
50729.74212148247	50435.173845412406	80
50660.58787029316	49799.93704517654	80
49531.301539486754	49369.85936037164	80
49612.52421113392	49360.48698872996	80
50683.5339792391	50129.297405911966	80
50638.5136618961	49295.11966148745	80
49577.40427621509	50481.194851757646	80
49904.911027624534	50777.52354181675	80
49699.01784089081	49365.54111584351	80
50751.929656221706	50320.448297668016	80
49405.88051033945	50322.988050749715	80
50591.856938737124	50061.56569444809	80
49571.964391358466	50309.131804399934	80
49471.770981315785	50092.33954675822	80
49384.31573293105	49919.332349032855	80
50471.62829130489	50907.02113430251	80
49820.86938304643	50789.01970483366	80
50628.429673081126	50491.14738821307	80
49448.45512419375	49402.299724998695	80
49792.535206192886	50402.166678329035	80
50639.35145066449	49538.17095917189	80
49931.59191136776	50854.86606805196	80
50727.65636254453	50813.543775187834	80
49516.96746208574	50229.384915159746	80
50810.60594487746	50381.15663115065	80
49722.29381734703	50556.7460488814	80
50572.25305973242	49936.974042667	80
50696.26144204011	50657.836916125256	80
49762.016875551155	50722.37034430171	80
49665.13216270297	50475.49727500303	80
49522.52006984102	49515.815996532925	80
49598.25429265855	49273.680538153356	80
50479.66616946921	49324.046628107426	80
49533.75046503892	50550.982495543074	80
49411.70438926598	50434.29183046661	80
49382.35003038267	49354.18757424122	80
50616.63892775274	50913.11330706398	80
50735.46460133297	50193.1257705476	80
49370.67291775737	49798.71787306371	80
50641.09955647275	49994.288037828344	80
50694.89478434267	50945.474849567254	80
50892.95809515704	50371.674699709765	80
49604.328516680056	49191.30737587474	80
50263.71062058247	50664.32566416841	80
49812.58526112828	50603.509166439355	80
49308.63872097932	49854.60889198076	80
49697.2143547177	49276.1928029356	80
50750.30170436865	50735.76841569165	80
50629.76834902736	50573.45218143798	80
49800.72738199306	50875.99166658918	80
50831.72226852361	50295.92858934811	80
50208.45742467369	49369.11023282942	80
50683.31724497417	49373.349960925225	80
50393.879254791085	50945.97043042311	80
50856.374405332375	50216.96982503509	80
49832.19398009021	49368.405635953124	80
50587.6344892331	50993.591815692744	80
49522.70458266814	49219.33583878089	80
50831.090068874204	50138.8273680858	80
49328.78357990192	50430.328685488166	80
49248.839624975015	49916.98099510231	80
49670.80875268186	50620.636423738855	80
50916.31948564973	50143.279603578456	80
50028.33711330879	49354.39656381864	80
50578.32881894399	51074.23568113587	80
49311.60968569642	49971.98789183684	80
50184.946764790315	50702.65272139038	80
49554.965520928425	50632.526712026876	80
50198.7931842929	50785.04974628246	80
50536.755700669884	51152.42188225947	80
50768.85301374564	49389.88245046985	80
50821.04938203888	49453.9759984763	80
49469.39664900892	49646.62842709557	80
50893.16489994641	49495.514873445056	80
50829.415061302105	49332.67532581264	80
50256.39592233431	50846.069296925205	80
49647.21420609848	49115.430599722946	80
50891.366316291416	49579.289200509804	80
50073.266542985126	49276.97763931144	80
49215.69314351404	49842.693203694704	80
49359.36739149217	49688.304408189855	80
50754.54557998832	50084.809757663905	80
50807.57834971909	50847.894939680045	80
50736.72746457113	49828.49289180868	80
50431.43323530984	49256.44568535566	80
50479.96694689241	50801.024397910034	80
50858.96773380313	49256.15821786237	80
49596.18481371842	49048.94404445301	80
50291.34957658262	49378.63055105273	80
50348.7768230452	49320.11483325788	80
50866.92038782825	49174.325478420455	80
50119.490497039376	49369.17480178162	80
49494.47633769998	50474.02043144824	80
49425.10433633187	50528.01896051477	80
50463.24575261149	49181.04985986566	80
49300.61955525967	49630.295106171034	80
50779.640035421566	49164.76222757254	80
50473.07951385596	50994.989107678106	80
50948.11537522275	49202.1880855696	80
50369.44091724143	51024.983089362606	80
50126.10540801344	50835.15883965304	80
50872.00139086365	50785.084573075976	80
49350.102353902046	49437.359764415116	80
50886.57263967292	50701.926809395816	80
50807.07937340351	49608.31609639469	80
49457.52872726606	50605.68409697617	80
50755.67835163158	49742.611650157975	80
50917.6283326721	50619.89243990096	80
49376.677722484324	50638.37607432114	80
49404.36712505979	50040.941500608154	80
49426.49554338873	50705.857939945236	80
50786.5058661974	50654.926097742326	80
50333.09361673261	50713.557380338694	80
50912.998093461865	50274.90504278849	80
50820.945638737394	49799.28379419581	80
49650.183800527695	50703.978669609845	80
50670.88309513048	49214.60659312785	80
49585.29454694092	50754.37446439696	80
50961.76397840357	50070.333562150336	80
50907.45248728843	49358.78087161663	80
49631.52069482947	50827.03029135106	80
49732.51904074734	49135.79304101496	80
50903.91005771014	49661.5552998906	80
49432.90091382356	49484.22972622518	80
49265.48336947965	49768.66321736804	80
49280.13477607716	49484.674820114094	80
49510.89427167544	50788.27195019782	80
50535.59374196754	49141.62299765606	80
50658.557945236	51050.533279556934	80
50053.40195023025	50880.463938918634	80
49594.66576840031	50901.83403595434	80
50277.56246637002	50925.98343674695	80
50691.58489894501	49685.94534963363	80
49439.70710968386	50196.04138076416	80
50342.70824777614	49232.544448937755	80
50520.65263030607	51238.91569343939	80
50400.376586255625	51100.676903163934	80
50609.72649557827	51229.64418429829	80
50742.779707736285	49551.835832606856	80
50057.9843957799	50790.24615473735	80
50765.82104473577	49247.78275241931	80
50850.74430373467	50572.661320329906	80
50641.9372246852	49621.63931288583	80
49555.984746020724	49125.89705176924	80
49941.23050595508	50937.11302836008	80
50328.738611292516	50802.840385604184	80
50537.17995098687	49052.73150123346	80
49972.848438088535	51015.04816433694	80
50970.202443342634	50555.03854725061	80
50937.76428352226	49743.454594390125	80
50411.277385451904	51182.125818261746	80
50692.28104440558	51261.70235504021	80
49332.32033224395	49554.70722859065	80
50856.22903930847	50482.85081530497	80
49354.714876065926	50109.98655604226	80
49708.85788350845	50859.71425195678	80
49324.51947221782	50325.06741167357	80
50744.1007795613	51026.54719408786	80
50413.191160624236	50693.138063895334	80
50720.50702521229	49976.76771777343	80
50273.724921619076	49282.164070575775	80
50620.51640245442	49047.024852590264	80
50146.01797423577	49226.15974099291	80
50768.9543601627	50548.04861451635	80
49258.79050036128	50484.2985044968	80
49571.47115548169	48970.00839159208	80
50989.35165388364	50313.197207364596	80
49207.374108302705	49991.042764504105	80
49297.67727531893	50560.81438868685	80
49280.63488266509	50152.29081967836	80
49192.308651208994	50165.51857689921	80
49568.04961926114	50986.008439828336	80
50331.954332486	51162.239161091886	80
50974.39495117393	49616.57167748283	80
50252.39699409845	51193.37603571045	80
50805.96253576007	49992.4185566026	80
50281.41523176279	49173.816028888206	80
49226.88886489746	50072.34457080073	80
50638.54697597516	51136.77926459239	80
50568.84740977281	49216.44917674208	80
49199.54628648667	49514.785622720105	80
49478.000997554445	49301.4693668431	80
50975.327715917745	50708.25738473198	80
50832.182693478884	51038.168106394834	80
49950.90693894324	51096.84855374178	80
50948.43613179653	50828.328007753764	80
49844.179752245334	50698.03790329925	80
50278.858967988686	51100.84070456525	80
50360.401342749254	49132.513514979626	80
50992.080756097675	50188.344588354536	80
50415.18054185605	50611.947882876084	80
49649.57305250423	51002.24510460605	80
51029.39160522269	49213.887666885035	80
50447.36286466946	51283.40041639052	80
50124.9382590989	50926.42396610283	80
51032.12948391606	50607.29922779985	80
50975.8781337401	49409.99456419185	80
51051.14737151619	49292.30243377856	80
49250.87519860736	49405.244690524494	80
50778.79620874005	51105.02132060653	80
50886.2961413006	50005.30676819418	80
49992.16691247055	49242.0851035876	80
50248.57405506197	49095.49280827041	80
50539.23132310898	51322.29181385121	80
49201.30604563782	49334.236452883815	80
50658.180950991285	49121.19141103282	80
50745.253192561606	51191.60120281817	80
49145.6362946837	49579.98079574234	80
50499.44012020007	48972.907524655784	80
49452.85851813618	49177.43965604201	80
50289.96850501557	49023.20459922833	80
50172.76701731568	49061.49075371728	80
49486.72770246678	48961.6921210421	80
50455.02871364305	49062.017051039074	80
50442.89528084422	48904.253849588276	80
50373.729185160664	49008.27515520198	80
49866.1890811157	51085.082032874474	80
50720.589878530714	51346.02166455663	80
49111.10188646683	50198.99523992434	80
51055.33188339545	50687.51214746294	80
49740.19398493549	50938.9719242108	80
51015.28303399904	50393.850375935115	80
49251.58832540532	49270.00269057381	80
49419.503672518396	48914.4152674738	80
49058.19639544404	50269.17380651777	80
49516.50953035549	48882.26157017214	80
50169.417212998356	48977.5765232094	80
50943.59027678323	49945.32031658473	80
51002.15458198282	49536.349188714645	80
50966.845858367495	50472.35521963703	80
49330.43589961914	49250.67456368448	80
51031.876967680124	49132.44206330625	80
49417.8333073483	49581.298757931894	80
49208.9852447816	50419.32176591605	80
49131.3440402396	49850.821534996896	80
50778.44036099573	51266.53937709664	80
51051.753279242694	49470.82426472585	80
49909.733610351264	49247.76162785309	80
49107.12731615748	50338.98393970246	80
50662.52312567989	49888.85798566632	80
49821.50109166596	49287.44765327018	80
50912.978250428896	49105.305957768964	80
49129.75722562306	49293.45262700243	80
49896.29972084683	49163.987233658016	80
49293.32198367176	50234.239205054386	80
50100.27814751942	49098.13991896788	80
49626.86700939694	48909.19149609244	80
49038.878850388595	50384.87471150774	80
49374.46646227079	48983.694152548574	80
51069.65423746526	50465.03397397196	80
50395.28125731893	50860.064805656344	80
50525.78624120269	48893.760821574564	80
49225.064298345336	49688.344947858845	80
49771.75191526536	49060.14077451359	80
50035.276490856915	49038.326690945476	80
51094.45594831897	50353.75885566959	80
50257.410220048296	48939.92988838161	80
49093.37293084695	50112.740234119985	80
49051.09486993398	49325.38907825794	80
51126.39252102797	49329.57039376457	80
50622.33727655861	51313.90946143007	80
49812.7859154529	49154.47475466913	80
49164.67683363482	49420.82705117716	80
49723.430601094726	48991.68191899617	80
50360.4088272334	48926.002219826194	80
49485.77780911231	48806.562904974875	80
49404.40631921407	48833.295219489184	80
49220.65454850997	50337.15442191625	80
49782.97031123395	51077.33154882058	80
50181.16044902188	49145.00913404783	80
51049.46257918793	49045.18133701368	80
49009.5822479251	50139.975745635915	80
48975.232527368826	50237.02018104343	80
50126.466002400804	48903.22461641132	80
50053.007197522384	51039.99791814371	80
51148.10911455693	50288.39971072001	80
51031.87542416951	50772.83214658956	80
49328.66643539367	49056.22472363202	80
50848.05550806504	51213.170131016464	80
50163.6443209525	51202.554505641616	80
49488.863298223994	50967.77823990994	80
51191.33057769908	49382.871801517234	80
49967.78812465658	48984.82915947113	80
49135.86847744524	49764.194860805685	80
51110.204618345844	50213.07333206404	80
49760.80915640136	49217.96283782014	80
50776.09353608349	50927.18644096376	80
51132.39390598435	50712.9542016379	80
50093.11550318309	51149.65808051387	80
49437.92031402126	49036.56281216463	80
49395.590947823024	48746.20423095335	80
50061.184312506164	49174.97694765954	80
49313.62551088142	49139.87951113397	80
50131.940084644826	51070.52715681478	80
50826.97434592169	49697.498596638485	80
48973.717529490765	50439.231474544125	80
49893.29387058742	49028.7023937326	80
51226.89647140081	49456.4431406661	80
50574.38458485602	51402.08351976751	80
49816.77764732245	51157.21695452501	80
50319.57564641272	51245.065146342036	80
50199.129038487954	51013.80339798475	80
51254.86838024243	49535.61633801828	80
50886.43800151351	50888.93546232668	80
49924.27400830706	51182.75785086013	80
50287.578966837835	51019.497030009385	80
50239.19888773264	48856.78842462253	80
48935.526235822064	50312.820564323425	80
49185.28725919033	50263.528499932814	80
51228.43552356102	50259.76153875383	80
49264.86714765632	48996.883848356854	80
50955.7310504121	49857.87176793981	80
50609.694978778025	48920.573838034055	80
49089.93006215045	49521.17348052901	80
51035.72989941342	49845.133714868476	80
49418.73632341705	50788.15351259542	80
51050.2182286003	49652.78512453938	80
50707.54019148478	49052.464674494906	80
49586.152288747326	51065.78472387738	80
48898.84193688157	50481.451919852734	80
51205.84022827451	49298.53872869093	80
49823.79964856319	50962.30954407889	80
50694.512255700385	48913.88694244464	80
50862.590423979585	49031.85229823624	80
51093.843149343775	48974.01068520863	80
49697.240645376274	50778.82514848615	80
50760.41372587865	48972.63493651543	80
51092.80173777777	48892.90659146642	80
48865.7171634472	50271.20126536085	80
51007.406641701986	48870.74484052505	80
50480.44658703927	51080.3262405026	80
49510.74917139002	48720.939767323674	80
48968.63277355969	49342.071073916995	80
49367.49073489174	50860.76583865504	80
48946.143090546786	50087.73096255204	80
50891.987642118416	48950.47127360672	80
