# Supplementary material for: Abundant Topological Outliers in Social Media Data and Their Effect on Spatial Analysis
Source: PLoS One. 2016 Sep 9;11(9):e0162360. doi: 10.1371/journal.pone.0162360 (PMC5017681; doi:10.1371/journal.pone.0162360)
Supplement: S5 Dataset — See the respective attached file. (ZIP) [file pone.0162360.s005.zip › S5_overlap_lws/clust_82_91.csv]

50000.0	50000.0	0
50005.617866136956	50000.0519731636	0
50002.52047643192	50004.876090250946	0
50002.689334711264	50003.13657812308	0
49993.82957819091	50000.67820598295	0
49999.02133034173	50002.74311771021	0
50000.62508924751	49997.57153556058	0
50003.12463782944	50000.09610427862	0
49997.57385027558	49999.84121669528	0
50000.7474054147	50010.00724846448	0
49994.4714122237	50008.6578664922	0
50009.65697956892	49993.518401903086	0
50006.21919399996	50005.54852243241	0
50001.095320914435	50006.51696888545	0
49997.76648551505	50011.80979805977	0
49992.871942356476	50015.39754370275	0
50012.74981278483	49986.73871695857	0
50018.58647191826	49990.55611261125	0
49993.479156172514	50013.71835514086	0
50015.96499319302	50006.705808788436	0
49989.3655601913	50011.220919868014	0
50020.12901804716	49990.64524344877	0
49997.53397774438	50013.28163175991	0
49992.02291687238	49993.22394946702	0
49993.70087287382	50012.49075380555	0
50014.038708603686	50009.481436982765	0
49990.5206090736	50010.10707474396	0
49995.815075999715	50002.757859915895	0
49988.57262477311	50018.87567586168	0
49985.205754429204	50018.991416067714	0
50000.753092597726	50008.92987510806	0
50007.12835689727	50004.5064469943	0
49988.18316939765	50021.965627571284	0
50023.00980510928	50012.84799172331	0
50015.303310407464	50002.549411548316	0
50003.71952171015	50003.70894044671	0
50008.88986368925	49979.077652611086	0
49996.81979534139	49995.34390749475	0
49998.94671960802	49990.96645783639	0
50007.58827520875	49972.71365685861	0
50008.876317257826	50005.85307888341	0
50000.8144250401	50013.706889942834	0
50003.714838425534	50007.820901458785	0
50001.588387733704	49976.2283774819	0
50016.100105237405	50010.206884821266	0
50001.35678820628	50015.50812547974	0
49986.21253594532	50016.916857276745	0
49996.35393901498	50000.28888942667	0
50006.46273709469	50012.86513056279	0
50004.75420497777	50017.69122242193	0
50005.66435559645	50003.276707844845	0
49992.34798452613	50027.8751629872	0
49995.45944176766	50024.66749863028	0
49984.74545734642	50026.693621182414	0
49991.107740510946	50005.27986082665	0
50002.66515454976	50012.75072682848	0
49981.244047583124	50021.223953608634	0
50024.3612314805	50010.80504013063	0
49999.239320752036	49976.959525565035	0
49987.115787018316	50000.97386580161	0
50005.81254185144	49991.93259326773	0
50009.513775259125	50007.19859393015	0
50022.34214683989	50018.54227954308	0
50018.211643719034	49989.32904480352	0
50004.547079700096	49982.58527082029	0
49988.8456146988	49993.5372812326	0
49990.448020219235	50002.43383338751	0
49988.8883163795	50025.70348757823	0
49993.95605091015	49990.62298435866	0
49979.57349343251	50017.44743331287	0
49993.61998194337	49998.8335980756	0
50014.931316771435	49985.91142186888	0
49993.608343833825	49992.74728509485	0
49977.440538726456	50020.13597552961	0
50007.968850473684	50013.02057694987	0
50013.34750767807	50004.97356768187	0
50003.200530054564	50017.44372002275	0
49999.23305352258	50009.409663930746	0
49991.425046132455	50023.405105677804	0
49994.724523319564	50019.00029264135	0
49991.27881765631	50010.76046682384	0
50006.84586173645	49978.00618291794	0
50028.831314768526	50011.34911333689	0
50001.3612650346	49979.21196468529	0
50020.98863127538	50004.80596532164	0
49998.75093557429	49995.82732925432	0
49995.4441258003	49997.28253788326	0
49991.489081565116	50012.21829990068	0
50006.24099323281	50011.48454490207	0
50004.79866590971	49991.89932227533	0
50016.233772829895	50003.19904894724	0
50016.714459267714	50015.182749829175	0
50017.7315448403	50017.16734048088	0
50021.991572317085	50017.52189201108	0
50006.91518930322	49998.42962103721	0
50007.56048927315	49991.89347014625	0
49993.93809606977	49988.93913320493	0
49987.00664227186	50012.58033247648	0
49997.0858178483	50008.93395138812	0
49994.04919956522	50016.66461972759	0
50011.84285352973	50005.72617756539	0
50014.481944166946	50006.68362759123	0
50007.871174675056	49990.44715453634	0
49993.63386266311	50008.00409428245	0
50022.74306037996	50021.18141586944	0
50005.93254669708	49984.05523899566	0
49992.24889826113	50009.939607623324	0
50008.4427934885	49998.58463635654	0
50001.04290890485	50011.37214186102	0
49999.3052704781	49993.19977632991	0
50010.89753360852	50022.16578353757	0
49993.175524820836	50006.918569045156	0
50016.91622746796	49988.41137453173	0
50003.59408194109	50010.58844588422	0
49989.481770527505	49995.4861177332	0
49984.73585085144	49994.20070302458	0
50012.837114776354	49985.1365133406	0
50000.34305247011	50012.785151609714	0
49995.93687457166	50016.99500522154	0
50003.31097355637	49986.238309245724	0
50000.04605916713	50022.082498322925	0
49979.589436539696	50028.499326432466	0
49985.52414874005	50010.01286309389	0
50007.108907010544	50020.95847414887	0
49986.966473469394	49991.51938352491	0
49996.327747491756	49980.00227674999	0
49988.17212697217	49996.38698153703	0
50019.31313217457	50007.61923985611	0
49992.53588896353	50022.37133355393	0
49999.09466713823	50013.476121375024	0
50029.14446966455	50014.75448633938	0
50013.38928689112	50014.433837214296	0
49991.27886238349	50020.93796858425	0
49991.83480712943	49987.47643329798	0
50024.589045646135	50016.69583277622	0
49990.247207031265	50014.37724764673	0
50003.43966867959	49997.20275845644	0
49979.17630883298	50019.5881879999	0
50004.97473340724	50011.470830402024	0
50000.53356820436	50002.76897484182	0
50001.61653316917	50021.572832778234	0
50018.94424032681	49993.60663840168	0
50020.38047703234	50020.74765985587	0
50003.83350669472	50012.03122730116	0
49994.89504568151	50012.84439750901	0
49996.87682846905	50025.861913791916	0
49997.098711243336	49994.16967536577	0
50008.03526460013	50010.35644971345	0
50001.92318083519	50017.45295154525	0
50000.377491796935	49976.984220335165	0
50026.91338485968	50022.55672487124	0
50010.45322470468	49995.07446463879	0
50025.84685964897	50018.18498681671	0
49990.80211823522	49972.58716393453	0
49994.72272385651	50011.37120620343	0
50001.852378398005	50018.878474248006	0
49993.667654834906	49987.16892821146	0
50007.45552580738	50016.24722775261	0
50006.35128652182	50019.260102430024	0
50017.30387364059	50007.37394946992	0
49992.58703477916	49996.877168060775	0
50009.947620039384	50010.555094314834	0
49981.69947842373	50032.69512916941	0
49998.7770444248	50004.736977470784	0
49994.8396787193	50028.32619228644	0
49982.117999111564	50004.50644407321	0
50013.2587395598	49973.331376080634	0
50007.117533706994	50013.97330272922	0
49986.106936163014	50005.875429998	0
50001.72815943438	49991.6223069385	0
49998.46111792426	49998.329947724305	0
49993.05079443288	49995.51758079045	0
49989.09372078051	50029.30164552847	0
49992.520614717694	50005.040407713124	0
49983.052676738946	50016.443790599325	0
50009.99933301167	49987.13042252917	0
50015.98052851708	50019.71642252736	0
50016.21088632802	50021.48245778065	0
49998.70534882709	50006.917655615514	0
50009.12283055781	49982.086019546914	0
50019.024422535396	49979.180277617896	0
49990.26812337824	50030.2433063761	0
50003.491373859586	50026.35326489596	0
50014.994024579595	50017.72461282274	0
49999.503039100484	49979.993643984395	0
50016.59446989725	50011.704717480185	0
49987.5977680182	50016.2290938631	0
50006.390223561066	50006.65247227412	0
49981.80446184957	50026.90913270939	0
50031.93010862833	50017.21669287606	0
49987.002216492045	49994.37889454773	0
49985.92984921823	49988.95089163288	0
49987.43993140122	50031.405447704085	0
50013.74744611762	50012.43595942395	0
50018.7613895136	49998.645986736985	0
49976.04473665306	50022.98122919165	0
49987.940111189746	50038.4642042733	0
49998.49833424281	50015.34065276485	0
49994.770924699485	49982.39483626172	0
50000.81946056605	49989.27299020345	0
50016.92192325264	50018.480079521134	0
49995.77472700451	50009.82146876009	0
50025.69800720146	50020.491751462134	0
50013.55698775832	49971.58637274212	0
50011.00484594075	50005.00909070638	0
50026.67566909949	50012.980460931394	0
49997.33402353429	50017.842517393554	0
50004.40707653658	50000.68201633885	0
49990.062388632665	50021.873354042815	0
50007.94935946199	50000.55027054603	0
50021.52709422977	50008.28070517207	0
49974.42067889195	50019.43514323515	0
49993.46267817778	50033.181532471506	0
50011.86235055272	49996.41798817724	0
49987.663678211175	50043.84812144951	0
50007.67900232572	50007.70860501627	0
49994.15871647191	50038.08133593811	0
50007.33149770581	50022.79586273945	0
50012.948596504204	49999.23930996417	0
49994.60830319436	50003.57991862978	0
49983.259687413985	50006.67382320212	0
49987.767663779436	50025.748578925755	0
50000.377272225785	50031.02940101947	0
50006.200386445016	50001.51095319235	0
50025.26392312976	50023.16967630435	0
50013.22075925868	50006.565093937745	0
50016.585940684716	49986.990231434385	0
50010.34109688018	49983.7662747601	0
49986.57033639794	50020.426911942945	0
49995.74608418766	50014.093268935794	0
49979.820894012235	49999.83087349788	0
49992.848058799624	50018.606894891454	0
50009.49589345917	50004.08409166397	0
49995.445185531455	50015.34504338111	0
50012.65381958483	50021.704694713684	0
49996.32469968638	49986.25708256548	0
50015.35167753262	49996.81578074006	0
49986.545683340795	50011.15751195093	0
49999.01544000135	50031.23030123682	0
49984.04955694483	50033.704391224725	0
49996.34341982974	50016.06335658903	0
50003.28740459564	50033.504668726906	0
49991.228567853206	49998.994701024145	0
49998.48690694425	50034.82578726027	0
49978.796080530774	50029.228557862385	0
49972.68784987362	50023.40757561975	0
49979.767530607896	50006.443727209575	0
50003.901374846355	50022.071294366	0
50006.68412061943	49996.90955893893	0
49984.807419862154	50032.82916653138	0
49978.76889817724	50004.212907244015	0
50003.12234167268	49996.03595609164	0
50015.35949676402	49981.16546488212	0
50022.09116220106	50006.067597515845	0
49983.69614882663	49993.828876330015	0
49986.78398419033	50021.42345671076	0
49981.729597247	50017.71289487197	0
50005.12751088182	50026.85013294925	0
50006.22458721331	50010.28292114303	0
49996.483865586386	50007.00468741623	0
50009.52473506737	49992.39278211181	0
50014.49173332011	49995.93493838386	0
49994.50958438835	49996.90612479115	0
49987.59907203679	50009.38172949153	0
49984.960476002576	50031.0667794853	0
50008.74957161253	49994.92256567525	0
50010.46636301196	50003.077502344924	0
49984.148036034974	50017.19326230654	0
50004.971353289846	50029.65237519613	0
50012.70520670574	50000.99789815918	0
49989.42472028371	50007.06726861293	0
50027.670453407736	50018.20325321183	0
50011.440803861224	49968.8031552737	0
50037.945541020505	50011.155881581384	0
50001.96560497818	49985.14721363819	0
49991.94746759981	50013.46046976003	0
49999.00956378052	50025.146383235246	0
49982.77803511375	50003.13282277213	0
50014.11323694496	50000.20060613697	0
50023.13171616355	49987.58322604696	0
50004.21835121946	49971.40399318016	0
49990.15117831817	50013.05817990865	0
50008.16124251416	50039.635897582004	0
50007.9107866898	49997.54848848105	0
50000.976005797296	50001.37556251932	0
49996.1869171375	50012.1411597242	0
49981.777229712156	49995.12804494148	0
50010.25573551855	50024.995130932744	0
50002.20217308013	50029.874141640044	0
49990.618018822985	50036.4754032552	0
50022.654906278236	50014.17767062547	0
50000.18629733061	50004.775095715304	0
50025.70954018735	50015.05150700048	0
50028.39076938722	50013.5273054852	0
50004.52778030394	49989.54551679142	0
50016.11597760707	50023.63763528583	0
50012.06226017531	50002.80007589341	0
50015.57500712852	49976.59380574366	0
49994.04699387851	50036.766962947055	0
49994.23147591261	49994.86285691521	0
50014.20591833191	50001.96130031095	0
49991.086709624265	50026.4410707605	0
50011.53302681228	50007.14228004492	0
50017.28634181816	49997.76666689308	0
50009.97828130183	49998.98694511831	0
49998.42280858828	49997.16648699374	0
49981.63287193219	50012.98265475019	0
49991.38352638326	49994.802665766714	0
49998.19710648119	50026.74208698699	0
49989.2673735177	49992.100332574526	0
49983.60754580687	50026.18559871288	0
49994.711411941484	50029.90708723193	0
49985.614406423905	50041.25400036813	0
49989.39807355238	50009.12529163965	0
50001.85647537816	50002.18674254224	0
50007.411759296454	50011.884343995625	0
50012.52113279647	50010.93874121604	0
49995.30592486966	49991.43488924765	0
49979.11028741994	50021.34781520681	0
50011.93847514872	49994.777266105055	0
49997.2733219588	50022.30152669196	0
50003.09050523105	49994.98168183356	0
50023.58458192335	50010.008031241385	0
50024.400635161015	50015.63969515379	0
50009.31669316404	50000.960651664485	0
49988.547157255955	49986.54015875034	0
49987.42716531743	50019.481186598656	0
49984.02617602661	49992.260688525654	0
50006.996567558	50029.43673642438	0
50011.17538221257	50014.127750046806	0
49997.479248524534	50003.13788148927	0
50011.23886805816	49977.80876427163	0
49992.68056377014	50025.21909796744	0
50017.791785206966	50004.10504468356	0
49976.18799995448	50019.12711047864	0
50003.16269428631	50018.86082004992	0
50013.78688239874	50015.99415080916	0
50034.04869841953	50014.82994020081	0
50020.13939552426	49964.31969397732	0
49993.31683021726	50002.431098134926	0
49989.127824122916	50001.31052695597	0
49989.148691333205	50036.650567528675	0
49992.04054653573	50033.88130223572	0
49997.310770919445	50036.47767098101	0
50014.313896486216	50011.5437939993	0
49992.59109417176	50000.573211457	0
50003.566652880276	50030.50523785303	0
50008.267877108185	49989.07992392232	0
50003.849215893635	49983.772560070334	0
50027.92889428372	50020.7037335592	0
50021.73705097939	50009.564116499336	0
49979.67136981523	49996.9167302186	0
50023.68623823112	50004.8260394773	0
50008.60181165578	50003.29954302877	0
50007.03426341326	50002.78519483586	0
49994.34337435215	50032.255215823694	0
50008.65204366756	50021.587738195856	0
49991.824498461094	49968.903099107214	0
50018.683804969405	49969.64528418167	0
49994.911833902814	50002.06249770319	0
50016.093547154676	50001.04383182233	0
50014.49326475696	49993.41580814624	0
50010.70785577176	50012.68365077591	0
49992.09018308693	50030.92397957105	0
50009.82484592517	49966.31554819194	0
50009.86338540017	50029.15447883959	0
50017.04459773899	50009.42883168941	0
49975.05479511751	50020.48444939664	0
50018.814266957874	49976.935422037845	0
49972.86988915821	50011.1602949544	0
50018.73839936864	49964.38397057632	0
49986.31902075687	50007.88823209961	0
50037.84677869666	50013.49214320599	0
49986.7626497455	50022.57075428513	0
49991.27558686835	49997.38676047086	0
50021.65196854081	49986.9755175455	0
49991.72022925353	49991.05799227098	0
50014.31039277268	50003.195809406076	0
50006.33076488964	50021.85080608137	0
50002.45842725257	50020.733578880114	0
50011.95436890833	50032.05146346114	0
49976.475326719534	50026.32249645093	0
50004.463461898726	49974.22705170795	0
49979.26540775074	49998.92037446053	0
49985.75689271241	50024.974625693074	0
50016.455724572654	49985.246793367325	0
50017.17577699267	49991.01902038148	0
50000.601946745934	50034.29818728195	0
49992.16185760877	50007.363039662254	0
50008.80198918544	50016.70893323739	0
50008.86332272949	49997.23757014096	0
50005.45492158128	50004.812675392786	0
49969.349246922604	50022.47156029463	0
49976.08853392796	50028.32756045967	0
50002.331688862534	50006.25738942542	0
49985.74764509577	50012.984861611265	0
50002.02318493679	49998.08436648884	0
50001.91558525365	49975.034283284134	0
49999.095815587745	49982.605861267206	0
49978.35180052781	50017.54967237323	0
50012.38340044227	49979.87179005157	0
50023.600333695045	49993.823460517066	0
49990.4001842264	50016.861106052296	0
49996.075796262594	50028.875218757785	0
50009.63871960279	50009.357844056445	0
50014.32338329563	49980.620621059534	0
50004.370390024604	49999.55927239333	0
50009.933266449494	49981.04026973331	0
49998.279070073906	49989.14790118183	0
50000.09027862911	49985.965986953976	0
50007.58425433884	49982.493922115704	0
49993.48622997502	50027.222240225536	0
50017.4955434832	49965.03907990478	0
50010.51554905166	49989.16362642156	0
50017.824674773416	50002.22275061968	0
49990.75178922058	50034.86742795569	0
50021.88043196609	49961.175165641675	0
49996.64421145819	49998.7371607102	0
49991.75780021829	50019.4660592154	0
50027.913500418224	50017.15451996617	0
50013.81569746937	50019.689133858	0
50004.28831352451	50038.52084396365	0
49992.77931921248	49991.59900125161	0
49978.65701512325	50012.84377515613	0
50004.77482026446	49976.135135741635	0
49995.813684054854	50035.236614467474	0
49983.03468438865	50031.81985864512	0
50004.71734782377	49993.66931775265	0
50025.85747707013	50011.10938751277	0
49968.74387753086	50024.80184334084	0
49983.529336245294	50009.64252562868	0
49993.39848285341	50003.617739878144	0
50014.46718570509	49983.96089301351	0
50020.173441734536	50016.480228422304	0
50007.693507416174	50033.053834120445	0
49993.186312447346	50024.280714627246	0
49994.973836738965	50021.34108776201	0
49987.60408232425	50005.36708203352	0
50009.56722554615	49985.41140067304	0
50011.064823329914	50009.00448136461	0
49987.27549327144	50024.53233017405	0
50005.69923091442	49985.19514755773	0
49996.55414988045	49990.38935152011	0
49995.07237807018	50042.04749290123	0
49995.256284043724	50007.171566107325	0
50004.63754884523	50025.44366895706	0
49993.49255571869	49978.12434827637	0
49989.83621802233	50027.89987456958	0
50001.51715467434	50004.43497947403	0
50001.41748931328	50028.01783116377	0
49988.46472947548	50014.56638681003	0
49995.615601532205	49989.10904325816	0
49999.81186632161	50032.984149561446	0
50018.44718751919	50011.09523383245	0
50006.87791557796	49974.77446315902	0
49998.651631418616	50001.085531096855	0
49973.43281330659	50016.31538166456	0
49999.58320808095	50030.37685735507	0
49993.2894251306	50029.713716955564	0
49975.40500419498	50029.76201243983	0
50024.11542290242	50025.79299951493	0
49999.27756647585	49989.79791973968	0
49975.331603970415	50018.305052245814	0
49989.444688856944	50015.01093933485	0
49977.12504489644	49984.27347298042	0
49990.25690366514	49976.93831099457	0
50008.542487659186	50029.22940403769	0
50030.156146407935	50022.63532110915	0
49982.07322711716	50040.05289780173	0
50015.510839560164	49974.52445377229	0
49991.451148315326	50008.25060634001	0
50004.828070634074	50001.96933190945	0
50005.25330437662	49996.96558677492	0
49985.312292490395	50028.4759868639	0
50009.362837543355	50030.82482796203	0
50032.563228420164	50009.47854831758	0
49995.611104707394	50005.87596824924	0
50030.271117137454	50014.62710637189	0
49984.88558796916	50014.44361380154	0
49964.64000266914	50008.941933773196	0
49988.96237106808	50042.15384836116	0
50009.56366943694	49988.76303901595	0
50003.12119682203	50036.8696976103	0
49992.18350608743	49998.14283062459	0
49981.495117914346	49992.42868929224	0
49974.716587797215	50013.61636381599	0
50007.40338647013	50005.50670355559	0
50004.1132212756	50009.0422421293	0
50010.68776219184	50018.411945879954	0
50015.32555646248	49998.84607093262	0
50030.745394478356	50020.15587370813	0
50025.03173903792	49992.682176105074	0
49972.46927924088	49992.61330818193	0
49996.89332440772	50014.40214761091	0
50028.82168033592	50008.767927582856	0
50012.027869657475	49992.27122572834	0
49986.86969018716	50002.801212535116	0
50034.801909062	50011.167777959345	0
50022.083673384936	50010.63417620861	0
50009.30764203974	49972.31312632704	0
49986.98790332595	50253.816439136084	81
50069.69846218538	50277.89463342072	81
50038.89633799162	50189.370739634185	81
49904.90265186116	50251.71920051245	81
49910.50169553366	50164.98520531005	81
49833.80125967842	50293.60794471063	81
49960.006382481195	50333.53840096556	81
49772.2130845558	50347.7717722797	81
50139.94051750837	50221.177688855605	81
49756.30220355351	50432.772395595755	81
50218.45960889161	50178.551945008665	81
49697.255380269635	50495.85031677163	81
49829.198448635914	50134.139362563124	81
49694.945207919074	50317.48082939359	81
49611.72268147626	50292.947595449936	81
49755.67765454304	50186.04354632891	81
50111.53920687029	50355.13664284207	81
50282.2441661668	50122.15212244026	81
50214.332423074404	50272.62952172933	81
49638.790608839496	50209.89686115553	81
49535.607449692	50328.50547759612	81
49754.16244092012	50098.27446671443	81
49848.77840340383	50050.65086251678	81
49670.17822231339	50415.517534776875	81
50310.95700051186	50204.53633184606	81
49985.58110495127	50125.67361556335	81
49458.73405631259	50287.613890952925	81
49621.246598588295	50529.422367101586	81
49462.10030382387	50370.49258908816	81
49538.3170315529	50508.62406863363	81
49635.47086042435	50618.05233323945	81
49580.94920023354	50418.15603524657	81
50234.9029209551	50053.007407328936	81
50164.1250611186	50003.97674708852	81
49684.51170748753	50685.0548402912	81
50322.02012475048	50290.580255435845	81
49465.92121743595	50562.66780347847	81
49760.08972490184	50645.940920637084	81
50401.24102201444	50196.09461994399	81
49890.48801988466	49977.000369785084	81
49803.34358572338	50508.204896342395	81
49414.42650586238	50629.22760181249	81
49417.649250263195	50716.56018138855	81
50471.99706208475	50249.042939358675	81
49842.7844666675	50589.90565290838	81
49553.913478659386	50632.14399568223	81
49973.416617688046	49968.89560257557	81
50408.04766324621	50309.69194227686	81
49934.639361355825	50418.103672010104	81
50555.30861187392	50285.45109903423	81
50560.39536063596	50194.827275215175	81
50321.08461086918	50373.58788149293	81
50170.080533428845	49914.14043785976	81
50146.61415415958	50124.13902126744	81
50391.82682980052	50419.70248456372	81
49665.62238527872	50102.03126697629	81
50301.43640222464	49998.582366535426	81
49952.03435596388	49886.368743040184	81
50488.598529746414	50336.811697593774	81
50384.091325516136	49992.950523539934	81
50568.94490357019	50370.90327668392	81
50592.40036671271	50450.41994906564	81
50351.23887250698	50075.78998632426	81
49973.40270956345	50497.60271107899	81
50674.73299198052	50449.397626359125	81
49571.69699210366	50720.60461557176	81
50446.72892686322	49926.959083315254	81
49571.22735073141	50163.401631366745	81
49839.21653505751	50426.42722317175	81
49433.36049931131	50450.558696263426	81
49726.02682195952	50758.277865128635	81
50049.6350425502	49938.48649746241	81
49389.68280344464	50526.323366471755	81
49932.596580390506	50049.977338681594	81
49350.99040183851	50415.272580192555	81
50426.47781957986	49845.873639697216	81
50436.62391112961	50088.60792636909	81
50058.40517702048	50490.49144148832	81
50646.87000642246	50531.50237125042	81
49868.21627988768	49894.58917660592	81
49306.59955524346	50490.43960203472	81
49626.76291848146	50027.348512075434	81
50474.54439222655	50450.80672129699	81
50530.2765629396	50109.96664475278	81
50751.06646104526	50402.03507436145	81
49937.14119171691	50579.052241433485	81
49447.87408861453	50200.32408113544	81
49553.072695571915	49984.97953852143	81
50518.1822762121	49873.44297753271	81
49807.95552561142	50742.66793071949	81
50077.60631658901	49852.203807654456	81
49903.678834213584	49812.570596536534	81
49308.18054940902	50342.29835828237	81
50085.4109081617	49764.66649927111	81
49999.354026635374	49749.201444819235	81
50489.249489115246	50004.03107739018	81
50098.329662375276	49677.23170844295	81
49642.06510482962	50790.08398998295	81
50054.17454548053	50074.0858327119	81
49871.73914368169	50670.048096341874	81
49277.17848886348	50575.52996507804	81
49231.77360715991	50380.979899375554	81
50599.05751502991	50607.54116071591	81
49708.63299415047	50003.84074148291	81
49330.613024730585	50256.38101452702	81
50458.9519354153	50535.11578234594	81
50241.890126135404	50404.418650663836	81
50607.79435152988	50067.36894812431	81
49583.00298953491	49900.08008866028	81
50024.04816585034	50410.37565258882	81
49842.31040998715	49746.90654220623	81
50836.99927655174	50425.84551011143	81
50639.52909350377	50682.53056056936	81
50632.22610839241	49983.36048731283	81
49668.28278999806	49890.49921491624	81
49964.15706838449	49675.03325954508	81
50543.58810302439	50531.119986676786	81
49661.64983761073	49804.61486445658	81
50842.27738423274	50509.92331857269	81
50598.506916753824	49835.31776800583	81
49498.49259836148	50121.12428342174	81
50169.50078693578	49830.40375613291	81
50359.46823765063	49898.162625774756	81
49777.4556273041	49805.94855136218	81
49773.99004917244	49949.17645081881	81
49853.51810069337	50816.15088054184	81
49492.81382522528	50754.62165328099	81
50141.15423915702	50476.339815134925	81
50645.26635238867	50179.652730101116	81
49983.20092721603	50654.52368287488	81
49954.34426465996	50732.3054469885	81
49225.08386213022	50505.29926949582	81
50564.784737011505	50724.461982773784	81
50251.80603021995	49860.1265921333	81
50665.28033522004	50361.52049418836	81
49235.462360288206	50294.069316888585	81
50070.92752271801	50572.77720816909	81
49331.334887301615	50740.91579400532	81
49874.86182823967	49666.74479201288	81
49903.976408967625	49580.656662393376	81
50168.49740666273	49627.98766922401	81
50165.85125282086	50560.25465930217	81
49389.91032809736	50799.91847720982	81
50894.19048556492	50360.33277600168	81
50479.93635111197	49778.441889804555	81
50119.719165908646	50644.09016738541	81
50681.167872171245	49871.328248303646	81
50665.122198537814	50277.20993044163	81
50703.41735060896	50739.94688652056	81
50912.58533005526	50458.748702904	81
49146.064835730474	50388.718922257154	81
49529.10807812103	50233.767171222105	81
50988.3046359937	50409.32208211161	81
50467.858608705465	50616.828551757695	81
49918.46277035219	49498.56744796994	81
50006.75375860239	49505.359224005304	81
49261.157646890315	50211.10769539757	81
49825.6145020192	49538.146024443464	81
50380.74705243515	50630.80759858048	81
49753.33159609595	49495.20092124229	81
49210.13874166092	50145.43058624388	81
50744.61551513468	50317.09986765705	81
50179.656053639956	49716.269166194674	81
50311.99009452209	49801.55520469147	81
50122.080232874854	50727.93719554043	81
49571.18128029507	49808.4689349236	81
49597.24206798733	50859.16724853514	81
49467.88446056953	49985.43119664197	81
50538.70340779843	49715.206182688045	81
49248.33670910451	50069.46361728413	81
50294.61615497454	50642.00175758519	81
49382.76795159865	49973.87211430772	81
49158.86674648841	50558.83756147617	81
50218.51158740105	50684.59247232755	81
49355.196842472826	49888.4194600611	81
49452.32828228889	49896.45906311738	81
50221.52559417247	50499.727786732285	81
51075.49626095498	50390.43496789297	81
49349.06316283487	50875.41454134443	81
50687.92514444321	50607.782763505726	81
50474.67270307945	49653.15824870092	81
49470.81518606429	49811.810649624436	81
50086.10000580851	49537.441068125896	81
49140.648878372864	50306.61169283781	81
49416.06247324199	50121.54309332756	81
50957.395137244646	50299.877974199866	81
50454.08492176107	50699.85715228709	81
50698.0441549991	50113.53517195463	81
50739.47034184768	50234.64684529306	81
50620.93129061116	49706.2443839765	81
50816.27938316132	50276.54889112347	81
49443.80937495124	50862.55792581025	81
51086.753544894906	50471.935503730805	81
49298.494461353665	49964.71340899398	81
51073.978971060555	50304.92862018638	81
49124.05499804753	50636.30534362317	81
49841.493517101146	49455.76602742791	81
50320.7404300324	50467.2370310801	81
50027.533111119075	49425.20208232176	81
49926.375851942415	49408.898710634436	81
49511.96551229634	49732.45693395062	81
49062.17683254525	50358.85690525843	81
49113.471748741285	50485.58284751082	81
48991.75168378268	50302.391339870264	81
49040.0682472551	50642.24877929439	81
50764.519045771725	50570.47067465669	81
50163.1189264327	49492.48605089461	81
49203.9956855637	50672.71125922441	81
49667.207233204346	50907.32673527898	81
50639.99267981129	49619.53668146655	81
48974.45283463549	50213.68750368141	81
50416.865493604404	49721.04909359318	81
49033.85205213754	50528.20606928731	81
49158.50759019792	50744.71889841477	81
49729.09251160619	49581.20518914604	81
50738.11137166505	49803.32471013203	81
50191.806169346244	49407.43221048382	81
49659.247579277726	49525.55230303783	81
49554.785063932395	50938.422685136924	81
49145.66090667159	50827.93714621545	81
50263.973804202076	49457.06092632926	81
50895.64802908778	50245.43477739772	81
49225.452836478034	50807.35170936978	81
50374.76369969477	50737.54597266357	81
49082.00017584621	50714.30137105812	81
49386.19489028736	49787.38444200878	81
50023.055711034016	50778.1533332257	81
51156.48848089173	50334.73597625086	81
49590.06051324835	49707.453066221744	81
50406.32935062377	49594.69878071634	81
50646.84972603529	49534.816890315735	81
49165.646512199324	50069.45453133851	81
50723.33260804127	49583.6059610489	81
48910.40146503026	50328.36718298109	81
50354.06893390039	50817.325092782085	81
49869.28363890737	49342.336536106064	81
48858.45812619112	50256.09461972794	81
48818.39319158378	50329.26976201526	81
48962.96467731185	50608.45516016855	81
50508.642453073495	49575.75025081732	81
49063.517849558506	50841.80795608154	81
49111.08699042129	50914.83002345562	81
50533.32152498135	49494.64393554627	81
49823.91984043244	49265.330854096996	81
50330.96223405622	49718.80844424078	81
49920.01148123773	49276.822970307534	81
49478.69871678867	50970.61714022777	81
49651.30248866827	49441.77068462422	81
48816.37342152255	50419.76661076975	81
49327.8075250419	50125.18282283464	81
50509.50140631378	49407.85414393167	81
48790.783634973835	50205.49400428373	81
50801.78137512139	49611.276618657124	81
50219.658483629006	50771.17066117155	81
49075.03035200845	50075.90773703827	81
49754.21635243304	50896.53854633021	81
49388.60537493407	50967.01035191879	81
48951.41623788455	50527.25331171582	81
49531.537337241774	49644.397289523615	81
49580.12494379465	49485.19301122729	81
49952.74222945106	50826.45734466672	81
49444.78962311903	49641.60737959936	81
49176.484359815506	50228.04909543137	81
50762.75611141401	50678.1698815124	81
50787.4487843733	50167.443292433956	81
50918.10304003726	50159.38809303711	81
49481.34715005409	49562.63238914462	81
49371.290579888955	49604.82835844566	81
49949.753913470115	49198.63575396495	81
49811.105898356014	49184.31571069138	81
49936.192252553585	49108.73679700344	81
50831.55293966059	50095.59495569996	81
50741.11544185033	49937.84828789283	81
49804.63984983675	49624.15186440817	81
50843.510121687475	50008.96238794282	81
49762.42662496023	49719.821393187915	81
49947.47551818004	50913.075518021426	81
50723.19753380291	50027.853903027164	81
49726.796290527775	49150.28447598472	81
49658.00033499772	50997.606080465215	81
51166.12887339849	50514.10347794293	81
49186.06614657056	50963.622059475565	81
48861.7033249558	50519.540732132606	81
50928.93965289093	50005.230045219534	81
50763.28077812455	49503.62215945163	81
48844.14045949919	50132.4825984002	81
50611.63002640822	49456.51916191904	81
49350.46454118593	49524.393358484864	81
48845.270578406074	50043.50767513773	81
51094.65788087547	50570.01866253073	81
50967.30449462153	49924.77356804896	81
50990.859280965466	50200.65708135948	81
50039.766243089856	49618.050127498	81
50028.29826287668	50949.765758929185	81
49209.123987951265	49952.62794649456	81
51226.8163567887	50572.35684095117	81
49597.9627797072	49592.081150483675	81
51211.68815324349	50265.259769601515	81
50025.46395678891	49149.630944306926	81
48732.53955501433	50395.59497253286	81
50399.690895042804	50889.23981866244	81
48965.55555625701	50437.39123454913	81
49837.780825118956	50931.5893740216	81
49796.91338824989	51005.4459198544	81
50649.953836230896	50807.31625307288	81
50099.86959341801	50898.88560006038	81
50769.3828562073	50795.643487624904	81
50485.60130888799	50871.88432491799	81
50345.43360167801	49479.286766719386	81
49317.84685617105	51013.19890571721	81
50819.77015769563	49817.93678945685	81
50851.12489240689	49738.422312205155	81
50626.52252204743	50886.49803930262	81
49335.938450695874	50042.407454648914	81
50137.99029093462	50973.2041142281	81
50833.30389729779	50727.25857354056	81
49851.08290722301	49104.931387686585	81
51309.825983523784	50563.312784269256	81
50427.998127829764	49462.799433190514	81
49428.292201784716	49495.64799330865	81
50878.108515164764	49919.61588448708	81
50010.950695094354	49064.390938798875	81
50851.47527410652	50817.497853193505	81
49471.56822967724	49421.388033427516	81
49531.067037231995	51039.53373310774	81
48661.10598620442	50347.667946980386	81
49286.341881197295	49580.39366212487	81
50243.67593791466	49578.42324925414	81
49085.68072103499	49991.09516026147	81
51011.27101185055	50596.97620284544	81
50833.95546714137	49447.726704662986	81
50889.988135710235	49660.95737557864	81
49782.34609492125	49349.783891200714	81
48994.950398383575	50039.69731487199	81
49278.329265330474	49472.56797369883	81
49396.52174476264	49384.523243326345	81
50258.17614295075	49668.399842309416	81
50158.59435331005	50839.70877250932	81
51065.57403566556	50661.085665081955	81
51298.11632824809	50282.90957078151	81
48824.4729260461	50596.22950588241	81
48844.773109936905	50683.92881973267	81
49509.35299397334	51118.93394047609	81
51072.829240608495	50210.63428229894	81
49663.48630565273	49205.837975866205	81
48769.575819120626	49997.43852868924	81
50039.973467174466	49235.9082841401	81
51371.63003569479	50322.064837463855	81
50712.82633073644	49666.09719000942	81
50584.67031911612	49364.770671497616	81
49582.79441736242	49179.47627481094	81
51334.655383303965	50484.36621866075	81
50399.90123154568	50975.22848244551	81
51023.054661167655	49986.95796642367	81
49118.08963560156	51014.8707392785	81
50668.780186239375	49383.068195189284	81
49552.59046675077	49099.47784777766	81
50736.59850758982	49329.87138426024	81
50903.798951426965	49825.28350994524	81
49674.87696010466	49704.579725461845	81
50111.13344066903	49424.61814290082	81
51283.4069430621	50200.39445306486	81
50304.60374181941	50551.74951872575	81
49244.09044488766	49395.41800757308	81
49234.322412132846	51030.56970517408	81
50121.14295429828	49265.22466456136	81
50323.05704490368	49610.53239514388	81
49465.03558799746	49110.657399145224	81
49164.167784952995	49881.97297073242	81
51395.02266940239	50541.58818310364	81
49266.683072663785	50943.132070405445	81
49591.11291232794	51134.56862329133	81
48575.426008382274	50368.73430537181	81
51291.40218343459	50365.574419981356	81
48866.785021905715	49959.610909587864	81
49101.61034082315	50159.0433542243	81
50963.74899878987	49608.122300748626	81
48913.92279798749	49889.852731594176	81
49309.594094218206	49659.73333687377	81
50662.54530221785	50966.30842294465	81
50107.09735595626	49137.413629930605	81
50558.52738525901	49946.341619474886	81
48916.893523038496	50089.70322993187	81
50914.460837319406	49407.25550184736	81
49411.93889678118	49044.46255848547	81
49414.31285442062	51047.051191371094	81
51428.187082121294	50390.52379790191	81
49313.83882150808	49351.6007448193	81
50935.51389341356	49730.06857932818	81
51513.00855611652	50388.757087914004	81
50016.42904090318	48978.85896177049	81
50256.22000537354	49350.20825572797	81
49500.81602582149	51208.97660864035	81
50060.75974627324	49332.00036043404	81
50085.94843770794	49026.958294048774	81
49568.388850621915	51258.955105647474	81
49247.75946410005	51111.56457946262	81
50897.694600357136	50891.535768815695	81
49803.72470877601	49031.13795077781	81
48663.474967430346	50447.42012879761	81
48748.762399449035	49917.683806496716	81
49379.717443544454	49297.86570555244	81
51373.49815779917	50237.456072895904	81
50845.54240394248	49540.54351001312	81
49417.85126469116	49185.18472772955	81
50652.02144130344	51054.455274827524	81
49643.64670646909	51219.07119776596	81
50836.19537796398	50617.27666629716	81
49302.80638409046	49800.27930736202	81
49156.073334548404	49380.639181575985	81
49943.23411699435	51000.63568661911	81
49235.0556909103	51200.804921111034	81
51018.75267660542	50073.406585109384	81
48984.4342957632	50868.73965081248	81
48843.85312135539	49838.4960418091	81
48746.39176452651	50638.97768676496	81
51303.32765750864	50649.68555485955	81
49414.08197308908	51131.59450013899	81
49951.70702867326	48915.85843671972	81
49792.44502582266	51089.07840071493	81
48683.38694145725	50018.55794908365	81
50081.76391942069	48921.07120418539	81
50334.57668497846	51037.81288596936	81
50317.74684636586	49289.078466066356	81
50484.68357716271	50779.230528846914	81
50707.033746462206	51122.0643295873	81
51044.76764663757	49881.33978878651	81
50553.88956685127	49284.266472889336	81
49658.93298494871	49289.91745318406	81
49000.20269405503	49957.24440949203	81
49807.06454396891	51176.43238185552	81
48583.466122395424	50466.742412900196	81
49773.81468829371	51260.80756243422	81
50567.86538979167	50821.04580094532	81
49673.820005606794	51085.359974634994	81
49889.591978928016	50491.23714188078	81
51474.19856416293	50312.98956331652	81
50576.44514519401	51092.37782237791	81
50368.33819389619	49220.71412159816	81
51109.614006982396	50130.8361214659	81
51257.56405478292	50441.92159754277	81
50718.16243959912	51210.95859249359	81
50223.871781075584	50950.5925669844	81
50238.191910226706	49266.27868278402	81
49264.28349674496	49877.33770603351	81
51347.65252245353	50721.043916234514	81
48662.2055927132	50104.643476060395	81
50488.17120554201	50958.254637171995	81
50822.23505443069	50935.53649118859	81
49350.05711416713	49125.48440183668	81
49628.40919512846	49063.55988735261	81
50088.52640951878	48835.0236042638	81
50958.49801695778	50659.793636779345	81
48974.24334078854	50950.22344866122	81
50178.34126824431	48835.569746945366	81
48763.03590170696	50490.95838771097	81
49930.73007522244	49002.97397963694	81
48610.94771887274	50551.60615915338	81
51246.334464431	50710.3242271473	81
49888.46992350256	51153.405946888284	81
49079.39509906657	49888.56522786733	81
51126.61014292622	49912.64346738039	81
51344.411342930536	50805.57577145454	81
48536.20597423003	50296.32804568692	81
48667.6560281365	49938.02593851133	81
51266.60922540144	50836.28213838033	81
49964.151905988634	51112.666274259085	81
48580.796863570904	50120.680778065944	81
48785.73688848895	50749.7449985616	81
50294.610018772364	49179.237836407454	81
51141.015149235725	50694.48401556556	81
49531.37316959151	49355.32391844522	81
48993.702937817085	50122.44725070046	81
48543.36829317117	50600.22957647816	81
49712.218324552465	51163.234469164854	81
48735.37750900936	50306.66759728691	81
49155.87445955209	51161.58481239143	81
50140.33537645307	51062.63131488222	81
48660.360566663934	49854.2683095874	81
51065.514558976065	50747.63949307258	81
49225.02692691967	49637.53868961927	81
50370.075348740844	49133.51544926091	81
48970.04110501691	51035.68350660187	81
50964.114393494136	49482.78788009093	81
48975.13857865185	49832.47248732317	81
51562.379569459605	50299.415464634854	81
48754.82332397726	50080.90400049735	81
50654.96151570731	51265.999682827394	81
49253.97755153345	49732.788897459526	81
50218.80440830758	51033.24846647619	81
49267.42515256399	49283.83928136813	81
48676.31476737762	50241.54946133739	81
49009.14144133399	50779.48084293614	81
51212.33272563432	49926.62106652732	81
51180.47230421456	50772.27482599841	81
49708.444920707116	49020.39098946658	81
48601.057265697804	50011.31264027587	81
50031.86280195374	51065.48548662823	81
49627.84892306286	48981.12405613834	81
49497.0413163785	49221.86489279348	81
