# Supplementary material for: Abundant Topological Outliers in Social Media Data and Their Effect on Spatial Analysis
Source: PLoS One. 2016 Sep 9;11(9):e0162360. doi: 10.1371/journal.pone.0162360 (PMC5017681; doi:10.1371/journal.pone.0162360)
Supplement: S5 Dataset — See the respective attached file. (ZIP) [file pone.0162360.s005.zip › S5_overlap_lws/clust_83_92.csv]

50000.0	50000.0	0
50005.617866136956	50000.0519731636	0
50002.52047643192	50004.876090250946	0
50002.689334711264	50003.13657812308	0
49993.82957819091	50000.67820598295	0
49999.02133034173	50002.74311771021	0
50000.62508924751	49997.57153556058	0
50003.12463782944	50000.09610427862	0
49997.57385027558	49999.84121669528	0
50000.7474054147	50010.00724846448	0
49994.4714122237	50008.6578664922	0
50009.65697956892	49993.518401903086	0
50006.21919399996	50005.54852243241	0
50001.095320914435	50006.51696888545	0
49997.76648551505	50011.80979805977	0
49992.871942356476	50015.39754370275	0
50012.74981278483	49986.73871695857	0
50018.58647191826	49990.55611261125	0
49993.479156172514	50013.71835514086	0
50015.96499319302	50006.705808788436	0
49989.3655601913	50011.220919868014	0
50020.12901804716	49990.64524344877	0
49997.53397774438	50013.28163175991	0
49992.02291687238	49993.22394946702	0
49993.70087287382	50012.49075380555	0
50014.038708603686	50009.481436982765	0
49990.5206090736	50010.10707474396	0
49995.815075999715	50002.757859915895	0
49988.57262477311	50018.87567586168	0
49985.205754429204	50018.991416067714	0
50000.753092597726	50008.92987510806	0
50007.12835689727	50004.5064469943	0
49988.18316939765	50021.965627571284	0
50023.00980510928	50012.84799172331	0
50015.303310407464	50002.549411548316	0
50003.71952171015	50003.70894044671	0
50008.88986368925	49979.077652611086	0
49996.81979534139	49995.34390749475	0
49998.94671960802	49990.96645783639	0
50007.58827520875	49972.71365685861	0
50008.876317257826	50005.85307888341	0
50000.8144250401	50013.706889942834	0
50003.714838425534	50007.820901458785	0
50001.588387733704	49976.2283774819	0
50016.100105237405	50010.206884821266	0
50001.35678820628	50015.50812547974	0
49986.21253594532	50016.916857276745	0
49996.35393901498	50000.28888942667	0
50006.46273709469	50012.86513056279	0
50004.75420497777	50017.69122242193	0
50005.66435559645	50003.276707844845	0
49992.34798452613	50027.8751629872	0
49995.45944176766	50024.66749863028	0
49984.74545734642	50026.693621182414	0
49991.107740510946	50005.27986082665	0
50002.66515454976	50012.75072682848	0
49981.244047583124	50021.223953608634	0
50024.3612314805	50010.80504013063	0
49999.239320752036	49976.959525565035	0
49987.115787018316	50000.97386580161	0
50005.81254185144	49991.93259326773	0
50009.513775259125	50007.19859393015	0
50022.34214683989	50018.54227954308	0
50018.211643719034	49989.32904480352	0
50004.547079700096	49982.58527082029	0
49988.8456146988	49993.5372812326	0
49990.448020219235	50002.43383338751	0
49988.8883163795	50025.70348757823	0
49993.95605091015	49990.62298435866	0
49979.57349343251	50017.44743331287	0
49993.61998194337	49998.8335980756	0
50014.931316771435	49985.91142186888	0
49993.608343833825	49992.74728509485	0
49977.440538726456	50020.13597552961	0
50007.968850473684	50013.02057694987	0
50013.34750767807	50004.97356768187	0
50003.200530054564	50017.44372002275	0
49999.23305352258	50009.409663930746	0
49991.425046132455	50023.405105677804	0
49994.724523319564	50019.00029264135	0
49991.27881765631	50010.76046682384	0
50006.84586173645	49978.00618291794	0
50028.831314768526	50011.34911333689	0
50001.3612650346	49979.21196468529	0
50020.98863127538	50004.80596532164	0
49998.75093557429	49995.82732925432	0
49995.4441258003	49997.28253788326	0
49991.489081565116	50012.21829990068	0
50006.24099323281	50011.48454490207	0
50004.79866590971	49991.89932227533	0
50016.233772829895	50003.19904894724	0
50016.714459267714	50015.182749829175	0
50017.7315448403	50017.16734048088	0
50021.991572317085	50017.52189201108	0
50006.91518930322	49998.42962103721	0
50007.56048927315	49991.89347014625	0
49993.93809606977	49988.93913320493	0
49987.00664227186	50012.58033247648	0
49997.0858178483	50008.93395138812	0
49994.04919956522	50016.66461972759	0
50011.84285352973	50005.72617756539	0
50014.481944166946	50006.68362759123	0
50007.871174675056	49990.44715453634	0
49993.63386266311	50008.00409428245	0
50022.74306037996	50021.18141586944	0
50005.93254669708	49984.05523899566	0
49992.24889826113	50009.939607623324	0
50008.4427934885	49998.58463635654	0
50001.04290890485	50011.37214186102	0
49999.3052704781	49993.19977632991	0
50010.89753360852	50022.16578353757	0
49993.175524820836	50006.918569045156	0
50016.91622746796	49988.41137453173	0
50003.59408194109	50010.58844588422	0
49989.481770527505	49995.4861177332	0
49984.73585085144	49994.20070302458	0
50012.837114776354	49985.1365133406	0
50000.34305247011	50012.785151609714	0
49995.93687457166	50016.99500522154	0
50003.31097355637	49986.238309245724	0
50000.04605916713	50022.082498322925	0
49979.589436539696	50028.499326432466	0
49985.52414874005	50010.01286309389	0
50007.108907010544	50020.95847414887	0
49986.966473469394	49991.51938352491	0
49996.327747491756	49980.00227674999	0
49988.17212697217	49996.38698153703	0
50019.31313217457	50007.61923985611	0
49992.53588896353	50022.37133355393	0
49999.09466713823	50013.476121375024	0
50029.14446966455	50014.75448633938	0
50013.38928689112	50014.433837214296	0
49991.27886238349	50020.93796858425	0
49991.83480712943	49987.47643329798	0
50024.589045646135	50016.69583277622	0
49990.247207031265	50014.37724764673	0
50003.43966867959	49997.20275845644	0
49979.17630883298	50019.5881879999	0
50004.97473340724	50011.470830402024	0
50000.53356820436	50002.76897484182	0
50001.61653316917	50021.572832778234	0
50018.94424032681	49993.60663840168	0
50020.38047703234	50020.74765985587	0
50003.83350669472	50012.03122730116	0
49994.89504568151	50012.84439750901	0
49996.87682846905	50025.861913791916	0
49997.098711243336	49994.16967536577	0
50008.03526460013	50010.35644971345	0
50001.92318083519	50017.45295154525	0
50000.377491796935	49976.984220335165	0
50026.91338485968	50022.55672487124	0
50010.45322470468	49995.07446463879	0
50025.84685964897	50018.18498681671	0
49990.80211823522	49972.58716393453	0
49994.72272385651	50011.37120620343	0
50001.852378398005	50018.878474248006	0
49993.667654834906	49987.16892821146	0
50007.45552580738	50016.24722775261	0
50006.35128652182	50019.260102430024	0
50017.30387364059	50007.37394946992	0
49992.58703477916	49996.877168060775	0
50009.947620039384	50010.555094314834	0
49981.69947842373	50032.69512916941	0
49998.7770444248	50004.736977470784	0
49994.8396787193	50028.32619228644	0
49982.117999111564	50004.50644407321	0
50013.2587395598	49973.331376080634	0
50007.117533706994	50013.97330272922	0
49986.106936163014	50005.875429998	0
50001.72815943438	49991.6223069385	0
49998.46111792426	49998.329947724305	0
49993.05079443288	49995.51758079045	0
49989.09372078051	50029.30164552847	0
49992.520614717694	50005.040407713124	0
49983.052676738946	50016.443790599325	0
50009.99933301167	49987.13042252917	0
50015.98052851708	50019.71642252736	0
50016.21088632802	50021.48245778065	0
49998.70534882709	50006.917655615514	0
50009.12283055781	49982.086019546914	0
50019.024422535396	49979.180277617896	0
49990.26812337824	50030.2433063761	0
50003.491373859586	50026.35326489596	0
50014.994024579595	50017.72461282274	0
49999.503039100484	49979.993643984395	0
50016.59446989725	50011.704717480185	0
49987.5977680182	50016.2290938631	0
50006.390223561066	50006.65247227412	0
49981.80446184957	50026.90913270939	0
50031.93010862833	50017.21669287606	0
49987.002216492045	49994.37889454773	0
49985.92984921823	49988.95089163288	0
49987.43993140122	50031.405447704085	0
50013.74744611762	50012.43595942395	0
50018.7613895136	49998.645986736985	0
49976.04473665306	50022.98122919165	0
49987.940111189746	50038.4642042733	0
49998.49833424281	50015.34065276485	0
49994.770924699485	49982.39483626172	0
50000.81946056605	49989.27299020345	0
50016.92192325264	50018.480079521134	0
49995.77472700451	50009.82146876009	0
50025.69800720146	50020.491751462134	0
50013.55698775832	49971.58637274212	0
50011.00484594075	50005.00909070638	0
50026.67566909949	50012.980460931394	0
49997.33402353429	50017.842517393554	0
50004.40707653658	50000.68201633885	0
49990.062388632665	50021.873354042815	0
50007.94935946199	50000.55027054603	0
50021.52709422977	50008.28070517207	0
49974.42067889195	50019.43514323515	0
49993.46267817778	50033.181532471506	0
50011.86235055272	49996.41798817724	0
49987.663678211175	50043.84812144951	0
50007.67900232572	50007.70860501627	0
49994.15871647191	50038.08133593811	0
50007.33149770581	50022.79586273945	0
50012.948596504204	49999.23930996417	0
49994.60830319436	50003.57991862978	0
49983.259687413985	50006.67382320212	0
49987.767663779436	50025.748578925755	0
50000.377272225785	50031.02940101947	0
50006.200386445016	50001.51095319235	0
50025.26392312976	50023.16967630435	0
50013.22075925868	50006.565093937745	0
50016.585940684716	49986.990231434385	0
50010.34109688018	49983.7662747601	0
49986.57033639794	50020.426911942945	0
49995.74608418766	50014.093268935794	0
49979.820894012235	49999.83087349788	0
49992.848058799624	50018.606894891454	0
50009.49589345917	50004.08409166397	0
49995.445185531455	50015.34504338111	0
50012.65381958483	50021.704694713684	0
49996.32469968638	49986.25708256548	0
50015.35167753262	49996.81578074006	0
49986.545683340795	50011.15751195093	0
49999.01544000135	50031.23030123682	0
49984.04955694483	50033.704391224725	0
49996.34341982974	50016.06335658903	0
50003.28740459564	50033.504668726906	0
49991.228567853206	49998.994701024145	0
49998.48690694425	50034.82578726027	0
49978.796080530774	50029.228557862385	0
49972.68784987362	50023.40757561975	0
49979.767530607896	50006.443727209575	0
50003.901374846355	50022.071294366	0
50006.68412061943	49996.90955893893	0
49984.807419862154	50032.82916653138	0
49978.76889817724	50004.212907244015	0
50003.12234167268	49996.03595609164	0
50015.35949676402	49981.16546488212	0
50022.09116220106	50006.067597515845	0
49983.69614882663	49993.828876330015	0
49986.78398419033	50021.42345671076	0
49981.729597247	50017.71289487197	0
50005.12751088182	50026.85013294925	0
50006.22458721331	50010.28292114303	0
49996.483865586386	50007.00468741623	0
50009.52473506737	49992.39278211181	0
50014.49173332011	49995.93493838386	0
49994.50958438835	49996.90612479115	0
49987.59907203679	50009.38172949153	0
49984.960476002576	50031.0667794853	0
50008.74957161253	49994.92256567525	0
50010.46636301196	50003.077502344924	0
49984.148036034974	50017.19326230654	0
50004.971353289846	50029.65237519613	0
50012.70520670574	50000.99789815918	0
49989.42472028371	50007.06726861293	0
50027.670453407736	50018.20325321183	0
50011.440803861224	49968.8031552737	0
50037.945541020505	50011.155881581384	0
50001.96560497818	49985.14721363819	0
49991.94746759981	50013.46046976003	0
49999.00956378052	50025.146383235246	0
49982.77803511375	50003.13282277213	0
50014.11323694496	50000.20060613697	0
50023.13171616355	49987.58322604696	0
50004.21835121946	49971.40399318016	0
49990.15117831817	50013.05817990865	0
50008.16124251416	50039.635897582004	0
50007.9107866898	49997.54848848105	0
50000.976005797296	50001.37556251932	0
49996.1869171375	50012.1411597242	0
49981.777229712156	49995.12804494148	0
50010.25573551855	50024.995130932744	0
50002.20217308013	50029.874141640044	0
49990.618018822985	50036.4754032552	0
50022.654906278236	50014.17767062547	0
50000.18629733061	50004.775095715304	0
50025.70954018735	50015.05150700048	0
50028.39076938722	50013.5273054852	0
50004.52778030394	49989.54551679142	0
50016.11597760707	50023.63763528583	0
50012.06226017531	50002.80007589341	0
50015.57500712852	49976.59380574366	0
49994.04699387851	50036.766962947055	0
49994.23147591261	49994.86285691521	0
50014.20591833191	50001.96130031095	0
49991.086709624265	50026.4410707605	0
50011.53302681228	50007.14228004492	0
50017.28634181816	49997.76666689308	0
50009.97828130183	49998.98694511831	0
49998.42280858828	49997.16648699374	0
49981.63287193219	50012.98265475019	0
49991.38352638326	49994.802665766714	0
49998.19710648119	50026.74208698699	0
49989.2673735177	49992.100332574526	0
49983.60754580687	50026.18559871288	0
49994.711411941484	50029.90708723193	0
49985.614406423905	50041.25400036813	0
49989.39807355238	50009.12529163965	0
50001.85647537816	50002.18674254224	0
50007.411759296454	50011.884343995625	0
50012.52113279647	50010.93874121604	0
49995.30592486966	49991.43488924765	0
49979.11028741994	50021.34781520681	0
50011.93847514872	49994.777266105055	0
49997.2733219588	50022.30152669196	0
50003.09050523105	49994.98168183356	0
50023.58458192335	50010.008031241385	0
50024.400635161015	50015.63969515379	0
50009.31669316404	50000.960651664485	0
49988.547157255955	49986.54015875034	0
49987.42716531743	50019.481186598656	0
49984.02617602661	49992.260688525654	0
50006.996567558	50029.43673642438	0
50011.17538221257	50014.127750046806	0
49997.479248524534	50003.13788148927	0
50011.23886805816	49977.80876427163	0
49992.68056377014	50025.21909796744	0
50017.791785206966	50004.10504468356	0
49976.18799995448	50019.12711047864	0
50003.16269428631	50018.86082004992	0
50013.78688239874	50015.99415080916	0
50034.04869841953	50014.82994020081	0
50020.13939552426	49964.31969397732	0
49993.31683021726	50002.431098134926	0
49989.127824122916	50001.31052695597	0
49989.148691333205	50036.650567528675	0
49992.04054653573	50033.88130223572	0
49997.310770919445	50036.47767098101	0
50014.313896486216	50011.5437939993	0
49992.59109417176	50000.573211457	0
50003.566652880276	50030.50523785303	0
50008.267877108185	49989.07992392232	0
50003.849215893635	49983.772560070334	0
50027.92889428372	50020.7037335592	0
50021.73705097939	50009.564116499336	0
49979.67136981523	49996.9167302186	0
50023.68623823112	50004.8260394773	0
50008.60181165578	50003.29954302877	0
50007.03426341326	50002.78519483586	0
49994.34337435215	50032.255215823694	0
50008.65204366756	50021.587738195856	0
49991.824498461094	49968.903099107214	0
50018.683804969405	49969.64528418167	0
49994.911833902814	50002.06249770319	0
50016.093547154676	50001.04383182233	0
50014.49326475696	49993.41580814624	0
50010.70785577176	50012.68365077591	0
49992.09018308693	50030.92397957105	0
50009.82484592517	49966.31554819194	0
50009.86338540017	50029.15447883959	0
50017.04459773899	50009.42883168941	0
49975.05479511751	50020.48444939664	0
50018.814266957874	49976.935422037845	0
49972.86988915821	50011.1602949544	0
50018.73839936864	49964.38397057632	0
49986.31902075687	50007.88823209961	0
50037.84677869666	50013.49214320599	0
49986.7626497455	50022.57075428513	0
49991.27558686835	49997.38676047086	0
50021.65196854081	49986.9755175455	0
49991.72022925353	49991.05799227098	0
50014.31039277268	50003.195809406076	0
50006.33076488964	50021.85080608137	0
50002.45842725257	50020.733578880114	0
50011.95436890833	50032.05146346114	0
49976.475326719534	50026.32249645093	0
50004.463461898726	49974.22705170795	0
49979.26540775074	49998.92037446053	0
49985.75689271241	50024.974625693074	0
50016.455724572654	49985.246793367325	0
50017.17577699267	49991.01902038148	0
50000.601946745934	50034.29818728195	0
49992.16185760877	50007.363039662254	0
50008.80198918544	50016.70893323739	0
50008.86332272949	49997.23757014096	0
50005.45492158128	50004.812675392786	0
49969.349246922604	50022.47156029463	0
49976.08853392796	50028.32756045967	0
50002.331688862534	50006.25738942542	0
49985.74764509577	50012.984861611265	0
50002.02318493679	49998.08436648884	0
50001.91558525365	49975.034283284134	0
49999.095815587745	49982.605861267206	0
49978.35180052781	50017.54967237323	0
50012.38340044227	49979.87179005157	0
50023.600333695045	49993.823460517066	0
49990.4001842264	50016.861106052296	0
49996.075796262594	50028.875218757785	0
50009.63871960279	50009.357844056445	0
50014.32338329563	49980.620621059534	0
50004.370390024604	49999.55927239333	0
50009.933266449494	49981.04026973331	0
49998.279070073906	49989.14790118183	0
50000.09027862911	49985.965986953976	0
50007.58425433884	49982.493922115704	0
49993.48622997502	50027.222240225536	0
50017.4955434832	49965.03907990478	0
50010.51554905166	49989.16362642156	0
50017.824674773416	50002.22275061968	0
49990.75178922058	50034.86742795569	0
50021.88043196609	49961.175165641675	0
49996.64421145819	49998.7371607102	0
49991.75780021829	50019.4660592154	0
50027.913500418224	50017.15451996617	0
50013.81569746937	50019.689133858	0
50004.28831352451	50038.52084396365	0
49992.77931921248	49991.59900125161	0
49978.65701512325	50012.84377515613	0
50004.77482026446	49976.135135741635	0
49995.813684054854	50035.236614467474	0
49983.03468438865	50031.81985864512	0
50004.71734782377	49993.66931775265	0
50025.85747707013	50011.10938751277	0
49968.74387753086	50024.80184334084	0
49983.529336245294	50009.64252562868	0
49993.39848285341	50003.617739878144	0
50014.46718570509	49983.96089301351	0
50020.173441734536	50016.480228422304	0
50007.693507416174	50033.053834120445	0
49993.186312447346	50024.280714627246	0
49994.973836738965	50021.34108776201	0
49987.60408232425	50005.36708203352	0
50009.56722554615	49985.41140067304	0
50011.064823329914	50009.00448136461	0
49987.27549327144	50024.53233017405	0
50005.69923091442	49985.19514755773	0
49996.55414988045	49990.38935152011	0
49995.07237807018	50042.04749290123	0
49995.256284043724	50007.171566107325	0
50004.63754884523	50025.44366895706	0
49993.49255571869	49978.12434827637	0
49989.83621802233	50027.89987456958	0
50001.51715467434	50004.43497947403	0
50001.41748931328	50028.01783116377	0
49988.46472947548	50014.56638681003	0
49995.615601532205	49989.10904325816	0
49999.81186632161	50032.984149561446	0
50018.44718751919	50011.09523383245	0
50006.87791557796	49974.77446315902	0
49998.651631418616	50001.085531096855	0
49973.43281330659	50016.31538166456	0
49999.58320808095	50030.37685735507	0
49993.2894251306	50029.713716955564	0
49975.40500419498	50029.76201243983	0
50024.11542290242	50025.79299951493	0
49999.27756647585	49989.79791973968	0
49975.331603970415	50018.305052245814	0
49989.444688856944	50015.01093933485	0
49977.12504489644	49984.27347298042	0
49990.25690366514	49976.93831099457	0
50008.542487659186	50029.22940403769	0
50030.156146407935	50022.63532110915	0
49982.07322711716	50040.05289780173	0
50015.510839560164	49974.52445377229	0
49991.451148315326	50008.25060634001	0
50004.828070634074	50001.96933190945	0
50005.25330437662	49996.96558677492	0
49985.312292490395	50028.4759868639	0
50009.362837543355	50030.82482796203	0
50032.563228420164	50009.47854831758	0
49995.611104707394	50005.87596824924	0
50030.271117137454	50014.62710637189	0
49984.88558796916	50014.44361380154	0
49964.64000266914	50008.941933773196	0
49988.96237106808	50042.15384836116	0
50009.56366943694	49988.76303901595	0
50003.12119682203	50036.8696976103	0
49992.18350608743	49998.14283062459	0
49981.495117914346	49992.42868929224	0
49974.716587797215	50013.61636381599	0
50007.40338647013	50005.50670355559	0
50004.1132212756	50009.0422421293	0
50010.68776219184	50018.411945879954	0
50015.32555646248	49998.84607093262	0
50030.745394478356	50020.15587370813	0
50025.03173903792	49992.682176105074	0
49972.46927924088	49992.61330818193	0
49996.89332440772	50014.40214761091	0
50028.82168033592	50008.767927582856	0
50012.027869657475	49992.27122572834	0
49986.86969018716	50002.801212535116	0
50034.801909062	50011.167777959345	0
50022.083673384936	50010.63417620861	0
50009.30764203974	49972.31312632704	0
49777.86627060768	50111.81280997926	82
49827.38139196925	50040.10370083493	82
49862.564362310004	50139.69090732219	82
49693.49346251256	50083.44359200362	82
49932.61400098998	50184.98659240384	82
50020.05960061641	50189.542026346375	82
49891.35030506345	50262.49167847744	82
49648.07893044364	50012.705131932	82
50019.3495320714	50276.92402189419	82
49701.25467096427	49945.51928330799	82
49967.48202678083	50102.45068081776	82
49716.21750426621	50174.41820023556	82
49817.208823451605	49957.02860483182	82
49562.73153935309	49999.63727190701	82
49802.71549638776	50209.15698006973	82
49736.978240818695	50267.4159146825	82
49768.55291160576	50349.94466680043	82
50105.07901182837	50194.40241260017	82
50049.27959188132	50068.59830092812	82
49670.749541812685	50331.23584922664	82
50106.10356637467	50298.86435606122	82
49976.13396622977	50017.59840921643	82
49478.34245843161	50012.21323293485	82
49835.275831066225	50407.444254559785	82
49823.82237220899	49865.932917445534	82
50189.845664293505	50289.59219995297	82
49695.42726062182	50414.7184823242	82
50115.02512027766	50016.17104910189	82
50266.00735849943	50329.35155930667	82
50201.68264270106	49986.750853103724	82
49880.69852468749	50485.36057312823	82
49914.59741908896	50345.52854287466	82
49947.37661299768	49935.97729952421	82
50172.31229230654	50085.63772190692	82
49553.76492871697	50084.45643389215	82
50062.4149839086	50376.69002954413	82
50095.143543147446	50457.03525386364	82
50008.9153421515	50478.884099898925	82
50194.415580274705	50185.74697443388	82
49737.34375725856	49865.47356043399	82
49787.393368257	49781.83091740137	82
50283.517953011855	50005.2321051731	82
49632.85206084897	50191.51236882682	82
49607.69368801276	50392.43741360874	82
50254.72294059311	50117.972091897325	82
49978.01313802132	50400.39333818698	82
49406.639660107554	50057.22774040217	82
49568.09494189618	49915.78549782991	82
49795.85883462807	49696.8575222908	82
49945.58706419782	50547.97984068447	82
50213.235177907125	50403.05433496859	82
49322.28900209979	50053.90582476146	82
50355.5463734034	49954.28846759787	82
50266.50563594016	50242.38937318423	82
50085.85060717835	50547.72037928427	82
50254.50440957686	49913.770496203644	82
50436.1379292019	49927.7677371343	82
50308.11145323242	49848.94711079689	82
50225.37590737721	49827.99176407043	82
50156.14422448461	49909.79100395136	82
50016.30382119678	49878.6851865102	82
49298.37400491544	49966.25586559956	82
50463.55152305955	50011.65845033642	82
49462.98357054772	49929.12163489249	82
50129.56834175264	50625.56061266085	82
49642.74866186891	50479.25487643739	82
49517.35141955358	50162.185562342514	82
49262.074966454915	50111.381036527215	82
50076.7584617058	50699.44048046796	82
50453.53633457429	50096.238974839296	82
49868.38444338443	49739.864554070846	82
50040.01482432778	49962.87363527148	82
49987.102104721984	49794.54023645693	82
50395.747198684425	49846.80145496987	82
50333.79776571533	50158.17867084277	82
49585.2426470718	49829.96413599166	82
50356.61441683944	50330.45384082784	82
49982.54893633369	49705.42558361322	82
50381.80201800524	50033.18835360786	82
49174.95671383988	50104.75857453784	82
50530.75541365929	50064.344363914155	82
50182.323469218325	49749.1224252878	82
49432.42113991649	49846.06090648955	82
49086.40279380625	50090.626153034405	82
50445.055815970285	50182.157827003946	82
49759.00657413375	50468.70067805146	82
49992.702766608985	50689.334806927334	82
49331.24958395168	50169.06443355077	82
49661.278097074064	49780.88356847977	82
49358.20970461557	49886.69256993086	82
49575.30087614945	49738.86176607505	82
49215.822928228255	49985.805130406385	82
50370.00983694999	50417.45553208142	82
49471.25451728467	49766.746571532836	82
50162.02328302613	50506.5281345769	82
50578.470361292944	49985.97709297157	82
50420.962323405205	50275.21479371584	82
49450.52303198034	49682.40760429682	82
49679.569053415406	50556.71630170517	82
49512.01479537005	50253.405060769284	82
50483.513116319584	49852.03225125623	82
50563.19235541037	49903.875624834924	82
50523.50583104786	50154.21335768925	82
50446.53776153214	50458.04731424065	82
50411.37678244125	50538.2354359093	82
49368.8102964108	49664.47009718885	82
50606.142737087626	50145.22135394266	82
49130.97462352017	50180.862176782866	82
50165.92081756048	50720.352700632444	82
49593.21714603596	50287.324874109254	82
49903.42078909167	49826.46934263163	82
49433.868261837044	50300.412228092	82
49497.34956704388	49605.79246184055	82
49346.3264128694	49751.40818330061	82
49565.11311923097	49545.160739183346	82
49841.26338658394	49617.69427452882	82
49348.6140312581	50327.52035009454	82
50219.68367635607	50621.27591837108	82
49524.724567361176	50412.6106788886	82
49911.766853762274	50631.63243229818	82
50115.77388336856	49806.68930891321	82
49409.23770886552	49586.047197130756	82
49584.686839759444	49626.481841473156	82
49520.679397829095	49473.31706954182	82
49430.990908466774	50177.12932595531	82
50009.83299511369	50603.01398009538	82
50112.60821762177	49691.508191871915	82
49283.17970885146	49683.029999468024	82
49232.84956633667	49901.707718805	82
50525.184307160074	49774.9584208293	82
50134.86027911622	50798.83735404743	82
49307.858000702065	50252.030511538265	82
49635.22767055669	49498.97944372468	82
49101.08828438473	50000.02114131169	82
49107.85845430064	49916.568168465616	82
50293.74384004684	50457.15965694171	82
50297.46084595504	50669.939381531265	82
49929.48563516979	49638.612533700085	82
50687.41721283648	50188.14396749434	82
49621.65166710115	50626.180302980145	82
50658.297666428036	50022.10372456127	82
49391.32757843058	50403.17136944249	82
50604.37405704029	49821.52546186055	82
50677.42493028316	49781.249356432505	82
49286.47894528491	49830.235400364225	82
50775.210690071624	50203.64411576181	82
50060.71571258738	50851.121095914496	82
49889.748840908534	49546.76245947557	82
49705.89772834199	49545.54543258596	82
49977.87487245496	50856.976101968445	82
49202.63023740841	49813.20417863819	82
50018.36045683772	50769.429999114596	82
50327.257197029416	49760.92098361823	82
50708.00734469506	50097.41170211432	82
49076.65782363936	50247.68237476798	82
50796.06176775556	50284.40443283704	82
50863.13103588166	50183.21293842816	82
50435.564276343925	49773.390743589545	82
49954.838992699	49484.65514182591	82
49927.803836592124	49400.941396979426	82
49436.76071286337	49485.196707175885	82
50021.71389570657	49434.09606998909	82
50034.81860077128	49525.155130506246	82
50658.89864961777	50267.804943557225	82
49156.18977123422	50291.50523071096	82
49909.38162702824	50714.600349968016	82
49800.49566041306	49540.168108273385	82
49881.5765802875	49329.618657972365	82
49817.802932715706	50717.42473268989	82
50925.084177411416	50126.10941366512	82
49801.19491474386	50543.23665959903	82
50388.45051609834	50674.15850058839	82
50512.20564192532	50400.4395362649	82
50333.181025222875	50580.23503629486	82
50097.32191217513	49587.48611142642	82
50069.39115665374	50941.269574260405	82
50457.01531888419	49688.39583871784	82
50740.50378672386	50010.3745545696	82
48986.325360622395	50264.28659703658	82
50858.468479444	50348.71282599947	82
50902.425375117025	50264.91645143481	82
50943.58675701676	50371.00630446076	82
50181.900545515	49585.66036256189	82
51025.94375336381	50410.70796842166	82
49361.08298995269	49445.98718379728	82
50592.90029972001	50330.36628582777	82
48925.27567037296	50197.334916910746	82
49245.804622489915	50308.451707677625	82
48894.26243729618	50115.64492905819	82
50537.36427293513	49658.99338047534	82
49659.03265632063	49678.97858427214	82
51101.703780458265	50370.21867851402	82
50613.53016310303	49611.84377197551	82
49742.14744726255	49627.5813274147	82
50495.98728664299	50564.680132242145	82
50600.044868041296	49714.92329236555	82
49366.21677965173	49362.86352875776	82
50173.756960904444	50880.13118286601	82
48839.68465052449	50188.88022178561	82
49892.225871084105	50837.97799632873	82
49496.77775164888	50499.88995107303	82
50421.04969208902	50757.18328697548	82
50506.14742884026	50656.03684611943	82
50819.18258116883	49982.817334626896	82
51171.92556847357	50417.042333882004	82
49746.522682639334	49472.37266281392	82
50682.36299696607	49667.37810356537	82
51008.43526941126	50103.728834518355	82
48879.53188983736	50276.02307208521	82
50290.00387091166	49685.52523054903	82
50501.25909291278	50784.75601908159	82
49297.61241487713	49314.38045212594	82
50589.2727790296	50677.65833978483	82
49796.815886861405	49330.828509103834	82
49445.709104865324	49322.02279840014	82
50777.323655441935	49903.28290063622	82
49604.73774983995	49414.535268601685	82
50736.229844294416	50342.4753961234	82
51097.013561690095	50110.46820012707	82
49770.50715055282	49244.2477193216	82
50502.565869884296	50243.98724707682	82
49378.43860441318	49270.56532169189	82
50211.50458059149	50959.89492611452	82
50218.60640546501	49510.087477491	82
49742.29588141419	50680.15232019914	82
50231.33473815245	50780.81491838598	82
50121.14056925759	49499.27279955957	82
49847.92145643174	49429.13010481378	82
49319.324634074386	50449.27456036549	82
50272.13719278171	50898.667234542845	82
51058.213559104115	50036.28273497472	82
48760.00930652712	50229.881470822875	82
50762.62781377288	49755.74952429728	82
49703.64285067885	49189.95300651581	82
49542.04281442243	49352.36893928668	82
48792.13263446296	50117.23404622753	82
51154.30315311221	50298.27571480859	82
50435.426102405654	49607.74660547355	82
49670.80880924889	49362.322761239244	82
50012.597017424814	49610.68532210357	82
50150.85948244731	49413.53315839693	82
49322.11437618652	49582.210797306056	82
49286.69827017477	49487.094603253805	82
51088.39619517205	50193.334688816394	82
51157.66504120502	50500.39280945031	82
49574.905404696176	50534.339559725326	82
50280.32266274157	51011.852628998386	82
49018.71938686792	49897.68585359127	82
50691.49577819111	49934.897191391	82
50753.851926874566	49611.22881473739	82
50650.50034635931	50398.536175390276	82
48991.22705059196	49982.70443182602	82
50910.0711805341	49972.20077613741	82
50436.27498979414	50358.02075330684	82
50543.44299203506	49563.98791935801	82
49210.792635917154	50386.17664047247	82
49618.637306983386	49294.15959625178	82
51012.01016619342	50495.96294167829	82
51240.80384572662	50318.98394803092	82
50809.28069401279	50066.33202060907	82
50599.21675366697	49497.49563067241	82
50978.55971675251	49924.441365346516	82
50954.199273999315	50566.53225269452	82
49009.60359304055	49814.368002157375	82
48896.14878571422	50027.00401898559	82
50233.953621653374	49386.0116452557	82
50017.136291996605	51015.32801863898	82
49522.307336584636	50603.64237207601	82
50301.43955631826	49521.1573551539	82
49177.07443148139	50471.69689706313	82
50662.2516128482	50730.588904735756	82
50591.603820773606	50594.14289231515	82
49236.26346197863	49415.82328984618	82
51170.36310699719	50161.655343192724	82
51257.77766218729	50404.89255376097	82
49123.76669166177	50546.537955276304	82
49855.183363152675	49226.84905793341	82
49093.734440118606	50464.01976210415	82
50270.713267917316	49598.874114554375	82
50660.644627567584	50487.54618438169	82
49067.97483316342	50384.13458721695	82
50547.10545122853	50483.675355705935	82
49411.892661558544	50524.309713125636	82
51208.81967900756	50079.14268652789	82
50868.724269345534	50583.53433284005	82
49805.27548079262	50833.70593746306	82
51176.86846981117	50589.85640972012	82
50827.12731702711	49694.135271182124	82
48785.23920029769	50033.29731461946	82
50929.21458076396	49850.68247577878	82
50673.91988136876	49550.0365017545	82
50321.133854874126	51093.036607697184	82
49744.324277943575	50770.00803002939	82
50275.11035324374	51171.65272755343	82
50689.27727837852	50565.814160357106	82
50697.03640137559	50654.27768136693	82
50318.42765637903	50806.9093036849	82
50829.84985975806	50503.24442291267	82
50703.544775571325	49470.08092008012	82
48968.36760298299	49734.922577441605	82
51246.532444503646	50638.74110098596	82
49073.47759652338	50618.171027456854	82
48890.350537887025	49703.784701271354	82
49381.757627113235	49181.3535034216	82
49383.932277639346	49967.55633029391	82
49965.87245275804	49310.12464710807	82
49464.638602032195	50669.69038078627	82
50892.89103942743	50665.74845088932	82
49222.206512029596	50225.64576452124	82
50848.3564759584	50740.93967781288	82
50887.67760194937	50443.64216456941	82
49304.72082680369	50531.60731877796	82
49666.28837478515	50817.97017915683	82
49115.12329953537	49811.27449016934	82
49795.80458272859	50922.50617020687	82
48999.88550934717	50154.44911286384	82
50904.972841820025	50807.33360697519	82
50752.052066835255	50740.897723940136	82
50957.0596998285	50720.6783539475	82
51248.06718402263	50490.752476093476	82
50990.116498356896	50296.587805972646	82
50779.74488217851	50628.40612419979	82
50793.999215408556	50402.664021520104	82
50066.9774073647	49358.39526425367	82
48825.333828449875	49955.332204116545	82
50197.67187655817	51136.12789138252	82
50369.732807134074	51020.06747085922	82
49941.40441262534	51060.39140572385	82
50207.32074353294	49665.05007486746	82
51269.868272650456	50016.02480653213	82
50839.81661868095	49789.606468884755	82
48921.75373878146	49812.017598466155	82
50343.75725759175	50940.876837246775	82
48675.740976348476	50220.19075809954	82
49917.25232484865	51148.219118711866	82
48821.808856338044	49871.9503163295	82
51321.37640569442	50283.21413895426	82
49381.12195406725	49097.95645000062	82
50469.24972295347	50867.26564185949	82
51149.142587546085	50020.99414082163	82
51039.98644773962	50710.135920805966	82
50261.68572047781	49306.20911079186	82
51319.39395670214	50537.422801727786	82
51262.7969143017	50728.290062200336	82
49464.024589538756	49112.906796059615	82
48899.25803678334	50363.92425886569	82
48696.7009876598	50024.55943735958	82
50361.74632702356	49458.17931536652	82
48627.14504843822	49968.72582417456	82
50967.484890671105	49768.182714101094	82
51249.39988143678	50231.44046173346	82
49300.57849329992	49067.96894268643	82
49882.220426733875	50943.51389017011	82
48945.74262854034	50436.97151236087	82
49314.58232241699	48985.23649163494	82
50885.94216117557	50895.00011256802	82
50759.98015933725	49398.35077302947	82
51181.21637858622	50747.10848240091	82
51131.594934701716	50670.248704778234	82
50469.35884061724	49512.912588992716	82
49175.50926652435	49484.34943055674	82
49224.77742954333	49553.99862819445	82
51056.08839081239	49758.11464702773	82
51086.54910468149	50584.020143591835	82
51338.72257686178	50450.68610936477	82
50177.75407238465	49291.5010200808	82
49116.42247946406	50697.08641114266	82
51297.38149187721	49930.99567986374	82
50574.8046413689	49410.086842688186	82
49064.89934853469	50763.61336458592	82
49827.53829350094	50633.05545383426	82
48707.31375606768	50134.07989285568	82
48778.24309123706	50313.65966037677	82
48806.99608281842	49733.99413609836	82
49378.71361612983	50606.35916701666	82
49193.919120839346	49694.26494224312	82
49532.08862503855	49059.46828484198	82
51207.377833644896	49953.75328727108	82
50703.618277381225	49328.53588235516	82
48537.83890808516	49946.95919861668	82
49534.3925799094	48967.745711787895	82
49055.32334609874	49728.51156456694	82
50108.30087242968	51144.41281244452	82
51252.735362249674	50814.19142116172	82
49188.82723088064	49344.66363757332	82
49099.783455376084	49358.44459243127	82
51294.67767790473	50890.61261776256	82
50123.525002878305	51059.77501553465	82
51059.189278436555	49673.66828717287	82
49582.06819567413	50851.17442813193	82
49931.24438520634	49190.69419789025	82
49011.759525411995	49350.397560952864	82
49526.624053089836	49168.574163213874	82
51378.72105698213	49897.35737166777	82
48990.12934520172	50580.22608178651	82
49001.43502712113	50673.49396014532	82
51321.98098782975	50977.33639262826	82
51329.6477471246	50630.12099860216	82
49100.58378120202	49525.7784349222	82
51024.97214575602	49594.539250514026	82
50468.01982412101	49421.0476031735	82
49012.614332445184	49259.0376002987	82
50094.207307841396	49271.525688283575	82
48774.93954295332	50398.62930401533	82
49457.225174450796	49022.074922251915	82
51386.667697316334	50698.13150951322	82
49204.11379282536	49256.52375953126	82
48881.79026410458	49612.7827603926	82
48721.94998121754	49705.670003105646	82
51072.42851653514	50279.10878750681	82
49032.033754873635	49437.45111448352	82
48600.57347829889	50259.713069341255	82
50090.97709941482	51228.88797034441	82
51430.70470689539	49827.07171913101	82
51016.87352881856	50795.358999880256	82
50821.25053851198	50823.022052388296	82
50507.37228758386	50949.565410529794	82
51110.27626474121	50800.59001854349	82
49457.06549325122	48919.324060477455	82
51383.92331599494	49984.84896565612	82
49019.09186671764	49650.22686913753	82
49595.55167797661	50760.48951455712	82
49518.784424494566	49251.60906865344	82
49498.923995365134	48844.70901811892	82
50139.69025286541	49191.63033722529	82
49230.51881206905	48996.659521183385	82
49006.68309479064	49565.409387526845	82
49220.701444752856	49094.228405275186	82
49853.40511285353	51044.70087485096	82
50570.10950530717	50836.60908675326	82
48951.20103135097	49410.63335050098	82
50934.97596494247	49590.5179700616	82
50180.468423825514	51225.76449429263	82
48518.97888999182	50036.692076485655	82
50797.80293435089	50917.919025849646	82
48459.04958970086	49906.1921794503	82
50310.36156234012	49235.501276397634	82
48660.30200382942	49773.1613940135	82
51108.10513615927	49603.32495294941	82
50336.95674900642	51230.52801738412	82
50969.72910594626	50908.18686441307	82
50321.750918408936	51317.61930722888	82
48691.13618927611	50418.018976312094	82
49842.333065279905	51187.38910199209	82
51401.098326959276	50388.00457238094	82
49561.23216307847	48786.16651222009	82
49504.34087170563	50893.21073471992	82
48606.473446686825	50172.6857327317	82
48934.6882586868	49219.87819841058	82
48771.699841688955	50484.627180736024	82
50850.48954501499	49397.7369472553	82
50358.07134455832	49161.42283667182	82
49524.53832008319	50979.34681272538	82
51462.19579113116	50445.62252719448	82
50556.02717628575	49321.383505193706	82
49126.05501394325	49215.66041371916	82
50011.08153759967	51258.40498090867	82
48523.41426450756	50155.0221740928	82
51408.34293495584	50305.106311705735	82
48691.091875623686	50527.90119897982	82
48520.871485561314	49847.48957828728	82
48576.52133771023	49780.43545448308	82
48820.26427097407	49555.3522735877	82
49147.37653016486	50787.823797924844	82
51285.99777500974	49844.694290767395	82
49659.46639882591	50704.081472477184	82
50864.461700091815	49542.95829392024	82
50993.29059955979	50640.82538590409	82
51459.306931220766	50645.398066603426	82
50390.125406352636	49374.40717438836	82
51491.99886227224	50287.583106035236	82
49804.08033286086	51113.054371611244	82
48601.44909942403	50049.33783352425	82
49611.99906774647	50982.24639926552	82
51507.61351148601	50521.311339197906	82
50413.98790896199	49285.726658467465	82
49725.325821332066	51079.76938845147	82
50050.660111813784	51333.67303921168	82
50036.97271076169	51098.276844763874	82
48986.11045719969	50804.265995905494	82
49747.9373118349	50015.21806570368	82
50353.110433793845	49620.172819235515	82
51409.416964362266	50514.394956280055	82
48796.709216005554	50564.427995214624	82
49791.13052757635	49162.028770634504	82
48432.841423713726	50028.503625969664	82
49620.00723870385	49047.40077257314	82
51585.74411997591	50485.33198384233	82
51403.52441108444	51018.09510087881	82
49300.45527873199	50642.369679389	82
48787.68606931609	49651.12374218184	82
49675.142427245686	50903.58735146007	82
48900.09641989458	49529.90203334009	82
51205.58384134498	50896.07237283183	82
48443.659891953816	50129.09167289209	82
49449.186141687875	48770.05563286233	82
49462.036893382945	48687.350247879505	82
49784.748287254806	51247.496923042476	82
48862.286832482394	50626.06112068236	82
48639.06007281583	49857.73412369775	82
