# Supplementary material for: Abundant Topological Outliers in Social Media Data and Their Effect on Spatial Analysis
Source: PLoS One. 2016 Sep 9;11(9):e0162360. doi: 10.1371/journal.pone.0162360 (PMC5017681; doi:10.1371/journal.pone.0162360)
Supplement: S5 Dataset — See the respective attached file. (ZIP) [file pone.0162360.s005.zip › S5_overlap_lws/clust_84_93.csv]

50000.0	50000.0	0
50005.617866136956	50000.0519731636	0
50002.52047643192	50004.876090250946	0
50002.689334711264	50003.13657812308	0
49993.82957819091	50000.67820598295	0
49999.02133034173	50002.74311771021	0
50000.62508924751	49997.57153556058	0
50003.12463782944	50000.09610427862	0
49997.57385027558	49999.84121669528	0
50000.7474054147	50010.00724846448	0
49994.4714122237	50008.6578664922	0
50009.65697956892	49993.518401903086	0
50006.21919399996	50005.54852243241	0
50001.095320914435	50006.51696888545	0
49997.76648551505	50011.80979805977	0
49992.871942356476	50015.39754370275	0
50012.74981278483	49986.73871695857	0
50018.58647191826	49990.55611261125	0
49993.479156172514	50013.71835514086	0
50015.96499319302	50006.705808788436	0
49989.3655601913	50011.220919868014	0
50020.12901804716	49990.64524344877	0
49997.53397774438	50013.28163175991	0
49992.02291687238	49993.22394946702	0
49993.70087287382	50012.49075380555	0
50014.038708603686	50009.481436982765	0
49990.5206090736	50010.10707474396	0
49995.815075999715	50002.757859915895	0
49988.57262477311	50018.87567586168	0
49985.205754429204	50018.991416067714	0
50000.753092597726	50008.92987510806	0
50007.12835689727	50004.5064469943	0
49988.18316939765	50021.965627571284	0
50023.00980510928	50012.84799172331	0
50015.303310407464	50002.549411548316	0
50003.71952171015	50003.70894044671	0
50008.88986368925	49979.077652611086	0
49996.81979534139	49995.34390749475	0
49998.94671960802	49990.96645783639	0
50007.58827520875	49972.71365685861	0
50008.876317257826	50005.85307888341	0
50000.8144250401	50013.706889942834	0
50003.714838425534	50007.820901458785	0
50001.588387733704	49976.2283774819	0
50016.100105237405	50010.206884821266	0
50001.35678820628	50015.50812547974	0
49986.21253594532	50016.916857276745	0
49996.35393901498	50000.28888942667	0
50006.46273709469	50012.86513056279	0
50004.75420497777	50017.69122242193	0
50005.66435559645	50003.276707844845	0
49992.34798452613	50027.8751629872	0
49995.45944176766	50024.66749863028	0
49984.74545734642	50026.693621182414	0
49991.107740510946	50005.27986082665	0
50002.66515454976	50012.75072682848	0
49981.244047583124	50021.223953608634	0
50024.3612314805	50010.80504013063	0
49999.239320752036	49976.959525565035	0
49987.115787018316	50000.97386580161	0
50005.81254185144	49991.93259326773	0
50009.513775259125	50007.19859393015	0
50022.34214683989	50018.54227954308	0
50018.211643719034	49989.32904480352	0
50004.547079700096	49982.58527082029	0
49988.8456146988	49993.5372812326	0
49990.448020219235	50002.43383338751	0
49988.8883163795	50025.70348757823	0
49993.95605091015	49990.62298435866	0
49979.57349343251	50017.44743331287	0
49993.61998194337	49998.8335980756	0
50014.931316771435	49985.91142186888	0
49993.608343833825	49992.74728509485	0
49977.440538726456	50020.13597552961	0
50007.968850473684	50013.02057694987	0
50013.34750767807	50004.97356768187	0
50003.200530054564	50017.44372002275	0
49999.23305352258	50009.409663930746	0
49991.425046132455	50023.405105677804	0
49994.724523319564	50019.00029264135	0
49991.27881765631	50010.76046682384	0
50006.84586173645	49978.00618291794	0
50028.831314768526	50011.34911333689	0
50001.3612650346	49979.21196468529	0
50020.98863127538	50004.80596532164	0
49998.75093557429	49995.82732925432	0
49995.4441258003	49997.28253788326	0
49991.489081565116	50012.21829990068	0
50006.24099323281	50011.48454490207	0
50004.79866590971	49991.89932227533	0
50016.233772829895	50003.19904894724	0
50016.714459267714	50015.182749829175	0
50017.7315448403	50017.16734048088	0
50021.991572317085	50017.52189201108	0
50006.91518930322	49998.42962103721	0
50007.56048927315	49991.89347014625	0
49993.93809606977	49988.93913320493	0
49987.00664227186	50012.58033247648	0
49997.0858178483	50008.93395138812	0
49994.04919956522	50016.66461972759	0
50011.84285352973	50005.72617756539	0
50014.481944166946	50006.68362759123	0
50007.871174675056	49990.44715453634	0
49993.63386266311	50008.00409428245	0
50022.74306037996	50021.18141586944	0
50005.93254669708	49984.05523899566	0
49992.24889826113	50009.939607623324	0
50008.4427934885	49998.58463635654	0
50001.04290890485	50011.37214186102	0
49999.3052704781	49993.19977632991	0
50010.89753360852	50022.16578353757	0
49993.175524820836	50006.918569045156	0
50016.91622746796	49988.41137453173	0
50003.59408194109	50010.58844588422	0
49989.481770527505	49995.4861177332	0
49984.73585085144	49994.20070302458	0
50012.837114776354	49985.1365133406	0
50000.34305247011	50012.785151609714	0
49995.93687457166	50016.99500522154	0
50003.31097355637	49986.238309245724	0
50000.04605916713	50022.082498322925	0
49979.589436539696	50028.499326432466	0
49985.52414874005	50010.01286309389	0
50007.108907010544	50020.95847414887	0
49986.966473469394	49991.51938352491	0
49996.327747491756	49980.00227674999	0
49988.17212697217	49996.38698153703	0
50019.31313217457	50007.61923985611	0
49992.53588896353	50022.37133355393	0
49999.09466713823	50013.476121375024	0
50029.14446966455	50014.75448633938	0
50013.38928689112	50014.433837214296	0
49991.27886238349	50020.93796858425	0
49991.83480712943	49987.47643329798	0
50024.589045646135	50016.69583277622	0
49990.247207031265	50014.37724764673	0
50003.43966867959	49997.20275845644	0
49979.17630883298	50019.5881879999	0
50004.97473340724	50011.470830402024	0
50000.53356820436	50002.76897484182	0
50001.61653316917	50021.572832778234	0
50018.94424032681	49993.60663840168	0
50020.38047703234	50020.74765985587	0
50003.83350669472	50012.03122730116	0
49994.89504568151	50012.84439750901	0
49996.87682846905	50025.861913791916	0
49997.098711243336	49994.16967536577	0
50008.03526460013	50010.35644971345	0
50001.92318083519	50017.45295154525	0
50000.377491796935	49976.984220335165	0
50026.91338485968	50022.55672487124	0
50010.45322470468	49995.07446463879	0
50025.84685964897	50018.18498681671	0
49990.80211823522	49972.58716393453	0
49994.72272385651	50011.37120620343	0
50001.852378398005	50018.878474248006	0
49993.667654834906	49987.16892821146	0
50007.45552580738	50016.24722775261	0
50006.35128652182	50019.260102430024	0
50017.30387364059	50007.37394946992	0
49992.58703477916	49996.877168060775	0
50009.947620039384	50010.555094314834	0
49981.69947842373	50032.69512916941	0
49998.7770444248	50004.736977470784	0
49994.8396787193	50028.32619228644	0
49982.117999111564	50004.50644407321	0
50013.2587395598	49973.331376080634	0
50007.117533706994	50013.97330272922	0
49986.106936163014	50005.875429998	0
50001.72815943438	49991.6223069385	0
49998.46111792426	49998.329947724305	0
49993.05079443288	49995.51758079045	0
49989.09372078051	50029.30164552847	0
49992.520614717694	50005.040407713124	0
49983.052676738946	50016.443790599325	0
50009.99933301167	49987.13042252917	0
50015.98052851708	50019.71642252736	0
50016.21088632802	50021.48245778065	0
49998.70534882709	50006.917655615514	0
50009.12283055781	49982.086019546914	0
50019.024422535396	49979.180277617896	0
49990.26812337824	50030.2433063761	0
50003.491373859586	50026.35326489596	0
50014.994024579595	50017.72461282274	0
49999.503039100484	49979.993643984395	0
50016.59446989725	50011.704717480185	0
49987.5977680182	50016.2290938631	0
50006.390223561066	50006.65247227412	0
49981.80446184957	50026.90913270939	0
50031.93010862833	50017.21669287606	0
49987.002216492045	49994.37889454773	0
49985.92984921823	49988.95089163288	0
49987.43993140122	50031.405447704085	0
50013.74744611762	50012.43595942395	0
50018.7613895136	49998.645986736985	0
49976.04473665306	50022.98122919165	0
49987.940111189746	50038.4642042733	0
49998.49833424281	50015.34065276485	0
49994.770924699485	49982.39483626172	0
50000.81946056605	49989.27299020345	0
50016.92192325264	50018.480079521134	0
49995.77472700451	50009.82146876009	0
50025.69800720146	50020.491751462134	0
50013.55698775832	49971.58637274212	0
50011.00484594075	50005.00909070638	0
50026.67566909949	50012.980460931394	0
49997.33402353429	50017.842517393554	0
50004.40707653658	50000.68201633885	0
49990.062388632665	50021.873354042815	0
50007.94935946199	50000.55027054603	0
50021.52709422977	50008.28070517207	0
49974.42067889195	50019.43514323515	0
49993.46267817778	50033.181532471506	0
50011.86235055272	49996.41798817724	0
49987.663678211175	50043.84812144951	0
50007.67900232572	50007.70860501627	0
49994.15871647191	50038.08133593811	0
50007.33149770581	50022.79586273945	0
50012.948596504204	49999.23930996417	0
49994.60830319436	50003.57991862978	0
49983.259687413985	50006.67382320212	0
49987.767663779436	50025.748578925755	0
50000.377272225785	50031.02940101947	0
50006.200386445016	50001.51095319235	0
50025.26392312976	50023.16967630435	0
50013.22075925868	50006.565093937745	0
50016.585940684716	49986.990231434385	0
50010.34109688018	49983.7662747601	0
49986.57033639794	50020.426911942945	0
49995.74608418766	50014.093268935794	0
49979.820894012235	49999.83087349788	0
49992.848058799624	50018.606894891454	0
50009.49589345917	50004.08409166397	0
49995.445185531455	50015.34504338111	0
50012.65381958483	50021.704694713684	0
49996.32469968638	49986.25708256548	0
50015.35167753262	49996.81578074006	0
49986.545683340795	50011.15751195093	0
49999.01544000135	50031.23030123682	0
49984.04955694483	50033.704391224725	0
49996.34341982974	50016.06335658903	0
50003.28740459564	50033.504668726906	0
49991.228567853206	49998.994701024145	0
49998.48690694425	50034.82578726027	0
49978.796080530774	50029.228557862385	0
49972.68784987362	50023.40757561975	0
49979.767530607896	50006.443727209575	0
50003.901374846355	50022.071294366	0
50006.68412061943	49996.90955893893	0
49984.807419862154	50032.82916653138	0
49978.76889817724	50004.212907244015	0
50003.12234167268	49996.03595609164	0
50015.35949676402	49981.16546488212	0
50022.09116220106	50006.067597515845	0
49983.69614882663	49993.828876330015	0
49986.78398419033	50021.42345671076	0
49981.729597247	50017.71289487197	0
50005.12751088182	50026.85013294925	0
50006.22458721331	50010.28292114303	0
49996.483865586386	50007.00468741623	0
50009.52473506737	49992.39278211181	0
50014.49173332011	49995.93493838386	0
49994.50958438835	49996.90612479115	0
49987.59907203679	50009.38172949153	0
49984.960476002576	50031.0667794853	0
50008.74957161253	49994.92256567525	0
50010.46636301196	50003.077502344924	0
49984.148036034974	50017.19326230654	0
50004.971353289846	50029.65237519613	0
50012.70520670574	50000.99789815918	0
49989.42472028371	50007.06726861293	0
50027.670453407736	50018.20325321183	0
50011.440803861224	49968.8031552737	0
50037.945541020505	50011.155881581384	0
50001.96560497818	49985.14721363819	0
49991.94746759981	50013.46046976003	0
49999.00956378052	50025.146383235246	0
49982.77803511375	50003.13282277213	0
50014.11323694496	50000.20060613697	0
50023.13171616355	49987.58322604696	0
50004.21835121946	49971.40399318016	0
49990.15117831817	50013.05817990865	0
50008.16124251416	50039.635897582004	0
50007.9107866898	49997.54848848105	0
50000.976005797296	50001.37556251932	0
49996.1869171375	50012.1411597242	0
49981.777229712156	49995.12804494148	0
50010.25573551855	50024.995130932744	0
50002.20217308013	50029.874141640044	0
49990.618018822985	50036.4754032552	0
50022.654906278236	50014.17767062547	0
50000.18629733061	50004.775095715304	0
50025.70954018735	50015.05150700048	0
50028.39076938722	50013.5273054852	0
50004.52778030394	49989.54551679142	0
50016.11597760707	50023.63763528583	0
50012.06226017531	50002.80007589341	0
50015.57500712852	49976.59380574366	0
49994.04699387851	50036.766962947055	0
49994.23147591261	49994.86285691521	0
50014.20591833191	50001.96130031095	0
49991.086709624265	50026.4410707605	0
50011.53302681228	50007.14228004492	0
50017.28634181816	49997.76666689308	0
50009.97828130183	49998.98694511831	0
49998.42280858828	49997.16648699374	0
49981.63287193219	50012.98265475019	0
49991.38352638326	49994.802665766714	0
49998.19710648119	50026.74208698699	0
49989.2673735177	49992.100332574526	0
49983.60754580687	50026.18559871288	0
49994.711411941484	50029.90708723193	0
49985.614406423905	50041.25400036813	0
49989.39807355238	50009.12529163965	0
50001.85647537816	50002.18674254224	0
50007.411759296454	50011.884343995625	0
50012.52113279647	50010.93874121604	0
49995.30592486966	49991.43488924765	0
49979.11028741994	50021.34781520681	0
50011.93847514872	49994.777266105055	0
49997.2733219588	50022.30152669196	0
50003.09050523105	49994.98168183356	0
50023.58458192335	50010.008031241385	0
50024.400635161015	50015.63969515379	0
50009.31669316404	50000.960651664485	0
49988.547157255955	49986.54015875034	0
49987.42716531743	50019.481186598656	0
49984.02617602661	49992.260688525654	0
50006.996567558	50029.43673642438	0
50011.17538221257	50014.127750046806	0
49997.479248524534	50003.13788148927	0
50011.23886805816	49977.80876427163	0
49992.68056377014	50025.21909796744	0
50017.791785206966	50004.10504468356	0
49976.18799995448	50019.12711047864	0
50003.16269428631	50018.86082004992	0
50013.78688239874	50015.99415080916	0
50034.04869841953	50014.82994020081	0
50020.13939552426	49964.31969397732	0
49993.31683021726	50002.431098134926	0
49989.127824122916	50001.31052695597	0
49989.148691333205	50036.650567528675	0
49992.04054653573	50033.88130223572	0
49997.310770919445	50036.47767098101	0
50014.313896486216	50011.5437939993	0
49992.59109417176	50000.573211457	0
50003.566652880276	50030.50523785303	0
50008.267877108185	49989.07992392232	0
50003.849215893635	49983.772560070334	0
50027.92889428372	50020.7037335592	0
50021.73705097939	50009.564116499336	0
49979.67136981523	49996.9167302186	0
50023.68623823112	50004.8260394773	0
50008.60181165578	50003.29954302877	0
50007.03426341326	50002.78519483586	0
49994.34337435215	50032.255215823694	0
50008.65204366756	50021.587738195856	0
49991.824498461094	49968.903099107214	0
50018.683804969405	49969.64528418167	0
49994.911833902814	50002.06249770319	0
50016.093547154676	50001.04383182233	0
50014.49326475696	49993.41580814624	0
50010.70785577176	50012.68365077591	0
49992.09018308693	50030.92397957105	0
50009.82484592517	49966.31554819194	0
50009.86338540017	50029.15447883959	0
50017.04459773899	50009.42883168941	0
49975.05479511751	50020.48444939664	0
50018.814266957874	49976.935422037845	0
49972.86988915821	50011.1602949544	0
50018.73839936864	49964.38397057632	0
49986.31902075687	50007.88823209961	0
50037.84677869666	50013.49214320599	0
49986.7626497455	50022.57075428513	0
49991.27558686835	49997.38676047086	0
50021.65196854081	49986.9755175455	0
49991.72022925353	49991.05799227098	0
50014.31039277268	50003.195809406076	0
50006.33076488964	50021.85080608137	0
50002.45842725257	50020.733578880114	0
50011.95436890833	50032.05146346114	0
49976.475326719534	50026.32249645093	0
50004.463461898726	49974.22705170795	0
49979.26540775074	49998.92037446053	0
49985.75689271241	50024.974625693074	0
50016.455724572654	49985.246793367325	0
50017.17577699267	49991.01902038148	0
50000.601946745934	50034.29818728195	0
49992.16185760877	50007.363039662254	0
50008.80198918544	50016.70893323739	0
50008.86332272949	49997.23757014096	0
50005.45492158128	50004.812675392786	0
49969.349246922604	50022.47156029463	0
49976.08853392796	50028.32756045967	0
50002.331688862534	50006.25738942542	0
49985.74764509577	50012.984861611265	0
50002.02318493679	49998.08436648884	0
50001.91558525365	49975.034283284134	0
49999.095815587745	49982.605861267206	0
49978.35180052781	50017.54967237323	0
50012.38340044227	49979.87179005157	0
50023.600333695045	49993.823460517066	0
49990.4001842264	50016.861106052296	0
49996.075796262594	50028.875218757785	0
50009.63871960279	50009.357844056445	0
50014.32338329563	49980.620621059534	0
50004.370390024604	49999.55927239333	0
50009.933266449494	49981.04026973331	0
49998.279070073906	49989.14790118183	0
50000.09027862911	49985.965986953976	0
50007.58425433884	49982.493922115704	0
49993.48622997502	50027.222240225536	0
50017.4955434832	49965.03907990478	0
50010.51554905166	49989.16362642156	0
50017.824674773416	50002.22275061968	0
49990.75178922058	50034.86742795569	0
50021.88043196609	49961.175165641675	0
49996.64421145819	49998.7371607102	0
49991.75780021829	50019.4660592154	0
50027.913500418224	50017.15451996617	0
50013.81569746937	50019.689133858	0
50004.28831352451	50038.52084396365	0
49992.77931921248	49991.59900125161	0
49978.65701512325	50012.84377515613	0
50004.77482026446	49976.135135741635	0
49995.813684054854	50035.236614467474	0
49983.03468438865	50031.81985864512	0
50004.71734782377	49993.66931775265	0
50025.85747707013	50011.10938751277	0
49968.74387753086	50024.80184334084	0
49983.529336245294	50009.64252562868	0
49993.39848285341	50003.617739878144	0
50014.46718570509	49983.96089301351	0
50020.173441734536	50016.480228422304	0
50007.693507416174	50033.053834120445	0
49993.186312447346	50024.280714627246	0
49994.973836738965	50021.34108776201	0
49987.60408232425	50005.36708203352	0
50009.56722554615	49985.41140067304	0
50011.064823329914	50009.00448136461	0
49987.27549327144	50024.53233017405	0
50005.69923091442	49985.19514755773	0
49996.55414988045	49990.38935152011	0
49995.07237807018	50042.04749290123	0
49995.256284043724	50007.171566107325	0
50004.63754884523	50025.44366895706	0
49993.49255571869	49978.12434827637	0
49989.83621802233	50027.89987456958	0
50001.51715467434	50004.43497947403	0
50001.41748931328	50028.01783116377	0
49988.46472947548	50014.56638681003	0
49995.615601532205	49989.10904325816	0
49999.81186632161	50032.984149561446	0
50018.44718751919	50011.09523383245	0
50006.87791557796	49974.77446315902	0
49998.651631418616	50001.085531096855	0
49973.43281330659	50016.31538166456	0
49999.58320808095	50030.37685735507	0
49993.2894251306	50029.713716955564	0
49975.40500419498	50029.76201243983	0
50024.11542290242	50025.79299951493	0
49999.27756647585	49989.79791973968	0
49975.331603970415	50018.305052245814	0
49989.444688856944	50015.01093933485	0
49977.12504489644	49984.27347298042	0
49990.25690366514	49976.93831099457	0
50008.542487659186	50029.22940403769	0
50030.156146407935	50022.63532110915	0
49982.07322711716	50040.05289780173	0
50015.510839560164	49974.52445377229	0
49991.451148315326	50008.25060634001	0
50004.828070634074	50001.96933190945	0
50005.25330437662	49996.96558677492	0
49985.312292490395	50028.4759868639	0
50009.362837543355	50030.82482796203	0
50032.563228420164	50009.47854831758	0
49995.611104707394	50005.87596824924	0
50030.271117137454	50014.62710637189	0
49984.88558796916	50014.44361380154	0
49964.64000266914	50008.941933773196	0
49988.96237106808	50042.15384836116	0
50009.56366943694	49988.76303901595	0
50003.12119682203	50036.8696976103	0
49992.18350608743	49998.14283062459	0
49981.495117914346	49992.42868929224	0
49974.716587797215	50013.61636381599	0
50007.40338647013	50005.50670355559	0
50004.1132212756	50009.0422421293	0
50010.68776219184	50018.411945879954	0
50015.32555646248	49998.84607093262	0
50030.745394478356	50020.15587370813	0
50025.03173903792	49992.682176105074	0
49972.46927924088	49992.61330818193	0
49996.89332440772	50014.40214761091	0
50028.82168033592	50008.767927582856	0
50012.027869657475	49992.27122572834	0
49986.86969018716	50002.801212535116	0
50034.801909062	50011.167777959345	0
50022.083673384936	50010.63417620861	0
50009.30764203974	49972.31312632704	0
49638.218118644465	49965.0197937948	83
49721.94805736771	49992.550847307684	83
49698.881321175155	49905.066368900385	83
49808.70390290926	49998.84342783629	83
49791.16167412416	49915.24978241107	83
49802.447565112394	50086.01463403737	83
49828.18281928535	50169.56792621129	83
49556.81268318147	49934.563344532646	83
49917.7491746264	50158.2839570692	83
49930.78418173545	50071.20052142835	83
49512.95826455854	49859.473581280916	83
49873.24465553956	50245.7457959273	83
49533.91333003311	49777.46798671034	83
49760.628513213764	49828.71001818881	83
50010.42249600211	50037.88803054443	83
49683.09323811394	49780.8317401844	83
49947.77345753864	50297.571040011346	83
49774.729253574915	49738.36777752	83
49492.8595794249	50000.56765631795	83
49788.04156817923	50276.42243501816	83
49473.92425409865	49716.44427912831	83
49616.23192117073	49863.29172614573	83
50039.01148213973	50309.18721504217	83
49607.757717807726	49733.31665410051	83
50042.85312520738	50217.32227393008	83
49427.97239144658	49644.565588548205	83
50087.040342162094	50075.395441665045	83
50163.37526803982	50118.93707832817	83
49991.46696490986	50384.52326010812	83
49760.804962447924	50360.171135759454	83
49918.65952324801	49985.79821108787	83
49675.95324589482	50357.7744701568	83
49790.8868818777	49651.82947996549	83
50207.39578403022	50044.27293542416	83
49656.63464786584	49659.003863427795	83
50125.46626699092	50332.08288240186	83
49709.57103775969	50437.1445740513	83
49875.22865865629	49628.009423885975	83
49722.46095198082	50122.77038778812	83
49823.94058080847	50420.3865669334	83
49438.31955241517	49816.23637472332	83
49635.67466224586	50107.322802265466	83
49478.004777647635	49566.28920056981	83
49873.153418998416	49893.377997206364	83
49719.247621802766	49600.43196025709	83
50229.33977214643	50184.491339711545	83
50274.51107446107	50264.835661132056	83
49701.21404615906	50254.974302980365	83
49861.093920969266	49738.11369116418	83
49812.199892405464	49568.77148513906	83
50299.68970516447	50132.87237085235	83
49940.171221083256	49688.476236046554	83
49394.88787733444	49547.41113988293	83
49858.035846774714	50503.478738411664	83
49908.412836162155	50415.13223999178	83
50340.317635113	50054.288511313964	83
50277.310852129034	49991.56697027343	83
50362.37419059213	49961.06551098374	83
50356.93065114323	49871.72686573085	83
49454.06575440891	50079.79106211311	83
49371.722199815194	50060.08900955353	83
49972.55255584021	50480.991319804205	83
50111.174707514554	49988.06756309104	83
49651.16025947929	49546.92863097847	83
49536.59935585303	49500.09165696658	83
49389.601038913905	49737.55859149749	83
50279.04973280011	49836.107902446885	83
50392.53583935559	50123.99960515216	83
49997.20552537207	50124.21448370211	83
49485.72217709986	49422.993988490365	83
49618.35353285286	50231.7349647666	83
50364.72483551196	50252.99924578629	83
50180.452321113975	50257.95842839467	83
49935.29795953305	49785.33238600924	83
49534.44339313976	50122.2717641817	83
50018.140330474824	49800.36549709229	83
49866.580459916135	50333.182059251114	83
49433.317143061424	49929.534413879075	83
50081.228821111225	49908.41507746993	83
49287.16418620607	50042.38770392129	83
50434.99361752792	50198.43557515092	83
49396.522493980956	49428.391327544254	83
50240.37120687086	50348.179748615315	83
49478.20563890303	50195.352461408766	83
50435.54427104676	49829.636929018394	83
49987.01629772599	49885.580766381725	83
49555.67248526962	49606.63593166872	83
50427.66495582223	50035.044169159286	83
49428.359128058	50265.667944426365	83
49260.121423317745	49959.30925703765	83
50202.05712192687	49788.33006177898	83
49599.201041950466	50320.042359277795	83
49341.70566438375	49621.58400257717	83
49341.15643416563	50259.9975189156	83
49304.580700821876	49430.942815911774	83
49371.91988560309	49346.52813042135	83
49364.71313324865	49261.43092908677	83
50513.32217717176	49865.084687476185	83
50064.470803971504	50487.57268911205	83
49609.11961153442	49443.15953681866	83
50335.079727515586	49767.37776537991	83
50440.40858517301	49914.723930019936	83
49519.4978912227	50273.121240520646	83
50135.521994402494	49729.01198419253	83
49754.56076754924	50508.08772473445	83
49352.63708821329	49828.30381679278	83
49637.335625375694	49356.96544114069	83
50583.93591089649	49919.7646350071	83
50479.408910113576	49756.07484468538	83
50516.18693645491	50225.97684332698	83
49203.092013672445	50031.949290843964	83
50369.202643695724	49685.82234285674	83
50431.34267477144	49621.96301638758	83
50407.39884880037	49536.31881935928	83
49371.178770405786	50144.31815690252	83
50504.72380307235	49675.3957681185	83
50578.14193646793	49731.90039041323	83
49264.76273457853	49657.69122223107	83
49276.597837380774	49518.977731890816	83
50215.22412006101	50429.996931984206	83
50636.83546298493	49668.20225318751	83
49543.99325255407	49355.7625635837	83
49467.44487720518	50348.27958765979	83
49904.30503646172	50575.65823969657	83
50623.900467000625	49803.80897988217	83
50513.47869263386	49976.08534333008	83
49667.19352683596	49272.33851211617	83
50527.11597002838	50140.55243088781	83
49380.43037108382	50341.438014941436	83
50647.088030409584	49986.225579636346	83
50314.723657174	49541.07545540716	83
50270.87533270668	49709.46486760628	83
50232.6205659105	49914.692788721724	83
50667.34970671977	49589.931034158384	83
50634.35334243993	50075.65444996554	83
49628.725430764505	50463.93580556874	83
50544.04726097583	50305.77104110126	83
49633.61373561534	50548.848428943165	83
50054.45428195761	49706.421121154366	83
49717.01539440445	49389.28802881225	83
49490.504981137005	50433.45405607219	83
49591.327304175014	50629.902306861724	83
50527.10829485927	49591.954454083556	83
49373.409469333455	49169.20121713121	83
49278.122495933436	49781.13913085049	83
49644.720112353716	50696.02754507705	83
50724.43542433817	50091.802490546965	83
50621.71163528534	50346.953676065124	83
49192.996719882685	49755.72852402242	83
49563.82014016204	50733.046001513394	83
49197.66322326526	49900.55630755562	83
49472.18013452115	49309.8584377155	83
49477.02556899187	50733.048221746496	83
49344.58140924668	49938.8420833544	83
49238.04630408751	49376.70947163753	83
50329.22194876275	49449.399517586404	83
49462.96889799685	49153.27958383515	83
50335.560348043924	50333.889296046334	83
49413.28339920712	50800.6430510468	83
49192.8237244588	50117.099173323455	83
50549.26625375283	50052.321269692744	83
49915.10491193726	49547.08094563451	83
49866.87623497989	50655.09941574291	83
49705.78759760739	50596.02175021289	83
49798.97910205274	49424.55641324746	83
49752.40700889462	50671.82784046315	83
50723.992090100626	49663.560231130316	83
49302.05698779598	50373.0743376131	83
49884.21137438789	49454.46378142027	83
50639.39986539232	50262.58255893742	83
50725.26979341947	50288.101840081275	83
50680.12161701105	49505.51297990821	83
50783.90170059046	49592.428313871074	83
49341.275520715724	50754.26358187781	83
49279.66341273522	49237.75395445326	83
49944.87355526745	49391.70471746026	83
50186.613078141265	49651.60150062855	83
49119.446097677384	49809.67180699951	83
49579.354414892754	50034.21106155157	83
49805.531971457785	50744.660400755674	83
50811.88345348169	50318.98414375474	83
50467.36792311054	49467.25190744104	83
49180.51105075612	49664.17040165922	83
49763.97720363627	50826.62749083884	83
50866.9417652336	50382.6398584026	83
49506.248105256345	49080.2640439186	83
49409.41877504136	50679.86812154662	83
50457.13786797533	50305.721420160575	83
50929.08802998367	50448.33055747241	83
49987.60460430371	49311.54861397896	83
50300.49072077705	50455.12771801255	83
49768.88099120059	50911.32481734453	83
50172.61163739152	49565.99624298938	83
50291.12547380508	49367.39783361824	83
49474.19632180249	49000.45610981793	83
49403.253367275734	50428.89628037676	83
49210.21824771988	49461.355201580925	83
49422.74300472435	50519.03553210625	83
49079.3229540188	49891.06906730923	83
49820.65942477178	49337.54929873608	83
49264.743344395836	50161.78350435132	83
49091.56737176787	49982.77585618331	83
49081.28027413861	50072.78247324968	83
50706.30234624967	49845.66390610266	83
50759.86787158866	50174.749949736804	83
49999.14877801563	49456.32896468365	83
49485.59495746113	48915.44332815044	83
50700.314735583124	49759.64756586853	83
49713.20021878033	50981.20244117801	83
50586.111620792304	50427.54986426007	83
49536.20716401678	50564.420222079345	83
49705.69727613424	50753.98478018196	83
49593.970548245925	49084.00585426322	83
48998.64599421196	49934.451652732525	83
49135.879659372105	49587.109790592884	83
49626.24364185057	50969.25801345772	83
50139.72670370002	49845.99994233163	83
50292.4373516615	49624.022221426225	83
50835.912232708026	49669.483213489395	83
50816.592128039854	50460.472852790495	83
49603.88516822032	51057.82304483047	83
49668.868034207066	49130.194028151316	83
49633.05345758149	50797.62597808062	83
49541.14341560535	50814.45682245397	83
49515.865737787026	51045.41089867131	83
49894.34726400226	50734.66272099224	83
49564.84487751253	48882.70155856239	83
49551.9807439765	49270.20297505039	83
49046.5935520927	49566.82857914357	83
50105.701853274826	50413.873013260505	83
50596.50419591771	49488.649684535645	83
50810.630932703134	50100.21432397182	83
50360.079247833135	49307.05326817202	83
49547.592107547105	50902.208073733425	83
49625.18932885876	48814.22257547879	83
50920.646374480384	50316.28212153165	83
50912.9011064797	50225.60379118051	83
51007.60939117663	50287.83592284219	83
50727.93736468021	49426.38296403501	83
49426.67093377561	51019.27464654959	83
49924.37095734186	49251.06161642375	83
50933.368564051205	50138.13966269225	83
50352.25901822469	49219.75459623795	83
49984.49705913922	49187.86185614575	83
50625.714325359295	50176.66069436819	83
50816.389529405555	49508.04061962609	83
49147.92891965634	49365.61035430715	83
48965.863848644214	49534.57254548403	83
49031.677004255245	49654.056471363365	83
49479.63856942416	50631.269790131766	83
50863.76962014901	50538.38605038989	83
49665.990135904554	49033.4973018387	83
49394.892340510945	49042.093372439725	83
49032.63897049965	49482.32910045835	83
49073.39628227293	49318.58916292729	83
49317.456135895336	48998.966359869424	83
50050.63029799503	49373.992116180205	83
49746.04014802225	49008.02685653315	83
50367.5159423287	49131.84295488423	83
49475.82414088226	48826.33435886548	83
48997.272477746206	49731.43572071587	83
49464.06862432342	50876.646991164205	83
49825.58470574878	48967.74949133397	83
49176.01911510581	49279.91655170332	83
50793.930397698925	49833.57074854242	83
50774.085700999916	50552.55196750108	83
50261.17528018406	49283.61845936203	83
50385.33240637614	50449.877029369934	83
49187.75653638119	50209.752370984716	83
50908.649352556524	49507.02883697936	83
49283.88981311597	49083.89835781918	83
50015.30952500801	49105.951885671086	83
49105.97439424479	49439.60551934348	83
49231.35884202356	49150.145920398965	83
50658.80559949982	50472.846461219815	83
50781.11655835262	49922.50525675554	83
48980.5813785287	49414.53578440435	83
49319.38049155924	50844.09332060531	83
50875.670011521106	49861.69102100572	83
50446.906210268	49103.32123017438	83
49651.42746650139	50880.00768838433	83
50065.6012439746	49517.93720705144	83
49235.241210352106	50317.58564190349	83
49790.94700834798	49254.590078965244	83
49151.53365249735	49194.267828592725	83
49054.319123891364	50155.26016654421	83
49839.10512289144	50865.14505825577	83
49930.60699238547	49119.62364486822	83
50422.15580097684	49372.15952587935	83
50481.01647694023	49023.43093359697	83
50242.3466956627	49199.293194749254	83
49173.51504904768	49087.07235174543	83
48895.806021120035	49447.34226804624	83
49894.725923540725	48915.6050537367	83
50837.533830508946	49991.271227259866	83
50881.29907956366	49419.127860412686	83
49105.478942334186	49726.13952742855	83
49251.46558494385	50751.433741574096	83
49954.91921178833	50646.68775583258	83
49801.89046817931	49077.480577468305	83
49214.462528475124	50671.67802493591	83
49732.8289721853	48921.81286045401	83
50758.049914302326	50643.69717342162	83
49650.38731899923	48945.93044820727	83
49754.14517050814	49152.82976333011	83
49569.29309113145	51137.620196570526	83
50464.75373418965	50488.784508717574	83
50284.35830393464	49119.13402525842	83
49271.998374464274	50599.504962560015	83
50917.89619804589	50016.45277494576	83
49253.082391913544	50441.64062639598	83
50844.975756950305	50653.25054576023	83
49620.74495298223	48721.92635082842	83
49829.37984984517	50979.90100847033	83
49342.94357103818	50550.855012017266	83
50030.92642893654	49623.53699801544	83
50199.34151657145	49100.78151486933	83
50808.77727296369	50737.662883275036	83
49181.15854205588	48998.89465280767	83
48927.823385915035	49880.949583932954	83
49610.50561425623	51211.98961275737	83
50063.06733394892	49228.766308097525	83
50389.16803549696	50541.98470803279	83
50543.636046700165	49417.30355236022	83
50624.88016453734	49377.36367807006	83
50919.64388302945	49337.98587711356	83
48983.08928302177	50100.58058340806	83
49013.09709990137	50237.772416691514	83
50171.80418442757	49270.6516048761	83
49544.74854245166	48675.348051912566	83
49548.408979078005	49184.12067899849	83
50710.944649293015	50377.97782146629	83
50910.72478889848	49598.88829815855	83
49203.81458617568	50541.246295617784	83
50396.186812926135	49005.90034644419	83
49919.165295679675	50897.56079734616	83
50930.40477568859	50592.801175225	83
49975.058767251016	50824.142073020004	83
50448.23746584625	49287.9248919749	83
49988.82901748263	49021.17919999703	83
48840.4148871833	49892.92372326876	83
49345.949748254054	50994.90590849477	83
50035.32772780083	50573.398838962625	83
50480.376514101954	50390.7200693923	83
50056.338254582464	50847.172309346715	83
50861.23519535607	49771.29250706986	83
49904.44307317097	49014.226017234454	83
51024.83409461821	50149.788715916795	83
49273.439958468545	50918.50541542297	83
48919.79059793116	49768.09755347375	83
50995.47882856465	49391.78043902013	83
50727.03503044477	50761.9254973436	83
50568.151915162285	49043.37121764055	83
49326.668903152575	51079.816237305175	83
50055.26493001298	50761.44561155848	83
49379.62581869845	51148.28329655823	83
50238.160075922686	49493.62073706402	83
50099.17923522433	49127.78705739173	83
49397.73218532904	48909.5049975153	83
50542.94592051575	49329.83297181942	83
49101.12027724025	49035.63344284158	83
50130.49536342624	50713.87089858471	83
49569.715299001495	48987.17911042516	83
49097.803321837026	50241.82357339893	83
50924.89845676316	50686.69564449362	83
50961.584468479974	49676.64272717246	83
50524.29388282138	49242.20500153453	83
49019.49832702219	49248.3695942446	83
49144.58809953202	50722.14944368041	83
48883.17988855507	49685.981337538244	83
49704.42755556213	48774.48996680294	83
49717.30549723729	49488.893145187445	83
49834.53176311439	51068.22954766609	83
51014.99252812876	50593.09904959196	83
49278.91251251065	49870.341968491746	83
48932.51576449565	49999.35219469648	83
50962.437825905654	49836.56116845294	83
50992.30286924749	49520.151755182604	83
49670.88964932905	51121.604122151526	83
49059.981686213374	50698.17688056751	83
49867.05775679994	49183.09462133054	83
50038.359091880004	50929.58505220582	83
49206.36715717038	50977.814423320735	83
50658.21276881734	50700.00667889655	83
48922.50043696067	50248.16076018064	83
51093.414369657454	50314.93504393657	83
50510.73820992124	48942.270998091786	83
48833.92193628317	49767.63826549697	83
51032.630876258714	49617.96095584295	83
48760.477305285436	49853.62783765363	83
50653.35838022718	50803.83063389537	83
49401.5850900791	51232.97592095016	83
50133.905494555875	49461.51274729002	83
51049.756712523165	49326.279720455335	83
50437.363055664166	49200.872735009754	83
50821.53910534272	49351.1165166485	83
49970.245593444764	50992.00301367697	83
49798.75807823008	50594.763038743615	83
51173.02098962648	50276.79639099572	83
51056.938771515845	49457.09049056072	83
51251.393284736405	50238.946317476904	83
48957.61883271155	49190.761351892506	83
50306.320279969295	48987.864206621314	83
51249.47042960798	50149.92866710064	83
51099.95544502965	50630.19875960568	83
51113.791996569234	50145.23709086342	83
50118.69553048925	50560.54391793493	83
49233.13457726818	50843.832907180986	83
48683.610019657	49814.88237659672	83
51304.50893358226	50083.20129402822	83
49481.96204529356	48736.42968041865	83
49110.5104896413	50629.89057897009	83
51124.7914973124	49616.59120931625	83
48957.41691381283	49100.01866861093	83
49118.29866698211	48942.18028450974	83
49016.23030467577	49830.10187974842	83
51304.00428647836	49995.48554503363	83
49079.85207606613	50780.613120165945	83
49100.369242711364	50539.73474290543	83
48689.92826941677	49904.254404805004	83
49069.87529330165	49167.7578077837	83
48903.1661200727	49028.019959225516	83
49160.94868400132	50905.6336431717	83
51234.189994198656	49943.07183394621	83
48869.13060516683	49366.580223902645	83
50425.66662540462	48914.491676359445	83
49371.58931278898	48822.20796321409	83
49188.81130419733	51068.323236043834	83
48938.84260134213	49285.10641352937	83
49216.24544837709	48920.178014588426	83
50266.126897373135	50540.250057418685	83
50771.75002371793	49273.389906321216	83
50609.356002962595	49213.68642612942	83
49313.534305489426	51242.38499299072	83
50197.34219314232	50770.63705275486	83
50038.265811617945	51041.4150401078	83
49030.009229609306	50850.26461163702	83
48792.55034704573	49405.58313819404	83
50792.40753539428	50823.40916658117	83
51337.426418359646	50175.47869794083	83
48789.790386616405	49961.197215115884	83
50645.3649227474	49002.90967978927	83
51263.88759590936	49856.33672673677	83
48609.32025669431	49871.09501775519	83
49154.506646159585	50463.505550391266	83
50223.775927751405	49003.80576810537	83
51420.089051841496	50150.792295933396	83
50990.51640036185	50746.32980291854	83
51153.04114714625	49911.47825698256	83
51212.68747216886	49589.03374750555	83
49117.6292206207	50378.464534023384	83
50925.878888732426	50801.980284581725	83
50465.015096942036	50585.09910668325	83
48713.33276968177	49997.35959490562	83
50158.01862955553	49361.42258775942	83
50235.05827718125	50849.63490289043	83
50111.56989064002	51094.311584056784	83
48526.22045265209	49887.094694023595	83
50738.412071846	49192.791048190644	83
48621.72692797582	49957.528053655806	83
49001.62417789508	49024.26312093844	83
49568.337898269965	51286.62281686	83
48835.77512122363	49086.421029293946	83
51148.1943059476	49534.912070149105	83
51009.32736455672	50010.16132982442	83
48738.250356452685	50080.73400035804	83
48745.34844283453	49745.034733697175	83
49013.619256179154	50322.851831919936	83
50957.978798900935	49940.96303195847	83
49286.814151340106	48799.0887992385	83
51313.805762166434	50306.605347646146	83
50073.48425945114	49042.464743909135	83
49454.271298717686	48650.41028430773	83
51223.9338994839	50058.51477090599	83
51017.20078400775	50431.22749068227	83
49372.487591205325	48685.79448567273	83
50115.703014086415	50970.4171592814	83
49460.21428302867	51112.13802880017	83
51210.760488579755	50353.740282376704	83
48851.65877603402	49522.96555983674	83
49101.6920891705	51070.3647799926	83
48812.317129540046	48997.14474392062	83
51510.36509103755	50170.19222024763	83
49500.546605140014	51339.86870343022	83
51069.43418617905	49697.76793526194	83
48752.7600586631	49127.11827623715	83
50553.334298596725	48864.67822868064	83
49150.649177032356	48856.28974100964	83
50205.83104141194	50990.911788708916	83
50652.28908888384	50557.645518531666	83
50873.182220005554	50869.098749246325	83
50208.88838351293	48916.91789964598	83
49649.00040956781	51324.452602206504	83
51343.779828345665	49815.708599804675	83
51125.07498733964	49991.88883532883	83
51181.057868827826	50654.29664804117	83
49426.00458267448	51388.613002783466	83
51201.001584721256	50441.51752704176	83
50854.75657172031	50959.567694261175	83
51128.28420165696	49364.18706215352	83
