# Supplementary material for: Abundant Topological Outliers in Social Media Data and Their Effect on Spatial Analysis
Source: PLoS One. 2016 Sep 9;11(9):e0162360. doi: 10.1371/journal.pone.0162360 (PMC5017681; doi:10.1371/journal.pone.0162360)
Supplement: S5 Dataset — See the respective attached file. (ZIP) [file pone.0162360.s005.zip › S5_overlap_lws/clust_85_94.csv]

50000.0	50000.0	0
50005.617866136956	50000.0519731636	0
50002.52047643192	50004.876090250946	0
50002.689334711264	50003.13657812308	0
49993.82957819091	50000.67820598295	0
49999.02133034173	50002.74311771021	0
50000.62508924751	49997.57153556058	0
50003.12463782944	50000.09610427862	0
49997.57385027558	49999.84121669528	0
50000.7474054147	50010.00724846448	0
49994.4714122237	50008.6578664922	0
50009.65697956892	49993.518401903086	0
50006.21919399996	50005.54852243241	0
50001.095320914435	50006.51696888545	0
49997.76648551505	50011.80979805977	0
49992.871942356476	50015.39754370275	0
50012.74981278483	49986.73871695857	0
50018.58647191826	49990.55611261125	0
49993.479156172514	50013.71835514086	0
50015.96499319302	50006.705808788436	0
49989.3655601913	50011.220919868014	0
50020.12901804716	49990.64524344877	0
49997.53397774438	50013.28163175991	0
49992.02291687238	49993.22394946702	0
49993.70087287382	50012.49075380555	0
50014.038708603686	50009.481436982765	0
49990.5206090736	50010.10707474396	0
49995.815075999715	50002.757859915895	0
49988.57262477311	50018.87567586168	0
49985.205754429204	50018.991416067714	0
50000.753092597726	50008.92987510806	0
50007.12835689727	50004.5064469943	0
49988.18316939765	50021.965627571284	0
50023.00980510928	50012.84799172331	0
50015.303310407464	50002.549411548316	0
50003.71952171015	50003.70894044671	0
50008.88986368925	49979.077652611086	0
49996.81979534139	49995.34390749475	0
49998.94671960802	49990.96645783639	0
50007.58827520875	49972.71365685861	0
50008.876317257826	50005.85307888341	0
50000.8144250401	50013.706889942834	0
50003.714838425534	50007.820901458785	0
50001.588387733704	49976.2283774819	0
50016.100105237405	50010.206884821266	0
50001.35678820628	50015.50812547974	0
49986.21253594532	50016.916857276745	0
49996.35393901498	50000.28888942667	0
50006.46273709469	50012.86513056279	0
50004.75420497777	50017.69122242193	0
50005.66435559645	50003.276707844845	0
49992.34798452613	50027.8751629872	0
49995.45944176766	50024.66749863028	0
49984.74545734642	50026.693621182414	0
49991.107740510946	50005.27986082665	0
50002.66515454976	50012.75072682848	0
49981.244047583124	50021.223953608634	0
50024.3612314805	50010.80504013063	0
49999.239320752036	49976.959525565035	0
49987.115787018316	50000.97386580161	0
50005.81254185144	49991.93259326773	0
50009.513775259125	50007.19859393015	0
50022.34214683989	50018.54227954308	0
50018.211643719034	49989.32904480352	0
50004.547079700096	49982.58527082029	0
49988.8456146988	49993.5372812326	0
49990.448020219235	50002.43383338751	0
49988.8883163795	50025.70348757823	0
49993.95605091015	49990.62298435866	0
49979.57349343251	50017.44743331287	0
49993.61998194337	49998.8335980756	0
50014.931316771435	49985.91142186888	0
49993.608343833825	49992.74728509485	0
49977.440538726456	50020.13597552961	0
50007.968850473684	50013.02057694987	0
50013.34750767807	50004.97356768187	0
50003.200530054564	50017.44372002275	0
49999.23305352258	50009.409663930746	0
49991.425046132455	50023.405105677804	0
49994.724523319564	50019.00029264135	0
49991.27881765631	50010.76046682384	0
50006.84586173645	49978.00618291794	0
50028.831314768526	50011.34911333689	0
50001.3612650346	49979.21196468529	0
50020.98863127538	50004.80596532164	0
49998.75093557429	49995.82732925432	0
49995.4441258003	49997.28253788326	0
49991.489081565116	50012.21829990068	0
50006.24099323281	50011.48454490207	0
50004.79866590971	49991.89932227533	0
50016.233772829895	50003.19904894724	0
50016.714459267714	50015.182749829175	0
50017.7315448403	50017.16734048088	0
50021.991572317085	50017.52189201108	0
50006.91518930322	49998.42962103721	0
50007.56048927315	49991.89347014625	0
49993.93809606977	49988.93913320493	0
49987.00664227186	50012.58033247648	0
49997.0858178483	50008.93395138812	0
49994.04919956522	50016.66461972759	0
50011.84285352973	50005.72617756539	0
50014.481944166946	50006.68362759123	0
50007.871174675056	49990.44715453634	0
49993.63386266311	50008.00409428245	0
50022.74306037996	50021.18141586944	0
50005.93254669708	49984.05523899566	0
49992.24889826113	50009.939607623324	0
50008.4427934885	49998.58463635654	0
50001.04290890485	50011.37214186102	0
49999.3052704781	49993.19977632991	0
50010.89753360852	50022.16578353757	0
49993.175524820836	50006.918569045156	0
50016.91622746796	49988.41137453173	0
50003.59408194109	50010.58844588422	0
49989.481770527505	49995.4861177332	0
49984.73585085144	49994.20070302458	0
50012.837114776354	49985.1365133406	0
50000.34305247011	50012.785151609714	0
49995.93687457166	50016.99500522154	0
50003.31097355637	49986.238309245724	0
50000.04605916713	50022.082498322925	0
49979.589436539696	50028.499326432466	0
49985.52414874005	50010.01286309389	0
50007.108907010544	50020.95847414887	0
49986.966473469394	49991.51938352491	0
49996.327747491756	49980.00227674999	0
49988.17212697217	49996.38698153703	0
50019.31313217457	50007.61923985611	0
49992.53588896353	50022.37133355393	0
49999.09466713823	50013.476121375024	0
50029.14446966455	50014.75448633938	0
50013.38928689112	50014.433837214296	0
49991.27886238349	50020.93796858425	0
49991.83480712943	49987.47643329798	0
50024.589045646135	50016.69583277622	0
49990.247207031265	50014.37724764673	0
50003.43966867959	49997.20275845644	0
49979.17630883298	50019.5881879999	0
50004.97473340724	50011.470830402024	0
50000.53356820436	50002.76897484182	0
50001.61653316917	50021.572832778234	0
50018.94424032681	49993.60663840168	0
50020.38047703234	50020.74765985587	0
50003.83350669472	50012.03122730116	0
49994.89504568151	50012.84439750901	0
49996.87682846905	50025.861913791916	0
49997.098711243336	49994.16967536577	0
50008.03526460013	50010.35644971345	0
50001.92318083519	50017.45295154525	0
50000.377491796935	49976.984220335165	0
50026.91338485968	50022.55672487124	0
50010.45322470468	49995.07446463879	0
50025.84685964897	50018.18498681671	0
49990.80211823522	49972.58716393453	0
49994.72272385651	50011.37120620343	0
50001.852378398005	50018.878474248006	0
49993.667654834906	49987.16892821146	0
50007.45552580738	50016.24722775261	0
50006.35128652182	50019.260102430024	0
50017.30387364059	50007.37394946992	0
49992.58703477916	49996.877168060775	0
50009.947620039384	50010.555094314834	0
49981.69947842373	50032.69512916941	0
49998.7770444248	50004.736977470784	0
49994.8396787193	50028.32619228644	0
49982.117999111564	50004.50644407321	0
50013.2587395598	49973.331376080634	0
50007.117533706994	50013.97330272922	0
49986.106936163014	50005.875429998	0
50001.72815943438	49991.6223069385	0
49998.46111792426	49998.329947724305	0
49993.05079443288	49995.51758079045	0
49989.09372078051	50029.30164552847	0
49992.520614717694	50005.040407713124	0
49983.052676738946	50016.443790599325	0
50009.99933301167	49987.13042252917	0
50015.98052851708	50019.71642252736	0
50016.21088632802	50021.48245778065	0
49998.70534882709	50006.917655615514	0
50009.12283055781	49982.086019546914	0
50019.024422535396	49979.180277617896	0
49990.26812337824	50030.2433063761	0
50003.491373859586	50026.35326489596	0
50014.994024579595	50017.72461282274	0
49999.503039100484	49979.993643984395	0
50016.59446989725	50011.704717480185	0
49987.5977680182	50016.2290938631	0
50006.390223561066	50006.65247227412	0
49981.80446184957	50026.90913270939	0
50031.93010862833	50017.21669287606	0
49987.002216492045	49994.37889454773	0
49985.92984921823	49988.95089163288	0
49987.43993140122	50031.405447704085	0
50013.74744611762	50012.43595942395	0
50018.7613895136	49998.645986736985	0
49976.04473665306	50022.98122919165	0
49987.940111189746	50038.4642042733	0
49998.49833424281	50015.34065276485	0
49994.770924699485	49982.39483626172	0
50000.81946056605	49989.27299020345	0
50016.92192325264	50018.480079521134	0
49995.77472700451	50009.82146876009	0
50025.69800720146	50020.491751462134	0
50013.55698775832	49971.58637274212	0
50011.00484594075	50005.00909070638	0
50026.67566909949	50012.980460931394	0
49997.33402353429	50017.842517393554	0
50004.40707653658	50000.68201633885	0
49990.062388632665	50021.873354042815	0
50007.94935946199	50000.55027054603	0
50021.52709422977	50008.28070517207	0
49974.42067889195	50019.43514323515	0
49993.46267817778	50033.181532471506	0
50011.86235055272	49996.41798817724	0
49987.663678211175	50043.84812144951	0
50007.67900232572	50007.70860501627	0
49994.15871647191	50038.08133593811	0
50007.33149770581	50022.79586273945	0
50012.948596504204	49999.23930996417	0
49994.60830319436	50003.57991862978	0
49983.259687413985	50006.67382320212	0
49987.767663779436	50025.748578925755	0
50000.377272225785	50031.02940101947	0
50006.200386445016	50001.51095319235	0
50025.26392312976	50023.16967630435	0
50013.22075925868	50006.565093937745	0
50016.585940684716	49986.990231434385	0
50010.34109688018	49983.7662747601	0
49986.57033639794	50020.426911942945	0
49995.74608418766	50014.093268935794	0
49979.820894012235	49999.83087349788	0
49992.848058799624	50018.606894891454	0
50009.49589345917	50004.08409166397	0
49995.445185531455	50015.34504338111	0
50012.65381958483	50021.704694713684	0
49996.32469968638	49986.25708256548	0
50015.35167753262	49996.81578074006	0
49986.545683340795	50011.15751195093	0
49999.01544000135	50031.23030123682	0
49984.04955694483	50033.704391224725	0
49996.34341982974	50016.06335658903	0
50003.28740459564	50033.504668726906	0
49991.228567853206	49998.994701024145	0
49998.48690694425	50034.82578726027	0
49978.796080530774	50029.228557862385	0
49972.68784987362	50023.40757561975	0
49979.767530607896	50006.443727209575	0
50003.901374846355	50022.071294366	0
50006.68412061943	49996.90955893893	0
49984.807419862154	50032.82916653138	0
49978.76889817724	50004.212907244015	0
50003.12234167268	49996.03595609164	0
50015.35949676402	49981.16546488212	0
50022.09116220106	50006.067597515845	0
49983.69614882663	49993.828876330015	0
49986.78398419033	50021.42345671076	0
49981.729597247	50017.71289487197	0
50005.12751088182	50026.85013294925	0
50006.22458721331	50010.28292114303	0
49996.483865586386	50007.00468741623	0
50009.52473506737	49992.39278211181	0
50014.49173332011	49995.93493838386	0
49994.50958438835	49996.90612479115	0
49987.59907203679	50009.38172949153	0
49984.960476002576	50031.0667794853	0
50008.74957161253	49994.92256567525	0
50010.46636301196	50003.077502344924	0
49984.148036034974	50017.19326230654	0
50004.971353289846	50029.65237519613	0
50012.70520670574	50000.99789815918	0
49989.42472028371	50007.06726861293	0
50027.670453407736	50018.20325321183	0
50011.440803861224	49968.8031552737	0
50037.945541020505	50011.155881581384	0
50001.96560497818	49985.14721363819	0
49991.94746759981	50013.46046976003	0
49999.00956378052	50025.146383235246	0
49982.77803511375	50003.13282277213	0
50014.11323694496	50000.20060613697	0
50023.13171616355	49987.58322604696	0
50004.21835121946	49971.40399318016	0
49990.15117831817	50013.05817990865	0
50008.16124251416	50039.635897582004	0
50007.9107866898	49997.54848848105	0
50000.976005797296	50001.37556251932	0
49996.1869171375	50012.1411597242	0
49981.777229712156	49995.12804494148	0
50010.25573551855	50024.995130932744	0
50002.20217308013	50029.874141640044	0
49990.618018822985	50036.4754032552	0
50022.654906278236	50014.17767062547	0
50000.18629733061	50004.775095715304	0
50025.70954018735	50015.05150700048	0
50028.39076938722	50013.5273054852	0
50004.52778030394	49989.54551679142	0
50016.11597760707	50023.63763528583	0
50012.06226017531	50002.80007589341	0
50015.57500712852	49976.59380574366	0
49994.04699387851	50036.766962947055	0
49994.23147591261	49994.86285691521	0
50014.20591833191	50001.96130031095	0
49991.086709624265	50026.4410707605	0
50011.53302681228	50007.14228004492	0
50017.28634181816	49997.76666689308	0
50009.97828130183	49998.98694511831	0
49998.42280858828	49997.16648699374	0
49981.63287193219	50012.98265475019	0
49991.38352638326	49994.802665766714	0
49998.19710648119	50026.74208698699	0
49989.2673735177	49992.100332574526	0
49983.60754580687	50026.18559871288	0
49994.711411941484	50029.90708723193	0
49985.614406423905	50041.25400036813	0
49989.39807355238	50009.12529163965	0
50001.85647537816	50002.18674254224	0
50007.411759296454	50011.884343995625	0
50012.52113279647	50010.93874121604	0
49995.30592486966	49991.43488924765	0
49979.11028741994	50021.34781520681	0
50011.93847514872	49994.777266105055	0
49997.2733219588	50022.30152669196	0
50003.09050523105	49994.98168183356	0
50023.58458192335	50010.008031241385	0
50024.400635161015	50015.63969515379	0
50009.31669316404	50000.960651664485	0
49988.547157255955	49986.54015875034	0
49987.42716531743	50019.481186598656	0
49984.02617602661	49992.260688525654	0
50006.996567558	50029.43673642438	0
50011.17538221257	50014.127750046806	0
49997.479248524534	50003.13788148927	0
50011.23886805816	49977.80876427163	0
49992.68056377014	50025.21909796744	0
50017.791785206966	50004.10504468356	0
49976.18799995448	50019.12711047864	0
50003.16269428631	50018.86082004992	0
50013.78688239874	50015.99415080916	0
50034.04869841953	50014.82994020081	0
50020.13939552426	49964.31969397732	0
49993.31683021726	50002.431098134926	0
49989.127824122916	50001.31052695597	0
49989.148691333205	50036.650567528675	0
49992.04054653573	50033.88130223572	0
49997.310770919445	50036.47767098101	0
50014.313896486216	50011.5437939993	0
49992.59109417176	50000.573211457	0
50003.566652880276	50030.50523785303	0
50008.267877108185	49989.07992392232	0
50003.849215893635	49983.772560070334	0
50027.92889428372	50020.7037335592	0
50021.73705097939	50009.564116499336	0
49979.67136981523	49996.9167302186	0
50023.68623823112	50004.8260394773	0
50008.60181165578	50003.29954302877	0
50007.03426341326	50002.78519483586	0
49994.34337435215	50032.255215823694	0
50008.65204366756	50021.587738195856	0
49991.824498461094	49968.903099107214	0
50018.683804969405	49969.64528418167	0
49994.911833902814	50002.06249770319	0
50016.093547154676	50001.04383182233	0
50014.49326475696	49993.41580814624	0
50010.70785577176	50012.68365077591	0
49992.09018308693	50030.92397957105	0
50009.82484592517	49966.31554819194	0
50009.86338540017	50029.15447883959	0
50017.04459773899	50009.42883168941	0
49975.05479511751	50020.48444939664	0
50018.814266957874	49976.935422037845	0
49972.86988915821	50011.1602949544	0
50018.73839936864	49964.38397057632	0
49986.31902075687	50007.88823209961	0
50037.84677869666	50013.49214320599	0
49986.7626497455	50022.57075428513	0
49991.27558686835	49997.38676047086	0
50021.65196854081	49986.9755175455	0
49991.72022925353	49991.05799227098	0
50014.31039277268	50003.195809406076	0
50006.33076488964	50021.85080608137	0
50002.45842725257	50020.733578880114	0
50011.95436890833	50032.05146346114	0
49976.475326719534	50026.32249645093	0
50004.463461898726	49974.22705170795	0
49979.26540775074	49998.92037446053	0
49985.75689271241	50024.974625693074	0
50016.455724572654	49985.246793367325	0
50017.17577699267	49991.01902038148	0
50000.601946745934	50034.29818728195	0
49992.16185760877	50007.363039662254	0
50008.80198918544	50016.70893323739	0
50008.86332272949	49997.23757014096	0
50005.45492158128	50004.812675392786	0
49969.349246922604	50022.47156029463	0
49976.08853392796	50028.32756045967	0
50002.331688862534	50006.25738942542	0
49985.74764509577	50012.984861611265	0
50002.02318493679	49998.08436648884	0
50001.91558525365	49975.034283284134	0
49999.095815587745	49982.605861267206	0
49978.35180052781	50017.54967237323	0
50012.38340044227	49979.87179005157	0
50023.600333695045	49993.823460517066	0
49990.4001842264	50016.861106052296	0
49996.075796262594	50028.875218757785	0
50009.63871960279	50009.357844056445	0
50014.32338329563	49980.620621059534	0
50004.370390024604	49999.55927239333	0
50009.933266449494	49981.04026973331	0
49998.279070073906	49989.14790118183	0
50000.09027862911	49985.965986953976	0
50007.58425433884	49982.493922115704	0
49993.48622997502	50027.222240225536	0
50017.4955434832	49965.03907990478	0
50010.51554905166	49989.16362642156	0
50017.824674773416	50002.22275061968	0
49990.75178922058	50034.86742795569	0
50021.88043196609	49961.175165641675	0
49996.64421145819	49998.7371607102	0
49991.75780021829	50019.4660592154	0
50027.913500418224	50017.15451996617	0
50013.81569746937	50019.689133858	0
50004.28831352451	50038.52084396365	0
49992.77931921248	49991.59900125161	0
49978.65701512325	50012.84377515613	0
50004.77482026446	49976.135135741635	0
49995.813684054854	50035.236614467474	0
49983.03468438865	50031.81985864512	0
50004.71734782377	49993.66931775265	0
50025.85747707013	50011.10938751277	0
49968.74387753086	50024.80184334084	0
49983.529336245294	50009.64252562868	0
49993.39848285341	50003.617739878144	0
50014.46718570509	49983.96089301351	0
50020.173441734536	50016.480228422304	0
50007.693507416174	50033.053834120445	0
49993.186312447346	50024.280714627246	0
49994.973836738965	50021.34108776201	0
49987.60408232425	50005.36708203352	0
50009.56722554615	49985.41140067304	0
50011.064823329914	50009.00448136461	0
49987.27549327144	50024.53233017405	0
50005.69923091442	49985.19514755773	0
49996.55414988045	49990.38935152011	0
49995.07237807018	50042.04749290123	0
49995.256284043724	50007.171566107325	0
50004.63754884523	50025.44366895706	0
49993.49255571869	49978.12434827637	0
49989.83621802233	50027.89987456958	0
50001.51715467434	50004.43497947403	0
50001.41748931328	50028.01783116377	0
49988.46472947548	50014.56638681003	0
49995.615601532205	49989.10904325816	0
49999.81186632161	50032.984149561446	0
50018.44718751919	50011.09523383245	0
50006.87791557796	49974.77446315902	0
49998.651631418616	50001.085531096855	0
49973.43281330659	50016.31538166456	0
49999.58320808095	50030.37685735507	0
49993.2894251306	50029.713716955564	0
49975.40500419498	50029.76201243983	0
50024.11542290242	50025.79299951493	0
49999.27756647585	49989.79791973968	0
49975.331603970415	50018.305052245814	0
49989.444688856944	50015.01093933485	0
49977.12504489644	49984.27347298042	0
49990.25690366514	49976.93831099457	0
50008.542487659186	50029.22940403769	0
50030.156146407935	50022.63532110915	0
49982.07322711716	50040.05289780173	0
50015.510839560164	49974.52445377229	0
49991.451148315326	50008.25060634001	0
50004.828070634074	50001.96933190945	0
50005.25330437662	49996.96558677492	0
49985.312292490395	50028.4759868639	0
50009.362837543355	50030.82482796203	0
50032.563228420164	50009.47854831758	0
49995.611104707394	50005.87596824924	0
50030.271117137454	50014.62710637189	0
49984.88558796916	50014.44361380154	0
49964.64000266914	50008.941933773196	0
49988.96237106808	50042.15384836116	0
50009.56366943694	49988.76303901595	0
50003.12119682203	50036.8696976103	0
49992.18350608743	49998.14283062459	0
49981.495117914346	49992.42868929224	0
49974.716587797215	50013.61636381599	0
50007.40338647013	50005.50670355559	0
50004.1132212756	50009.0422421293	0
50010.68776219184	50018.411945879954	0
50015.32555646248	49998.84607093262	0
50030.745394478356	50020.15587370813	0
50025.03173903792	49992.682176105074	0
49972.46927924088	49992.61330818193	0
49996.89332440772	50014.40214761091	0
50028.82168033592	50008.767927582856	0
50012.027869657475	49992.27122572834	0
49986.86969018716	50002.801212535116	0
50034.801909062	50011.167777959345	0
50022.083673384936	50010.63417620861	0
50009.30764203974	49972.31312632704	0
50388.81417521517	49980.49624561313	84
50364.89727996621	50066.335158605885	84
50416.498919960744	50134.77886829814	84
50469.23286085532	50061.23838818103	84
50283.201220248666	50021.2439436433	84
50225.227919412726	50090.23831607558	84
50555.26824654757	50061.489816201116	84
50465.116293594685	50207.62455666212	84
50367.559430777124	50206.596981141236	84
50156.231637658326	50141.117155894375	84
50301.08806986281	50153.2653438872	84
50553.260277753696	50191.27790641299	84
50425.925972827245	49903.813356338425	84
50408.25091586567	50281.97578648465	84
50317.08050692287	49925.15191732952	84
50202.69638075821	49972.824177881645	84
50420.25690708087	49810.491496893024	84
50646.15595053205	50192.371237669344	84
50622.04794826344	50278.92367679339	84
50092.78159738573	50079.010652007346	84
50541.832692852826	50327.203824010445	84
50475.84074929166	50389.048431516865	84
50495.223198398686	50475.744406438884	84
50293.60356165334	50260.797903123246	84
50667.29068016088	50351.13899411925	84
50115.58615677503	49959.06885023785	84
50712.39405397722	50267.043137301356	84
50370.40536010264	50365.142581890905	84
50804.9890042837	50264.64541423134	84
50180.24219806278	50225.64907528991	84
50509.48797508371	49944.390781353424	84
50592.510426148925	49967.46100553747	84
50007.55268062422	50110.11878016112	84
50037.50593405753	50196.71596459374	84
50205.53853424171	50310.01952148176	84
50643.52106038961	50102.36136114679	84
50563.79945018974	50421.26836911229	84
50069.43034794236	50277.6340068504	84
50689.60541258026	50027.785339166454	84
50559.85858155607	49868.45748055822	84
50650.63759890613	50444.20375818413	84
50412.00436832455	50455.73077581415	84
50853.67018691931	50343.79575617544	84
50025.76352371847	49938.18868532508	84
50372.342206296904	50535.94449384869	84
50516.36772827592	50562.353279146024	84
50755.72237137698	50358.39735834688	84
49933.65804214439	50164.537149496326	84
50222.531522452424	50393.98538225038	84
50722.59279457169	50489.97935079538	84
50288.10408055846	50498.84334701249	84
50555.26564493224	49775.77358089693	84
50851.387318469555	50429.07092921388	84
49977.26061740324	50009.697964595456	84
50561.21061294305	50643.76643031825	84
50651.905584070104	50668.050005223005	84
50243.90326653502	49877.55871519578	84
50401.53255398509	50616.58466723793	84
50206.03309332063	49799.30423734552	84
50080.038549177894	50362.626379981426	84
50478.40955237839	50677.86144836626	84
50427.2439489485	49718.1169625898	84
50514.97609413545	50760.60274951649	84
50920.58446122246	50289.41516449594	84
50710.367685686615	50601.81234650412	84
50030.929655505475	49851.624870069725	84
50761.43998620204	50075.62545266724	84
50216.46709168584	49707.34653476367	84
50697.16601330601	50747.043571414855	84
50344.21138531814	49757.96594590291	84
50604.4485974953	50758.506936442005	84
50946.720400802296	50373.64807363307	84
50608.323251240545	50567.52842371057	84
50474.17081359154	50838.768688397	84
49968.59126321202	50246.98330607179	84
50776.675124793284	49987.55215549417	84
50805.04191215666	50534.61912503433	84
50197.17455776193	50496.64209323648	84
50359.03135685094	49664.575458198466	84
51037.15846662071	50351.47104424152	84
50538.51905164022	50902.83162540786	84
49844.11412944646	50189.84855018491	84
50391.32540658002	50876.1286754125	84
49921.41748929114	50074.4530439887	84
49893.40739144348	49980.093329482035	84
50344.62615781998	50953.43212488615	84
49757.78453623089	50179.721534067365	84
50775.31087089398	50792.052810341076	84
50266.60168494394	49634.1867588026	84
50319.33636404212	50828.154343009075	84
50841.946210608156	50853.05950029122	84
50684.94878179925	49939.53181141428	84
50828.901752916725	50942.47562757443	84
50808.371460090115	50708.51939989922	84
51115.88373728723	50389.87490151018	84
50279.698846779414	50584.18949435012	84
51060.52499267846	50264.84003012574	84
51146.95726422799	50252.314417480506	84
50843.76227906503	50628.4269305737	84
51024.33491683001	50436.924316808254	84
51238.09546080629	50271.71581416421	84
50506.5266233234	49671.84562878822	84
50896.20274253402	50505.274633485664	84
50614.34567382735	50852.84464527743	84
50860.440843316355	50028.81669037208	84
50232.57779757725	50820.407205214775	84
50964.63170162214	50567.646071065756	84
49949.23918355464	49896.04124797591	84
50370.42428360653	50749.67733845798	84
50829.60164356061	50181.24391279733	84
50909.69920784174	50140.349480792436	84
50975.36749099979	50220.36370804269	84
50293.8948661385	50702.03112150596	84
50530.85657097995	50993.64694456903	84
51201.695959595556	50409.403629499655	84
49810.86562579716	49954.87733047457	84
50437.18172997204	49613.40863719745	84
50446.23495215769	50973.08441057985	84
50903.04439899512	50984.13768079755	84
49957.813217443516	49799.164807999725	84
50703.84546552771	50868.24834545143	84
50168.87534933542	49629.733583758825	84
50591.511428644786	49645.27651565853	84
51079.173654120255	50177.499029627164	84
50487.78900321173	51067.233811621096	84
50186.9464366281	50585.218189210806	84
50941.479999722724	49984.959699562794	84
50122.4382405695	49711.009290277514	84
49669.4446038915	50150.48535031214	84
50612.018782579944	50956.4429258778	84
49579.2187809789	50158.43926378996	84
51015.35605369929	49931.70959462675	84
51328.7602972842	50249.65830033018	84
51111.75902075636	50483.02152106929	84
50143.738188316056	50840.90930890796	84
50126.54640267811	49844.83328461686	84
51046.3922501978	50018.63357026726	84
51022.365752658945	50108.70803067317	84
50118.09243170699	50923.44872968453	84
50111.34250626859	50493.247415435195	84
50987.24140227092	51011.44851048724	84
50106.68757102877	49562.81284361326	84
49858.342584000005	49882.67400111834	84
50765.88886109051	49894.27579648819	84
50257.01207399062	50931.18023992202	84
50157.891909413534	50669.849515237314	84
50040.70421800989	49762.61065224432	84
50976.36325561873	50658.45250012892	84
50624.04656191853	49561.14639159318	84
51055.307590719574	50548.06356262545	84
50296.80837579738	49552.42956473976	84
50380.86862779235	49532.31192498632	84
50689.75882910829	49620.16407748415	84
50885.36015054399	49910.57433866519	84
50919.36655110133	50810.31261285506	84
49491.286951964736	50149.69243252424	84
49756.06523034748	50272.827462677094	84
50593.97912917126	51055.809126018685	84
50319.3710435959	49469.720888200936	84
51006.11701660015	50829.94012725348	84
51051.39315171128	50699.10255420487	84
51165.54525179091	50155.25517854211	84
50101.29844071477	50598.24058024191	84
49719.61874142366	50356.347422412364	84
50436.99497284959	51141.25967647391	84
50755.36168181478	50997.43774800743	84
51346.551402663026	50333.720470819666	84
50396.67699661196	51047.826656179706	84
50174.06843540279	50753.50751363458	84
50833.10256100597	51036.27911983721	84
50639.21633860708	49804.65396524455	84
49402.155481260284	50121.426927282606	84
50401.92026071275	49445.24434884099	84
50683.02904106882	51045.703703694584	84
51300.62725351097	50160.142038356455	84
51018.99718997995	51093.328121588645	84
51204.275029836215	50077.080233170236	84
51092.157531468634	50839.81767901485	84
50190.59025012465	49533.428255094535	84
49636.58718024522	50388.92195853446	84
50870.35478148566	51119.52021993881	84
50649.31071840802	49475.44937838704	84
51080.21266328005	51026.2269379353	84
50349.85703495904	51126.43937272527	84
51163.06225220399	50999.86718637294	84
50766.64746690332	49664.065481421676	84
50554.56341998234	51134.61107593371	84
50454.17582561016	49374.86244360575	84
49448.85997526426	50231.843686590015	84
50919.434304368886	50897.48800815787	84
50860.302224877116	49663.01616347336	84
50013.39258145497	50427.40249585268	84
50539.92896356993	49399.560045793725	84
50033.60032177195	49506.63506537265	84
50024.11794572803	50547.867693468645	84
50195.37381806641	50996.58570675905	84
51104.47869296087	49955.26770503567	84
51009.82001451107	51185.50343757125	84
50629.60628816446	51175.90653167592	84
50582.786476778754	51253.927371725156	84
50900.92879261852	51205.48942775104	84
49470.82900886379	50318.34482004508	84
49825.88460518848	50042.600106216334	84
51086.655892248156	50937.56862240939	84
51160.19688803672	51084.97324263219	84
50109.75069098023	49461.000083833664	84
51130.286644450156	50590.30514556513	84
51180.321149166186	50863.89450740806	84
49730.02919246549	50448.06035690629	84
50362.037264585706	49357.643170345946	84
50490.070019043254	49544.376417209125	84
50100.19478309532	49374.94917000001	84
51194.629618460596	49932.53758341476	84
51223.17584716199	50600.86033435957	84
49335.14230851837	50058.30760043597	84
50276.24674849295	51180.93757011529	84
50808.670101499614	51194.25955028388	84
51150.28906163548	49858.60078272121	84
50826.68032557275	49831.26877358428	84
49846.988142445014	50292.045822836866	84
50192.2479591313	49424.84334588775	84
51286.55216887065	49934.35959588002	84
50948.33464775676	49657.147249407266	84
50728.94380750435	51235.43400609029	84
49830.43971905266	49797.810199579544	84
50042.88154270263	49668.68501673806	84
49251.544734848874	50075.19750859172	84
50052.30542334639	50986.75185797219	84
50741.911766589365	50159.93139147983	84
51232.18157931036	50938.12916355	84
51246.31937068989	50515.38511240179	84
50936.85634209067	51284.819588350874	84
49370.951729110326	49978.23530497098	84
50907.367039593286	49790.51647142333	84
51199.57353469948	51163.921490171655	84
49647.46108221844	50488.92666505362	84
50806.28650464917	49743.788293386846	84
50844.161530285746	51271.53547108847	84
50987.75131754621	49573.93920554457	84
49964.938361683904	50955.317154868666	84
49587.55078750873	50315.66445315131	84
49200.77535965649	50145.39893880303	84
50728.682096020784	49431.24941595236	84
51016.5915282474	51315.71589531161	84
51116.21270113455	50082.515461551855	84
51421.821230033966	50282.63000076756	84
50200.870333860585	51229.47819375481	84
50500.734024451485	51203.82159750568	84
50272.273307172174	49347.547607307264	84
50355.94045306091	51215.74553911103	84
50253.46508367927	49260.15949630864	84
51375.99741196462	50419.1458568608	84
51248.18033697389	51054.935858021636	84
49244.387128424234	49987.39273753147	84
51457.390993105	50360.21190547977	84
50389.82081563479	51296.53259452305	84
49800.55612884464	49715.8090373159	84
49494.22008065275	50406.46226060856	84
50018.55478512345	51067.27131482271	84
49258.115732239145	49900.230227407206	84
51308.04641977643	50641.10036074823	84
49766.447371965696	49865.92953606363	84
50836.65292921896	51361.23980101317	84
51315.34567227759	50979.27837034694	84
51391.745534981455	50144.69030388662	84
50085.85991814961	50727.693736914596	84
50002.0591413259	50764.276843356354	84
49740.43658917604	49783.434692863	84
50660.87162178437	49701.24086354877	84
49917.61003297254	50744.90304744785	84
49169.56855112419	50040.04960338462	84
49971.88465914441	51148.30897744721	84
50170.78484874701	49290.575102978226	84
51305.099594763524	50066.682747869396	84
49876.11403459711	50927.64591524059	84
49530.625985568986	50069.46999427407	84
50052.31322016756	51191.27924173631	84
51396.80810278238	50055.611965302734	84
51064.6088757533	49536.1066320544	84
49291.3582843413	49814.06589309927	84
50561.28679831298	49495.83613579508	84
50614.26706579843	51338.24720389956	84
51153.9982021332	49557.298415018246	84
50850.26731449959	49574.557066711204	84
50028.59643414162	50662.75695454369	84
49631.43410126356	50236.10174862683	84
50358.9682896629	49269.27246668509	84
50327.29643342912	51355.12427258134	84
49748.28882749996	50088.52667049877	84
51390.156951517376	50665.85739043197	84
50715.17779439108	51149.092105908385	84
51536.05533978657	50403.392567960174	84
50528.64108331147	51351.54143918933	84
50239.913461831966	51098.81148959723	84
49817.96639172545	50421.03320094988	84
50748.516999594554	51392.037344874734	84
50995.65380917528	49805.193849909854	84
50734.562530366566	49806.362281610855	84
51286.70390213775	51190.11536014426	84
51191.343192028835	50777.17240995494	84
49963.87737953311	49714.23631014483	84
49932.04249788174	50470.236509487106	84
50798.307363895714	49497.389677646795	84
49982.20980118262	49575.02616196588	84
51356.34553185933	51251.657311622235	84
51348.58618803588	51121.68491296204	84
49712.93148566668	49939.51962891498	84
51575.60666761103	50486.1933213771	84
49940.06756704666	50566.61925986446	84
51477.49068036257	50659.271924709166	84
51398.831447800294	50947.50329608288	84
50610.285634392145	51424.190571663334	84
50810.993848266946	51455.270478664475	84
49385.00117148168	50309.224967835595	84
49901.551466520854	50383.60973715382	84
51349.81603769549	49866.628555169875	84
49178.678440427626	50227.55619371977	84
50801.16598835454	49376.62931263629	84
49374.460429218794	50399.754128988236	84
50102.9654573701	51084.10822492343	84
51117.229510003526	49774.359222407664	84
51597.34951959332	50337.70166479226	84
49801.14260002327	50878.506968945876	84
49475.1500496249	50003.937638055024	84
49560.67060194074	50500.57811110921	84
50321.610588324664	51441.56045359657	84
49776.33643321633	49632.46580594408	84
50242.065502107056	51476.811490212836	84
51468.080018023655	50189.80613207072	84
51245.5475452126	50710.26092080114	84
50026.277145071435	50849.24915830421	84
50442.7927408245	49254.08291174347	84
51522.948823649305	50121.32787920595	84
51582.689310227135	50191.15564109016	84
51480.34190360857	50573.95399775942	84
49657.935592308204	50579.23436754809	84
51507.545893142495	50267.17879092607	84
51557.308666021985	50615.23769089553	84
50080.77343789649	49290.62657152713	84
49460.40307245808	49917.52198476894	84
49175.658110689175	49928.98787247423	84
51642.75712402485	50429.66116734838	84
51274.115954106346	50858.657881283376	84
51440.75436250944	51281.463682565736	84
50780.309979327605	51537.19729754688	84
49688.762193222305	49664.54117501381	84
49746.39233529779	50953.04402973509	84
51691.071246114116	50499.71766220602	84
49931.950256620315	51038.300539345604	84
51277.54113767988	51287.86946078196	84
51042.1535997657	49641.08930568523	84
51331.322278063424	50492.429515039825	84
49654.93796449672	50949.20283120997	84
50927.513551589625	51371.06321416622	84
50353.560761226334	51524.09209385417	84
49867.71064783346	51102.36609861505	84
49346.93472732131	50189.28667365592	84
50570.29531201429	51500.78894233824	84
50769.840290040534	49294.760103712004	84
50480.91962336497	51514.78028525105	84
50209.642436424605	49185.7440968792	84
49557.52873545557	49972.055897495746	84
51453.4006698996	51013.77321358322	84
49249.08571110603	50279.4049287444	84
51093.11224308327	51360.103488913075	84
50017.15833070974	49351.118161414175	84
49898.5180813406	51192.549457888774	84
49237.54735043326	50368.81662373886	84
50661.47147897658	49371.56523943463	84
49972.62237895725	51235.11606958052	84
50452.054286789105	51426.322307827024	84
50265.800415541315	51295.25091940382	84
51413.3212739127	50516.07586663251	84
51173.3657948741	51406.84979661678	84
51376.18307347074	50749.8240411889	84
50234.10109392694	51376.976240303826	84
51673.86562155693	50586.81066134947	84
49616.078913267855	50039.31931102935	84
51268.70677247325	49834.4481876143	84
51189.03406276299	51258.615603914535	84
49310.54286572532	50462.41691951937	84
50276.263607778485	51568.348278209436	84
50045.704405593846	51278.955182805774	84
51481.62128751838	51360.24047917443	84
51339.037439272586	49782.22046535334	84
49573.704019001845	49881.71460924236	84
49662.91940676543	49853.91884138915	84
49683.936367819	50863.85668115389	84
50327.01224991885	49184.080239648756	84
49861.65383724875	50608.282575502235	84
51740.90047040732	50652.18418630767	84
51127.73912859085	49641.23892880364	84
49842.22345091776	50787.95297378423	84
51497.11334237854	51206.432392371724	84
51211.2318815248	49681.480339629255	84
49087.30552306218	50205.62986691759	84
51362.973510611875	50856.66701731127	84
51368.07668659969	51337.61881334524	84
50414.23201697032	49170.54798773242	84
49644.293164322364	51036.460522298345	84
50000.2880505402	49262.31096558457	84
49229.95625558486	50496.34870584676	84
50319.175042428324	51646.32363548794	84
51431.68713861947	49793.03472210742	84
51405.43038649291	49966.37880901511	84
51142.43800789411	50679.45506174784	84
50699.23166889019	51570.23606442767	84
51087.09053658405	51257.55308595715	84
49165.939001715655	50423.96576017085	84
50408.212689770764	51589.278189280434	84
49841.840152726676	51260.030711977415	84
50035.009261071864	51366.63202571745	84
51529.81124009847	50973.135234961126	84
51518.82969132321	49758.56426769359	84
50909.633257961446	51461.31414771363	84
49354.38037838647	49756.93996196992	84
49909.66647167599	50842.73525106918	84
51291.62260806872	50400.42275258387	84
49726.747647653494	51073.78520220045	84
50751.87752523713	51640.78197796499	84
51223.48825869304	51480.77280907361	84
51491.458713305525	50033.22598850193	84
51054.49608223373	51439.505239500344	84
50013.036620460094	51450.40049144105	84
50781.03686458135	51721.18367801858	84
51759.503233285715	50435.42983332751	84
49426.208707026824	49833.837900334824	84
50341.77854595618	49095.45278075795	84
49895.681276230294	49571.750312311386	84
49396.963449251074	50485.9667692459	84
51073.078798500326	51526.57787881902	84
50241.973318881384	49104.43417292737	84
51304.35063092603	51521.66033971839	84
51794.11175490409	50520.229411394655	84
49160.11409495857	50329.53599227363	84
50117.454706844335	51335.41690679	84
50691.94086232752	49252.74508484501	84
49606.70637225399	50823.116722501356	84
50836.13714976397	51623.96435711472	84
51517.538978877245	51438.90716911525	84
49574.57615600057	50605.91697725983	84
51828.86555663397	50678.354158767026	84
49394.22177319678	50571.892240781024	84
49243.70708072224	49734.24340470713	84
51473.278067516265	49909.650853164254	84
49878.38980456116	49679.57062828391	84
50459.56548321617	51661.66861495059	84
51497.4415351407	49672.252225495606	84
49917.66879967291	49292.99786098637	84
49784.2204079349	51142.10433751576	84
51593.94535834089	50064.19046803519	84
49679.13320897157	50669.92064699431	84
50909.17438600063	51569.620573843335	84
49938.304102515656	50654.48341365162	84
50235.4908480192	51684.52996200204	84
51465.58647779611	49590.26543345995	84
50693.43365872042	49162.55177807914	84
49323.53930217578	50633.04479321566	84
49039.869380817996	50281.616223272125	84
49978.09738171831	50335.77548843523	84
51508.821830035224	49516.89799755071	84
51560.53004022394	51324.35168330491	84
49187.125553947495	49659.555337214006	84
49593.35276673888	49791.34942622941	84
51431.0056592511	51146.90931397354	84
50702.82898044291	51319.46478878204	84
49825.783806878775	51001.703759022144	84
51012.654143608495	49459.99205124526	84
50845.39878360863	49252.2523504856	84
49566.10284812055	50922.185611940695	84
49516.49923462991	50812.82525335017	84
49240.796404242916	50604.80545251117	84
49546.686596827545	51014.08722329397	84
49318.04393764635	49670.40424189873	84
49467.187922646925	50627.08398916368	84
48957.719987055665	50306.167905890965	84
49082.82748731704	50049.192896337474	84
49537.4307635989	50686.87322897882	84
50902.587260296925	49185.328644823334	84
51684.08576564751	50313.24715636719	84
49846.19691625813	49237.605020780036	84
51519.84729274285	51532.15180356146	84
51377.44614356081	49574.02818623287	84
51597.61600157157	49487.867828078124	84
50542.50065100318	51632.20865384308	84
51312.82999870428	49517.759744223404	84
50983.761755201514	49225.01782765524	84
50009.65349505465	49174.63588948793	84
49109.505536312594	49606.657102642384	84
49091.79497905423	50476.17179098837	84
49497.64602211273	49777.04193444066	84
50119.51297033086	49206.135715866745	84
51031.28209073475	49144.54814347552	84
50532.311637674924	49312.09400178886	84
51156.08788879455	51554.690555249406	84
50923.31453813107	49294.32072176949	84
49461.835459647176	50733.27953065354	84
50164.260429824324	49067.83960907261	84
51669.48584597947	50223.56121870139	84
49225.26205104567	50697.3934173264	84
