# Supplementary material for: Abundant Topological Outliers in Social Media Data and Their Effect on Spatial Analysis
Source: PLoS One. 2016 Sep 9;11(9):e0162360. doi: 10.1371/journal.pone.0162360 (PMC5017681; doi:10.1371/journal.pone.0162360)
Supplement: S5 Dataset — See the respective attached file. (ZIP) [file pone.0162360.s005.zip › S5_overlap_lws/clust_86_95.csv]

50000.0	50000.0	0
50005.617866136956	50000.0519731636	0
50002.52047643192	50004.876090250946	0
50002.689334711264	50003.13657812308	0
49993.82957819091	50000.67820598295	0
49999.02133034173	50002.74311771021	0
50000.62508924751	49997.57153556058	0
50003.12463782944	50000.09610427862	0
49997.57385027558	49999.84121669528	0
50000.7474054147	50010.00724846448	0
49994.4714122237	50008.6578664922	0
50009.65697956892	49993.518401903086	0
50006.21919399996	50005.54852243241	0
50001.095320914435	50006.51696888545	0
49997.76648551505	50011.80979805977	0
49992.871942356476	50015.39754370275	0
50012.74981278483	49986.73871695857	0
50018.58647191826	49990.55611261125	0
49993.479156172514	50013.71835514086	0
50015.96499319302	50006.705808788436	0
49989.3655601913	50011.220919868014	0
50020.12901804716	49990.64524344877	0
49997.53397774438	50013.28163175991	0
49992.02291687238	49993.22394946702	0
49993.70087287382	50012.49075380555	0
50014.038708603686	50009.481436982765	0
49990.5206090736	50010.10707474396	0
49995.815075999715	50002.757859915895	0
49988.57262477311	50018.87567586168	0
49985.205754429204	50018.991416067714	0
50000.753092597726	50008.92987510806	0
50007.12835689727	50004.5064469943	0
49988.18316939765	50021.965627571284	0
50023.00980510928	50012.84799172331	0
50015.303310407464	50002.549411548316	0
50003.71952171015	50003.70894044671	0
50008.88986368925	49979.077652611086	0
49996.81979534139	49995.34390749475	0
49998.94671960802	49990.96645783639	0
50007.58827520875	49972.71365685861	0
50008.876317257826	50005.85307888341	0
50000.8144250401	50013.706889942834	0
50003.714838425534	50007.820901458785	0
50001.588387733704	49976.2283774819	0
50016.100105237405	50010.206884821266	0
50001.35678820628	50015.50812547974	0
49986.21253594532	50016.916857276745	0
49996.35393901498	50000.28888942667	0
50006.46273709469	50012.86513056279	0
50004.75420497777	50017.69122242193	0
50005.66435559645	50003.276707844845	0
49992.34798452613	50027.8751629872	0
49995.45944176766	50024.66749863028	0
49984.74545734642	50026.693621182414	0
49991.107740510946	50005.27986082665	0
50002.66515454976	50012.75072682848	0
49981.244047583124	50021.223953608634	0
50024.3612314805	50010.80504013063	0
49999.239320752036	49976.959525565035	0
49987.115787018316	50000.97386580161	0
50005.81254185144	49991.93259326773	0
50009.513775259125	50007.19859393015	0
50022.34214683989	50018.54227954308	0
50018.211643719034	49989.32904480352	0
50004.547079700096	49982.58527082029	0
49988.8456146988	49993.5372812326	0
49990.448020219235	50002.43383338751	0
49988.8883163795	50025.70348757823	0
49993.95605091015	49990.62298435866	0
49979.57349343251	50017.44743331287	0
49993.61998194337	49998.8335980756	0
50014.931316771435	49985.91142186888	0
49993.608343833825	49992.74728509485	0
49977.440538726456	50020.13597552961	0
50007.968850473684	50013.02057694987	0
50013.34750767807	50004.97356768187	0
50003.200530054564	50017.44372002275	0
49999.23305352258	50009.409663930746	0
49991.425046132455	50023.405105677804	0
49994.724523319564	50019.00029264135	0
49991.27881765631	50010.76046682384	0
50006.84586173645	49978.00618291794	0
50028.831314768526	50011.34911333689	0
50001.3612650346	49979.21196468529	0
50020.98863127538	50004.80596532164	0
49998.75093557429	49995.82732925432	0
49995.4441258003	49997.28253788326	0
49991.489081565116	50012.21829990068	0
50006.24099323281	50011.48454490207	0
50004.79866590971	49991.89932227533	0
50016.233772829895	50003.19904894724	0
50016.714459267714	50015.182749829175	0
50017.7315448403	50017.16734048088	0
50021.991572317085	50017.52189201108	0
50006.91518930322	49998.42962103721	0
50007.56048927315	49991.89347014625	0
49993.93809606977	49988.93913320493	0
49987.00664227186	50012.58033247648	0
49997.0858178483	50008.93395138812	0
49994.04919956522	50016.66461972759	0
50011.84285352973	50005.72617756539	0
50014.481944166946	50006.68362759123	0
50007.871174675056	49990.44715453634	0
49993.63386266311	50008.00409428245	0
50022.74306037996	50021.18141586944	0
50005.93254669708	49984.05523899566	0
49992.24889826113	50009.939607623324	0
50008.4427934885	49998.58463635654	0
50001.04290890485	50011.37214186102	0
49999.3052704781	49993.19977632991	0
50010.89753360852	50022.16578353757	0
49993.175524820836	50006.918569045156	0
50016.91622746796	49988.41137453173	0
50003.59408194109	50010.58844588422	0
49989.481770527505	49995.4861177332	0
49984.73585085144	49994.20070302458	0
50012.837114776354	49985.1365133406	0
50000.34305247011	50012.785151609714	0
49995.93687457166	50016.99500522154	0
50003.31097355637	49986.238309245724	0
50000.04605916713	50022.082498322925	0
49979.589436539696	50028.499326432466	0
49985.52414874005	50010.01286309389	0
50007.108907010544	50020.95847414887	0
49986.966473469394	49991.51938352491	0
49996.327747491756	49980.00227674999	0
49988.17212697217	49996.38698153703	0
50019.31313217457	50007.61923985611	0
49992.53588896353	50022.37133355393	0
49999.09466713823	50013.476121375024	0
50029.14446966455	50014.75448633938	0
50013.38928689112	50014.433837214296	0
49991.27886238349	50020.93796858425	0
49991.83480712943	49987.47643329798	0
50024.589045646135	50016.69583277622	0
49990.247207031265	50014.37724764673	0
50003.43966867959	49997.20275845644	0
49979.17630883298	50019.5881879999	0
50004.97473340724	50011.470830402024	0
50000.53356820436	50002.76897484182	0
50001.61653316917	50021.572832778234	0
50018.94424032681	49993.60663840168	0
50020.38047703234	50020.74765985587	0
50003.83350669472	50012.03122730116	0
49994.89504568151	50012.84439750901	0
49996.87682846905	50025.861913791916	0
49997.098711243336	49994.16967536577	0
50008.03526460013	50010.35644971345	0
50001.92318083519	50017.45295154525	0
50000.377491796935	49976.984220335165	0
50026.91338485968	50022.55672487124	0
50010.45322470468	49995.07446463879	0
50025.84685964897	50018.18498681671	0
49990.80211823522	49972.58716393453	0
49994.72272385651	50011.37120620343	0
50001.852378398005	50018.878474248006	0
49993.667654834906	49987.16892821146	0
50007.45552580738	50016.24722775261	0
50006.35128652182	50019.260102430024	0
50017.30387364059	50007.37394946992	0
49992.58703477916	49996.877168060775	0
50009.947620039384	50010.555094314834	0
49981.69947842373	50032.69512916941	0
49998.7770444248	50004.736977470784	0
49994.8396787193	50028.32619228644	0
49982.117999111564	50004.50644407321	0
50013.2587395598	49973.331376080634	0
50007.117533706994	50013.97330272922	0
49986.106936163014	50005.875429998	0
50001.72815943438	49991.6223069385	0
49998.46111792426	49998.329947724305	0
49993.05079443288	49995.51758079045	0
49989.09372078051	50029.30164552847	0
49992.520614717694	50005.040407713124	0
49983.052676738946	50016.443790599325	0
50009.99933301167	49987.13042252917	0
50015.98052851708	50019.71642252736	0
50016.21088632802	50021.48245778065	0
49998.70534882709	50006.917655615514	0
50009.12283055781	49982.086019546914	0
50019.024422535396	49979.180277617896	0
49990.26812337824	50030.2433063761	0
50003.491373859586	50026.35326489596	0
50014.994024579595	50017.72461282274	0
49999.503039100484	49979.993643984395	0
50016.59446989725	50011.704717480185	0
49987.5977680182	50016.2290938631	0
50006.390223561066	50006.65247227412	0
49981.80446184957	50026.90913270939	0
50031.93010862833	50017.21669287606	0
49987.002216492045	49994.37889454773	0
49985.92984921823	49988.95089163288	0
49987.43993140122	50031.405447704085	0
50013.74744611762	50012.43595942395	0
50018.7613895136	49998.645986736985	0
49976.04473665306	50022.98122919165	0
49987.940111189746	50038.4642042733	0
49998.49833424281	50015.34065276485	0
49994.770924699485	49982.39483626172	0
50000.81946056605	49989.27299020345	0
50016.92192325264	50018.480079521134	0
49995.77472700451	50009.82146876009	0
50025.69800720146	50020.491751462134	0
50013.55698775832	49971.58637274212	0
50011.00484594075	50005.00909070638	0
50026.67566909949	50012.980460931394	0
49997.33402353429	50017.842517393554	0
50004.40707653658	50000.68201633885	0
49990.062388632665	50021.873354042815	0
50007.94935946199	50000.55027054603	0
50021.52709422977	50008.28070517207	0
49974.42067889195	50019.43514323515	0
49993.46267817778	50033.181532471506	0
50011.86235055272	49996.41798817724	0
49987.663678211175	50043.84812144951	0
50007.67900232572	50007.70860501627	0
49994.15871647191	50038.08133593811	0
50007.33149770581	50022.79586273945	0
50012.948596504204	49999.23930996417	0
49994.60830319436	50003.57991862978	0
49983.259687413985	50006.67382320212	0
49987.767663779436	50025.748578925755	0
50000.377272225785	50031.02940101947	0
50006.200386445016	50001.51095319235	0
50025.26392312976	50023.16967630435	0
50013.22075925868	50006.565093937745	0
50016.585940684716	49986.990231434385	0
50010.34109688018	49983.7662747601	0
49986.57033639794	50020.426911942945	0
49995.74608418766	50014.093268935794	0
49979.820894012235	49999.83087349788	0
49992.848058799624	50018.606894891454	0
50009.49589345917	50004.08409166397	0
49995.445185531455	50015.34504338111	0
50012.65381958483	50021.704694713684	0
49996.32469968638	49986.25708256548	0
50015.35167753262	49996.81578074006	0
49986.545683340795	50011.15751195093	0
49999.01544000135	50031.23030123682	0
49984.04955694483	50033.704391224725	0
49996.34341982974	50016.06335658903	0
50003.28740459564	50033.504668726906	0
49991.228567853206	49998.994701024145	0
49998.48690694425	50034.82578726027	0
49978.796080530774	50029.228557862385	0
49972.68784987362	50023.40757561975	0
49979.767530607896	50006.443727209575	0
50003.901374846355	50022.071294366	0
50006.68412061943	49996.90955893893	0
49984.807419862154	50032.82916653138	0
49978.76889817724	50004.212907244015	0
50003.12234167268	49996.03595609164	0
50015.35949676402	49981.16546488212	0
50022.09116220106	50006.067597515845	0
49983.69614882663	49993.828876330015	0
49986.78398419033	50021.42345671076	0
49981.729597247	50017.71289487197	0
50005.12751088182	50026.85013294925	0
50006.22458721331	50010.28292114303	0
49996.483865586386	50007.00468741623	0
50009.52473506737	49992.39278211181	0
50014.49173332011	49995.93493838386	0
49994.50958438835	49996.90612479115	0
49987.59907203679	50009.38172949153	0
49984.960476002576	50031.0667794853	0
50008.74957161253	49994.92256567525	0
50010.46636301196	50003.077502344924	0
49984.148036034974	50017.19326230654	0
50004.971353289846	50029.65237519613	0
50012.70520670574	50000.99789815918	0
49989.42472028371	50007.06726861293	0
50027.670453407736	50018.20325321183	0
50011.440803861224	49968.8031552737	0
50037.945541020505	50011.155881581384	0
50001.96560497818	49985.14721363819	0
49991.94746759981	50013.46046976003	0
49999.00956378052	50025.146383235246	0
49982.77803511375	50003.13282277213	0
50014.11323694496	50000.20060613697	0
50023.13171616355	49987.58322604696	0
50004.21835121946	49971.40399318016	0
49990.15117831817	50013.05817990865	0
50008.16124251416	50039.635897582004	0
50007.9107866898	49997.54848848105	0
50000.976005797296	50001.37556251932	0
49996.1869171375	50012.1411597242	0
49981.777229712156	49995.12804494148	0
50010.25573551855	50024.995130932744	0
50002.20217308013	50029.874141640044	0
49990.618018822985	50036.4754032552	0
50022.654906278236	50014.17767062547	0
50000.18629733061	50004.775095715304	0
50025.70954018735	50015.05150700048	0
50028.39076938722	50013.5273054852	0
50004.52778030394	49989.54551679142	0
50016.11597760707	50023.63763528583	0
50012.06226017531	50002.80007589341	0
50015.57500712852	49976.59380574366	0
49994.04699387851	50036.766962947055	0
49994.23147591261	49994.86285691521	0
50014.20591833191	50001.96130031095	0
49991.086709624265	50026.4410707605	0
50011.53302681228	50007.14228004492	0
50017.28634181816	49997.76666689308	0
50009.97828130183	49998.98694511831	0
49998.42280858828	49997.16648699374	0
49981.63287193219	50012.98265475019	0
49991.38352638326	49994.802665766714	0
49998.19710648119	50026.74208698699	0
49989.2673735177	49992.100332574526	0
49983.60754580687	50026.18559871288	0
49994.711411941484	50029.90708723193	0
49985.614406423905	50041.25400036813	0
49989.39807355238	50009.12529163965	0
50001.85647537816	50002.18674254224	0
50007.411759296454	50011.884343995625	0
50012.52113279647	50010.93874121604	0
49995.30592486966	49991.43488924765	0
49979.11028741994	50021.34781520681	0
50011.93847514872	49994.777266105055	0
49997.2733219588	50022.30152669196	0
50003.09050523105	49994.98168183356	0
50023.58458192335	50010.008031241385	0
50024.400635161015	50015.63969515379	0
50009.31669316404	50000.960651664485	0
49988.547157255955	49986.54015875034	0
49987.42716531743	50019.481186598656	0
49984.02617602661	49992.260688525654	0
50006.996567558	50029.43673642438	0
50011.17538221257	50014.127750046806	0
49997.479248524534	50003.13788148927	0
50011.23886805816	49977.80876427163	0
49992.68056377014	50025.21909796744	0
50017.791785206966	50004.10504468356	0
49976.18799995448	50019.12711047864	0
50003.16269428631	50018.86082004992	0
50013.78688239874	50015.99415080916	0
50034.04869841953	50014.82994020081	0
50020.13939552426	49964.31969397732	0
49993.31683021726	50002.431098134926	0
49989.127824122916	50001.31052695597	0
49989.148691333205	50036.650567528675	0
49992.04054653573	50033.88130223572	0
49997.310770919445	50036.47767098101	0
50014.313896486216	50011.5437939993	0
49992.59109417176	50000.573211457	0
50003.566652880276	50030.50523785303	0
50008.267877108185	49989.07992392232	0
50003.849215893635	49983.772560070334	0
50027.92889428372	50020.7037335592	0
50021.73705097939	50009.564116499336	0
49979.67136981523	49996.9167302186	0
50023.68623823112	50004.8260394773	0
50008.60181165578	50003.29954302877	0
50007.03426341326	50002.78519483586	0
49994.34337435215	50032.255215823694	0
50008.65204366756	50021.587738195856	0
49991.824498461094	49968.903099107214	0
50018.683804969405	49969.64528418167	0
49994.911833902814	50002.06249770319	0
50016.093547154676	50001.04383182233	0
50014.49326475696	49993.41580814624	0
50010.70785577176	50012.68365077591	0
49992.09018308693	50030.92397957105	0
50009.82484592517	49966.31554819194	0
50009.86338540017	50029.15447883959	0
50017.04459773899	50009.42883168941	0
49975.05479511751	50020.48444939664	0
50018.814266957874	49976.935422037845	0
49972.86988915821	50011.1602949544	0
50018.73839936864	49964.38397057632	0
49986.31902075687	50007.88823209961	0
50037.84677869666	50013.49214320599	0
49986.7626497455	50022.57075428513	0
49991.27558686835	49997.38676047086	0
50021.65196854081	49986.9755175455	0
49991.72022925353	49991.05799227098	0
50014.31039277268	50003.195809406076	0
50006.33076488964	50021.85080608137	0
50002.45842725257	50020.733578880114	0
50011.95436890833	50032.05146346114	0
49976.475326719534	50026.32249645093	0
50004.463461898726	49974.22705170795	0
49979.26540775074	49998.92037446053	0
49985.75689271241	50024.974625693074	0
50016.455724572654	49985.246793367325	0
50017.17577699267	49991.01902038148	0
50000.601946745934	50034.29818728195	0
49992.16185760877	50007.363039662254	0
50008.80198918544	50016.70893323739	0
50008.86332272949	49997.23757014096	0
50005.45492158128	50004.812675392786	0
49969.349246922604	50022.47156029463	0
49976.08853392796	50028.32756045967	0
50002.331688862534	50006.25738942542	0
49985.74764509577	50012.984861611265	0
50002.02318493679	49998.08436648884	0
50001.91558525365	49975.034283284134	0
49999.095815587745	49982.605861267206	0
49978.35180052781	50017.54967237323	0
50012.38340044227	49979.87179005157	0
50023.600333695045	49993.823460517066	0
49990.4001842264	50016.861106052296	0
49996.075796262594	50028.875218757785	0
50009.63871960279	50009.357844056445	0
50014.32338329563	49980.620621059534	0
50004.370390024604	49999.55927239333	0
50009.933266449494	49981.04026973331	0
49998.279070073906	49989.14790118183	0
50000.09027862911	49985.965986953976	0
50007.58425433884	49982.493922115704	0
49993.48622997502	50027.222240225536	0
50017.4955434832	49965.03907990478	0
50010.51554905166	49989.16362642156	0
50017.824674773416	50002.22275061968	0
49990.75178922058	50034.86742795569	0
50021.88043196609	49961.175165641675	0
49996.64421145819	49998.7371607102	0
49991.75780021829	50019.4660592154	0
50027.913500418224	50017.15451996617	0
50013.81569746937	50019.689133858	0
50004.28831352451	50038.52084396365	0
49992.77931921248	49991.59900125161	0
49978.65701512325	50012.84377515613	0
50004.77482026446	49976.135135741635	0
49995.813684054854	50035.236614467474	0
49983.03468438865	50031.81985864512	0
50004.71734782377	49993.66931775265	0
50025.85747707013	50011.10938751277	0
49968.74387753086	50024.80184334084	0
49983.529336245294	50009.64252562868	0
49993.39848285341	50003.617739878144	0
50014.46718570509	49983.96089301351	0
50020.173441734536	50016.480228422304	0
50007.693507416174	50033.053834120445	0
49993.186312447346	50024.280714627246	0
49994.973836738965	50021.34108776201	0
49987.60408232425	50005.36708203352	0
50009.56722554615	49985.41140067304	0
50011.064823329914	50009.00448136461	0
49987.27549327144	50024.53233017405	0
50005.69923091442	49985.19514755773	0
49996.55414988045	49990.38935152011	0
49995.07237807018	50042.04749290123	0
49995.256284043724	50007.171566107325	0
50004.63754884523	50025.44366895706	0
49993.49255571869	49978.12434827637	0
49989.83621802233	50027.89987456958	0
50001.51715467434	50004.43497947403	0
50001.41748931328	50028.01783116377	0
49988.46472947548	50014.56638681003	0
49995.615601532205	49989.10904325816	0
49999.81186632161	50032.984149561446	0
50018.44718751919	50011.09523383245	0
50006.87791557796	49974.77446315902	0
49998.651631418616	50001.085531096855	0
49973.43281330659	50016.31538166456	0
49999.58320808095	50030.37685735507	0
49993.2894251306	50029.713716955564	0
49975.40500419498	50029.76201243983	0
50024.11542290242	50025.79299951493	0
49999.27756647585	49989.79791973968	0
49975.331603970415	50018.305052245814	0
49989.444688856944	50015.01093933485	0
49977.12504489644	49984.27347298042	0
49990.25690366514	49976.93831099457	0
50008.542487659186	50029.22940403769	0
50030.156146407935	50022.63532110915	0
49982.07322711716	50040.05289780173	0
50015.510839560164	49974.52445377229	0
49991.451148315326	50008.25060634001	0
50004.828070634074	50001.96933190945	0
50005.25330437662	49996.96558677492	0
49985.312292490395	50028.4759868639	0
50009.362837543355	50030.82482796203	0
50032.563228420164	50009.47854831758	0
49995.611104707394	50005.87596824924	0
50030.271117137454	50014.62710637189	0
49984.88558796916	50014.44361380154	0
49964.64000266914	50008.941933773196	0
49988.96237106808	50042.15384836116	0
50009.56366943694	49988.76303901595	0
50003.12119682203	50036.8696976103	0
49992.18350608743	49998.14283062459	0
49981.495117914346	49992.42868929224	0
49974.716587797215	50013.61636381599	0
50007.40338647013	50005.50670355559	0
50004.1132212756	50009.0422421293	0
50010.68776219184	50018.411945879954	0
50015.32555646248	49998.84607093262	0
50030.745394478356	50020.15587370813	0
50025.03173903792	49992.682176105074	0
49972.46927924088	49992.61330818193	0
49996.89332440772	50014.40214761091	0
50028.82168033592	50008.767927582856	0
50012.027869657475	49992.27122572834	0
49986.86969018716	50002.801212535116	0
50034.801909062	50011.167777959345	0
50022.083673384936	50010.63417620861	0
50009.30764203974	49972.31312632704	0
49915.06636144739	50051.2314501637	85
49989.80139901879	50101.571125215196	85
49822.361943438	50041.05876541919	85
49871.54808098411	49968.52894415385	85
49762.56542417997	50103.44239224474	85
49798.79554068926	49920.526999094036	85
49739.70277237681	50012.42440163278	85
49778.912834440336	49830.07750898273	85
49831.48020452029	50155.8451755094	85
49693.586460849954	49801.27013877972	85
49918.871066302214	50158.155063540915	85
49958.148614686645	49975.14658734496	85
49659.546120942054	49972.22384243038	85
49965.49465907709	49887.992149203266	85
49606.5829548751	49827.39020282729	85
49926.04551021339	50244.2815493294	85
49664.9126748848	50067.64874401877	85
49645.117768725955	49722.225339949575	85
49703.30814641349	49887.70229369063	85
49549.43580884196	49898.18753606096	85
49867.898460465665	49838.11675454282	85
49743.19030488584	49727.77465408844	85
50080.217513356445	50078.81636326921	85
50173.299376218274	50060.980676906525	85
49728.17965697337	50184.98600152636	85
49553.234228948524	49725.54076027518	85
49760.14023053417	50269.67689368354	85
50158.72508687607	50149.144280790744	85
49846.32215241445	50280.99121389979	85
49487.93874013674	49664.266711077355	85
49800.99014863494	49663.6238470277	85
49875.0883093212	49712.47316217712	85
49834.088983437716	50369.22028545528	85
49933.18454491712	49645.58802733037	85
49788.09494960027	49573.708594263546	85
49676.525978931444	50306.41298233613	85
49401.17354066538	49666.24171938255	85
50244.20833301672	50009.06853957914	85
49642.6409812007	50225.53522731367	85
49826.840691214034	49492.62220789481	85
50060.42991324662	50162.51262993547	85
50020.67760166089	50243.90321071204	85
49747.68346089646	50360.528667550265	85
49981.67892372674	50320.66490283729	85
49468.998614985074	49575.36820806764	85
49722.32012239167	50446.86888679508	85
50052.21985692484	49906.138873964795	85
49692.31626606747	49649.20536262152	85
50067.15183964441	49814.86690762698	85
49920.88565195546	50398.373085850486	85
50047.34213844461	50387.963485290515	85
49939.743454238414	50482.35503750914	85
49412.465654706364	49759.60493460522	85
50323.37830669227	50058.05125451756	85
50236.85206324055	49917.08559010412	85
50110.200408903234	50450.56558786559	85
50147.74148131357	49844.94484771989	85
50251.717481113985	50110.58051034929	85
50323.50799285911	49969.96041999598	85
49628.82019883904	50430.4219219855	85
49469.629757362854	49859.83855950474	85
49384.602179820715	49846.77341976541	85
49580.82137357007	50098.80855139971	85
49368.302836829236	49582.25385934498	85
49854.28787794658	50453.82974377557	85
50272.2857648492	50197.06443160198	85
50069.54228106621	50534.174768806704	85
49982.561779320364	50569.07082710577	85
49575.19288954692	50352.019491238105	85
49650.95554921522	49569.361559789024	85
50319.67220685376	49879.65031326683	85
49907.56585534719	50622.59745049988	85
49931.17249871653	49778.62598519691	85
49978.63127183244	49565.40876470708	85
49429.494532385586	49492.868789583634	85
50078.32657689751	49988.34755288402	85
49640.62709335301	50517.5603998526	85
50401.080933296	49917.92770299583	85
49539.40082807158	50442.482281348326	85
50102.69101718675	49731.73191344419	85
50489.12169169385	49951.1242975215	85
49573.17859528136	49635.28973502942	85
49403.168078832176	49405.50338556017	85
50052.78438681929	49650.93905656408	85
50413.84118815032	50042.350401555654	85
49468.24426814455	49345.68260121545	85
50161.25312434445	50548.725487399985	85
50393.99204174999	49824.83068792282	85
49908.30157172752	49458.56621475587	85
49819.96394905876	50644.725303520056	85
49524.395362004376	50278.78276440937	85
49734.89589506706	50611.566781418755	85
49545.32777180382	49385.30119573222	85
49307.10663609332	49804.508631474346	85
49468.34346816231	50497.005739014254	85
49556.172903005754	50184.45151494471	85
50247.059849620826	50286.80923063814	85
49563.07884053694	50565.98525753073	85
50478.28908632371	50105.759307983404	85
50155.84556765602	50291.76655227013	85
50569.50406632725	50125.40789853474	85
49768.18057421817	49419.413016445535	85
50207.18316070403	50624.5446783014	85
49219.94853580956	49772.93644788228	85
50286.35724142903	50368.80590795604	85
50177.097867639655	50708.178690296285	85
50152.24407835293	49651.22858557415	85
50392.6506464104	50128.50030065	85
49679.641521542246	49486.49435634502	85
49545.184743657526	49476.75581834615	85
49509.10723291203	50639.21488234229	85
49974.58889634071	49395.15200534107	85
50021.533558460535	50655.16150949299	85
49352.20020597617	49333.497376797284	85
49311.23868723663	49648.62933209637	85
49214.58382494434	49684.56483579712	85
50481.992862879735	49844.93612152146	85
49863.7166373909	50542.41738720074	85
50008.97574015838	49730.9698883002	85
49146.60801929974	49825.1943238385	85
50219.307843198345	49705.75672319088	85
50290.760562233954	49756.20334670293	85
49766.76795994466	50722.105690678414	85
49232.59707872081	49599.271207680074	85
49414.56442726199	50641.58747744565	85
49884.08731761611	49571.358624322194	85
49293.19023238231	49396.35600115666	85
50330.356406145016	50449.29045535982	85
50413.419241082185	49740.03965481361	85
50206.39318020459	50472.455759898716	85
50039.331452652244	49337.103209992325	85
49574.85161771812	50012.081393083194	85
49478.23117981574	50139.34984218357	85
49263.48129737745	49511.954768945376	85
49613.55100896292	49322.92139001718	85
49218.493519500385	49352.553057254365	85
49489.1790276679	49960.32010832745	85
49567.00094986228	49248.99278860684	85
50336.049758003566	50264.61013610595	85
50031.59845666229	49495.02542209328	85
50233.21188989797	50784.21444076966	85
50380.04926430745	50378.15980689435	85
50346.093415309195	49674.247270022184	85
49166.047535311955	49544.500302748966	85
50555.075267935004	50017.81275162854	85
49120.24305245905	49620.612161852434	85
49180.53991597482	49435.58725565731	85
49073.082064959824	49771.726445895176	85
49301.26106447122	49897.7631150622	85
49545.362908751165	49156.616133113646	85
49401.36223767727	49992.55265246598	85
50103.16892254749	49446.00920162065	85
50657.046788124986	50091.32742776017	85
50213.493317343135	49584.867085271064	85
50126.82095765542	49560.33400343045	85
49830.792524574776	49351.75077571179	85
49254.31112912484	49264.70358898698	85
49473.25815790133	49254.22404914664	85
49714.25933915956	50791.63883610834	85
50189.99787766752	49496.33769430589	85
50131.242544625595	49354.058057903814	85
49451.33559078193	49144.764458032274	85
49212.8395458351	49892.569492973125	85
50087.628389739155	50720.162831137815	85
49433.61382625393	50253.939084457415	85
49068.95378418648	49866.036284852875	85
49644.615125413606	50842.77721850618	85
49475.330049509634	50381.184825799915	85
50077.50821192836	50810.25713904896	85
50742.435903080295	50112.38635983511	85
49344.24899878652	49247.71937132002	85
49072.44661148949	49539.64293615036	85
50799.75854102225	50045.04287489639	85
49512.96191523132	50733.75525585978	85
49107.15209194832	49945.19075954631	85
49990.07070713153	50838.961181918254	85
49588.09778033987	50689.97648515418	85
50614.328620027656	49946.59170916709	85
49390.97222551589	50165.633773861555	85
48982.23441433073	49754.92472974577	85
49639.88183462605	49149.56462218961	85
50353.61770702254	49583.5458728953	85
49355.644265007286	50570.372772938754	85
50830.958176386666	50133.16124126697	85
49430.45006983702	49057.75116835787	85
49680.88415750846	49376.694464725	85
49254.267443279365	49976.814087602026	85
50312.90981648611	50817.445530530626	85
49122.09159443538	50038.76528799041	85
49207.32176133013	50065.07962766825	85
49006.95479996435	49926.69835841177	85
49352.265076767646	49109.58153226371	85
49713.73412310323	49290.52333874911	85
48995.76622581328	49584.55267489303	85
49726.73721571519	49117.23266514596	85
49515.33203801327	49030.278293754556	85
49382.981611035415	48979.3647266177	85
49512.55260742887	50825.97278453929	85
50883.845434039846	50064.375691203655	85
49411.42230248413	48897.61394023637	85
49293.694164296634	49010.23852596254	85
49317.723010130576	50106.28758460514	85
49820.692050317775	49124.67603531614	85
50398.50144698192	50857.85170523873	85
50295.68090085847	50607.44582160665	85
49267.87819492913	50553.27403077506	85
50301.402628576216	49511.9395856156	85
50899.63985713327	50188.341983868544	85
50976.895172525095	50233.311290754675	85
49008.158058093606	50014.05202897228	85
49097.09978485263	50129.26028327739	85
50976.29600709737	50142.850017373064	85
49131.35598886414	49353.599193610506	85
49211.94135058709	48962.70501883463	85
50462.13394490153	50343.059560148715	85
49798.294452517825	49248.92369385301	85
50391.87250269397	49505.99598714306	85
50066.7894471124	50898.95013886069	85
51063.531139908	50203.21341729689	85
49604.657187026256	50920.19660963853	85
50112.036574033395	50628.06043902115	85
49052.52180785567	49676.26322229303	85
49593.32381980937	49075.55626478385	85
49176.61444220457	49221.00695175448	85
49410.24526460337	50078.69158981357	85
50374.36026953785	49418.227870621915	85
49575.36451255365	48959.42040419513	85
50895.761557864884	50280.44824350505	85
51089.61239113211	50117.33202243696	85
49774.25396531222	50523.35251944938	85
49279.970597378975	49166.31103381215	85
49901.80094650251	49075.992256443875	85
50301.60844781517	50731.65779043072	85
49139.21691179439	49012.821522647086	85
50447.326386804096	50258.04199610616	85
49176.398510322826	50168.70109083178	85
49884.06023185233	49272.29100318314	85
50003.48741135432	50964.09189995836	85
50280.6444458628	50897.96165678497	85
50459.51604621475	50790.66212614815	85
50997.25256694381	50056.40355506464	85
49239.98793132415	49085.9152049324	85
49952.81632163348	49153.0234158926	85
50287.39029050482	49387.55103888735	85
50696.08014823004	49919.55956753587	85
49814.094612603665	49037.27988989149	85
49203.60797534019	50256.3372157743	85
50129.073933156316	50965.23466104969	85
49684.64126611458	49040.74216527847	85
49098.66352098583	49167.65339311045	85
48920.776934018795	49982.398388836955	85
50549.297017678575	50310.99817801051	85
49084.91191212005	49253.77126503967	85
50419.87233588927	50478.29960566994	85
49022.42376711481	50180.48494368123	85
49917.49330503132	50784.10934410901	85
49180.04203044011	50552.8143029494	85
49265.418346931925	48893.92643178873	85
50531.87454719977	49764.13091361626	85
48915.462000296204	50075.79514866175	85
50821.20119162048	50225.88819161195	85
50566.76063176186	49677.98731518165	85
49302.762648655	50647.50023576099	85
48886.54631168361	49897.6232161909	85
51181.58188753376	50139.141063991694	85
51239.483291582554	50207.446782954255	85
50862.19848243143	50363.602703308025	85
49206.825007740066	50468.280915153766	85
50721.41263032421	50008.49745034724	85
49413.478663009824	50731.06427947953	85
49283.87909506386	50220.526241086096	85
50211.4924775454	49317.89908215395	85
49673.25784408415	50708.81558887601	85
49559.77468366346	51003.33837681961	85
49340.22513369346	50484.71413024127	85
49633.277515450754	51059.408898476955	85
51061.6486015238	49990.73375037644	85
50530.4734907104	50211.84323076498	85
48808.380012937145	49857.92840146184	85
49059.11089567778	48969.57335795635	85
51003.30356525198	49927.301964617356	85
49044.65731606165	49360.632195683946	85
48997.36762727097	49256.18705307	85
49332.62085345057	48829.9684931356	85
48969.33716113269	49402.26081553993	85
49918.88305552243	50992.172585857894	85
50029.96178336416	49247.95044096611	85
50833.413492188745	50452.10736753703	85
49033.98350135258	49110.43008974871	85
50629.19899765932	49738.01473845858	85
51264.98538901534	50117.77754152737	85
49079.50037615997	50253.79791850309	85
49123.49695765122	50618.46259149901	85
50416.601930281766	49336.01716937598	85
50247.04504020893	50978.47819188115	85
49212.00060276556	50380.63478566954	85
50123.561381497	49249.50904123206	85
49805.53143583932	50805.75488540883	85
49047.50114431244	49449.57086470399	85
48963.071696904626	49168.56679994268	85
50642.35823805611	50178.12135180457	85
50751.536420802506	49845.573960657755	85
50119.72285749506	49162.97064781871	85
50649.85137809493	49633.78171552616	85
48721.651030780464	49835.842954276995	85
51220.78837794775	50039.65533445074	85
49087.63585770573	50346.0710346471	85
50742.36059543343	50432.40504807622	85
48955.00069961597	49668.398700433194	85
50183.837526528616	51039.15462144879	85
49148.673646563846	48899.10720238492	85
48814.26559975902	49945.86352715526	85
51323.41211697328	50246.76379458926	85
51162.37397318836	49975.856052272415	85
49510.87058640219	50925.937127778525	85
50186.8488631445	50885.145209047296	85
49976.17384015839	51062.8252616986	85
49386.61753023613	50370.16683775877	85
49470.223336162	48826.81961691957	85
49697.5038993117	51127.656480299316	85
50301.58218470656	51052.176279410094	85
49125.25857918567	50433.09946180179	85
50861.924851912765	50535.06792430008	85
48904.40429569509	49597.86157562759	85
48893.0702083976	49751.83827124472	85
49455.63947650209	50999.97977830121	85
50099.77045919458	51058.89165915444	85
49843.761832385295	48951.076719647775	85
50244.950080599076	51127.93719129499	85
48660.72021059314	49767.05897313079	85
49938.61827419446	48951.844950369916	85
50514.871940896504	50412.17776545138	85
49688.21064175316	50944.61912491661	85
50185.163110170106	50377.83530845194	85
50337.98456384084	51136.0426644435	85
50788.40811855837	49927.339931171504	85
48637.962324531356	49866.915856797496	85
50129.89772960108	49069.22094070981	85
50448.48913352979	50928.45689808923	85
48899.62718750129	49238.82458065731	85
50345.34916661353	50973.985871218814	85
50106.244530684715	51148.44077340429	85
48969.3146106119	48953.0080877196	85
50933.53787524748	49991.300747265566	85
50421.827404889504	51014.029667269664	85
50207.3411988764	49227.06440525989	85
50860.16548465626	49870.58686570631	85
49323.31399949416	48735.51420998872	85
50202.58144723301	49120.46873834672	85
49060.83085924842	48877.50191276446	85
49757.83380317863	48967.02275974427	85
48892.246927974156	49113.43270316501	85
50947.8904798348	50522.52253280025	85
50681.681650839884	50496.63594650881	85
49785.23699387616	51139.877993015594	85
49790.48574588696	51052.28252650114	85
50026.06249650184	48940.7213608429	85
50031.0265537969	49028.554564368824	85
48644.49083654582	49674.29217160535	85
50702.68959134799	49564.782425222256	85
50247.17779002403	49830.39330282106	85
50362.4204911629	49266.337091571935	85
49323.245489709014	50300.9609847696	85
48888.331538877304	49449.23762454948	85
50725.12715449183	49687.5380051903	85
51401.10415346217	50207.2135047907	85
50783.775343179776	50580.42928179662	85
50657.432547923345	49836.75473455318	85
50655.451957870966	50409.78409094153	85
48807.42646796852	49492.99963506185	85
50285.28496997561	49086.16316377956	85
49846.94482552498	50937.53517991943	85
49037.48973710035	50637.83667667238	85
49039.505624680256	50422.25470239818	85
49672.50982496503	51217.54457077626	85
48719.68897900006	49489.1129209059	85
51298.537970495396	49997.91529358334	85
50424.11805471885	51147.55455115532	85
50393.15005013128	50727.627600330154	85
50240.75862795248	49006.31434432983	85
49377.07536955279	50812.390595157536	85
50108.73032574386	48982.52677301121	85
51230.29757220376	50295.81681084044	85
49597.44177222821	51138.78432838449	85
50727.59331797961	50213.26216569397	85
48832.177978401625	49295.74514300557	85
50428.081442869865	49627.71614504216	85
50350.09835635587	49152.77056440467	85
51300.88490184036	50354.16169775582	85
49387.42362020216	50947.47248392168	85
50079.80535586964	51235.81530721569	85
49451.75720291022	48738.857503315405	85
50115.82643800003	51320.67635604993	85
49586.742083403245	50778.56603592026	85
48905.39745789153	49021.157051006536	85
48970.71370899512	50697.454204369635	85
51435.585459626695	50123.18816882097	85
50965.91108902195	49841.21564879415	85
50133.940301780414	48892.660902100375	85
48809.85289101128	49399.17943965349	85
49383.697568516975	48672.73417186702	85
50444.98759784526	49233.555004780654	85
48802.88078235544	49754.93006885344	85
49440.82196352134	51085.04740962675	85
50016.467133832804	51161.04887261969	85
49469.138857578924	48640.72390231967	85
50596.969744416	50531.48991575192	85
50098.78253991785	51409.556517744604	85
50572.60158390716	49586.20046427586	85
51383.35612995969	50393.94303127962	85
50472.17044957626	49472.99941038566	85
48660.23680402467	49558.835364549195	85
50569.11493093736	49855.80803195792	85
48819.27448565613	49665.217786286354	85
49419.79405826919	48565.31763485791	85
50638.86696348536	50325.03155975825	85
48660.6928836588	49415.3661194322	85
48942.87907978277	50786.92038316354	85
49509.326847819284	51142.41911953995	85
49776.26492289058	50887.628242625666	85
49746.207070456294	51268.810428832956	85
50191.572096151154	51425.44926204971	85
50807.564690071566	49727.4281802216	85
49824.646044059904	51310.32351975234	85
50728.32637629847	50342.54775452938	85
50867.29047640678	49659.964423300924	85
50854.23123077381	50637.07262585709	85
49281.075529268935	48651.69102562792	85
49224.564085969585	48723.40702420491	85
50033.175395490565	51352.292285905176	85
49354.87496623627	51116.031061559464	85
48814.794390517076	49205.40702669868	85
51169.03313782608	50360.07432989431	85
51065.06809773562	49857.5453915843	85
50487.87755271873	49154.04519211229	85
50232.49504883989	51510.72736250435	85
50446.47416334379	49077.86201800177	85
51485.702267038796	50232.906109001895	85
50132.34311883796	48803.53258321881	85
50273.805777862	51387.19408842421	85
48863.40754635372	48940.81580950503	85
51571.87930391639	50253.64238793255	85
50445.76234006413	51236.401982536045	85
48827.137613049854	50065.535478221165	85
51080.03983027071	50353.65190758671	85
50884.033186027045	49567.451148092	85
49823.79709882098	51221.61186938707	85
51432.50100658127	50322.44778448543	85
48855.97267888029	50817.59117245263	85
48766.59472213425	49126.67078292646	85
51101.7261284286	50443.36149944358	85
49329.707590468766	48572.74467145363	85
48914.5747083648	49330.99899906645	85
50517.52064266934	51179.30337908107	85
50669.94159396299	50585.3623076485	85
48579.978080503126	49798.468383213054	85
51602.91976644293	50338.92623570145	85
50973.75965335191	49584.61076364865	85
48603.069197626755	49484.70023147628	85
49026.611237353085	50549.59889548548	85
50993.26414126077	49493.99408048734	85
48712.62609660534	49924.400669752766	85
50972.24425552265	50325.432267584176	85
51071.569387563344	49538.26338846999	85
50986.4057315826	50417.335000062674	85
48723.45286666772	49624.18804112549	85
50573.54741221996	51249.61512525812	85
50511.224323256465	49300.381201646545	85
49137.39619298342	48722.08059033412	85
50267.68395798301	51589.54437533544	85
49513.834620656875	48564.124070269965	85
48519.665777246715	49452.389662804584	85
51522.827782194756	50122.24772095997	85
50904.391477872065	49745.494899399964	85
51017.4572969248	49666.51069404561	85
50927.9784136501	49433.233331704614	85
49641.16680390441	48903.32405032964	85
51125.14558886254	49785.34751569696	85
49785.03667930595	51389.37255836309	85
49961.809075311736	51230.05323787642	85
50048.356986927116	48771.28052297796	85
50506.59082137685	51085.68580986398	85
48737.094380038194	50085.16792565728	85
50942.71896106487	49344.577959971546	85
49507.92338611136	51236.97570365239	85
50912.15981935894	49260.99056210115	85
51470.237037548526	50422.32647842957	85
48651.55461176538	50115.99735272087	85
49548.25701058345	48692.25432656731	85
50358.23788880404	51423.39702096468	85
49336.72184723524	51022.523464655475	85
50508.02116035535	51316.81155657187	85
50373.69918968674	50570.185809447794	85
48891.955155751435	50650.2596020137	85
50192.441128344835	51647.04726712879	85
49428.72325754465	48477.97601996239	85
50543.2915649945	49381.336725155896	85
51437.335704600686	50505.793866185384	85
51158.63603894938	49550.77697692974	85
48670.38392684464	50025.20422875405	85
