# Supplementary material for: Abundant Topological Outliers in Social Media Data and Their Effect on Spatial Analysis
Source: PLoS One. 2016 Sep 9;11(9):e0162360. doi: 10.1371/journal.pone.0162360 (PMC5017681; doi:10.1371/journal.pone.0162360)
Supplement: S5 Dataset — See the respective attached file. (ZIP) [file pone.0162360.s005.zip › S5_overlap_lws/clust_87_96.csv]

50000.0	50000.0	0
50005.617866136956	50000.0519731636	0
50002.52047643192	50004.876090250946	0
50002.689334711264	50003.13657812308	0
49993.82957819091	50000.67820598295	0
49999.02133034173	50002.74311771021	0
50000.62508924751	49997.57153556058	0
50003.12463782944	50000.09610427862	0
49997.57385027558	49999.84121669528	0
50000.7474054147	50010.00724846448	0
49994.4714122237	50008.6578664922	0
50009.65697956892	49993.518401903086	0
50006.21919399996	50005.54852243241	0
50001.095320914435	50006.51696888545	0
49997.76648551505	50011.80979805977	0
49992.871942356476	50015.39754370275	0
50012.74981278483	49986.73871695857	0
50018.58647191826	49990.55611261125	0
49993.479156172514	50013.71835514086	0
50015.96499319302	50006.705808788436	0
49989.3655601913	50011.220919868014	0
50020.12901804716	49990.64524344877	0
49997.53397774438	50013.28163175991	0
49992.02291687238	49993.22394946702	0
49993.70087287382	50012.49075380555	0
50014.038708603686	50009.481436982765	0
49990.5206090736	50010.10707474396	0
49995.815075999715	50002.757859915895	0
49988.57262477311	50018.87567586168	0
49985.205754429204	50018.991416067714	0
50000.753092597726	50008.92987510806	0
50007.12835689727	50004.5064469943	0
49988.18316939765	50021.965627571284	0
50023.00980510928	50012.84799172331	0
50015.303310407464	50002.549411548316	0
50003.71952171015	50003.70894044671	0
50008.88986368925	49979.077652611086	0
49996.81979534139	49995.34390749475	0
49998.94671960802	49990.96645783639	0
50007.58827520875	49972.71365685861	0
50008.876317257826	50005.85307888341	0
50000.8144250401	50013.706889942834	0
50003.714838425534	50007.820901458785	0
50001.588387733704	49976.2283774819	0
50016.100105237405	50010.206884821266	0
50001.35678820628	50015.50812547974	0
49986.21253594532	50016.916857276745	0
49996.35393901498	50000.28888942667	0
50006.46273709469	50012.86513056279	0
50004.75420497777	50017.69122242193	0
50005.66435559645	50003.276707844845	0
49992.34798452613	50027.8751629872	0
49995.45944176766	50024.66749863028	0
49984.74545734642	50026.693621182414	0
49991.107740510946	50005.27986082665	0
50002.66515454976	50012.75072682848	0
49981.244047583124	50021.223953608634	0
50024.3612314805	50010.80504013063	0
49999.239320752036	49976.959525565035	0
49987.115787018316	50000.97386580161	0
50005.81254185144	49991.93259326773	0
50009.513775259125	50007.19859393015	0
50022.34214683989	50018.54227954308	0
50018.211643719034	49989.32904480352	0
50004.547079700096	49982.58527082029	0
49988.8456146988	49993.5372812326	0
49990.448020219235	50002.43383338751	0
49988.8883163795	50025.70348757823	0
49993.95605091015	49990.62298435866	0
49979.57349343251	50017.44743331287	0
49993.61998194337	49998.8335980756	0
50014.931316771435	49985.91142186888	0
49993.608343833825	49992.74728509485	0
49977.440538726456	50020.13597552961	0
50007.968850473684	50013.02057694987	0
50013.34750767807	50004.97356768187	0
50003.200530054564	50017.44372002275	0
49999.23305352258	50009.409663930746	0
49991.425046132455	50023.405105677804	0
49994.724523319564	50019.00029264135	0
49991.27881765631	50010.76046682384	0
50006.84586173645	49978.00618291794	0
50028.831314768526	50011.34911333689	0
50001.3612650346	49979.21196468529	0
50020.98863127538	50004.80596532164	0
49998.75093557429	49995.82732925432	0
49995.4441258003	49997.28253788326	0
49991.489081565116	50012.21829990068	0
50006.24099323281	50011.48454490207	0
50004.79866590971	49991.89932227533	0
50016.233772829895	50003.19904894724	0
50016.714459267714	50015.182749829175	0
50017.7315448403	50017.16734048088	0
50021.991572317085	50017.52189201108	0
50006.91518930322	49998.42962103721	0
50007.56048927315	49991.89347014625	0
49993.93809606977	49988.93913320493	0
49987.00664227186	50012.58033247648	0
49997.0858178483	50008.93395138812	0
49994.04919956522	50016.66461972759	0
50011.84285352973	50005.72617756539	0
50014.481944166946	50006.68362759123	0
50007.871174675056	49990.44715453634	0
49993.63386266311	50008.00409428245	0
50022.74306037996	50021.18141586944	0
50005.93254669708	49984.05523899566	0
49992.24889826113	50009.939607623324	0
50008.4427934885	49998.58463635654	0
50001.04290890485	50011.37214186102	0
49999.3052704781	49993.19977632991	0
50010.89753360852	50022.16578353757	0
49993.175524820836	50006.918569045156	0
50016.91622746796	49988.41137453173	0
50003.59408194109	50010.58844588422	0
49989.481770527505	49995.4861177332	0
49984.73585085144	49994.20070302458	0
50012.837114776354	49985.1365133406	0
50000.34305247011	50012.785151609714	0
49995.93687457166	50016.99500522154	0
50003.31097355637	49986.238309245724	0
50000.04605916713	50022.082498322925	0
49979.589436539696	50028.499326432466	0
49985.52414874005	50010.01286309389	0
50007.108907010544	50020.95847414887	0
49986.966473469394	49991.51938352491	0
49996.327747491756	49980.00227674999	0
49988.17212697217	49996.38698153703	0
50019.31313217457	50007.61923985611	0
49992.53588896353	50022.37133355393	0
49999.09466713823	50013.476121375024	0
50029.14446966455	50014.75448633938	0
50013.38928689112	50014.433837214296	0
49991.27886238349	50020.93796858425	0
49991.83480712943	49987.47643329798	0
50024.589045646135	50016.69583277622	0
49990.247207031265	50014.37724764673	0
50003.43966867959	49997.20275845644	0
49979.17630883298	50019.5881879999	0
50004.97473340724	50011.470830402024	0
50000.53356820436	50002.76897484182	0
50001.61653316917	50021.572832778234	0
50018.94424032681	49993.60663840168	0
50020.38047703234	50020.74765985587	0
50003.83350669472	50012.03122730116	0
49994.89504568151	50012.84439750901	0
49996.87682846905	50025.861913791916	0
49997.098711243336	49994.16967536577	0
50008.03526460013	50010.35644971345	0
50001.92318083519	50017.45295154525	0
50000.377491796935	49976.984220335165	0
50026.91338485968	50022.55672487124	0
50010.45322470468	49995.07446463879	0
50025.84685964897	50018.18498681671	0
49990.80211823522	49972.58716393453	0
49994.72272385651	50011.37120620343	0
50001.852378398005	50018.878474248006	0
49993.667654834906	49987.16892821146	0
50007.45552580738	50016.24722775261	0
50006.35128652182	50019.260102430024	0
50017.30387364059	50007.37394946992	0
49992.58703477916	49996.877168060775	0
50009.947620039384	50010.555094314834	0
49981.69947842373	50032.69512916941	0
49998.7770444248	50004.736977470784	0
49994.8396787193	50028.32619228644	0
49982.117999111564	50004.50644407321	0
50013.2587395598	49973.331376080634	0
50007.117533706994	50013.97330272922	0
49986.106936163014	50005.875429998	0
50001.72815943438	49991.6223069385	0
49998.46111792426	49998.329947724305	0
49993.05079443288	49995.51758079045	0
49989.09372078051	50029.30164552847	0
49992.520614717694	50005.040407713124	0
49983.052676738946	50016.443790599325	0
50009.99933301167	49987.13042252917	0
50015.98052851708	50019.71642252736	0
50016.21088632802	50021.48245778065	0
49998.70534882709	50006.917655615514	0
50009.12283055781	49982.086019546914	0
50019.024422535396	49979.180277617896	0
49990.26812337824	50030.2433063761	0
50003.491373859586	50026.35326489596	0
50014.994024579595	50017.72461282274	0
49999.503039100484	49979.993643984395	0
50016.59446989725	50011.704717480185	0
49987.5977680182	50016.2290938631	0
50006.390223561066	50006.65247227412	0
49981.80446184957	50026.90913270939	0
50031.93010862833	50017.21669287606	0
49987.002216492045	49994.37889454773	0
49985.92984921823	49988.95089163288	0
49987.43993140122	50031.405447704085	0
50013.74744611762	50012.43595942395	0
50018.7613895136	49998.645986736985	0
49976.04473665306	50022.98122919165	0
49987.940111189746	50038.4642042733	0
49998.49833424281	50015.34065276485	0
49994.770924699485	49982.39483626172	0
50000.81946056605	49989.27299020345	0
50016.92192325264	50018.480079521134	0
49995.77472700451	50009.82146876009	0
50025.69800720146	50020.491751462134	0
50013.55698775832	49971.58637274212	0
50011.00484594075	50005.00909070638	0
50026.67566909949	50012.980460931394	0
49997.33402353429	50017.842517393554	0
50004.40707653658	50000.68201633885	0
49990.062388632665	50021.873354042815	0
50007.94935946199	50000.55027054603	0
50021.52709422977	50008.28070517207	0
49974.42067889195	50019.43514323515	0
49993.46267817778	50033.181532471506	0
50011.86235055272	49996.41798817724	0
49987.663678211175	50043.84812144951	0
50007.67900232572	50007.70860501627	0
49994.15871647191	50038.08133593811	0
50007.33149770581	50022.79586273945	0
50012.948596504204	49999.23930996417	0
49994.60830319436	50003.57991862978	0
49983.259687413985	50006.67382320212	0
49987.767663779436	50025.748578925755	0
50000.377272225785	50031.02940101947	0
50006.200386445016	50001.51095319235	0
50025.26392312976	50023.16967630435	0
50013.22075925868	50006.565093937745	0
50016.585940684716	49986.990231434385	0
50010.34109688018	49983.7662747601	0
49986.57033639794	50020.426911942945	0
49995.74608418766	50014.093268935794	0
49979.820894012235	49999.83087349788	0
49992.848058799624	50018.606894891454	0
50009.49589345917	50004.08409166397	0
49995.445185531455	50015.34504338111	0
50012.65381958483	50021.704694713684	0
49996.32469968638	49986.25708256548	0
50015.35167753262	49996.81578074006	0
49986.545683340795	50011.15751195093	0
49999.01544000135	50031.23030123682	0
49984.04955694483	50033.704391224725	0
49996.34341982974	50016.06335658903	0
50003.28740459564	50033.504668726906	0
49991.228567853206	49998.994701024145	0
49998.48690694425	50034.82578726027	0
49978.796080530774	50029.228557862385	0
49972.68784987362	50023.40757561975	0
49979.767530607896	50006.443727209575	0
50003.901374846355	50022.071294366	0
50006.68412061943	49996.90955893893	0
49984.807419862154	50032.82916653138	0
49978.76889817724	50004.212907244015	0
50003.12234167268	49996.03595609164	0
50015.35949676402	49981.16546488212	0
50022.09116220106	50006.067597515845	0
49983.69614882663	49993.828876330015	0
49986.78398419033	50021.42345671076	0
49981.729597247	50017.71289487197	0
50005.12751088182	50026.85013294925	0
50006.22458721331	50010.28292114303	0
49996.483865586386	50007.00468741623	0
50009.52473506737	49992.39278211181	0
50014.49173332011	49995.93493838386	0
49994.50958438835	49996.90612479115	0
49987.59907203679	50009.38172949153	0
49984.960476002576	50031.0667794853	0
50008.74957161253	49994.92256567525	0
50010.46636301196	50003.077502344924	0
49984.148036034974	50017.19326230654	0
50004.971353289846	50029.65237519613	0
50012.70520670574	50000.99789815918	0
49989.42472028371	50007.06726861293	0
50027.670453407736	50018.20325321183	0
50011.440803861224	49968.8031552737	0
50037.945541020505	50011.155881581384	0
50001.96560497818	49985.14721363819	0
49991.94746759981	50013.46046976003	0
49999.00956378052	50025.146383235246	0
49982.77803511375	50003.13282277213	0
50014.11323694496	50000.20060613697	0
50023.13171616355	49987.58322604696	0
50004.21835121946	49971.40399318016	0
49990.15117831817	50013.05817990865	0
50008.16124251416	50039.635897582004	0
50007.9107866898	49997.54848848105	0
50000.976005797296	50001.37556251932	0
49996.1869171375	50012.1411597242	0
49981.777229712156	49995.12804494148	0
50010.25573551855	50024.995130932744	0
50002.20217308013	50029.874141640044	0
49990.618018822985	50036.4754032552	0
50022.654906278236	50014.17767062547	0
50000.18629733061	50004.775095715304	0
50025.70954018735	50015.05150700048	0
50028.39076938722	50013.5273054852	0
50004.52778030394	49989.54551679142	0
50016.11597760707	50023.63763528583	0
50012.06226017531	50002.80007589341	0
50015.57500712852	49976.59380574366	0
49994.04699387851	50036.766962947055	0
49994.23147591261	49994.86285691521	0
50014.20591833191	50001.96130031095	0
49991.086709624265	50026.4410707605	0
50011.53302681228	50007.14228004492	0
50017.28634181816	49997.76666689308	0
50009.97828130183	49998.98694511831	0
49998.42280858828	49997.16648699374	0
49981.63287193219	50012.98265475019	0
49991.38352638326	49994.802665766714	0
49998.19710648119	50026.74208698699	0
49989.2673735177	49992.100332574526	0
49983.60754580687	50026.18559871288	0
49994.711411941484	50029.90708723193	0
49985.614406423905	50041.25400036813	0
49989.39807355238	50009.12529163965	0
50001.85647537816	50002.18674254224	0
50007.411759296454	50011.884343995625	0
50012.52113279647	50010.93874121604	0
49995.30592486966	49991.43488924765	0
49979.11028741994	50021.34781520681	0
50011.93847514872	49994.777266105055	0
49997.2733219588	50022.30152669196	0
50003.09050523105	49994.98168183356	0
50023.58458192335	50010.008031241385	0
50024.400635161015	50015.63969515379	0
50009.31669316404	50000.960651664485	0
49988.547157255955	49986.54015875034	0
49987.42716531743	50019.481186598656	0
49984.02617602661	49992.260688525654	0
50006.996567558	50029.43673642438	0
50011.17538221257	50014.127750046806	0
49997.479248524534	50003.13788148927	0
50011.23886805816	49977.80876427163	0
49992.68056377014	50025.21909796744	0
50017.791785206966	50004.10504468356	0
49976.18799995448	50019.12711047864	0
50003.16269428631	50018.86082004992	0
50013.78688239874	50015.99415080916	0
50034.04869841953	50014.82994020081	0
50020.13939552426	49964.31969397732	0
49993.31683021726	50002.431098134926	0
49989.127824122916	50001.31052695597	0
49989.148691333205	50036.650567528675	0
49992.04054653573	50033.88130223572	0
49997.310770919445	50036.47767098101	0
50014.313896486216	50011.5437939993	0
49992.59109417176	50000.573211457	0
50003.566652880276	50030.50523785303	0
50008.267877108185	49989.07992392232	0
50003.849215893635	49983.772560070334	0
50027.92889428372	50020.7037335592	0
50021.73705097939	50009.564116499336	0
49979.67136981523	49996.9167302186	0
50023.68623823112	50004.8260394773	0
50008.60181165578	50003.29954302877	0
50007.03426341326	50002.78519483586	0
49994.34337435215	50032.255215823694	0
50008.65204366756	50021.587738195856	0
49991.824498461094	49968.903099107214	0
50018.683804969405	49969.64528418167	0
49994.911833902814	50002.06249770319	0
50016.093547154676	50001.04383182233	0
50014.49326475696	49993.41580814624	0
50010.70785577176	50012.68365077591	0
49992.09018308693	50030.92397957105	0
50009.82484592517	49966.31554819194	0
50009.86338540017	50029.15447883959	0
50017.04459773899	50009.42883168941	0
49975.05479511751	50020.48444939664	0
50018.814266957874	49976.935422037845	0
49972.86988915821	50011.1602949544	0
50018.73839936864	49964.38397057632	0
49986.31902075687	50007.88823209961	0
50037.84677869666	50013.49214320599	0
49986.7626497455	50022.57075428513	0
49991.27558686835	49997.38676047086	0
50021.65196854081	49986.9755175455	0
49991.72022925353	49991.05799227098	0
50014.31039277268	50003.195809406076	0
50006.33076488964	50021.85080608137	0
50002.45842725257	50020.733578880114	0
50011.95436890833	50032.05146346114	0
49976.475326719534	50026.32249645093	0
50004.463461898726	49974.22705170795	0
49979.26540775074	49998.92037446053	0
49985.75689271241	50024.974625693074	0
50016.455724572654	49985.246793367325	0
50017.17577699267	49991.01902038148	0
50000.601946745934	50034.29818728195	0
49992.16185760877	50007.363039662254	0
50008.80198918544	50016.70893323739	0
50008.86332272949	49997.23757014096	0
50005.45492158128	50004.812675392786	0
49969.349246922604	50022.47156029463	0
49976.08853392796	50028.32756045967	0
50002.331688862534	50006.25738942542	0
49985.74764509577	50012.984861611265	0
50002.02318493679	49998.08436648884	0
50001.91558525365	49975.034283284134	0
49999.095815587745	49982.605861267206	0
49978.35180052781	50017.54967237323	0
50012.38340044227	49979.87179005157	0
50023.600333695045	49993.823460517066	0
49990.4001842264	50016.861106052296	0
49996.075796262594	50028.875218757785	0
50009.63871960279	50009.357844056445	0
50014.32338329563	49980.620621059534	0
50004.370390024604	49999.55927239333	0
50009.933266449494	49981.04026973331	0
49998.279070073906	49989.14790118183	0
50000.09027862911	49985.965986953976	0
50007.58425433884	49982.493922115704	0
49993.48622997502	50027.222240225536	0
50017.4955434832	49965.03907990478	0
50010.51554905166	49989.16362642156	0
50017.824674773416	50002.22275061968	0
49990.75178922058	50034.86742795569	0
50021.88043196609	49961.175165641675	0
49996.64421145819	49998.7371607102	0
49991.75780021829	50019.4660592154	0
50027.913500418224	50017.15451996617	0
50013.81569746937	50019.689133858	0
50004.28831352451	50038.52084396365	0
49992.77931921248	49991.59900125161	0
49978.65701512325	50012.84377515613	0
50004.77482026446	49976.135135741635	0
49995.813684054854	50035.236614467474	0
49983.03468438865	50031.81985864512	0
50004.71734782377	49993.66931775265	0
50025.85747707013	50011.10938751277	0
49968.74387753086	50024.80184334084	0
49983.529336245294	50009.64252562868	0
49993.39848285341	50003.617739878144	0
50014.46718570509	49983.96089301351	0
50020.173441734536	50016.480228422304	0
50007.693507416174	50033.053834120445	0
49993.186312447346	50024.280714627246	0
49994.973836738965	50021.34108776201	0
49987.60408232425	50005.36708203352	0
50009.56722554615	49985.41140067304	0
50011.064823329914	50009.00448136461	0
49987.27549327144	50024.53233017405	0
50005.69923091442	49985.19514755773	0
49996.55414988045	49990.38935152011	0
49995.07237807018	50042.04749290123	0
49995.256284043724	50007.171566107325	0
50004.63754884523	50025.44366895706	0
49993.49255571869	49978.12434827637	0
49989.83621802233	50027.89987456958	0
50001.51715467434	50004.43497947403	0
50001.41748931328	50028.01783116377	0
49988.46472947548	50014.56638681003	0
49995.615601532205	49989.10904325816	0
49999.81186632161	50032.984149561446	0
50018.44718751919	50011.09523383245	0
50006.87791557796	49974.77446315902	0
49998.651631418616	50001.085531096855	0
49973.43281330659	50016.31538166456	0
49999.58320808095	50030.37685735507	0
49993.2894251306	50029.713716955564	0
49975.40500419498	50029.76201243983	0
50024.11542290242	50025.79299951493	0
49999.27756647585	49989.79791973968	0
49975.331603970415	50018.305052245814	0
49989.444688856944	50015.01093933485	0
49977.12504489644	49984.27347298042	0
49990.25690366514	49976.93831099457	0
50008.542487659186	50029.22940403769	0
50030.156146407935	50022.63532110915	0
49982.07322711716	50040.05289780173	0
50015.510839560164	49974.52445377229	0
49991.451148315326	50008.25060634001	0
50004.828070634074	50001.96933190945	0
50005.25330437662	49996.96558677492	0
49985.312292490395	50028.4759868639	0
50009.362837543355	50030.82482796203	0
50032.563228420164	50009.47854831758	0
49995.611104707394	50005.87596824924	0
50030.271117137454	50014.62710637189	0
49984.88558796916	50014.44361380154	0
49964.64000266914	50008.941933773196	0
49988.96237106808	50042.15384836116	0
50009.56366943694	49988.76303901595	0
50003.12119682203	50036.8696976103	0
49992.18350608743	49998.14283062459	0
49981.495117914346	49992.42868929224	0
49974.716587797215	50013.61636381599	0
50007.40338647013	50005.50670355559	0
50004.1132212756	50009.0422421293	0
50010.68776219184	50018.411945879954	0
50015.32555646248	49998.84607093262	0
50030.745394478356	50020.15587370813	0
50025.03173903792	49992.682176105074	0
49972.46927924088	49992.61330818193	0
49996.89332440772	50014.40214761091	0
50028.82168033592	50008.767927582856	0
50012.027869657475	49992.27122572834	0
49986.86969018716	50002.801212535116	0
50034.801909062	50011.167777959345	0
50022.083673384936	50010.63417620861	0
50009.30764203974	49972.31312632704	0
49968.75335560473	49917.89808680808	86
50042.51994057786	49971.36191254741	86
49907.12010688072	49984.82691157947	86
50087.88543227969	49890.272784120476	86
50100.946656241445	49799.319669514254	86
49880.760120467494	49884.512851764775	86
50089.91997409384	49712.892754414665	86
49930.84326574892	49805.65936564467	86
50158.673201459016	49659.353228325745	86
50119.685344356534	50012.49567616949	86
50181.09271597114	49895.55312943084	86
50015.63425015769	49828.10013529633	86
49987.94067637655	49734.781544599486	86
49899.27229003094	49716.434107164445	86
50211.18796706734	50038.83845231333	86
50073.481936901626	49618.050869519095	86
49804.74025897869	49841.727675438764	86
50076.169728159555	50090.54312473115	86
49870.32533209462	50067.82162909442	86
49922.244167099714	50146.395175408696	86
49785.950576749776	50032.689102625576	86
49890.81148205021	50235.87752514071	86
49945.36908032206	50308.98137351671	86
49800.13507822759	50263.64300435152	86
50249.75865756993	49957.27476399538	86
50061.24527230543	49528.61180537814	86
50184.81562548655	49769.44794834217	86
50218.55608073625	50133.92603312153	86
50303.893940981194	50160.85747779454	86
50322.77863800103	49897.32177603222	86
50015.766108316304	50368.13591793239	86
50142.876304440135	50186.69357655599	86
49984.35626144685	49586.555757458096	86
49824.90476582233	49954.777127973284	86
49911.73183240726	50398.603394390615	86
50071.68953194392	49435.75747593239	86
50017.601438630234	50155.51575749458	86
50273.71792248653	49747.90165379215	86
49797.81296265511	50120.80334285862	86
49708.54383522426	50281.4765109582	86
49736.475007345536	49924.68688244347	86
50081.016430194286	50251.29602039587	86
50182.57565661239	50267.63376502806	86
50247.614590606725	50329.680862330795	86
49658.64397402198	49974.143360585076	86
50149.57937488364	49517.072758701455	86
50218.01843399791	49592.267116982606	86
49981.41684501098	49421.73290350314	86
49932.279595814936	49502.69732037907	86
50254.52559992252	49837.087902449646	86
50411.14225001287	49864.61332018	86
50455.23916457161	49942.50905213906	86
49630.50948144212	50226.50551983432	86
50316.3407077729	50272.73409675296	86
49863.60203601162	50477.80065187948	86
49721.46054850536	50374.77470007886	86
49827.72653437822	49658.990065880396	86
49679.59122316539	50146.13348474265	86
49982.975388629944	49334.153414560344	86
50159.86751795421	49404.062877815944	86
50018.36831593547	50455.54613809233	86
50252.58962615981	49397.85007858115	86
49551.17853150486	50183.19933553393	86
49880.08985295549	49578.629984968364	86
49815.78786988952	49745.19065333299	86
49893.127791300685	49300.67479610134	86
49914.465072945	49214.65578439937	86
50325.788807216886	50381.78081087622	86
50199.421708222646	49320.57300311687	86
50110.30948228632	49297.82790302125	86
49600.10678246976	50102.47315357078	86
49866.67388366677	50566.531779295685	86
49778.79232211402	50449.03965615122	86
50324.20476845309	50005.51179666244	86
49474.1520085028	50129.05394109202	86
49501.154057021085	50259.07823651235	86
49519.58410237816	50049.248768159894	86
50364.03558826299	49735.28180850632	86
50366.397117761895	50461.84708955779	86
49379.63087318252	50139.429530594236	86
49913.49695737631	50647.2566974841	86
49837.2063822191	50349.68275317019	86
50466.81072603552	49796.15593489108	86
49295.98705627224	50183.95289786482	86
50531.55891974337	49890.61151454978	86
50194.89125257584	49224.982436587205	86
50172.372653101644	49135.03621389158	86
50321.67552988877	50543.58750456899	86
49844.01452652796	49475.00100223219	86
50110.81309316626	50468.83536109183	86
49812.36390843802	49347.88871958195	86
50403.20634588114	50250.25554800551	86
50101.15685380764	49083.23864343157	86
49898.022727508025	49395.979363100996	86
49209.710709099454	50220.98512219751	86
50013.290076424	49056.92611331786	86
49826.510662867666	50649.03494891875	86
49724.69316070542	49772.43432865628	86
49774.69477020132	50552.37769259888	86
50561.091025137706	49796.07087475562	86
49990.937493019956	50702.679546823376	86
50414.875120888115	50388.28588505182	86
50051.63696611685	48976.84578523839	86
49419.13795633033	50060.8216255363	86
50388.14719417946	50072.825706943135	86
49211.09950556113	50315.35170255872	86
50240.19853339427	49076.51311955102	86
49128.272795352554	50343.09220603557	86
49952.331040654855	50535.57527401895	86
49766.907996193586	49430.25688431887	86
50295.27768969382	49539.31600504304	86
50271.22637424908	49270.28711154574	86
49822.70458045836	50743.870620026115	86
50355.077404239106	49607.23660478777	86
50344.0820110712	49323.83270815175	86
50480.63736967973	50320.95028853	86
50265.057943915366	50613.027003263596	86
49695.92986305911	50488.19973557657	86
50014.93370665718	50787.87347355765	86
49894.28235347313	50797.231638552184	86
50103.420430461934	50816.45434929351	86
49983.87375245312	50074.15109294119	86
50041.53601232492	50569.594638827184	86
49788.58826715839	49263.73208518769	86
50141.63466898958	50351.25630185644	86
50168.015179151036	50882.40666033149	86
49673.59241817613	49408.1549399357	86
50280.4522467262	49660.00293701513	86
50647.128467326314	49755.72276261485	86
50175.202656237416	50760.78664030232	86
50326.306489886614	49051.41894419653	86
50362.32070448968	49409.57046127984	86
50241.79955668281	50829.49680307074	86
49654.50835788187	49877.928209562735	86
50452.00563098291	50496.483585825	86
50479.90364890786	50026.550757919395	86
49699.77716604215	50056.74974741678	86
50566.02169983829	50058.227490147445	86
50585.429820283665	50148.76351331027	86
49673.12134140889	49701.139256656235	86
49996.5965026119	50878.01465827042	86
50291.180218331756	50698.50292125639	86
50458.027689393006	50132.54736356738	86
50189.66335557554	48996.79670241261	86
49242.2695831379	50104.61524707586	86
49975.182085610686	50962.63378976288	86
49700.654616035885	49323.242394049215	86
50529.048036546315	50446.38937538658	86
50335.59003129434	50776.76008810015	86
50412.33413194373	49066.24901134894	86
50366.21280836791	50640.116690440795	86
49174.47250805997	50418.00561868928	86
50544.530572312055	50252.44681514373	86
50652.86807975246	50025.56735593162	86
49789.64860526628	49568.29361116262	86
50515.65646556374	49715.15364766708	86
50494.12747460197	49098.93065781622	86
50433.1744250713	49658.53294188547	86
50066.241668239825	49216.14883552041	86
50106.64691624672	48904.40780553304	86
50202.29459253862	48898.490342707504	86
50735.022336878465	49740.767935007534	86
49983.69470219873	48918.7769687807	86
49472.51046171157	50343.22316699474	86
50348.30658522524	49215.22433164959	86
50594.62657363958	49662.03376155465	86
49086.87175140606	50455.46454380195	86
49688.18941746225	50576.0891501471	86
50221.849889290614	50537.360954874035	86
49496.60776912876	50431.86517260091	86
49599.89466984067	49357.19766889405	86
49147.36601466438	50108.06452635309	86
49993.52816568499	49143.77538073929	86
50739.33110944466	50038.06797526786	86
50790.06864452189	49957.348051156725	86
50672.8627501953	50132.500143622565	86
50271.071636774424	48844.03717411161	86
50519.498681046745	50564.09004752725	86
50789.917477576135	49668.86321988441	86
50590.41047211997	50334.70133079284	86
50482.256159302924	50651.738516190875	86
49610.31508908736	50318.522871684654	86
50151.184140751124	50596.70661935684	86
49040.289909580155	50309.753279836514	86
50427.31474825407	49285.17083487626	86
50209.09856410329	48773.82390628125	86
49518.49400503142	49400.01872435567	86
50454.80847830607	49395.46656529665	86
49707.45541856714	49230.145400362904	86
49192.380300281984	50031.20329546222	86
49446.19452609466	49344.60264797282	86
49925.364072976205	49043.1368872635	86
50252.759880612415	50925.351414867975	86
49846.45793719143	49082.48896125101	86
50679.6122573805	50367.953659282415	86
49770.095674335	49169.29218594601	86
49407.50171544325	50229.375109045985	86
50738.82478412325	50200.6365101341	86
50045.238731469326	51016.49144927041	86
49894.13211069792	50929.17181058939	86
50580.03149833165	49573.87804810294	86
50431.21023872335	48976.724890790836	86
50120.127583610265	48740.48711702232	86
50873.27236400314	49711.793841848266	86
50877.50741277737	49990.02689222561	86
49453.57049154472	49976.722018003245	86
50325.52544598346	50872.291348740095	86
50078.16006914835	50715.102386291896	86
50286.735633592325	48933.59427497703	86
50336.65878666855	50967.634312697766	86
50401.246774241175	51026.8486544055	86
50543.61081668131	49389.88532839155	86
50211.53569265341	51002.941046023334	86
49018.15335297376	50520.39734197428	86
50650.147611920336	50453.93652328557	86
50962.175816139315	49695.969951340354	86
50489.37547669761	51027.72455473903	86
49402.0803418387	50395.82983696822	86
50420.73612066997	50741.08575755687	86
50656.88210906364	50249.33365275325	86
50033.926825736264	51111.00637144568	86
49591.22595662593	49460.67774801373	86
49100.569574609755	50569.31978050389	86
50589.92797844587	49960.103902686984	86
50453.948735402126	49201.73724778792	86
49700.29520192403	49565.495103488865	86
50924.45643477946	49790.17142486539	86
50612.1545108922	49455.00571678237	86
49735.28370645962	50751.6725551703	86
49627.47470555199	49271.566435185014	86
49066.87372868369	50071.868489868415	86
50757.896454160924	50421.77468035645	86
49466.21273009836	49882.35139490255	86
49664.872807613625	50812.22420758213	86
50406.680331918644	50839.29384802113	86
49605.89344481294	50606.84970562729	86
50489.7022502572	50876.67523609399	86
49516.06930467634	50638.05012346306	86
50582.141449403905	50854.19780019514	86
50276.98253341544	49157.46964554221	86
49011.503562839076	50003.51233340698	86
49565.745122015054	49851.09263033987	86
49751.38827413395	49075.1645890396	86
49608.68756262009	50496.210543185916	86
50706.79431171996	49910.085470014616	86
50870.40435864331	49899.79376565182	86
50191.21783419945	48687.74726869334	86
49513.95201456227	50550.30793388401	86
50052.77318304956	48836.05580637634	86
49576.258759610784	49555.312570194306	86
49265.00627920765	49971.570785878124	86
49663.744728249294	49148.45205013548	86
49316.89736341418	50274.117565897875	86
49321.80055046334	50443.53347874238	86
50850.58522310394	50418.98127672447	86
50764.25462132644	49583.388419328396	86
50288.98280783959	51044.52490584622	86
49419.963020478885	49807.71538091886	86
50852.90564899341	49590.77858468464	86
50615.2899246174	50767.01066617518	86
49201.88239023435	49911.647767996714	86
49436.85693007319	49449.57808198263	86
49473.69176355003	49537.32446796942	86
49667.65920937498	49041.01383623811	86
49585.91911934876	49735.40549844115	86
49699.948156381164	48956.68979135049	86
49336.9668073766	50021.66350283137	86
49420.80540873441	50547.75683292542	86
50788.23913116318	50276.78728035395	86
50124.328104737295	51116.90540437249	86
48921.0667553822	50028.67818714673	86
50537.2166321582	50722.413504355995	86
48923.458049696754	49941.32957112167	86
50279.22088442999	48686.720701738996	86
50053.61662501746	48682.9411656577	86
50986.83831217093	49857.17745926587	86
49793.84888649576	48997.70487791235	86
50324.009526870504	51126.88869914751	86
49528.66384014895	50728.70313916553	86
50509.00864369362	49517.36940603982	86
51067.01282924015	49891.22304987079	86
48916.38437657102	50119.1494819605	86
49430.92069417742	50666.177794872085	86
50785.91816305677	50111.79171558837	86
51082.27580364212	49985.015657590775	86
49110.5919061312	49886.76102939864	86
49096.135554505025	50658.586835217044	86
50862.6004945556	50165.84901963919	86
49625.16239551157	48908.80292382606	86
49489.62390592699	49751.267433477	86
49577.92675681845	49026.75091508205	86
50861.20629403387	49502.16712879798	86
50876.10618365927	50255.943072331196	86
49634.34793824883	50898.247153299584	86
49334.42142315426	50535.77188938949	86
50702.651649530286	50786.59408822674	86
49036.404059885055	50725.222645190355	86
50111.79594022707	50953.02664663407	86
51092.33700821629	49803.71664824655	86
50537.47879733849	49239.65983133904	86
49522.082069788405	49289.15846756845	86
50755.59238205767	49830.76272656059	86
49826.72631577631	48910.41903813696	86
49662.284448683116	50983.698721375215	86
49947.987134681236	51048.286610766205	86
49214.3966392773	50496.62892838501	86
48836.6997830087	49986.69873406704	86
49023.34449627546	49901.869531940254	86
49747.693231289995	51008.23627972335	86
50192.22700676975	50423.67242740066	86
49703.1110482782	48861.58641365315	86
50011.02050979618	51199.769740039555	86
49826.33433570573	50866.94990474867	86
51004.654782665864	50039.338318617156	86
49339.94778901902	50688.013981003685	86
50379.935913076355	48901.35896449333	86
49338.78339329607	49921.399851655166	86
50585.9279646041	49110.4143494208	86
48840.519904659064	49897.23612892528	86
49326.48963541222	49813.48733559879	86
50032.47824183569	48595.38155363367	86
49541.18053070029	49958.23839185357	86
49390.22529482557	49571.026355903196	86
48964.84318952804	50361.97230025428	86
48953.30750247015	50677.52771363774	86
50991.27043326518	49947.12045429761	86
49103.693117244686	50786.36332854079	86
49950.360660961655	48638.12170888774	86
49643.56753697326	50726.169239246236	86
49536.47843502717	48941.65634454557	86
49178.74477317064	50608.17935059822	86
50899.57797303724	50078.523059074694	86
49887.44506857083	48839.80857051555	86
48915.313488507876	50441.87107789088	86
50789.8046477942	50788.51974144869	86
50685.56986034456	49511.18406024778	86
49014.33353643221	50219.664218622136	86
51160.19634138703	49905.13446213492	86
50745.24136722153	50872.74236114948	86
49979.363653214685	48735.468929357165	86
48843.704884944906	49804.83386558306	86
49632.83214224157	51071.96267175957	86
51172.62004137035	49992.52108583288	86
49724.036009239164	51101.42066159717	86
51027.51216694714	49630.94928348943	86
49413.11508424464	49703.72262810379	86
51057.55657250015	49541.92340543738	86
51136.59707903537	49488.86454360822	86
49487.00015967968	49014.55298474776	86
50529.2516850643	49018.284644361556	86
49616.36530807386	51158.5295742508	86
51200.94196614214	49828.051755715096	86
50572.88785220658	50634.59886644475	86
51049.47741588935	49720.93067087132	86
49761.781020144794	48790.6570407958	86
49407.29076066398	50754.36979788251	86
51123.30732803677	49635.69222818747	86
49920.30187083801	51194.653056028095	86
49190.84545263445	50775.76931549189	86
50683.29483133824	49400.349661418266	86
49564.924999115574	49208.5255908683	86
50680.591903795656	49631.8188629334	86
48754.585991415435	50033.1749076749	86
49367.02655991621	49295.13329139418	86
49623.7990074787	51245.35458600806	86
49343.36215633751	49379.18586527392	86
48909.344122186456	50289.20047028589	86
50939.114551132596	49609.90043487894	86
50504.18957822651	51118.74145056132	86
50218.489326286435	51120.02653529943	86
48866.72225878488	50668.0148556017	86
51140.59259023284	50078.74846116668	86
49231.736792644224	49801.28619726985	86
50877.90305086743	50807.68579966823	86
51227.41916100678	49496.15273712879	86
50769.85230358833	49377.86047653064	86
49314.82449647872	49526.010942174704	86
49835.47085642878	51163.25961185407	86
50299.44483409847	51217.48382252241	86
49861.1611303668	51036.705967568574	86
50729.058620183634	50508.626981888265	86
49071.81839714146	50873.92659413658	86
51087.23365048032	50157.040939400955	86
51160.831717027184	49398.81125280317	86
51117.376660857255	49313.509573820804	86
50236.41009299294	48606.66991532898	86
49115.11150858679	50213.55546542148	86
49549.172713381275	49653.69732986869	86
48760.21954838654	49847.390125479906	86
49860.442540212636	48667.74227184601	86
49252.63174388618	50696.25824084804	86
49544.336075168336	49108.82571551394	86
48819.38971026019	50276.25044665595	86
51041.10473299425	49370.87741678138	86
49328.66860025752	50802.8107063974	86
49639.11098975779	50403.2065590419	86
50863.58835459897	49359.65942637854	86
49320.652818756134	50892.57938696087	86
49278.605361699934	49723.9805114262	86
49858.08785291986	48757.06857346175	86
50561.02138267342	51191.58368062336	86
50476.860273751205	51231.60233726887	86
50943.72320725243	49410.79657684642	86
50870.36684720774	49267.134216125785	86
49019.856804014395	50953.49960200869	86
50960.77952827756	50777.32600975139	86
50404.28646501428	51163.925753072785	86
51250.03763107637	49919.48745006842	86
49821.104933679286	51255.946287285944	86
50739.71777487516	50703.52047260922	86
50419.181902081415	50930.50169602028	86
49567.99421087366	48832.498614603785	86
50913.1504734468	50336.643662904455	86
49732.94658300072	51285.561885633724	86
51036.43246143155	49263.046924609	86
49506.96586586853	48764.520020774966	86
50973.294714941956	50124.770762893415	86
50636.82396940179	51245.009297541445	86
48952.82724810921	50582.2971489812	86
50120.58266670331	51205.95467881867	86
50666.040275162755	51336.21317621954	86
50584.463985886985	51022.64526478867	86
50898.43551532791	50711.37157065934	86
49098.965090194215	51007.58994403775	86
50776.81406654731	49287.58828061615	86
51342.34529794348	49927.583951925495	86
51320.365573558716	49497.641836816096	86
48668.19311739097	49826.86234777838	86
51051.006881777386	50775.28137457583	86
50959.07912526821	49498.297029658395	86
49247.19221302791	49458.225955726215	86
48776.800899679525	50120.97823508478	86
50875.849744644205	50898.08037854315	86
49279.95587240299	49316.239778538715	86
49701.956793179495	48716.19325050848	86
49231.03041647661	50861.91311587658	86
50649.35201465876	51424.382563422594	86
49616.88121459665	48754.12779144916	86
49533.54717625405	51245.36885295518	86
49540.38496687976	51093.37319031934	86
50735.42929995412	50597.17218679578	86
50739.73618502546	51393.186996900426	86
49777.01353498625	48642.299804288734	86
50629.827169383345	49190.231309144176	86
50203.36646062171	51250.26506164683	86
48862.49640421587	50198.78399252116	86
49413.790343714725	50879.685558728816	86
49328.4710601391	49633.37121306692	86
51244.56382930761	50042.2139470301	86
50383.86836373053	51254.98325529189	86
50588.19999098252	51494.35352314792	86
48576.153430354185	49831.53220844373	86
50061.272276741445	48512.66976394327	86
49875.03652497819	48579.26519669167	86
50688.81180584292	50940.34032988184	86
49376.44658681613	50968.30944922466	86
51347.391515966236	49412.83049919425	86
50974.137676542574	50270.58118261647	86
50969.00718261842	50408.58643514327	86
49786.44390997931	51358.30333162645	86
49299.09370257556	51020.78670041555	86
51195.863990873	50151.97243146721	86
49206.99363452265	51033.024716225176	86
48622.014695233585	49747.70049202759	86
50189.556563592065	51340.68267928725	86
49238.81655523624	49638.72162220625	86
48765.54916676551	49756.67841263005	86
49433.81296727898	48936.27606012186	86
49340.840675564825	48949.539624388235	86
50958.4653382097	50500.14381247046	86
48827.20014311476	50457.46023215645	86
50367.02434535902	48658.19642488331	86
48668.70057555391	50072.49038074116	86
51115.43577000072	49221.60834496473	86
49567.48862466377	48678.48368753018	86
49151.65977546127	49654.06783408066	86
51356.96546441069	49583.09535257324	86
51292.766788612484	49834.911978026146	86
50540.738275759315	51290.889527496875	86
50962.018089476005	50644.57825146503	86
50095.594871431655	51295.648244603006	86
48948.62082476011	51015.97467351995	86
49683.51004762274	48623.1455806651	86
50702.1731229716	51031.542716811884	86
51258.38566076644	49381.31709635745	86
48770.78062169162	50384.85644989432	86
51204.46698835448	49299.75460988469	86
51428.43211333545	49447.91291917986	86
49444.914256663884	48701.5343257242	86
48973.25529145288	50796.266204115935	86
50327.65104623919	48573.12127602172	86
51135.91718728226	50753.64857336396	86
49271.920145273085	51110.86296922679	86
49366.83778341781	51110.38570979376	86
50358.748162495875	48747.24526817759	86
49467.240026669824	50963.27695024744	86
48596.56808542527	50123.98612942119	86
49202.53996012443	50944.85140588357	86
51285.25549457976	49266.80965285394	86
50778.90438255991	49468.983856738916	86
