# Supplementary material for: Abundant Topological Outliers in Social Media Data and Their Effect on Spatial Analysis
Source: PLoS One. 2016 Sep 9;11(9):e0162360. doi: 10.1371/journal.pone.0162360 (PMC5017681; doi:10.1371/journal.pone.0162360)
Supplement: S5 Dataset — See the respective attached file. (ZIP) [file pone.0162360.s005.zip › S5_overlap_lws/clust_88_97.csv]

50000.0	50000.0	0
50005.617866136956	50000.0519731636	0
50002.52047643192	50004.876090250946	0
50002.689334711264	50003.13657812308	0
49993.82957819091	50000.67820598295	0
49999.02133034173	50002.74311771021	0
50000.62508924751	49997.57153556058	0
50003.12463782944	50000.09610427862	0
49997.57385027558	49999.84121669528	0
50000.7474054147	50010.00724846448	0
49994.4714122237	50008.6578664922	0
50009.65697956892	49993.518401903086	0
50006.21919399996	50005.54852243241	0
50001.095320914435	50006.51696888545	0
49997.76648551505	50011.80979805977	0
49992.871942356476	50015.39754370275	0
50012.74981278483	49986.73871695857	0
50018.58647191826	49990.55611261125	0
49993.479156172514	50013.71835514086	0
50015.96499319302	50006.705808788436	0
49989.3655601913	50011.220919868014	0
50020.12901804716	49990.64524344877	0
49997.53397774438	50013.28163175991	0
49992.02291687238	49993.22394946702	0
49993.70087287382	50012.49075380555	0
50014.038708603686	50009.481436982765	0
49990.5206090736	50010.10707474396	0
49995.815075999715	50002.757859915895	0
49988.57262477311	50018.87567586168	0
49985.205754429204	50018.991416067714	0
50000.753092597726	50008.92987510806	0
50007.12835689727	50004.5064469943	0
49988.18316939765	50021.965627571284	0
50023.00980510928	50012.84799172331	0
50015.303310407464	50002.549411548316	0
50003.71952171015	50003.70894044671	0
50008.88986368925	49979.077652611086	0
49996.81979534139	49995.34390749475	0
49998.94671960802	49990.96645783639	0
50007.58827520875	49972.71365685861	0
50008.876317257826	50005.85307888341	0
50000.8144250401	50013.706889942834	0
50003.714838425534	50007.820901458785	0
50001.588387733704	49976.2283774819	0
50016.100105237405	50010.206884821266	0
50001.35678820628	50015.50812547974	0
49986.21253594532	50016.916857276745	0
49996.35393901498	50000.28888942667	0
50006.46273709469	50012.86513056279	0
50004.75420497777	50017.69122242193	0
50005.66435559645	50003.276707844845	0
49992.34798452613	50027.8751629872	0
49995.45944176766	50024.66749863028	0
49984.74545734642	50026.693621182414	0
49991.107740510946	50005.27986082665	0
50002.66515454976	50012.75072682848	0
49981.244047583124	50021.223953608634	0
50024.3612314805	50010.80504013063	0
49999.239320752036	49976.959525565035	0
49987.115787018316	50000.97386580161	0
50005.81254185144	49991.93259326773	0
50009.513775259125	50007.19859393015	0
50022.34214683989	50018.54227954308	0
50018.211643719034	49989.32904480352	0
50004.547079700096	49982.58527082029	0
49988.8456146988	49993.5372812326	0
49990.448020219235	50002.43383338751	0
49988.8883163795	50025.70348757823	0
49993.95605091015	49990.62298435866	0
49979.57349343251	50017.44743331287	0
49993.61998194337	49998.8335980756	0
50014.931316771435	49985.91142186888	0
49993.608343833825	49992.74728509485	0
49977.440538726456	50020.13597552961	0
50007.968850473684	50013.02057694987	0
50013.34750767807	50004.97356768187	0
50003.200530054564	50017.44372002275	0
49999.23305352258	50009.409663930746	0
49991.425046132455	50023.405105677804	0
49994.724523319564	50019.00029264135	0
49991.27881765631	50010.76046682384	0
50006.84586173645	49978.00618291794	0
50028.831314768526	50011.34911333689	0
50001.3612650346	49979.21196468529	0
50020.98863127538	50004.80596532164	0
49998.75093557429	49995.82732925432	0
49995.4441258003	49997.28253788326	0
49991.489081565116	50012.21829990068	0
50006.24099323281	50011.48454490207	0
50004.79866590971	49991.89932227533	0
50016.233772829895	50003.19904894724	0
50016.714459267714	50015.182749829175	0
50017.7315448403	50017.16734048088	0
50021.991572317085	50017.52189201108	0
50006.91518930322	49998.42962103721	0
50007.56048927315	49991.89347014625	0
49993.93809606977	49988.93913320493	0
49987.00664227186	50012.58033247648	0
49997.0858178483	50008.93395138812	0
49994.04919956522	50016.66461972759	0
50011.84285352973	50005.72617756539	0
50014.481944166946	50006.68362759123	0
50007.871174675056	49990.44715453634	0
49993.63386266311	50008.00409428245	0
50022.74306037996	50021.18141586944	0
50005.93254669708	49984.05523899566	0
49992.24889826113	50009.939607623324	0
50008.4427934885	49998.58463635654	0
50001.04290890485	50011.37214186102	0
49999.3052704781	49993.19977632991	0
50010.89753360852	50022.16578353757	0
49993.175524820836	50006.918569045156	0
50016.91622746796	49988.41137453173	0
50003.59408194109	50010.58844588422	0
49989.481770527505	49995.4861177332	0
49984.73585085144	49994.20070302458	0
50012.837114776354	49985.1365133406	0
50000.34305247011	50012.785151609714	0
49995.93687457166	50016.99500522154	0
50003.31097355637	49986.238309245724	0
50000.04605916713	50022.082498322925	0
49979.589436539696	50028.499326432466	0
49985.52414874005	50010.01286309389	0
50007.108907010544	50020.95847414887	0
49986.966473469394	49991.51938352491	0
49996.327747491756	49980.00227674999	0
49988.17212697217	49996.38698153703	0
50019.31313217457	50007.61923985611	0
49992.53588896353	50022.37133355393	0
49999.09466713823	50013.476121375024	0
50029.14446966455	50014.75448633938	0
50013.38928689112	50014.433837214296	0
49991.27886238349	50020.93796858425	0
49991.83480712943	49987.47643329798	0
50024.589045646135	50016.69583277622	0
49990.247207031265	50014.37724764673	0
50003.43966867959	49997.20275845644	0
49979.17630883298	50019.5881879999	0
50004.97473340724	50011.470830402024	0
50000.53356820436	50002.76897484182	0
50001.61653316917	50021.572832778234	0
50018.94424032681	49993.60663840168	0
50020.38047703234	50020.74765985587	0
50003.83350669472	50012.03122730116	0
49994.89504568151	50012.84439750901	0
49996.87682846905	50025.861913791916	0
49997.098711243336	49994.16967536577	0
50008.03526460013	50010.35644971345	0
50001.92318083519	50017.45295154525	0
50000.377491796935	49976.984220335165	0
50026.91338485968	50022.55672487124	0
50010.45322470468	49995.07446463879	0
50025.84685964897	50018.18498681671	0
49990.80211823522	49972.58716393453	0
49994.72272385651	50011.37120620343	0
50001.852378398005	50018.878474248006	0
49993.667654834906	49987.16892821146	0
50007.45552580738	50016.24722775261	0
50006.35128652182	50019.260102430024	0
50017.30387364059	50007.37394946992	0
49992.58703477916	49996.877168060775	0
50009.947620039384	50010.555094314834	0
49981.69947842373	50032.69512916941	0
49998.7770444248	50004.736977470784	0
49994.8396787193	50028.32619228644	0
49982.117999111564	50004.50644407321	0
50013.2587395598	49973.331376080634	0
50007.117533706994	50013.97330272922	0
49986.106936163014	50005.875429998	0
50001.72815943438	49991.6223069385	0
49998.46111792426	49998.329947724305	0
49993.05079443288	49995.51758079045	0
49989.09372078051	50029.30164552847	0
49992.520614717694	50005.040407713124	0
49983.052676738946	50016.443790599325	0
50009.99933301167	49987.13042252917	0
50015.98052851708	50019.71642252736	0
50016.21088632802	50021.48245778065	0
49998.70534882709	50006.917655615514	0
50009.12283055781	49982.086019546914	0
50019.024422535396	49979.180277617896	0
49990.26812337824	50030.2433063761	0
50003.491373859586	50026.35326489596	0
50014.994024579595	50017.72461282274	0
49999.503039100484	49979.993643984395	0
50016.59446989725	50011.704717480185	0
49987.5977680182	50016.2290938631	0
50006.390223561066	50006.65247227412	0
49981.80446184957	50026.90913270939	0
50031.93010862833	50017.21669287606	0
49987.002216492045	49994.37889454773	0
49985.92984921823	49988.95089163288	0
49987.43993140122	50031.405447704085	0
50013.74744611762	50012.43595942395	0
50018.7613895136	49998.645986736985	0
49976.04473665306	50022.98122919165	0
49987.940111189746	50038.4642042733	0
49998.49833424281	50015.34065276485	0
49994.770924699485	49982.39483626172	0
50000.81946056605	49989.27299020345	0
50016.92192325264	50018.480079521134	0
49995.77472700451	50009.82146876009	0
50025.69800720146	50020.491751462134	0
50013.55698775832	49971.58637274212	0
50011.00484594075	50005.00909070638	0
50026.67566909949	50012.980460931394	0
49997.33402353429	50017.842517393554	0
50004.40707653658	50000.68201633885	0
49990.062388632665	50021.873354042815	0
50007.94935946199	50000.55027054603	0
50021.52709422977	50008.28070517207	0
49974.42067889195	50019.43514323515	0
49993.46267817778	50033.181532471506	0
50011.86235055272	49996.41798817724	0
49987.663678211175	50043.84812144951	0
50007.67900232572	50007.70860501627	0
49994.15871647191	50038.08133593811	0
50007.33149770581	50022.79586273945	0
50012.948596504204	49999.23930996417	0
49994.60830319436	50003.57991862978	0
49983.259687413985	50006.67382320212	0
49987.767663779436	50025.748578925755	0
50000.377272225785	50031.02940101947	0
50006.200386445016	50001.51095319235	0
50025.26392312976	50023.16967630435	0
50013.22075925868	50006.565093937745	0
50016.585940684716	49986.990231434385	0
50010.34109688018	49983.7662747601	0
49986.57033639794	50020.426911942945	0
49995.74608418766	50014.093268935794	0
49979.820894012235	49999.83087349788	0
49992.848058799624	50018.606894891454	0
50009.49589345917	50004.08409166397	0
49995.445185531455	50015.34504338111	0
50012.65381958483	50021.704694713684	0
49996.32469968638	49986.25708256548	0
50015.35167753262	49996.81578074006	0
49986.545683340795	50011.15751195093	0
49999.01544000135	50031.23030123682	0
49984.04955694483	50033.704391224725	0
49996.34341982974	50016.06335658903	0
50003.28740459564	50033.504668726906	0
49991.228567853206	49998.994701024145	0
49998.48690694425	50034.82578726027	0
49978.796080530774	50029.228557862385	0
49972.68784987362	50023.40757561975	0
49979.767530607896	50006.443727209575	0
50003.901374846355	50022.071294366	0
50006.68412061943	49996.90955893893	0
49984.807419862154	50032.82916653138	0
49978.76889817724	50004.212907244015	0
50003.12234167268	49996.03595609164	0
50015.35949676402	49981.16546488212	0
50022.09116220106	50006.067597515845	0
49983.69614882663	49993.828876330015	0
49986.78398419033	50021.42345671076	0
49981.729597247	50017.71289487197	0
50005.12751088182	50026.85013294925	0
50006.22458721331	50010.28292114303	0
49996.483865586386	50007.00468741623	0
50009.52473506737	49992.39278211181	0
50014.49173332011	49995.93493838386	0
49994.50958438835	49996.90612479115	0
49987.59907203679	50009.38172949153	0
49984.960476002576	50031.0667794853	0
50008.74957161253	49994.92256567525	0
50010.46636301196	50003.077502344924	0
49984.148036034974	50017.19326230654	0
50004.971353289846	50029.65237519613	0
50012.70520670574	50000.99789815918	0
49989.42472028371	50007.06726861293	0
50027.670453407736	50018.20325321183	0
50011.440803861224	49968.8031552737	0
50037.945541020505	50011.155881581384	0
50001.96560497818	49985.14721363819	0
49991.94746759981	50013.46046976003	0
49999.00956378052	50025.146383235246	0
49982.77803511375	50003.13282277213	0
50014.11323694496	50000.20060613697	0
50023.13171616355	49987.58322604696	0
50004.21835121946	49971.40399318016	0
49990.15117831817	50013.05817990865	0
50008.16124251416	50039.635897582004	0
50007.9107866898	49997.54848848105	0
50000.976005797296	50001.37556251932	0
49996.1869171375	50012.1411597242	0
49981.777229712156	49995.12804494148	0
50010.25573551855	50024.995130932744	0
50002.20217308013	50029.874141640044	0
49990.618018822985	50036.4754032552	0
50022.654906278236	50014.17767062547	0
50000.18629733061	50004.775095715304	0
50025.70954018735	50015.05150700048	0
50028.39076938722	50013.5273054852	0
50004.52778030394	49989.54551679142	0
50016.11597760707	50023.63763528583	0
50012.06226017531	50002.80007589341	0
50015.57500712852	49976.59380574366	0
49994.04699387851	50036.766962947055	0
49994.23147591261	49994.86285691521	0
50014.20591833191	50001.96130031095	0
49991.086709624265	50026.4410707605	0
50011.53302681228	50007.14228004492	0
50017.28634181816	49997.76666689308	0
50009.97828130183	49998.98694511831	0
49998.42280858828	49997.16648699374	0
49981.63287193219	50012.98265475019	0
49991.38352638326	49994.802665766714	0
49998.19710648119	50026.74208698699	0
49989.2673735177	49992.100332574526	0
49983.60754580687	50026.18559871288	0
49994.711411941484	50029.90708723193	0
49985.614406423905	50041.25400036813	0
49989.39807355238	50009.12529163965	0
50001.85647537816	50002.18674254224	0
50007.411759296454	50011.884343995625	0
50012.52113279647	50010.93874121604	0
49995.30592486966	49991.43488924765	0
49979.11028741994	50021.34781520681	0
50011.93847514872	49994.777266105055	0
49997.2733219588	50022.30152669196	0
50003.09050523105	49994.98168183356	0
50023.58458192335	50010.008031241385	0
50024.400635161015	50015.63969515379	0
50009.31669316404	50000.960651664485	0
49988.547157255955	49986.54015875034	0
49987.42716531743	50019.481186598656	0
49984.02617602661	49992.260688525654	0
50006.996567558	50029.43673642438	0
50011.17538221257	50014.127750046806	0
49997.479248524534	50003.13788148927	0
50011.23886805816	49977.80876427163	0
49992.68056377014	50025.21909796744	0
50017.791785206966	50004.10504468356	0
49976.18799995448	50019.12711047864	0
50003.16269428631	50018.86082004992	0
50013.78688239874	50015.99415080916	0
50034.04869841953	50014.82994020081	0
50020.13939552426	49964.31969397732	0
49993.31683021726	50002.431098134926	0
49989.127824122916	50001.31052695597	0
49989.148691333205	50036.650567528675	0
49992.04054653573	50033.88130223572	0
49997.310770919445	50036.47767098101	0
50014.313896486216	50011.5437939993	0
49992.59109417176	50000.573211457	0
50003.566652880276	50030.50523785303	0
50008.267877108185	49989.07992392232	0
50003.849215893635	49983.772560070334	0
50027.92889428372	50020.7037335592	0
50021.73705097939	50009.564116499336	0
49979.67136981523	49996.9167302186	0
50023.68623823112	50004.8260394773	0
50008.60181165578	50003.29954302877	0
50007.03426341326	50002.78519483586	0
49994.34337435215	50032.255215823694	0
50008.65204366756	50021.587738195856	0
49991.824498461094	49968.903099107214	0
50018.683804969405	49969.64528418167	0
49994.911833902814	50002.06249770319	0
50016.093547154676	50001.04383182233	0
50014.49326475696	49993.41580814624	0
50010.70785577176	50012.68365077591	0
49992.09018308693	50030.92397957105	0
50009.82484592517	49966.31554819194	0
50009.86338540017	50029.15447883959	0
50017.04459773899	50009.42883168941	0
49975.05479511751	50020.48444939664	0
50018.814266957874	49976.935422037845	0
49972.86988915821	50011.1602949544	0
50018.73839936864	49964.38397057632	0
49986.31902075687	50007.88823209961	0
50037.84677869666	50013.49214320599	0
49986.7626497455	50022.57075428513	0
49991.27558686835	49997.38676047086	0
50021.65196854081	49986.9755175455	0
49991.72022925353	49991.05799227098	0
50014.31039277268	50003.195809406076	0
50006.33076488964	50021.85080608137	0
50002.45842725257	50020.733578880114	0
50011.95436890833	50032.05146346114	0
49976.475326719534	50026.32249645093	0
50004.463461898726	49974.22705170795	0
49979.26540775074	49998.92037446053	0
49985.75689271241	50024.974625693074	0
50016.455724572654	49985.246793367325	0
50017.17577699267	49991.01902038148	0
50000.601946745934	50034.29818728195	0
49992.16185760877	50007.363039662254	0
50008.80198918544	50016.70893323739	0
50008.86332272949	49997.23757014096	0
50005.45492158128	50004.812675392786	0
49969.349246922604	50022.47156029463	0
49976.08853392796	50028.32756045967	0
50002.331688862534	50006.25738942542	0
49985.74764509577	50012.984861611265	0
50002.02318493679	49998.08436648884	0
50001.91558525365	49975.034283284134	0
49999.095815587745	49982.605861267206	0
49978.35180052781	50017.54967237323	0
50012.38340044227	49979.87179005157	0
50023.600333695045	49993.823460517066	0
49990.4001842264	50016.861106052296	0
49996.075796262594	50028.875218757785	0
50009.63871960279	50009.357844056445	0
50014.32338329563	49980.620621059534	0
50004.370390024604	49999.55927239333	0
50009.933266449494	49981.04026973331	0
49998.279070073906	49989.14790118183	0
50000.09027862911	49985.965986953976	0
50007.58425433884	49982.493922115704	0
49993.48622997502	50027.222240225536	0
50017.4955434832	49965.03907990478	0
50010.51554905166	49989.16362642156	0
50017.824674773416	50002.22275061968	0
49990.75178922058	50034.86742795569	0
50021.88043196609	49961.175165641675	0
49996.64421145819	49998.7371607102	0
49991.75780021829	50019.4660592154	0
50027.913500418224	50017.15451996617	0
50013.81569746937	50019.689133858	0
50004.28831352451	50038.52084396365	0
49992.77931921248	49991.59900125161	0
49978.65701512325	50012.84377515613	0
50004.77482026446	49976.135135741635	0
49995.813684054854	50035.236614467474	0
49983.03468438865	50031.81985864512	0
50004.71734782377	49993.66931775265	0
50025.85747707013	50011.10938751277	0
49968.74387753086	50024.80184334084	0
49983.529336245294	50009.64252562868	0
49993.39848285341	50003.617739878144	0
50014.46718570509	49983.96089301351	0
50020.173441734536	50016.480228422304	0
50007.693507416174	50033.053834120445	0
49993.186312447346	50024.280714627246	0
49994.973836738965	50021.34108776201	0
49987.60408232425	50005.36708203352	0
50009.56722554615	49985.41140067304	0
50011.064823329914	50009.00448136461	0
49987.27549327144	50024.53233017405	0
50005.69923091442	49985.19514755773	0
49996.55414988045	49990.38935152011	0
49995.07237807018	50042.04749290123	0
49995.256284043724	50007.171566107325	0
50004.63754884523	50025.44366895706	0
49993.49255571869	49978.12434827637	0
49989.83621802233	50027.89987456958	0
50001.51715467434	50004.43497947403	0
50001.41748931328	50028.01783116377	0
49988.46472947548	50014.56638681003	0
49995.615601532205	49989.10904325816	0
49999.81186632161	50032.984149561446	0
50018.44718751919	50011.09523383245	0
50006.87791557796	49974.77446315902	0
49998.651631418616	50001.085531096855	0
49973.43281330659	50016.31538166456	0
49999.58320808095	50030.37685735507	0
49993.2894251306	50029.713716955564	0
49975.40500419498	50029.76201243983	0
50024.11542290242	50025.79299951493	0
49999.27756647585	49989.79791973968	0
49975.331603970415	50018.305052245814	0
49989.444688856944	50015.01093933485	0
49977.12504489644	49984.27347298042	0
49990.25690366514	49976.93831099457	0
50008.542487659186	50029.22940403769	0
50030.156146407935	50022.63532110915	0
49982.07322711716	50040.05289780173	0
50015.510839560164	49974.52445377229	0
49991.451148315326	50008.25060634001	0
50004.828070634074	50001.96933190945	0
50005.25330437662	49996.96558677492	0
49985.312292490395	50028.4759868639	0
50009.362837543355	50030.82482796203	0
50032.563228420164	50009.47854831758	0
49995.611104707394	50005.87596824924	0
50030.271117137454	50014.62710637189	0
49984.88558796916	50014.44361380154	0
49964.64000266914	50008.941933773196	0
49988.96237106808	50042.15384836116	0
50009.56366943694	49988.76303901595	0
50003.12119682203	50036.8696976103	0
49992.18350608743	49998.14283062459	0
49981.495117914346	49992.42868929224	0
49974.716587797215	50013.61636381599	0
50007.40338647013	50005.50670355559	0
50004.1132212756	50009.0422421293	0
50010.68776219184	50018.411945879954	0
50015.32555646248	49998.84607093262	0
50030.745394478356	50020.15587370813	0
50025.03173903792	49992.682176105074	0
49972.46927924088	49992.61330818193	0
49996.89332440772	50014.40214761091	0
50028.82168033592	50008.767927582856	0
50012.027869657475	49992.27122572834	0
49986.86969018716	50002.801212535116	0
50034.801909062	50011.167777959345	0
50022.083673384936	50010.63417620861	0
50009.30764203974	49972.31312632704	0
50090.32759565163	50133.090779827595	87
50048.319328433485	50051.104080757235	87
50105.555618355924	49975.96340244206	87
50189.71750370343	49929.5908636707	87
50172.27468333409	50044.45148917655	87
50039.94276627733	49917.2697992452	87
50202.7642141358	50135.09006759513	87
50241.5787309276	49852.04443721046	87
50148.83798596961	50204.85175486957	87
50260.094356707625	50066.95751770844	87
50236.86576450441	50225.605321301926	87
50217.84598165476	49766.02794575988	87
49965.093707715605	50098.33446339132	87
50261.98330234596	50316.40978425535	87
49969.82694664069	50005.40699970825	87
50336.216747407714	49852.1072694649	87
50147.10950887615	49835.066799454544	87
50413.53442081828	49808.27221576511	87
50278.22761061566	49968.622400270346	87
50181.153296066695	49683.093539286114	87
49966.185698452166	50186.53792715824	87
49873.72140067011	50085.37061651208	87
50112.07066338075	49621.76797570752	87
50347.236315620765	50349.38077843433	87
50085.99883562429	50266.925207021144	87
50485.87258312678	49861.18146249659	87
50258.248202667266	49636.618535442634	87
50435.696890056795	50334.326420471196	87
50444.21147349545	50239.26599101967	87
50572.46991161502	49882.59329960201	87
50502.23961358637	50171.808209854855	87
50483.103706455855	49955.72198591479	87
50531.5613281038	50337.873834246784	87
50373.82850083297	50442.04419277046	87
50332.29099008841	50259.80169150314	87
50350.62381716717	49633.54116005221	87
50298.51856987336	50496.33512469004	87
50267.25907339116	49546.32967736067	87
50345.920443710354	50033.13385084287	87
50573.93310147903	50232.018478643105	87
50469.697973702445	50427.41037839877	87
50128.474671245494	50350.44931628656	87
50341.62657372801	49495.259655720736	87
50322.07392821526	50135.462011335585	87
50502.121838767125	50079.7946103514	87
50419.84199197633	50117.44815738878	87
50038.86652228569	50378.13542757786	87
50394.79703513985	49949.88150003782	87
50367.486160950684	49726.44248341305	87
50171.08999028748	49536.55663617212	87
50580.332603977935	50419.77275140139	87
50671.19670767874	50416.186025729374	87
50079.02208723921	49523.68401981523	87
49985.63295141807	50449.999111526835	87
49999.44703105195	49472.11387340701	87
50590.87342447928	49976.359425963325	87
50462.83754451864	49727.23824203822	87
49940.79045291847	49403.75079834572	87
49878.53557849104	49993.25073363428	87
49917.12249605985	50262.06435478835	87
50245.704908813845	50419.07732758103	87
50725.299278829356	50342.25054473401	87
49858.570621726714	49360.94541579215	87
50662.27671083931	50270.49943156466	87
50292.97341561846	49414.58779567614	87
50556.65983918357	49749.65447482407	87
50649.93824110018	50181.17272509323	87
50487.00411131236	50518.956789309486	87
50564.88589084266	50575.449882836234	87
49944.91941889512	49308.49379538928	87
49841.46155859218	50310.42029836454	87
50026.23789880843	49263.18689696339	87
50348.12597426944	50570.10291646748	87
50448.582296528926	50599.80204567887	87
50660.20365018298	50039.18507497912	87
49945.69142374559	49218.93827393806	87
50720.33735436689	49974.81609552644	87
50759.81643898587	49891.37659703016	87
50129.24949567449	49442.78121511925	87
49775.989738612996	49399.188522682685	87
49971.842922981705	50537.03241684417	87
50023.66140275313	49371.79698571597	87
50023.10994603654	49610.71893012196	87
50645.542703722305	49753.21906388926	87
49808.04140052381	49935.00116274059	87
49701.14713384025	49350.31943228075	87
49881.96946477892	50517.900707124114	87
50610.213695035185	49664.113042673525	87
49838.93188295489	49469.97532835047	87
50669.6703427395	49587.699522741495	87
50813.383016664186	50352.96831866398	87
49822.198760964144	50159.53082197506	87
50770.98317837318	50263.60734511168	87
50760.476718642145	49558.760630573706	87
49806.55411830705	50459.83815369746	87
49741.13810466637	49270.01149718778	87
49912.799619856894	49527.65089822972	87
50490.08192595679	50682.504672836585	87
50302.15364297624	50646.78329315233	87
49856.079560132464	49201.698989779616	87
50105.63529608317	49209.38149908187	87
50863.6376618986	50247.77321193522	87
50812.07623110793	50170.79574888849	87
49920.48188650067	49131.05933138841	87
50006.76502211985	49111.43915933161	87
49688.81486779703	49439.21623688052	87
49731.21884601672	50135.012926906136	87
50720.3156935576	49668.381449919885	87
49724.0427824443	49963.78397316693	87
50203.725480372996	49378.50951697004	87
50479.212299578576	50773.802943336705	87
50169.21738376757	49288.451743715006	87
50850.272767211376	49905.908694203164	87
49799.80402813264	50561.207029211946	87
50853.8020405549	50440.16067263386	87
50626.9451518349	49501.180604401445	87
49716.44160643966	49176.26833921985	87
50057.82217129672	50510.80173701903	87
49663.08456874994	50075.232327363075	87
49716.12650701224	50459.478449800554	87
49945.62386233241	50626.68774581953	87
50735.84726678399	49471.570064542975	87
50663.17798837073	49902.41996407462	87
50033.26539720828	49700.14635220026	87
49994.60271937063	49784.46835890971	87
49639.0604628891	49120.3926457487	87
49891.58885444986	50391.6902331837	87
49563.29132693822	49178.591760543655	87
49947.8282913843	49895.88672745461	87
50935.73997813641	50389.70675153902	87
50942.00312371408	49919.15473933744	87
51020.68185916078	50363.358298955056	87
50652.39711258576	50616.48264331248	87
50616.810335120565	50701.54805175837	87
50129.21680794955	49118.834188431756	87
49666.057547446995	50385.48156117964	87
50557.86140294104	50813.51087845074	87
50967.38933302335	50291.99376304539	87
50234.259400487834	49219.57385901091	87
49669.67925842111	49030.43327551071	87
49495.315563793396	49246.48536872875	87
50704.41077344575	50718.538327330825	87
49759.90318753401	50277.27328561992	87
49575.54705856623	50365.529506500476	87
50375.86358585741	50702.77184614267	87
51026.68935642966	49882.32238559841	87
50316.310673677996	49174.94759617375	87
50553.049934144954	49549.19891359883	87
49489.17777803227	50406.879193915265	87
49535.319128535244	49325.33733097674	87
50410.02229208956	49186.7337407852	87
49475.680125048355	49159.644087060595	87
51041.13331912631	50233.64750162344	87
50224.74249176378	50596.251690330515	87
50804.739541683615	49411.33503031608	87
49842.323496076024	49586.29220833834	87
50737.36916109653	50572.49041169718	87
50809.21052358401	49654.959713841585	87
49737.489772527704	49876.29085936243	87
50325.432402142724	49085.22710324523	87
50502.467353370484	49643.49683702992	87
50183.62534610228	50518.05581657164	87
49994.093007510615	50706.760866767	87
51037.01231486748	49973.539386703116	87
50658.517764542696	49418.24326832747	87
50903.11617534589	49672.17140296389	87
50142.7039093997	50643.90562775937	87
49391.03171787681	49124.79728331889	87
50776.14330896243	50779.28641289851	87
51021.574409593944	50139.27414343435	87
49712.93631349592	49786.631053634796	87
50919.83019881143	50010.35962876039	87
50759.80354359993	50866.912978057204	87
50890.96673164661	49438.771902562854	87
50647.86190568935	50787.86425392193	87
50991.56576997731	49653.97074554701	87
49401.179959887	49253.692147692855	87
49846.88161777676	49071.34281916848	87
50850.2614767324	50884.596866329295	87
49810.78162530639	49668.49844817765	87
50889.87485113448	50113.35502692503	87
50185.85580044053	49051.430879002735	87
49397.87228401143	50393.93986767777	87
49935.47395723811	49039.01533731732	87
49359.86244911267	50306.51406152997	87
50254.74628666176	48995.25294181481	87
50559.68296113659	49434.27241016176	87
49486.630218375765	50497.07830070879	87
49599.41584758408	49405.41187428095	87
49703.95325885368	49528.58941057125	87
51067.59386360961	49801.24747195147	87
50385.789689160425	49411.16719193462	87
49907.117836613834	48947.46009825202	87
50948.3302545642	49505.84559271412	87
51103.2798157253	50400.09563849754	87
50902.471474610735	49582.292350390584	87
49454.59104970646	50323.76634712393	87
49313.72926199775	50424.35754761128	87
49973.02716746633	50798.960156544665	87
49817.23824330471	50650.78340827565	87
49756.0078162219	48996.59029004394	87
50233.66900802047	48905.2722362775	87
50001.48813845764	48927.288136622374	87
50920.3148437399	49761.23982166884	87
50333.83875379458	49333.68812037875	87
50256.752754186426	50730.251905284174	87
50912.4602421621	49349.43542812186	87
50477.04578382656	49246.13405242949	87
49667.20686600781	50203.239556478	87
49659.3946616077	49708.6223538816	87
50810.72342046281	50072.4587325691	87
50119.14424174926	50445.618586841396	87
50976.082098642655	50469.08764172547	87
49770.13839545248	48906.10056525189	87
51187.877673938405	50365.52647380322	87
49781.55520772542	50056.02349824659	87
51137.54394588706	50289.75203837542	87
50105.24972559426	49756.690612825674	87
49565.94635248969	49730.78643816571	87
49874.298190657864	49833.33943687652	87
50427.628231399656	49539.335900540274	87
51085.5683801841	49713.49620161464	87
51113.28835147107	49922.58421974861	87
49527.08095265571	50263.68336696229	87
50671.70337364447	50896.346329119195	87
49360.22019392871	50502.03509892169	87
50781.96057440083	49739.01700566647	87
50074.312339541866	49039.10479899021	87
50359.039427835916	49002.21996938968	87
49351.03735854568	49327.54761260851	87
50734.546682883876	50124.83693032551	87
49620.64149695668	49296.20836831022	87
49478.18185418669	49707.15502059337	87
49396.71076917327	49657.19343128601	87
50473.288013058846	49337.11010900859	87
50850.168784510744	50722.95772499285	87
51280.14502487864	50348.50878949614	87
49886.97619979803	48858.256613285055	87
51228.98069826042	50446.883051905446	87
49520.52655018784	50582.746117868395	87
50308.53735342002	48848.34003516954	87
49521.0682148066	49077.292295629384	87
50777.051909105256	50658.73225441943	87
49873.12214626186	50728.57743595366	87
49621.04703459944	49990.71779920516	87
49291.14267213578	50568.93969674063	87
50047.08025662657	48846.52270146745	87
49201.56210783435	50554.19537420172	87
49316.700201513195	49412.19077314148	87
50363.39719378063	50791.636038873985	87
49317.094585330145	49611.41748670512	87
50489.66746055088	49133.697529731035	87
50137.516214563155	48912.19265255945	87
49467.94807505889	49801.093479745	87
49433.32285010916	49890.714624857086	87
49944.61926865694	49702.64294900808	87
50576.10672990564	49095.39100757296	87
50237.77712537347	48786.39383431947	87
49518.002026357746	49447.31650973235	87
49547.14606806217	49935.9748474678	87
49148.12672838912	50475.541784431734	87
49120.077618531	50597.66999601292	87
49061.53214064503	50458.820146337894	87
49343.26197046696	49043.993832980355	87
49611.82297697936	49503.1876727356	87
50542.086429028845	49013.99961757853	87
50587.808412311366	49345.02956123707	87
50942.14190198692	50202.834478308556	87
49717.24939634257	49616.6045980059	87
49865.26324656678	48772.3362776886	87
49779.651539711114	50750.78282794653	87
49749.74205504876	50835.84893240215	87
50280.15575120517	48701.46529391435	87
49763.87103455945	50376.45488691745	87
49160.757920037635	50387.86765922489	87
50453.305681390375	49012.796637939864	87
49299.20452496006	48967.213212938645	87
50250.935309013	48617.36171302521	87
50632.39464723208	49265.24102499925	87
49028.0693128539	50599.32999418649	87
51352.7381840272	50407.58040541064	87
49538.33238488931	49638.27729347549	87
49238.41362501178	49658.575753750425	87
49709.576928487615	50579.198557126	87
50740.852597409146	50958.62965665662	87
49213.075824562584	49748.94761164594	87
49339.27036064668	49523.63786016877	87
50332.854988834646	48575.939112821674	87
49566.72553898001	50065.03328844259	87
49409.15822840208	49424.467846050575	87
50376.11766066049	48703.79314371231	87
49138.51809348673	50293.98346362597	87
49298.265800279194	49127.97221979242	87
50111.95702383398	50730.04923688315	87
49438.21563809208	49041.069324551696	87
49725.70649518027	50923.05057366565	87
50904.07997353549	50963.37831478137	87
50703.84810795591	49203.1735647015	87
49126.87715418838	50686.667633112855	87
49569.88626304366	50156.23707418736	87
50392.39633556963	48812.58973993934	87
50466.763547054834	48700.4151572431	87
49209.09594476985	49091.051262132416	87
50583.55633564799	49190.20070627535	87
50420.58791257569	48896.32438932232	87
49617.52580725657	49596.43319159129	87
49546.4152023084	49843.95263625749	87
49455.367129621765	49588.9418189582	87
49150.2833642824	49663.72826794297	87
49641.178123134145	49842.42213071483	87
50793.21084469056	49321.40494324652	87
49064.84131333353	49633.47230768031	87
49472.30936361423	49985.63825320786	87
50771.588369878446	50481.8824524469	87
49982.13023979635	50895.18846982117	87
50111.13248923186	49354.69588075404	87
50860.16138873239	51040.662203034466	87
50263.084615123	50820.39815988425	87
49316.48289198034	49707.379862288	87
50689.47380746958	51033.93485669706	87
51126.91881028172	49627.23840326532	87
50892.92926572183	50644.89675608693	87
50928.56502186151	50840.27612872935	87
49895.44806355758	50845.70382611452	87
50548.77458968388	48660.77422828363	87
49545.00577962776	50670.23439191049	87
49633.84978338042	50669.69048502585	87
48970.08111640474	50434.83526169467	87
50225.403572685114	48526.81617857674	87
51226.54333969799	50268.44201256968	87
49539.49464391244	50765.48243892111	87
49817.051282506996	50949.694021363815	87
51155.047997466834	49785.79511628405	87
49145.97583312306	49153.04717770293	87
50409.61214966897	48519.61243984589	87
49230.36587975089	49446.84347068259	87
49773.21705578409	48809.45000221282	87
49686.10370984417	48776.26221125857	87
48878.342113649065	50412.439166706965	87
49369.929598207804	50622.17750436194	87
49680.53240841866	48904.474285256954	87
49604.78603975244	50555.70591929964	87
50998.34734802164	49322.462985636	87
50147.59345407135	48764.73423278753	87
49347.44180857319	49857.005657816204	87
49456.19084579071	50644.22920484227	87
49635.280834657904	50949.766328298894	87
49829.39618969334	48691.08981248283	87
48990.07761196494	50344.47807950128	87
50728.829496558305	51118.95848664826	87
50576.14892541494	48928.41452172308	87
51016.51846377001	49228.18543572709	87
50419.944161479965	50867.75712492381	87
50958.7218896053	50575.95142151699	87
49120.903139294795	49061.124414809405	87
49267.24174409262	50340.79082858999	87
51047.45291274145	49579.546969937546	87
49589.64795264547	50871.78512475104	87
49632.43691463681	50764.052905419536	87
49010.08110287886	50687.657305007095	87
50828.05172846308	49501.70301434219	87
49645.015861037544	51044.96291413015	87
50444.805482938566	48610.06354925768	87
50388.77912117814	50953.08885515742	87
49355.54517358076	50713.05523738599	87
49478.85804185422	50095.440784095124	87
50236.821714418016	49126.911387069194	87
49106.808582264275	49748.71162151687	87
49701.19238740748	51114.75608863992	87
51129.91354603275	50489.002898213665	87
50298.464580918386	50953.615943638826	87
49652.146496909605	50296.11297663592	87
50971.970505347934	51028.89048936053	87
49196.35981402529	49232.86282105753	87
49001.65132565643	49560.02554296753	87
50791.0247868359	51185.90105765197	87
51126.25058679248	50018.329075480164	87
50710.109908945415	51238.828897296946	87
49608.715245423766	50453.73175504841	87
49308.27604502873	48878.09845900105	87
49397.491615892395	50143.54808604166	87
50172.258763694495	50824.75067956476	87
49417.79494643543	50775.27751110001	87
49312.25333023794	50230.277936506165	87
49394.074023923655	50052.74575883169	87
49801.0932063122	49762.92400302758	87
50638.57832800195	48991.76692930932	87
49212.39973083598	48888.51553549652	87
49312.45643891896	49246.396100560865	87
49725.33052939898	50673.015588046495	87
51003.854297297206	50946.06425445703	87
50868.12079623818	51134.56132911226	87
50938.45991757034	50740.21680609301	87
49248.98098427847	49342.990640802214	87
50057.20921959241	50601.390143473945	87
50673.87726767117	49074.93744761514	87
51019.494171822014	49445.01870884361	87
50161.09465158691	48645.61105653281	87
49554.36820462382	51037.28225983845	87
49608.241804042525	48726.054923358664	87
49582.179432097146	49009.1838076447	87
48900.60298688623	50325.04806855159	87
48957.53217929294	50247.44138988732	87
48809.54967769714	50350.44281115259	87
49896.80013298226	48630.24603261887	87
49131.479556474755	49563.577842861036	87
50639.289929845225	51300.094252905015	87
50809.80037370926	51273.4690865894	87
50769.41201690003	51356.51479245509	87
50768.389469267626	49093.57862109282	87
49620.13709937177	48839.574186420876	87
50509.647609873864	48540.40213453275	87
50632.33543661662	48700.86580079202	87
50617.18802322431	50969.39113824336	87
49309.84574794607	50020.64523619025	87
49286.295084780635	50110.443081004974	87
51014.989765574814	50806.79006465298	87
49029.29442081807	50782.412675086955	87
51149.91822413725	50112.18286893761	87
50218.498262010864	50904.91671383425	87
51081.04963645017	49353.685505422545	87
49997.305388565226	50987.69278985478	87
50571.354104947546	51235.99450336778	87
50690.57291371232	48623.574200440475	87
51187.40084442844	49559.53393036083	87
51155.0501856388	50201.93970027665	87
49216.38267637026	49536.72354029449	87
49522.61792808318	48759.67525701379	87
50072.78714740055	50930.3824234414	87
50877.146556544154	51338.769764464974	87
50950.48033694272	51399.46182448123	87
48847.904290414	50250.7835209683	87
51154.008279091606	49297.1950679081	87
50782.32391775154	49001.449688418674	87
50949.29494895406	51171.189659917385	87
48935.803263172915	50613.01693984977	87
51206.725611988506	49906.19292507833	87
49385.727396115166	48922.126200379535	87
48727.615731838814	50310.105329158454	87
50540.97735892361	51326.21417171112	87
49437.41685862403	50228.70352860207	87
49018.320386882355	49776.25569993574	87
50022.65482372069	48757.34261911902	87
50999.59241703414	50673.0913901497	87
49729.56346226256	51014.184304600014	87
50933.23414320535	51486.288863321344	87
51085.86514033975	49172.1628284167	87
51100.39851218909	50784.96462628807	87
51087.78468810803	50975.53515655355	87
49557.722509369436	48651.38469108018	87
50079.43825064184	50837.41522579963	87
49389.20858411324	49758.53951007413	87
51150.45755359787	50705.38581471013	87
51112.63029428513	50874.87067672499	87
50008.64890209254	48668.45491946201	87
51297.21752225536	50511.9399019566	87
50997.58637729584	51548.68335756082	87
48926.0334680544	50714.56437102947	87
48946.67345146958	49714.5724375064	87
51380.74427598795	50549.65826816804	87
48939.92165830614	50819.710799883775	87
50844.16431684459	49806.04773965801	87
50451.95322738968	51323.93567573751	87
49576.47647321015	48919.71486875869	87
51299.46239473981	50601.06520187285	87
51274.03628610085	50191.32703073785	87
51122.760214168185	51063.89959270091	87
48915.065807357176	50506.67002024551	87
50037.49344571366	48583.93798956725	87
51212.10801221979	51089.63312164228	87
48633.03010796836	50302.599332350415	87
51451.55543572127	50613.32364661048	87
51303.10967716369	51100.033159669125	87
50660.46745480276	48890.21368660151	87
50509.740578889134	50900.55997534195	87
50058.02702687298	51061.49501757505	87
49490.939756970045	48943.786007920244	87
49737.50752439999	48697.31723166891	87
50876.564400019546	49020.8403270832	87
51106.31277562153	49487.95996604418	87
50159.06448959221	50980.54372958476	87
50896.18885110631	51567.41084724529	87
50779.41224379755	48626.97534534077	87
50870.608323713954	50546.011842027845	87
49981.93879348544	51108.1605329716	87
49194.97188571747	50745.20506904917	87
48679.41540305679	50393.72873941011	87
49156.10466850718	48973.18713050546	87
51045.63119565874	50553.12887708518	87
49120.86419786009	48892.140983480596	87
48915.68869228656	49602.04800581978	87
51312.18856844137	50103.66276197786	87
49493.882029263885	50857.195071153845	87
49950.04253817143	48552.481618672195	87
48931.43695193828	49814.34999290006	87
48813.47511231085	50476.79458487745	87
50871.68640516974	48612.767595880716	87
49156.18141516788	49332.477859325416	87
49474.84166200493	50989.11448614978	87
49440.26173435032	48725.079722162816	87
