# Supplementary material for: Abundant Topological Outliers in Social Media Data and Their Effect on Spatial Analysis
Source: PLoS One. 2016 Sep 9;11(9):e0162360. doi: 10.1371/journal.pone.0162360 (PMC5017681; doi:10.1371/journal.pone.0162360)
Supplement: S5 Dataset — See the respective attached file. (ZIP) [file pone.0162360.s005.zip › S5_overlap_lws/clust_89_98.csv]

50000.0	50000.0	0
50005.617866136956	50000.0519731636	0
50002.52047643192	50004.876090250946	0
50002.689334711264	50003.13657812308	0
49993.82957819091	50000.67820598295	0
49999.02133034173	50002.74311771021	0
50000.62508924751	49997.57153556058	0
50003.12463782944	50000.09610427862	0
49997.57385027558	49999.84121669528	0
50000.7474054147	50010.00724846448	0
49994.4714122237	50008.6578664922	0
50009.65697956892	49993.518401903086	0
50006.21919399996	50005.54852243241	0
50001.095320914435	50006.51696888545	0
49997.76648551505	50011.80979805977	0
49992.871942356476	50015.39754370275	0
50012.74981278483	49986.73871695857	0
50018.58647191826	49990.55611261125	0
49993.479156172514	50013.71835514086	0
50015.96499319302	50006.705808788436	0
49989.3655601913	50011.220919868014	0
50020.12901804716	49990.64524344877	0
49997.53397774438	50013.28163175991	0
49992.02291687238	49993.22394946702	0
49993.70087287382	50012.49075380555	0
50014.038708603686	50009.481436982765	0
49990.5206090736	50010.10707474396	0
49995.815075999715	50002.757859915895	0
49988.57262477311	50018.87567586168	0
49985.205754429204	50018.991416067714	0
50000.753092597726	50008.92987510806	0
50007.12835689727	50004.5064469943	0
49988.18316939765	50021.965627571284	0
50023.00980510928	50012.84799172331	0
50015.303310407464	50002.549411548316	0
50003.71952171015	50003.70894044671	0
50008.88986368925	49979.077652611086	0
49996.81979534139	49995.34390749475	0
49998.94671960802	49990.96645783639	0
50007.58827520875	49972.71365685861	0
50008.876317257826	50005.85307888341	0
50000.8144250401	50013.706889942834	0
50003.714838425534	50007.820901458785	0
50001.588387733704	49976.2283774819	0
50016.100105237405	50010.206884821266	0
50001.35678820628	50015.50812547974	0
49986.21253594532	50016.916857276745	0
49996.35393901498	50000.28888942667	0
50006.46273709469	50012.86513056279	0
50004.75420497777	50017.69122242193	0
50005.66435559645	50003.276707844845	0
49992.34798452613	50027.8751629872	0
49995.45944176766	50024.66749863028	0
49984.74545734642	50026.693621182414	0
49991.107740510946	50005.27986082665	0
50002.66515454976	50012.75072682848	0
49981.244047583124	50021.223953608634	0
50024.3612314805	50010.80504013063	0
49999.239320752036	49976.959525565035	0
49987.115787018316	50000.97386580161	0
50005.81254185144	49991.93259326773	0
50009.513775259125	50007.19859393015	0
50022.34214683989	50018.54227954308	0
50018.211643719034	49989.32904480352	0
50004.547079700096	49982.58527082029	0
49988.8456146988	49993.5372812326	0
49990.448020219235	50002.43383338751	0
49988.8883163795	50025.70348757823	0
49993.95605091015	49990.62298435866	0
49979.57349343251	50017.44743331287	0
49993.61998194337	49998.8335980756	0
50014.931316771435	49985.91142186888	0
49993.608343833825	49992.74728509485	0
49977.440538726456	50020.13597552961	0
50007.968850473684	50013.02057694987	0
50013.34750767807	50004.97356768187	0
50003.200530054564	50017.44372002275	0
49999.23305352258	50009.409663930746	0
49991.425046132455	50023.405105677804	0
49994.724523319564	50019.00029264135	0
49991.27881765631	50010.76046682384	0
50006.84586173645	49978.00618291794	0
50028.831314768526	50011.34911333689	0
50001.3612650346	49979.21196468529	0
50020.98863127538	50004.80596532164	0
49998.75093557429	49995.82732925432	0
49995.4441258003	49997.28253788326	0
49991.489081565116	50012.21829990068	0
50006.24099323281	50011.48454490207	0
50004.79866590971	49991.89932227533	0
50016.233772829895	50003.19904894724	0
50016.714459267714	50015.182749829175	0
50017.7315448403	50017.16734048088	0
50021.991572317085	50017.52189201108	0
50006.91518930322	49998.42962103721	0
50007.56048927315	49991.89347014625	0
49993.93809606977	49988.93913320493	0
49987.00664227186	50012.58033247648	0
49997.0858178483	50008.93395138812	0
49994.04919956522	50016.66461972759	0
50011.84285352973	50005.72617756539	0
50014.481944166946	50006.68362759123	0
50007.871174675056	49990.44715453634	0
49993.63386266311	50008.00409428245	0
50022.74306037996	50021.18141586944	0
50005.93254669708	49984.05523899566	0
49992.24889826113	50009.939607623324	0
50008.4427934885	49998.58463635654	0
50001.04290890485	50011.37214186102	0
49999.3052704781	49993.19977632991	0
50010.89753360852	50022.16578353757	0
49993.175524820836	50006.918569045156	0
50016.91622746796	49988.41137453173	0
50003.59408194109	50010.58844588422	0
49989.481770527505	49995.4861177332	0
49984.73585085144	49994.20070302458	0
50012.837114776354	49985.1365133406	0
50000.34305247011	50012.785151609714	0
49995.93687457166	50016.99500522154	0
50003.31097355637	49986.238309245724	0
50000.04605916713	50022.082498322925	0
49979.589436539696	50028.499326432466	0
49985.52414874005	50010.01286309389	0
50007.108907010544	50020.95847414887	0
49986.966473469394	49991.51938352491	0
49996.327747491756	49980.00227674999	0
49988.17212697217	49996.38698153703	0
50019.31313217457	50007.61923985611	0
49992.53588896353	50022.37133355393	0
49999.09466713823	50013.476121375024	0
50029.14446966455	50014.75448633938	0
50013.38928689112	50014.433837214296	0
49991.27886238349	50020.93796858425	0
49991.83480712943	49987.47643329798	0
50024.589045646135	50016.69583277622	0
49990.247207031265	50014.37724764673	0
50003.43966867959	49997.20275845644	0
49979.17630883298	50019.5881879999	0
50004.97473340724	50011.470830402024	0
50000.53356820436	50002.76897484182	0
50001.61653316917	50021.572832778234	0
50018.94424032681	49993.60663840168	0
50020.38047703234	50020.74765985587	0
50003.83350669472	50012.03122730116	0
49994.89504568151	50012.84439750901	0
49996.87682846905	50025.861913791916	0
49997.098711243336	49994.16967536577	0
50008.03526460013	50010.35644971345	0
50001.92318083519	50017.45295154525	0
50000.377491796935	49976.984220335165	0
50026.91338485968	50022.55672487124	0
50010.45322470468	49995.07446463879	0
50025.84685964897	50018.18498681671	0
49990.80211823522	49972.58716393453	0
49994.72272385651	50011.37120620343	0
50001.852378398005	50018.878474248006	0
49993.667654834906	49987.16892821146	0
50007.45552580738	50016.24722775261	0
50006.35128652182	50019.260102430024	0
50017.30387364059	50007.37394946992	0
49992.58703477916	49996.877168060775	0
50009.947620039384	50010.555094314834	0
49981.69947842373	50032.69512916941	0
49998.7770444248	50004.736977470784	0
49994.8396787193	50028.32619228644	0
49982.117999111564	50004.50644407321	0
50013.2587395598	49973.331376080634	0
50007.117533706994	50013.97330272922	0
49986.106936163014	50005.875429998	0
50001.72815943438	49991.6223069385	0
49998.46111792426	49998.329947724305	0
49993.05079443288	49995.51758079045	0
49989.09372078051	50029.30164552847	0
49992.520614717694	50005.040407713124	0
49983.052676738946	50016.443790599325	0
50009.99933301167	49987.13042252917	0
50015.98052851708	50019.71642252736	0
50016.21088632802	50021.48245778065	0
49998.70534882709	50006.917655615514	0
50009.12283055781	49982.086019546914	0
50019.024422535396	49979.180277617896	0
49990.26812337824	50030.2433063761	0
50003.491373859586	50026.35326489596	0
50014.994024579595	50017.72461282274	0
49999.503039100484	49979.993643984395	0
50016.59446989725	50011.704717480185	0
49987.5977680182	50016.2290938631	0
50006.390223561066	50006.65247227412	0
49981.80446184957	50026.90913270939	0
50031.93010862833	50017.21669287606	0
49987.002216492045	49994.37889454773	0
49985.92984921823	49988.95089163288	0
49987.43993140122	50031.405447704085	0
50013.74744611762	50012.43595942395	0
50018.7613895136	49998.645986736985	0
49976.04473665306	50022.98122919165	0
49987.940111189746	50038.4642042733	0
49998.49833424281	50015.34065276485	0
49994.770924699485	49982.39483626172	0
50000.81946056605	49989.27299020345	0
50016.92192325264	50018.480079521134	0
49995.77472700451	50009.82146876009	0
50025.69800720146	50020.491751462134	0
50013.55698775832	49971.58637274212	0
50011.00484594075	50005.00909070638	0
50026.67566909949	50012.980460931394	0
49997.33402353429	50017.842517393554	0
50004.40707653658	50000.68201633885	0
49990.062388632665	50021.873354042815	0
50007.94935946199	50000.55027054603	0
50021.52709422977	50008.28070517207	0
49974.42067889195	50019.43514323515	0
49993.46267817778	50033.181532471506	0
50011.86235055272	49996.41798817724	0
49987.663678211175	50043.84812144951	0
50007.67900232572	50007.70860501627	0
49994.15871647191	50038.08133593811	0
50007.33149770581	50022.79586273945	0
50012.948596504204	49999.23930996417	0
49994.60830319436	50003.57991862978	0
49983.259687413985	50006.67382320212	0
49987.767663779436	50025.748578925755	0
50000.377272225785	50031.02940101947	0
50006.200386445016	50001.51095319235	0
50025.26392312976	50023.16967630435	0
50013.22075925868	50006.565093937745	0
50016.585940684716	49986.990231434385	0
50010.34109688018	49983.7662747601	0
49986.57033639794	50020.426911942945	0
49995.74608418766	50014.093268935794	0
49979.820894012235	49999.83087349788	0
49992.848058799624	50018.606894891454	0
50009.49589345917	50004.08409166397	0
49995.445185531455	50015.34504338111	0
50012.65381958483	50021.704694713684	0
49996.32469968638	49986.25708256548	0
50015.35167753262	49996.81578074006	0
49986.545683340795	50011.15751195093	0
49999.01544000135	50031.23030123682	0
49984.04955694483	50033.704391224725	0
49996.34341982974	50016.06335658903	0
50003.28740459564	50033.504668726906	0
49991.228567853206	49998.994701024145	0
49998.48690694425	50034.82578726027	0
49978.796080530774	50029.228557862385	0
49972.68784987362	50023.40757561975	0
49979.767530607896	50006.443727209575	0
50003.901374846355	50022.071294366	0
50006.68412061943	49996.90955893893	0
49984.807419862154	50032.82916653138	0
49978.76889817724	50004.212907244015	0
50003.12234167268	49996.03595609164	0
50015.35949676402	49981.16546488212	0
50022.09116220106	50006.067597515845	0
49983.69614882663	49993.828876330015	0
49986.78398419033	50021.42345671076	0
49981.729597247	50017.71289487197	0
50005.12751088182	50026.85013294925	0
50006.22458721331	50010.28292114303	0
49996.483865586386	50007.00468741623	0
50009.52473506737	49992.39278211181	0
50014.49173332011	49995.93493838386	0
49994.50958438835	49996.90612479115	0
49987.59907203679	50009.38172949153	0
49984.960476002576	50031.0667794853	0
50008.74957161253	49994.92256567525	0
50010.46636301196	50003.077502344924	0
49984.148036034974	50017.19326230654	0
50004.971353289846	50029.65237519613	0
50012.70520670574	50000.99789815918	0
49989.42472028371	50007.06726861293	0
50027.670453407736	50018.20325321183	0
50011.440803861224	49968.8031552737	0
50037.945541020505	50011.155881581384	0
50001.96560497818	49985.14721363819	0
49991.94746759981	50013.46046976003	0
49999.00956378052	50025.146383235246	0
49982.77803511375	50003.13282277213	0
50014.11323694496	50000.20060613697	0
50023.13171616355	49987.58322604696	0
50004.21835121946	49971.40399318016	0
49990.15117831817	50013.05817990865	0
50008.16124251416	50039.635897582004	0
50007.9107866898	49997.54848848105	0
50000.976005797296	50001.37556251932	0
49996.1869171375	50012.1411597242	0
49981.777229712156	49995.12804494148	0
50010.25573551855	50024.995130932744	0
50002.20217308013	50029.874141640044	0
49990.618018822985	50036.4754032552	0
50022.654906278236	50014.17767062547	0
50000.18629733061	50004.775095715304	0
50025.70954018735	50015.05150700048	0
50028.39076938722	50013.5273054852	0
50004.52778030394	49989.54551679142	0
50016.11597760707	50023.63763528583	0
50012.06226017531	50002.80007589341	0
50015.57500712852	49976.59380574366	0
49994.04699387851	50036.766962947055	0
49994.23147591261	49994.86285691521	0
50014.20591833191	50001.96130031095	0
49991.086709624265	50026.4410707605	0
50011.53302681228	50007.14228004492	0
50017.28634181816	49997.76666689308	0
50009.97828130183	49998.98694511831	0
49998.42280858828	49997.16648699374	0
49981.63287193219	50012.98265475019	0
49991.38352638326	49994.802665766714	0
49998.19710648119	50026.74208698699	0
49989.2673735177	49992.100332574526	0
49983.60754580687	50026.18559871288	0
49994.711411941484	50029.90708723193	0
49985.614406423905	50041.25400036813	0
49989.39807355238	50009.12529163965	0
50001.85647537816	50002.18674254224	0
50007.411759296454	50011.884343995625	0
50012.52113279647	50010.93874121604	0
49995.30592486966	49991.43488924765	0
49979.11028741994	50021.34781520681	0
50011.93847514872	49994.777266105055	0
49997.2733219588	50022.30152669196	0
50003.09050523105	49994.98168183356	0
50023.58458192335	50010.008031241385	0
50024.400635161015	50015.63969515379	0
50009.31669316404	50000.960651664485	0
49988.547157255955	49986.54015875034	0
49987.42716531743	50019.481186598656	0
49984.02617602661	49992.260688525654	0
50006.996567558	50029.43673642438	0
50011.17538221257	50014.127750046806	0
49997.479248524534	50003.13788148927	0
50011.23886805816	49977.80876427163	0
49992.68056377014	50025.21909796744	0
50017.791785206966	50004.10504468356	0
49976.18799995448	50019.12711047864	0
50003.16269428631	50018.86082004992	0
50013.78688239874	50015.99415080916	0
50034.04869841953	50014.82994020081	0
50020.13939552426	49964.31969397732	0
49993.31683021726	50002.431098134926	0
49989.127824122916	50001.31052695597	0
49989.148691333205	50036.650567528675	0
49992.04054653573	50033.88130223572	0
49997.310770919445	50036.47767098101	0
50014.313896486216	50011.5437939993	0
49992.59109417176	50000.573211457	0
50003.566652880276	50030.50523785303	0
50008.267877108185	49989.07992392232	0
50003.849215893635	49983.772560070334	0
50027.92889428372	50020.7037335592	0
50021.73705097939	50009.564116499336	0
49979.67136981523	49996.9167302186	0
50023.68623823112	50004.8260394773	0
50008.60181165578	50003.29954302877	0
50007.03426341326	50002.78519483586	0
49994.34337435215	50032.255215823694	0
50008.65204366756	50021.587738195856	0
49991.824498461094	49968.903099107214	0
50018.683804969405	49969.64528418167	0
49994.911833902814	50002.06249770319	0
50016.093547154676	50001.04383182233	0
50014.49326475696	49993.41580814624	0
50010.70785577176	50012.68365077591	0
49992.09018308693	50030.92397957105	0
50009.82484592517	49966.31554819194	0
50009.86338540017	50029.15447883959	0
50017.04459773899	50009.42883168941	0
49975.05479511751	50020.48444939664	0
50018.814266957874	49976.935422037845	0
49972.86988915821	50011.1602949544	0
50018.73839936864	49964.38397057632	0
49986.31902075687	50007.88823209961	0
50037.84677869666	50013.49214320599	0
49986.7626497455	50022.57075428513	0
49991.27558686835	49997.38676047086	0
50021.65196854081	49986.9755175455	0
49991.72022925353	49991.05799227098	0
50014.31039277268	50003.195809406076	0
50006.33076488964	50021.85080608137	0
50002.45842725257	50020.733578880114	0
50011.95436890833	50032.05146346114	0
49976.475326719534	50026.32249645093	0
50004.463461898726	49974.22705170795	0
49979.26540775074	49998.92037446053	0
49985.75689271241	50024.974625693074	0
50016.455724572654	49985.246793367325	0
50017.17577699267	49991.01902038148	0
50000.601946745934	50034.29818728195	0
49992.16185760877	50007.363039662254	0
50008.80198918544	50016.70893323739	0
50008.86332272949	49997.23757014096	0
50005.45492158128	50004.812675392786	0
49969.349246922604	50022.47156029463	0
49976.08853392796	50028.32756045967	0
50002.331688862534	50006.25738942542	0
49985.74764509577	50012.984861611265	0
50002.02318493679	49998.08436648884	0
50001.91558525365	49975.034283284134	0
49999.095815587745	49982.605861267206	0
49978.35180052781	50017.54967237323	0
50012.38340044227	49979.87179005157	0
50023.600333695045	49993.823460517066	0
49990.4001842264	50016.861106052296	0
49996.075796262594	50028.875218757785	0
50009.63871960279	50009.357844056445	0
50014.32338329563	49980.620621059534	0
50004.370390024604	49999.55927239333	0
50009.933266449494	49981.04026973331	0
49998.279070073906	49989.14790118183	0
50000.09027862911	49985.965986953976	0
50007.58425433884	49982.493922115704	0
49993.48622997502	50027.222240225536	0
50017.4955434832	49965.03907990478	0
50010.51554905166	49989.16362642156	0
50017.824674773416	50002.22275061968	0
49990.75178922058	50034.86742795569	0
50021.88043196609	49961.175165641675	0
49996.64421145819	49998.7371607102	0
49991.75780021829	50019.4660592154	0
50027.913500418224	50017.15451996617	0
50013.81569746937	50019.689133858	0
50004.28831352451	50038.52084396365	0
49992.77931921248	49991.59900125161	0
49978.65701512325	50012.84377515613	0
50004.77482026446	49976.135135741635	0
49995.813684054854	50035.236614467474	0
49983.03468438865	50031.81985864512	0
50004.71734782377	49993.66931775265	0
50025.85747707013	50011.10938751277	0
49968.74387753086	50024.80184334084	0
49983.529336245294	50009.64252562868	0
49993.39848285341	50003.617739878144	0
50014.46718570509	49983.96089301351	0
50020.173441734536	50016.480228422304	0
50007.693507416174	50033.053834120445	0
49993.186312447346	50024.280714627246	0
49994.973836738965	50021.34108776201	0
49987.60408232425	50005.36708203352	0
50009.56722554615	49985.41140067304	0
50011.064823329914	50009.00448136461	0
49987.27549327144	50024.53233017405	0
50005.69923091442	49985.19514755773	0
49996.55414988045	49990.38935152011	0
49995.07237807018	50042.04749290123	0
49995.256284043724	50007.171566107325	0
50004.63754884523	50025.44366895706	0
49993.49255571869	49978.12434827637	0
49989.83621802233	50027.89987456958	0
50001.51715467434	50004.43497947403	0
50001.41748931328	50028.01783116377	0
49988.46472947548	50014.56638681003	0
49995.615601532205	49989.10904325816	0
49999.81186632161	50032.984149561446	0
50018.44718751919	50011.09523383245	0
50006.87791557796	49974.77446315902	0
49998.651631418616	50001.085531096855	0
49973.43281330659	50016.31538166456	0
49999.58320808095	50030.37685735507	0
49993.2894251306	50029.713716955564	0
49975.40500419498	50029.76201243983	0
50024.11542290242	50025.79299951493	0
49999.27756647585	49989.79791973968	0
49975.331603970415	50018.305052245814	0
49989.444688856944	50015.01093933485	0
49977.12504489644	49984.27347298042	0
49990.25690366514	49976.93831099457	0
50008.542487659186	50029.22940403769	0
50030.156146407935	50022.63532110915	0
49982.07322711716	50040.05289780173	0
50015.510839560164	49974.52445377229	0
49991.451148315326	50008.25060634001	0
50004.828070634074	50001.96933190945	0
50005.25330437662	49996.96558677492	0
49985.312292490395	50028.4759868639	0
50009.362837543355	50030.82482796203	0
50032.563228420164	50009.47854831758	0
49995.611104707394	50005.87596824924	0
50030.271117137454	50014.62710637189	0
49984.88558796916	50014.44361380154	0
49964.64000266914	50008.941933773196	0
49988.96237106808	50042.15384836116	0
50009.56366943694	49988.76303901595	0
50003.12119682203	50036.8696976103	0
49992.18350608743	49998.14283062459	0
49981.495117914346	49992.42868929224	0
49974.716587797215	50013.61636381599	0
50007.40338647013	50005.50670355559	0
50004.1132212756	50009.0422421293	0
50010.68776219184	50018.411945879954	0
50015.32555646248	49998.84607093262	0
50030.745394478356	50020.15587370813	0
50025.03173903792	49992.682176105074	0
49972.46927924088	49992.61330818193	0
49996.89332440772	50014.40214761091	0
50028.82168033592	50008.767927582856	0
50012.027869657475	49992.27122572834	0
49986.86969018716	50002.801212535116	0
50034.801909062	50011.167777959345	0
50022.083673384936	50010.63417620861	0
50009.30764203974	49972.31312632704	0
50621.01798122056	50674.963008357496	88
50581.429863378995	50590.67903571983	88
50714.84460066447	50671.081085914986	88
50795.31705674882	50717.92550408913	88
50708.67634655654	50762.91717754164	88
50489.183192010285	50563.31982785912	88
50400.330006953955	50574.215405461146	88
50452.160665283096	50651.73077217829	88
50857.21440659265	50783.15398097736	88
50416.77054011872	50477.6299528861	88
50928.83429687157	50840.25960683348	88
50609.41579851766	50498.5276411089	88
50394.60627279266	50385.24307174588	88
50664.79708478193	50426.057651199175	88
50536.16383369774	50439.19790304832	88
50693.561472170215	50533.983382696795	88
50322.42429996809	50493.723650606036	88
50290.03350779515	50405.439663958656	88
50753.83040421915	50403.07156223511	88
50957.765434068766	50749.40669432269	88
50601.978892575346	50362.185319304124	88
50886.16168862975	50686.2741794386	88
50312.954671321764	50603.63163585852	88
50685.96632106664	50852.15892134246	88
50642.075816194716	50938.838185705565	88
50941.80675663735	50609.498637194585	88
50730.69845551134	50308.34737017381	88
50849.44610145282	50387.487503754506	88
50563.05047677132	50748.220218649716	88
50230.56227535439	50494.36607265521	88
50370.201918884835	50696.91731577122	88
50506.75483468621	50341.38036101783	88
50813.69930237082	50478.0114358836	88
51005.04282289474	50535.60335503609	88
50548.25552375485	50950.589950856054	88
50889.22101894197	50304.38880440963	88
50520.434659298604	51040.702594810005	88
50636.60226734248	50272.82011168586	88
50346.08080543045	50788.1779880056	88
50856.25631302897	50560.69946207479	88
50970.563296956854	50342.80768972025	88
50456.10135644245	50262.82324852341	88
50947.34686784199	50230.88857896259	88
50475.154120584535	50168.48828031762	88
50415.25649818296	50844.84644991053	88
50547.96839050331	51134.02794031562	88
50920.372618439724	50441.62908995816	88
50201.100009257	50372.469119556	88
50753.93062630646	50921.32739205974	88
50461.99997667752	50972.78681526735	88
50334.211858977294	50313.72218520066	88
50617.39560148924	51075.529189274086	88
50794.344819692364	51005.00483730345	88
50144.52751991264	50451.565959516636	88
50484.46831618234	51200.83896665863	88
50695.631909929456	51028.801751001265	88
51025.27684020481	50187.79264539576	88
50408.6796295635	51254.89993941009	88
51029.68729681513	50804.654880676375	88
50064.5149459449	50504.517710636675	88
50339.36201586689	51190.25162113536	88
51017.41663728209	50683.34008142077	88
50624.508130307724	51194.01548765865	88
50329.23329647041	51306.76653472825	88
50821.872145014626	50239.53159061062	88
50234.22535664863	51299.55803332203	88
50760.80079614956	51091.8713817892	88
50086.68751959557	50376.21073847804	88
50772.23962606277	50827.136420333016	88
51042.146942167994	50097.25323909674	88
50546.10957442428	50248.93175081981	88
50925.21576249462	50137.015446369005	88
50834.865903419726	50142.613637859795	88
49983.65401245611	50554.87809472634	88
50866.32831691336	51065.6541493912	88
50736.251645038006	50206.08391945893	88
50232.547920478224	51202.11961189874	88
50131.974088089315	50569.710989971856	88
50367.378980138084	50227.63628195399	88
50237.001858764415	51396.57412677053	88
50167.12460973193	50653.15010945302	88
51083.050551712906	50489.013420646275	88
50182.58175634641	51475.42964334314	88
50139.59564645019	51193.39467348851	88
50720.90213787864	51179.96531873863	88
50145.0249336069	50741.65166377305	88
50410.73399568621	51352.96322510695	88
50745.14746014364	50113.96058941548	88
51121.501769503106	50572.83152523111	88
50998.24278403558	50898.86546070234	88
50547.63752188528	51272.49974754985	88
50042.58718737267	50623.03605029213	88
50045.38642252065	51173.96672320274	88
50659.23320694215	51283.21271432603	88
50128.87171090556	51548.27948851926	88
50081.41504505993	50287.11738507314	88
50817.37627745608	51193.49660076711	88
51038.58332225517	50985.982028787585	88
50352.38153404092	50916.91720794008	88
50918.76136987058	50993.436251960135	88
50688.1513489839	50037.6263704004	88
49893.54149746552	50534.87169685322	88
50644.16147756071	49953.61921600272	88
50238.9949072154	50765.65740579055	88
50800.67228025512	50039.580826726284	88
49996.74444347156	50252.65269552358	88
50127.814501752095	51401.463579939045	88
50910.16654916754	50042.358112291695	88
51017.037174171055	50004.035343702606	88
50115.58698492185	50826.58048475354	88
49994.972495574955	50405.93239208438	88
50078.51484044133	50192.66024070916	88
50326.66139681902	51430.78402581735	88
50470.125884781664	51423.16238892444	88
50645.456806599774	50181.808437765976	88
50076.08777441968	51476.43485403409	88
50484.24288661952	51518.82901647566	88
50767.94994435914	49949.02580370498	88
50276.904071124874	51122.434598885804	88
50290.07303213974	50178.860298074724	88
50265.11707544985	50950.63933997648	88
51132.92917190275	50991.18402655947	88
51107.67503977212	49971.58841170093	88
50196.458146047866	50869.554611659194	88
51091.78357242686	50872.30178266198	88
50687.86711909959	51371.73777701568	88
50570.070879806735	49897.93464687766	88
50603.38162887821	50067.25777339294	88
50725.99952169162	51460.32136880559	88
49980.06350355348	50691.26692783851	88
51182.51895658949	51074.09311859171	88
50794.25852685801	51395.69265651606	88
50950.6976169047	49936.11554777318	88
51116.862275396066	50183.650478392825	88
50111.47630369917	50918.228103105146	88
50900.72600688877	51150.61247117681	88
51151.21905049828	50098.08348351224	88
50452.65562127631	51607.391701918415	88
49895.89173600942	50735.41607006952	88
50154.589779240254	51101.67547441779	88
50359.99940079912	51582.423746172004	88
50594.69981607112	51376.634450140715	88
50120.70154941002	51286.5335960001	88
50816.85810645375	51493.88128747758	88
50873.2303815907	50914.496084245904	88
50513.37944869812	51674.75574956453	88
50189.475851734234	51010.45758298893	88
51069.60511854698	50396.7635066214	88
50627.375495965105	49829.358723500525	88
50503.94020872746	49966.08878892212	88
50270.127697917655	50091.759303326355	88
50755.079121314855	51272.9094815825	88
50189.72626914121	50144.0376874202	88
50578.91565215606	51503.9078817666	88
50209.46217485867	50280.161584388625	88
50458.78509631094	51113.3203957584	88
50524.756979843856	50857.756963686035	88
50382.664782190564	50139.63423449919	88
50551.148765603335	49771.64176528024	88
49910.99742627392	50357.4581582731	88
50394.48198950831	50043.35806987445	88
49987.21647609691	51508.76233890395	88
49978.46891393161	50159.959297737434	88
50272.02033099638	51539.66674094668	88
50884.02163209374	51406.95421791488	88
50860.8056871687	51574.70222558663	88
49837.30439365891	50809.718531634484	88
50864.4773082365	51317.83569395651	88
51100.743881422684	51115.72482451553	88
49934.88231462328	50080.157079608114	88
51093.19218254997	50733.75474174308	88
51004.0016974379	51076.10080305874	88
49888.37018139272	50163.6647063489	88
49803.79456270709	50900.58043322912	88
50257.34040386235	50674.65177557567	88
49979.35354374951	49995.64835971474	88
49890.2508019437	50002.80580149604	88
49927.903533991266	50837.43726962251	88
50492.514752934054	50076.69837100033	88
51079.75782527894	50264.93835997768	88
51164.306940525326	50404.22403095437	88
49829.24529318968	50667.64030859927	88
50023.28734715687	51084.38255629148	88
49911.800939249806	50622.39778996129	88
50027.10660859037	51594.967001227866	88
50010.18838856576	51407.29454067297	88
50076.902639847925	51669.65678676244	88
49954.8814932513	51145.6233336914	88
50592.05030203865	51599.32623116189	88
51145.49518947562	51201.75202296144	88
49800.21765953178	50191.35927484803	88
51180.607676174084	50704.716089820344	88
50950.586772451315	51284.31155052691	88
50953.82426595403	51561.64706082536	88
51236.016480013845	50131.36876794766	88
51199.00810778581	49955.645420544024	88
51235.05631327006	51218.655791745325	88
50585.10324161432	49685.01286977408	88
49882.15217235606	50445.60567435135	88
51170.93777279283	50306.51338417291	88
49908.221547862835	50266.56722802664	88
49789.15189518352	50099.82212081398	88
49894.814064431506	51481.777642602705	88
49915.40807842108	51231.50720357033	88
49796.84291401818	49982.51410810239	88
51202.28750349706	50930.48370983517	88
50964.3817836887	51465.75899512549	88
49816.22308853684	50367.56199275969	88
50486.931925807505	49843.85344182449	88
51286.90294872435	50898.800880158546	88
50909.42568489534	51654.66574962931	88
49860.511494713784	49916.79394052207	88
49886.18736261308	51077.172666443534	88
50179.75338735504	51623.277388287686	88
50022.35480572033	50827.077753320315	88
50702.245661483365	49884.48651391741	88
51200.976941366855	50835.078465757164	88
51108.476188454675	49881.265894171614	88
50998.62791971293	51362.698926193676	88
49947.19123761351	49893.381196125556	88
50694.94746385874	49758.93207817598	88
51177.324404917395	51293.44078261812	88
49808.30215564429	51505.70151497358	88
51245.28136453999	51362.29974240342	88
51197.96347941254	49863.54739473714	88
50031.34534417277	50079.61969559435	88
51274.7829413267	50703.60468343986	88
50322.39190524392	51045.23195772834	88
49825.83864061901	51008.36117277416	88
51280.46476942643	49915.023183662815	88
51205.116926918665	50612.77708851663	88
51043.50548725434	51279.5249342287	88
50097.53170028132	51030.56360782461	88
51363.28819235797	50945.687023026614	88
49734.373856670856	51001.78257304039	88
50818.76094611144	51655.26788503604	88
51186.150170334186	50508.91039412036	88
49697.17217808755	51086.23584711493	88
50287.164328322644	51643.60617022402	88
49942.09832277704	51322.75828325377	88
51346.059343849854	49976.478320895854	88
50870.87079588126	49894.79023148656	88
49826.389690546916	51229.803713547975	88
51363.09558398312	49867.64638304227	88
49730.07057329813	51559.648171944034	88
50779.793925617865	49796.694591742424	88
49715.63833909728	50226.993040894326	88
51317.80593229242	51299.196564805636	88
50665.512282070784	51543.95060679629	88
49819.12729077971	51136.11149318729	88
51453.59604470857	49865.998008450624	88
50452.43213135088	50742.707345313866	88
50016.504802123585	50987.67274725233	88
50678.4671107395	49663.936673089025	88
51001.32916954421	51645.421793687914	88
49700.37372420155	50058.36898182055	88
50744.902721172824	49601.07151393878	88
51260.294275464796	50397.3569998753	88
51540.47747343733	49825.82619268167	88
49860.520245682674	49825.41390551443	88
51059.574314653866	51438.077494377874	88
51106.65648069233	51514.82752762322	88
50038.09544489133	49886.50786391219	88
49632.74443077573	50273.021782635005	88
49727.20285451492	51464.46858743639	88
51326.17769610053	51208.29942863137	88
51261.17527595364	50286.40699721674	88
50207.86924363222	50017.339014685735	88
49607.18734090087	51100.75595781372	88
50333.8687848465	51729.44930207007	88
51629.70462010615	49823.03471485756	88
50020.345691777795	49797.488369203355	88
49754.82336711581	51652.52819176009	88
50319.76132134922	51818.216510990635	88
49744.87646599882	50788.74264175622	88
49984.22861292381	51696.00919687015	88
51248.075878235606	50038.55693833721	88
51404.23526102264	51260.17787690525	88
49849.55116004144	51321.053903011794	88
51582.81645197507	49741.917891266276	88
50642.106822296184	49576.99230337109	88
50280.304418878084	51901.34691291157	88
50152.067503745144	49940.27751273284	88
50411.00631754886	51828.118580884584	88
50257.937815429475	49939.185720187095	88
49914.89713014447	50989.45645820537	88
51279.68592007744	50533.69123288038	88
51455.55021185235	50947.57234123122	88
51300.22667509228	50194.59649650608	88
50246.55185268631	51759.638148209095	88
51345.998683244645	50318.001342578595	88
49517.321663954746	51102.97314846103	88
50032.606606103116	49706.415962764	88
50123.27178908727	49719.71941053601	88
50006.84622438146	51789.419338205786	88
50992.888974191366	51166.329615936345	88
50158.35741231625	51776.46112639333	88
49662.62104830673	50945.3190159561	88
50362.28132186088	51949.01507002869	88
50451.18079289577	51977.83728019347	88
50440.58552454024	51727.37503283302	88
51712.36095553022	49868.299408331055	88
51085.96903989845	51605.123770504324	88
49657.40330432458	51625.16567151248	88
50135.50866606504	51865.00305481758	88
51190.410922981115	51480.70629122241	88
51159.81851390305	51658.275754454524	88
49777.067114491634	50452.40706653023	88
51361.03104002184	50406.230069565805	88
49762.6591664696	49898.946774220356	88
51699.93513880048	49759.37021326298	88
51367.73951054625	50565.46223427326	88
50706.06383044579	51632.61057629087	88
49931.6322481169	51579.16731070435	88
51478.2377962586	49953.397434628394	88
50279.81596068347	51997.42804596287	88
49596.0381919832	51555.95766215882	88
51435.777508765226	50304.104057181394	88
50038.18797649918	51875.4106743871	88
50127.41530628753	49630.63729251419	88
51369.537858807686	50715.68283770474	88
51502.464229772966	50371.17705786341	88
49776.405712435	51377.43056027595	88
49710.216144305516	51315.01944476995	88
49472.51831748379	51185.635340552595	88
51284.732203750864	50802.50187560848	88
49558.42718207068	51017.63141762949	88
51444.64878895542	50511.227273308046	88
50217.837505067604	49700.51369558815	88
51141.53212456258	51391.110914542085	88
51654.21395965878	49945.42047596777	88
49659.766429424075	51722.87822096656	88
51137.53686064722	51747.98644611767	88
51203.41651354409	51808.458069858025	88
49696.13392865177	49960.912912350475	88
51749.021496011366	49959.705769448425	88
49582.104798547916	51774.91175090806	88
50499.10496021795	51844.6720413172	88
50127.83278118206	51955.15401271845	88
49796.83517250913	50546.823938022775	88
50204.50626463779	52047.199506730416	88
50161.07721405382	49844.064001285304	88
49655.67815480444	50139.104574010285	88
50900.42164305911	51745.383982017214	88
49594.05799568866	51462.186938230785	88
51539.74005027298	50496.010772774825	88
50561.18807122906	49537.40127643981	88
50035.86380452869	51314.59401382043	88
51552.107554015754	50586.629525922006	88
49847.64583041725	51679.62193761358	88
51444.69267946445	51346.571304034835	88
51397.65799574853	51155.09761952342	88
49667.69854143039	50742.21963612143	88
51477.2047715292	51206.44632230846	88
50095.84333013788	50017.383843245625	88
51788.781355614905	49741.98838722674	88
50485.00588909362	49590.60590899147	88
51432.120731063806	50786.258236174275	88
49628.24626868959	51379.613570487316	88
50347.889352903614	49927.381974094336	88
51396.66427099076	50202.86583966946	88
51574.651974130036	51215.3066386684	88
50874.81328222716	49797.943334230404	88
51833.322224079144	49664.18554402498	88
51788.371291420735	49580.419882926144	88
50981.84215894323	49848.99891297028	88
49630.35062699448	51270.229558592764	88
51578.1704866298	51306.09845348126	88
49689.44010390332	50410.63218137348	88
49729.72732122846	50328.839637190846	88
51491.40560451023	49707.18911783677	88
51255.025514697416	51549.71925539969	88
51522.146243854724	50786.48154784463	88
51833.23891007324	49924.881347021175	88
51302.765615444296	51121.2156908184	88
51666.685620131524	51292.81048420623	88
51550.77111871167	50008.12456278712	88
51469.55231707203	50051.055624899236	88
49858.21022531391	49729.794815289875	88
49538.875761634474	50296.69426462845	88
50086.9437263893	52040.889000884745	88
51168.3363196575	51899.92703513798	88
51309.81409517871	51428.5738202497	88
51431.98814439595	51039.01556862983	88
51708.02446499559	49536.144219679656	88
50169.13659032324	52134.406958442225	88
51233.49950535138	51721.990840418424	88
49537.77338896483	50199.48568789845	88
50518.77987565933	52045.20326608333	88
50282.66110775688	49851.8037558528	88
50768.647749618714	49691.33374441636	88
49544.93278307714	50102.763245616465	88
49532.737441650126	51389.47049807245	88
51000.46604679741	49761.200121189606	88
50509.694485229586	49463.792125947504	88
49696.029353002945	51207.448799103186	88
50832.9187355056	49576.8944280917	88
50811.97050075144	51760.281755315016	88
49531.33240981958	51624.772888523454	88
49641.823634519904	50832.08416443399	88
49771.87797791369	49697.25393796122	88
49918.99172320057	51818.12292126246	88
51922.5434225738	49688.4826523454	88
50585.79073103536	51876.72430450795	88
51617.24081946011	50653.21447177965	88
51945.35032140355	49778.06848829849	88
49492.296867688645	51706.87036658202	88
50582.68725319336	49406.24316766442	88
49545.161444829646	50840.22612421069	88
51705.579385672376	51375.83378760883	88
52030.198221211314	49743.28469622076	88
49401.66108879146	51242.80982748443	88
51522.75446262034	51054.20362537536	88
49741.085519904635	50622.52886846316	88
49954.51344711592	49651.13193088923	88
50079.63616524736	49555.394767995655	88
49465.36589316433	51322.65682634883	88
49772.533432085445	49797.853841687924	88
51357.60202986686	50117.84847793297	88
52015.2183313661	49839.82102635195	88
51691.29714618111	50706.68190278518	88
49608.40738861429	49989.44217198126	88
51937.03829046608	49885.517358507124	88
51526.97460087529	49618.40804184634	88
49372.68969257807	51334.998856205064	88
50278.03038816912	52105.155219023196	88
51617.90371574515	50770.751259804805	88
51351.34399642432	49772.33097305117	88
49593.38375740829	50417.751441899396	88
51613.650006284006	49510.04067390256	88
50941.53323395512	49688.3191723759	88
51284.23078991308	51858.76616795377	88
51743.13677739883	49658.28008026742	88
51282.525815817105	50995.3724183094	88
50599.62796791162	51993.99951560816	88
51293.63958321564	51635.37015681619	88
49420.84630159346	51767.819818679105	88
49482.07264160889	50958.25903363272	88
50432.26383934213	52067.823184689034	88
51697.60602159346	51204.530803204754	88
51623.953726535554	50059.34183937574	88
49491.85231585847	50761.90191630089	88
49453.33544344924	50341.94623099597	88
51309.94524168888	49689.87766096307	88
52115.848872095296	49780.391338447684	88
51629.72487232207	49599.8889853878	88
50667.5448423935	51839.304866501094	88
51958.03205656432	49598.909774158004	88
49333.7834290316	51791.922895878495	88
51151.22412727204	51988.60364545609	88
51644.37511929536	50563.70792847417	88
49694.855256254974	49644.93841334475	88
49578.36947377708	50716.31463252824	88
51433.765594933415	49591.72170208075	88
50418.5629361867	52157.83225639508	88
49647.817942952344	50602.458571945805	88
49424.090015737085	51859.35468137804	88
51632.64510967189	51142.320163097625	88
51213.917608622185	49691.357150859025	88
52152.18007555653	49866.80843697109	88
50357.34897125933	49801.9908016448	88
49420.5521032775	50256.582406620946	88
49358.01342962532	50327.36947820618	88
51510.43145381228	49525.90699118796	88
50420.190390738404	49735.51557332713	88
50145.165835372005	52220.442627062715	88
49439.877034989135	51629.69234756163	88
50620.96588142304	49322.58066002848	88
51738.455107979265	51120.35701089671	88
50428.61088134299	49521.3341306171	88
52233.157924778374	49827.67830145223	88
49513.06255888295	49968.043208873496	88
52329.31263639977	49837.66201069085	88
51064.30933211383	52008.714634539916	88
51723.108639198035	51470.652605190415	88
49242.55290119313	51820.513134483015	88
50928.40052501655	49587.422832601405	88
50974.81937625863	51982.87816698173	88
51401.17467385502	49677.265395551185	88
50688.806272838534	51969.9496807551	88
50012.2190307611	52099.68688358972	88
49391.67850770705	50985.93947374952	88
51256.57732944095	49779.55522076902	88
50580.1585490833	51741.341523667	88
50831.01721430247	49485.921393503806	88
51534.15108200027	49438.82582560166	88
51079.528196796775	51919.270467389935	88
50021.362316645056	49484.96430568501	88
49581.87242904548	51869.28313246442	88
50234.12916052597	52212.64155820499	88
49211.27290728987	51904.32657869289	88
51584.73682567572	50412.887241637276	88
49675.79702997894	51843.69872235996	88
50348.85511249412	49570.059524759636	88
49377.45989848068	51077.97394885668	88
49366.01118212369	51577.58451389264	88
50882.809948642665	49413.21302174463	88
51602.22002675987	51008.886169310776	88
50686.12651903536	51725.83400700549	88
51815.80348432936	51489.58445150673	88
