# Supplementary material for: Abundant Topological Outliers in Social Media Data and Their Effect on Spatial Analysis
Source: PLoS One. 2016 Sep 9;11(9):e0162360. doi: 10.1371/journal.pone.0162360 (PMC5017681; doi:10.1371/journal.pone.0162360)
Supplement: S5 Dataset — See the respective attached file. (ZIP) [file pone.0162360.s005.zip › S5_overlap_lws/clust_9_18.csv]

50000.0	50000.0	0
50005.617866136956	50000.0519731636	0
50002.52047643192	50004.876090250946	0
50002.689334711264	50003.13657812308	0
49993.82957819091	50000.67820598295	0
49999.02133034173	50002.74311771021	0
50000.62508924751	49997.57153556058	0
50003.12463782944	50000.09610427862	0
49997.57385027558	49999.84121669528	0
50000.7474054147	50010.00724846448	0
49994.4714122237	50008.6578664922	0
50009.65697956892	49993.518401903086	0
50006.21919399996	50005.54852243241	0
50001.095320914435	50006.51696888545	0
49997.76648551505	50011.80979805977	0
49992.871942356476	50015.39754370275	0
50012.74981278483	49986.73871695857	0
50018.58647191826	49990.55611261125	0
49993.479156172514	50013.71835514086	0
50015.96499319302	50006.705808788436	0
49989.3655601913	50011.220919868014	0
50020.12901804716	49990.64524344877	0
49997.53397774438	50013.28163175991	0
49992.02291687238	49993.22394946702	0
49993.70087287382	50012.49075380555	0
50014.038708603686	50009.481436982765	0
49990.5206090736	50010.10707474396	0
49995.815075999715	50002.757859915895	0
49988.57262477311	50018.87567586168	0
49985.205754429204	50018.991416067714	0
50000.753092597726	50008.92987510806	0
50007.12835689727	50004.5064469943	0
49988.18316939765	50021.965627571284	0
50023.00980510928	50012.84799172331	0
50015.303310407464	50002.549411548316	0
50003.71952171015	50003.70894044671	0
50008.88986368925	49979.077652611086	0
49996.81979534139	49995.34390749475	0
49998.94671960802	49990.96645783639	0
50007.58827520875	49972.71365685861	0
50008.876317257826	50005.85307888341	0
50000.8144250401	50013.706889942834	0
50003.714838425534	50007.820901458785	0
50001.588387733704	49976.2283774819	0
50016.100105237405	50010.206884821266	0
50001.35678820628	50015.50812547974	0
49986.21253594532	50016.916857276745	0
49996.35393901498	50000.28888942667	0
50006.46273709469	50012.86513056279	0
50004.75420497777	50017.69122242193	0
50005.66435559645	50003.276707844845	0
49992.34798452613	50027.8751629872	0
49995.45944176766	50024.66749863028	0
49984.74545734642	50026.693621182414	0
49991.107740510946	50005.27986082665	0
50002.66515454976	50012.75072682848	0
49981.244047583124	50021.223953608634	0
50024.3612314805	50010.80504013063	0
49999.239320752036	49976.959525565035	0
49987.115787018316	50000.97386580161	0
50005.81254185144	49991.93259326773	0
50009.513775259125	50007.19859393015	0
50022.34214683989	50018.54227954308	0
50018.211643719034	49989.32904480352	0
50004.547079700096	49982.58527082029	0
49988.8456146988	49993.5372812326	0
49990.448020219235	50002.43383338751	0
49988.8883163795	50025.70348757823	0
49993.95605091015	49990.62298435866	0
49979.57349343251	50017.44743331287	0
49993.61998194337	49998.8335980756	0
50014.931316771435	49985.91142186888	0
49993.608343833825	49992.74728509485	0
49977.440538726456	50020.13597552961	0
50007.968850473684	50013.02057694987	0
50013.34750767807	50004.97356768187	0
50003.200530054564	50017.44372002275	0
49999.23305352258	50009.409663930746	0
49991.425046132455	50023.405105677804	0
49994.724523319564	50019.00029264135	0
49991.27881765631	50010.76046682384	0
50006.84586173645	49978.00618291794	0
50028.831314768526	50011.34911333689	0
50001.3612650346	49979.21196468529	0
50020.98863127538	50004.80596532164	0
49998.75093557429	49995.82732925432	0
49995.4441258003	49997.28253788326	0
49991.489081565116	50012.21829990068	0
50006.24099323281	50011.48454490207	0
50004.79866590971	49991.89932227533	0
50016.233772829895	50003.19904894724	0
50016.714459267714	50015.182749829175	0
50017.7315448403	50017.16734048088	0
50021.991572317085	50017.52189201108	0
50006.91518930322	49998.42962103721	0
50007.56048927315	49991.89347014625	0
49993.93809606977	49988.93913320493	0
49987.00664227186	50012.58033247648	0
49997.0858178483	50008.93395138812	0
49994.04919956522	50016.66461972759	0
50011.84285352973	50005.72617756539	0
50014.481944166946	50006.68362759123	0
50007.871174675056	49990.44715453634	0
49993.63386266311	50008.00409428245	0
50022.74306037996	50021.18141586944	0
50005.93254669708	49984.05523899566	0
49992.24889826113	50009.939607623324	0
50008.4427934885	49998.58463635654	0
50001.04290890485	50011.37214186102	0
49999.3052704781	49993.19977632991	0
50010.89753360852	50022.16578353757	0
49993.175524820836	50006.918569045156	0
50016.91622746796	49988.41137453173	0
50003.59408194109	50010.58844588422	0
49989.481770527505	49995.4861177332	0
49984.73585085144	49994.20070302458	0
50012.837114776354	49985.1365133406	0
50000.34305247011	50012.785151609714	0
49995.93687457166	50016.99500522154	0
50003.31097355637	49986.238309245724	0
50000.04605916713	50022.082498322925	0
49979.589436539696	50028.499326432466	0
49985.52414874005	50010.01286309389	0
50007.108907010544	50020.95847414887	0
49986.966473469394	49991.51938352491	0
49996.327747491756	49980.00227674999	0
49988.17212697217	49996.38698153703	0
50019.31313217457	50007.61923985611	0
49992.53588896353	50022.37133355393	0
49999.09466713823	50013.476121375024	0
50029.14446966455	50014.75448633938	0
50013.38928689112	50014.433837214296	0
49991.27886238349	50020.93796858425	0
49991.83480712943	49987.47643329798	0
50024.589045646135	50016.69583277622	0
49990.247207031265	50014.37724764673	0
50003.43966867959	49997.20275845644	0
49979.17630883298	50019.5881879999	0
50004.97473340724	50011.470830402024	0
50000.53356820436	50002.76897484182	0
50001.61653316917	50021.572832778234	0
50018.94424032681	49993.60663840168	0
50020.38047703234	50020.74765985587	0
50003.83350669472	50012.03122730116	0
49994.89504568151	50012.84439750901	0
49996.87682846905	50025.861913791916	0
49997.098711243336	49994.16967536577	0
50008.03526460013	50010.35644971345	0
50001.92318083519	50017.45295154525	0
50000.377491796935	49976.984220335165	0
50026.91338485968	50022.55672487124	0
50010.45322470468	49995.07446463879	0
50025.84685964897	50018.18498681671	0
49990.80211823522	49972.58716393453	0
49994.72272385651	50011.37120620343	0
50001.852378398005	50018.878474248006	0
49993.667654834906	49987.16892821146	0
50007.45552580738	50016.24722775261	0
50006.35128652182	50019.260102430024	0
50017.30387364059	50007.37394946992	0
49992.58703477916	49996.877168060775	0
50009.947620039384	50010.555094314834	0
49981.69947842373	50032.69512916941	0
49998.7770444248	50004.736977470784	0
49994.8396787193	50028.32619228644	0
49982.117999111564	50004.50644407321	0
50013.2587395598	49973.331376080634	0
50007.117533706994	50013.97330272922	0
49986.106936163014	50005.875429998	0
50001.72815943438	49991.6223069385	0
49998.46111792426	49998.329947724305	0
49993.05079443288	49995.51758079045	0
49989.09372078051	50029.30164552847	0
49992.520614717694	50005.040407713124	0
49983.052676738946	50016.443790599325	0
50009.99933301167	49987.13042252917	0
50015.98052851708	50019.71642252736	0
50016.21088632802	50021.48245778065	0
49998.70534882709	50006.917655615514	0
50009.12283055781	49982.086019546914	0
50019.024422535396	49979.180277617896	0
49990.26812337824	50030.2433063761	0
50003.491373859586	50026.35326489596	0
50014.994024579595	50017.72461282274	0
49999.503039100484	49979.993643984395	0
50016.59446989725	50011.704717480185	0
49987.5977680182	50016.2290938631	0
50006.390223561066	50006.65247227412	0
49981.80446184957	50026.90913270939	0
50031.93010862833	50017.21669287606	0
49987.002216492045	49994.37889454773	0
49985.92984921823	49988.95089163288	0
49987.43993140122	50031.405447704085	0
50013.74744611762	50012.43595942395	0
50018.7613895136	49998.645986736985	0
49976.04473665306	50022.98122919165	0
49987.940111189746	50038.4642042733	0
49998.49833424281	50015.34065276485	0
49994.770924699485	49982.39483626172	0
50000.81946056605	49989.27299020345	0
50016.92192325264	50018.480079521134	0
49995.77472700451	50009.82146876009	0
50025.69800720146	50020.491751462134	0
50013.55698775832	49971.58637274212	0
50011.00484594075	50005.00909070638	0
50026.67566909949	50012.980460931394	0
49997.33402353429	50017.842517393554	0
50004.40707653658	50000.68201633885	0
49990.062388632665	50021.873354042815	0
50007.94935946199	50000.55027054603	0
50021.52709422977	50008.28070517207	0
49974.42067889195	50019.43514323515	0
49993.46267817778	50033.181532471506	0
50011.86235055272	49996.41798817724	0
49987.663678211175	50043.84812144951	0
50007.67900232572	50007.70860501627	0
49994.15871647191	50038.08133593811	0
50007.33149770581	50022.79586273945	0
50012.948596504204	49999.23930996417	0
49994.60830319436	50003.57991862978	0
49983.259687413985	50006.67382320212	0
49987.767663779436	50025.748578925755	0
50000.377272225785	50031.02940101947	0
50006.200386445016	50001.51095319235	0
50025.26392312976	50023.16967630435	0
50013.22075925868	50006.565093937745	0
50016.585940684716	49986.990231434385	0
50010.34109688018	49983.7662747601	0
49986.57033639794	50020.426911942945	0
49995.74608418766	50014.093268935794	0
49979.820894012235	49999.83087349788	0
49992.848058799624	50018.606894891454	0
50009.49589345917	50004.08409166397	0
49995.445185531455	50015.34504338111	0
50012.65381958483	50021.704694713684	0
49996.32469968638	49986.25708256548	0
50015.35167753262	49996.81578074006	0
49986.545683340795	50011.15751195093	0
49999.01544000135	50031.23030123682	0
49984.04955694483	50033.704391224725	0
49996.34341982974	50016.06335658903	0
50003.28740459564	50033.504668726906	0
49991.228567853206	49998.994701024145	0
49998.48690694425	50034.82578726027	0
49978.796080530774	50029.228557862385	0
49972.68784987362	50023.40757561975	0
49979.767530607896	50006.443727209575	0
50003.901374846355	50022.071294366	0
50006.68412061943	49996.90955893893	0
49984.807419862154	50032.82916653138	0
49978.76889817724	50004.212907244015	0
50003.12234167268	49996.03595609164	0
50015.35949676402	49981.16546488212	0
50022.09116220106	50006.067597515845	0
49983.69614882663	49993.828876330015	0
49986.78398419033	50021.42345671076	0
49981.729597247	50017.71289487197	0
50005.12751088182	50026.85013294925	0
50006.22458721331	50010.28292114303	0
49996.483865586386	50007.00468741623	0
50009.52473506737	49992.39278211181	0
50014.49173332011	49995.93493838386	0
49994.50958438835	49996.90612479115	0
49987.59907203679	50009.38172949153	0
49984.960476002576	50031.0667794853	0
50008.74957161253	49994.92256567525	0
50010.46636301196	50003.077502344924	0
49984.148036034974	50017.19326230654	0
50004.971353289846	50029.65237519613	0
50012.70520670574	50000.99789815918	0
49989.42472028371	50007.06726861293	0
50027.670453407736	50018.20325321183	0
50011.440803861224	49968.8031552737	0
50037.945541020505	50011.155881581384	0
50001.96560497818	49985.14721363819	0
49991.94746759981	50013.46046976003	0
49999.00956378052	50025.146383235246	0
49982.77803511375	50003.13282277213	0
50014.11323694496	50000.20060613697	0
50023.13171616355	49987.58322604696	0
50004.21835121946	49971.40399318016	0
49990.15117831817	50013.05817990865	0
50008.16124251416	50039.635897582004	0
50007.9107866898	49997.54848848105	0
50000.976005797296	50001.37556251932	0
49996.1869171375	50012.1411597242	0
49981.777229712156	49995.12804494148	0
50010.25573551855	50024.995130932744	0
50002.20217308013	50029.874141640044	0
49990.618018822985	50036.4754032552	0
50022.654906278236	50014.17767062547	0
50000.18629733061	50004.775095715304	0
50025.70954018735	50015.05150700048	0
50028.39076938722	50013.5273054852	0
50004.52778030394	49989.54551679142	0
50016.11597760707	50023.63763528583	0
50012.06226017531	50002.80007589341	0
50015.57500712852	49976.59380574366	0
49994.04699387851	50036.766962947055	0
49994.23147591261	49994.86285691521	0
50014.20591833191	50001.96130031095	0
49991.086709624265	50026.4410707605	0
50011.53302681228	50007.14228004492	0
50017.28634181816	49997.76666689308	0
50009.97828130183	49998.98694511831	0
49998.42280858828	49997.16648699374	0
49981.63287193219	50012.98265475019	0
49991.38352638326	49994.802665766714	0
49998.19710648119	50026.74208698699	0
49989.2673735177	49992.100332574526	0
49983.60754580687	50026.18559871288	0
49994.711411941484	50029.90708723193	0
49985.614406423905	50041.25400036813	0
49989.39807355238	50009.12529163965	0
50001.85647537816	50002.18674254224	0
50007.411759296454	50011.884343995625	0
50012.52113279647	50010.93874121604	0
49995.30592486966	49991.43488924765	0
49979.11028741994	50021.34781520681	0
50011.93847514872	49994.777266105055	0
49997.2733219588	50022.30152669196	0
50003.09050523105	49994.98168183356	0
50023.58458192335	50010.008031241385	0
50024.400635161015	50015.63969515379	0
50009.31669316404	50000.960651664485	0
49988.547157255955	49986.54015875034	0
49987.42716531743	50019.481186598656	0
49984.02617602661	49992.260688525654	0
50006.996567558	50029.43673642438	0
50011.17538221257	50014.127750046806	0
49997.479248524534	50003.13788148927	0
50011.23886805816	49977.80876427163	0
49992.68056377014	50025.21909796744	0
50017.791785206966	50004.10504468356	0
49976.18799995448	50019.12711047864	0
50003.16269428631	50018.86082004992	0
50013.78688239874	50015.99415080916	0
50034.04869841953	50014.82994020081	0
50020.13939552426	49964.31969397732	0
49993.31683021726	50002.431098134926	0
49989.127824122916	50001.31052695597	0
49989.148691333205	50036.650567528675	0
49992.04054653573	50033.88130223572	0
49997.310770919445	50036.47767098101	0
50014.313896486216	50011.5437939993	0
49992.59109417176	50000.573211457	0
50003.566652880276	50030.50523785303	0
50008.267877108185	49989.07992392232	0
50003.849215893635	49983.772560070334	0
50027.92889428372	50020.7037335592	0
50021.73705097939	50009.564116499336	0
49979.67136981523	49996.9167302186	0
50023.68623823112	50004.8260394773	0
50008.60181165578	50003.29954302877	0
50007.03426341326	50002.78519483586	0
49994.34337435215	50032.255215823694	0
50008.65204366756	50021.587738195856	0
49991.824498461094	49968.903099107214	0
50018.683804969405	49969.64528418167	0
49994.911833902814	50002.06249770319	0
50016.093547154676	50001.04383182233	0
50014.49326475696	49993.41580814624	0
50010.70785577176	50012.68365077591	0
49992.09018308693	50030.92397957105	0
50009.82484592517	49966.31554819194	0
50009.86338540017	50029.15447883959	0
50017.04459773899	50009.42883168941	0
49975.05479511751	50020.48444939664	0
50018.814266957874	49976.935422037845	0
49972.86988915821	50011.1602949544	0
50018.73839936864	49964.38397057632	0
49986.31902075687	50007.88823209961	0
50037.84677869666	50013.49214320599	0
49986.7626497455	50022.57075428513	0
49991.27558686835	49997.38676047086	0
50021.65196854081	49986.9755175455	0
49991.72022925353	49991.05799227098	0
50014.31039277268	50003.195809406076	0
50006.33076488964	50021.85080608137	0
50002.45842725257	50020.733578880114	0
50011.95436890833	50032.05146346114	0
49976.475326719534	50026.32249645093	0
50004.463461898726	49974.22705170795	0
49979.26540775074	49998.92037446053	0
49985.75689271241	50024.974625693074	0
50016.455724572654	49985.246793367325	0
50017.17577699267	49991.01902038148	0
50000.601946745934	50034.29818728195	0
49992.16185760877	50007.363039662254	0
50008.80198918544	50016.70893323739	0
50008.86332272949	49997.23757014096	0
50005.45492158128	50004.812675392786	0
49969.349246922604	50022.47156029463	0
49976.08853392796	50028.32756045967	0
50002.331688862534	50006.25738942542	0
49985.74764509577	50012.984861611265	0
50002.02318493679	49998.08436648884	0
50001.91558525365	49975.034283284134	0
49999.095815587745	49982.605861267206	0
49978.35180052781	50017.54967237323	0
50012.38340044227	49979.87179005157	0
50023.600333695045	49993.823460517066	0
49990.4001842264	50016.861106052296	0
49996.075796262594	50028.875218757785	0
50009.63871960279	50009.357844056445	0
50014.32338329563	49980.620621059534	0
50004.370390024604	49999.55927239333	0
50009.933266449494	49981.04026973331	0
49998.279070073906	49989.14790118183	0
50000.09027862911	49985.965986953976	0
50007.58425433884	49982.493922115704	0
49993.48622997502	50027.222240225536	0
50017.4955434832	49965.03907990478	0
50010.51554905166	49989.16362642156	0
50017.824674773416	50002.22275061968	0
49990.75178922058	50034.86742795569	0
50021.88043196609	49961.175165641675	0
49996.64421145819	49998.7371607102	0
49991.75780021829	50019.4660592154	0
50027.913500418224	50017.15451996617	0
50013.81569746937	50019.689133858	0
50004.28831352451	50038.52084396365	0
49992.77931921248	49991.59900125161	0
49978.65701512325	50012.84377515613	0
50004.77482026446	49976.135135741635	0
49995.813684054854	50035.236614467474	0
49983.03468438865	50031.81985864512	0
50004.71734782377	49993.66931775265	0
50025.85747707013	50011.10938751277	0
49968.74387753086	50024.80184334084	0
49983.529336245294	50009.64252562868	0
49993.39848285341	50003.617739878144	0
50014.46718570509	49983.96089301351	0
50020.173441734536	50016.480228422304	0
50007.693507416174	50033.053834120445	0
49993.186312447346	50024.280714627246	0
49994.973836738965	50021.34108776201	0
49987.60408232425	50005.36708203352	0
50009.56722554615	49985.41140067304	0
50011.064823329914	50009.00448136461	0
49987.27549327144	50024.53233017405	0
50005.69923091442	49985.19514755773	0
49996.55414988045	49990.38935152011	0
49995.07237807018	50042.04749290123	0
49995.256284043724	50007.171566107325	0
50004.63754884523	50025.44366895706	0
49993.49255571869	49978.12434827637	0
49989.83621802233	50027.89987456958	0
50001.51715467434	50004.43497947403	0
50001.41748931328	50028.01783116377	0
49988.46472947548	50014.56638681003	0
49995.615601532205	49989.10904325816	0
49999.81186632161	50032.984149561446	0
50018.44718751919	50011.09523383245	0
50006.87791557796	49974.77446315902	0
49998.651631418616	50001.085531096855	0
49973.43281330659	50016.31538166456	0
49999.58320808095	50030.37685735507	0
49993.2894251306	50029.713716955564	0
49975.40500419498	50029.76201243983	0
50024.11542290242	50025.79299951493	0
49999.27756647585	49989.79791973968	0
49975.331603970415	50018.305052245814	0
49989.444688856944	50015.01093933485	0
49977.12504489644	49984.27347298042	0
49990.25690366514	49976.93831099457	0
50008.542487659186	50029.22940403769	0
50030.156146407935	50022.63532110915	0
49982.07322711716	50040.05289780173	0
50015.510839560164	49974.52445377229	0
49991.451148315326	50008.25060634001	0
50004.828070634074	50001.96933190945	0
50005.25330437662	49996.96558677492	0
49985.312292490395	50028.4759868639	0
50009.362837543355	50030.82482796203	0
50032.563228420164	50009.47854831758	0
49995.611104707394	50005.87596824924	0
50030.271117137454	50014.62710637189	0
49984.88558796916	50014.44361380154	0
49964.64000266914	50008.941933773196	0
49988.96237106808	50042.15384836116	0
50009.56366943694	49988.76303901595	0
50003.12119682203	50036.8696976103	0
49992.18350608743	49998.14283062459	0
49981.495117914346	49992.42868929224	0
49974.716587797215	50013.61636381599	0
50007.40338647013	50005.50670355559	0
50004.1132212756	50009.0422421293	0
50010.68776219184	50018.411945879954	0
50015.32555646248	49998.84607093262	0
50030.745394478356	50020.15587370813	0
50025.03173903792	49992.682176105074	0
49972.46927924088	49992.61330818193	0
49996.89332440772	50014.40214761091	0
50028.82168033592	50008.767927582856	0
50012.027869657475	49992.27122572834	0
49986.86969018716	50002.801212535116	0
50034.801909062	50011.167777959345	0
50022.083673384936	50010.63417620861	0
50009.30764203974	49972.31312632704	0
50007.13226750879	50045.94130939126	8
50001.47887609181	50034.26568881236	8
49997.362225265024	50016.984935580316	8
50011.95652690065	50028.295881947335	8
50013.498818264095	50054.125618939834	8
49990.71239259918	50051.576900530796	8
50015.6950783524	50016.82143838437	8
50029.44151835734	50025.441988088045	8
50023.00599527619	50041.35685380415	8
50032.16567293945	50034.4311326076	8
50038.62254750129	50048.312177183725	8
50017.42683676737	50067.26251330677	8
50000.27900745149	50000.13244637015	8
50049.38766620442	50049.703375538855	8
50044.582797342606	50025.080259890055	8
50028.53111629669	50055.573798578094	8
50049.38009580241	50036.68250314481	8
50049.86726082878	50061.411483811935	8
50057.378349243874	50020.001200535	8
50001.2090901285	50061.11078441334	8
50008.11915636755	50008.14750785968	8
50060.27214847379	50031.16079926926	8
50039.159026687215	50058.81565904542	8
49990.91341117437	50001.7928623374	8
49993.662925755314	50067.107953411534	8
50018.58310265296	49999.72440079593	8
49996.61180776301	50042.9560111754	8
49981.31664659364	50067.39620245742	8
49975.69335759986	50056.16800040721	8
50002.71164309108	50024.80738087064	8
50066.64202438591	50010.38842370819	8
50030.91015311761	50015.019860954286	8
50032.46894305036	50069.130188155155	8
50042.19142480275	50011.08970277918	8
50067.550772614544	50020.409801364614	8
49984.86108214786	49993.23349960306	8
50056.78731522477	50010.92315909233	8
50076.98025974	50018.86159236948	8
50061.576421187296	50048.2863752337	8
50008.570199363465	50080.44132475217	8
50076.55978448715	50006.82756996446	8
50045.68415178594	49996.02476494352	8
49999.84376619603	50085.24614010736	8
49988.8917219368	50031.27408629422	8
50003.6616589825	49990.62441412083	8
49969.865404560085	50065.626847288906	8
49979.47329429872	50034.143863847814	8
50061.846136341024	50002.27447224724	8
50022.23091645387	50009.42149994543	8
50085.84798756382	49997.52918652895	8
50017.89304167992	50076.42587840187	8
49986.013224554554	50041.246977163	8
49963.56400385682	50050.770075882305	8
50028.29603987015	50002.24988694605	8
50014.963820746016	50092.973823941946	8
50073.90081981227	50037.74214549022	8
49971.02012960933	50076.60366773293	8
50014.479130112275	49989.374651259786	8
50035.99281816836	49983.57173785862	8
49980.93808479615	50022.13583735855	8
49958.31220726934	50070.56095383193	8
50080.65054961223	49983.6126198392	8
49973.54924584271	49982.81758955215	8
50076.7693994463	49969.957165584485	8
50081.056480284096	50048.69571002327	8
50070.888111791406	49998.04574536444	8
49956.9153441479	50037.718279338405	8
50066.393461802734	49962.65056968946	8
49947.38301685979	50072.72706392068	8
49966.510863632204	50016.25467877001	8
49977.65206834759	50091.51641741279	8
50049.063021775204	49980.52597431797	8
50089.027071561555	49967.18822279466	8
49991.69335300347	50078.90846525374	8
49997.84446217535	50096.51886799008	8
50095.6544956784	49987.72520726425	8
50003.302979398	50106.73918001027	8
50063.230299656694	49989.42898801698	8
50065.415512068386	49980.18358037939	8
49989.14476725202	50101.9892391868	8
49994.152333354985	49987.668172663856	8
50000.919519632116	49979.01080701341	8
50086.107559882315	50010.08230497364	8
49980.986220880135	50004.56359140424	8
50078.33942959077	50062.64710153425	8
50012.953765514314	50105.69262365326	8
50078.90982932341	49959.785927201105	8
50065.18786690547	50065.21293427265	8
50028.03224790303	50079.21363094442	8
50090.33027313849	50022.545453735984	8
50093.706076903785	49953.28339847033	8
50000.6246841864	50074.836425855996	8
49990.01281916934	49965.829098466755	8
49958.72314432407	49978.69472619869	8
50041.863971343766	50071.35723891003	8
49991.46034489877	50116.375139747826	8
50001.06984156083	50126.032785708216	8
50077.27145415805	50072.487330120886	8
49968.116595579166	50030.031419072104	8
50103.666851002694	50027.27180672417	8
50078.23655567024	50087.79702984485	8
50082.89588673998	50030.39728840891	8
50021.18363310632	49975.12057182034	8
50008.122172495576	49968.247651357065	8
50007.997843342055	50069.18593866758	8
50099.363581372076	49978.8333059618	8
49978.45374003913	49959.74393416476	8
49958.69118205823	50060.86710922151	8
49980.22734481894	50122.10802148706	8
50037.33062381352	50079.642352861745	8
50089.71644965529	49977.656352702004	8
50109.689834118755	50017.58190518879	8
50090.38906180913	50056.347261072515	8
50022.02591888	49957.73231020752	8
50118.47591439952	50025.63193280291	8
50050.940715826575	50087.66929126394	8
49971.854839618405	49993.440218228476	8
50099.38649423697	49967.18975948235	8
50092.87277490115	50080.33724648489	8
49953.6056448656	50016.38019575787	8
49968.92256360227	50041.12909465543	8
50091.52711210385	50040.88143388391	8
49972.18793854768	50099.40776297172	8
49961.74854877051	50101.0126702355	8
50110.05297913778	49953.471519857405	8
49933.83236513515	50064.77942128762	8
50113.84634130678	50005.37694233692	8
50089.573146274946	50065.81537522997	8
49990.56395956246	49977.4475318494	8
49980.553579933156	49973.08957011739	8
50007.05352790538	50116.52849367833	8
50031.86754183752	49975.15498505842	8
50033.215481928426	50089.62954622085	8
49993.03891359066	50131.56711645071	8
50004.54360500191	50135.979391835484	8
50109.409125911545	49965.10200076389	8
50102.42978824533	49947.03587191103	8
50113.179859846336	49940.742965127305	8
50065.32149069252	49945.6915751705	8
50098.37425154729	49998.79332693488	8
50076.54560808401	49947.92153249207	8
49980.32318306974	50110.79292899406	8
50063.72246973847	50074.138142586	8
49951.01895985145	50048.321281340686	8
49953.38812950214	50083.03234727907	8
49982.774002028185	50134.78195923655	8
50122.539077211026	49929.39046207083	8
49992.29519828341	50148.10526889943	8
50103.92845256778	50083.51450844505	8
49970.72437819573	50134.67323412777	8
49964.32639602327	50005.41535632188	8
50122.39459908984	49915.64446942695	8
50074.131610960605	50100.266632127554	8
50108.91981129806	50075.62937169043	8
49961.83498725945	49963.53816850378	8
49942.94141126703	50059.9359453757	8
50106.95334662061	49917.10100083259	8
50072.044304107934	50054.29271278271	8
50013.105244583116	50128.96662380351	8
50087.88499075561	50107.89727512391	8
49947.588593341236	50031.26343212294	8
50038.27433986969	49966.72059467136	8
50054.83745146671	49964.96287614782	8
50097.62168990637	49938.50817471616	8
50106.38017581678	50057.64724976073	8
49977.20717131204	49948.358026538495	8
49968.62626282356	50117.04698554346	8
50079.22354697637	49937.60260613734	8
49954.59182839505	50140.59054907674	8
49931.031787834094	50078.53730519048	8
50054.70884886424	49994.05872373549	8
50088.183693520936	49940.63251846552	8
50109.073967385084	49989.86081341327	8
50086.33082128803	49931.09931064391	8
49958.34760325161	49988.50034722941	8
50131.402360489476	49925.7399147011	8
49949.06035633438	49980.998758763955	8
49987.90455795031	49947.02748579993	8
50098.84918820949	49929.354855104015	8
50113.41820453806	49981.14364794173	8
50049.4669778486	50076.68913686445	8
50037.04076782196	49950.72504222053	8
49952.569316944886	49971.907341104226	8
50088.41513544043	50098.07575267872	8
49941.1448011222	50089.01270580653	8
50023.74058243096	50118.22022720911	8
50053.89407195942	49950.620671607154	8
49918.06806169535	50077.589674928786	8
50036.536975062976	50123.34784552541	8
50021.115486133174	50085.761632799426	8
49942.44671449638	50129.306637185626	8
49958.814326657186	50149.51176015148	8
50120.112882935246	50080.09819706327	8
50075.331661758995	49922.8238227693	8
50099.2769620804	50014.341868360076	8
49970.30260587231	50158.40695718353	8
50070.28397154091	49930.465286152976	8
50066.10831776014	49914.89089466	8
49944.39024453302	50018.03596746571	8
50095.05769878758	49920.359138641244	8
50058.24753780699	49923.224088269875	8
49936.54883812809	50045.77350368985	8
50010.052942991584	50145.425776479	8
50127.211268502404	50031.43724245121	8
49906.7335218711	50076.139776804375	8
50011.03044379988	49976.97351568055	8
49946.35475120904	50120.40036217534	8
50092.878476569516	49906.38171727325	8
50110.43505247373	49926.66250719622	8
50047.73378240159	49942.27838866117	8
50006.79447630697	49957.90366809942	8
50118.513249923526	50066.94883054407	8
50109.987679177146	50048.08606257465	8
50024.286866886636	50101.95513090594	8
49967.01293676185	49972.14366169425	8
50119.86605931342	49955.27485431037	8
50123.21011840626	49976.44573429124	8
50137.45039908803	49970.82735751913	8
49962.953858902336	49944.386523006535	8
50120.88159421447	49988.978825407394	8
50004.36143887697	50154.297583761116	8
50134.56305432484	49983.285856447634	8
49977.200876259754	50167.19683822095	8
50107.849243033685	50036.19347105798	8
50126.75601767041	49938.4801193928	8
50100.268225373766	50097.73385014161	8
50073.91561340136	50111.992120500545	8
49945.53120636954	50148.63435549981	8
49974.2047569886	49931.45299664949	8
49937.44476589411	50139.74208641672	8
50100.20084213944	50068.718193366476	8
49932.68979173578	50055.695759317416	8
49988.097432961265	50167.883257234535	8
49962.57272433164	50088.62890341162	8
49968.35126669074	50173.95601583937	8
49961.13619013102	50023.898917529325	8
50028.13300752822	49992.63996327937	8
49983.1799571308	49930.66057115756	8
49996.11525415093	49933.44928269319	8
49953.102747667115	50003.1346845846	8
50097.42242029488	50108.0564915494	8
49909.56742548417	50063.740434781226	8
50142.76469482645	49938.948929639504	8
50025.85067621641	50146.54804862579	8
50096.965010506676	49898.325256923024	8
50035.783171356605	50109.34307328937	8
50113.98612783628	49902.55249682761	8
49971.02852006323	50145.21868208235	8
50098.85241656069	50050.2858602024	8
50058.786506083496	49909.2130131854	8
50025.122671874786	50127.17062612009	8
50085.46135438375	49921.9326124157	8
49998.43740154845	50172.66574034519	8
50063.3273348701	50121.37141462761	8
50093.278650627384	50031.57994394268	8
49939.57404559022	50008.43033001736	8
49920.49770381038	50039.29555957266	8
49951.22084070403	49961.8051773477	8
50060.09933332663	49935.36402892791	8
50153.326610186064	49944.88848761144	8
49968.85678679608	49956.10842170528	8
49939.73942891079	49966.44117887298	8
50131.59303398684	49911.44034063399	8
50003.62771086573	50180.58141484027	8
49963.32450892069	50127.89254566872	8
49933.64040462037	50001.25667881619	8
49979.0873792201	50152.81635471381	8
50143.916001009115	49917.503058526134	8
49998.12659161858	49953.20519312418	8
49919.05846303394	50050.0612829183	8
49976.778212493235	50045.87061197312	8
50011.30186636531	49949.019317251245	8
50123.78167643466	50050.06411896652	8
50066.08392759613	49899.25403157197	8
50072.98318564135	50129.827790516916	8
50067.34002021435	50140.62395288952	8
50063.163072230745	50098.78488103223	8
50048.80314966838	50121.96059924589	8
49946.520439146436	49946.37254841196	8
49929.85050319065	50038.10371862705	8
49984.82707179313	50058.839716584924	8
50012.26202882948	50162.2817870226	8
50036.92397740669	49938.51400772703	8
50042.49123115126	49925.78304175628	8
50106.4731682244	49908.009399693576	8
49924.33366962837	50136.52622870591	8
50054.00709476785	50097.97200322566	8
49912.10025899593	50135.12758114723	8
49923.60738594583	50001.609648830265	8
50083.166317543604	49912.051270406264	8
50135.2971804519	49944.51844398462	8
50138.943232734855	50038.67463005893	8
49925.698509579925	50086.5462796133	8
50126.91255281705	50011.44178644779	8
50128.5869649722	49951.68523038051	8
50143.47654353888	49954.27850024548	8
50002.96817421702	49940.71304198637	8
50004.25183844734	50191.41111724254	8
50082.946949754005	50137.736631439504	8
50155.06022583592	49932.497691475495	8
49953.70280441627	50105.97259603426	8
50163.324196135996	49940.31902267558	8
50110.8951641058	50118.92447648067	8
50042.378281596226	50092.15846268496	8
50013.98390712426	50039.3878798435	8
49955.934031163415	50178.43013708773	8
50155.10489141126	49954.643886375125	8
50050.53493629054	50134.75971355628	8
50160.28791343643	49968.31526223669	8
49981.25548280698	50180.43783518688	8
50123.52548030098	49905.62534465722	8
50056.097310296536	50111.32368693161	8
50014.66891821697	49937.549656181895	8
49981.90954981573	50080.82111654022	8
50024.414712550504	49941.562979394796	8
49990.32067018894	50188.890564209745	8
49943.66120096586	50185.73396470557	8
49967.16165439204	50186.041446526986	8
50088.872076973246	50145.965271742636	8
50109.5974201664	50090.86755420683	8
50149.3091592751	49964.69047456405	8
49993.64929949148	50205.65243728417	8
50052.10784250167	49930.34532428781	8
49922.823516506476	50062.29133863175	8
50024.17663706534	50171.87685306014	8
50167.80103475951	49952.13740347721	8
50125.85401607132	49966.88550865369	8
50133.61084200731	50076.92218516766	8
49946.098767573574	50174.929563647696	8
50129.209971817036	50084.94295702567	8
49954.126330772255	50188.23633446013	8
49903.00700569815	50140.24428310586	8
50148.604725778525	50051.14919375227	8
49936.48485798752	50151.943485572876	8
50164.89188873883	49983.983513963234	8
49942.36178521518	50108.68181336836	8
49925.73645146872	50013.112106105356	8
49903.04055495037	50122.706877820216	8
49973.32081767915	49921.32188569728	8
50039.86142174248	50155.92511843111	8
49944.03096371075	50203.0791647253	8
50166.57822612053	49924.576468633444	8
49959.35181481141	49953.03898303412	8
50045.217409324054	50109.09842496688	8
50061.060934547	50132.366984622466	8
49964.22940581171	50196.70785933622	8
50173.3403387177	49970.81785118612	8
49954.69331968472	50158.80753073431	8
49934.427661705864	50115.16457796003	8
50153.34978490526	49903.81340515817	8
50076.16560822791	49904.26599597404	8
49982.442307071535	49913.7781119086	8
49922.65329247363	49989.678356402954	8
49892.8356478839	50069.235579576205	8
50119.25721094346	50041.89396172212	8
50177.43199992647	49986.40743821535	8
50040.92464488939	49975.347797019385	8
50127.19575847605	50070.415008335214	8
50111.60855322718	50105.562169854486	8
49931.05184371156	50188.16143782416	8
50144.36703465564	49900.27847358987	8
50061.62180038066	50148.024769043484	8
50126.61879088544	49895.446648195386	8
49933.13481056007	50021.508219018564	8
49891.534255495775	50116.54959214391	8
49929.96204235727	50106.19146701578	8
50120.403420076946	50108.410208201545	8
49909.90155542458	50045.46162113824	8
49943.12757483222	49995.01932243654	8
49921.24280289128	50023.31588162779	8
50118.65178739006	50128.62916322734	8
49924.77959296903	50146.61271846756	8
50130.53011277538	50104.92883919918	8
49993.67515898566	49921.1945651158	8
50077.83714997152	49890.55789952174	8
50137.93175828515	50053.38342239516	8
50107.795751417114	49888.91945871524	8
50108.04118608366	49877.06951037369	8
50138.59512995305	50022.86315829852	8
50121.63456003852	50097.08960152534	8
50068.45184572583	50157.309212014596	8
49907.44694889057	49996.33402736397	8
50137.42710605309	50120.48684684854	8
50159.200561348545	49895.12281088282	8
50178.82455607257	49995.38554566011	8
49898.361581214944	50048.7896681401	8
49898.08961481971	49995.5400903811	8
50142.750265611205	49926.51196039368	8
50051.73031530732	49916.35380775755	8
49926.30849776828	50197.77359565599	8
50117.12349776032	49873.4916479428	8
49939.29213405507	49984.33713183546	8
49932.67321527332	50129.80665543505	8
49900.26261238333	50005.37151318538	8
49952.499584643905	50131.31496915855	8
50119.31004855965	50057.9734005226	8
49899.07395162796	50107.92857907367	8
50191.2047088782	49982.358106567095	8
49895.00677594613	49985.638942041005	8
49885.99318880078	49999.658446018766	8
50134.94340427593	49888.22074069627	8
49988.88170453145	50012.88620061577	8
49917.12467095056	50114.99967720154	8
50021.05085280294	49928.205662148954	8
49915.87320075991	50190.73114470474	8
50054.664546904925	49897.31095394694	8
50055.98360023432	50160.02775288695	8
50044.65281925211	50148.29543304458	8
49921.27028537484	49972.746825717615	8
50151.290930187555	50031.40983026218	8
50088.44965721496	49891.22302815299	8
49974.45298645906	49907.56445588892	8
49977.94100965792	49896.13892914424	8
49988.008321742454	49891.38392676926	8
50135.130676415014	50134.69568183446	8
50122.61563128837	49885.27565270701	8
50000.87269137787	50163.104952126996	8
50088.594613055604	50122.20010839103	8
49993.20991348544	49904.70872664628	8
50162.562989678954	49912.02784203041	8
49935.105173726246	50180.12262004796	8
50141.781114469	50085.366814857094	8
50135.68808422294	50094.51348971406	8
50126.85160091809	50124.765660665704	8
50116.32008003135	49864.38262702345	8
50020.88531655874	50138.61541358856	8
50038.76262507701	49914.44402703058	8
49906.716443445126	50175.745196032694	8
50189.818306482026	49994.18308218438	8
49988.48765047594	50156.33372057461	8
50166.39189690617	49901.724977265425	8
49900.03259165566	50184.061032021855	8
50183.85287508115	49958.39737008561	8
50107.51278075341	50133.166004180915	8
50096.15724972839	50089.056997092695	8
50023.00660395211	49985.19534029488	8
50066.11716115045	49884.78475862008	8
50126.508757365584	50142.28289258076	8
50131.19008883703	49874.8808354647	8
50077.91603173219	50166.78623686734	8
49884.949883938236	50037.10933329913	8
49924.53164999789	50096.08530294389	8
50097.087607574605	50151.24214609809	8
50138.49693138238	49999.69770270987	8
50033.68003864445	50180.509108185775	8
49916.30963331699	50105.73741917594	8
50128.64739734097	49856.22316815738	8
50142.45485354128	49852.877748516876	8
49885.98073233934	50061.76214460053	8
49952.07425926743	50093.282826887924	8
50077.49323012223	50147.84985636322	8
49874.2302020448	50065.469610871354	8
50069.511498902255	50090.14593384815	8
50002.36885324414	49917.16864617856	8
50058.19845249645	49973.706987660415	8
49908.79326443532	49976.71382677712	8
49963.69993181092	49903.538961374696	8
50068.62274594637	50178.05537290399	8
49925.13127629633	49959.21521325245	8
49915.12785458877	50009.75536304016	8
49906.107195992234	50193.68739750262	8
49878.76616926539	49991.49069070187	8
50031.981760594375	49929.372988018564	8
50151.98641162188	49982.01735858065	8
50059.780222727575	50190.3110055707	8
50194.355341644834	49946.8209389712	8
50171.42704797824	49935.01689880834	8
50003.8987597067	49903.89223783277	8
50114.16007285986	50146.179649125224	8
49909.03417055892	50028.989322823756	8
49954.697652775714	50201.654332501115	8
49978.74161138115	50191.953451663154	8
50092.09729293127	50133.365376968635	8
50168.5119313321	49992.288567228985	8
50181.97425596216	49921.31152321818	8
50164.45061254713	50002.544851017956	8
49910.02102639855	50206.4109365763	8
50155.02623886104	49878.600112635555	8
50140.49306397302	50149.436842776086	8
50025.89656778859	49905.20683132671	8
50101.920059129574	50123.475010092036	8
49898.56741509463	50084.200462971676	8
49898.38392058781	50025.10730454289	8
49892.60963297397	50169.91565007807	8
50137.9929513634	49865.25557775613	8
50185.505846758446	49934.305190211744	8
49996.42725591394	50196.47781675219	8
50154.820870799405	50062.28126001327	8
49998.84654313665	50218.14553857431	8
50143.71043980759	50063.5441575823	8
50046.20937793082	50164.7914600685	8
50157.06599725139	50015.307818904985	8
50017.00461087923	49966.78135408286	8
49920.74116410999	50173.8494291132	8
50097.46478922218	49878.79551078285	8
50149.465475019286	50004.70264077372	8
50009.57955703874	49998.404739741665	8
49985.23762345714	50210.85342745226	8
49940.23292331775	50166.035443794004	8
50152.319563330835	50098.97969124277	8
