# Supplementary material for: Abundant Topological Outliers in Social Media Data and Their Effect on Spatial Analysis
Source: PLoS One. 2016 Sep 9;11(9):e0162360. doi: 10.1371/journal.pone.0162360 (PMC5017681; doi:10.1371/journal.pone.0162360)
Supplement: S5 Dataset — See the respective attached file. (ZIP) [file pone.0162360.s005.zip › S5_overlap_lws/clust_90_99.csv]

50000.0	50000.0	0
50005.617866136956	50000.0519731636	0
50002.52047643192	50004.876090250946	0
50002.689334711264	50003.13657812308	0
49993.82957819091	50000.67820598295	0
49999.02133034173	50002.74311771021	0
50000.62508924751	49997.57153556058	0
50003.12463782944	50000.09610427862	0
49997.57385027558	49999.84121669528	0
50000.7474054147	50010.00724846448	0
49994.4714122237	50008.6578664922	0
50009.65697956892	49993.518401903086	0
50006.21919399996	50005.54852243241	0
50001.095320914435	50006.51696888545	0
49997.76648551505	50011.80979805977	0
49992.871942356476	50015.39754370275	0
50012.74981278483	49986.73871695857	0
50018.58647191826	49990.55611261125	0
49993.479156172514	50013.71835514086	0
50015.96499319302	50006.705808788436	0
49989.3655601913	50011.220919868014	0
50020.12901804716	49990.64524344877	0
49997.53397774438	50013.28163175991	0
49992.02291687238	49993.22394946702	0
49993.70087287382	50012.49075380555	0
50014.038708603686	50009.481436982765	0
49990.5206090736	50010.10707474396	0
49995.815075999715	50002.757859915895	0
49988.57262477311	50018.87567586168	0
49985.205754429204	50018.991416067714	0
50000.753092597726	50008.92987510806	0
50007.12835689727	50004.5064469943	0
49988.18316939765	50021.965627571284	0
50023.00980510928	50012.84799172331	0
50015.303310407464	50002.549411548316	0
50003.71952171015	50003.70894044671	0
50008.88986368925	49979.077652611086	0
49996.81979534139	49995.34390749475	0
49998.94671960802	49990.96645783639	0
50007.58827520875	49972.71365685861	0
50008.876317257826	50005.85307888341	0
50000.8144250401	50013.706889942834	0
50003.714838425534	50007.820901458785	0
50001.588387733704	49976.2283774819	0
50016.100105237405	50010.206884821266	0
50001.35678820628	50015.50812547974	0
49986.21253594532	50016.916857276745	0
49996.35393901498	50000.28888942667	0
50006.46273709469	50012.86513056279	0
50004.75420497777	50017.69122242193	0
50005.66435559645	50003.276707844845	0
49992.34798452613	50027.8751629872	0
49995.45944176766	50024.66749863028	0
49984.74545734642	50026.693621182414	0
49991.107740510946	50005.27986082665	0
50002.66515454976	50012.75072682848	0
49981.244047583124	50021.223953608634	0
50024.3612314805	50010.80504013063	0
49999.239320752036	49976.959525565035	0
49987.115787018316	50000.97386580161	0
50005.81254185144	49991.93259326773	0
50009.513775259125	50007.19859393015	0
50022.34214683989	50018.54227954308	0
50018.211643719034	49989.32904480352	0
50004.547079700096	49982.58527082029	0
49988.8456146988	49993.5372812326	0
49990.448020219235	50002.43383338751	0
49988.8883163795	50025.70348757823	0
49993.95605091015	49990.62298435866	0
49979.57349343251	50017.44743331287	0
49993.61998194337	49998.8335980756	0
50014.931316771435	49985.91142186888	0
49993.608343833825	49992.74728509485	0
49977.440538726456	50020.13597552961	0
50007.968850473684	50013.02057694987	0
50013.34750767807	50004.97356768187	0
50003.200530054564	50017.44372002275	0
49999.23305352258	50009.409663930746	0
49991.425046132455	50023.405105677804	0
49994.724523319564	50019.00029264135	0
49991.27881765631	50010.76046682384	0
50006.84586173645	49978.00618291794	0
50028.831314768526	50011.34911333689	0
50001.3612650346	49979.21196468529	0
50020.98863127538	50004.80596532164	0
49998.75093557429	49995.82732925432	0
49995.4441258003	49997.28253788326	0
49991.489081565116	50012.21829990068	0
50006.24099323281	50011.48454490207	0
50004.79866590971	49991.89932227533	0
50016.233772829895	50003.19904894724	0
50016.714459267714	50015.182749829175	0
50017.7315448403	50017.16734048088	0
50021.991572317085	50017.52189201108	0
50006.91518930322	49998.42962103721	0
50007.56048927315	49991.89347014625	0
49993.93809606977	49988.93913320493	0
49987.00664227186	50012.58033247648	0
49997.0858178483	50008.93395138812	0
49994.04919956522	50016.66461972759	0
50011.84285352973	50005.72617756539	0
50014.481944166946	50006.68362759123	0
50007.871174675056	49990.44715453634	0
49993.63386266311	50008.00409428245	0
50022.74306037996	50021.18141586944	0
50005.93254669708	49984.05523899566	0
49992.24889826113	50009.939607623324	0
50008.4427934885	49998.58463635654	0
50001.04290890485	50011.37214186102	0
49999.3052704781	49993.19977632991	0
50010.89753360852	50022.16578353757	0
49993.175524820836	50006.918569045156	0
50016.91622746796	49988.41137453173	0
50003.59408194109	50010.58844588422	0
49989.481770527505	49995.4861177332	0
49984.73585085144	49994.20070302458	0
50012.837114776354	49985.1365133406	0
50000.34305247011	50012.785151609714	0
49995.93687457166	50016.99500522154	0
50003.31097355637	49986.238309245724	0
50000.04605916713	50022.082498322925	0
49979.589436539696	50028.499326432466	0
49985.52414874005	50010.01286309389	0
50007.108907010544	50020.95847414887	0
49986.966473469394	49991.51938352491	0
49996.327747491756	49980.00227674999	0
49988.17212697217	49996.38698153703	0
50019.31313217457	50007.61923985611	0
49992.53588896353	50022.37133355393	0
49999.09466713823	50013.476121375024	0
50029.14446966455	50014.75448633938	0
50013.38928689112	50014.433837214296	0
49991.27886238349	50020.93796858425	0
49991.83480712943	49987.47643329798	0
50024.589045646135	50016.69583277622	0
49990.247207031265	50014.37724764673	0
50003.43966867959	49997.20275845644	0
49979.17630883298	50019.5881879999	0
50004.97473340724	50011.470830402024	0
50000.53356820436	50002.76897484182	0
50001.61653316917	50021.572832778234	0
50018.94424032681	49993.60663840168	0
50020.38047703234	50020.74765985587	0
50003.83350669472	50012.03122730116	0
49994.89504568151	50012.84439750901	0
49996.87682846905	50025.861913791916	0
49997.098711243336	49994.16967536577	0
50008.03526460013	50010.35644971345	0
50001.92318083519	50017.45295154525	0
50000.377491796935	49976.984220335165	0
50026.91338485968	50022.55672487124	0
50010.45322470468	49995.07446463879	0
50025.84685964897	50018.18498681671	0
49990.80211823522	49972.58716393453	0
49994.72272385651	50011.37120620343	0
50001.852378398005	50018.878474248006	0
49993.667654834906	49987.16892821146	0
50007.45552580738	50016.24722775261	0
50006.35128652182	50019.260102430024	0
50017.30387364059	50007.37394946992	0
49992.58703477916	49996.877168060775	0
50009.947620039384	50010.555094314834	0
49981.69947842373	50032.69512916941	0
49998.7770444248	50004.736977470784	0
49994.8396787193	50028.32619228644	0
49982.117999111564	50004.50644407321	0
50013.2587395598	49973.331376080634	0
50007.117533706994	50013.97330272922	0
49986.106936163014	50005.875429998	0
50001.72815943438	49991.6223069385	0
49998.46111792426	49998.329947724305	0
49993.05079443288	49995.51758079045	0
49989.09372078051	50029.30164552847	0
49992.520614717694	50005.040407713124	0
49983.052676738946	50016.443790599325	0
50009.99933301167	49987.13042252917	0
50015.98052851708	50019.71642252736	0
50016.21088632802	50021.48245778065	0
49998.70534882709	50006.917655615514	0
50009.12283055781	49982.086019546914	0
50019.024422535396	49979.180277617896	0
49990.26812337824	50030.2433063761	0
50003.491373859586	50026.35326489596	0
50014.994024579595	50017.72461282274	0
49999.503039100484	49979.993643984395	0
50016.59446989725	50011.704717480185	0
49987.5977680182	50016.2290938631	0
50006.390223561066	50006.65247227412	0
49981.80446184957	50026.90913270939	0
50031.93010862833	50017.21669287606	0
49987.002216492045	49994.37889454773	0
49985.92984921823	49988.95089163288	0
49987.43993140122	50031.405447704085	0
50013.74744611762	50012.43595942395	0
50018.7613895136	49998.645986736985	0
49976.04473665306	50022.98122919165	0
49987.940111189746	50038.4642042733	0
49998.49833424281	50015.34065276485	0
49994.770924699485	49982.39483626172	0
50000.81946056605	49989.27299020345	0
50016.92192325264	50018.480079521134	0
49995.77472700451	50009.82146876009	0
50025.69800720146	50020.491751462134	0
50013.55698775832	49971.58637274212	0
50011.00484594075	50005.00909070638	0
50026.67566909949	50012.980460931394	0
49997.33402353429	50017.842517393554	0
50004.40707653658	50000.68201633885	0
49990.062388632665	50021.873354042815	0
50007.94935946199	50000.55027054603	0
50021.52709422977	50008.28070517207	0
49974.42067889195	50019.43514323515	0
49993.46267817778	50033.181532471506	0
50011.86235055272	49996.41798817724	0
49987.663678211175	50043.84812144951	0
50007.67900232572	50007.70860501627	0
49994.15871647191	50038.08133593811	0
50007.33149770581	50022.79586273945	0
50012.948596504204	49999.23930996417	0
49994.60830319436	50003.57991862978	0
49983.259687413985	50006.67382320212	0
49987.767663779436	50025.748578925755	0
50000.377272225785	50031.02940101947	0
50006.200386445016	50001.51095319235	0
50025.26392312976	50023.16967630435	0
50013.22075925868	50006.565093937745	0
50016.585940684716	49986.990231434385	0
50010.34109688018	49983.7662747601	0
49986.57033639794	50020.426911942945	0
49995.74608418766	50014.093268935794	0
49979.820894012235	49999.83087349788	0
49992.848058799624	50018.606894891454	0
50009.49589345917	50004.08409166397	0
49995.445185531455	50015.34504338111	0
50012.65381958483	50021.704694713684	0
49996.32469968638	49986.25708256548	0
50015.35167753262	49996.81578074006	0
49986.545683340795	50011.15751195093	0
49999.01544000135	50031.23030123682	0
49984.04955694483	50033.704391224725	0
49996.34341982974	50016.06335658903	0
50003.28740459564	50033.504668726906	0
49991.228567853206	49998.994701024145	0
49998.48690694425	50034.82578726027	0
49978.796080530774	50029.228557862385	0
49972.68784987362	50023.40757561975	0
49979.767530607896	50006.443727209575	0
50003.901374846355	50022.071294366	0
50006.68412061943	49996.90955893893	0
49984.807419862154	50032.82916653138	0
49978.76889817724	50004.212907244015	0
50003.12234167268	49996.03595609164	0
50015.35949676402	49981.16546488212	0
50022.09116220106	50006.067597515845	0
49983.69614882663	49993.828876330015	0
49986.78398419033	50021.42345671076	0
49981.729597247	50017.71289487197	0
50005.12751088182	50026.85013294925	0
50006.22458721331	50010.28292114303	0
49996.483865586386	50007.00468741623	0
50009.52473506737	49992.39278211181	0
50014.49173332011	49995.93493838386	0
49994.50958438835	49996.90612479115	0
49987.59907203679	50009.38172949153	0
49984.960476002576	50031.0667794853	0
50008.74957161253	49994.92256567525	0
50010.46636301196	50003.077502344924	0
49984.148036034974	50017.19326230654	0
50004.971353289846	50029.65237519613	0
50012.70520670574	50000.99789815918	0
49989.42472028371	50007.06726861293	0
50027.670453407736	50018.20325321183	0
50011.440803861224	49968.8031552737	0
50037.945541020505	50011.155881581384	0
50001.96560497818	49985.14721363819	0
49991.94746759981	50013.46046976003	0
49999.00956378052	50025.146383235246	0
49982.77803511375	50003.13282277213	0
50014.11323694496	50000.20060613697	0
50023.13171616355	49987.58322604696	0
50004.21835121946	49971.40399318016	0
49990.15117831817	50013.05817990865	0
50008.16124251416	50039.635897582004	0
50007.9107866898	49997.54848848105	0
50000.976005797296	50001.37556251932	0
49996.1869171375	50012.1411597242	0
49981.777229712156	49995.12804494148	0
50010.25573551855	50024.995130932744	0
50002.20217308013	50029.874141640044	0
49990.618018822985	50036.4754032552	0
50022.654906278236	50014.17767062547	0
50000.18629733061	50004.775095715304	0
50025.70954018735	50015.05150700048	0
50028.39076938722	50013.5273054852	0
50004.52778030394	49989.54551679142	0
50016.11597760707	50023.63763528583	0
50012.06226017531	50002.80007589341	0
50015.57500712852	49976.59380574366	0
49994.04699387851	50036.766962947055	0
49994.23147591261	49994.86285691521	0
50014.20591833191	50001.96130031095	0
49991.086709624265	50026.4410707605	0
50011.53302681228	50007.14228004492	0
50017.28634181816	49997.76666689308	0
50009.97828130183	49998.98694511831	0
49998.42280858828	49997.16648699374	0
49981.63287193219	50012.98265475019	0
49991.38352638326	49994.802665766714	0
49998.19710648119	50026.74208698699	0
49989.2673735177	49992.100332574526	0
49983.60754580687	50026.18559871288	0
49994.711411941484	50029.90708723193	0
49985.614406423905	50041.25400036813	0
49989.39807355238	50009.12529163965	0
50001.85647537816	50002.18674254224	0
50007.411759296454	50011.884343995625	0
50012.52113279647	50010.93874121604	0
49995.30592486966	49991.43488924765	0
49979.11028741994	50021.34781520681	0
50011.93847514872	49994.777266105055	0
49997.2733219588	50022.30152669196	0
50003.09050523105	49994.98168183356	0
50023.58458192335	50010.008031241385	0
50024.400635161015	50015.63969515379	0
50009.31669316404	50000.960651664485	0
49988.547157255955	49986.54015875034	0
49987.42716531743	50019.481186598656	0
49984.02617602661	49992.260688525654	0
50006.996567558	50029.43673642438	0
50011.17538221257	50014.127750046806	0
49997.479248524534	50003.13788148927	0
50011.23886805816	49977.80876427163	0
49992.68056377014	50025.21909796744	0
50017.791785206966	50004.10504468356	0
49976.18799995448	50019.12711047864	0
50003.16269428631	50018.86082004992	0
50013.78688239874	50015.99415080916	0
50034.04869841953	50014.82994020081	0
50020.13939552426	49964.31969397732	0
49993.31683021726	50002.431098134926	0
49989.127824122916	50001.31052695597	0
49989.148691333205	50036.650567528675	0
49992.04054653573	50033.88130223572	0
49997.310770919445	50036.47767098101	0
50014.313896486216	50011.5437939993	0
49992.59109417176	50000.573211457	0
50003.566652880276	50030.50523785303	0
50008.267877108185	49989.07992392232	0
50003.849215893635	49983.772560070334	0
50027.92889428372	50020.7037335592	0
50021.73705097939	50009.564116499336	0
49979.67136981523	49996.9167302186	0
50023.68623823112	50004.8260394773	0
50008.60181165578	50003.29954302877	0
50007.03426341326	50002.78519483586	0
49994.34337435215	50032.255215823694	0
50008.65204366756	50021.587738195856	0
49991.824498461094	49968.903099107214	0
50018.683804969405	49969.64528418167	0
49994.911833902814	50002.06249770319	0
50016.093547154676	50001.04383182233	0
50014.49326475696	49993.41580814624	0
50010.70785577176	50012.68365077591	0
49992.09018308693	50030.92397957105	0
50009.82484592517	49966.31554819194	0
50009.86338540017	50029.15447883959	0
50017.04459773899	50009.42883168941	0
49975.05479511751	50020.48444939664	0
50018.814266957874	49976.935422037845	0
49972.86988915821	50011.1602949544	0
50018.73839936864	49964.38397057632	0
49986.31902075687	50007.88823209961	0
50037.84677869666	50013.49214320599	0
49986.7626497455	50022.57075428513	0
49991.27558686835	49997.38676047086	0
50021.65196854081	49986.9755175455	0
49991.72022925353	49991.05799227098	0
50014.31039277268	50003.195809406076	0
50006.33076488964	50021.85080608137	0
50002.45842725257	50020.733578880114	0
50011.95436890833	50032.05146346114	0
49976.475326719534	50026.32249645093	0
50004.463461898726	49974.22705170795	0
49979.26540775074	49998.92037446053	0
49985.75689271241	50024.974625693074	0
50016.455724572654	49985.246793367325	0
50017.17577699267	49991.01902038148	0
50000.601946745934	50034.29818728195	0
49992.16185760877	50007.363039662254	0
50008.80198918544	50016.70893323739	0
50008.86332272949	49997.23757014096	0
50005.45492158128	50004.812675392786	0
49969.349246922604	50022.47156029463	0
49976.08853392796	50028.32756045967	0
50002.331688862534	50006.25738942542	0
49985.74764509577	50012.984861611265	0
50002.02318493679	49998.08436648884	0
50001.91558525365	49975.034283284134	0
49999.095815587745	49982.605861267206	0
49978.35180052781	50017.54967237323	0
50012.38340044227	49979.87179005157	0
50023.600333695045	49993.823460517066	0
49990.4001842264	50016.861106052296	0
49996.075796262594	50028.875218757785	0
50009.63871960279	50009.357844056445	0
50014.32338329563	49980.620621059534	0
50004.370390024604	49999.55927239333	0
50009.933266449494	49981.04026973331	0
49998.279070073906	49989.14790118183	0
50000.09027862911	49985.965986953976	0
50007.58425433884	49982.493922115704	0
49993.48622997502	50027.222240225536	0
50017.4955434832	49965.03907990478	0
50010.51554905166	49989.16362642156	0
50017.824674773416	50002.22275061968	0
49990.75178922058	50034.86742795569	0
50021.88043196609	49961.175165641675	0
49996.64421145819	49998.7371607102	0
49991.75780021829	50019.4660592154	0
50027.913500418224	50017.15451996617	0
50013.81569746937	50019.689133858	0
50004.28831352451	50038.52084396365	0
49992.77931921248	49991.59900125161	0
49978.65701512325	50012.84377515613	0
50004.77482026446	49976.135135741635	0
49995.813684054854	50035.236614467474	0
49983.03468438865	50031.81985864512	0
50004.71734782377	49993.66931775265	0
50025.85747707013	50011.10938751277	0
49968.74387753086	50024.80184334084	0
49983.529336245294	50009.64252562868	0
49993.39848285341	50003.617739878144	0
50014.46718570509	49983.96089301351	0
50020.173441734536	50016.480228422304	0
50007.693507416174	50033.053834120445	0
49993.186312447346	50024.280714627246	0
49994.973836738965	50021.34108776201	0
49987.60408232425	50005.36708203352	0
50009.56722554615	49985.41140067304	0
50011.064823329914	50009.00448136461	0
49987.27549327144	50024.53233017405	0
50005.69923091442	49985.19514755773	0
49996.55414988045	49990.38935152011	0
49995.07237807018	50042.04749290123	0
49995.256284043724	50007.171566107325	0
50004.63754884523	50025.44366895706	0
49993.49255571869	49978.12434827637	0
49989.83621802233	50027.89987456958	0
50001.51715467434	50004.43497947403	0
50001.41748931328	50028.01783116377	0
49988.46472947548	50014.56638681003	0
49995.615601532205	49989.10904325816	0
49999.81186632161	50032.984149561446	0
50018.44718751919	50011.09523383245	0
50006.87791557796	49974.77446315902	0
49998.651631418616	50001.085531096855	0
49973.43281330659	50016.31538166456	0
49999.58320808095	50030.37685735507	0
49993.2894251306	50029.713716955564	0
49975.40500419498	50029.76201243983	0
50024.11542290242	50025.79299951493	0
49999.27756647585	49989.79791973968	0
49975.331603970415	50018.305052245814	0
49989.444688856944	50015.01093933485	0
49977.12504489644	49984.27347298042	0
49990.25690366514	49976.93831099457	0
50008.542487659186	50029.22940403769	0
50030.156146407935	50022.63532110915	0
49982.07322711716	50040.05289780173	0
50015.510839560164	49974.52445377229	0
49991.451148315326	50008.25060634001	0
50004.828070634074	50001.96933190945	0
50005.25330437662	49996.96558677492	0
49985.312292490395	50028.4759868639	0
50009.362837543355	50030.82482796203	0
50032.563228420164	50009.47854831758	0
49995.611104707394	50005.87596824924	0
50030.271117137454	50014.62710637189	0
49984.88558796916	50014.44361380154	0
49964.64000266914	50008.941933773196	0
49988.96237106808	50042.15384836116	0
50009.56366943694	49988.76303901595	0
50003.12119682203	50036.8696976103	0
49992.18350608743	49998.14283062459	0
49981.495117914346	49992.42868929224	0
49974.716587797215	50013.61636381599	0
50007.40338647013	50005.50670355559	0
50004.1132212756	50009.0422421293	0
50010.68776219184	50018.411945879954	0
50015.32555646248	49998.84607093262	0
50030.745394478356	50020.15587370813	0
50025.03173903792	49992.682176105074	0
49972.46927924088	49992.61330818193	0
49996.89332440772	50014.40214761091	0
50028.82168033592	50008.767927582856	0
50012.027869657475	49992.27122572834	0
49986.86969018716	50002.801212535116	0
50034.801909062	50011.167777959345	0
50022.083673384936	50010.63417620861	0
50009.30764203974	49972.31312632704	0
50363.808290347406	50183.22257375283	89
50434.20563328271	50120.75777831471	89
50470.61970576103	50205.63524576752	89
50403.251438422485	50266.48363589418	89
50516.60221639515	50066.596624107966	89
50417.411567514864	50029.974105269386	89
50313.76368693363	50283.899232389806	89
50229.82521966941	50248.003267338834	89
50396.747559306474	50361.68798143546	89
50484.09723545679	50393.315877711495	89
50305.414651684914	50377.063142990795	89
50148.37460130443	50288.98528035154	89
50227.1237804089	50426.53181188738	89
50507.59965075407	50303.94157902427	89
50528.35613186398	50477.83492814163	89
50563.128060508316	50148.450608829364	89
50546.91855394522	50570.544345881186	89
50434.39501528339	50470.26941767245	89
50132.28305204412	50412.54110507045	89
50280.7243044005	50509.08074915733	89
50560.9062644366	49981.960451707404	89
50261.42361209172	50162.9446153494	89
50600.317569698236	50325.01686564086	89
50479.58485229327	49935.67147829846	89
50613.00509892222	50065.12942241356	89
50042.40698548766	50390.58920003784	89
50066.406936770516	50236.50431723764	89
49988.50473065794	50283.281609486585	89
50183.47473290923	50512.163872994264	89
50088.48343561388	50504.13481718719	89
50701.40168206749	50021.39622914585	89
50770.2069855603	50087.15457156754	89
50166.46744868438	50165.194408698466	89
50283.560739039734	50072.882017095966	89
50344.219832971576	49970.432463477664	89
50568.66302124809	50661.92188126169	89
50198.95574850124	50022.715030175175	89
50854.35494630408	50043.26832801704	89
50851.17476818345	50133.82645828332	89
50616.789318876756	50503.64457459837	89
50662.91662902242	50418.43204981952	89
50573.9032352818	49889.420905389314	89
50663.46935439452	50635.75062735046	89
50753.0825508178	50430.82750006488	89
50782.300100729015	49976.13313373689	89
50571.15914612881	49794.1415545443	89
50724.13874141788	50519.85409974389	89
50656.64056583825	50734.140438742834	89
50643.69857213457	49734.596956934714	89
50917.507021988014	50206.594784904286	89
50744.100931687484	50710.152742949955	89
50924.710709446	50304.42115741791	89
50663.593649738745	50824.03803413609	89
50070.668235925295	50144.96298494116	89
50107.41694782542	49996.87513537537	89
50560.95787122484	50758.43859168353	89
49900.59042556265	50244.794470973065	89
50669.43525301411	49646.31059152339	89
50032.77481828109	50059.727557264865	89
50835.07153599637	50477.6509521027	89
50126.31219587798	50593.80690538012	89
51020.30521776877	50325.81303478033	89
50756.84178891911	50805.33329208423	89
49903.685333478534	50337.00210988104	89
50029.25748801694	50578.65482046461	89
50834.71644973326	50712.80641676238	89
50714.743511226035	50899.000016130456	89
49955.59589429086	50114.86302209657	89
50767.17810436539	49643.828989457856	89
50491.70046608394	49750.400249728285	89
50433.2976646996	49849.13633610529	89
50802.21010528311	50928.47587474297	89
50855.230019915594	50384.03750309579	89
49990.7293353184	49971.52233457091	89
50947.70339747448	50054.42497956733	89
49887.30462689983	50045.09298113169	89
51035.77445755812	50236.797441497765	89
50473.93104558623	50689.43148929984	89
50769.82150496158	50177.98621106446	89
50704.81147764994	49928.80962482703	89
49943.74048480889	49893.04175083046	89
50387.82150261337	50547.981100529505	89
50158.19822838959	49917.308131093276	89
50718.65561607404	49798.70075479266	89
50685.31253132928	50225.72181898716	89
50696.007383544136	50993.16418013078	89
50818.482264578146	49885.61614637635	89
50249.275949850606	49910.92117990436	89
50852.59411200882	49601.71940574754	89
49850.145100214795	49908.73905376031	89
50415.000892313205	50763.48493044999	89
50313.65719889046	49843.70069229297	89
50833.49954573232	50296.544971750234	89
49950.28467201956	50635.18575479255	89
50407.63333951981	49717.05466994832	89
50544.26059899921	50852.67645000627	89
50591.09135205024	50935.17561367535	89
50197.614117765384	50655.814666392005	89
49860.37938127419	50140.71198221581	89
50102.69169994988	50682.02475593472	89
49774.67588488781	50185.96043646337	89
50164.42991409155	49822.07106256343	89
49758.27128426913	49891.01424786687	89
50032.25959548383	50741.723479953056	89
51126.59893467869	50237.66791064985	89
50318.63085959871	50768.76573831776	89
50571.6019421505	49643.34937235974	89
50860.30245599855	51001.505009647444	89
50247.05751622453	50835.227863061504	89
50067.1344358031	49896.24869150439	89
50027.93697545605	50837.969459363	89
50701.981663946586	50332.4075910136	89
50894.42291346956	50638.7912786843	89
50363.38159489124	50685.93355074617	89
49694.21881192128	49817.29035964081	89
49723.962953955066	50266.6286134955	89
50474.7907853482	49651.48088042483	89
49865.676358242985	50596.23574756731	89
51001.41178885641	50416.57153037232	89
50159.55871116603	50755.293869035726	89
50688.39906880406	50135.06876225244	89
50954.739483995196	49960.40517568079	89
51025.78147197242	50507.60484464952	89
49643.82966717656	50212.614719788355	89
49607.871469837526	50129.809088757436	89
49864.169720541104	49819.657548107374	89
50170.62342457429	49724.18688506874	89
49709.585626010004	50112.675788717126	89
50883.44978195697	49686.67478548591	89
50904.731237746346	50536.54258131593	89
50952.72315679934	51009.300410629585	89
50142.66473844789	50849.81889259727	89
50785.05765694492	50620.9284040031	89
49790.65525043534	49977.57452321836	89
50824.00861682489	49759.72799577399	89
50209.443411343294	49635.36955602516	89
49587.91033051561	50040.94045920798	89
50947.82943968309	50711.339683598635	89
51125.81028060271	50146.968913053206	89
50588.51102734113	49551.720775176094	89
49519.50788788823	50107.90278063937	89
49951.43583697712	50786.464465758436	89
49789.76950948645	50647.414109320984	89
49497.99557528905	50201.1019443736	89
49665.19837566604	49910.559727191714	89
49670.14034869687	49723.289808780435	89
50802.79472741369	51080.65992303848	89
49735.76806138955	50726.984945837234	89
49947.8648194017	50524.06634362584	89
50886.28518224075	50879.045801314096	89
51156.957382454995	50060.01139293112	89
51002.43413973389	51086.91807212044	89
50597.57053472354	49453.52382658715	89
50285.73767413854	49686.72987740717	89
49794.59810084543	50328.44102569136	89
50169.365495359445	50940.95600743015	89
50045.852762642884	50934.1887538254	89
49501.12681516407	49996.82661005329	89
50249.563127972906	50994.94154886434	89
50063.95874094302	49803.73618971814	89
50957.22043308293	49633.05329735557	89
51040.58416136768	50682.01550702312	89
50768.35931024614	51168.802469529386	89
51039.04381649874	50036.75071989015	89
50090.60332094487	49672.45276320963	89
51075.533738761995	49954.21994493819	89
50388.062785048984	49611.61408497775	89
49998.02843931416	49667.643905183184	89
49967.88840840314	49784.07475036495	89
49933.692235475515	50427.08976773489	89
49722.31611982763	49649.777651030454	89
50745.35295960754	51258.41713079603	89
49679.94303266326	50001.34357709734	89
50979.69691960811	50607.10317439565	89
51075.99772143411	49862.74323467589	89
51024.00908283627	49697.60163026425	89
50627.696808094835	51059.85414576118	89
49435.01423297651	49923.52255991098	89
49411.212231104015	50239.45154248869	89
49642.94495758981	50739.87564889266	89
49764.07994948284	49567.25730003978	89
49609.425419915606	50296.93279355636	89
51105.58670782689	50609.99007075704	89
51072.0683771795	50770.59259620115	89
49654.26075193477	50647.179346539415	89
50498.62165952363	49531.12410696901	89
50903.077623882826	51089.39437030276	89
50481.48122828546	50926.00606548206	89
50706.39742886506	51348.8508591759	89
49816.517564890884	49664.576048062285	89
50329.19170807039	49534.783485431086	89
50755.51922509548	49552.73854577938	89
49708.64301374392	49495.87778008778	89
50915.67039641001	49775.60197843657	89
49668.77413795545	50555.66876767431	89
51200.39501016513	49973.883000955284	89
50335.85719580664	50960.67460632722	89
49881.63894509394	50850.61617417721	89
49372.050900394446	50329.577097260095	89
49355.84717274304	50426.92877406415	89
49268.6152173613	50468.97356436326	89
51112.6343737092	50466.691652258385	89
51146.32482525217	49799.33039805237	89
49761.037367583405	49737.14795870276	89
51214.881937786085	50168.076276557535	89
50675.525647939976	49499.66024760119	89
49346.48477334073	50524.766686017545	89
49563.60896472631	50379.19943003125	89
51040.050322183	50986.45279646499	89
49633.723566850844	49439.42356190762	89
50539.07071880446	51013.7905732968	89
49838.45868209903	50437.07044744248	89
50375.762663385765	50878.643585822385	89
51215.51740636614	49882.40888789839	89
50864.350385535814	51184.88120309139	89
50100.85935159748	49576.77002499893	89
50273.24709999897	51082.83112379474	89
50099.6667178167	49480.927119245556	89
49749.86821859531	50468.77216745311	89
50485.22720541303	51089.45991444641	89
50194.48253073385	49474.858707375526	89
49288.83603565176	50364.933793581855	89
49829.43255461405	50736.973765799026	89
51015.2550583713	50126.47016593748	89
50019.57125033738	51020.50273443527	89
50180.66372455856	51068.2095240861	89
50644.21268172138	49371.65711444584	89
51035.06473540652	50858.104248815274	89
49793.25068051738	50882.787047352474	89
50045.663119147976	49407.603650676196	89
49906.50916441296	50943.060496630955	89
51112.31227471012	50337.50576848832	89
50194.48007068641	51161.77123068955	89
49461.88314051089	50342.29249461758	89
50427.482666671596	51006.33158935943	89
49577.19146427261	50593.67678778874	89
49926.47141884236	51048.09513096898	89
50277.43493514677	50602.08833559285	89
49221.23715444958	50545.59333566123	89
50538.350124582386	51170.398960086444	89
50702.90074392985	51446.94598443345	89
51285.21218723465	49814.55417476083	89
50834.52538176426	49497.243996406905	89
51129.79424918289	50882.68296744237	89
51207.86110528969	50490.54377385858	89
49127.27442302116	50538.95358919762	89
50309.59031664628	49445.84283269679	89
49937.34737357272	49600.3509142598	89
50549.55466310275	49369.819526588784	89
49702.91045992692	50811.75478688038	89
49568.53471277538	49931.70455419712	89
49838.29494780498	49505.86425419899	89
50739.603198614444	49377.808998311055	89
51212.56435098622	50284.69480702451	89
49382.502791903025	50151.2140934612	89
51294.482811414826	49942.08878744516	89
49437.182794109554	50561.73793580078	89
50563.99911809122	49279.821215560034	89
51158.009206080285	50692.926094345625	89
49591.61364473996	49525.06455949588	89
49586.769304251466	49672.02880027253	89
49271.57651736714	50273.27155262217	89
51327.26484620072	49733.43888173277	89
49989.09157215394	49482.41485189207	89
50552.58919624421	49186.394210858845	89
51225.8673358106	50378.45813044342	89
50647.662363143885	51247.13162958012	89
51329.693836597944	50028.18606847829	89
49681.26572490692	50908.16241868635	89
49608.81732445338	50831.71169048043	89
49494.33685852756	49639.043423109666	89
51015.88804884863	51177.346769270596	89
50597.30737870108	49101.74006512738	89
49350.74982856114	50615.34073861122	89
50456.61361361981	49401.45269501599	89
49772.86213292408	49422.259502698704	89
49913.643390505466	51143.7306808096	89
50512.464589375406	49056.40187862303	89
50010.3160572005	49318.453464547805	89
50277.64999688664	49356.8451011208	89
49363.871370347566	49860.42674328096	89
49415.61270870519	49595.346018493874	89
50238.11952374776	51247.09334338031	89
49999.320703954654	51113.7009192646	89
50719.93004861404	51536.34587941113	89
51152.77423441631	49702.153897247554	89
49903.149839383215	49705.62744485742	89
51209.38264194301	50584.514838401534	89
49602.079059545926	49793.315739912265	89
50328.51062417539	51260.96628153538	89
49513.48977020121	50661.873584225876	89
50051.736963249576	51186.87941050132	89
49451.017135812865	49833.53025094124	89
49481.616513930785	50754.442697456216	89
50796.14479954543	51359.32224986385	89
49703.171158549165	50387.8901502225	89
51283.88366024146	50635.58672335528	89
49202.27585781691	50402.06735146915	89
49285.31095430397	50158.52296725168	89
51422.6250986984	50051.12456569825	89
49533.96042220672	50464.61243982895	89
51308.66402980533	50155.4444865675	89
49908.22727364281	49426.43177704545	89
50939.64738406732	49865.26832622511	89
49916.325973393126	49331.00412571438	89
50730.54581896966	51632.75260964029	89
51478.79485503362	49976.48981040927	89
51226.50821351894	50880.42308315779	89
50144.30805704622	51277.592529617585	89
51445.361176080856	50142.045304762854	89
49828.70084223868	51044.96477810251	89
51046.91866885588	51266.16669767014	89
51250.15529703401	50083.287787096575	89
50824.66963413577	51453.77721916942	89
49463.521280478504	49738.40068186977	89
51379.00745822541	50647.61476380846	89
49241.30962916949	50078.99866382408	89
50805.07358186097	51692.38436936304	89
49317.8580329331	49590.13725756143	89
51512.914006779	50079.473897499105	89
50447.73046979082	48988.70349033054	89
50954.541684218886	51289.70434234062	89
50460.62202298579	49306.782211657235	89
50548.49605552129	51268.26793631663	89
49228.754603752444	50637.498758107075	89
49312.64061275088	50021.46418363963	89
49131.9025871403	50630.00386872653	89
51567.54096916898	49951.018106284006	89
50158.59381605709	51374.24279845607	89
49146.60421088566	50085.23759568621	89
51373.87702265683	49889.93904790166	89
49250.451394728465	49953.55114406309	89
51311.72917882306	50917.067302230724	89
49557.10373586293	49377.74338166461	89
50091.35826488458	51083.72205371677	89
50860.23019577591	51288.53076774417	89
50689.39103286855	49094.80869939935	89
51649.341798637615	49991.428096909716	89
50061.09668112042	51323.587049146634	89
49441.60925123008	50463.31590324435	89
50104.272123948	49318.12993627962	89
50948.0116256821	50802.08265320617	89
50666.7890797144	51701.84127933613	89
49398.8382568839	49498.032380666365	89
50690.62342700793	49294.2414005038	89
50253.73352563744	51388.84432360729	89
50302.29976326568	51172.98614230378	89
49177.945523608556	50279.03323355781	89
50134.21192934339	49229.96733003469	89
50679.39000542578	49002.80444367468	89
51541.616432193194	50167.102076392446	89
50833.43443975185	49400.73449088035	89
49627.74996343061	50986.45228183451	89
50469.99967343693	49137.11957702369	89
50672.278006328466	49187.796612995175	89
49082.326662205494	50273.91621051295	89
51392.92797277772	50874.53126706933	89
50055.80858864829	51415.68989001103	89
51168.1767075932	50972.545879990634	89
49823.73081435209	51179.92898085509	89
50625.74552527427	51552.874367739736	89
51208.46561318344	51055.22545477596	89
50358.199121155914	49304.776240740335	89
50657.59436289032	51150.51825138333	89
50424.7693485887	49218.97355120479	89
49234.74625377838	49641.962635658485	89
50274.18330138809	49258.8476814576	89
49729.257518782855	51169.15589916091	89
51361.54643526922	50997.822343008345	89
49659.30760072708	51099.557980282894	89
49662.22529768644	49582.71532813601	89
49365.69938991065	49752.91716402346	89
49223.177408859636	50734.24947459625	89
49405.18588934518	49402.40688272624	89
49922.82805912748	49233.74725705208	89
51319.15625320869	50372.615729493074	89
50833.91939700598	51602.31474517138	89
51225.83607826103	50788.02132878302	89
50886.904397445105	51730.15241658468	89
49640.13622341468	51193.62371921291	89
50058.54501168626	51510.33686163518	89
51364.36338600597	50780.573756448	89
49595.87599463372	51279.61400927682	89
50338.70938799554	51423.02334592488	89
50401.43663972167	49075.25234069039	89
51243.142924113476	49677.03911409871	89
51338.2634939681	50283.587062129816	89
50929.71052012727	49499.03421136477	89
50442.845362269865	51189.01270457403	89
50954.27967966329	51663.01764588661	89
49485.74540178097	49474.18116574194	89
49755.016034632325	51262.1978177697	89
49013.0415999165	50207.5487581374	89
49609.54584718354	51375.74135843088	89
48955.45585949006	50283.94016180978	89
49314.51630276288	49394.47380582308	89
49797.260338962195	50072.578103660446	89
50040.97638708555	49229.456668599734	89
50317.16574802061	51513.057478346214	89
50954.47520949537	51799.225976864414	89
50319.040003184426	49175.11929145459	89
51477.668260361505	50234.575124646224	89
50444.76180824459	51286.873043311476	89
50252.14587536404	49111.23518529084	89
50988.16018406065	51572.98971350587	89
49772.22320514165	50973.162596938135	89
49546.265196970075	51029.167896511106	89
51048.23289920189	51808.689645158636	89
51417.445040155246	50341.42497007795	89
51464.642259098786	50424.792575504725	89
49234.14848900042	49550.80297161482	89
51537.825728990356	50310.924522761285	89
49261.59088831704	50818.13687304651	89
51021.482929939026	49529.74298491922	89
49654.96234533795	50465.78613992641	89
49203.715566047875	50897.28522267362	89
49196.17352577687	49881.4232000849	89
51658.01985636027	50087.370543098674	89
51039.39992204425	51489.980156557474	89
50251.88205376288	49777.835443394375	89
49365.496029880735	49312.78634910215	89
49976.89879662247	51364.43772105811	89
49432.918298771256	50059.93222573192	89
50772.44272939571	49051.92838504769	89
50904.21022962895	51371.36562810198	89
49907.01409953918	49138.96514897534	89
51395.08602945074	49672.537087402314	89
49392.19349151224	50740.25366021046	89
49455.92080869222	49291.98935845624	89
49127.694906631696	50946.31312434546	89
50087.66279077448	51602.157405160026	89
49187.34405509851	50171.69384587967	89
51485.50536846639	49677.88123290463	89
51564.9963990738	49852.45474685605	89
51444.379070850235	50948.943685297956	89
49045.03175677577	50662.646194524146	89
49093.24619140505	50370.2252952429	89
51528.32411108066	49770.2399883984	89
49770.08317929035	50557.199668691974	89
51751.93964122215	50093.67734016389	89
49961.895785608656	51219.97044843678	89
49138.25527401445	49959.86568991889	89
50813.33834932889	51782.07553096599	89
49994.920089668	51615.09978483758	89
49004.24773610909	50745.87592188383	89
50225.20006348044	51479.55171512565	89
51120.433218742066	49526.98283235467	89
51375.53973819575	50467.782362694874	89
50363.49087420655	48945.82452346908	89
49801.871834796264	49332.04707577281	89
51472.285634637534	50815.42868897693	89
49814.68741748463	51335.541214663855	89
49452.16563379221	51003.473165987074	89
51109.132486708084	51055.83351896109	89
50159.32869621777	49126.69459742155	89
51109.20510661383	51882.75980184075	89
50730.27842263928	51828.21670696874	89
51319.62101791886	49618.68709797518	89
51123.395576346426	51448.489409648246	89
49537.502846096555	49253.10871079379	89
50221.92697421972	49018.54110333733	89
51420.2582809348	49767.11057688065	89
49504.746039595586	51247.02923299764	89
49936.27464028058	51448.778441706236	89
48937.766293864006	50683.06084384301	89
50947.59749944021	51485.77482102148	89
49908.71946253622	51298.94734602896	89
51083.41623015914	51354.061782600926	89
50765.395589886466	49205.59087023316	89
51460.73991975867	50695.1827411033	89
51534.9827709351	50883.28443756995	89
50809.123126488914	51885.51969370629	89
50171.84450674119	51553.39863528058	89
50193.16093235776	49303.24007090013	89
51543.619558320956	50659.111130589474	89
50395.5629818011	49473.17283902081	89
51110.65289827564	51195.492438540045	89
50333.656768769724	48855.846950015555	89
50578.75797526498	51659.56067367361	89
49176.82550227289	49478.5018191955	89
50375.73481595234	48773.50359338489	89
51620.41177943661	50932.49032239422	89
51296.46843791849	50515.172763380644	89
49290.310677974405	49806.85306352499	89
51609.9456982674	51022.6545284828	89
50145.88722328123	51673.1522539424	89
49347.769193329455	50849.10327845437	89
50091.95458862766	49056.995534588954	89
48904.64590246749	50592.65599896605	89
49566.1908510196	51457.12087036414	89
50439.65118431812	48895.61898220688	89
49372.944770224814	50937.07940786172	89
49388.86996562623	51078.74835730036	89
50744.30726128063	48939.862494010136	89
50511.80602636249	51592.30885545818	89
51631.57378279072	50299.64156875847	89
51493.831156595705	51032.329016713426	89
49653.04244577444	51486.15300829349	89
50055.0036856633	51696.129798500595	89
51629.47329659386	50689.53328079976	89
