# Supplementary material for: Abundant Topological Outliers in Social Media Data and Their Effect on Spatial Analysis
Source: PLoS One. 2016 Sep 9;11(9):e0162360. doi: 10.1371/journal.pone.0162360 (PMC5017681; doi:10.1371/journal.pone.0162360)
Supplement: S5 Dataset — See the respective attached file. (ZIP) [file pone.0162360.s005.zip › S5_overlap_lws/clust_91_100.csv]

50000.0	50000.0	0
50005.617866136956	50000.0519731636	0
50002.52047643192	50004.876090250946	0
50002.689334711264	50003.13657812308	0
49993.82957819091	50000.67820598295	0
49999.02133034173	50002.74311771021	0
50000.62508924751	49997.57153556058	0
50003.12463782944	50000.09610427862	0
49997.57385027558	49999.84121669528	0
50000.7474054147	50010.00724846448	0
49994.4714122237	50008.6578664922	0
50009.65697956892	49993.518401903086	0
50006.21919399996	50005.54852243241	0
50001.095320914435	50006.51696888545	0
49997.76648551505	50011.80979805977	0
49992.871942356476	50015.39754370275	0
50012.74981278483	49986.73871695857	0
50018.58647191826	49990.55611261125	0
49993.479156172514	50013.71835514086	0
50015.96499319302	50006.705808788436	0
49989.3655601913	50011.220919868014	0
50020.12901804716	49990.64524344877	0
49997.53397774438	50013.28163175991	0
49992.02291687238	49993.22394946702	0
49993.70087287382	50012.49075380555	0
50014.038708603686	50009.481436982765	0
49990.5206090736	50010.10707474396	0
49995.815075999715	50002.757859915895	0
49988.57262477311	50018.87567586168	0
49985.205754429204	50018.991416067714	0
50000.753092597726	50008.92987510806	0
50007.12835689727	50004.5064469943	0
49988.18316939765	50021.965627571284	0
50023.00980510928	50012.84799172331	0
50015.303310407464	50002.549411548316	0
50003.71952171015	50003.70894044671	0
50008.88986368925	49979.077652611086	0
49996.81979534139	49995.34390749475	0
49998.94671960802	49990.96645783639	0
50007.58827520875	49972.71365685861	0
50008.876317257826	50005.85307888341	0
50000.8144250401	50013.706889942834	0
50003.714838425534	50007.820901458785	0
50001.588387733704	49976.2283774819	0
50016.100105237405	50010.206884821266	0
50001.35678820628	50015.50812547974	0
49986.21253594532	50016.916857276745	0
49996.35393901498	50000.28888942667	0
50006.46273709469	50012.86513056279	0
50004.75420497777	50017.69122242193	0
50005.66435559645	50003.276707844845	0
49992.34798452613	50027.8751629872	0
49995.45944176766	50024.66749863028	0
49984.74545734642	50026.693621182414	0
49991.107740510946	50005.27986082665	0
50002.66515454976	50012.75072682848	0
49981.244047583124	50021.223953608634	0
50024.3612314805	50010.80504013063	0
49999.239320752036	49976.959525565035	0
49987.115787018316	50000.97386580161	0
50005.81254185144	49991.93259326773	0
50009.513775259125	50007.19859393015	0
50022.34214683989	50018.54227954308	0
50018.211643719034	49989.32904480352	0
50004.547079700096	49982.58527082029	0
49988.8456146988	49993.5372812326	0
49990.448020219235	50002.43383338751	0
49988.8883163795	50025.70348757823	0
49993.95605091015	49990.62298435866	0
49979.57349343251	50017.44743331287	0
49993.61998194337	49998.8335980756	0
50014.931316771435	49985.91142186888	0
49993.608343833825	49992.74728509485	0
49977.440538726456	50020.13597552961	0
50007.968850473684	50013.02057694987	0
50013.34750767807	50004.97356768187	0
50003.200530054564	50017.44372002275	0
49999.23305352258	50009.409663930746	0
49991.425046132455	50023.405105677804	0
49994.724523319564	50019.00029264135	0
49991.27881765631	50010.76046682384	0
50006.84586173645	49978.00618291794	0
50028.831314768526	50011.34911333689	0
50001.3612650346	49979.21196468529	0
50020.98863127538	50004.80596532164	0
49998.75093557429	49995.82732925432	0
49995.4441258003	49997.28253788326	0
49991.489081565116	50012.21829990068	0
50006.24099323281	50011.48454490207	0
50004.79866590971	49991.89932227533	0
50016.233772829895	50003.19904894724	0
50016.714459267714	50015.182749829175	0
50017.7315448403	50017.16734048088	0
50021.991572317085	50017.52189201108	0
50006.91518930322	49998.42962103721	0
50007.56048927315	49991.89347014625	0
49993.93809606977	49988.93913320493	0
49987.00664227186	50012.58033247648	0
49997.0858178483	50008.93395138812	0
49994.04919956522	50016.66461972759	0
50011.84285352973	50005.72617756539	0
50014.481944166946	50006.68362759123	0
50007.871174675056	49990.44715453634	0
49993.63386266311	50008.00409428245	0
50022.74306037996	50021.18141586944	0
50005.93254669708	49984.05523899566	0
49992.24889826113	50009.939607623324	0
50008.4427934885	49998.58463635654	0
50001.04290890485	50011.37214186102	0
49999.3052704781	49993.19977632991	0
50010.89753360852	50022.16578353757	0
49993.175524820836	50006.918569045156	0
50016.91622746796	49988.41137453173	0
50003.59408194109	50010.58844588422	0
49989.481770527505	49995.4861177332	0
49984.73585085144	49994.20070302458	0
50012.837114776354	49985.1365133406	0
50000.34305247011	50012.785151609714	0
49995.93687457166	50016.99500522154	0
50003.31097355637	49986.238309245724	0
50000.04605916713	50022.082498322925	0
49979.589436539696	50028.499326432466	0
49985.52414874005	50010.01286309389	0
50007.108907010544	50020.95847414887	0
49986.966473469394	49991.51938352491	0
49996.327747491756	49980.00227674999	0
49988.17212697217	49996.38698153703	0
50019.31313217457	50007.61923985611	0
49992.53588896353	50022.37133355393	0
49999.09466713823	50013.476121375024	0
50029.14446966455	50014.75448633938	0
50013.38928689112	50014.433837214296	0
49991.27886238349	50020.93796858425	0
49991.83480712943	49987.47643329798	0
50024.589045646135	50016.69583277622	0
49990.247207031265	50014.37724764673	0
50003.43966867959	49997.20275845644	0
49979.17630883298	50019.5881879999	0
50004.97473340724	50011.470830402024	0
50000.53356820436	50002.76897484182	0
50001.61653316917	50021.572832778234	0
50018.94424032681	49993.60663840168	0
50020.38047703234	50020.74765985587	0
50003.83350669472	50012.03122730116	0
49994.89504568151	50012.84439750901	0
49996.87682846905	50025.861913791916	0
49997.098711243336	49994.16967536577	0
50008.03526460013	50010.35644971345	0
50001.92318083519	50017.45295154525	0
50000.377491796935	49976.984220335165	0
50026.91338485968	50022.55672487124	0
50010.45322470468	49995.07446463879	0
50025.84685964897	50018.18498681671	0
49990.80211823522	49972.58716393453	0
49994.72272385651	50011.37120620343	0
50001.852378398005	50018.878474248006	0
49993.667654834906	49987.16892821146	0
50007.45552580738	50016.24722775261	0
50006.35128652182	50019.260102430024	0
50017.30387364059	50007.37394946992	0
49992.58703477916	49996.877168060775	0
50009.947620039384	50010.555094314834	0
49981.69947842373	50032.69512916941	0
49998.7770444248	50004.736977470784	0
49994.8396787193	50028.32619228644	0
49982.117999111564	50004.50644407321	0
50013.2587395598	49973.331376080634	0
50007.117533706994	50013.97330272922	0
49986.106936163014	50005.875429998	0
50001.72815943438	49991.6223069385	0
49998.46111792426	49998.329947724305	0
49993.05079443288	49995.51758079045	0
49989.09372078051	50029.30164552847	0
49992.520614717694	50005.040407713124	0
49983.052676738946	50016.443790599325	0
50009.99933301167	49987.13042252917	0
50015.98052851708	50019.71642252736	0
50016.21088632802	50021.48245778065	0
49998.70534882709	50006.917655615514	0
50009.12283055781	49982.086019546914	0
50019.024422535396	49979.180277617896	0
49990.26812337824	50030.2433063761	0
50003.491373859586	50026.35326489596	0
50014.994024579595	50017.72461282274	0
49999.503039100484	49979.993643984395	0
50016.59446989725	50011.704717480185	0
49987.5977680182	50016.2290938631	0
50006.390223561066	50006.65247227412	0
49981.80446184957	50026.90913270939	0
50031.93010862833	50017.21669287606	0
49987.002216492045	49994.37889454773	0
49985.92984921823	49988.95089163288	0
49987.43993140122	50031.405447704085	0
50013.74744611762	50012.43595942395	0
50018.7613895136	49998.645986736985	0
49976.04473665306	50022.98122919165	0
49987.940111189746	50038.4642042733	0
49998.49833424281	50015.34065276485	0
49994.770924699485	49982.39483626172	0
50000.81946056605	49989.27299020345	0
50016.92192325264	50018.480079521134	0
49995.77472700451	50009.82146876009	0
50025.69800720146	50020.491751462134	0
50013.55698775832	49971.58637274212	0
50011.00484594075	50005.00909070638	0
50026.67566909949	50012.980460931394	0
49997.33402353429	50017.842517393554	0
50004.40707653658	50000.68201633885	0
49990.062388632665	50021.873354042815	0
50007.94935946199	50000.55027054603	0
50021.52709422977	50008.28070517207	0
49974.42067889195	50019.43514323515	0
49993.46267817778	50033.181532471506	0
50011.86235055272	49996.41798817724	0
49987.663678211175	50043.84812144951	0
50007.67900232572	50007.70860501627	0
49994.15871647191	50038.08133593811	0
50007.33149770581	50022.79586273945	0
50012.948596504204	49999.23930996417	0
49994.60830319436	50003.57991862978	0
49983.259687413985	50006.67382320212	0
49987.767663779436	50025.748578925755	0
50000.377272225785	50031.02940101947	0
50006.200386445016	50001.51095319235	0
50025.26392312976	50023.16967630435	0
50013.22075925868	50006.565093937745	0
50016.585940684716	49986.990231434385	0
50010.34109688018	49983.7662747601	0
49986.57033639794	50020.426911942945	0
49995.74608418766	50014.093268935794	0
49979.820894012235	49999.83087349788	0
49992.848058799624	50018.606894891454	0
50009.49589345917	50004.08409166397	0
49995.445185531455	50015.34504338111	0
50012.65381958483	50021.704694713684	0
49996.32469968638	49986.25708256548	0
50015.35167753262	49996.81578074006	0
49986.545683340795	50011.15751195093	0
49999.01544000135	50031.23030123682	0
49984.04955694483	50033.704391224725	0
49996.34341982974	50016.06335658903	0
50003.28740459564	50033.504668726906	0
49991.228567853206	49998.994701024145	0
49998.48690694425	50034.82578726027	0
49978.796080530774	50029.228557862385	0
49972.68784987362	50023.40757561975	0
49979.767530607896	50006.443727209575	0
50003.901374846355	50022.071294366	0
50006.68412061943	49996.90955893893	0
49984.807419862154	50032.82916653138	0
49978.76889817724	50004.212907244015	0
50003.12234167268	49996.03595609164	0
50015.35949676402	49981.16546488212	0
50022.09116220106	50006.067597515845	0
49983.69614882663	49993.828876330015	0
49986.78398419033	50021.42345671076	0
49981.729597247	50017.71289487197	0
50005.12751088182	50026.85013294925	0
50006.22458721331	50010.28292114303	0
49996.483865586386	50007.00468741623	0
50009.52473506737	49992.39278211181	0
50014.49173332011	49995.93493838386	0
49994.50958438835	49996.90612479115	0
49987.59907203679	50009.38172949153	0
49984.960476002576	50031.0667794853	0
50008.74957161253	49994.92256567525	0
50010.46636301196	50003.077502344924	0
49984.148036034974	50017.19326230654	0
50004.971353289846	50029.65237519613	0
50012.70520670574	50000.99789815918	0
49989.42472028371	50007.06726861293	0
50027.670453407736	50018.20325321183	0
50011.440803861224	49968.8031552737	0
50037.945541020505	50011.155881581384	0
50001.96560497818	49985.14721363819	0
49991.94746759981	50013.46046976003	0
49999.00956378052	50025.146383235246	0
49982.77803511375	50003.13282277213	0
50014.11323694496	50000.20060613697	0
50023.13171616355	49987.58322604696	0
50004.21835121946	49971.40399318016	0
49990.15117831817	50013.05817990865	0
50008.16124251416	50039.635897582004	0
50007.9107866898	49997.54848848105	0
50000.976005797296	50001.37556251932	0
49996.1869171375	50012.1411597242	0
49981.777229712156	49995.12804494148	0
50010.25573551855	50024.995130932744	0
50002.20217308013	50029.874141640044	0
49990.618018822985	50036.4754032552	0
50022.654906278236	50014.17767062547	0
50000.18629733061	50004.775095715304	0
50025.70954018735	50015.05150700048	0
50028.39076938722	50013.5273054852	0
50004.52778030394	49989.54551679142	0
50016.11597760707	50023.63763528583	0
50012.06226017531	50002.80007589341	0
50015.57500712852	49976.59380574366	0
49994.04699387851	50036.766962947055	0
49994.23147591261	49994.86285691521	0
50014.20591833191	50001.96130031095	0
49991.086709624265	50026.4410707605	0
50011.53302681228	50007.14228004492	0
50017.28634181816	49997.76666689308	0
50009.97828130183	49998.98694511831	0
49998.42280858828	49997.16648699374	0
49981.63287193219	50012.98265475019	0
49991.38352638326	49994.802665766714	0
49998.19710648119	50026.74208698699	0
49989.2673735177	49992.100332574526	0
49983.60754580687	50026.18559871288	0
49994.711411941484	50029.90708723193	0
49985.614406423905	50041.25400036813	0
49989.39807355238	50009.12529163965	0
50001.85647537816	50002.18674254224	0
50007.411759296454	50011.884343995625	0
50012.52113279647	50010.93874121604	0
49995.30592486966	49991.43488924765	0
49979.11028741994	50021.34781520681	0
50011.93847514872	49994.777266105055	0
49997.2733219588	50022.30152669196	0
50003.09050523105	49994.98168183356	0
50023.58458192335	50010.008031241385	0
50024.400635161015	50015.63969515379	0
50009.31669316404	50000.960651664485	0
49988.547157255955	49986.54015875034	0
49987.42716531743	50019.481186598656	0
49984.02617602661	49992.260688525654	0
50006.996567558	50029.43673642438	0
50011.17538221257	50014.127750046806	0
49997.479248524534	50003.13788148927	0
50011.23886805816	49977.80876427163	0
49992.68056377014	50025.21909796744	0
50017.791785206966	50004.10504468356	0
49976.18799995448	50019.12711047864	0
50003.16269428631	50018.86082004992	0
50013.78688239874	50015.99415080916	0
50034.04869841953	50014.82994020081	0
50020.13939552426	49964.31969397732	0
49993.31683021726	50002.431098134926	0
49989.127824122916	50001.31052695597	0
49989.148691333205	50036.650567528675	0
49992.04054653573	50033.88130223572	0
49997.310770919445	50036.47767098101	0
50014.313896486216	50011.5437939993	0
49992.59109417176	50000.573211457	0
50003.566652880276	50030.50523785303	0
50008.267877108185	49989.07992392232	0
50003.849215893635	49983.772560070334	0
50027.92889428372	50020.7037335592	0
50021.73705097939	50009.564116499336	0
49979.67136981523	49996.9167302186	0
50023.68623823112	50004.8260394773	0
50008.60181165578	50003.29954302877	0
50007.03426341326	50002.78519483586	0
49994.34337435215	50032.255215823694	0
50008.65204366756	50021.587738195856	0
49991.824498461094	49968.903099107214	0
50018.683804969405	49969.64528418167	0
49994.911833902814	50002.06249770319	0
50016.093547154676	50001.04383182233	0
50014.49326475696	49993.41580814624	0
50010.70785577176	50012.68365077591	0
49992.09018308693	50030.92397957105	0
50009.82484592517	49966.31554819194	0
50009.86338540017	50029.15447883959	0
50017.04459773899	50009.42883168941	0
49975.05479511751	50020.48444939664	0
50018.814266957874	49976.935422037845	0
49972.86988915821	50011.1602949544	0
50018.73839936864	49964.38397057632	0
49986.31902075687	50007.88823209961	0
50037.84677869666	50013.49214320599	0
49986.7626497455	50022.57075428513	0
49991.27558686835	49997.38676047086	0
50021.65196854081	49986.9755175455	0
49991.72022925353	49991.05799227098	0
50014.31039277268	50003.195809406076	0
50006.33076488964	50021.85080608137	0
50002.45842725257	50020.733578880114	0
50011.95436890833	50032.05146346114	0
49976.475326719534	50026.32249645093	0
50004.463461898726	49974.22705170795	0
49979.26540775074	49998.92037446053	0
49985.75689271241	50024.974625693074	0
50016.455724572654	49985.246793367325	0
50017.17577699267	49991.01902038148	0
50000.601946745934	50034.29818728195	0
49992.16185760877	50007.363039662254	0
50008.80198918544	50016.70893323739	0
50008.86332272949	49997.23757014096	0
50005.45492158128	50004.812675392786	0
49969.349246922604	50022.47156029463	0
49976.08853392796	50028.32756045967	0
50002.331688862534	50006.25738942542	0
49985.74764509577	50012.984861611265	0
50002.02318493679	49998.08436648884	0
50001.91558525365	49975.034283284134	0
49999.095815587745	49982.605861267206	0
49978.35180052781	50017.54967237323	0
50012.38340044227	49979.87179005157	0
50023.600333695045	49993.823460517066	0
49990.4001842264	50016.861106052296	0
49996.075796262594	50028.875218757785	0
50009.63871960279	50009.357844056445	0
50014.32338329563	49980.620621059534	0
50004.370390024604	49999.55927239333	0
50009.933266449494	49981.04026973331	0
49998.279070073906	49989.14790118183	0
50000.09027862911	49985.965986953976	0
50007.58425433884	49982.493922115704	0
49993.48622997502	50027.222240225536	0
50017.4955434832	49965.03907990478	0
50010.51554905166	49989.16362642156	0
50017.824674773416	50002.22275061968	0
49990.75178922058	50034.86742795569	0
50021.88043196609	49961.175165641675	0
49996.64421145819	49998.7371607102	0
49991.75780021829	50019.4660592154	0
50027.913500418224	50017.15451996617	0
50013.81569746937	50019.689133858	0
50004.28831352451	50038.52084396365	0
49992.77931921248	49991.59900125161	0
49978.65701512325	50012.84377515613	0
50004.77482026446	49976.135135741635	0
49995.813684054854	50035.236614467474	0
49983.03468438865	50031.81985864512	0
50004.71734782377	49993.66931775265	0
50025.85747707013	50011.10938751277	0
49968.74387753086	50024.80184334084	0
49983.529336245294	50009.64252562868	0
49993.39848285341	50003.617739878144	0
50014.46718570509	49983.96089301351	0
50020.173441734536	50016.480228422304	0
50007.693507416174	50033.053834120445	0
49993.186312447346	50024.280714627246	0
49994.973836738965	50021.34108776201	0
49987.60408232425	50005.36708203352	0
50009.56722554615	49985.41140067304	0
50011.064823329914	50009.00448136461	0
49987.27549327144	50024.53233017405	0
50005.69923091442	49985.19514755773	0
49996.55414988045	49990.38935152011	0
49995.07237807018	50042.04749290123	0
49995.256284043724	50007.171566107325	0
50004.63754884523	50025.44366895706	0
49993.49255571869	49978.12434827637	0
49989.83621802233	50027.89987456958	0
50001.51715467434	50004.43497947403	0
50001.41748931328	50028.01783116377	0
49988.46472947548	50014.56638681003	0
49995.615601532205	49989.10904325816	0
49999.81186632161	50032.984149561446	0
50018.44718751919	50011.09523383245	0
50006.87791557796	49974.77446315902	0
49998.651631418616	50001.085531096855	0
49973.43281330659	50016.31538166456	0
49999.58320808095	50030.37685735507	0
49993.2894251306	50029.713716955564	0
49975.40500419498	50029.76201243983	0
50024.11542290242	50025.79299951493	0
49999.27756647585	49989.79791973968	0
49975.331603970415	50018.305052245814	0
49989.444688856944	50015.01093933485	0
49977.12504489644	49984.27347298042	0
49990.25690366514	49976.93831099457	0
50008.542487659186	50029.22940403769	0
50030.156146407935	50022.63532110915	0
49982.07322711716	50040.05289780173	0
50015.510839560164	49974.52445377229	0
49991.451148315326	50008.25060634001	0
50004.828070634074	50001.96933190945	0
50005.25330437662	49996.96558677492	0
49985.312292490395	50028.4759868639	0
50009.362837543355	50030.82482796203	0
50032.563228420164	50009.47854831758	0
49995.611104707394	50005.87596824924	0
50030.271117137454	50014.62710637189	0
49984.88558796916	50014.44361380154	0
49964.64000266914	50008.941933773196	0
49988.96237106808	50042.15384836116	0
50009.56366943694	49988.76303901595	0
50003.12119682203	50036.8696976103	0
49992.18350608743	49998.14283062459	0
49981.495117914346	49992.42868929224	0
49974.716587797215	50013.61636381599	0
50007.40338647013	50005.50670355559	0
50004.1132212756	50009.0422421293	0
50010.68776219184	50018.411945879954	0
50015.32555646248	49998.84607093262	0
50030.745394478356	50020.15587370813	0
50025.03173903792	49992.682176105074	0
49972.46927924088	49992.61330818193	0
49996.89332440772	50014.40214761091	0
50028.82168033592	50008.767927582856	0
50012.027869657475	49992.27122572834	0
49986.86969018716	50002.801212535116	0
50034.801909062	50011.167777959345	0
50022.083673384936	50010.63417620861	0
50009.30764203974	49972.31312632704	0
50180.74653662162	50392.75666915275	90
50261.41207591388	50443.14837379591	90
50195.35312677276	50517.36259650301	90
50323.827323929225	50372.95664995547	90
50113.714057587786	50565.77440343397	90
50300.09325368926	50531.55790589442	90
50392.730106484894	50307.05935468079	90
50391.73178289965	50509.72046952581	90
50175.34406632839	50640.34572555521	90
50260.75731178958	50688.40537695495	90
50467.938581014496	50372.72446306854	90
50110.257695044755	50466.07445752174	90
50334.8725506672	50234.051841082575	90
50483.70217966964	50490.23694435109	90
50493.95990944528	50588.38420540518	90
50465.17338961104	50679.62557789216	90
50570.62762783724	50534.44995786146	90
50491.98883243185	50766.91477306223	90
50585.83830819165	50796.40402094643	90
50433.92163956358	50220.59195609229	90
50320.73824880589	50764.875878159924	90
50679.4303206382	50827.138758267676	90
50239.71874919636	50252.851214337294	90
50378.13210046863	50139.555583855305	90
50021.21657031981	50534.932580690685	90
50523.87847975821	50255.6384918885	90
50354.12468171703	50674.20524714051	90
50396.69275910838	50820.938358018364	90
50551.1165592277	50425.03810757591	90
50601.78787591808	50310.708925993415	90
50775.22642264326	50829.53621346296	90
50235.15757585846	50803.88283231039	90
50272.27205245447	50889.280488070675	90
50291.07204226151	50108.22153313371	90
50536.85102659577	50163.27849671903	90
49989.31299645171	50442.709565906254	90
50264.95327353271	50014.438171432266	90
50642.97647889561	50393.89348272885	90
50871.49641575203	50842.79091169508	90
50611.06021028116	50219.91168621332	90
50609.68519070301	50103.861550263406	90
50706.824835897576	50084.03941136844	90
50394.836804450664	50041.11239235229	90
50159.342868273525	50201.69707891259	90
50494.34823426438	50859.23883253099	90
50231.54857696565	50974.80170081465	90
50484.96896214325	50022.934855389096	90
50192.31464656763	49951.50971792077	90
50559.415671997114	50927.269073459145	90
50139.59692382436	50943.76949061816	90
50704.98787233582	50175.33169981187	90
50361.98331489799	50913.36951467387	90
50151.41145805564	50301.93059066679	90
50136.64548796498	50797.14087989458	90
50101.201051817116	51036.05782920146	90
50322.19166153608	51007.08420390814	90
50180.73084745618	51089.87034221967	90
50595.22436839221	50629.109451878845	90
50096.12359757255	49962.344297607466	90
50686.13853402643	50665.524989026395	90
50126.77883164483	49871.36957301234	90
50784.57440983462	50235.052271677574	90
50788.790220643255	50134.13022785587	90
50007.06318958624	51057.62389846518	90
50059.00356493554	50644.11607606527	90
50871.666082522876	50173.84969202841	90
50053.98982988433	50051.30163859126	90
50003.357493510455	51155.88073255446	90
50272.70595577987	51105.50352349513	90
49994.38139223331	49978.35994043547	90
50326.18304340098	51181.63794531406	90
50443.82252158435	49932.027054594284	90
50093.93811878649	49781.84950146776	90
50215.15713065471	49838.24497358608	90
50075.36883980374	51224.86936793504	90
50047.95117922503	50932.13622077636	90
50314.15700682742	49935.391264285376	90
50412.35668394794	50994.64909193762	90
50914.349796165625	50926.17013243006	90
50767.709425151355	50608.86975875135	90
50231.248059003476	51193.11836955233	90
50788.69312003427	50514.2569223276	90
50408.838337738096	51140.870652716716	90
50723.03283979457	50334.849365684466	90
50261.154426250454	51286.896947746565	90
49914.826896733255	51025.20574790554	90
50697.7239203095	50501.359333747045	90
50182.88364224114	49751.883134970725	90
50695.66764001647	49993.31180578104	90
49997.85644604555	51282.35695069155	90
50748.0357747123	50924.18297551047	90
50950.04136924131	50232.16360865373	90
49922.306516642166	50547.75903273247	90
50314.83512860762	49836.6946230787	90
49939.792497927214	51361.59139276362	90
49889.02149177928	51283.247837994175	90
50171.989595626546	50107.34403721225	90
50005.115448441014	50351.232880088675	90
50742.962918115656	51023.37763425438	90
50366.24731998042	51270.141808862405	90
50650.79436621189	50938.375678942284	90
49854.20855054768	51409.44304631697	90
50998.58268655085	50968.0679903936	90
49772.730892557665	51355.39596370568	90
50746.14150452425	50423.163409450004	90
50082.19874036294	50149.5844243712	90
49914.63694327325	51179.231183775475	90
49964.40313295867	50068.507831139286	90
49990.31910925937	50183.49590463632	90
50975.25955842572	50143.41578555772	90
49897.37122218093	50197.14127633062	90
50831.62057297602	51059.75010205431	90
49840.736527722795	51120.52576933063	90
49900.279740001744	50000.36547862399	90
49931.91282763505	49909.555332493685	90
50214.58165858032	51375.362927204114	90
50162.50904496515	51254.49214906718	90
50648.729400393626	51031.78336560876	90
50491.13517571042	51046.269040109284	90
50615.19854369806	49950.76500743104	90
50410.36661411609	49844.75019981696	90
50051.564104216464	51360.684538642854	90
50576.59419022839	51097.558538914585	90
49860.24341254275	51501.94636928033	90
50931.2323339742	50325.040634372206	90
50330.719914597306	51362.135772868714	90
50324.693909531554	49738.511972067485	90
50266.18505708646	51457.8355133241	90
50992.49264092088	50875.281576114496	90
50996.90103514221	50783.015865079	90
50534.38856498969	49895.18332536722	90
51010.156790241876	50373.19952127044	90
50068.63786257389	51457.99128352817	90
50849.186345230235	50370.27769530473	90
49750.066595676646	51132.53199974962	90
50390.17117661944	49670.290001799636	90
49748.43340661197	51452.02424153787	90
49850.82087973586	50958.736333278874	90
50813.32624723937	50694.88599875766	90
49876.522081324474	50870.80373584458	90
49782.71121289515	51258.18918900897	90
50002.41113105159	49781.267385525476	90
51009.30174323807	51059.70019490109	90
50903.70939983968	50736.39143033456	90
49882.3107747286	50773.44305901862	90
51079.18646725856	50829.59438788318	90
50621.66176646313	49854.436549160884	90
49686.36453367134	51272.657591017894	90
50821.107504696636	50040.98334673942	90
49782.637070240075	50841.70024343423	90
50412.709049964615	51408.50096830575	90
50025.65777434764	49870.342934057444	90
50057.98728336311	49692.293064327016	90
49733.6518674958	50755.03208387776	90
50122.32215190329	51537.2975905657	90
49746.96195518121	50934.82992738889	90
50911.88664736749	50075.69601775638	90
49885.83650048348	50462.284517771215	90
49649.69355936345	51465.7202544924	90
49786.103783144266	51042.389082475376	90
50471.64826601933	49773.91418212962	90
49611.50401691268	51214.16486285079	90
49576.67265255293	51409.76371938939	90
51090.95787664963	50998.94706577734	90
49924.88180731341	50296.629802269184	90
49659.41548814725	51103.18232567193	90
49818.6292365452	49956.0802959543	90
49971.12225362964	50802.927031495354	90
50067.96348082781	50260.391410648386	90
49777.085906594766	51543.03199055524	90
50490.58877778993	51188.25138930563	90
49795.52449969908	50504.36948257267	90
49679.78312250765	51553.14990828517	90
50030.62437221303	51577.09684375451	90
51035.71567326291	50282.84014288005	90
50873.488158419554	49961.263952703106	90
50490.224113941375	51352.689023072155	90
51023.69982341603	50056.92613634423	90
51183.3791723144	51008.44314416858	90
51246.260881657116	51080.012591494466	90
51344.529276721776	51064.99941755332	90
51377.46015064989	50978.052867792256	90
50042.75261178966	50739.58728823532	90
50947.6873281606	49903.96317622241	90
50648.35288696005	49766.0725673946	90
49761.98060282252	49880.71445523216	90
49649.710965702696	50704.26447647131	90
51396.322219567686	51144.02163058153	90
50073.89162020134	49597.52741802129	90
49979.904523235644	51495.45544889506	90
50629.27574656064	49675.14342473795	90
50803.75120145309	51147.65902667844	90
50670.28577702271	51131.676991384964	90
50595.54387898206	51195.11605926651	90
50928.98044739651	50430.71584846875	90
51475.75862820514	50962.33019181137	90
50738.702238913465	49723.74942715028	90
49599.69937218422	51311.85898412707	90
49985.94968787047	49624.15488489266	90
50916.997193717696	51020.38278742213	90
51041.49864612543	49930.06954654327	90
51100.514710582895	49853.244109674546	90
49950.17387119138	50707.03448244178	90
49558.25138735524	50686.06190436415	90
50353.27246470931	51486.90226270086	90
49818.92198618738	50396.717119380744	90
51566.195026092326	50926.5044680439	90
50965.18692248068	49811.49790592054	90
51495.18104585533	51154.44266329267	90
51164.86975590774	50797.70224961091	90
51496.879763687626	51057.21238362725	90
50905.19802926351	50527.83665987967	90
50644.790890371914	51279.19861966194	90
49528.38399130744	50772.976848847255	90
49890.288432637266	49619.089037369944	90
50488.96864694238	49680.05695970888	90
51127.652911659825	50908.26102584935	90
49595.7708918179	50600.77917831343	90
51105.20699478526	50381.885320993046	90
50926.589730576	49722.564166391196	90
51586.00188015172	51194.14502914168	90
49765.21903990937	51638.332731382885	90
51135.03070129869	50707.54145406358	90
49934.92344289135	49700.112947303045	90
51255.04533871172	50823.85056960246	90
49994.62591993594	51662.42848047174	90
49907.168995721004	51618.023419840145	90
49436.0950368698	50789.67215575676	90
50788.72285473363	49920.627049900104	90
51096.92724620768	50207.65077096068	90
51136.04869241877	50290.51837131652	90
49486.243765370185	50875.75015135138	90
49483.16175235643	50624.92735060895	90
51337.98004438054	50769.43689741065	90
49741.42920547574	50348.406316803004	90
49820.16694392727	50695.94044851881	90
50154.20264156743	49660.59337284393	90
50316.108104229745	51570.9503750945	90
49813.93338516786	50292.47810882847	90
51505.21575408384	51246.165425276944	90
50807.37500767198	49823.22161167378	90
51607.18194571411	50836.4470597213	90
49517.717037723916	51230.62967615308	90
51174.82544372671	49788.319192324205	90
49595.09441064303	50842.96468369006	90
50090.334440978775	51128.68816703615	90
51193.17053191002	49878.55314151428	90
50895.98834044869	51133.93737290501	90
50246.67472874759	49683.82801912104	90
50655.41028312184	49581.66441686494	90
49788.58081685408	50203.06032564941	90
51226.5911694271	50921.93244419575	90
49493.33535508285	51455.73467943626	90
49381.18039083261	50867.72080121013	90
49346.31413041944	50768.21609488739	90
49671.16846737764	51670.16913763363	90
51693.590254939314	50866.55327478525	90
50723.71748980195	51333.910171923555	90
51224.18510904321	50327.43821449261	90
51096.09743089482	51098.971190153425	90
51239.39011393791	49716.32545028905	90
51629.85889906068	50747.81105633024	90
51043.026386696096	50694.80299449137	90
49672.55903650942	50550.28728280974	90
49346.01047956265	50676.65664375152	90
49402.033275448586	51441.317559030715	90
51189.19016797587	50185.05827393399	90
49370.3506450922	50584.96435310623	90
51589.22186397071	51022.159077715354	90
51234.48095778018	51173.96177885059	90
51577.591077561454	51304.72612467638	90
51206.91432382543	51262.63193379239	90
50899.798114012236	50622.15626453452	90
51777.30633479588	50919.941282433916	90
50446.439959544594	49589.348385641286	90
49987.38335496634	51759.758289099074	90
50715.91772957543	51221.719876176685	90
49579.38510867593	51047.53903835319	90
51447.30395823413	51319.74214026677	90
49503.915606658644	51548.10964438604	90
51144.835566430775	50103.812058342526	90
51367.692862216696	51377.85076843369	90
51418.16595443469	51463.1812667955	90
50993.09764801899	50613.425016329915	90
51364.15199892776	50880.7654982744	90
49693.36907913085	49947.16981811984	90
51286.36113194002	49874.14349932185	90
51348.36723536751	49943.40546035146	90
51666.55566770448	51347.70761230551	90
51866.41323559156	50949.74582804408	90
49894.63831340596	49790.6188973931	90
49971.4910997714	49531.28157216077	90
49763.57708254969	50030.39809016231	90
50059.26747484683	49486.796206231236	90
50867.79908791678	49648.337100335906	90
50083.026306888874	49391.157133668916	90
51666.851025088195	50963.693144524965	90
51232.04571960133	50723.46598639511	90
51455.12288581353	50857.854935204945	90
49591.35060426998	50935.37751532167	90
49459.22328456242	51361.942332211765	90
49936.45330951044	49439.21438021752	90
50639.85670899499	51383.31410753968	90
50552.145219846476	51285.489473763664	90
49709.44035805582	50439.5039549869	90
51188.047723162235	49638.47861613067	90
51237.90127579364	50074.86231912495	90
49956.801362090024	50919.41543720055	90
51008.848681361706	50520.60232633776	90
51408.67383486906	51554.36688400839	90
49691.84366371439	50180.63347032945	90
51332.93633320596	49684.55830346963	90
49909.357358564695	49344.098706662	90
50716.60261725529	49835.346269249974	90
49481.301459843104	51028.16348969208	90
51109.90560464831	49715.820930436894	90
49624.32431240999	51749.76318138239	90
50435.154374898855	51531.26927054245	90
49510.408436086305	51114.527982621774	90
50578.5417504842	51457.34178780487	90
51720.47246725059	51425.94778149132	90
50735.09128992178	49632.223524042885	90
49870.161512753555	50094.313458668184	90
51135.19835326367	51320.801503993964	90
49437.9931183959	50513.373748796505	90
49359.850185774616	51355.702754901846	90
50557.33514696183	49589.733746304984	90
50160.62983618663	49564.52090354129	90
51753.47623976519	51012.69638276248	90
51518.94971335155	50786.33834800659	90
49888.3566881042	51746.4007103971	90
49338.897841705904	50495.50513283661	90
49622.76614572312	50404.31981901887	90
51307.1115295713	49594.78546739415	90
51458.29592464965	51633.59468548241	90
51280.65387425827	51344.31961104675	90
51503.00351791903	51545.64772309755	90
50709.285800453734	51446.82827832909	90
51525.605270015876	50693.042278232395	90
49793.9745642091	49636.22525592056	90
51115.30876352145	51226.08881203062	90
49885.8848396349	49249.73460056718	90
49826.6029989172	49548.61592689912	90
51122.51493747185	50477.91497349128	90
50281.907267243194	49598.83845855804	90
49265.29360346238	50549.32720803424	90
49424.2957411568	50954.9797130709	90
49441.868295112276	51622.73396810357	90
51262.5295008423	49976.426791637314	90
51386.41207628757	49768.86902099571	90
49690.096397763074	50086.67255339564	90
49689.34969372951	50841.44897545335	90
49699.98231161726	49813.31738914917	90
51352.995707159935	51631.56704271419	90
50816.261336240976	51340.88733545019	90
51798.559554592204	51369.2585295198	90
49670.70776401971	50994.41011941239	90
51090.58636629291	50609.11114269571	90
49881.98005943591	49156.21657122433	90
51193.03486734285	51392.749700007145	90
50234.56179378151	51620.16053025688	90
51678.25281121469	51207.9526821649	90
51154.61028273027	49968.502407581065	90
51716.042545029864	50777.61923218788	90
49730.706591066664	50656.72258167284	90
49587.88500989809	50508.92401420784	90
49331.12866226409	50946.9837160105	90
50800.42613522922	51484.25621602127	90
51429.95558331292	50696.83134750792	90
51662.7028967354	51115.88795470543	90
49539.23063997477	51632.96422215453	90
49803.89778181664	49204.30612248701	90
49453.81921222486	50419.00764322782	90
50908.328057830724	51357.59843113339	90
51332.02750366377	50677.02433524449	90
49775.51676187194	49758.62265562981	90
49601.80060361916	50197.80330279041	90
51843.34476225352	51056.15827196535	90
49733.35897771722	49520.07381317758	90
50580.85141737827	51554.05088535502	90
51807.67830101837	50770.465381578724	90
49608.3642592926	49848.50357888748	90
51852.3619015115	50850.61496762967	90
51743.711900030125	51278.94577831061	90
49544.13506238492	51797.07649370373	90
49582.95716000391	50288.902690375035	90
49266.05463916478	51361.17959919634	90
51751.17673065259	51151.84201967218	90
50807.63027970374	51243.683361082854	90
51186.47212840067	49545.342003556674	90
49676.638709437124	49437.93269526652	90
50047.25413724775	49305.94340051841	90
49719.326022185036	51780.00750614816	90
49416.66314453672	51715.94401503724	90
49841.59860656612	51828.457157677985	90
49619.21425124194	51855.76212466288	90
49490.80640644966	50314.083446361	90
51090.890110616085	49624.961073423685	90
50227.63048585503	51718.90767387513	90
49787.32184454498	49444.07933126862	90
50887.45148402107	51514.063812137756	90
51902.23271892618	50747.03355255895	90
49349.275444095685	51654.119748162564	90
51495.21508408444	51404.45980819572	90
51283.10803387307	50252.20761335455	90
51839.88503624282	51453.813216542716	90
50047.875006467824	51836.14552895449	90
51353.93044345598	51227.56088132391	90
49964.51472293338	49114.35856730567	90
49269.88784176012	50876.14218584676	90
49197.54191156752	50484.63810650789	90
49972.0971365507	51894.43080945375	90
49426.08495781492	51253.7960554105	90
49285.7682893743	51031.476356559695	90
49504.39361161368	50213.20370864671	90
51843.16060223644	51149.519148059844	90
51972.14167041223	50677.27194587543	90
49309.218051022	50405.42314136776	90
51377.50663047568	50236.03143167933	90
50176.017051097515	51796.69900018205	90
50980.1744014337	51535.47079460036	90
49637.86678552308	49525.97406739119	90
50083.97602989136	49215.917219345385	90
50967.86100240616	51428.02676343533	90
50219.93550047971	49490.389645237716	90
51083.71626316192	51401.6851736652	90
49383.596655680994	51048.62778888445	90
49190.64244117869	50614.34901706115	90
49721.84198693494	49256.300533901165	90
51890.78417132588	50635.692935241306	90
51289.48189276813	49500.06966751882	90
49681.650777702394	51367.72740677159	90
49585.09340585026	49936.505921003205	90
51994.89438892788	50770.99157301919	90
51436.3124692616	49846.17262579114	90
49578.981417140974	50030.713533372436	90
51470.90124995881	50211.393719561805	90
49515.70160193191	49841.287322859396	90
51267.746569107505	51449.68135939333	90
51316.19419454905	50360.175042429415	90
50085.336334143234	51751.86121277583	90
51590.99285384861	50624.2378385238	90
51132.81408762669	51479.6796004758	90
49326.006920739834	51750.7759523841	90
51330.72825400055	51728.42361915537	90
51794.447669349116	50655.277495989925	90
51214.32672803723	50504.897982458	90
51441.45715744069	49954.57197296787	90
51538.656554761226	50275.442014076005	90
49195.28520885937	50939.210701150856	90
49655.78270061453	49617.6099565054	90
50978.26008738672	51632.24832568485	90
51581.24813575563	51439.570735111505	90
50525.43514747787	51636.033994766105	90
51533.61988070107	50551.392499275644	90
49395.566182093884	51143.47453738847	90
49811.38342019306	50600.34295858954	90
50970.70002122386	49638.845323843474	90
49725.86323904058	51871.383583915194	90
50380.96791922223	49520.911743162666	90
49751.743329887286	49350.76785055349	90
51057.574506205274	51689.6901285722	90
51920.66555831795	51507.76307877484	90
49626.894437680334	49233.057371118004	90
49902.83236138233	51966.03883025634	90
50312.44009488441	51672.69786391694	90
49546.37268235466	49189.60357803852	90
50177.460593437085	49209.16797598238	90
49753.94317180228	49124.35005859051	90
49395.115509967174	50340.13507859841	90
49103.691154761764	50566.31301326166	90
51017.70309415425	51206.05411992285	90
51393.786248508884	51805.27845835801	90
51018.39212859967	51781.52907569346	90
50426.25832643809	49432.3952942741	90
49993.54548245411	51986.66471978551	90
49470.67657648272	49136.05061848459	90
50597.384153432075	49505.71330060029	90
51677.45855271587	50577.81251645528	90
51554.93152289482	51624.32690614976	90
50723.542178973665	49517.992931736444	90
51532.39203009255	49949.253438780215	90
49983.74555886906	49239.66548897567	90
49261.597954933764	51123.35703699066	90
50401.83748816822	51702.140244852795	90
51145.19930748836	51737.210801122186	90
51461.04939508082	50325.8770913334	90
51039.259423672745	51297.69836376396	90
51094.46263654943	51832.53963564085	90
51758.019759493174	51510.32857884765	90
50749.880758208325	49428.93800462282	90
51144.41601285566	49463.05894568137	90
50329.390151211446	49414.925193812705	90
50200.67398380225	51887.09213400426	90
50055.01815513373	50838.77272566298	90
50086.13274322895	49121.05394958356	90
50079.10461895476	51928.289649342165	90
51872.44109513273	50546.31031991005	90
50175.83961667912	49388.10173444461	90
49183.987766587474	50841.4239786941	90
