# Supplementary material for: Abundant Topological Outliers in Social Media Data and Their Effect on Spatial Analysis
Source: PLoS One. 2016 Sep 9;11(9):e0162360. doi: 10.1371/journal.pone.0162360 (PMC5017681; doi:10.1371/journal.pone.0162360)
Supplement: S5 Dataset — See the respective attached file. (ZIP) [file pone.0162360.s005.zip › S5_overlap_lws/numbers_of_included.csv]

120
122
119
104
85
65
55
47
42
35
32
29
25
24
23
22
21
20
20
17
17
16
17
16
15
13
13
13
13
12
13
12
11
11
12
12
11
10
10
10
11
10
10
11
9
9
9
9
8
9
9
8
10
8
8
9
8
9
8
8
9
8
8
8
7
7
8
8
7
8
8
7
8
7
8
7
7
8
7
7
6
7
8
7
7
6
7
7
7
7
