# Supplementary material for: Abundant Topological Outliers in Social Media Data and Their Effect on Spatial Analysis
Source: PLoS One. 2016 Sep 9;11(9):e0162360. doi: 10.1371/journal.pone.0162360 (PMC5017681; doi:10.1371/journal.pone.0162360)
Supplement: S6 Dataset — See the respective attached file. (ZIP) [file pone.0162360.s006.zip › S6_overlap_swl/clust_10_19.csv]

50000.0	50000.0	0
50001.1199382742	50005.597232803535	0
50010.474073703306	50004.538835650805	0
49992.59330351276	50005.30010366702	0
49998.97978393994	50002.81568248988	0
49995.94433854478	50000.283501054924	0
49992.110046690934	49994.960676135706	0
50001.69172750674	49994.57444040063	0
50004.089583240035	50002.88217446919	0
49995.22015105517	50008.609882115925	0
50002.55073404207	49993.56360799795	0
49986.072168127575	49997.04184594443	0
50003.188169777386	50009.9058963167	0
50012.27525783438	49992.819765352564	0
50012.262513774476	49989.354148040744	0
49998.02118867848	50008.80627001903	0
49993.557594313854	50006.23561640466	0
49997.38944128892	50001.35532493175	0
49993.74842547102	50014.75506549149	0
49998.23968503435	50005.27065217079	0
50003.22125142318	50000.026961999516	0
50002.66845612155	50016.014489106456	0
49996.2912684585	50003.40999236742	0
49993.86713806728	50000.48736039716	0
50002.18471612465	50002.01162544507	0
49992.171524388265	50006.56961401369	0
50009.77186363497	49998.33913800016	0
49990.12856972812	50008.3087286591	0
49992.75834275438	49999.61132553548	0
50000.612712480484	49996.66863853376	0
49996.93869881451	50007.42426954709	0
49990.9573124268	49998.74455680348	0
49995.12813021465	50012.34964490406	0
49987.132816399535	50000.77841298042	0
49995.04622939411	50001.254507425205	0
49996.3518189633	49998.69148218202	0
49994.72286757851	50006.43666481398	0
50004.991603808936	50007.81247139701	0
49998.28891676479	49997.763041664824	0
50002.11006087792	50008.18226655358	0
49997.144179930016	49989.940910198144	0
49990.216027359624	50003.557911732714	0
50004.8382996796	49999.67581012021	0
50009.729321556355	49988.228197133496	0
50000.199954210955	50007.84356371471	0
49984.868450241316	50001.72764928467	0
50005.25378396498	49991.44544110929	0
50012.19437814406	50000.390381149926	0
49988.04893344996	49995.904611826896	0
50000.97171294396	50001.87618615546	0
50003.16859701153	50001.34186794273	0
49996.8205400242	50002.39747857786	0
50016.35653848915	49987.25542234889	0
50006.096174901984	50010.23095889712	0
49993.33550236973	49997.9139297533	0
50011.19002934476	50002.36431250059	0
49998.45984931102	50006.65695684455	0
50019.87468519033	49983.95720550682	0
50006.448840401084	49997.32346873195	0
50003.483634122094	50006.1099987375	0
50000.35234659256	50010.71421082459	0
50020.92058148781	49993.51767071989	0
50008.47578298118	49985.24545972329	0
50012.97116378821	49991.6961769247	0
49993.74796506671	49992.427417029416	0
49991.82516773376	49992.694590956104	0
50010.8124938929	49998.028114249224	0
49987.955751149355	49997.770027754355	0
49991.724628069634	50000.06228921305	0
49995.80643166333	50013.468969971	0
49993.380375235734	50016.55980591119	0
49991.201634813246	50005.408821551166	0
50004.525946402624	49989.78947725459	0
50007.720378466904	50000.492135651875	0
49992.7685793167	50011.0280228053	0
49987.159758849266	49996.84261681274	0
50014.02574978567	49996.18798372425	0
49984.32643570934	50004.57184983245	0
50019.639648138225	49988.9067237791	0
49989.4997473447	50007.36039035869	0
50013.91997383251	50009.37214947754	0
50004.58622819102	49995.15801530333	0
50005.85271576996	49989.50522008991	0
50015.47921159886	50003.75857515637	0
49996.39937650525	49993.39036016212	0
50001.0647897504	50004.010292953724	0
49986.027487069885	50006.27634010284	0
49987.260876982415	49991.042278530156	0
49999.78395213294	50006.223143715055	0
50005.5951472911	50002.242531785334	0
49994.95863623795	49990.98932230843	0
49995.970214808425	50011.21575680999	0
49998.74724789229	50000.301414385256	0
49995.76262299148	50005.347803119126	0
49985.78393825049	50003.32292956534	0
50007.42877995727	50004.03245223129	0
49992.96622310832	50014.11763760789	0
49994.55499953395	50010.948281901576	0
49983.915535437955	49992.4110437863	0
50008.8660950074	49978.749708719544	0
50013.7990956949	50003.00902758653	0
50008.5066603574	49980.605440097264	0
49999.61536353447	50001.38011543159	0
49999.92720012225	49999.00146537139	0
49984.44548889699	49998.69683486348	0
50002.482884739184	50003.040579738794	0
50016.024045681486	49994.94398923562	0
50003.36648616504	50004.322037109174	0
49988.738161772046	50017.689027507506	0
50003.539439997585	50008.933367662175	0
49994.49256234436	50019.33132076997	0
50005.85319903553	50016.693436037065	0
50002.48134869301	50006.34512799061	0
49993.523880528526	49996.86229670025	0
49988.034997579	50012.957727244124	0
50020.71389257763	49981.778924319464	0
49995.38804044498	49997.158702901135	0
50013.95022191785	49997.89115681875	0
49984.13772326518	49991.42872524563	0
50003.58552550782	50019.3121430576	0
49989.91037830248	49997.47012205967	0
50012.09890688885	50009.91283746573	0
49998.36748406831	49993.20199538089	0
49989.127843465685	49996.61911019781	0
49982.65034680979	49999.834836403585	0
49996.56500742211	49994.747294359564	0
49985.379552577164	50000.53127187064	0
50017.09675845898	49993.71089669888	0
50021.41356700267	50010.70370059395	0
49982.40342955259	49994.328994020594	0
50016.4869019828	49980.40359262994	0
50023.71775476843	50012.20330780786	0
50005.64968115003	49995.160253301765	0
49973.871359122015	49999.93485576274	0
49991.04769969644	50018.64712142673	0
49999.68945811258	49989.69377801033	0
50024.16967004485	49998.373773470084	0
50002.22080701014	49996.583511445446	0
49981.3376436746	49994.9974062802	0
49984.137410919924	50006.137292454296	0
49996.130313645284	50019.87582555533	0
49984.51107861298	49990.24442534623	0
50006.568329781825	49987.41605597233	0
50001.265128160514	50015.41691763768	0
49994.71701353506	50015.249262662495	0
49984.049094679925	50002.930402503676	0
50007.33751108774	49981.8758819164	0
49990.53033617756	50001.14600459991	0
50016.78128835845	49973.40706114249	0
49993.95433979805	49991.08775145235	0
50020.50775026029	49998.11343636441	0
50000.36685129092	49992.305125517465	0
50025.412902998294	49985.28219532157	0
50011.811277040055	50005.8423952594	0
50005.650122642444	50018.556061829826	0
50000.10513937223	50004.37368352619	0
49997.312147224504	49999.09697793524	0
50007.98935284791	49996.53957427053	0
50002.08677570072	50010.85949233453	0
49986.699023909634	49994.97925279905	0
49985.61698965447	49991.72042149556	0
49982.103822344194	50003.015963724676	0
50017.46227211739	50006.10305446117	0
49995.381477958945	50002.40666228191	0
50011.97582092875	49999.282779231835	0
50008.063404920314	50009.83952207464	0
50013.46450656	49984.93900585626	0
49991.29771770397	50013.528169385616	0
49990.72512365944	50014.788818904555	0
49988.34248722313	50003.84700004693	0
49978.86050890926	50004.459502539525	0
49992.91864707092	50012.72445101887	0
50001.84787568867	49990.60674350676	0
50004.63839490317	50017.67334490595	0
49985.1248169725	50007.29216522827	0
49993.17341765991	49987.23628058628	0
49993.857411968136	50017.57636704799	0
50019.0152945883	49986.98070871417	0
49998.41475540304	49991.03758824367	0
49972.09249794468	50008.2640976498	0
49993.10918587191	50001.86801828644	0
49993.00955253663	50003.3707764521	0
49984.194173076576	50018.57796040268	0
49988.37111772968	49985.660734294215	0
50001.68402032854	50019.222658424515	0
50001.185520989595	50017.05278349851	0
49989.66815837991	49993.68744920904	0
50004.177711652395	49985.70662376911	0
50018.82869206279	49999.52190675685	0
49985.443533641	49996.21552947299	0
50016.38826833475	50012.74464866587	0
50017.914900136435	49980.502944041815	0
50014.39181755627	50017.85709331672	0
50018.95202462218	49985.56744633257	0
49997.36448100937	50005.91903864351	0
50018.96796534248	50005.16627708392	0
50011.90539425546	49988.111134330444	0
49996.546614288876	49996.795399916264	0
49963.08142993959	50006.26759739082	0
50008.2356600962	50002.43606836597	0
49998.63921899667	49988.79814231758	0
50005.75242938296	50004.17089970687	0
49998.376769049384	50010.6689754653	0
50008.42442695799	49998.31820524386	0
50004.508050526805	49983.47349690265	0
49987.17050041002	49988.9025554235	0
50009.18109265108	49992.22014886556	0
50004.879056196725	49986.61034885251	0
50014.915422483675	49977.07720187199	0
49990.130907603474	50004.80258105486	0
49984.6703277626	49988.74133172314	0
50007.52672577151	50012.93686597503	0
50003.49650970437	50012.38108186982	0
49989.06725250327	50015.3378129636	0
50024.98456411381	50006.06013812308	0
49991.80368593366	49990.462414806636	0
50000.77352016364	49989.79042744623	0
49988.90719015552	50002.71719901248	0
49984.039032220186	49996.676878046324	0
50012.847622088455	49998.36249454505	0
50006.350126348494	49990.98155319997	0
49991.05034624591	50004.198767952716	0
50011.88431427771	50008.83624177822	0
49985.19374747098	50005.49928007464	0
49984.81310954273	50026.06287728749	0
50006.21977860447	50012.16129787784	0
49986.47489642977	49999.4317940804	0
49980.36605421916	50000.95789397295	0
49994.234345594574	49999.2532348494	0
49987.04825099607	50001.832824486286	0
49991.43071227722	49984.226381594905	0
50000.695373251256	50020.70674782014	0
49977.13180553174	50003.37505285267	0
49988.62903234035	50005.177123215675	0
49979.89567759436	50002.4937618266	0
50008.01262186424	49983.679359629714	0
50030.579860834	49998.08369322793	0
50003.089884360816	49981.16884909539	0
50024.37014218025	49982.08487044395	0
49983.90656666351	50026.928564756556	0
49964.314383131496	50014.1377602163	0
49993.20228802501	50009.89883245395	0
49988.35846928065	49994.74515624361	0
49974.56068759045	50004.79214296714	0
50014.41609705478	49979.75520468273	0
49991.174539429005	50006.969037631694	0
49989.155636819094	50000.54506709529	0
49982.544533415894	50024.606837722065	0
49994.92587873124	49988.20647099332	0
49991.308890379405	50009.11640038469	0
50011.281064215545	49984.921503686244	0
49989.75789397745	49987.457219427255	0
50008.221414162435	50012.20209665073	0
50013.621088465676	49978.83287026756	0
49985.19186980337	49992.980264506536	0
49992.32125134785	49989.032611767434	0
50014.674771463535	49999.908761826504	0
49997.68841019571	49983.69681048847	0
50015.382964093515	49974.88611401902	0
49974.646961190396	49999.20360856275	0
49993.622733056916	50004.394124466075	0
49996.18215660206	49990.57420118714	0
49990.531939051354	50002.542578106964	0
49995.628193938675	49992.49588250879	0
50021.47129342551	49969.80051040332	0
49963.43332412238	50009.15111641512	0
50005.631109868045	49981.978888305464	0
50016.42316313038	50001.98515059546	0
49980.96052567742	50020.686115295306	0
50014.72496783221	49986.0471516237	0
49983.5417594323	49995.75678905932	0
49993.07010199822	50029.18300593349	0
49997.88200827209	49991.896996510884	0
49982.946899317554	50009.619161594186	0
50002.15424062545	50000.4773237086	0
49991.00394052615	49996.04070296146	0
50031.56106314288	50012.96897761344	0
50026.88381878394	49996.47826587183	0
49984.03994023804	49986.15198562376	0
49987.28963664043	50020.60062188324	0
50013.90791418998	50004.26976645357	0
49983.08076631143	49991.201045514004	0
50022.11073926888	49967.124204367305	0
50010.73215520759	49996.40090077004	0
49996.054670956706	50006.56227185395	0
49995.70387124523	49986.98770630229	0
50007.941107878476	50018.039088252415	0
50002.0192275201	49982.59943772668	0
49992.05158923507	50010.26029829259	0
50027.93304776287	50005.78420573993	0
49982.89182072447	49989.6455582383	0
49998.64668225386	50018.43203433023	0
50013.62737578455	49989.94661316443	0
49993.08509566163	49988.31637596258	0
49989.81805414489	49991.931824775784	0
49997.76086401288	49987.90124568716	0
49988.69996163046	50009.713207319626	0
49985.80025773397	50018.196075051266	0
49984.54357744596	49987.1594216123	0
50006.59958761954	49972.297102456854	0
49984.82793631655	50022.262719026876	0
50009.686765035396	50012.49651623412	0
50005.67540109913	49998.77026419197	0
49998.76553220897	50009.60097154551	0
49991.720902063105	50001.874151299206	0
49995.344981691764	50003.769781086085	0
50000.779533303816	50006.55995037668	0
50003.69493811055	49982.743629087825	0
50002.270752389726	49997.78815897597	0
50027.570700147895	49993.28160735885	0
49976.52404899746	49992.70823713537	0
49998.92765844171	49982.472509075604	0
49994.93953583841	49994.87526102259	0
50009.450371016355	49984.56460257237	0
49988.154083484755	49999.52040214659	0
49999.394387052766	50014.98009375397	0
49978.547517703526	50000.09883902086	0
49977.2653315401	50000.844206454574	0
49998.90667228046	50008.20905964552	0
49991.6637407009	49985.60237193076	0
49996.812852085255	49991.85268425626	0
50010.361860965386	50000.785222744336	0
50015.982394048064	50025.712936463955	0
49980.52196003663	49992.07084033371	0
50031.62064003572	50018.88854821377	0
50008.9961750777	49996.41672377975	0
49987.61931332246	50006.2850009189	0
49976.108964526924	49990.178279804175	0
50023.926871643285	49997.28176746767	0
50019.938527361184	49994.309713364564	0
50000.35731265099	50002.84047830652	0
49993.60333916049	50007.42141270693	0
50023.25337906322	49995.00581889214	0
50002.075911878404	50005.261111667336	0
49991.96428640682	50014.48773082656	0
49985.479854508725	50004.39257273865	0
49980.523275281885	50010.645308643936	0
50001.43088150619	49983.63567861773	0
50010.12290986445	50002.12243553688	0
49967.36856159413	50003.35500522987	0
50002.53163693798	49987.2817417695	0
49958.51475070698	50007.728524315105	0
50011.38108761024	50001.03297300693	0
49981.69861163078	49992.37124347021	0
49989.76191395739	49999.01550114256	0
50010.464523219016	49992.24245972176	0
50026.519101309525	50000.02798517489	0
50012.28382736543	49984.83474359573	0
49989.42265260656	49983.96844532203	0
49984.23840069896	49997.66761618687	0
49985.550927108794	49986.82666453693	0
50021.497478391924	49994.63200883348	0
50019.51522702777	50003.991941070715	0
49997.68469127628	49986.69892490847	0
50017.52555436652	50007.437281765255	0
49996.923835170724	50009.65263753655	0
49980.798506964515	49985.652067432005	0
50017.90091994998	49982.2521155558	0
49990.37161102477	50017.07697390062	0
49988.90511406528	49992.75445658593	0
50017.32112340442	49965.353068070195	0
49991.01257760791	50023.468584741226	0
50025.8875906799	49994.35984820899	0
49986.1918187451	50023.68497230164	0
50013.15743500942	49983.78458207533	0
49992.8456436454	49993.0203413024	0
49979.75815741602	50012.571960582	0
50009.70308924862	49979.83589096704	0
49985.30046070793	50021.08763342582	0
49978.359205601315	50034.878715319064	0
49990.92884580327	50011.163169812375	0
50007.772940196795	50007.064996400484	0
49985.22103137368	50016.08668389368	0
50009.59707490614	49993.95697076497	0
50017.70003800679	50001.97785272779	0
49983.797748258876	50023.64017913821	0
49990.26735697697	50010.258346329596	0
49987.64568629228	49992.33821425586	0
49988.52793226814	49987.91776019862	0
49991.20423086804	50029.989168432476	0
50026.25973034724	50010.5650833099	0
49982.16330270223	49998.10186605435	0
50007.13541309917	50007.95622569247	0
49983.95748989525	50010.98829389653	0
49962.45221143677	50007.2760570099	0
50012.1000044754	49996.95407723872	0
50021.052185858316	49972.64330460891	0
49984.3085518675	50009.58683887556	0
49993.510659247964	49989.892241724825	0
50011.752156646566	50004.78944145074	0
49983.52563494623	50001.75016082405	0
49978.460538100626	49997.75242771528	0
50014.52143088854	49988.22950508876	0
50018.24137458081	49990.739344225905	0
49972.37989154419	50007.14160963748	0
50006.63472878829	49999.431527854525	0
50016.01207628755	50007.56525634756	0
49992.159033924385	49975.903792794095	0
50016.99256930141	49996.1277298885	0
50004.48312201096	50016.53523623439	0
50003.73362658861	50014.7511990841	0
49974.63211839188	49979.516263068035	0
50001.48585664339	49987.945459319424	0
50021.840174437224	49996.55115787979	0
49994.03666699587	50020.72279787452	0
50020.94362840362	50003.47457288229	0
49998.62700416022	50014.24645452575	0
49995.17512210399	50016.79463493951	0
50005.23037043188	50011.73729598273	0
49971.37117085837	49989.47221639413	0
49981.521518297865	49999.23994426472	0
49965.42437354049	50013.05953711824	0
50008.834474853866	50007.65616359565	0
50000.22266364497	49982.341419794524	0
50021.85104569774	50002.35034673412	0
49981.560701735485	49996.23068757506	0
50012.74701363594	49985.80192002436	0
49971.80503375848	49991.85551823733	0
50011.263172707324	50007.67989684717	0
49997.842192490825	49995.525909340686	0
49994.00690011958	50013.24210864979	0
49986.9534427898	50008.40761073288	0
49983.36103802528	50033.88309737791	0
50021.35608252024	49989.69815647043	0
49988.97845850354	49998.21097134659	0
49994.642367226574	49977.56378857998	0
50003.55488727248	50010.91109031009	0
49974.81667358894	50002.99823491594	0
50012.0645759029	50012.10464978939	0
49987.68602979314	50010.93503302086	0
50007.17280957686	49992.3085541642	0
49981.705499678246	50015.11060490018	0
49996.69556881796	50014.109138468055	0
49998.64670998637	49980.67626758387	0
50019.10045114579	49976.023584512244	0
50017.45835616199	49985.36377514416	0
49970.33294685764	50009.780079539814	0
49982.3735722141	50017.46739492288	0
50006.68958436496	49994.526210000105	0
50018.734070250706	49989.80705437178	0
50002.46857216815	49986.06925098604	0
50022.675958277854	49992.05708802764	0
50022.926585169895	50001.64972110677	0
49983.52862677752	50014.963717433006	0
49998.90581301964	49994.84596139951	0
50005.79092528655	50014.775009063815	0
50000.22661360575	49988.81757789523	0
49980.74425647727	49996.82260257941	0
49971.55135378028	49993.170189732235	0
49964.134354578964	50010.02551413979	0
50012.74411197212	50007.99878332312	0
49990.74377587022	49973.90298912179	0
49985.28964060534	50013.18698399553	0
50002.94614847365	50024.81554806511	0
50018.25121765347	50010.052068038465	0
49989.67279102292	50031.185116729364	0
50024.78778113604	50000.02968615381	0
49957.10144021539	50006.30757505217	0
50004.91798427541	50013.10522473025	0
49997.73721727142	50000.206776466686	0
49987.073785197594	49981.08982656079	0
49968.0433233723	50010.0828608519	0
50012.324460548836	49995.737823114214	0
49973.49292689296	50018.279391364136	0
49987.24555378543	50029.79294837929	0
49998.130607358624	49976.53703077404	0
50007.75675174732	49991.20943177642	0
49995.458395374444	49999.14344184725	0
50010.742096311136	49993.331644497855	0
49985.84573346792	49985.809309381766	0
50000.266877230206	50025.833258622944	0
50015.02347028834	50012.069686554314	0
49999.98576549963	50017.1888278349	0
49994.20623659825	50009.09252126425	0
50002.60633630994	50028.573161161155	0
49983.685760399516	49994.434229655286	0
49997.98413692526	49973.09937067709	0
50010.56374303187	50009.418935307316	0
50010.08479905599	50015.411645682536	0
49981.765431604974	50026.49109198164	0
50008.58410835759	49981.64823307443	0
49984.49931009959	50029.64027167754	0
50007.61917516849	50005.81807298415	0
49954.76580966707	50007.702943843884	0
49998.27241309566	49978.57915551045	0
50022.54566981191	49987.258173264716	0
50005.091519311456	50006.0974021464	0
50033.204334621514	50008.87278491397	0
49975.961106071736	50033.7681879828	0
50008.89909742184	50018.638205887495	0
50013.46930471949	49988.41976209015	0
50015.209385585105	50013.91423486294	0
50022.0337844933	49980.9584175392	0
49989.67638337026	50018.303126039296	0
50025.83946226305	49991.62136154643	0
50020.63370337653	50014.81552965945	0
50007.67840103903	49995.493720252845	0
49968.685987238656	50012.365807529546	0
50010.842442392815	49988.60160661161	0
49997.47090266504	49980.29339993033	0
50033.33677154705	50041.75351515533	9
50039.02065022649	50055.503317878036	9
50043.09716074635	50031.04413540466	9
50049.30930439904	50050.629176992275	9
50016.83971063859	50039.15447863086	9
50001.90723053252	50038.10824567755	9
49998.462024107685	50051.183079105416	9
50064.77543597988	50044.329101776115	9
49987.33322618065	50041.715929374404	9
50041.85307492313	50016.32727569354	9
50059.54446355855	50058.30175168455	9
49988.12548097054	50029.972867305914	9
50059.802773603646	50030.41774978659	9
50050.7093112134	50063.947891399024	9
50027.04134703761	50051.56685492452	9
50032.128502283966	50018.74952772021	9
50056.40369585066	50012.90190849326	9
49977.34208125863	50043.873879830775	9
50028.60583190802	50064.74544448561	9
50005.37343213586	50027.27130380072	9
50022.555136276016	50029.818196339445	9
49968.81365825794	50034.55727199276	9
49965.12304948556	50023.443911389826	9
50018.744833783196	50009.69709595747	9
50012.30670583363	50060.67819325818	9
49954.336217054406	50040.781305299715	9
50026.50663365755	49994.00930004126	9
50074.955567303274	50051.97311768506	9
49994.5234699973	50065.45305371915	9
49976.97003359366	50062.14045672235	9
50038.45926415198	50004.38137412991	9
50079.16504211842	50065.4089299535	9
49965.33390791898	50064.748659258636	9
50057.016472301846	49997.960351710346	9
49964.762007686484	50013.21348022202	9
50010.889542944635	50047.41182216166	9
50066.55220172959	50013.00385186206	9
50032.13165853857	50078.33783282425	9
49987.07019622454	50076.01904598694	9
50001.38618997209	50017.86685236641	9
49974.091932671996	50078.98010589596	9
50011.23290690962	50076.55324790082	9
50060.98422019129	50075.03029487059	9
50069.055164379846	50062.812134819585	9
49952.57248105493	50029.28607279793	9
50003.557822881936	50003.61084394186	9
50018.77872786703	50020.10719470639	9
50003.27476145317	50089.40621784389	9
50080.13484904477	50034.17293557968	9
49980.226467454646	50022.35431434639	9
49942.35085069642	50045.004244462514	9
49946.3473995287	50017.46114809981	9
49928.965728477924	50020.580269845814	9
50091.730173192314	50053.5630245358	9
50035.510246739956	49985.496353985036	9
50020.36245914901	50092.40835314923	9
50015.426809347395	50108.60315932853	9
50071.148248214566	50028.253963762734	9
49951.98805744202	50003.90784665507	9
50087.803879365965	50023.68229556939	9
50102.2170946219	50064.977870492105	9
49938.24376562599	50060.8649962431	9
49968.36813837001	50052.801842460576	9
50100.00964098834	50076.61284167707	9
49938.60279335808	50071.05083227646	9
50102.74145127576	50092.591280847184	9
50089.663953701245	50079.37407719952	9
50093.4806511169	50041.74352358097	9
49988.59302686496	50012.87774681646	9
49981.64573924153	50003.75911343873	9
50090.593634160665	50067.40624876185	9
50017.760053145386	49986.38805062909	9
50074.47806427661	49994.39602349028	9
49949.536346813635	50069.4616718301	9
50098.61400463339	50104.76995451929	9
50082.357982853566	50086.96531445971	9
50072.34761779526	50099.084690169446	9
49932.54673483475	50031.222561689785	9
49970.89831977693	49999.34551249405	9
50114.28286179902	50086.18206827852	9
49946.25174901627	49995.21762984032	9
49954.39439472175	50051.23036536769	9
49922.79568425143	50035.63545848064	9
50064.15647609347	50085.09750459053	9
50050.92994159458	50086.25609750285	9
50081.68785772725	50004.7921938362	9
50087.84370183279	50110.457540754265	9
50062.98574046872	49979.93306692493	9
49930.61171879558	50050.31842091078	9
50098.08889866468	50032.50711533527	9
50013.11065630505	50123.45455308047	9
50124.141487334	50077.67728567063	9
50001.29983191583	49983.9087223933	9
49933.581451048914	50080.78925944735	9
50003.23160090601	50129.40319638771	9
50012.0603860542	49995.48581027476	9
49957.30968231021	50078.34303331913	9
50070.66587824733	49964.02009367124	9
50114.042615967264	50099.536547258984	9
49985.145711603465	50091.15134896256	9
50118.66977635411	50114.806285997205	9
50035.17658842481	50092.60069352326	9
50098.856567353	50015.297425237506	9
49921.52063475402	50086.182083812346	9
50073.10413498018	50114.58100617841	9
50066.81677739876	49953.270913597895	9
50078.60446154342	49971.26914542333	9
50105.019439372074	50114.71050760647	9
49908.19362754954	50087.149134277846	9
50043.490114978136	50072.144362445986	9
50023.153967193204	50125.98681776242	9
50125.555345119334	50106.958568260925	9
50088.0530876892	50096.212981761746	9
49911.105542559715	50036.17152865694	9
50082.68801848731	50129.25728944133	9
49994.21027768486	49997.80115913993	9
49986.340582760924	50109.61872235674	9
50046.65911009595	49981.96793472726	9
50021.39285150207	50137.11396002959	9
49956.737736318035	49979.44620807237	9
49925.388906056985	50096.81806971505	9
50003.96042053858	49972.02186942642	9
50088.98836999741	49990.30412320315	9
49991.33855267223	49975.190162177736	9
50033.34563027101	50125.946104667884	9
50002.76775175861	49959.06048494583	9
50137.19038944873	50084.35225806404	9
50018.707086503215	50150.40894587832	9
49981.242451692844	49989.99083127265	9
49991.468898994375	49986.206120306895	9
50041.81624720269	50118.804448805364	9
50051.58266460492	49967.606867613584	9
49980.4522351114	49976.0250433476	9
49913.79030443397	50070.10822607589	9
50089.48208301505	49972.76914209182	9
49994.76167272373	50139.90552835261	9
50112.50440974167	50018.62791641353	9
50050.78861720391	50039.60500303482	9
49985.791518755	50054.84527385064	9
50149.63126407864	50095.53453644221	9
50116.943709698564	50066.70225628402	9
50019.888959556425	50069.99718332874	9
50131.14940554058	50117.57017930761	9
50038.13693368801	49972.80245336117	9
50050.663364492495	50132.35297866954	9
50001.566752685765	49945.5509118806	9
49913.26437583651	50103.35251241597	9
50077.00803793569	49953.17814783097	9
49942.7174682807	50007.788072326875	9
50088.84462812591	49939.45845923522	9
49981.702704952804	50100.749162069245	9
50104.05502618205	50053.606082056554	9
49968.505203510824	50112.85455061545	9
49962.15404248824	50098.947479052826	9
50154.73471708813	50085.34205280698	9
50001.101483903534	50117.799075585	9
50141.63202559785	50122.92008915905	9
50016.594934756904	49972.442536553324	9
49982.70278634676	50126.640198910085	9
50069.7671134458	50133.733409534805	9
49957.2947106328	49989.79667142622	9
50072.26458317262	49938.57226122371	9
49900.33515154643	50099.284308523274	9
50094.25547068859	49949.42763956008	9
50069.32071556661	49928.57786077412	9
49944.071360729475	49983.54255027967	9
49936.07885635061	50095.214872685894	9
50087.480845483646	49924.93960299895	9
49947.57904795075	50102.04155902605	9
50031.02380861887	50148.83473933409	9
49949.41014241838	49970.517134465365	9
49998.06021722552	50075.24434926145	9
50057.42250852055	49935.28440109194	9
50057.16760744017	50122.21451881171	9
50019.234263509315	49952.41144233481	9
49925.300532100635	50060.41532530762	9
50110.3344147228	50005.7538547366	9
50059.5553400177	50104.17656432425	9
49987.376087971934	49939.23019417981	9
49986.563197361735	49949.86350614959	9
49934.211918943125	49995.268131061384	9
50169.69517196128	50091.39143208191	9
49924.72336585008	49990.78538172015	9
49970.421965935566	49982.610905891175	9
50103.33641871371	49981.60758398765	9
49898.1524567878	50049.61342281688	9
50098.03503844659	49997.626036027505	9
49981.709762678576	50141.74500821166	9
50029.99775491514	49965.21910184702	9
50135.50429969445	50095.35414273342	9
50031.003954170075	50114.653705866134	9
50077.296473134644	50014.81645043095	9
49982.03903925484	49960.86540082375	9
49947.042515028494	49958.0952333458	9
50138.411704027334	50106.4020172382	9
49942.376451897755	50033.87715343053	9
49933.89115222687	49958.74282948115	9
49898.810862691986	50113.61310084887	9
50031.53050915042	49947.48568669036	9
50037.26185322729	49957.85268424367	9
49931.74843277393	50105.54462184579	9
50116.575698456276	50053.495611330014	9
49983.39716443608	50152.137050727055	9
49970.61730844525	49961.20067934492	9
49899.117647530235	50036.58411110543	9
49955.39553508201	49943.73390075974	9
50136.23133198556	50068.27640635824	9
49911.83369873097	50051.78773355791	9
50050.25070584176	49956.466780239585	9
50115.98512240826	49993.38145204604	9
49893.98796800218	50085.14385525692	9
49924.30936588974	50076.15462695548	9
49973.35144001786	50149.53277396962	9
50176.766538661104	50077.12863624796	9
50004.15254782798	49932.829113432796	9
49964.33770518956	50087.44514150411	9
50073.88953107163	49912.21474753799	9
49902.62105077975	50064.04423386604	9
50146.68450110408	50140.704338977564	9
49956.04713685164	50154.58733711805	9
50159.197674648356	50116.94462910197	9
50168.94305725218	50132.83205245211	9
50043.38327561187	49947.91298181474	9
50126.009533228374	50022.82628094251	9
50099.889827946026	49935.475430581006	9
50043.40978462652	50106.33854027543	9
49938.15100391265	49968.642586288996	9
50170.438329744844	50117.34529255216	9
50148.796977569866	50067.249983013295	9
50161.440462970764	50067.77312664114	9
50058.67352496133	50144.03239023091	9
49972.5773065125	50161.3958092267	9
49922.167793270746	50004.17773067049	9
50050.907124639154	50097.3232908717	9
50129.39928800441	50060.43135907068	9
49888.48109023817	50062.04604099107	9
49943.99067788412	50079.88293454141	9
50111.62988885964	50075.60980689799	9
50110.26975922841	50033.10240958026	9
50123.983339620514	50039.83926406217	9
50006.73486398708	50156.53457320632	9
50051.81951415167	50021.81846174004	9
50178.47582134583	50099.45188912519	9
50149.991887937496	50129.02368623548	9
50015.627021301145	50162.845513523345	9
49905.73229866892	50006.77210136078	9
49966.159159266186	49947.44233984933	9
50145.91639259411	50152.545290758964	9
50109.43089552873	50130.18188541395	9
50026.714108090724	50158.49908041746	9
50027.91307164488	50172.32788492532	9
50075.52210682568	50077.38914830914	9
50115.31452772293	49931.4513404713	9
50123.20272366163	50124.848800013104	9
50139.177857128125	50132.916703206785	9
49961.48601734424	50171.06003335871	9
49958.13883116248	50108.917719555335	9
49971.88382226643	50128.97676385586	9
49971.96655712727	50095.62770114794	9
49897.27719619765	50020.16824233833	9
50099.6517880483	49919.90365023489	9
50039.90614194848	50164.5284968309	9
50123.89482540306	50011.576250298844	9
49934.09151872749	49946.81628977004	9
50090.9227963077	49958.916904464895	9
50014.52881916128	49962.02025264565	9
49912.917380494386	49998.65867287064	9
50003.01964208609	50107.050040617956	9
49976.79473631588	50171.28174338165	9
50183.284776718036	50118.65366028749	9
50167.024678890484	50101.52945565889	9
49995.42528499951	50153.794290566366	9
50195.06953505814	50121.05614613254	9
49939.738641068085	50156.588307505604	9
50175.846844846936	50145.30584734323	9
49880.80809411492	50118.104682049874	9
50052.12808490932	50111.58454690538	9
50127.15617345111	49988.77845608219	9
50196.008961081636	50136.4884079506	9
49971.83636789004	49929.69206716291	9
50191.39578405231	50110.415608659874	9
50183.05423385272	50089.131582735856	9
50135.06293426957	50036.03598877693	9
50130.10127478014	49942.67605363945	9
50163.137495966934	50078.876197936566	9
50008.82035123991	50138.10963742992	9
49889.46790695767	50124.37902250951	9
50208.49671773281	50125.13087666885	9
49891.345012385886	50006.49115410789	9
50093.500774463566	50129.75979386568	9
49879.879994251234	50128.94398148555	9
49914.59835349547	49984.25694921037	9
49917.851984657274	49970.581869640206	9
50133.0579274917	49929.47975456491	9
50185.37766927048	50067.712966837375	9
50127.83127575679	49955.026420740396	9
49950.83657144888	50087.2910429314	9
49993.49730364145	50125.81699046439	9
50133.96214830189	50015.57391234538	9
49962.28742020717	49968.86239910635	9
50048.197379320045	50142.539524910826	9
50142.732993318	50168.68126509699	9
50077.72864730298	49983.983707091706	9
50116.943332313946	49979.42669320147	9
49958.3193167332	49956.09738176906	9
49944.08154591424	49943.15563274778	9
50154.52904893961	50158.79597404735	9
50026.22885997844	49977.95890450791	9
50107.48136973902	49961.86666158631	9
50012.710423767465	49938.47871879879	9
49869.12596565747	50104.11024237137	9
50088.86707812233	50139.961372656486	9
49872.69600494099	50060.921141320774	9
50201.35828839858	50060.65011483908	9
49903.122522117126	50076.12006889836	9
50209.92618306211	50147.03970265546	9
49974.81513193127	50182.20505208207	9
49958.72007180151	50142.539202615866	9
50118.943530951125	50139.865878991804	9
50090.19635862363	49909.379823890435	9
49981.865080807846	49918.18934295997	9
49923.56095406313	49959.9098969151	9
49892.828735070485	49994.165533872976	9
50156.04959330825	50058.450775971556	9
49906.42804692582	50026.91089523583	9
50127.83839921749	50151.02090811427	9
50207.42523441899	50051.97635409713	9
50009.51901681511	50098.53996010065	9
50002.21669179674	50170.465714536775	9
50202.916288967506	50163.22948340072	9
50134.926643814404	50047.47339937514	9
49945.78255428577	50169.255230449155	9
50191.217602665834	50056.87075871042	9
50016.58006181732	49920.44739984468	9
49932.88553393057	49982.84085962882	9
50189.37931309911	50151.42970561707	9
50143.8907892533	49942.664640195406	9
49887.64838703838	50073.56240765998	9
50065.61518857366	49905.95894972459	9
50214.77616815407	50115.68976124582	9
50119.31483328411	49948.93487438249	9
50147.99214843113	50043.395921700365	9
49994.56981057147	50099.752618535895	9
49910.13373425346	49961.12065161398	9
50120.2446429771	49969.37380950622	9
50068.0060839888	49888.782692945366	9
49944.45921602649	50179.314642314515	9
49885.694684772476	50033.831837977654	9
50142.697422588084	50028.437910335866	9
50233.15079776015	50112.662123080576	9
50183.426867951785	50161.950244599924	9
49987.68062681526	50171.03090586395	9
50193.54871260406	50043.467317798895	9
50205.70801441075	50034.49548641289	9
50020.204199879736	49910.8302324538	9
49914.25067786106	50118.995179737205	9
50162.93065486528	50151.90540490832	9
49932.189098765826	49929.28757377545	9
50013.018801808386	50182.34313744733	9
49928.235613133416	50126.987424784755	9
50178.1477623609	50051.11212053023	9
50054.66012853875	49919.423208423796	9
50157.2800859262	50038.64729030517	9
49918.79142067301	50138.38959685578	9
49929.68623167078	50143.20353960203	9
50180.983368810055	50035.54419619117	9
50212.87306671323	50072.06050703884	9
49858.0183450854	50056.49153275856	9
50205.44862841162	50107.87856810549	9
50096.54421843856	50149.5500769746	9
49882.79001429021	50019.12012808307	9
50234.557076587735	50101.569876226284	9
50134.77203403912	49969.53688638132	9
50056.28267590382	49900.93659601952	9
49900.53463040364	49954.57169906144	9
50004.31280577195	49918.781028670885	9
50229.769934974756	50129.00759097415	9
49933.31063788123	50181.84165575372	9
49901.75454566558	50137.219348591694	9
50039.785531019035	49930.997786825865	9
50164.24837714692	50028.54351445194	9
49916.51317331771	50021.98157521126	9
50211.233457680566	50135.20086778417	9
49876.71980754	49996.671160393016	9
50124.70990480312	50096.647520370534	9
50172.824748748455	50060.27697948554	9
50156.98637354002	49933.82124767878	9
50145.35492230092	50053.24269830189	9
50214.69489379214	50041.7906533933	9
50194.105852181194	50029.2335925179	9
50054.5889470555	50153.64138805338	9
50163.62215163267	50051.669693832926	9
49947.95067858448	50127.55737744517	9
50193.604837538565	50169.58537056827	9
50025.66927339604	49925.49340708162	9
49880.14330129055	49987.24034045273	9
50202.95500636708	50095.05551940975	9
50209.43848487142	50170.924937241354	9
49960.04864546613	50132.00932465408	9
49918.667277295805	49946.17169296675	9
50074.01615797218	50144.798000485614	9
49874.44660823958	49972.60353496604	9
50195.445843356916	50081.71182357376	9
50025.28535005033	50105.638123520635	9
50240.531536203714	50132.29375668363	9
49870.046252834196	50124.042176633026	9
50222.85551301502	50140.21264269941	9
49932.98697419975	50010.78784530363	9
49902.69292624446	49991.99552327166	9
50238.6676742465	50145.53871371134	9
49862.735326821945	50042.54545923395	9
49858.1082824758	50119.394376804914	9
49871.19202567356	50031.88457182304	9
50023.93837463583	49937.899592347894	9
49908.481785982825	49974.28829209999	9
50225.120086359275	50151.63010044709	9
49984.460686132654	50197.06358214806	9
50191.14478829652	50180.14115786886	9
50047.892668678105	49894.40469253872	9
50081.57428856019	49898.90199064745	9
50181.87285090578	50015.305365600725	9
49930.108692286936	50169.13171936979	9
50184.45455832325	50133.06950490138	9
50135.5799776625	50001.98744679448	9
50168.02334589135	50038.3512024748	9
50136.561399795726	49983.1035885888	9
50115.920762860784	50158.936679598766	9
49977.38898296516	49944.30713859245	9
49892.893656734	49982.90558851732	9
49944.212958820906	50143.059588448756	9
50108.1798658992	50150.34543390233	9
49943.1813295656	49928.8328685386	9
50035.01683278074	49885.183335537055	9
49848.09607526953	50113.747204533705	9
50196.480547738174	50011.219631678774	9
50155.97093696786	50175.68842168118	9
49941.20940259619	50116.07284739023	9
49956.93997768378	50185.21234181895	9
49883.28256910144	49957.94163489224	9
50226.39489459954	50161.58530509754	9
50200.433917050046	50072.43268130175	9
50078.229235888335	49883.168201241206	9
50172.46635174968	50019.02177846578	9
50067.91944448947	50154.62765664818	9
50226.92193940685	50039.98638160698	9
49878.71061638982	50052.69968035314	9
50101.63847161371	50168.10065198676	9
50062.55549978092	50168.97323692174	9
50103.90030641892	49902.155407293634	9
49943.46655677714	50191.48790214083	9
50167.513605290515	49939.40097878824	9
49888.34212082555	50111.49613302311	9
49884.53189375407	50145.03899435602	9
49879.701535207336	50156.232647884564	9
50138.29708885195	49959.50075745515	9
49853.26894146716	50102.917056141945	9
49874.186557151625	50139.15365896964	9
50151.205483429876	49958.344518622616	9
50215.27983449969	50030.7906685098	9
50236.73970413572	50042.45740101263	9
49894.410870255415	49964.05238675748	9
50043.7309294131	50175.03235677414	9
50148.17597223532	50111.87818783277	9
50149.08480362745	50017.902699262384	9
50205.583643702215	50015.724613517545	9
49989.49664425759	49907.18593357669	9
49880.94449986007	50104.36950126486	9
49976.08410025808	49903.64196454229	9
50238.68220316486	50164.44069827879	9
50201.03894187892	50000.90521045887	9
50095.3264038323	50119.377025871145	9
50010.83299608973	49900.87327256468	9
50180.862604475515	49940.353335948384	9
50245.39802444603	50093.52811695972	9
50191.50134166846	50097.67130957022	9
50180.00838544821	49926.567690126554	9
50218.72778320387	50103.97148527144	9
50040.03157540879	50153.562258545746	9
50114.34488850589	49920.75165947113	9
50210.15469549456	50182.835412783425	9
50225.74685336088	50177.44046239441	9
50153.30437928147	49979.78135780841	9
49992.6913658891	50188.69458601258	9
49953.88787773956	49928.23489445638	9
50247.4464147437	50052.08398593604	9
49901.002858933134	50123.83332381003	9
49955.972399790924	50195.45312660865	9
50092.92778882992	50184.86889453102	9
50122.821691425546	49905.87080335062	9
50157.66201728891	49950.04995218837	9
50172.421872321276	50155.97082349174	9
50130.71378675327	50177.22948543057	9
49832.49652963602	50119.87278720878	9
49817.80948851741	50126.42988480794	9
50191.65723508978	49922.85764571129	9
50125.34982611585	49917.60546590367	9
50250.16065577118	50124.13423913725	9
50210.68834774714	50087.76828967711	9
50141.20468516081	50186.14833931314	9
50220.55794397515	50053.65319408737	9
