# Supplementary material for: Abundant Topological Outliers in Social Media Data and Their Effect on Spatial Analysis
Source: PLoS One. 2016 Sep 9;11(9):e0162360. doi: 10.1371/journal.pone.0162360 (PMC5017681; doi:10.1371/journal.pone.0162360)
Supplement: S6 Dataset — See the respective attached file. (ZIP) [file pone.0162360.s006.zip › S6_overlap_swl/clust_11_20.csv]

50000.0	50000.0	0
50001.1199382742	50005.597232803535	0
50010.474073703306	50004.538835650805	0
49992.59330351276	50005.30010366702	0
49998.97978393994	50002.81568248988	0
49995.94433854478	50000.283501054924	0
49992.110046690934	49994.960676135706	0
50001.69172750674	49994.57444040063	0
50004.089583240035	50002.88217446919	0
49995.22015105517	50008.609882115925	0
50002.55073404207	49993.56360799795	0
49986.072168127575	49997.04184594443	0
50003.188169777386	50009.9058963167	0
50012.27525783438	49992.819765352564	0
50012.262513774476	49989.354148040744	0
49998.02118867848	50008.80627001903	0
49993.557594313854	50006.23561640466	0
49997.38944128892	50001.35532493175	0
49993.74842547102	50014.75506549149	0
49998.23968503435	50005.27065217079	0
50003.22125142318	50000.026961999516	0
50002.66845612155	50016.014489106456	0
49996.2912684585	50003.40999236742	0
49993.86713806728	50000.48736039716	0
50002.18471612465	50002.01162544507	0
49992.171524388265	50006.56961401369	0
50009.77186363497	49998.33913800016	0
49990.12856972812	50008.3087286591	0
49992.75834275438	49999.61132553548	0
50000.612712480484	49996.66863853376	0
49996.93869881451	50007.42426954709	0
49990.9573124268	49998.74455680348	0
49995.12813021465	50012.34964490406	0
49987.132816399535	50000.77841298042	0
49995.04622939411	50001.254507425205	0
49996.3518189633	49998.69148218202	0
49994.72286757851	50006.43666481398	0
50004.991603808936	50007.81247139701	0
49998.28891676479	49997.763041664824	0
50002.11006087792	50008.18226655358	0
49997.144179930016	49989.940910198144	0
49990.216027359624	50003.557911732714	0
50004.8382996796	49999.67581012021	0
50009.729321556355	49988.228197133496	0
50000.199954210955	50007.84356371471	0
49984.868450241316	50001.72764928467	0
50005.25378396498	49991.44544110929	0
50012.19437814406	50000.390381149926	0
49988.04893344996	49995.904611826896	0
50000.97171294396	50001.87618615546	0
50003.16859701153	50001.34186794273	0
49996.8205400242	50002.39747857786	0
50016.35653848915	49987.25542234889	0
50006.096174901984	50010.23095889712	0
49993.33550236973	49997.9139297533	0
50011.19002934476	50002.36431250059	0
49998.45984931102	50006.65695684455	0
50019.87468519033	49983.95720550682	0
50006.448840401084	49997.32346873195	0
50003.483634122094	50006.1099987375	0
50000.35234659256	50010.71421082459	0
50020.92058148781	49993.51767071989	0
50008.47578298118	49985.24545972329	0
50012.97116378821	49991.6961769247	0
49993.74796506671	49992.427417029416	0
49991.82516773376	49992.694590956104	0
50010.8124938929	49998.028114249224	0
49987.955751149355	49997.770027754355	0
49991.724628069634	50000.06228921305	0
49995.80643166333	50013.468969971	0
49993.380375235734	50016.55980591119	0
49991.201634813246	50005.408821551166	0
50004.525946402624	49989.78947725459	0
50007.720378466904	50000.492135651875	0
49992.7685793167	50011.0280228053	0
49987.159758849266	49996.84261681274	0
50014.02574978567	49996.18798372425	0
49984.32643570934	50004.57184983245	0
50019.639648138225	49988.9067237791	0
49989.4997473447	50007.36039035869	0
50013.91997383251	50009.37214947754	0
50004.58622819102	49995.15801530333	0
50005.85271576996	49989.50522008991	0
50015.47921159886	50003.75857515637	0
49996.39937650525	49993.39036016212	0
50001.0647897504	50004.010292953724	0
49986.027487069885	50006.27634010284	0
49987.260876982415	49991.042278530156	0
49999.78395213294	50006.223143715055	0
50005.5951472911	50002.242531785334	0
49994.95863623795	49990.98932230843	0
49995.970214808425	50011.21575680999	0
49998.74724789229	50000.301414385256	0
49995.76262299148	50005.347803119126	0
49985.78393825049	50003.32292956534	0
50007.42877995727	50004.03245223129	0
49992.96622310832	50014.11763760789	0
49994.55499953395	50010.948281901576	0
49983.915535437955	49992.4110437863	0
50008.8660950074	49978.749708719544	0
50013.7990956949	50003.00902758653	0
50008.5066603574	49980.605440097264	0
49999.61536353447	50001.38011543159	0
49999.92720012225	49999.00146537139	0
49984.44548889699	49998.69683486348	0
50002.482884739184	50003.040579738794	0
50016.024045681486	49994.94398923562	0
50003.36648616504	50004.322037109174	0
49988.738161772046	50017.689027507506	0
50003.539439997585	50008.933367662175	0
49994.49256234436	50019.33132076997	0
50005.85319903553	50016.693436037065	0
50002.48134869301	50006.34512799061	0
49993.523880528526	49996.86229670025	0
49988.034997579	50012.957727244124	0
50020.71389257763	49981.778924319464	0
49995.38804044498	49997.158702901135	0
50013.95022191785	49997.89115681875	0
49984.13772326518	49991.42872524563	0
50003.58552550782	50019.3121430576	0
49989.91037830248	49997.47012205967	0
50012.09890688885	50009.91283746573	0
49998.36748406831	49993.20199538089	0
49989.127843465685	49996.61911019781	0
49982.65034680979	49999.834836403585	0
49996.56500742211	49994.747294359564	0
49985.379552577164	50000.53127187064	0
50017.09675845898	49993.71089669888	0
50021.41356700267	50010.70370059395	0
49982.40342955259	49994.328994020594	0
50016.4869019828	49980.40359262994	0
50023.71775476843	50012.20330780786	0
50005.64968115003	49995.160253301765	0
49973.871359122015	49999.93485576274	0
49991.04769969644	50018.64712142673	0
49999.68945811258	49989.69377801033	0
50024.16967004485	49998.373773470084	0
50002.22080701014	49996.583511445446	0
49981.3376436746	49994.9974062802	0
49984.137410919924	50006.137292454296	0
49996.130313645284	50019.87582555533	0
49984.51107861298	49990.24442534623	0
50006.568329781825	49987.41605597233	0
50001.265128160514	50015.41691763768	0
49994.71701353506	50015.249262662495	0
49984.049094679925	50002.930402503676	0
50007.33751108774	49981.8758819164	0
49990.53033617756	50001.14600459991	0
50016.78128835845	49973.40706114249	0
49993.95433979805	49991.08775145235	0
50020.50775026029	49998.11343636441	0
50000.36685129092	49992.305125517465	0
50025.412902998294	49985.28219532157	0
50011.811277040055	50005.8423952594	0
50005.650122642444	50018.556061829826	0
50000.10513937223	50004.37368352619	0
49997.312147224504	49999.09697793524	0
50007.98935284791	49996.53957427053	0
50002.08677570072	50010.85949233453	0
49986.699023909634	49994.97925279905	0
49985.61698965447	49991.72042149556	0
49982.103822344194	50003.015963724676	0
50017.46227211739	50006.10305446117	0
49995.381477958945	50002.40666228191	0
50011.97582092875	49999.282779231835	0
50008.063404920314	50009.83952207464	0
50013.46450656	49984.93900585626	0
49991.29771770397	50013.528169385616	0
49990.72512365944	50014.788818904555	0
49988.34248722313	50003.84700004693	0
49978.86050890926	50004.459502539525	0
49992.91864707092	50012.72445101887	0
50001.84787568867	49990.60674350676	0
50004.63839490317	50017.67334490595	0
49985.1248169725	50007.29216522827	0
49993.17341765991	49987.23628058628	0
49993.857411968136	50017.57636704799	0
50019.0152945883	49986.98070871417	0
49998.41475540304	49991.03758824367	0
49972.09249794468	50008.2640976498	0
49993.10918587191	50001.86801828644	0
49993.00955253663	50003.3707764521	0
49984.194173076576	50018.57796040268	0
49988.37111772968	49985.660734294215	0
50001.68402032854	50019.222658424515	0
50001.185520989595	50017.05278349851	0
49989.66815837991	49993.68744920904	0
50004.177711652395	49985.70662376911	0
50018.82869206279	49999.52190675685	0
49985.443533641	49996.21552947299	0
50016.38826833475	50012.74464866587	0
50017.914900136435	49980.502944041815	0
50014.39181755627	50017.85709331672	0
50018.95202462218	49985.56744633257	0
49997.36448100937	50005.91903864351	0
50018.96796534248	50005.16627708392	0
50011.90539425546	49988.111134330444	0
49996.546614288876	49996.795399916264	0
49963.08142993959	50006.26759739082	0
50008.2356600962	50002.43606836597	0
49998.63921899667	49988.79814231758	0
50005.75242938296	50004.17089970687	0
49998.376769049384	50010.6689754653	0
50008.42442695799	49998.31820524386	0
50004.508050526805	49983.47349690265	0
49987.17050041002	49988.9025554235	0
50009.18109265108	49992.22014886556	0
50004.879056196725	49986.61034885251	0
50014.915422483675	49977.07720187199	0
49990.130907603474	50004.80258105486	0
49984.6703277626	49988.74133172314	0
50007.52672577151	50012.93686597503	0
50003.49650970437	50012.38108186982	0
49989.06725250327	50015.3378129636	0
50024.98456411381	50006.06013812308	0
49991.80368593366	49990.462414806636	0
50000.77352016364	49989.79042744623	0
49988.90719015552	50002.71719901248	0
49984.039032220186	49996.676878046324	0
50012.847622088455	49998.36249454505	0
50006.350126348494	49990.98155319997	0
49991.05034624591	50004.198767952716	0
50011.88431427771	50008.83624177822	0
49985.19374747098	50005.49928007464	0
49984.81310954273	50026.06287728749	0
50006.21977860447	50012.16129787784	0
49986.47489642977	49999.4317940804	0
49980.36605421916	50000.95789397295	0
49994.234345594574	49999.2532348494	0
49987.04825099607	50001.832824486286	0
49991.43071227722	49984.226381594905	0
50000.695373251256	50020.70674782014	0
49977.13180553174	50003.37505285267	0
49988.62903234035	50005.177123215675	0
49979.89567759436	50002.4937618266	0
50008.01262186424	49983.679359629714	0
50030.579860834	49998.08369322793	0
50003.089884360816	49981.16884909539	0
50024.37014218025	49982.08487044395	0
49983.90656666351	50026.928564756556	0
49964.314383131496	50014.1377602163	0
49993.20228802501	50009.89883245395	0
49988.35846928065	49994.74515624361	0
49974.56068759045	50004.79214296714	0
50014.41609705478	49979.75520468273	0
49991.174539429005	50006.969037631694	0
49989.155636819094	50000.54506709529	0
49982.544533415894	50024.606837722065	0
49994.92587873124	49988.20647099332	0
49991.308890379405	50009.11640038469	0
50011.281064215545	49984.921503686244	0
49989.75789397745	49987.457219427255	0
50008.221414162435	50012.20209665073	0
50013.621088465676	49978.83287026756	0
49985.19186980337	49992.980264506536	0
49992.32125134785	49989.032611767434	0
50014.674771463535	49999.908761826504	0
49997.68841019571	49983.69681048847	0
50015.382964093515	49974.88611401902	0
49974.646961190396	49999.20360856275	0
49993.622733056916	50004.394124466075	0
49996.18215660206	49990.57420118714	0
49990.531939051354	50002.542578106964	0
49995.628193938675	49992.49588250879	0
50021.47129342551	49969.80051040332	0
49963.43332412238	50009.15111641512	0
50005.631109868045	49981.978888305464	0
50016.42316313038	50001.98515059546	0
49980.96052567742	50020.686115295306	0
50014.72496783221	49986.0471516237	0
49983.5417594323	49995.75678905932	0
49993.07010199822	50029.18300593349	0
49997.88200827209	49991.896996510884	0
49982.946899317554	50009.619161594186	0
50002.15424062545	50000.4773237086	0
49991.00394052615	49996.04070296146	0
50031.56106314288	50012.96897761344	0
50026.88381878394	49996.47826587183	0
49984.03994023804	49986.15198562376	0
49987.28963664043	50020.60062188324	0
50013.90791418998	50004.26976645357	0
49983.08076631143	49991.201045514004	0
50022.11073926888	49967.124204367305	0
50010.73215520759	49996.40090077004	0
49996.054670956706	50006.56227185395	0
49995.70387124523	49986.98770630229	0
50007.941107878476	50018.039088252415	0
50002.0192275201	49982.59943772668	0
49992.05158923507	50010.26029829259	0
50027.93304776287	50005.78420573993	0
49982.89182072447	49989.6455582383	0
49998.64668225386	50018.43203433023	0
50013.62737578455	49989.94661316443	0
49993.08509566163	49988.31637596258	0
49989.81805414489	49991.931824775784	0
49997.76086401288	49987.90124568716	0
49988.69996163046	50009.713207319626	0
49985.80025773397	50018.196075051266	0
49984.54357744596	49987.1594216123	0
50006.59958761954	49972.297102456854	0
49984.82793631655	50022.262719026876	0
50009.686765035396	50012.49651623412	0
50005.67540109913	49998.77026419197	0
49998.76553220897	50009.60097154551	0
49991.720902063105	50001.874151299206	0
49995.344981691764	50003.769781086085	0
50000.779533303816	50006.55995037668	0
50003.69493811055	49982.743629087825	0
50002.270752389726	49997.78815897597	0
50027.570700147895	49993.28160735885	0
49976.52404899746	49992.70823713537	0
49998.92765844171	49982.472509075604	0
49994.93953583841	49994.87526102259	0
50009.450371016355	49984.56460257237	0
49988.154083484755	49999.52040214659	0
49999.394387052766	50014.98009375397	0
49978.547517703526	50000.09883902086	0
49977.2653315401	50000.844206454574	0
49998.90667228046	50008.20905964552	0
49991.6637407009	49985.60237193076	0
49996.812852085255	49991.85268425626	0
50010.361860965386	50000.785222744336	0
50015.982394048064	50025.712936463955	0
49980.52196003663	49992.07084033371	0
50031.62064003572	50018.88854821377	0
50008.9961750777	49996.41672377975	0
49987.61931332246	50006.2850009189	0
49976.108964526924	49990.178279804175	0
50023.926871643285	49997.28176746767	0
50019.938527361184	49994.309713364564	0
50000.35731265099	50002.84047830652	0
49993.60333916049	50007.42141270693	0
50023.25337906322	49995.00581889214	0
50002.075911878404	50005.261111667336	0
49991.96428640682	50014.48773082656	0
49985.479854508725	50004.39257273865	0
49980.523275281885	50010.645308643936	0
50001.43088150619	49983.63567861773	0
50010.12290986445	50002.12243553688	0
49967.36856159413	50003.35500522987	0
50002.53163693798	49987.2817417695	0
49958.51475070698	50007.728524315105	0
50011.38108761024	50001.03297300693	0
49981.69861163078	49992.37124347021	0
49989.76191395739	49999.01550114256	0
50010.464523219016	49992.24245972176	0
50026.519101309525	50000.02798517489	0
50012.28382736543	49984.83474359573	0
49989.42265260656	49983.96844532203	0
49984.23840069896	49997.66761618687	0
49985.550927108794	49986.82666453693	0
50021.497478391924	49994.63200883348	0
50019.51522702777	50003.991941070715	0
49997.68469127628	49986.69892490847	0
50017.52555436652	50007.437281765255	0
49996.923835170724	50009.65263753655	0
49980.798506964515	49985.652067432005	0
50017.90091994998	49982.2521155558	0
49990.37161102477	50017.07697390062	0
49988.90511406528	49992.75445658593	0
50017.32112340442	49965.353068070195	0
49991.01257760791	50023.468584741226	0
50025.8875906799	49994.35984820899	0
49986.1918187451	50023.68497230164	0
50013.15743500942	49983.78458207533	0
49992.8456436454	49993.0203413024	0
49979.75815741602	50012.571960582	0
50009.70308924862	49979.83589096704	0
49985.30046070793	50021.08763342582	0
49978.359205601315	50034.878715319064	0
49990.92884580327	50011.163169812375	0
50007.772940196795	50007.064996400484	0
49985.22103137368	50016.08668389368	0
50009.59707490614	49993.95697076497	0
50017.70003800679	50001.97785272779	0
49983.797748258876	50023.64017913821	0
49990.26735697697	50010.258346329596	0
49987.64568629228	49992.33821425586	0
49988.52793226814	49987.91776019862	0
49991.20423086804	50029.989168432476	0
50026.25973034724	50010.5650833099	0
49982.16330270223	49998.10186605435	0
50007.13541309917	50007.95622569247	0
49983.95748989525	50010.98829389653	0
49962.45221143677	50007.2760570099	0
50012.1000044754	49996.95407723872	0
50021.052185858316	49972.64330460891	0
49984.3085518675	50009.58683887556	0
49993.510659247964	49989.892241724825	0
50011.752156646566	50004.78944145074	0
49983.52563494623	50001.75016082405	0
49978.460538100626	49997.75242771528	0
50014.52143088854	49988.22950508876	0
50018.24137458081	49990.739344225905	0
49972.37989154419	50007.14160963748	0
50006.63472878829	49999.431527854525	0
50016.01207628755	50007.56525634756	0
49992.159033924385	49975.903792794095	0
50016.99256930141	49996.1277298885	0
50004.48312201096	50016.53523623439	0
50003.73362658861	50014.7511990841	0
49974.63211839188	49979.516263068035	0
50001.48585664339	49987.945459319424	0
50021.840174437224	49996.55115787979	0
49994.03666699587	50020.72279787452	0
50020.94362840362	50003.47457288229	0
49998.62700416022	50014.24645452575	0
49995.17512210399	50016.79463493951	0
50005.23037043188	50011.73729598273	0
49971.37117085837	49989.47221639413	0
49981.521518297865	49999.23994426472	0
49965.42437354049	50013.05953711824	0
50008.834474853866	50007.65616359565	0
50000.22266364497	49982.341419794524	0
50021.85104569774	50002.35034673412	0
49981.560701735485	49996.23068757506	0
50012.74701363594	49985.80192002436	0
49971.80503375848	49991.85551823733	0
50011.263172707324	50007.67989684717	0
49997.842192490825	49995.525909340686	0
49994.00690011958	50013.24210864979	0
49986.9534427898	50008.40761073288	0
49983.36103802528	50033.88309737791	0
50021.35608252024	49989.69815647043	0
49988.97845850354	49998.21097134659	0
49994.642367226574	49977.56378857998	0
50003.55488727248	50010.91109031009	0
49974.81667358894	50002.99823491594	0
50012.0645759029	50012.10464978939	0
49987.68602979314	50010.93503302086	0
50007.17280957686	49992.3085541642	0
49981.705499678246	50015.11060490018	0
49996.69556881796	50014.109138468055	0
49998.64670998637	49980.67626758387	0
50019.10045114579	49976.023584512244	0
50017.45835616199	49985.36377514416	0
49970.33294685764	50009.780079539814	0
49982.3735722141	50017.46739492288	0
50006.68958436496	49994.526210000105	0
50018.734070250706	49989.80705437178	0
50002.46857216815	49986.06925098604	0
50022.675958277854	49992.05708802764	0
50022.926585169895	50001.64972110677	0
49983.52862677752	50014.963717433006	0
49998.90581301964	49994.84596139951	0
50005.79092528655	50014.775009063815	0
50000.22661360575	49988.81757789523	0
49980.74425647727	49996.82260257941	0
49971.55135378028	49993.170189732235	0
49964.134354578964	50010.02551413979	0
50012.74411197212	50007.99878332312	0
49990.74377587022	49973.90298912179	0
49985.28964060534	50013.18698399553	0
50002.94614847365	50024.81554806511	0
50018.25121765347	50010.052068038465	0
49989.67279102292	50031.185116729364	0
50024.78778113604	50000.02968615381	0
49957.10144021539	50006.30757505217	0
50004.91798427541	50013.10522473025	0
49997.73721727142	50000.206776466686	0
49987.073785197594	49981.08982656079	0
49968.0433233723	50010.0828608519	0
50012.324460548836	49995.737823114214	0
49973.49292689296	50018.279391364136	0
49987.24555378543	50029.79294837929	0
49998.130607358624	49976.53703077404	0
50007.75675174732	49991.20943177642	0
49995.458395374444	49999.14344184725	0
50010.742096311136	49993.331644497855	0
49985.84573346792	49985.809309381766	0
50000.266877230206	50025.833258622944	0
50015.02347028834	50012.069686554314	0
49999.98576549963	50017.1888278349	0
49994.20623659825	50009.09252126425	0
50002.60633630994	50028.573161161155	0
49983.685760399516	49994.434229655286	0
49997.98413692526	49973.09937067709	0
50010.56374303187	50009.418935307316	0
50010.08479905599	50015.411645682536	0
49981.765431604974	50026.49109198164	0
50008.58410835759	49981.64823307443	0
49984.49931009959	50029.64027167754	0
50007.61917516849	50005.81807298415	0
49954.76580966707	50007.702943843884	0
49998.27241309566	49978.57915551045	0
50022.54566981191	49987.258173264716	0
50005.091519311456	50006.0974021464	0
50033.204334621514	50008.87278491397	0
49975.961106071736	50033.7681879828	0
50008.89909742184	50018.638205887495	0
50013.46930471949	49988.41976209015	0
50015.209385585105	50013.91423486294	0
50022.0337844933	49980.9584175392	0
49989.67638337026	50018.303126039296	0
50025.83946226305	49991.62136154643	0
50020.63370337653	50014.81552965945	0
50007.67840103903	49995.493720252845	0
49968.685987238656	50012.365807529546	0
50010.842442392815	49988.60160661161	0
49997.47090266504	49980.29339993033	0
50023.301053787436	49994.96852742009	10
50013.65826109214	50007.61491054053	10
50021.12639068045	50016.404881550145	10
50007.23900884709	49998.28975901752	10
50031.37039351399	50005.24780953976	10
50039.09913843922	49983.127474078436	10
50033.116635241786	50027.33207301711	10
50044.85820484366	50024.25372807296	10
50002.509937089795	50018.14723731419	10
50015.7240039534	50027.60587181023	10
50032.29136082264	50016.30630047933	10
49995.83945072639	49992.85176593684	10
50055.122177223195	49989.665052995864	10
50058.02514001442	49977.71248422053	10
50049.82878490184	50011.74088075531	10
50016.282478512134	50040.55166714148	10
50003.38018738687	50030.55481694661	10
49998.042961441424	49973.30527713989	10
50049.950531594724	49968.847404659085	10
50045.032274301164	49995.34628464214	10
50043.59223457603	50036.18083757865	10
50056.69788291725	50028.32128610655	10
49996.58668348693	50008.31222305906	10
50008.94572798637	49985.39840496919	10
50034.0390605494	50044.008520116	10
49999.81887862986	50042.05342277632	10
50050.93606993128	50050.73709848328	10
50066.022745610135	50048.44110222127	10
49987.287318291514	49978.55860251241	10
50067.56709195001	50064.94150959114	10
50004.00013879186	50055.516339578266	10
49987.29629979957	50028.7620886225	10
50075.54549107414	50055.95348599206	10
50021.614912476165	49980.16563737723	10
50053.38446078483	50064.281456134275	10
49972.484734933765	50030.30065656823	10
49988.837683739024	50061.45197304284	10
50016.03008189046	50051.927926868826	10
49989.5153493725	50017.49982682168	10
49976.98505523	50051.83305174618	10
50046.91832023683	50075.84083029528	10
49965.59216039184	50046.63313682119	10
50047.76421504882	50087.00975075111	10
50089.012532925284	50059.58493784231	10
49983.11178273025	50076.663194527486	10
50060.599622508234	49962.27643139082	10
49980.584602933195	50038.76631499184	10
50073.03510763386	50079.62534839844	10
50074.200467137016	49981.67925895935	10
50087.904883595096	50073.62705440855	10
49953.12721140227	50055.280513815684	10
50098.36080295714	50068.764775962896	10
50097.5376414135	50051.831837296086	10
50078.17832499493	49970.232711382545	10
50026.79097463729	49968.52053892793	10
50045.19449564934	49955.070669508226	10
50068.47822776264	50097.46657397499	10
50079.73259571512	50096.91304666478	10
50072.437218248786	49951.58616932482	10
50059.828028277654	50089.75298983527	10
49987.41053146876	50095.300137356266	10
49966.170545912864	50058.62076113669	10
50084.17612822819	50046.24786999314	10
50049.47730603469	50097.89219556946	10
49969.7462755164	50090.33753771094	10
49975.720670598894	50109.32111686838	10
50064.43626860138	50016.09311310305	10
50032.62903853984	50091.225626189786	10
50010.612628298244	49968.70897517791	10
50094.72407818882	49980.58884300505	10
50037.864028757795	49971.750824277544	10
50067.54532678121	49997.20779688619	10
49998.17368094193	50090.29285455398	10
49999.308607245475	50076.58298822382	10
50072.786890896	50039.45110619713	10
49983.52096492829	49962.11829841137	10
50093.080866546115	50034.07729265688	10
50022.54641776541	50099.12412476575	10
50079.215929533515	49995.650161183956	10
49965.91105711118	50071.19806575329	10
49981.82268348042	50008.91331058851	10
49940.963801294536	50060.49518664088	10
50028.42833235996	50053.76030924682	10
50112.539945045246	50032.69577872525	10
50011.06698592502	50087.46367403805	10
50030.9495574616	49955.72204673511	10
50108.42688571221	50046.00863413378	10
50089.276716107124	49971.02529673293	10
50031.23767718674	50112.214291012126	10
49971.77119514405	49977.19900967437	10
50110.05986287189	50018.462605012675	10
50098.272637951384	50086.21640758879	10
49928.871618177516	50065.864429635185	10
49964.07106670208	49986.66630108064	10
50123.21554777181	50019.65358337002	10
50016.1216524973	50114.560927321385	10
50078.41025959035	49937.63159996389	10
50121.7047396182	50045.44608940563	10
50136.95639002612	50044.83476769154	10
50089.34988305959	49948.239225465826	10
50018.40665795322	49956.48635701543	10
49950.409663011334	49993.65620534696	10
49937.55631184061	49993.15650234143	10
50104.54822390915	50097.953474939815	10
50028.827598263204	50124.28171373195	10
49957.87158536651	50028.15949893771	10
50023.28041074422	50084.606531286554	10
49934.6810446507	50075.515516857624	10
50080.2985515232	50022.07192437896	10
50033.505367400336	50073.294324786555	10
50055.210738305446	49946.146950358525	10
50008.66395354194	50069.67637215554	10
50014.14144083613	50125.76057222734	10
49963.208405839265	50007.57008291839	10
50099.43838772895	50024.751780585204	10
50004.173402418564	50132.645698383545	10
50088.32163812083	50108.54807308413	10
49976.53967822021	50066.79279942826	10
50100.232663247254	49943.76252897662	10
50063.835233345206	49935.55127316937	10
50112.74408365315	49957.23604713149	10
50115.65223748251	50008.21231598254	10
50086.51841109987	50006.11900161	10
50035.935385006065	50134.66487178177	10
50091.37317748673	50016.74941900797	10
50105.279896648426	49926.491478075826	10
49943.998574908364	49980.18492585023	10
49964.2859727604	49958.362007156764	10
50045.25938833774	49933.82231235405	10
50043.428626659654	50147.22469672689	10
49947.79767436664	50006.31281718936	10
50112.80067467287	50109.54074748005	10
49937.328247960846	49967.824702605496	10
49992.26181650851	50146.1459853948	10
50010.779520953205	50149.63550430284	10
50107.0235910737	49985.73262234205	10
50138.27912697968	50015.207079949	10
50112.9956484051	50085.29342888397	10
50037.84928837029	50060.11376828136	10
50023.588829809654	50149.32852913469	10
50126.12323554412	49951.26955101427	10
50117.732748412825	49929.979006513786	10
49996.48132182382	50123.38130776813	10
50092.1012633881	49933.59513118998	10
50061.87635074531	50152.48352874893	10
49947.963383589326	50041.678026328234	10
49939.23182515024	50019.590765677705	10
50056.735285837705	50001.16902247281	10
50060.929567223386	50138.59919959032	10
50101.64626258273	50004.24584436751	10
50121.93494610176	49967.25721252191	10
50153.09895029803	50010.18550595465	10
50145.03245935017	50002.56902936207	10
49929.21210232952	49981.20437451849	10
49919.92394780026	49968.30803346232	10
49948.67936344281	50069.97520629351	10
50135.04318628039	50026.90739511169	10
49925.90362900969	50018.15472702195	10
49988.38580434157	50161.43353546906	10
50092.17353488553	49992.1412912148	10
50071.2083344819	50142.71039188917	10
50074.4752194342	50108.44795912929	10
50115.99014649243	49912.699951772454	10
50136.75926610968	49958.88466065767	10
50054.222590606005	50161.08335501589	10
50117.779441746294	50097.98798059407	10
50099.851090088334	50113.454417984794	10
49918.31477291168	50076.88877585722	10
49960.085728876016	50099.61639997039	10
49915.66569921708	50059.64861191394	10
50058.44351621494	50076.132082350414	10
49972.63581090639	50001.37443255839	10
50031.55403256048	49923.138601061044	10
49947.73544072349	50081.24963723458	10
50124.370863642165	50087.122040398775	10
49979.28581244948	50120.17227538846	10
50052.62619990766	49923.10381752676	10
50100.28655552316	49961.514208216584	10
50005.15094532995	50159.74350207358	10
49975.01414039406	50155.14347184238	10
50002.21003750086	50111.44323346203	10
50079.78861780036	49923.56628348176	10
50063.95652547794	50112.88580858443	10
49961.528357283285	50122.41869091541	10
49924.71202062962	49954.904981724234	10
50125.93238060265	50033.668677965245	10
50152.23376195882	49954.13383661559	10
49925.09046648765	50032.14596366614	10
49967.744053134236	50135.272346364545	10
50154.91393783618	50043.280033977746	10
50142.297697036105	49947.92143174002	10
49917.7528258022	49941.1205464751	10
50073.04864209679	50153.81580960213	10
50069.128301274	50167.63350914723	10
49936.282982897246	50044.6688796152	10
50166.52582900341	49947.159166204416	10
50149.89288830547	50027.10848052401	10
50064.866749770845	49918.00626957337	10
50080.78965391648	50126.41751677531	10
50082.29856460006	50141.64965423595	10
49941.45103585696	50100.644516074346	10
49969.02579786576	50165.25926396263	10
50167.21528575846	50015.27693884957	10
50106.55710686518	49899.84194751491	10
49911.15336116313	49960.4679990205	10
50051.210540258435	50113.24230411875	10
50177.21237121695	50005.24068014136	10
50140.86138507829	50063.34825616141	10
50051.82637985345	50128.07738658314	10
50114.308590377404	49994.87727707203	10
49909.37073152321	49971.92573217037	10
50059.15002518762	50039.286054570846	10
50167.9753062323	50045.64484903557	10
50125.56411164292	49900.5238651091	10
50117.98191699432	49942.2810517992	10
49985.76637853008	50130.85275698884	10
50148.026974566565	49966.60408529069	10
50037.80080304927	49944.59460923806	10
50022.62589584355	49936.25307249578	10
50128.15186663927	50009.75908671411	10
50040.30446259606	50118.659894136974	10
50004.46838930343	50172.04575310998	10
50159.105094744606	49933.976165529326	10
50170.80580115262	49933.491329130986	10
49917.97984429705	50041.223951355285	10
50141.05450400469	49898.63735531046	10
50081.15329105362	49958.71492759806	10
50112.86122520379	50072.07611179917	10
49898.6802954716	49988.08715080722	10
50159.92342444488	49995.85533919767	10
50157.788600200576	49889.43873386446	10
50114.109541051985	50061.05983373628	10
49918.397919966046	49989.411480886665	10
49923.06195053534	50090.306173668265	10
49955.17242058605	49978.18148580042	10
50111.82778582054	49974.62873930781	10
50125.96318312231	50073.6191333409	10
50099.15625148101	50144.963877179514	10
50135.4253187463	50087.49772999672	10
50123.137383143716	50116.96276349897	10
50046.8365457415	50176.97913925318	10
50163.404528847226	50028.11654373142	10
50042.212415663525	50163.74569125659	10
50001.251768588394	49952.831231585275	10
49953.15852711427	50110.69116231979	10
50180.39908709481	50030.97170177633	10
50131.94256891859	50100.9235395101	10
50058.5582269024	49907.77381256504	10
50119.45101284972	49982.94964881526	10
50085.39731528843	50153.88876143316	10
50192.229572727476	50028.71389363913	10
50135.38667221328	49887.55783794778	10
49958.109675511136	50168.98837349567	10
50010.48129234249	49940.63632633561	10
50166.57842963698	49918.01480940878	10
49961.06362127294	49939.67060805286	10
49989.66540380383	49950.33716955977	10
49960.8354866966	50081.75500950656	10
50172.36297609177	49904.733454426845	10
50207.31876408937	50025.96441075143	10
50148.62381709851	50101.43028975285	10
49904.42487739617	49950.9226373118	10
49914.74384146868	50106.34488806572	10
50136.68666168323	50126.63682544043	10
49898.65875022483	49965.193624482265	10
49900.80502324167	50084.406887387006	10
49989.3377420989	50178.72776140555	10
50102.947880564796	50157.89148654192	10
50061.43227497767	50185.20611905495	10
50184.72139928013	49923.74439687952	10
50163.64093513068	50102.99338998038	10
50009.082315340216	50098.49724954034	10
50191.99890372751	50010.225387936494	10
49887.18106867144	49963.212310822	10
50076.44367724206	49907.37709865391	10
50091.427651660706	50131.54654199007	10
49926.15132390832	50107.132252425035	10
49943.890172315434	49954.640732684915	10
49908.67262608552	49998.340066512304	10
49932.392063113744	50003.606681595076	10
50072.77804428721	50183.22195223749	10
50099.05964687891	49915.17333061881	10
50043.34019705468	50192.46041467378	10
49998.78905570763	50186.37865413867	10
50055.01084179404	50206.27330663734	10
50155.749742696025	50060.5739799565	10
50134.07391175958	49987.485013773585	10
50131.044767475396	49939.98378837229	10
50017.43010651264	50139.09574560504	10
50027.53177418353	50163.64632555655	10
50152.38077782876	49983.048795479655	10
50158.329532520096	50089.93658619508	10
49955.697719694406	50016.38765288738	10
50206.78174294995	50039.714321174775	10
50158.97344677564	49964.31586132402	10
50120.25895041876	50136.61713507116	10
50119.063864549906	50152.116162240556	10
49985.27798806648	49998.24360913949	10
50149.15338691998	49928.881570046484	10
50130.548742363455	50146.24484934982	10
50134.239051908036	49970.112961129635	10
49966.7928346967	50176.6922382175	10
49977.606218044435	49929.22321894099	10
49956.4440309958	50157.29297066281	10
50158.67888759156	49909.74001977191	10
50086.298522411664	50185.55529710732	10
49971.905634329785	49911.751708961136	10
49891.15877967028	49999.64085898034	10
49914.53459061219	50020.81822263524	10
50211.646179464384	50009.498511152146	10
50195.350779678454	50046.33527919373	10
49972.02940499791	50195.8282693675	10
49977.74219103737	49942.051765772645	10
50021.34122713681	50174.42285747149	10
49963.929467106325	50206.457372729776	10
50052.50175295711	49889.17996619905	10
50103.35485279491	50128.14107889084	10
50184.26099129633	50055.116877415814	10
49954.29101710078	50142.13267076195	10
50037.65565307824	49912.027347808245	10
50020.535728901894	50072.834436684774	10
50103.603190087146	50190.283318066744	10
50104.358093301526	50209.138851280026	10
49945.07666504689	49932.58985837279	10
50086.783134238365	49894.802433054574	10
49887.99648468548	49974.398751907866	10
49973.47862211466	50217.81237881472	10
50194.27768150292	50062.80065665939	10
49907.74615487764	50117.9576677481	10
50146.498472952946	50120.10446312884	10
50215.814108225364	50050.607161732514	10
50143.16191905443	50077.85253303476	10
50115.946661128866	49887.072689755725	10
49918.60438645587	50005.22472121013	10
50205.79567551494	50072.688032019345	10
49932.38730386047	49939.48483380986	10
50014.95045197216	49916.76212944616	10
49905.36038734437	50067.169178434044	10
49992.1718900276	49923.17732103382	10
49951.63837967376	50181.81640297828	10
49973.861246151115	50018.65373354068	10
50011.71878957817	50185.24838227476	10
50002.32238678857	49931.46841805578	10
50224.3076303654	50016.16177056448	10
49981.51920369709	50203.235688254405	10
50141.859422654	49877.80282399674	10
50059.24234148624	50222.82894211744	10
50166.09565052617	50065.63043975465	10
50129.34371792339	50054.51525643803	10
49881.8847551446	50013.52933139101	10
49941.44198742008	50137.58777044303	10
49874.79146280585	49973.14609470758	10
50044.54833158611	49879.37900858058	10
50216.66279128429	50065.335082763064	10
49888.321848283704	49946.13738944585	10
50053.92053613656	50232.93406828494	10
49961.06630746677	49897.16567515299	10
50073.42089507241	50199.99083789367	10
50206.82521903435	49992.29099976824	10
49933.425042721276	50115.68523351806	10
50177.97421633323	50018.99987634204	10
50028.91435326328	49875.55192297833	10
49888.91793863262	49931.66811465176	10
50082.72342374221	50174.131314654405	10
49924.0744995349	49930.620051965176	10
50157.128163772264	50075.68949816566	10
50037.63808645696	49891.75008644874	10
50069.25543800372	49883.474710977076	10
49988.58864415416	50193.459510139364	10
50133.759586253516	49999.279408894814	10
50168.15990092812	49980.33765553053	10
50100.06927744215	49883.313297900495	10
49933.703450845285	49919.769757548616	10
50066.928966020176	49900.331244156005	10
49900.003570952904	50017.17851520742	10
49870.31916248081	49962.40342206017	10
49881.76601094798	49988.80291339076	10
50028.289287824984	50185.46813803047	10
50210.66911638572	50089.15642512308	10
49990.89400515385	50215.002219123846	10
50186.72145515976	49908.62761460799	10
50147.281971366494	49911.11769189856	10
50025.97316268648	50198.380318572796	10
49948.34321524433	49969.411721311284	10
50043.61879277833	49902.10594353553	10
50072.20373859407	49864.192899910704	10
50092.98854499274	50212.44536425741	10
50065.414110875936	50125.84194868531	10
49926.12097495327	50124.44576708365	10
50022.263246003015	49904.67767906506	10
50120.12767988615	50195.624431101314	10
50216.88868983318	50078.53010513298	10
49876.55365791088	50003.731390747795	10
50177.82037887479	50065.26336428434	10
49910.07560424863	50049.61256906268	10
49947.57567850324	49915.98550991776	10
50184.27601824574	49994.08020679935	10
50181.60800364571	50103.88826905929	10
50133.02496683521	50162.893881426615	10
50086.18257673899	50087.58988698901	10
50144.93634094302	50153.942558205854	10
49959.89167698724	50220.36280738976	10
50039.67095676325	50224.71216297802	10
50065.912966077376	49852.48899947079	10
50233.43315723972	50000.17578472878	10
49870.93927945504	49948.845004981406	10
49963.29688626914	49918.923766610846	10
49990.69024779303	49938.20386942669	10
49902.93478328255	50033.58430311615	10
49854.17464432177	49962.7005049681	10
50026.61882004935	50215.5640344814	10
49919.11240604565	49907.00585174528	10
50197.38361235706	49893.85477820828	10
49859.63320188406	49950.99304229731	10
49855.33332121381	49974.15483485789	10
49937.655579088845	50087.56781675519	10
50111.61912022418	49871.301702610086	10
50174.850537902785	50085.9581474125	10
49891.33818690077	50032.15333098562	10
50194.70204185274	49928.943323531275	10
50188.00550941209	49937.833077804775	10
49932.832073972335	49902.86569583253	10
50080.15627255711	49878.17851461422	10
50188.69361739136	50085.70342016398	10
50215.1442558969	49978.14743861225	10
50069.82819075425	50226.90918339776	10
50130.41888088569	50178.34900008696	10
50140.53738485674	49866.121106488914	10
49902.508539734226	50103.28108400386	10
49978.048999573504	50141.24085163557	10
50134.09032188177	49928.959533087866	10
49979.58498629547	50236.57933477943	10
49946.65099949769	50217.05752902606	10
49892.65149924604	50053.20324993809	10
50054.07604869214	49871.238842932304	10
50013.46161462232	50225.807844788826	10
50125.61282579919	49855.34430200465	10
50039.2286874024	50102.86997783143	10
49949.791302167316	49942.600546173686	10
50186.31966533419	49982.07332957648	10
50088.060582174374	49906.939088171894	10
50179.204927384446	49945.959952572826	10
50218.27241878185	50033.66180959536	10
49945.60706790933	50122.077592897534	10
49958.34605222459	50191.39839543681	10
50183.46258251863	49964.65863485949	10
49977.78969741919	50177.319448574686	10
50111.264974974816	50181.834105601294	10
49839.38014690515	49970.91140150411	10
50199.912553284514	50002.49979595231	10
49910.57856584925	50129.08637251372	10
50229.8966876417	50042.75532968525	10
50230.029423295804	50054.51153963825	10
49916.04929783854	49921.376500585524	10
50239.13034596627	50026.85413429199	10
50160.575459341046	50130.15677937575	10
49872.01190622022	50027.3078861055	10
49891.72035557863	50111.552589345665	10
50124.532533996025	49871.16810017145	10
49875.29424118534	50100.18080495176	10
50016.40804806653	50207.0691417637	10
49866.8238249296	50037.67337892061	10
50185.69169166234	49895.01029824146	10
49991.03099142651	49903.932883686866	10
49887.417011405065	50097.438622168826	10
49974.362907750736	49891.64826698091	10
49942.69379615742	50168.3286284435	10
50206.90922968782	50057.09483994168	10
50239.98619271028	50012.852687586856	10
49943.85120232312	50031.441526692404	10
49949.96056432097	50230.35353878701	10
49942.28548785913	50155.46256282659	10
50252.589997383446	50001.92643942309	10
50248.646036927246	49991.651641393306	10
50017.67520311187	49860.16448342262	10
50135.552823550504	49915.316796300875	10
50135.87449571106	50114.40030989053	10
49996.55366845379	50234.608562837966	10
49961.1677653593	50243.058425248135	10
49947.46481074778	50246.76616023418	10
50156.11123351284	50159.398595191386	10
49933.58288185896	50207.84185582053	10
50102.403688177015	50174.71312362385	10
50208.02804768337	49887.41643981241	10
50219.92292482825	49992.50814126727	10
49865.178937701116	49933.8325746111	10
50032.483513789484	49864.737118636884	10
49887.37585911053	50081.58149299525	10
50024.45562358602	49892.769023439025	10
49881.14146437571	50116.83924832327	10
50196.42044514173	49971.264614391526	10
50096.36021382985	50223.075671644416	10
50198.77676665104	49982.52073249579	10
49987.258679689716	50108.317040578295	10
50205.759333901486	49939.15605738276	10
49909.87271612388	50092.51379200199	10
49928.38051484493	50165.81417796609	10
49852.61848511647	49942.37130144174	10
49988.87952236669	50251.74278391847	10
50046.460659302	49856.48685189478	10
