# Supplementary material for: Abundant Topological Outliers in Social Media Data and Their Effect on Spatial Analysis
Source: PLoS One. 2016 Sep 9;11(9):e0162360. doi: 10.1371/journal.pone.0162360 (PMC5017681; doi:10.1371/journal.pone.0162360)
Supplement: S6 Dataset — See the respective attached file. (ZIP) [file pone.0162360.s006.zip › S6_overlap_swl/clust_12_21.csv]

50000.0	50000.0	0
50001.1199382742	50005.597232803535	0
50010.474073703306	50004.538835650805	0
49992.59330351276	50005.30010366702	0
49998.97978393994	50002.81568248988	0
49995.94433854478	50000.283501054924	0
49992.110046690934	49994.960676135706	0
50001.69172750674	49994.57444040063	0
50004.089583240035	50002.88217446919	0
49995.22015105517	50008.609882115925	0
50002.55073404207	49993.56360799795	0
49986.072168127575	49997.04184594443	0
50003.188169777386	50009.9058963167	0
50012.27525783438	49992.819765352564	0
50012.262513774476	49989.354148040744	0
49998.02118867848	50008.80627001903	0
49993.557594313854	50006.23561640466	0
49997.38944128892	50001.35532493175	0
49993.74842547102	50014.75506549149	0
49998.23968503435	50005.27065217079	0
50003.22125142318	50000.026961999516	0
50002.66845612155	50016.014489106456	0
49996.2912684585	50003.40999236742	0
49993.86713806728	50000.48736039716	0
50002.18471612465	50002.01162544507	0
49992.171524388265	50006.56961401369	0
50009.77186363497	49998.33913800016	0
49990.12856972812	50008.3087286591	0
49992.75834275438	49999.61132553548	0
50000.612712480484	49996.66863853376	0
49996.93869881451	50007.42426954709	0
49990.9573124268	49998.74455680348	0
49995.12813021465	50012.34964490406	0
49987.132816399535	50000.77841298042	0
49995.04622939411	50001.254507425205	0
49996.3518189633	49998.69148218202	0
49994.72286757851	50006.43666481398	0
50004.991603808936	50007.81247139701	0
49998.28891676479	49997.763041664824	0
50002.11006087792	50008.18226655358	0
49997.144179930016	49989.940910198144	0
49990.216027359624	50003.557911732714	0
50004.8382996796	49999.67581012021	0
50009.729321556355	49988.228197133496	0
50000.199954210955	50007.84356371471	0
49984.868450241316	50001.72764928467	0
50005.25378396498	49991.44544110929	0
50012.19437814406	50000.390381149926	0
49988.04893344996	49995.904611826896	0
50000.97171294396	50001.87618615546	0
50003.16859701153	50001.34186794273	0
49996.8205400242	50002.39747857786	0
50016.35653848915	49987.25542234889	0
50006.096174901984	50010.23095889712	0
49993.33550236973	49997.9139297533	0
50011.19002934476	50002.36431250059	0
49998.45984931102	50006.65695684455	0
50019.87468519033	49983.95720550682	0
50006.448840401084	49997.32346873195	0
50003.483634122094	50006.1099987375	0
50000.35234659256	50010.71421082459	0
50020.92058148781	49993.51767071989	0
50008.47578298118	49985.24545972329	0
50012.97116378821	49991.6961769247	0
49993.74796506671	49992.427417029416	0
49991.82516773376	49992.694590956104	0
50010.8124938929	49998.028114249224	0
49987.955751149355	49997.770027754355	0
49991.724628069634	50000.06228921305	0
49995.80643166333	50013.468969971	0
49993.380375235734	50016.55980591119	0
49991.201634813246	50005.408821551166	0
50004.525946402624	49989.78947725459	0
50007.720378466904	50000.492135651875	0
49992.7685793167	50011.0280228053	0
49987.159758849266	49996.84261681274	0
50014.02574978567	49996.18798372425	0
49984.32643570934	50004.57184983245	0
50019.639648138225	49988.9067237791	0
49989.4997473447	50007.36039035869	0
50013.91997383251	50009.37214947754	0
50004.58622819102	49995.15801530333	0
50005.85271576996	49989.50522008991	0
50015.47921159886	50003.75857515637	0
49996.39937650525	49993.39036016212	0
50001.0647897504	50004.010292953724	0
49986.027487069885	50006.27634010284	0
49987.260876982415	49991.042278530156	0
49999.78395213294	50006.223143715055	0
50005.5951472911	50002.242531785334	0
49994.95863623795	49990.98932230843	0
49995.970214808425	50011.21575680999	0
49998.74724789229	50000.301414385256	0
49995.76262299148	50005.347803119126	0
49985.78393825049	50003.32292956534	0
50007.42877995727	50004.03245223129	0
49992.96622310832	50014.11763760789	0
49994.55499953395	50010.948281901576	0
49983.915535437955	49992.4110437863	0
50008.8660950074	49978.749708719544	0
50013.7990956949	50003.00902758653	0
50008.5066603574	49980.605440097264	0
49999.61536353447	50001.38011543159	0
49999.92720012225	49999.00146537139	0
49984.44548889699	49998.69683486348	0
50002.482884739184	50003.040579738794	0
50016.024045681486	49994.94398923562	0
50003.36648616504	50004.322037109174	0
49988.738161772046	50017.689027507506	0
50003.539439997585	50008.933367662175	0
49994.49256234436	50019.33132076997	0
50005.85319903553	50016.693436037065	0
50002.48134869301	50006.34512799061	0
49993.523880528526	49996.86229670025	0
49988.034997579	50012.957727244124	0
50020.71389257763	49981.778924319464	0
49995.38804044498	49997.158702901135	0
50013.95022191785	49997.89115681875	0
49984.13772326518	49991.42872524563	0
50003.58552550782	50019.3121430576	0
49989.91037830248	49997.47012205967	0
50012.09890688885	50009.91283746573	0
49998.36748406831	49993.20199538089	0
49989.127843465685	49996.61911019781	0
49982.65034680979	49999.834836403585	0
49996.56500742211	49994.747294359564	0
49985.379552577164	50000.53127187064	0
50017.09675845898	49993.71089669888	0
50021.41356700267	50010.70370059395	0
49982.40342955259	49994.328994020594	0
50016.4869019828	49980.40359262994	0
50023.71775476843	50012.20330780786	0
50005.64968115003	49995.160253301765	0
49973.871359122015	49999.93485576274	0
49991.04769969644	50018.64712142673	0
49999.68945811258	49989.69377801033	0
50024.16967004485	49998.373773470084	0
50002.22080701014	49996.583511445446	0
49981.3376436746	49994.9974062802	0
49984.137410919924	50006.137292454296	0
49996.130313645284	50019.87582555533	0
49984.51107861298	49990.24442534623	0
50006.568329781825	49987.41605597233	0
50001.265128160514	50015.41691763768	0
49994.71701353506	50015.249262662495	0
49984.049094679925	50002.930402503676	0
50007.33751108774	49981.8758819164	0
49990.53033617756	50001.14600459991	0
50016.78128835845	49973.40706114249	0
49993.95433979805	49991.08775145235	0
50020.50775026029	49998.11343636441	0
50000.36685129092	49992.305125517465	0
50025.412902998294	49985.28219532157	0
50011.811277040055	50005.8423952594	0
50005.650122642444	50018.556061829826	0
50000.10513937223	50004.37368352619	0
49997.312147224504	49999.09697793524	0
50007.98935284791	49996.53957427053	0
50002.08677570072	50010.85949233453	0
49986.699023909634	49994.97925279905	0
49985.61698965447	49991.72042149556	0
49982.103822344194	50003.015963724676	0
50017.46227211739	50006.10305446117	0
49995.381477958945	50002.40666228191	0
50011.97582092875	49999.282779231835	0
50008.063404920314	50009.83952207464	0
50013.46450656	49984.93900585626	0
49991.29771770397	50013.528169385616	0
49990.72512365944	50014.788818904555	0
49988.34248722313	50003.84700004693	0
49978.86050890926	50004.459502539525	0
49992.91864707092	50012.72445101887	0
50001.84787568867	49990.60674350676	0
50004.63839490317	50017.67334490595	0
49985.1248169725	50007.29216522827	0
49993.17341765991	49987.23628058628	0
49993.857411968136	50017.57636704799	0
50019.0152945883	49986.98070871417	0
49998.41475540304	49991.03758824367	0
49972.09249794468	50008.2640976498	0
49993.10918587191	50001.86801828644	0
49993.00955253663	50003.3707764521	0
49984.194173076576	50018.57796040268	0
49988.37111772968	49985.660734294215	0
50001.68402032854	50019.222658424515	0
50001.185520989595	50017.05278349851	0
49989.66815837991	49993.68744920904	0
50004.177711652395	49985.70662376911	0
50018.82869206279	49999.52190675685	0
49985.443533641	49996.21552947299	0
50016.38826833475	50012.74464866587	0
50017.914900136435	49980.502944041815	0
50014.39181755627	50017.85709331672	0
50018.95202462218	49985.56744633257	0
49997.36448100937	50005.91903864351	0
50018.96796534248	50005.16627708392	0
50011.90539425546	49988.111134330444	0
49996.546614288876	49996.795399916264	0
49963.08142993959	50006.26759739082	0
50008.2356600962	50002.43606836597	0
49998.63921899667	49988.79814231758	0
50005.75242938296	50004.17089970687	0
49998.376769049384	50010.6689754653	0
50008.42442695799	49998.31820524386	0
50004.508050526805	49983.47349690265	0
49987.17050041002	49988.9025554235	0
50009.18109265108	49992.22014886556	0
50004.879056196725	49986.61034885251	0
50014.915422483675	49977.07720187199	0
49990.130907603474	50004.80258105486	0
49984.6703277626	49988.74133172314	0
50007.52672577151	50012.93686597503	0
50003.49650970437	50012.38108186982	0
49989.06725250327	50015.3378129636	0
50024.98456411381	50006.06013812308	0
49991.80368593366	49990.462414806636	0
50000.77352016364	49989.79042744623	0
49988.90719015552	50002.71719901248	0
49984.039032220186	49996.676878046324	0
50012.847622088455	49998.36249454505	0
50006.350126348494	49990.98155319997	0
49991.05034624591	50004.198767952716	0
50011.88431427771	50008.83624177822	0
49985.19374747098	50005.49928007464	0
49984.81310954273	50026.06287728749	0
50006.21977860447	50012.16129787784	0
49986.47489642977	49999.4317940804	0
49980.36605421916	50000.95789397295	0
49994.234345594574	49999.2532348494	0
49987.04825099607	50001.832824486286	0
49991.43071227722	49984.226381594905	0
50000.695373251256	50020.70674782014	0
49977.13180553174	50003.37505285267	0
49988.62903234035	50005.177123215675	0
49979.89567759436	50002.4937618266	0
50008.01262186424	49983.679359629714	0
50030.579860834	49998.08369322793	0
50003.089884360816	49981.16884909539	0
50024.37014218025	49982.08487044395	0
49983.90656666351	50026.928564756556	0
49964.314383131496	50014.1377602163	0
49993.20228802501	50009.89883245395	0
49988.35846928065	49994.74515624361	0
49974.56068759045	50004.79214296714	0
50014.41609705478	49979.75520468273	0
49991.174539429005	50006.969037631694	0
49989.155636819094	50000.54506709529	0
49982.544533415894	50024.606837722065	0
49994.92587873124	49988.20647099332	0
49991.308890379405	50009.11640038469	0
50011.281064215545	49984.921503686244	0
49989.75789397745	49987.457219427255	0
50008.221414162435	50012.20209665073	0
50013.621088465676	49978.83287026756	0
49985.19186980337	49992.980264506536	0
49992.32125134785	49989.032611767434	0
50014.674771463535	49999.908761826504	0
49997.68841019571	49983.69681048847	0
50015.382964093515	49974.88611401902	0
49974.646961190396	49999.20360856275	0
49993.622733056916	50004.394124466075	0
49996.18215660206	49990.57420118714	0
49990.531939051354	50002.542578106964	0
49995.628193938675	49992.49588250879	0
50021.47129342551	49969.80051040332	0
49963.43332412238	50009.15111641512	0
50005.631109868045	49981.978888305464	0
50016.42316313038	50001.98515059546	0
49980.96052567742	50020.686115295306	0
50014.72496783221	49986.0471516237	0
49983.5417594323	49995.75678905932	0
49993.07010199822	50029.18300593349	0
49997.88200827209	49991.896996510884	0
49982.946899317554	50009.619161594186	0
50002.15424062545	50000.4773237086	0
49991.00394052615	49996.04070296146	0
50031.56106314288	50012.96897761344	0
50026.88381878394	49996.47826587183	0
49984.03994023804	49986.15198562376	0
49987.28963664043	50020.60062188324	0
50013.90791418998	50004.26976645357	0
49983.08076631143	49991.201045514004	0
50022.11073926888	49967.124204367305	0
50010.73215520759	49996.40090077004	0
49996.054670956706	50006.56227185395	0
49995.70387124523	49986.98770630229	0
50007.941107878476	50018.039088252415	0
50002.0192275201	49982.59943772668	0
49992.05158923507	50010.26029829259	0
50027.93304776287	50005.78420573993	0
49982.89182072447	49989.6455582383	0
49998.64668225386	50018.43203433023	0
50013.62737578455	49989.94661316443	0
49993.08509566163	49988.31637596258	0
49989.81805414489	49991.931824775784	0
49997.76086401288	49987.90124568716	0
49988.69996163046	50009.713207319626	0
49985.80025773397	50018.196075051266	0
49984.54357744596	49987.1594216123	0
50006.59958761954	49972.297102456854	0
49984.82793631655	50022.262719026876	0
50009.686765035396	50012.49651623412	0
50005.67540109913	49998.77026419197	0
49998.76553220897	50009.60097154551	0
49991.720902063105	50001.874151299206	0
49995.344981691764	50003.769781086085	0
50000.779533303816	50006.55995037668	0
50003.69493811055	49982.743629087825	0
50002.270752389726	49997.78815897597	0
50027.570700147895	49993.28160735885	0
49976.52404899746	49992.70823713537	0
49998.92765844171	49982.472509075604	0
49994.93953583841	49994.87526102259	0
50009.450371016355	49984.56460257237	0
49988.154083484755	49999.52040214659	0
49999.394387052766	50014.98009375397	0
49978.547517703526	50000.09883902086	0
49977.2653315401	50000.844206454574	0
49998.90667228046	50008.20905964552	0
49991.6637407009	49985.60237193076	0
49996.812852085255	49991.85268425626	0
50010.361860965386	50000.785222744336	0
50015.982394048064	50025.712936463955	0
49980.52196003663	49992.07084033371	0
50031.62064003572	50018.88854821377	0
50008.9961750777	49996.41672377975	0
49987.61931332246	50006.2850009189	0
49976.108964526924	49990.178279804175	0
50023.926871643285	49997.28176746767	0
50019.938527361184	49994.309713364564	0
50000.35731265099	50002.84047830652	0
49993.60333916049	50007.42141270693	0
50023.25337906322	49995.00581889214	0
50002.075911878404	50005.261111667336	0
49991.96428640682	50014.48773082656	0
49985.479854508725	50004.39257273865	0
49980.523275281885	50010.645308643936	0
50001.43088150619	49983.63567861773	0
50010.12290986445	50002.12243553688	0
49967.36856159413	50003.35500522987	0
50002.53163693798	49987.2817417695	0
49958.51475070698	50007.728524315105	0
50011.38108761024	50001.03297300693	0
49981.69861163078	49992.37124347021	0
49989.76191395739	49999.01550114256	0
50010.464523219016	49992.24245972176	0
50026.519101309525	50000.02798517489	0
50012.28382736543	49984.83474359573	0
49989.42265260656	49983.96844532203	0
49984.23840069896	49997.66761618687	0
49985.550927108794	49986.82666453693	0
50021.497478391924	49994.63200883348	0
50019.51522702777	50003.991941070715	0
49997.68469127628	49986.69892490847	0
50017.52555436652	50007.437281765255	0
49996.923835170724	50009.65263753655	0
49980.798506964515	49985.652067432005	0
50017.90091994998	49982.2521155558	0
49990.37161102477	50017.07697390062	0
49988.90511406528	49992.75445658593	0
50017.32112340442	49965.353068070195	0
49991.01257760791	50023.468584741226	0
50025.8875906799	49994.35984820899	0
49986.1918187451	50023.68497230164	0
50013.15743500942	49983.78458207533	0
49992.8456436454	49993.0203413024	0
49979.75815741602	50012.571960582	0
50009.70308924862	49979.83589096704	0
49985.30046070793	50021.08763342582	0
49978.359205601315	50034.878715319064	0
49990.92884580327	50011.163169812375	0
50007.772940196795	50007.064996400484	0
49985.22103137368	50016.08668389368	0
50009.59707490614	49993.95697076497	0
50017.70003800679	50001.97785272779	0
49983.797748258876	50023.64017913821	0
49990.26735697697	50010.258346329596	0
49987.64568629228	49992.33821425586	0
49988.52793226814	49987.91776019862	0
49991.20423086804	50029.989168432476	0
50026.25973034724	50010.5650833099	0
49982.16330270223	49998.10186605435	0
50007.13541309917	50007.95622569247	0
49983.95748989525	50010.98829389653	0
49962.45221143677	50007.2760570099	0
50012.1000044754	49996.95407723872	0
50021.052185858316	49972.64330460891	0
49984.3085518675	50009.58683887556	0
49993.510659247964	49989.892241724825	0
50011.752156646566	50004.78944145074	0
49983.52563494623	50001.75016082405	0
49978.460538100626	49997.75242771528	0
50014.52143088854	49988.22950508876	0
50018.24137458081	49990.739344225905	0
49972.37989154419	50007.14160963748	0
50006.63472878829	49999.431527854525	0
50016.01207628755	50007.56525634756	0
49992.159033924385	49975.903792794095	0
50016.99256930141	49996.1277298885	0
50004.48312201096	50016.53523623439	0
50003.73362658861	50014.7511990841	0
49974.63211839188	49979.516263068035	0
50001.48585664339	49987.945459319424	0
50021.840174437224	49996.55115787979	0
49994.03666699587	50020.72279787452	0
50020.94362840362	50003.47457288229	0
49998.62700416022	50014.24645452575	0
49995.17512210399	50016.79463493951	0
50005.23037043188	50011.73729598273	0
49971.37117085837	49989.47221639413	0
49981.521518297865	49999.23994426472	0
49965.42437354049	50013.05953711824	0
50008.834474853866	50007.65616359565	0
50000.22266364497	49982.341419794524	0
50021.85104569774	50002.35034673412	0
49981.560701735485	49996.23068757506	0
50012.74701363594	49985.80192002436	0
49971.80503375848	49991.85551823733	0
50011.263172707324	50007.67989684717	0
49997.842192490825	49995.525909340686	0
49994.00690011958	50013.24210864979	0
49986.9534427898	50008.40761073288	0
49983.36103802528	50033.88309737791	0
50021.35608252024	49989.69815647043	0
49988.97845850354	49998.21097134659	0
49994.642367226574	49977.56378857998	0
50003.55488727248	50010.91109031009	0
49974.81667358894	50002.99823491594	0
50012.0645759029	50012.10464978939	0
49987.68602979314	50010.93503302086	0
50007.17280957686	49992.3085541642	0
49981.705499678246	50015.11060490018	0
49996.69556881796	50014.109138468055	0
49998.64670998637	49980.67626758387	0
50019.10045114579	49976.023584512244	0
50017.45835616199	49985.36377514416	0
49970.33294685764	50009.780079539814	0
49982.3735722141	50017.46739492288	0
50006.68958436496	49994.526210000105	0
50018.734070250706	49989.80705437178	0
50002.46857216815	49986.06925098604	0
50022.675958277854	49992.05708802764	0
50022.926585169895	50001.64972110677	0
49983.52862677752	50014.963717433006	0
49998.90581301964	49994.84596139951	0
50005.79092528655	50014.775009063815	0
50000.22661360575	49988.81757789523	0
49980.74425647727	49996.82260257941	0
49971.55135378028	49993.170189732235	0
49964.134354578964	50010.02551413979	0
50012.74411197212	50007.99878332312	0
49990.74377587022	49973.90298912179	0
49985.28964060534	50013.18698399553	0
50002.94614847365	50024.81554806511	0
50018.25121765347	50010.052068038465	0
49989.67279102292	50031.185116729364	0
50024.78778113604	50000.02968615381	0
49957.10144021539	50006.30757505217	0
50004.91798427541	50013.10522473025	0
49997.73721727142	50000.206776466686	0
49987.073785197594	49981.08982656079	0
49968.0433233723	50010.0828608519	0
50012.324460548836	49995.737823114214	0
49973.49292689296	50018.279391364136	0
49987.24555378543	50029.79294837929	0
49998.130607358624	49976.53703077404	0
50007.75675174732	49991.20943177642	0
49995.458395374444	49999.14344184725	0
50010.742096311136	49993.331644497855	0
49985.84573346792	49985.809309381766	0
50000.266877230206	50025.833258622944	0
50015.02347028834	50012.069686554314	0
49999.98576549963	50017.1888278349	0
49994.20623659825	50009.09252126425	0
50002.60633630994	50028.573161161155	0
49983.685760399516	49994.434229655286	0
49997.98413692526	49973.09937067709	0
50010.56374303187	50009.418935307316	0
50010.08479905599	50015.411645682536	0
49981.765431604974	50026.49109198164	0
50008.58410835759	49981.64823307443	0
49984.49931009959	50029.64027167754	0
50007.61917516849	50005.81807298415	0
49954.76580966707	50007.702943843884	0
49998.27241309566	49978.57915551045	0
50022.54566981191	49987.258173264716	0
50005.091519311456	50006.0974021464	0
50033.204334621514	50008.87278491397	0
49975.961106071736	50033.7681879828	0
50008.89909742184	50018.638205887495	0
50013.46930471949	49988.41976209015	0
50015.209385585105	50013.91423486294	0
50022.0337844933	49980.9584175392	0
49989.67638337026	50018.303126039296	0
50025.83946226305	49991.62136154643	0
50020.63370337653	50014.81552965945	0
50007.67840103903	49995.493720252845	0
49968.685987238656	50012.365807529546	0
50010.842442392815	49988.60160661161	0
49997.47090266504	49980.29339993033	0
50044.21592500692	50051.73657195391	11
50033.07262903072	50064.43600048488	11
50044.78311006999	50072.202681737814	11
50017.86294073439	50052.89105127773	11
50061.06970268053	50059.15353037597	11
50014.16398908658	50037.14174181512	11
50029.45163729464	50046.41688335289	11
50052.84847295759	50083.564644160964	11
50000.94337227616	50025.66917880584	11
50004.370146128305	50011.344491537486	11
50064.64541131113	50074.27953556001	11
50077.570233357284	50083.91635911179	11
49992.80323230467	49999.16027238942	11
49980.74859823278	50027.98352400018	11
50015.1976672314	50019.38485079388	11
50059.590732537115	50045.5574692577	11
50058.90218134577	50093.95774894154	11
50075.15322406919	50037.931376336564	11
49975.089982628415	50003.244331986236	11
50011.12868247746	49999.682596085804	11
50077.87553244652	50100.24353517025	11
50012.63875556208	50064.99145286816	11
50052.71918999879	50035.62357720867	11
49999.660228837834	50071.01883464032	11
49968.533823176076	50026.97217031188	11
49981.82409881622	49991.413533858744	11
49998.52917767819	50046.46977431985	11
50013.594338016	50081.64142274387	11
50034.38094720115	50032.34329661348	11
49950.58704313592	50024.992315516436	11
50073.651930846914	50054.69440163615	11
49965.38246750228	49994.52458608286	11
50037.01499210184	50081.64352026389	11
49973.54042663598	49982.375941291284	11
50064.77275786763	50030.73679151894	11
50028.58006597153	50091.26207539203	11
50001.91837759722	49984.12994455403	11
49939.407570759155	50015.395857163996	11
50016.26564754167	50095.01975615064	11
49997.91123310875	49972.32499517368	11
50053.52983565645	50017.73415660013	11
49985.79111723757	50052.00409377038	11
50015.92700936218	49962.72208299596	11
50022.080613700244	49951.86433226014	11
50092.99880348542	50089.74713008814	11
50086.50886108909	50053.30399742653	11
49945.32042426408	49997.26119337484	11
50092.47151684968	50110.08397468253	11
50028.461421650085	49977.92519957823	11
50038.41966432572	50101.43603192956	11
49941.310593138674	49985.408053545296	11
50037.37322685665	49988.282531892575	11
50053.704739509885	49976.15383709986	11
50021.583491295794	49993.78791805499	11
50024.99391640471	50075.5579554826	11
49985.18212626832	50067.32629158256	11
50051.13979447058	50105.89327833196	11
49987.8041436901	50018.219715777785	11
50035.00128062956	49948.53286956877	11
50077.66130171357	50123.24962629405	11
49926.40046111779	50026.106291691984	11
49959.84150713275	50036.7349220805	11
50083.395058608316	50071.21253701138	11
50068.097054895065	50015.566706984406	11
50096.58445276323	50124.98316523285	11
50054.20668425091	49952.89330201988	11
49961.50297415374	50049.86496000479	11
50040.9442970467	49964.15211874013	11
49986.0921947634	49962.03348078529	11
50105.55698701269	50107.89764447704	11
49983.250402168494	49945.91370076248	11
50080.61354213694	50025.597919369386	11
50104.25475720071	50095.75410579092	11
49964.206852925265	49971.19814452241	11
49970.27951962987	49933.69836230777	11
50069.00937270805	49980.64929577587	11
50040.300391810444	50119.25139200124	11
49946.27059050768	49970.63082754962	11
50063.89577563906	49963.57715388524	11
50086.63372950851	49984.84997249234	11
49973.767123195976	50042.24390904804	11
50102.38536447246	50059.327821796534	11
49995.11067742852	49949.43981298698	11
49920.77455718897	50040.899551274204	11
50019.779871936495	49934.63032372344	11
49954.44434270377	49982.66137750805	11
49961.327282642895	50010.48845157861	11
49932.552665851916	50047.41213300026	11
50000.43974089408	49936.356963104125	11
49993.052657562155	49917.40170789827	11
50064.403556163794	49935.59560567048	11
50121.55748383474	50063.196318083494	11
50025.324602002955	50112.00698931371	11
49925.45612174758	50006.56640956347	11
50048.480237387215	49922.567453537624	11
50028.01961555636	49915.49733096801	11
50079.39060841146	49926.50754355963	11
50065.68299643774	50105.17252671784	11
50021.38705401869	50126.55002063174	11
50039.72660326549	49934.08998089113	11
50052.39061276602	49992.627411170244	11
49987.65549904132	49980.80735164181	11
50079.105356675245	49998.37834476815	11
50112.26497583835	50077.41850741842	11
50119.289532687806	50045.606633819836	11
50087.58005921509	49970.38904769518	11
49943.5635681601	50058.640627202796	11
50104.31004136201	50142.33227406139	11
50103.581788777126	49980.211898563255	11
49950.624472251446	50075.415817894274	11
50115.66018494485	50099.49334474888	11
50060.689194831546	49919.58628822987	11
50112.49176855635	50157.49661335579	11
49908.30884190344	50032.11172586997	11
50117.042191161905	50118.11909451827	11
49924.8136650548	50067.15957647826	11
49948.60878428047	50046.94587003001	11
50046.54132988482	49907.99816018693	11
49985.81254992716	50085.628309870415	11
49956.79765513734	49927.13353833291	11
50023.32044073256	50008.89211159302	11
49919.26231302027	50054.66677200642	11
49902.99248374725	50046.4902602058	11
50135.162364133335	50107.13773629875	11
50133.439179308756	50057.661005719936	11
50102.97759951098	49992.322881740954	11
50103.47972257852	50038.65044761361	11
49964.61339147131	50070.673534550035	11
50011.4386970985	49975.154030884005	11
49934.57120988831	50034.901219334766	11
50135.118589570426	50072.84932679547	11
49912.632467729636	49995.92595772904	11
50032.41074586355	49901.89430956655	11
50093.44976111278	50001.640879717816	11
50012.11872026178	49916.57254772928	11
50133.10666634861	50126.097897879714	11
50086.45653157866	49912.14318747471	11
50064.68764959614	50002.92966217214	11
50071.1667353314	49952.15623735396	11
50038.76040732932	50007.80567767435	11
50108.49096265795	50172.83918800805	11
50140.56519012694	50136.85858943758	11
49893.292069207666	49989.30044927416	11
49968.61996861718	49950.41554363241	11
49909.96047247983	50016.941356768795	11
50051.98780817656	49940.88292551064	11
49989.151492941804	49929.08025236704	11
50113.86803095626	49987.14431792231	11
49958.6957465926	49959.87261528573	11
49892.17787192716	50027.53543921002	11
50087.98148451289	50015.83458628184	11
49899.25562311614	50059.08405762379	11
49898.6369201871	50076.32045172034	11
50004.78040786359	50100.30004956621	11
50080.65164538981	50139.7857272821	11
50121.26776708289	50130.60118270768	11
50075.386738230125	50151.46640558022	11
50123.03579886856	50032.071935727436	11
49978.854843148205	49919.62940417314	11
50076.388264960326	49939.84301348148	11
49912.57613785494	50067.063983204825	11
50090.938963640234	49942.079901074394	11
50121.08326914905	50145.13756024969	11
50072.104403511876	49904.48060030142	11
50063.56321351107	49887.8089803198	11
50005.32823344581	49900.36971477693	11
49927.21153588055	49989.74406383262	11
50143.94685782038	50152.1488765834	11
50057.47255688065	50142.57171786396	11
50021.60990602314	50144.829534205746	11
49999.52583407358	50083.62269609633	11
50066.053506949276	50167.47063294535	11
50060.073182459	50129.604238365435	11
50110.55750945449	49944.74789993112	11
50149.97632127185	50109.662436059145	11
50126.4783673387	49973.52306635727	11
50030.85200662319	50137.16961449626	11
49969.440085149756	50086.435989105026	11
50100.81156097233	49957.18356009093	11
50049.38086467872	49879.18145372637	11
50148.157074323106	50095.382112440224	11
50051.72385676839	49891.386944091544	11
50133.0065945339	50040.903804769696	11
50011.728578298425	50155.082352805584	11
49951.20295249093	50088.84505304656	11
50103.15982938218	50011.85943646034	11
49882.40285223836	50067.02613158104	11
50066.44719092698	50118.46150489483	11
50083.61815745148	49881.77467169953	11
49956.03064786761	50062.07035711778	11
50162.06661789809	50151.18000532241	11
50143.111952634164	50082.78852057204	11
49923.801909186965	49975.68768045727	11
50173.08934474059	50139.23018700017	11
50153.513667141735	50054.782502845504	11
50028.07411765678	50162.14782401851	11
50044.68256917934	50141.92930376026	11
50162.84096739592	50118.00987259614	11
50127.27086180758	50159.85642212864	11
50007.794988511654	49945.95533169286	11
49899.87552866055	49979.23157715996	11
49963.30546234903	50102.7828971235	11
50038.162903682656	49888.816130390915	11
49998.71609410669	50119.826352670534	11
49934.091505160424	49955.07572146069	11
50033.04676003125	49877.03398973402	11
49937.907214342784	50081.02770540081	11
50040.91531232707	50155.88910986153	11
49897.360456177135	50006.50444947359	11
50094.48680610842	50159.72790477344	11
50011.27696710978	50117.89212415535	11
50160.10460618845	50102.31851780468	11
50104.00318290797	49933.49916189131	11
49942.596031197674	49939.31630312791	11
50173.710080433346	50101.80916127817	11
50162.79136348604	50166.38280611808	11
50172.82065484559	50055.84113629166	11
49987.39393520716	49899.993603574905	11
49994.81056630423	50165.24831271987	11
50119.418144634605	50018.351121160376	11
49990.854815686354	50035.30557801374	11
49986.70619126887	50098.31626297764	11
49946.17643852209	50112.66833466672	11
49934.121715531255	50103.31620398765	11
50138.343298916276	50168.11694121555	11
50138.33127761618	50185.72514343884	11
50085.5329580041	49953.25011357587	11
49989.03246602956	50137.685751052544	11
50071.624522644655	50178.66872038545	11
50122.96451095806	49952.622169776805	11
50135.07818474644	50021.859575139875	11
49974.769414459806	49896.92413255046	11
49920.177074311	49949.23139851209	11
49929.08546694741	50089.534186704266	11
50125.50188190096	50172.46468254026	11
49914.811170174864	49935.99456534942	11
49997.00971562292	49890.263061694204	11
49915.85102788633	50087.63702794319	11
49876.990980100054	50079.04581297064	11
50092.544237723254	50144.9280079311	11
50177.014990634496	50173.600944494814	11
50054.233341062514	50163.01550049905	11
50045.10340866803	50180.59581343786	11
49901.18574040089	50091.281463723644	11
50103.049473325416	49874.04156072168	11
50012.970678616766	49886.08601709152	11
50060.51465599324	49901.31968452043	11
50180.30731003953	50188.10413307062	11
49973.40959292409	50059.695074709314	11
50027.38181504282	50184.51644236717	11
50100.24527606287	49898.350079346834	11
50135.969200749496	49955.26582743027	11
50168.02285220476	50191.40515193787	11
50114.915862027585	49899.85343085421	11
49967.45187349396	49915.478380118904	11
50145.93394629019	50066.130244606225	11
50001.305827921366	49960.088020888	11
50049.987205485384	50199.269285805225	11
50046.671026726806	49859.662808415385	11
49954.06640525094	49945.69301985878	11
50176.226332784376	50040.42181247676	11
50158.33242816251	50131.4021664804	11
50129.04181269432	49903.83100468771	11
49999.034358647914	50183.26753738992	11
50031.26824195523	49854.05549747228	11
50067.143443467554	50196.26724434456	11
50021.122120437525	49870.675876158675	11
49916.521757504546	50104.48875368664	11
50113.060004586594	49855.7655299868	11
49881.972893363374	50013.637348279655	11
49981.834301541334	49881.05403308327	11
50061.996907419416	49855.193467464465	11
50083.427549268665	50167.94150311987	11
50179.69937077474	50026.99810348599	11
50085.5074416697	50182.18737651011	11
50144.64343153142	49910.82335455573	11
49870.78595998086	50061.60900043837	11
50030.53171428676	50201.02759697536	11
49944.680659944344	49925.99766452579	11
50178.74067680622	50159.03432748876	11
50191.15471659013	50144.88715872627	11
49994.120103858	50149.90054149493	11
50188.38383587474	50205.926930826085	11
50106.95027473304	50188.825017740724	11
50194.72381352105	50132.0974901718	11
50175.48863836698	50082.76898178687	11
50199.48977939045	50113.621722367956	11
50125.55521475224	49850.54032899808	11
50147.819426720416	50043.02328394587	11
49996.45488996388	50201.56898575674	11
49901.952177425424	49927.161875928934	11
50004.32433986017	50137.747885207435	11
50160.311087979506	50203.18944513458	11
49982.55945176555	50181.47139533765	11
50117.284661084275	49916.95694532762	11
49967.96933155486	50194.31439392862	11
50194.11337585241	50080.75534777147	11
49863.42852129996	50081.29197090621	11
50158.98649888682	50074.01113521925	11
49985.599895268075	50214.76854146293	11
49930.5429690361	49916.60366483884	11
50154.957631032325	50023.70996874287	11
49861.10323614163	50053.73557452466	11
49871.32690648411	50031.53520388042	11
50094.25132003298	50201.10687087392	11
50126.094453538004	50088.909091721755	11
49854.49645520233	50024.570137426905	11
49961.29809590817	50183.50137498393	11
49980.07491823436	50150.0415644491	11
49969.07676844213	49881.785370707825	11
50148.37482021043	49948.27994068081	11
50083.47313904951	50195.734727718365	11
50046.27553378925	49845.38990509394	11
50021.910742945314	49841.46419846831	11
50114.13965894084	49868.89904275949	11
49858.68054303163	50038.5465714378	11
50158.318737446105	50177.864597008556	11
50186.33319361509	50092.352644534825	11
50208.55666115347	50076.52933505265	11
50128.486722165304	49922.43154719473	11
49886.05357535536	49968.32485890262	11
50017.55541176224	49901.33365159317	11
49969.10378042505	50170.06601440423	11
50034.04832610979	50019.714740560485	11
49970.06497957494	49865.83312788221	11
50125.10385877329	50196.302040347306	11
50217.695130763714	50087.96474019834	11
49968.42747493697	49852.829741510184	11
50010.648920910746	50192.64851131782	11
49848.5600625705	50046.413931843985	11
50137.5444244775	49939.339802539005	11
50099.20514542703	49885.95577389007	11
50182.33760061639	50070.98297785364	11
50123.3829634361	49938.11967513073	11
49884.50680459224	50043.233071193135	11
50091.027365935384	50032.428778505	11
50204.50628427277	50098.35308265234	11
49867.75020932613	49966.79405093525	11
50075.645482949694	49847.28880783263	11
50162.74377096162	50087.94932151071	11
49906.11136138811	49967.77249263839	11
49932.14326442588	49932.730142549415	11
50097.69922843974	50178.22688798005	11
49842.69177262982	50026.80484020114	11
49889.16668251189	49943.80931639479	11
49956.36570980692	49896.71267220649	11
50137.243925112525	49894.705950463256	11
50209.20365335513	50134.12733222134	11
50091.8029068836	49928.440708113165	11
49865.59032837418	50014.168228434064	11
50181.352217456224	50122.809178333104	11
49944.4212656001	50174.413442567	11
49951.47653292415	49846.91592511068	11
50163.39297502821	50037.657773877545	11
49930.48978648165	50181.104819952336	11
50222.41663762201	50104.86060938087	11
50012.9270412924	49855.02705773644	11
50087.26227174173	49857.06970687444	11
50184.002924050204	50015.61627584368	11
49927.844903689685	50116.03226505785	11
49955.20633503996	49911.215838940436	11
49923.604300889885	50165.435728182674	11
49965.84771083973	50136.72231267021	11
50222.17806797984	50068.19234830172	11
50036.09432261291	49835.101354640705	11
50130.17248903924	49989.23650101074	11
50201.2552082516	50021.60176900432	11
49855.469812181494	49972.821377246204	11
49851.1226439412	50007.097512540946	11
49977.13509726055	49839.14666867902	11
50160.476373156074	49899.298624107214	11
49876.76385847668	49982.493008569836	11
49845.54866112521	50079.242915634015	11
49832.11878342321	50049.95267548415	11
49816.34750592002	50063.16864696423	11
50077.90352929948	50207.860092541596	11
50176.89107510723	50210.562165261166	11
49960.82246101309	50150.80288002586	11
49896.207163330786	50106.11680874707	11
50075.81068235725	49865.20501151369	11
50212.756586286705	50007.02446356918	11
50147.396642216816	50208.42050829377	11
50227.787337290916	49993.53117101545	11
49950.55558878749	50160.090584165	11
50194.30193199576	50068.575238327525	11
49889.89412277661	50125.62734262923	11
49838.93576451455	49971.311659429266	11
50064.17271762063	50209.40473969501	11
50112.684772739296	49967.87159036704	11
49843.883949998686	50060.52814515158	11
50192.21064611961	50050.10009089805	11
50234.138173214465	50075.20075312072	11
49843.28788782515	49990.04372499869	11
50068.61799908352	50223.60096163344	11
49848.90933428461	49959.17243253917	11
50090.34963095342	49840.79112788765	11
49835.542396824756	49948.741291802035	11
49881.45025740304	50098.10297615142	11
50118.774540033795	49881.71499860845	11
50157.10694593464	50225.1812139212	11
50007.30502885806	50210.89914141368	11
50183.68655056466	50223.50919762729	11
50003.47108965803	49867.7438896719	11
49967.10160686234	50209.8557601816	11
50142.292928830444	49861.80173714659	11
50193.77974828508	50163.5370857397	11
49883.95667611003	49917.1839621033	11
49856.84378860392	50065.11570219125	11
50236.167767526254	50060.55274907133	11
50253.81568803134	50053.93638293798	11
49996.545020377955	50220.87267754202	11
50096.99737417156	49830.10990496528	11
49878.385159975674	49954.95003827857	11
50012.50427900206	50168.04672362983	11
49976.32675850246	50105.41803046953	11
49821.42908494965	49979.29814898932	11
49956.895222271414	49861.59960087281	11
50144.2237250085	50006.393669811536	11
50112.6706694715	49835.16817145836	11
50099.221591108675	49851.228642378504	11
49927.336534688286	50144.97725051689	11
50056.24971488278	50223.327808112015	11
50007.667703108695	49830.28408391286	11
49863.55548353619	49953.33004119793	11
50129.021728006104	49871.18710360466	11
49942.78647083908	49858.53134879819	11
49860.69234391784	49997.17464791209	11
49968.32906191729	50121.43166745947	11
49900.74224631414	49953.39793045676	11
50148.56949157817	49990.91707400249	11
50075.19763575065	50242.81742026337	11
50175.62537156964	50003.66246956028	11
49954.10910755283	50201.09460665235	11
50137.51138232066	50225.11286552057	11
50212.01917245787	50116.33694993626	11
49943.906844589845	49889.99044866495	11
49986.209525116756	50195.1623993857	11
50220.37992198425	50145.29498138353	11
50213.4935682517	50162.355479225625	11
49941.245528550426	50191.143275498616	11
50071.7562503914	50256.71760771291	11
50129.12145157114	50009.28954754831	11
50054.32482684139	50245.01428553051	11
50229.8989935419	50172.23684086646	11
49932.85405229222	49866.04858902723	11
50193.0154821223	50030.875051928	11
50242.33465120412	50181.61527730613	11
50151.61253258543	49965.22364565136	11
49943.72324075175	49871.68897521011	11
50006.98414765697	49842.30588661364	11
50092.1390525527	49810.81630859449	11
50091.9008004498	50246.28751376993	11
50220.36397909582	50023.899628461906	11
50060.941942198544	49836.368140766375	11
50041.87349773537	50229.656215742514	11
50163.74244975918	49882.096423725714	11
49849.24478567311	49940.89848936991	11
50219.15670028836	50051.339427634746	11
49970.302010490996	49826.599591993014	11
49871.925218085205	49938.53564242366	11
49888.518849395026	50142.632502477725	11
49912.04205842813	49982.92023581168	11
50051.30582887942	49826.976878831985	11
50044.26413176177	49813.24875882849	11
50206.39886162314	50151.72254878063	11
50089.45276493982	50224.443123253805	11
50164.64777153891	50215.361586329294	11
50075.473574443036	49822.92581759342	11
49936.22374828009	49846.39321383374	11
49961.51229600284	49816.425461275954	11
50200.97784099502	50222.088264158236	11
49921.032919293386	49837.05588396577	11
50067.73594334071	49811.46473748996	11
49832.41779705656	50069.54042883834	11
49912.88028813628	50183.74175670788	11
49925.10461176685	49851.27010509198	11
50102.268429720774	50239.42639885942	11
50080.35754203563	50268.056605695274	11
49975.045515258025	49802.17517769398	11
49934.9969380206	50127.110182088254	11
49804.15445625724	50063.68072204532	11
50153.62641531923	49853.179637164976	11
50057.07586545863	50178.245790972374	11
50114.22803424176	50254.41742526354	11
50024.82824514197	50232.45075805318	11
50199.742050218294	50181.29669725443	11
50062.08801211751	50153.70382190684	11
50221.06563588559	50184.92018043863	11
49859.85064375074	49925.851141230916	11
50205.016104059636	50043.95020228713	11
49863.144607832015	49911.73843870969	11
49831.016340050985	49990.49806879866	11
49908.92188067017	49850.12670667011	11
50032.6663578044	49817.74229648987	11
49958.53362954111	49832.28066841131	11
50128.4153985373	50208.73543873844	11
49884.578925259084	50001.05493301576	11
50211.47678819383	50210.115271719216	11
50199.175647879354	50193.988091046966	11
49988.52908785426	49821.75799487514	11
