# Supplementary material for: Abundant Topological Outliers in Social Media Data and Their Effect on Spatial Analysis
Source: PLoS One. 2016 Sep 9;11(9):e0162360. doi: 10.1371/journal.pone.0162360 (PMC5017681; doi:10.1371/journal.pone.0162360)
Supplement: S6 Dataset — See the respective attached file. (ZIP) [file pone.0162360.s006.zip › S6_overlap_swl/clust_13_22.csv]

50000.0	50000.0	0
50001.1199382742	50005.597232803535	0
50010.474073703306	50004.538835650805	0
49992.59330351276	50005.30010366702	0
49998.97978393994	50002.81568248988	0
49995.94433854478	50000.283501054924	0
49992.110046690934	49994.960676135706	0
50001.69172750674	49994.57444040063	0
50004.089583240035	50002.88217446919	0
49995.22015105517	50008.609882115925	0
50002.55073404207	49993.56360799795	0
49986.072168127575	49997.04184594443	0
50003.188169777386	50009.9058963167	0
50012.27525783438	49992.819765352564	0
50012.262513774476	49989.354148040744	0
49998.02118867848	50008.80627001903	0
49993.557594313854	50006.23561640466	0
49997.38944128892	50001.35532493175	0
49993.74842547102	50014.75506549149	0
49998.23968503435	50005.27065217079	0
50003.22125142318	50000.026961999516	0
50002.66845612155	50016.014489106456	0
49996.2912684585	50003.40999236742	0
49993.86713806728	50000.48736039716	0
50002.18471612465	50002.01162544507	0
49992.171524388265	50006.56961401369	0
50009.77186363497	49998.33913800016	0
49990.12856972812	50008.3087286591	0
49992.75834275438	49999.61132553548	0
50000.612712480484	49996.66863853376	0
49996.93869881451	50007.42426954709	0
49990.9573124268	49998.74455680348	0
49995.12813021465	50012.34964490406	0
49987.132816399535	50000.77841298042	0
49995.04622939411	50001.254507425205	0
49996.3518189633	49998.69148218202	0
49994.72286757851	50006.43666481398	0
50004.991603808936	50007.81247139701	0
49998.28891676479	49997.763041664824	0
50002.11006087792	50008.18226655358	0
49997.144179930016	49989.940910198144	0
49990.216027359624	50003.557911732714	0
50004.8382996796	49999.67581012021	0
50009.729321556355	49988.228197133496	0
50000.199954210955	50007.84356371471	0
49984.868450241316	50001.72764928467	0
50005.25378396498	49991.44544110929	0
50012.19437814406	50000.390381149926	0
49988.04893344996	49995.904611826896	0
50000.97171294396	50001.87618615546	0
50003.16859701153	50001.34186794273	0
49996.8205400242	50002.39747857786	0
50016.35653848915	49987.25542234889	0
50006.096174901984	50010.23095889712	0
49993.33550236973	49997.9139297533	0
50011.19002934476	50002.36431250059	0
49998.45984931102	50006.65695684455	0
50019.87468519033	49983.95720550682	0
50006.448840401084	49997.32346873195	0
50003.483634122094	50006.1099987375	0
50000.35234659256	50010.71421082459	0
50020.92058148781	49993.51767071989	0
50008.47578298118	49985.24545972329	0
50012.97116378821	49991.6961769247	0
49993.74796506671	49992.427417029416	0
49991.82516773376	49992.694590956104	0
50010.8124938929	49998.028114249224	0
49987.955751149355	49997.770027754355	0
49991.724628069634	50000.06228921305	0
49995.80643166333	50013.468969971	0
49993.380375235734	50016.55980591119	0
49991.201634813246	50005.408821551166	0
50004.525946402624	49989.78947725459	0
50007.720378466904	50000.492135651875	0
49992.7685793167	50011.0280228053	0
49987.159758849266	49996.84261681274	0
50014.02574978567	49996.18798372425	0
49984.32643570934	50004.57184983245	0
50019.639648138225	49988.9067237791	0
49989.4997473447	50007.36039035869	0
50013.91997383251	50009.37214947754	0
50004.58622819102	49995.15801530333	0
50005.85271576996	49989.50522008991	0
50015.47921159886	50003.75857515637	0
49996.39937650525	49993.39036016212	0
50001.0647897504	50004.010292953724	0
49986.027487069885	50006.27634010284	0
49987.260876982415	49991.042278530156	0
49999.78395213294	50006.223143715055	0
50005.5951472911	50002.242531785334	0
49994.95863623795	49990.98932230843	0
49995.970214808425	50011.21575680999	0
49998.74724789229	50000.301414385256	0
49995.76262299148	50005.347803119126	0
49985.78393825049	50003.32292956534	0
50007.42877995727	50004.03245223129	0
49992.96622310832	50014.11763760789	0
49994.55499953395	50010.948281901576	0
49983.915535437955	49992.4110437863	0
50008.8660950074	49978.749708719544	0
50013.7990956949	50003.00902758653	0
50008.5066603574	49980.605440097264	0
49999.61536353447	50001.38011543159	0
49999.92720012225	49999.00146537139	0
49984.44548889699	49998.69683486348	0
50002.482884739184	50003.040579738794	0
50016.024045681486	49994.94398923562	0
50003.36648616504	50004.322037109174	0
49988.738161772046	50017.689027507506	0
50003.539439997585	50008.933367662175	0
49994.49256234436	50019.33132076997	0
50005.85319903553	50016.693436037065	0
50002.48134869301	50006.34512799061	0
49993.523880528526	49996.86229670025	0
49988.034997579	50012.957727244124	0
50020.71389257763	49981.778924319464	0
49995.38804044498	49997.158702901135	0
50013.95022191785	49997.89115681875	0
49984.13772326518	49991.42872524563	0
50003.58552550782	50019.3121430576	0
49989.91037830248	49997.47012205967	0
50012.09890688885	50009.91283746573	0
49998.36748406831	49993.20199538089	0
49989.127843465685	49996.61911019781	0
49982.65034680979	49999.834836403585	0
49996.56500742211	49994.747294359564	0
49985.379552577164	50000.53127187064	0
50017.09675845898	49993.71089669888	0
50021.41356700267	50010.70370059395	0
49982.40342955259	49994.328994020594	0
50016.4869019828	49980.40359262994	0
50023.71775476843	50012.20330780786	0
50005.64968115003	49995.160253301765	0
49973.871359122015	49999.93485576274	0
49991.04769969644	50018.64712142673	0
49999.68945811258	49989.69377801033	0
50024.16967004485	49998.373773470084	0
50002.22080701014	49996.583511445446	0
49981.3376436746	49994.9974062802	0
49984.137410919924	50006.137292454296	0
49996.130313645284	50019.87582555533	0
49984.51107861298	49990.24442534623	0
50006.568329781825	49987.41605597233	0
50001.265128160514	50015.41691763768	0
49994.71701353506	50015.249262662495	0
49984.049094679925	50002.930402503676	0
50007.33751108774	49981.8758819164	0
49990.53033617756	50001.14600459991	0
50016.78128835845	49973.40706114249	0
49993.95433979805	49991.08775145235	0
50020.50775026029	49998.11343636441	0
50000.36685129092	49992.305125517465	0
50025.412902998294	49985.28219532157	0
50011.811277040055	50005.8423952594	0
50005.650122642444	50018.556061829826	0
50000.10513937223	50004.37368352619	0
49997.312147224504	49999.09697793524	0
50007.98935284791	49996.53957427053	0
50002.08677570072	50010.85949233453	0
49986.699023909634	49994.97925279905	0
49985.61698965447	49991.72042149556	0
49982.103822344194	50003.015963724676	0
50017.46227211739	50006.10305446117	0
49995.381477958945	50002.40666228191	0
50011.97582092875	49999.282779231835	0
50008.063404920314	50009.83952207464	0
50013.46450656	49984.93900585626	0
49991.29771770397	50013.528169385616	0
49990.72512365944	50014.788818904555	0
49988.34248722313	50003.84700004693	0
49978.86050890926	50004.459502539525	0
49992.91864707092	50012.72445101887	0
50001.84787568867	49990.60674350676	0
50004.63839490317	50017.67334490595	0
49985.1248169725	50007.29216522827	0
49993.17341765991	49987.23628058628	0
49993.857411968136	50017.57636704799	0
50019.0152945883	49986.98070871417	0
49998.41475540304	49991.03758824367	0
49972.09249794468	50008.2640976498	0
49993.10918587191	50001.86801828644	0
49993.00955253663	50003.3707764521	0
49984.194173076576	50018.57796040268	0
49988.37111772968	49985.660734294215	0
50001.68402032854	50019.222658424515	0
50001.185520989595	50017.05278349851	0
49989.66815837991	49993.68744920904	0
50004.177711652395	49985.70662376911	0
50018.82869206279	49999.52190675685	0
49985.443533641	49996.21552947299	0
50016.38826833475	50012.74464866587	0
50017.914900136435	49980.502944041815	0
50014.39181755627	50017.85709331672	0
50018.95202462218	49985.56744633257	0
49997.36448100937	50005.91903864351	0
50018.96796534248	50005.16627708392	0
50011.90539425546	49988.111134330444	0
49996.546614288876	49996.795399916264	0
49963.08142993959	50006.26759739082	0
50008.2356600962	50002.43606836597	0
49998.63921899667	49988.79814231758	0
50005.75242938296	50004.17089970687	0
49998.376769049384	50010.6689754653	0
50008.42442695799	49998.31820524386	0
50004.508050526805	49983.47349690265	0
49987.17050041002	49988.9025554235	0
50009.18109265108	49992.22014886556	0
50004.879056196725	49986.61034885251	0
50014.915422483675	49977.07720187199	0
49990.130907603474	50004.80258105486	0
49984.6703277626	49988.74133172314	0
50007.52672577151	50012.93686597503	0
50003.49650970437	50012.38108186982	0
49989.06725250327	50015.3378129636	0
50024.98456411381	50006.06013812308	0
49991.80368593366	49990.462414806636	0
50000.77352016364	49989.79042744623	0
49988.90719015552	50002.71719901248	0
49984.039032220186	49996.676878046324	0
50012.847622088455	49998.36249454505	0
50006.350126348494	49990.98155319997	0
49991.05034624591	50004.198767952716	0
50011.88431427771	50008.83624177822	0
49985.19374747098	50005.49928007464	0
49984.81310954273	50026.06287728749	0
50006.21977860447	50012.16129787784	0
49986.47489642977	49999.4317940804	0
49980.36605421916	50000.95789397295	0
49994.234345594574	49999.2532348494	0
49987.04825099607	50001.832824486286	0
49991.43071227722	49984.226381594905	0
50000.695373251256	50020.70674782014	0
49977.13180553174	50003.37505285267	0
49988.62903234035	50005.177123215675	0
49979.89567759436	50002.4937618266	0
50008.01262186424	49983.679359629714	0
50030.579860834	49998.08369322793	0
50003.089884360816	49981.16884909539	0
50024.37014218025	49982.08487044395	0
49983.90656666351	50026.928564756556	0
49964.314383131496	50014.1377602163	0
49993.20228802501	50009.89883245395	0
49988.35846928065	49994.74515624361	0
49974.56068759045	50004.79214296714	0
50014.41609705478	49979.75520468273	0
49991.174539429005	50006.969037631694	0
49989.155636819094	50000.54506709529	0
49982.544533415894	50024.606837722065	0
49994.92587873124	49988.20647099332	0
49991.308890379405	50009.11640038469	0
50011.281064215545	49984.921503686244	0
49989.75789397745	49987.457219427255	0
50008.221414162435	50012.20209665073	0
50013.621088465676	49978.83287026756	0
49985.19186980337	49992.980264506536	0
49992.32125134785	49989.032611767434	0
50014.674771463535	49999.908761826504	0
49997.68841019571	49983.69681048847	0
50015.382964093515	49974.88611401902	0
49974.646961190396	49999.20360856275	0
49993.622733056916	50004.394124466075	0
49996.18215660206	49990.57420118714	0
49990.531939051354	50002.542578106964	0
49995.628193938675	49992.49588250879	0
50021.47129342551	49969.80051040332	0
49963.43332412238	50009.15111641512	0
50005.631109868045	49981.978888305464	0
50016.42316313038	50001.98515059546	0
49980.96052567742	50020.686115295306	0
50014.72496783221	49986.0471516237	0
49983.5417594323	49995.75678905932	0
49993.07010199822	50029.18300593349	0
49997.88200827209	49991.896996510884	0
49982.946899317554	50009.619161594186	0
50002.15424062545	50000.4773237086	0
49991.00394052615	49996.04070296146	0
50031.56106314288	50012.96897761344	0
50026.88381878394	49996.47826587183	0
49984.03994023804	49986.15198562376	0
49987.28963664043	50020.60062188324	0
50013.90791418998	50004.26976645357	0
49983.08076631143	49991.201045514004	0
50022.11073926888	49967.124204367305	0
50010.73215520759	49996.40090077004	0
49996.054670956706	50006.56227185395	0
49995.70387124523	49986.98770630229	0
50007.941107878476	50018.039088252415	0
50002.0192275201	49982.59943772668	0
49992.05158923507	50010.26029829259	0
50027.93304776287	50005.78420573993	0
49982.89182072447	49989.6455582383	0
49998.64668225386	50018.43203433023	0
50013.62737578455	49989.94661316443	0
49993.08509566163	49988.31637596258	0
49989.81805414489	49991.931824775784	0
49997.76086401288	49987.90124568716	0
49988.69996163046	50009.713207319626	0
49985.80025773397	50018.196075051266	0
49984.54357744596	49987.1594216123	0
50006.59958761954	49972.297102456854	0
49984.82793631655	50022.262719026876	0
50009.686765035396	50012.49651623412	0
50005.67540109913	49998.77026419197	0
49998.76553220897	50009.60097154551	0
49991.720902063105	50001.874151299206	0
49995.344981691764	50003.769781086085	0
50000.779533303816	50006.55995037668	0
50003.69493811055	49982.743629087825	0
50002.270752389726	49997.78815897597	0
50027.570700147895	49993.28160735885	0
49976.52404899746	49992.70823713537	0
49998.92765844171	49982.472509075604	0
49994.93953583841	49994.87526102259	0
50009.450371016355	49984.56460257237	0
49988.154083484755	49999.52040214659	0
49999.394387052766	50014.98009375397	0
49978.547517703526	50000.09883902086	0
49977.2653315401	50000.844206454574	0
49998.90667228046	50008.20905964552	0
49991.6637407009	49985.60237193076	0
49996.812852085255	49991.85268425626	0
50010.361860965386	50000.785222744336	0
50015.982394048064	50025.712936463955	0
49980.52196003663	49992.07084033371	0
50031.62064003572	50018.88854821377	0
50008.9961750777	49996.41672377975	0
49987.61931332246	50006.2850009189	0
49976.108964526924	49990.178279804175	0
50023.926871643285	49997.28176746767	0
50019.938527361184	49994.309713364564	0
50000.35731265099	50002.84047830652	0
49993.60333916049	50007.42141270693	0
50023.25337906322	49995.00581889214	0
50002.075911878404	50005.261111667336	0
49991.96428640682	50014.48773082656	0
49985.479854508725	50004.39257273865	0
49980.523275281885	50010.645308643936	0
50001.43088150619	49983.63567861773	0
50010.12290986445	50002.12243553688	0
49967.36856159413	50003.35500522987	0
50002.53163693798	49987.2817417695	0
49958.51475070698	50007.728524315105	0
50011.38108761024	50001.03297300693	0
49981.69861163078	49992.37124347021	0
49989.76191395739	49999.01550114256	0
50010.464523219016	49992.24245972176	0
50026.519101309525	50000.02798517489	0
50012.28382736543	49984.83474359573	0
49989.42265260656	49983.96844532203	0
49984.23840069896	49997.66761618687	0
49985.550927108794	49986.82666453693	0
50021.497478391924	49994.63200883348	0
50019.51522702777	50003.991941070715	0
49997.68469127628	49986.69892490847	0
50017.52555436652	50007.437281765255	0
49996.923835170724	50009.65263753655	0
49980.798506964515	49985.652067432005	0
50017.90091994998	49982.2521155558	0
49990.37161102477	50017.07697390062	0
49988.90511406528	49992.75445658593	0
50017.32112340442	49965.353068070195	0
49991.01257760791	50023.468584741226	0
50025.8875906799	49994.35984820899	0
49986.1918187451	50023.68497230164	0
50013.15743500942	49983.78458207533	0
49992.8456436454	49993.0203413024	0
49979.75815741602	50012.571960582	0
50009.70308924862	49979.83589096704	0
49985.30046070793	50021.08763342582	0
49978.359205601315	50034.878715319064	0
49990.92884580327	50011.163169812375	0
50007.772940196795	50007.064996400484	0
49985.22103137368	50016.08668389368	0
50009.59707490614	49993.95697076497	0
50017.70003800679	50001.97785272779	0
49983.797748258876	50023.64017913821	0
49990.26735697697	50010.258346329596	0
49987.64568629228	49992.33821425586	0
49988.52793226814	49987.91776019862	0
49991.20423086804	50029.989168432476	0
50026.25973034724	50010.5650833099	0
49982.16330270223	49998.10186605435	0
50007.13541309917	50007.95622569247	0
49983.95748989525	50010.98829389653	0
49962.45221143677	50007.2760570099	0
50012.1000044754	49996.95407723872	0
50021.052185858316	49972.64330460891	0
49984.3085518675	50009.58683887556	0
49993.510659247964	49989.892241724825	0
50011.752156646566	50004.78944145074	0
49983.52563494623	50001.75016082405	0
49978.460538100626	49997.75242771528	0
50014.52143088854	49988.22950508876	0
50018.24137458081	49990.739344225905	0
49972.37989154419	50007.14160963748	0
50006.63472878829	49999.431527854525	0
50016.01207628755	50007.56525634756	0
49992.159033924385	49975.903792794095	0
50016.99256930141	49996.1277298885	0
50004.48312201096	50016.53523623439	0
50003.73362658861	50014.7511990841	0
49974.63211839188	49979.516263068035	0
50001.48585664339	49987.945459319424	0
50021.840174437224	49996.55115787979	0
49994.03666699587	50020.72279787452	0
50020.94362840362	50003.47457288229	0
49998.62700416022	50014.24645452575	0
49995.17512210399	50016.79463493951	0
50005.23037043188	50011.73729598273	0
49971.37117085837	49989.47221639413	0
49981.521518297865	49999.23994426472	0
49965.42437354049	50013.05953711824	0
50008.834474853866	50007.65616359565	0
50000.22266364497	49982.341419794524	0
50021.85104569774	50002.35034673412	0
49981.560701735485	49996.23068757506	0
50012.74701363594	49985.80192002436	0
49971.80503375848	49991.85551823733	0
50011.263172707324	50007.67989684717	0
49997.842192490825	49995.525909340686	0
49994.00690011958	50013.24210864979	0
49986.9534427898	50008.40761073288	0
49983.36103802528	50033.88309737791	0
50021.35608252024	49989.69815647043	0
49988.97845850354	49998.21097134659	0
49994.642367226574	49977.56378857998	0
50003.55488727248	50010.91109031009	0
49974.81667358894	50002.99823491594	0
50012.0645759029	50012.10464978939	0
49987.68602979314	50010.93503302086	0
50007.17280957686	49992.3085541642	0
49981.705499678246	50015.11060490018	0
49996.69556881796	50014.109138468055	0
49998.64670998637	49980.67626758387	0
50019.10045114579	49976.023584512244	0
50017.45835616199	49985.36377514416	0
49970.33294685764	50009.780079539814	0
49982.3735722141	50017.46739492288	0
50006.68958436496	49994.526210000105	0
50018.734070250706	49989.80705437178	0
50002.46857216815	49986.06925098604	0
50022.675958277854	49992.05708802764	0
50022.926585169895	50001.64972110677	0
49983.52862677752	50014.963717433006	0
49998.90581301964	49994.84596139951	0
50005.79092528655	50014.775009063815	0
50000.22661360575	49988.81757789523	0
49980.74425647727	49996.82260257941	0
49971.55135378028	49993.170189732235	0
49964.134354578964	50010.02551413979	0
50012.74411197212	50007.99878332312	0
49990.74377587022	49973.90298912179	0
49985.28964060534	50013.18698399553	0
50002.94614847365	50024.81554806511	0
50018.25121765347	50010.052068038465	0
49989.67279102292	50031.185116729364	0
50024.78778113604	50000.02968615381	0
49957.10144021539	50006.30757505217	0
50004.91798427541	50013.10522473025	0
49997.73721727142	50000.206776466686	0
49987.073785197594	49981.08982656079	0
49968.0433233723	50010.0828608519	0
50012.324460548836	49995.737823114214	0
49973.49292689296	50018.279391364136	0
49987.24555378543	50029.79294837929	0
49998.130607358624	49976.53703077404	0
50007.75675174732	49991.20943177642	0
49995.458395374444	49999.14344184725	0
50010.742096311136	49993.331644497855	0
49985.84573346792	49985.809309381766	0
50000.266877230206	50025.833258622944	0
50015.02347028834	50012.069686554314	0
49999.98576549963	50017.1888278349	0
49994.20623659825	50009.09252126425	0
50002.60633630994	50028.573161161155	0
49983.685760399516	49994.434229655286	0
49997.98413692526	49973.09937067709	0
50010.56374303187	50009.418935307316	0
50010.08479905599	50015.411645682536	0
49981.765431604974	50026.49109198164	0
50008.58410835759	49981.64823307443	0
49984.49931009959	50029.64027167754	0
50007.61917516849	50005.81807298415	0
49954.76580966707	50007.702943843884	0
49998.27241309566	49978.57915551045	0
50022.54566981191	49987.258173264716	0
50005.091519311456	50006.0974021464	0
50033.204334621514	50008.87278491397	0
49975.961106071736	50033.7681879828	0
50008.89909742184	50018.638205887495	0
50013.46930471949	49988.41976209015	0
50015.209385585105	50013.91423486294	0
50022.0337844933	49980.9584175392	0
49989.67638337026	50018.303126039296	0
50025.83946226305	49991.62136154643	0
50020.63370337653	50014.81552965945	0
50007.67840103903	49995.493720252845	0
49968.685987238656	50012.365807529546	0
50010.842442392815	49988.60160661161	0
49997.47090266504	49980.29339993033	0
49974.803313074735	49998.41675906103	12
49958.566866072055	49990.90002097796	12
49962.821685355826	49974.11139619097	12
49990.94058006497	50004.56653954389	12
49973.127162879566	49962.68739635161	12
49986.350448740224	49948.77278042842	12
50006.73730341119	50005.445028088325	12
49970.69835055863	49936.3970641338	12
49960.01873980896	49918.31078655178	12
49989.40763996977	49975.85871029901	12
49993.69510545386	49991.712921358965	12
49956.50831814063	49949.765126464496	12
49964.454723524046	49903.00129047363	12
50003.850728409074	49972.31496434736	12
49949.26173708833	49909.12077492857	12
49941.437298878576	49954.46550899941	12
50012.38702798598	49985.97822170108	12
49944.72786464522	49980.51903594727	12
49927.14979577893	49982.54396452295	12
49967.81049402036	50014.01487941288	12
50022.8972764735	49999.7633712012	12
49986.75098069818	49934.36522121996	12
49961.95959636756	50033.91651570657	12
49977.680948159395	49915.13876217443	12
49905.78461561711	49987.50052623157	12
49925.27550333647	49955.395807032786	12
49945.46348819994	49993.84878533951	12
49893.75158871723	49996.02727485587	12
49955.65047206781	49935.19735220248	12
49890.06204183774	49975.68008574301	12
49938.64134325648	49967.47035251147	12
49916.299131301734	49968.10115461111	12
49982.41127843085	50032.387773610324	12
50030.889194307216	50018.5184047344	12
49984.77978686293	50018.42413837908	12
49923.52671287882	50000.97853215808	12
49953.45815697497	49889.0840840588	12
49947.00475798668	50049.20962685389	12
49978.209259973046	49983.50896847379	12
50037.1313586852	49985.6966835527	12
50034.76237711307	50031.748617653364	12
50025.02051813564	49974.18366111848	12
49979.283662291324	49901.57699950858	12
49984.03109762431	50052.51579021319	12
49971.00590637861	49880.97695417249	12
49998.33445809104	50023.39024254687	12
49918.68085214398	49942.206917090705	12
49939.78017700085	49898.01792295913	12
49978.317524771475	50070.95973887586	12
49954.16498487577	50004.9389575457	12
49993.87282437946	50068.02319193478	12
49955.63884596915	50067.43277100988	12
49947.34516623837	50030.532367975815	12
49879.03192424435	49956.73436749259	12
49938.389937835105	49922.00692992445	12
49949.12796106954	50083.116899808665	12
49941.01570265667	50098.5372957886	12
49904.080725306056	49974.04883083097	12
49873.928626977984	49995.60034092764	12
50011.27927904383	49958.545740076355	12
50037.17122133584	50001.40723827341	12
49939.68905765116	50013.93143270079	12
49876.80710384144	49982.29644473962	12
50021.21736746417	50034.86423998232	12
49859.656474221505	49992.59873375277	12
49987.34733608471	50087.09368113556	12
50000.82369328021	49919.697369614354	12
49960.39625097215	50095.80749786773	12
49987.2809452479	50108.79366028954	12
50001.5163333414	49940.63171093723	12
49967.0704154425	50109.885649579155	12
49899.46244751843	49941.620982385226	12
49909.6103547978	49929.26224590635	12
49946.17129670699	49873.035186200264	12
49952.33544627074	50119.99624840289	12
49924.53094967387	49892.68535500516	12
49929.113640915544	49932.88955759234	12
49969.82298117501	50084.17866706616	12
50047.539574439055	50048.70495539187	12
50045.008144478954	50066.2094984026	12
49935.50402695314	50115.45007042731	12
50013.42171559078	50046.066308239446	12
50002.66345805341	50109.1874238868	12
50015.784515556195	49941.436331636374	12
49923.156594802305	49908.52544836401	12
49903.38072151227	49897.39241350112	12
49915.92038646429	50013.62382251649	12
49898.302705901035	50021.2918852173	12
49913.11926919519	50032.28490801767	12
49933.59677462333	50070.408266268285	12
49892.345358406645	49953.582370731645	12
50061.98526119733	50076.682466935476	12
50023.68403320845	50109.96040529304	12
50026.15497793293	50062.98331224772	12
50080.40139937903	50084.340376282635	12
50021.49270653673	50077.64488400874	12
50034.137499769655	50088.458850150324	12
50042.57920057733	50102.73475571579	12
50043.46310158974	50123.73482909803	12
49981.46332758276	50123.98987064796	12
49908.86049528796	49915.39943478523	12
50004.27711072724	50122.93590668868	12
50060.8952101914	50060.864686733476	12
49893.81912059962	49928.452424219315	12
49882.244454651496	49939.96347818689	12
49924.407406426	50085.05132568566	12
49941.55483146901	49940.61564058246	12
49992.768198018995	49904.63851282469	12
50014.61969768874	50017.35937508904	12
50016.17460813585	50128.872577608396	12
50017.181049997045	49909.88648354035	12
49874.68170665607	49928.75797198639	12
50028.85496944664	49958.09818230575	12
50056.46875744044	50130.43511774653	12
50029.84716118278	49936.368864324	12
50070.39223563777	50145.45300614496	12
50042.06351289012	49957.15840573951	12
49953.57975318296	49963.11126052799	12
50060.46521326694	50043.38368067551	12
50075.83858290783	50096.953261343486	12
49951.86681815276	50138.00044539833	12
50007.62634384756	50083.39074525448	12
50089.64237156148	50113.30007647493	12
49934.66870780807	50035.24044346564	12
50077.50129298093	50131.7627950675	12
50076.268718092906	50067.60598078538	12
50108.15432119025	50123.33187031595	12
50047.55031302196	50084.40698265821	12
49997.106673741866	50137.30405317556	12
50033.86756178032	49923.230607316575	12
50070.30793934955	50161.46341507147	12
50050.52845202131	49984.01679445458	12
49958.39762566488	49861.148448491396	12
49867.90013723512	49970.07951909746	12
50052.15220666053	49934.22279024304	12
50054.580268804	49950.86843156512	12
50011.28930012396	50141.05411089707	12
49970.767544569964	49867.84476188236	12
50008.71229505917	49898.55192512753	12
49901.08505960824	50006.8113971459	12
49877.65202267568	50018.284875138874	12
50104.00317855103	50110.13151488741	12
49865.15257190634	50006.970939268365	12
50059.842120417125	50091.45806577385	12
50094.436905925424	50073.298252665154	12
49966.69868658184	50056.701958196645	12
49984.11927336369	49876.24772407868	12
49976.2042874317	50099.04791546151	12
50061.80019019107	50112.6683243045	12
50096.2098412709	50094.260396323705	12
49840.170281205625	49988.49543282479	12
50076.02781658057	50050.107966310235	12
50058.889103432295	50152.00013347368	12
49907.83446241063	50077.28020707054	12
49880.53797763905	50030.99653149698	12
49924.13227994027	50124.7312459841	12
49927.91446122115	50022.00722361803	12
49964.606269309734	50147.01444199467	12
49860.25509254579	50022.91519626779	12
50055.568564890484	49967.36497897219	12
49997.443074217124	49956.1291552431	12
49913.61681369606	50051.57571369521	12
50001.30305044069	50051.39294665833	12
49951.59199448579	50106.17522532811	12
49892.298770545116	50081.47975237536	12
49981.16386927384	49854.33988401329	12
50034.34016113028	50137.031627255834	12
49979.29522966221	50144.34586006175	12
49965.93974192342	50132.731216505585	12
49924.80158718519	49875.57279301761	12
49999.55576913242	49860.55678408602	12
49846.23398350353	50008.03053130794	12
49866.10326608105	49947.419548963124	12
49876.76792300242	49912.106616079785	12
50075.940264345925	50110.90120512663	12
50059.6048806869	49998.751070643724	12
50013.91536861064	50098.95767047722	12
49955.03775765545	50159.64417491574	12
49937.100107889564	50153.59499770043	12
49921.451245196055	49858.10119136397	12
50023.574961658625	50154.651992908264	12
49990.79776785389	50160.03032735946	12
50072.81212503525	50035.04577732182	12
49912.72339669656	50093.76044693073	12
49920.64218542124	50066.02301916868	12
50054.17089864651	50027.491291725695	12
49889.84696908422	49900.557780956275	12
49848.31859868819	50038.77816721099	12
50027.50761499978	50046.61360192478	12
49938.68408816204	49884.92134230775	12
50112.80347225386	50085.01681200633	12
50063.04518648815	49921.43878504037	12
49884.238629487336	50005.57046123313	12
49923.706583548585	50163.658953403254	12
49881.7813620075	49886.408610063765	12
49918.102451847124	50109.672029142144	12
50068.09377743243	49903.431989015684	12
49886.00727390284	50048.37890135349	12
49994.32279944799	49848.31090400796	12
49853.29059677599	49973.37494672588	12
49832.05190562919	50007.68481785312	12
49907.21763862202	49958.72459780819	12
49998.84798855074	49888.719203268156	12
50029.24748140999	49894.84755158493	12
50112.52505272539	50135.796854707405	12
50065.76705415091	49978.47580344144	12
49842.031366929295	49963.179830408924	12
50125.22679622166	50114.065305052936	12
50143.064784007656	50120.70242089957	12
49839.48691380442	50023.86837038021	12
50051.96341574607	49912.07184444978	12
50077.83429816068	49995.17454647289	12
49903.01250903309	50040.767497132125	12
50152.51069755981	50138.973723665316	12
50056.63417300648	50168.09960009044	12
50126.36339628122	50135.665559214416	12
50115.472116351186	50150.07981669762	12
49925.815161884166	49842.95804886281	12
50073.84650126426	50019.77505809561	12
50026.40007867379	50176.41258255506	12
50072.503568373904	50183.01432745141	12
50046.672674496214	50158.31663591798	12
50086.678006490074	50152.23660958896	12
49828.74836411823	50039.553539475855	12
50041.15574152315	50177.28612411642	12
50090.43738173885	50134.9484771516	12
50042.62953585039	49970.61684504943	12
49971.99330646096	50165.50300894209	12
49929.07744225892	50048.671358664156	12
50089.38752135551	50177.28723445037	12
49830.158580630465	50058.87125715673	12
49896.562286794026	50067.6484536334	12
50009.23874037067	50155.973739908324	12
49934.84039027509	49863.19596981037	12
50029.59975600522	50189.399127519675	12
49841.39467634629	49948.106503406765	12
49867.567988033086	49877.09665379743	12
49909.187550432194	49846.17789231822	12
49898.48893149451	49855.22755206173	12
49895.523755148046	49913.59292432505	12
49908.43775305177	49826.55261825266	12
50095.67765323952	50054.866526488	12
49935.9765328933	49833.33294838033	12
50108.051830034885	50039.80024705672	12
49942.31567773976	50171.02377004913	12
49967.30992355013	50179.309771958135	12
50112.861482023836	50026.615634632566	12
49873.7948774373	50076.94888803342	12
50008.65419462555	49834.018525079715	12
50078.88507053929	49891.555788915364	12
49985.48780614689	49837.70980333069	12
50079.671453464536	49910.78240116994	12
50135.95705801812	50155.025615172504	12
50088.53132563001	50192.21229255413	12
50022.07555821091	49874.71919552589	12
49996.794453269744	50178.02871290318	12
49969.82322440907	49828.5912881753	12
49825.8812034693	49956.6708206643	12
49903.948425736955	50116.16244163858	12
49842.22478345359	50071.61561784069	12
49909.70759207241	50132.09621125773	12
49815.50047169747	50061.88811470621	12
50085.893985426854	49984.79817748232	12
49854.33747422683	49934.22553250664	12
50105.3393424014	50169.71194422259	12
50014.571134551676	50187.00642205127	12
50011.84601407933	49928.87028671062	12
50119.20819139274	50165.570924960324	12
49907.2904139183	50170.242978151764	12
50035.07096247024	50165.72159610078	12
50092.22907859899	50020.62549788621	12
49853.52367293504	49882.15039520524	12
49842.77200445387	49923.38201228458	12
49994.24595394495	50039.77387439298	12
49861.66585076774	50069.0437128458	12
50016.38581200479	49846.750354542186	12
49895.73286524842	50097.69462841207	12
49877.183690501355	49860.65427086537	12
50045.94980232802	49888.91254853018	12
50125.648810291226	50044.432253404186	12
49905.66919483869	49883.16318187182	12
50074.18609055874	49965.18000620623	12
50122.60844680966	50015.69459906775	12
50036.36692459223	49908.58714883026	12
50142.35392112572	50037.20261746515	12
49922.99128508923	50143.21615259326	12
50010.8460219952	50066.340676409935	12
49982.07834012122	50177.325601311444	12
49881.18895728273	50098.55963343356	12
49906.761918233795	50151.14934365255	12
49849.05986119113	49899.08417477378	12
49893.64327172506	50177.55390665938	12
50088.804843396654	50037.76575502087	12
50144.51506044894	50024.36501331774	12
50105.860061716565	50011.52761148371	12
49885.29548352338	50167.35167899935	12
49908.184603325026	49865.27370046454	12
49867.80771156794	50049.7258763195	12
49814.551741691896	50035.792160901445	12
50161.9382189997	50021.113704991025	12
50139.90104303812	50135.01645978497	12
50156.66399267764	50151.97186833307	12
49933.19417337651	50185.11580634868	12
50128.91961459579	50027.935381666146	12
50034.65979270324	49867.08064355757	12
50098.161815523694	49969.07069159119	12
49860.874164641136	49919.80815444231	12
50007.85810292137	49815.64096265536	12
50005.568656515745	49876.7470037445	12
50068.91477382991	49878.213201806735	12
50138.784836049395	50099.82538721953	12
50179.66509113959	50016.2609904857	12
50169.774242950036	50000.99866792591	12
49969.83129462251	49949.7351693988	12
50151.81806145737	49998.49444510421	12
50188.67582428751	50026.347909534226	12
50022.395296975636	49821.06630294626	12
50132.77167354766	49993.7764520379	12
49869.21921697786	50172.428784629745	12
49921.110523984345	50190.48150641446	12
49859.17460133446	50089.345521278214	12
50078.992874049545	49925.853639920235	12
50153.38635549591	50049.021610620155	12
50170.588586009544	50031.44416081768	12
50102.11470110418	50194.3866237001	12
50006.64905286174	50168.96872980577	12
49940.05448002897	49849.07195245227	12
49993.5253872227	50193.04730128147	12
50069.47493865984	49952.36530457729	12
49999.42072345845	50095.290053526085	12
49949.308096793466	50183.565029500016	12
49850.42872435363	50105.55266686415	12
49959.355947846074	49840.3383841569	12
50209.99271500219	50024.39092404351	12
49857.268667457545	50184.888336526914	12
50168.446277155315	50133.901051615256	12
50118.747304982026	50064.32555353651	12
49868.08536078087	49893.937592614224	12
49871.11552320265	50185.980749822775	12
49878.639700045074	50060.72046477212	12
50090.22346569562	50004.710080579374	12
49873.30361882949	50108.92510022564	12
50102.33848697818	50150.72026640118	12
49833.79665484056	49909.17531717725	12
49831.58795163491	49938.82823280731	12
49887.93335270212	50110.4907413643	12
49821.53648756009	50019.99953806666	12
49812.26664673227	49956.258472915135	12
49886.11901067802	49847.8469825554	12
50138.37845564488	50055.31938081323	12
49891.62587890292	49875.24014840849	12
49996.77508040643	49806.52802656745	12
50082.9071272567	49874.520715583734	12
49991.371970833796	49789.24082476171	12
49874.040100092556	50128.46727373567	12
49839.38528266992	50090.847208521154	12
50122.08214925737	49977.187954275054	12
50033.09125143012	50210.83559419514	12
49856.27137102214	50129.00553984255	12
50177.32617446145	50115.89179402453	12
50024.083990191444	50230.42505547538	12
50060.05232062507	49867.49562121436	12
49937.637088042495	50133.63425429039	12
50196.66629473092	50014.858256966785	12
49816.46483563306	49930.163080487946	12
50176.878023334255	50050.22502454245	12
49940.66082735323	50201.67685958036	12
49926.76066450405	49815.58241150843	12
50039.127032758886	49831.072101091195	12
49792.76634212819	49948.71316436337	12
50088.071181834035	49952.534344783686	12
50011.89837412745	49795.25872861251	12
49833.67757765535	49896.170728780075	12
50138.07588878917	50012.51614131221	12
50193.0340862026	50116.28641528064	12
50132.33477172725	50075.171697798665	12
50040.938525092286	50239.787391244725	12
49917.48947796708	49796.728422031556	12
49855.75253622607	50144.67550720635	12
50166.788490024795	50065.89258046325	12
50120.04744455151	50203.20830520326	12
49816.752587460316	49999.70741354938	12
49987.66149353174	49816.647816469966	12
50157.16564107725	50169.44322174365	12
50026.31446294975	49835.979121812896	12
49896.322512243954	49834.877103640014	12
49894.4294175952	49819.197868809	12
49977.36331907053	49773.4767692276	12
49970.99614033762	50198.761958295	12
49810.87896739931	49977.08217689734	12
50048.7287581935	50221.67774291423	12
49911.57622696575	49810.17348121462	12
50038.6935222876	49849.27644119479	12
49822.07171376617	50103.87375187924	12
50152.60771017848	50084.13766910752	12
49848.287960867034	50173.71525030587	12
49891.76722299532	50139.07958115107	12
50016.341590401236	49776.984948465106	12
49840.536435305396	50142.06103413964	12
49892.539650030776	50123.246004102075	12
49837.77113514518	49876.45871947765	12
50137.563984457374	49962.83646867132	12
50048.03864348543	50140.98965491171	12
49903.24258966572	50186.67608761637	12
50213.06709914841	50109.86753850814	12
49924.906057037326	49781.842166359005	12
49849.14951909456	50058.5569532884	12
50160.3229688101	50102.330918496744	12
50050.56757526216	49822.551275060534	12
50151.41260790129	50181.15027130786	12
49828.80976200307	50116.28452935016	12
50097.18584537527	49993.16610100223	12
50005.4502405079	50239.97372830515	12
49933.49186353841	50219.08266176107	12
50181.860321813256	50140.73186834114	12
49840.53130633573	50160.28518573683	12
50148.68212789637	50064.54132813869	12
50199.27146183388	50039.543432858205	12
50073.67822301438	49938.334052424885	12
50027.748969282075	49793.44498874115	12
50120.21831813094	50098.327554759555	12
50145.84009357037	50194.751537515185	12
49805.42408595864	49989.83762025312	12
50058.51668924297	50192.05107885008	12
49887.472976610115	50195.58050269618	12
50054.03463852517	49838.31275368521	12
50035.23042517621	49818.1062203303	12
50057.16884130611	50011.8275994203	12
50187.6734723206	50005.17889195693	12
49940.159648797584	49800.87616804628	12
49975.20414783352	49790.773966290784	12
50045.3924585669	49875.56535928644	12
49982.66632512055	50208.414205444766	12
50111.689992638036	50181.18988725833	12
50040.414933594795	49804.25264234438	12
50184.97404441727	50061.87812267822	12
49988.19466016376	49760.671159995094	12
50167.059053395635	50187.00820701356	12
49824.18833164619	50073.70162341963	12
50015.648053739395	49861.66786948081	12
49793.77910781724	49964.55762264235	12
49801.96352411041	50052.45913836325	12
50089.10825180333	49900.516686255454	12
50221.560169533936	50036.24878401905	12
50108.1431775933	49981.85927324191	12
49959.496759440815	49780.7802207502	12
50015.09880081811	50202.898560869486	12
49880.677555173665	50153.5210862294	12
49881.126427670206	49827.036647161985	12
49948.890076916396	50232.0486965366	12
50235.50513909279	50030.43775380573	12
50147.5792186006	49981.34827445442	12
50018.679261870995	50217.742893111805	12
49805.15325752873	50074.13559766231	12
50146.522155230734	49943.10852351937	12
50127.51169209277	49941.806721906025	12
49923.699417310294	50238.24063421815	12
50020.0646889474	50244.83335791828	12
50197.90399235926	50153.36797676312	12
49976.47192681126	49806.77900269347	12
50113.64037477454	49965.38249814816	12
49786.21623351942	49980.51293147188	12
49836.735373752694	50103.99790577091	12
49995.97206132471	50211.95695488515	12
49776.28016992632	49957.86716792902	12
49964.08362476311	49811.37892718935	12
50200.47060826735	50069.78619509643	12
49828.01556042699	50146.16884019295	12
49925.33706298715	50203.907972424335	12
50074.32409538362	49860.88023271205	12
49785.39962345446	49933.54367919261	12
50212.24289435129	50053.41848208795	12
49914.30301015388	50220.162707650845	12
50213.46702695403	50089.52096024161	12
50221.67205366873	50099.75477223519	12
49813.01715040558	50090.73325936811	12
50182.38899934715	50191.92619479988	12
50173.25174828796	50202.321811234055	12
50054.43566515802	50251.56062339417	12
50164.06164107055	49947.30905317825	12
50225.18068004267	50114.78909214277	12
49801.556096949214	49926.79063555505	12
49939.8502774801	49786.24626274929	12
50117.225746200245	49950.61094848713	12
49996.67457049331	49771.012258468625	12
49764.46500519579	49970.90764856025	12
49823.02233744965	50158.27550576411	12
50111.78049266937	50218.39122641041	12
50063.79196287988	49827.299835223545	12
49908.441319747726	50201.218442103316	12
50133.15080897538	50210.96458538533	12
49873.79031508751	49808.24547329475	12
50150.68154791434	50206.90718531763	12
49872.965816542324	50141.668963405755	12
50197.83103318942	50139.92141462468	12
49860.71966359882	50199.04466231869	12
50161.40945996644	49985.64896031047	12
50230.64394200485	50080.83993148241	12
49863.78268500574	49821.665465120146	12
50140.22883450171	49930.899615314054	12
