# Supplementary material for: Abundant Topological Outliers in Social Media Data and Their Effect on Spatial Analysis
Source: PLoS One. 2016 Sep 9;11(9):e0162360. doi: 10.1371/journal.pone.0162360 (PMC5017681; doi:10.1371/journal.pone.0162360)
Supplement: S6 Dataset — See the respective attached file. (ZIP) [file pone.0162360.s006.zip › S6_overlap_swl/clust_14_23.csv]

50000.0	50000.0	0
50001.1199382742	50005.597232803535	0
50010.474073703306	50004.538835650805	0
49992.59330351276	50005.30010366702	0
49998.97978393994	50002.81568248988	0
49995.94433854478	50000.283501054924	0
49992.110046690934	49994.960676135706	0
50001.69172750674	49994.57444040063	0
50004.089583240035	50002.88217446919	0
49995.22015105517	50008.609882115925	0
50002.55073404207	49993.56360799795	0
49986.072168127575	49997.04184594443	0
50003.188169777386	50009.9058963167	0
50012.27525783438	49992.819765352564	0
50012.262513774476	49989.354148040744	0
49998.02118867848	50008.80627001903	0
49993.557594313854	50006.23561640466	0
49997.38944128892	50001.35532493175	0
49993.74842547102	50014.75506549149	0
49998.23968503435	50005.27065217079	0
50003.22125142318	50000.026961999516	0
50002.66845612155	50016.014489106456	0
49996.2912684585	50003.40999236742	0
49993.86713806728	50000.48736039716	0
50002.18471612465	50002.01162544507	0
49992.171524388265	50006.56961401369	0
50009.77186363497	49998.33913800016	0
49990.12856972812	50008.3087286591	0
49992.75834275438	49999.61132553548	0
50000.612712480484	49996.66863853376	0
49996.93869881451	50007.42426954709	0
49990.9573124268	49998.74455680348	0
49995.12813021465	50012.34964490406	0
49987.132816399535	50000.77841298042	0
49995.04622939411	50001.254507425205	0
49996.3518189633	49998.69148218202	0
49994.72286757851	50006.43666481398	0
50004.991603808936	50007.81247139701	0
49998.28891676479	49997.763041664824	0
50002.11006087792	50008.18226655358	0
49997.144179930016	49989.940910198144	0
49990.216027359624	50003.557911732714	0
50004.8382996796	49999.67581012021	0
50009.729321556355	49988.228197133496	0
50000.199954210955	50007.84356371471	0
49984.868450241316	50001.72764928467	0
50005.25378396498	49991.44544110929	0
50012.19437814406	50000.390381149926	0
49988.04893344996	49995.904611826896	0
50000.97171294396	50001.87618615546	0
50003.16859701153	50001.34186794273	0
49996.8205400242	50002.39747857786	0
50016.35653848915	49987.25542234889	0
50006.096174901984	50010.23095889712	0
49993.33550236973	49997.9139297533	0
50011.19002934476	50002.36431250059	0
49998.45984931102	50006.65695684455	0
50019.87468519033	49983.95720550682	0
50006.448840401084	49997.32346873195	0
50003.483634122094	50006.1099987375	0
50000.35234659256	50010.71421082459	0
50020.92058148781	49993.51767071989	0
50008.47578298118	49985.24545972329	0
50012.97116378821	49991.6961769247	0
49993.74796506671	49992.427417029416	0
49991.82516773376	49992.694590956104	0
50010.8124938929	49998.028114249224	0
49987.955751149355	49997.770027754355	0
49991.724628069634	50000.06228921305	0
49995.80643166333	50013.468969971	0
49993.380375235734	50016.55980591119	0
49991.201634813246	50005.408821551166	0
50004.525946402624	49989.78947725459	0
50007.720378466904	50000.492135651875	0
49992.7685793167	50011.0280228053	0
49987.159758849266	49996.84261681274	0
50014.02574978567	49996.18798372425	0
49984.32643570934	50004.57184983245	0
50019.639648138225	49988.9067237791	0
49989.4997473447	50007.36039035869	0
50013.91997383251	50009.37214947754	0
50004.58622819102	49995.15801530333	0
50005.85271576996	49989.50522008991	0
50015.47921159886	50003.75857515637	0
49996.39937650525	49993.39036016212	0
50001.0647897504	50004.010292953724	0
49986.027487069885	50006.27634010284	0
49987.260876982415	49991.042278530156	0
49999.78395213294	50006.223143715055	0
50005.5951472911	50002.242531785334	0
49994.95863623795	49990.98932230843	0
49995.970214808425	50011.21575680999	0
49998.74724789229	50000.301414385256	0
49995.76262299148	50005.347803119126	0
49985.78393825049	50003.32292956534	0
50007.42877995727	50004.03245223129	0
49992.96622310832	50014.11763760789	0
49994.55499953395	50010.948281901576	0
49983.915535437955	49992.4110437863	0
50008.8660950074	49978.749708719544	0
50013.7990956949	50003.00902758653	0
50008.5066603574	49980.605440097264	0
49999.61536353447	50001.38011543159	0
49999.92720012225	49999.00146537139	0
49984.44548889699	49998.69683486348	0
50002.482884739184	50003.040579738794	0
50016.024045681486	49994.94398923562	0
50003.36648616504	50004.322037109174	0
49988.738161772046	50017.689027507506	0
50003.539439997585	50008.933367662175	0
49994.49256234436	50019.33132076997	0
50005.85319903553	50016.693436037065	0
50002.48134869301	50006.34512799061	0
49993.523880528526	49996.86229670025	0
49988.034997579	50012.957727244124	0
50020.71389257763	49981.778924319464	0
49995.38804044498	49997.158702901135	0
50013.95022191785	49997.89115681875	0
49984.13772326518	49991.42872524563	0
50003.58552550782	50019.3121430576	0
49989.91037830248	49997.47012205967	0
50012.09890688885	50009.91283746573	0
49998.36748406831	49993.20199538089	0
49989.127843465685	49996.61911019781	0
49982.65034680979	49999.834836403585	0
49996.56500742211	49994.747294359564	0
49985.379552577164	50000.53127187064	0
50017.09675845898	49993.71089669888	0
50021.41356700267	50010.70370059395	0
49982.40342955259	49994.328994020594	0
50016.4869019828	49980.40359262994	0
50023.71775476843	50012.20330780786	0
50005.64968115003	49995.160253301765	0
49973.871359122015	49999.93485576274	0
49991.04769969644	50018.64712142673	0
49999.68945811258	49989.69377801033	0
50024.16967004485	49998.373773470084	0
50002.22080701014	49996.583511445446	0
49981.3376436746	49994.9974062802	0
49984.137410919924	50006.137292454296	0
49996.130313645284	50019.87582555533	0
49984.51107861298	49990.24442534623	0
50006.568329781825	49987.41605597233	0
50001.265128160514	50015.41691763768	0
49994.71701353506	50015.249262662495	0
49984.049094679925	50002.930402503676	0
50007.33751108774	49981.8758819164	0
49990.53033617756	50001.14600459991	0
50016.78128835845	49973.40706114249	0
49993.95433979805	49991.08775145235	0
50020.50775026029	49998.11343636441	0
50000.36685129092	49992.305125517465	0
50025.412902998294	49985.28219532157	0
50011.811277040055	50005.8423952594	0
50005.650122642444	50018.556061829826	0
50000.10513937223	50004.37368352619	0
49997.312147224504	49999.09697793524	0
50007.98935284791	49996.53957427053	0
50002.08677570072	50010.85949233453	0
49986.699023909634	49994.97925279905	0
49985.61698965447	49991.72042149556	0
49982.103822344194	50003.015963724676	0
50017.46227211739	50006.10305446117	0
49995.381477958945	50002.40666228191	0
50011.97582092875	49999.282779231835	0
50008.063404920314	50009.83952207464	0
50013.46450656	49984.93900585626	0
49991.29771770397	50013.528169385616	0
49990.72512365944	50014.788818904555	0
49988.34248722313	50003.84700004693	0
49978.86050890926	50004.459502539525	0
49992.91864707092	50012.72445101887	0
50001.84787568867	49990.60674350676	0
50004.63839490317	50017.67334490595	0
49985.1248169725	50007.29216522827	0
49993.17341765991	49987.23628058628	0
49993.857411968136	50017.57636704799	0
50019.0152945883	49986.98070871417	0
49998.41475540304	49991.03758824367	0
49972.09249794468	50008.2640976498	0
49993.10918587191	50001.86801828644	0
49993.00955253663	50003.3707764521	0
49984.194173076576	50018.57796040268	0
49988.37111772968	49985.660734294215	0
50001.68402032854	50019.222658424515	0
50001.185520989595	50017.05278349851	0
49989.66815837991	49993.68744920904	0
50004.177711652395	49985.70662376911	0
50018.82869206279	49999.52190675685	0
49985.443533641	49996.21552947299	0
50016.38826833475	50012.74464866587	0
50017.914900136435	49980.502944041815	0
50014.39181755627	50017.85709331672	0
50018.95202462218	49985.56744633257	0
49997.36448100937	50005.91903864351	0
50018.96796534248	50005.16627708392	0
50011.90539425546	49988.111134330444	0
49996.546614288876	49996.795399916264	0
49963.08142993959	50006.26759739082	0
50008.2356600962	50002.43606836597	0
49998.63921899667	49988.79814231758	0
50005.75242938296	50004.17089970687	0
49998.376769049384	50010.6689754653	0
50008.42442695799	49998.31820524386	0
50004.508050526805	49983.47349690265	0
49987.17050041002	49988.9025554235	0
50009.18109265108	49992.22014886556	0
50004.879056196725	49986.61034885251	0
50014.915422483675	49977.07720187199	0
49990.130907603474	50004.80258105486	0
49984.6703277626	49988.74133172314	0
50007.52672577151	50012.93686597503	0
50003.49650970437	50012.38108186982	0
49989.06725250327	50015.3378129636	0
50024.98456411381	50006.06013812308	0
49991.80368593366	49990.462414806636	0
50000.77352016364	49989.79042744623	0
49988.90719015552	50002.71719901248	0
49984.039032220186	49996.676878046324	0
50012.847622088455	49998.36249454505	0
50006.350126348494	49990.98155319997	0
49991.05034624591	50004.198767952716	0
50011.88431427771	50008.83624177822	0
49985.19374747098	50005.49928007464	0
49984.81310954273	50026.06287728749	0
50006.21977860447	50012.16129787784	0
49986.47489642977	49999.4317940804	0
49980.36605421916	50000.95789397295	0
49994.234345594574	49999.2532348494	0
49987.04825099607	50001.832824486286	0
49991.43071227722	49984.226381594905	0
50000.695373251256	50020.70674782014	0
49977.13180553174	50003.37505285267	0
49988.62903234035	50005.177123215675	0
49979.89567759436	50002.4937618266	0
50008.01262186424	49983.679359629714	0
50030.579860834	49998.08369322793	0
50003.089884360816	49981.16884909539	0
50024.37014218025	49982.08487044395	0
49983.90656666351	50026.928564756556	0
49964.314383131496	50014.1377602163	0
49993.20228802501	50009.89883245395	0
49988.35846928065	49994.74515624361	0
49974.56068759045	50004.79214296714	0
50014.41609705478	49979.75520468273	0
49991.174539429005	50006.969037631694	0
49989.155636819094	50000.54506709529	0
49982.544533415894	50024.606837722065	0
49994.92587873124	49988.20647099332	0
49991.308890379405	50009.11640038469	0
50011.281064215545	49984.921503686244	0
49989.75789397745	49987.457219427255	0
50008.221414162435	50012.20209665073	0
50013.621088465676	49978.83287026756	0
49985.19186980337	49992.980264506536	0
49992.32125134785	49989.032611767434	0
50014.674771463535	49999.908761826504	0
49997.68841019571	49983.69681048847	0
50015.382964093515	49974.88611401902	0
49974.646961190396	49999.20360856275	0
49993.622733056916	50004.394124466075	0
49996.18215660206	49990.57420118714	0
49990.531939051354	50002.542578106964	0
49995.628193938675	49992.49588250879	0
50021.47129342551	49969.80051040332	0
49963.43332412238	50009.15111641512	0
50005.631109868045	49981.978888305464	0
50016.42316313038	50001.98515059546	0
49980.96052567742	50020.686115295306	0
50014.72496783221	49986.0471516237	0
49983.5417594323	49995.75678905932	0
49993.07010199822	50029.18300593349	0
49997.88200827209	49991.896996510884	0
49982.946899317554	50009.619161594186	0
50002.15424062545	50000.4773237086	0
49991.00394052615	49996.04070296146	0
50031.56106314288	50012.96897761344	0
50026.88381878394	49996.47826587183	0
49984.03994023804	49986.15198562376	0
49987.28963664043	50020.60062188324	0
50013.90791418998	50004.26976645357	0
49983.08076631143	49991.201045514004	0
50022.11073926888	49967.124204367305	0
50010.73215520759	49996.40090077004	0
49996.054670956706	50006.56227185395	0
49995.70387124523	49986.98770630229	0
50007.941107878476	50018.039088252415	0
50002.0192275201	49982.59943772668	0
49992.05158923507	50010.26029829259	0
50027.93304776287	50005.78420573993	0
49982.89182072447	49989.6455582383	0
49998.64668225386	50018.43203433023	0
50013.62737578455	49989.94661316443	0
49993.08509566163	49988.31637596258	0
49989.81805414489	49991.931824775784	0
49997.76086401288	49987.90124568716	0
49988.69996163046	50009.713207319626	0
49985.80025773397	50018.196075051266	0
49984.54357744596	49987.1594216123	0
50006.59958761954	49972.297102456854	0
49984.82793631655	50022.262719026876	0
50009.686765035396	50012.49651623412	0
50005.67540109913	49998.77026419197	0
49998.76553220897	50009.60097154551	0
49991.720902063105	50001.874151299206	0
49995.344981691764	50003.769781086085	0
50000.779533303816	50006.55995037668	0
50003.69493811055	49982.743629087825	0
50002.270752389726	49997.78815897597	0
50027.570700147895	49993.28160735885	0
49976.52404899746	49992.70823713537	0
49998.92765844171	49982.472509075604	0
49994.93953583841	49994.87526102259	0
50009.450371016355	49984.56460257237	0
49988.154083484755	49999.52040214659	0
49999.394387052766	50014.98009375397	0
49978.547517703526	50000.09883902086	0
49977.2653315401	50000.844206454574	0
49998.90667228046	50008.20905964552	0
49991.6637407009	49985.60237193076	0
49996.812852085255	49991.85268425626	0
50010.361860965386	50000.785222744336	0
50015.982394048064	50025.712936463955	0
49980.52196003663	49992.07084033371	0
50031.62064003572	50018.88854821377	0
50008.9961750777	49996.41672377975	0
49987.61931332246	50006.2850009189	0
49976.108964526924	49990.178279804175	0
50023.926871643285	49997.28176746767	0
50019.938527361184	49994.309713364564	0
50000.35731265099	50002.84047830652	0
49993.60333916049	50007.42141270693	0
50023.25337906322	49995.00581889214	0
50002.075911878404	50005.261111667336	0
49991.96428640682	50014.48773082656	0
49985.479854508725	50004.39257273865	0
49980.523275281885	50010.645308643936	0
50001.43088150619	49983.63567861773	0
50010.12290986445	50002.12243553688	0
49967.36856159413	50003.35500522987	0
50002.53163693798	49987.2817417695	0
49958.51475070698	50007.728524315105	0
50011.38108761024	50001.03297300693	0
49981.69861163078	49992.37124347021	0
49989.76191395739	49999.01550114256	0
50010.464523219016	49992.24245972176	0
50026.519101309525	50000.02798517489	0
50012.28382736543	49984.83474359573	0
49989.42265260656	49983.96844532203	0
49984.23840069896	49997.66761618687	0
49985.550927108794	49986.82666453693	0
50021.497478391924	49994.63200883348	0
50019.51522702777	50003.991941070715	0
49997.68469127628	49986.69892490847	0
50017.52555436652	50007.437281765255	0
49996.923835170724	50009.65263753655	0
49980.798506964515	49985.652067432005	0
50017.90091994998	49982.2521155558	0
49990.37161102477	50017.07697390062	0
49988.90511406528	49992.75445658593	0
50017.32112340442	49965.353068070195	0
49991.01257760791	50023.468584741226	0
50025.8875906799	49994.35984820899	0
49986.1918187451	50023.68497230164	0
50013.15743500942	49983.78458207533	0
49992.8456436454	49993.0203413024	0
49979.75815741602	50012.571960582	0
50009.70308924862	49979.83589096704	0
49985.30046070793	50021.08763342582	0
49978.359205601315	50034.878715319064	0
49990.92884580327	50011.163169812375	0
50007.772940196795	50007.064996400484	0
49985.22103137368	50016.08668389368	0
50009.59707490614	49993.95697076497	0
50017.70003800679	50001.97785272779	0
49983.797748258876	50023.64017913821	0
49990.26735697697	50010.258346329596	0
49987.64568629228	49992.33821425586	0
49988.52793226814	49987.91776019862	0
49991.20423086804	50029.989168432476	0
50026.25973034724	50010.5650833099	0
49982.16330270223	49998.10186605435	0
50007.13541309917	50007.95622569247	0
49983.95748989525	50010.98829389653	0
49962.45221143677	50007.2760570099	0
50012.1000044754	49996.95407723872	0
50021.052185858316	49972.64330460891	0
49984.3085518675	50009.58683887556	0
49993.510659247964	49989.892241724825	0
50011.752156646566	50004.78944145074	0
49983.52563494623	50001.75016082405	0
49978.460538100626	49997.75242771528	0
50014.52143088854	49988.22950508876	0
50018.24137458081	49990.739344225905	0
49972.37989154419	50007.14160963748	0
50006.63472878829	49999.431527854525	0
50016.01207628755	50007.56525634756	0
49992.159033924385	49975.903792794095	0
50016.99256930141	49996.1277298885	0
50004.48312201096	50016.53523623439	0
50003.73362658861	50014.7511990841	0
49974.63211839188	49979.516263068035	0
50001.48585664339	49987.945459319424	0
50021.840174437224	49996.55115787979	0
49994.03666699587	50020.72279787452	0
50020.94362840362	50003.47457288229	0
49998.62700416022	50014.24645452575	0
49995.17512210399	50016.79463493951	0
50005.23037043188	50011.73729598273	0
49971.37117085837	49989.47221639413	0
49981.521518297865	49999.23994426472	0
49965.42437354049	50013.05953711824	0
50008.834474853866	50007.65616359565	0
50000.22266364497	49982.341419794524	0
50021.85104569774	50002.35034673412	0
49981.560701735485	49996.23068757506	0
50012.74701363594	49985.80192002436	0
49971.80503375848	49991.85551823733	0
50011.263172707324	50007.67989684717	0
49997.842192490825	49995.525909340686	0
49994.00690011958	50013.24210864979	0
49986.9534427898	50008.40761073288	0
49983.36103802528	50033.88309737791	0
50021.35608252024	49989.69815647043	0
49988.97845850354	49998.21097134659	0
49994.642367226574	49977.56378857998	0
50003.55488727248	50010.91109031009	0
49974.81667358894	50002.99823491594	0
50012.0645759029	50012.10464978939	0
49987.68602979314	50010.93503302086	0
50007.17280957686	49992.3085541642	0
49981.705499678246	50015.11060490018	0
49996.69556881796	50014.109138468055	0
49998.64670998637	49980.67626758387	0
50019.10045114579	49976.023584512244	0
50017.45835616199	49985.36377514416	0
49970.33294685764	50009.780079539814	0
49982.3735722141	50017.46739492288	0
50006.68958436496	49994.526210000105	0
50018.734070250706	49989.80705437178	0
50002.46857216815	49986.06925098604	0
50022.675958277854	49992.05708802764	0
50022.926585169895	50001.64972110677	0
49983.52862677752	50014.963717433006	0
49998.90581301964	49994.84596139951	0
50005.79092528655	50014.775009063815	0
50000.22661360575	49988.81757789523	0
49980.74425647727	49996.82260257941	0
49971.55135378028	49993.170189732235	0
49964.134354578964	50010.02551413979	0
50012.74411197212	50007.99878332312	0
49990.74377587022	49973.90298912179	0
49985.28964060534	50013.18698399553	0
50002.94614847365	50024.81554806511	0
50018.25121765347	50010.052068038465	0
49989.67279102292	50031.185116729364	0
50024.78778113604	50000.02968615381	0
49957.10144021539	50006.30757505217	0
50004.91798427541	50013.10522473025	0
49997.73721727142	50000.206776466686	0
49987.073785197594	49981.08982656079	0
49968.0433233723	50010.0828608519	0
50012.324460548836	49995.737823114214	0
49973.49292689296	50018.279391364136	0
49987.24555378543	50029.79294837929	0
49998.130607358624	49976.53703077404	0
50007.75675174732	49991.20943177642	0
49995.458395374444	49999.14344184725	0
50010.742096311136	49993.331644497855	0
49985.84573346792	49985.809309381766	0
50000.266877230206	50025.833258622944	0
50015.02347028834	50012.069686554314	0
49999.98576549963	50017.1888278349	0
49994.20623659825	50009.09252126425	0
50002.60633630994	50028.573161161155	0
49983.685760399516	49994.434229655286	0
49997.98413692526	49973.09937067709	0
50010.56374303187	50009.418935307316	0
50010.08479905599	50015.411645682536	0
49981.765431604974	50026.49109198164	0
50008.58410835759	49981.64823307443	0
49984.49931009959	50029.64027167754	0
50007.61917516849	50005.81807298415	0
49954.76580966707	50007.702943843884	0
49998.27241309566	49978.57915551045	0
50022.54566981191	49987.258173264716	0
50005.091519311456	50006.0974021464	0
50033.204334621514	50008.87278491397	0
49975.961106071736	50033.7681879828	0
50008.89909742184	50018.638205887495	0
50013.46930471949	49988.41976209015	0
50015.209385585105	50013.91423486294	0
50022.0337844933	49980.9584175392	0
49989.67638337026	50018.303126039296	0
50025.83946226305	49991.62136154643	0
50020.63370337653	50014.81552965945	0
50007.67840103903	49995.493720252845	0
49968.685987238656	50012.365807529546	0
50010.842442392815	49988.60160661161	0
49997.47090266504	49980.29339993033	0
50117.94125014698	50127.70991764623	13
50103.20574951959	50115.93251635826	13
50084.28665852366	50112.14851410963	13
50115.65550579608	50108.93296577056	13
50104.39867690898	50132.12305500278	13
50116.39670103731	50088.17740979581	13
50100.30635548549	50093.42988442979	13
50089.53024118994	50141.8811160902	13
50113.776083490964	50142.91247502154	13
50137.0888519594	50118.684827929	13
50149.32566743949	50126.092849573004	13
50136.426980881115	50133.95587261242	13
50082.15735679777	50155.515260043445	13
50061.44907692441	50146.71998994741	13
50127.379271946826	50073.21404734311	13
50118.760810125474	50163.963989538366	13
50129.86105801866	50149.35584758769	13
50134.1591337841	50093.278117116126	13
50053.90399949366	50164.535170953466	13
50033.402107790746	50167.886558061255	13
50039.94597138039	50181.3960187658	13
50150.24158230026	50146.55933836108	13
50084.8297745441	50171.43085743609	13
50083.080482670586	50127.05466746217	13
50103.468236069915	50154.93580397744	13
50097.958107835344	50075.50207863409	13
50168.50810435125	50132.289714378065	13
50123.811442194354	50177.204049028114	13
50048.23839563159	50130.202649617146	13
50080.64153685892	50087.92174877584	13
50183.49756044186	50116.1559876939	13
50162.62596263017	50118.891129292344	13
50105.316896696284	50183.678963681516	13
50069.14760875154	50077.31535061585	13
50035.68110305044	50195.77663251997	13
50164.67926481166	50153.202790742944	13
50030.200032887806	50122.99066372298	13
50100.60685249413	50055.264002974785	13
50123.162328947794	50054.1184199893	13
50064.813646554074	50132.01517763434	13
50074.91213301343	50064.14037594984	13
50112.49586762855	50065.222515860114	13
50101.674802251204	50202.454430649326	13
50011.285451244345	50173.68175455035	13
50041.70137758474	50146.80744879307	13
50151.46613814802	50109.736577474374	13
50201.16588819234	50124.93442440926	13
50188.4470271759	50138.15777709189	13
50056.278828074515	50193.9209166645	13
50142.91841033355	50076.55072970666	13
50073.88525840906	50198.412456144084	13
50051.60381127368	50112.84732765426	13
50129.98525920817	50032.512458795834	13
50071.00765188642	50165.426173143176	13
50120.49946589854	50192.870715462035	13
50106.44960632657	50039.67599131113	13
50200.02862125464	50107.2891503083	13
50121.4672832029	50019.11809096836	13
50028.04302182852	50106.43871292276	13
50012.84335973746	50193.81547130498	13
50202.70015369958	50091.39626227827	13
49994.055682011895	50182.24735145884	13
50045.788364950524	50213.47896704186	13
50074.89230710473	50183.95410516304	13
50030.18580235471	50138.198557722055	13
50041.016142510074	50230.93656292851	13
50154.397170710916	50170.92812434565	13
50141.53271556715	50013.13801164564	13
50065.47585420011	50046.738854525574	13
50145.73297995413	50028.903226713046	13
50141.98214638128	50198.29151019231	13
50218.73500355378	50124.08178019819	13
50137.97102503554	50046.42028540004	13
50233.498798764806	50138.15195519887	13
50104.11696762574	50016.651416239736	13
50142.01388006016	50181.805804675365	13
50205.870233837966	50072.17182381437	13
50085.22377848642	50038.323313140565	13
50033.75529522814	50089.80877949491	13
50042.276479435626	50253.76091239187	13
50026.97062466946	50267.451710503294	13
50105.29759426212	50002.41317277135	13
50088.67629902467	50186.950795970595	13
50069.507143517454	50101.60365584394	13
50021.11078148122	50211.106404330894	13
50066.39931608859	50216.92373268076	13
50155.271361361156	50009.99941198245	13
50089.109443436995	50019.824789601735	13
50164.422351994785	50101.752426406296	13
50178.81596018596	50088.601892798746	13
50132.65807200047	50212.09384782214	13
50106.99738220335	50215.50658698715	13
50139.682162637284	50165.86189850743	13
50006.61665926023	50276.70656583905	13
50220.11601616579	50148.23951241688	13
50162.661242690454	50068.236596067036	13
50021.74941577921	50232.07914300562	13
50002.735102340834	50161.48079055243	13
50159.730728208444	50185.549701939046	13
50180.21751094593	50073.147158075524	13
50128.960028409005	50228.10609487129	13
50153.940702787295	50053.62287405393	13
50061.57821469762	50026.48939502829	13
50161.25046257407	50203.34220624596	13
50149.15193968576	50225.56988702935	13
50001.38999352286	50230.33904622245	13
50039.856045203924	50020.1137334806	13
50162.291938438015	50087.59359527733	13
50047.83561382093	50033.45172017164	13
50021.75329242876	50024.98396193198	13
50052.96816743039	50244.195984773534	13
50011.41195811875	50092.84859877348	13
50206.79804104737	50141.44748993651	13
50025.93159163042	50180.63920916846	13
50044.006119324134	50047.22370300003	13
50001.41841602048	50206.45028108108	13
50032.86860337072	50060.17115925097	13
50020.763042087885	50150.77267934222	13
50001.28096189034	50111.43107337091	13
50014.3567661788	50259.91371650009	13
50123.87020323846	50243.29815508143	13
50055.08537346535	50063.20545321088	13
50092.692974687736	50219.912272183756	13
50073.352133049084	50014.49443847668	13
50093.61089020184	50241.20177179154	13
50020.293827682974	50045.146189244224	13
50055.799016737044	50083.30196061687	13
50165.11994412678	50223.86345442245	13
50181.54460922388	50225.92580060813	13
50080.70370584459	50248.879818380934	13
49995.80918585581	50253.09018162325	13
50176.31537851404	50207.20048755218	13
49973.638678903495	50182.1553455134	13
50178.212418337775	50245.52311178481	13
49988.793531841155	50156.702996836524	13
50023.42915617743	50010.29451577279	13
50184.07370639716	50057.34754414521	13
50014.529388512965	50128.08963367122	13
50223.51287394329	50108.13395203497	13
50128.057300831715	50265.626890166604	13
49999.25569362312	50084.87272389276	13
50143.435718211695	49997.9919949108	13
50194.18673984726	50080.03163494358	13
49992.345994951764	50126.742893722345	13
50064.477639069635	50256.32267251569	13
50197.471934590365	50040.39780175584	13
49984.42461110024	50233.38575572917	13
50176.604906592016	50263.345957731006	13
50014.18241496319	49989.491275899665	13
50122.176408525826	49999.755579090604	13
50197.94348259605	50236.86072509763	13
50188.39002362985	50273.530019889775	13
50013.51422149612	50070.66098946551	13
50174.86944535894	50012.651222654524	13
50124.112806185556	49984.23186791501	13
50152.51870697254	49984.45771787534	13
49980.32355634385	50252.62572247456	13
49984.09175607149	50210.953442559345	13
50160.19993767996	50248.30966383148	13
49995.57012941901	50069.52639304261	13
50212.799339919424	50246.47221389555	13
50141.965173302444	50263.80296294454	13
50014.07441312993	50289.466652707044	13
50129.510056671774	49963.10014715046	13
50054.619195450505	50227.43607109495	13
50003.51250082013	50037.04735766553	13
50167.22264854179	50035.60087498604	13
49972.43209333652	50117.63932413525	13
50203.60426330464	50273.61507870391	13
50211.695138053474	50224.657066486245	13
50003.41319110104	50141.457441639104	13
50184.17192718182	50151.632318425975	13
50216.89082706416	50044.78842318057	13
50083.55974313131	49994.69957991907	13
50240.34955831374	50116.022609128864	13
50114.75958104797	50229.12057011559	13
50006.79177729961	50007.04781524283	13
50010.656812154906	50243.02543228082	13
50145.04901422041	50240.65910842234	13
50005.75171892847	50058.46499400732	13
49994.46450211019	50015.85004026857	13
49972.23835197678	50224.97958796688	13
49993.41344114198	49990.78929860764	13
50168.13444952826	49978.54617672926	13
49968.27966534885	50137.376005880076	13
50121.241206621795	49947.09474759176	13
49960.8336041798	50247.90336122418	13
49988.24190624139	50051.26935817259	13
50209.39178495184	50160.04620650302	13
50057.921561901734	50274.044668364164	13
49984.82016923666	50026.90650114607	13
50193.10843166596	50259.27454629125	13
50018.80636914819	50311.82866533564	13
49955.38349369761	50117.16020179544	13
50224.881115599885	50092.58338956567	13
50189.05278181135	49969.11497000475	13
49975.84347449955	49988.27348443797	13
50202.287016173876	50055.52321930538	13
50074.91229123327	50277.8484268233	13
50077.06352408274	50233.517604623805	13
50218.855155365425	50283.947343737345	13
50201.461351306505	50289.57583148435	13
50114.850690141604	49925.17477086623	13
50095.549092314424	49922.68292064665	13
50039.08984487633	50004.385762809754	13
50118.87567967368	50207.952146527976	13
50149.26703205846	50095.24119919032	13
50108.337944101375	49983.703004772986	13
50246.66293637443	50146.12911587632	13
50036.074395553886	50318.42903983545	13
49976.81562163652	50040.061189789296	13
49966.15263336727	50195.83933983895	13
50193.370056207335	50003.00739269542	13
50042.63582433029	50283.344866806794	13
49977.72072948038	50100.268237823155	13
50235.93518237499	50283.305894740275	13
50138.15749577345	49979.858140590026	13
50110.43701742626	49969.48875077285	13
50226.49241988892	50300.33412762566	13
50041.03005407835	49982.83914665447	13
49967.666370939354	50057.06666993094	13
50189.007348484396	50022.051090953886	13
50136.62863527284	49929.60612288118	13
49965.86818209819	50007.80363148112	13
50027.90469202383	50334.06063445455	13
50055.24745803193	49995.99006933711	13
50110.826638587285	50250.25914255065	13
50011.01132824609	50332.68616611603	13
50156.71184946862	50278.61174624033	13
50220.365417795845	50210.506660993866	13
50205.34362324507	50306.12315916604	13
49975.77292542296	50150.26451644759	13
50242.34919603562	50270.41392553344	13
49949.92355690167	50198.149413833875	13
50208.36007118189	50003.51857064334	13
50125.94821768442	49909.6494109506	13
49979.44786350675	50083.40032777784	13
50078.704642905795	49929.08226229775	13
50105.71989603001	49949.40595757343	13
50139.77044814433	49948.453893954575	13
50085.743525545324	50263.69869347578	13
50070.06392196511	49989.57676037472	13
49942.34122732969	50243.2370891613	13
50142.33781415813	49901.607726307026	13
50096.19115731973	49964.39897394013	13
49997.97207315853	50319.61336245095	13
50058.41699211746	49981.08994206706	13
50046.88762350979	50097.38424268579	13
50227.024390235085	50270.75620007507	13
49943.08511941019	50259.528891858805	13
50170.17238462685	50051.712539085245	13
50241.92085651824	50256.19809813239	13
50224.082442131585	50026.71558892055	13
50018.98260472596	50349.41180704652	13
50229.86751196126	50247.74072898485	13
50066.68264388077	49938.648527159174	13
50226.96333085187	50232.98513700762	13
50027.514509551365	50283.1297127213	13
50074.10305597492	49968.99889037998	13
50105.53259334346	49905.47443760662	13
49972.5062829935	49970.06345813141	13
50027.02516393187	49979.32221679544	13
50092.55579278546	49941.2747424131	13
50148.967261673526	49965.64353022864	13
50250.64865468799	50132.282776099615	13
50240.13238617643	50028.84554386984	13
50185.07790905325	50169.99784269753	13
50067.23929338095	50115.49745570611	13
49937.63306659757	50109.038922831605	13
49957.12709050266	50040.35104743677	13
50030.13483108385	50074.17321426894	13
50261.04361914719	50254.24006708957	13
50152.41029118105	49925.25663016321	13
50179.10890829896	49992.42748163663	13
49970.268855498696	50166.973826390335	13
50181.935565699525	50037.63246661534	13
50253.304360846894	50282.67385585071	13
49942.407386683655	50227.127826594864	13
50246.99687056799	50095.272603286365	13
49980.48139186	50005.385136872	13
49920.485102386294	50094.82793299832	13
49997.2571868101	50301.19492119173	13
50251.054946418786	50042.756868916535	13
49933.757361262426	50209.75279854896	13
50091.69341252917	49889.92656420351	13
50187.04195551401	50316.46635851561	13
49922.35560728403	50119.5507910166	13
49907.065668043564	50105.7511333634	13
49937.81266784396	50182.882305042614	13
50243.64568270955	50240.247747354624	13
49957.20398252283	50179.17870900929	13
50029.30368695317	50363.29879868778	13
50214.25023202743	50261.42566368487	13
49985.296946709204	50288.616874305495	13
49918.036532074075	50200.471474636564	13
50169.321176987454	49957.934925563466	13
50177.84801943193	50187.48176906954	13
50221.73391299839	50065.14907284394	13
50228.65821986088	50007.695497399414	13
50026.756689275506	49963.371804228394	13
49954.07517138295	49972.26221190101	13
50062.82109394541	49915.06368250096	13
50183.40576141155	50294.95892167844	13
50235.83052561726	50215.81147218748	13
50160.671780111035	49945.09489830038	13
49902.098598513665	50120.26812107676	13
50227.28549080905	50322.16559395375	13
50058.86848001915	49954.52434019099	13
50199.68333449518	49955.26156682659	13
50233.69547436935	50074.6244350686	13
49978.463724195106	50308.28275899538	13
50060.10595250697	50295.86692830035	13
49946.64582119764	50025.75024479682	13
50245.94898923901	50011.16008505258	13
49986.83105237137	50112.50208671763	13
50192.23776997526	50188.72200763896	13
49944.049688872874	50048.21160525037	13
50254.20186401893	50057.11553645192	13
50220.33184635052	50196.115697780515	13
50254.389226958716	50214.84013098052	13
49966.16165339656	50322.91276405386	13
50213.062113936634	49960.82210839317	13
49988.468894663914	50338.481458529255	13
50208.873837337385	49986.78370029813	13
49951.66742699966	50277.530381402525	13
50042.176255908445	50374.61494831202	13
50223.54751611106	49987.07473920268	13
50092.39219313264	50278.58811611254	13
50271.08033277251	50209.72239591511	13
50026.66719655718	50247.6295499351	13
50085.01040797666	50292.32566119663	13
50079.083838373	49951.84248429378	13
50256.266714525846	50114.09056003466	13
50170.19142927381	49911.71752719752	13
49908.287501117185	50185.56407856305	13
50088.164131039455	49908.18103855794	13
50266.89584930685	50226.5561502825	13
50173.64814994992	49933.668411957035	13
50288.67003865399	50232.62743727521	13
50232.81223819798	50048.230947148	13
50198.29532251127	50202.89639125053	13
50031.81502054505	50301.445885815716	13
50259.15261378782	50019.570690113396	13
50111.37803715263	50268.373188629834	13
50262.05284978591	50000.027703823514	13
50213.86963197236	50329.30914935669	13
50007.70581924326	50368.07269627626	13
50079.67172966752	49882.2408895133	13
50233.681459124346	50162.06118486386	13
50239.43203040471	50176.46450039128	13
49965.86536742957	50278.458452723055	13
49942.11362702792	49982.67545187171	13
50200.053874207086	49938.41624805566	13
50272.58309443655	50268.78841690989	13
50107.57644443846	49875.944902911884	13
50272.642204578275	50070.750411909525	13
50194.71120347791	49922.646865569935	13
50259.74955517641	50299.2771758228	13
50185.98773190579	49946.879136037685	13
50257.45778378154	50237.20155546696	13
50042.91950330629	50333.900735468545	13
50277.43909378813	50111.610942758554	13
49949.886806912065	50150.562708555284	13
49923.83740329777	50077.975168027166	13
49891.31414905734	50197.14523067542	13
50249.886151325416	49986.56225839583	13
49965.24146472973	50344.95359007969	13
50224.35467435368	49972.11677332923	13
50289.55933895586	50254.58818456409	13
50121.094527884445	50281.83021430816	13
50137.84193690188	50296.1443885442	13
50080.31250557709	49866.81574992183	13
49906.32564309963	50081.34313227329	13
50180.55173371125	49897.471268059395	13
50194.32537532792	50329.03157083712	13
49968.40165584687	50025.3623395851	13
50279.59088596584	50196.31183034798	13
49955.755740139604	50299.01196826071	13
49891.16583643603	50096.765341172504	13
49890.520880437565	50179.3209386929	13
50003.553225974814	50352.09341980438	13
50264.880896573995	49973.005660309325	13
50077.102148239435	50308.06447415233	13
50210.124354328866	50019.277252341286	13
50160.613474041056	49889.64114161217	13
50055.4407017166	50326.42526826208	13
50223.50584349538	50172.675357639084	13
50288.15246976516	50065.431778887425	13
49985.76539938953	50270.6871996968	13
49940.75513623215	50167.547654357695	13
50200.20860508429	49886.281538774216	13
50274.81251787937	50316.43093341668	13
50290.467837771845	50269.19836106442	13
50246.03052839502	49962.746930347974	13
50294.2569737049	50182.64903207636	13
50214.77728043869	50349.8537911082	13
50099.468719316224	50168.96753843427	13
50056.35580878826	49898.76719638537	13
50099.41770592967	50297.63583048787	13
50142.240351589004	50279.9623920651	13
49936.65686749798	50001.57816265954	13
50231.91786397746	49954.08115491023	13
50073.4506057872	49899.92206152457	13
50096.36537893706	49857.9620082998	13
50298.58234548406	50080.81163960874	13
50245.94918877195	50190.76155941124	13
50292.52846120239	50045.15004299958	13
50175.65121333918	49874.491986442365	13
50262.462254743616	50192.46274847294	13
50295.801614318174	50314.699434761504	13
50260.63090444232	50078.94653056711	13
49922.480175909644	50218.66006774495	13
50141.49562734283	50062.04835878428	13
50244.44531175138	50313.388144742734	13
49872.867390374144	50191.18746788392	13
49982.199787247395	50352.7341573337	13
50283.45570620627	50290.952661531745	13
50085.09600399484	49841.98797099821	13
50229.05208794733	50363.23572322512	13
50070.28711577173	50332.07579217026	13
49931.90904529309	50040.67898817414	13
49958.70489826987	49994.11589526049	13
49945.2278641756	50127.010679762854	13
50296.882981170565	50030.395441533576	13
49927.405171563005	49976.47684492852	13
50304.81398127876	50061.0811688404	13
50275.41702884163	50338.92327357466	13
50261.887221552664	50325.7040245216	13
50050.69070059987	50347.23573646577	13
50180.50734987926	50336.79735746411	13
50174.34611819054	50352.39982859561	13
50068.138237574254	49833.61683507724	13
50052.38860905355	49941.38179635115	13
49857.74276400333	50175.03690472941	13
49928.88105457821	50059.103905350006	13
50297.37725834918	50286.22727886307	13
50255.097381768144	50164.23891762448	13
49936.71771038233	49959.2139431732	13
50303.2409338399	50236.38880057009	13
50070.05722062331	50350.690351981306	13
50268.11795510928	50283.84506681102	13
50169.99073109243	50284.428374404226	13
49964.744305774904	50366.076341280466	13
49958.257945494785	50098.628545085965	13
49921.82594009821	49998.42799226577	13
50311.14666463762	50289.74587028424	13
50117.507822408515	49861.772247300156	13
50110.857742604196	49845.22789284649	13
50310.436540838426	50181.54933212646	13
49924.48274154002	50249.38819486225	13
49911.65777771254	50064.51392037936	13
50214.61005166697	49889.72674011037	13
49888.03517024119	50134.56617827416	13
49868.506049200376	50157.97702765393	13
50265.77720944454	50134.85912743673	13
49880.08786116052	50148.96552545049	13
50170.10729118615	50306.4610573407	13
50120.82011102343	49889.82839271228	13
49960.27051360469	50214.35933395697	13
50129.83793074766	50309.70458252123	13
49990.488819351245	50370.18219047926	13
50244.37350385341	50328.869808353964	13
50284.03237935966	49999.81892776343	13
50317.267458645925	50068.52981235816	13
50297.78829377938	50196.85475488878	13
49909.65030990613	50049.76342167634	13
50280.25175391009	49970.13845514893	13
50227.27825229707	49881.773844041374	13
50298.819441004984	50160.69392334652	13
50307.1901948476	50213.80433117902	13
50271.92877779263	49988.94845821608	13
50206.30445710181	50179.92660264012	13
49970.47394141584	50293.941342308295	13
50269.325002790436	49953.574717439995	13
50294.88564758542	50095.560015569514	13
50049.25685313808	49882.32660670394	13
49922.70576758673	49951.360798818794	13
50325.10281246782	50220.69803197361	13
50200.51075244008	50346.4039721995	13
50292.78426350316	49988.32995973462	13
50193.29113994388	49906.91853073269	13
49902.31988237139	49957.159105594335	13
49942.26404961089	50068.820160173695	13
50315.350572205876	50325.235835103806	13
50304.73858727865	50303.37223414284	13
49928.40112817233	49929.83291421086	13
50240.11304464817	49897.95166669764	13
50091.81837406172	50311.28555953171	13
50237.1555962619	49915.15055630209	13
50243.22000338413	49878.20184880748	13
49892.96477203784	50060.56202596945	13
50009.8636675152	49949.08550197084	13
50179.59465786215	50365.641217363074	13
49913.419701571	49977.64644329138	13
50008.76849202366	49974.79314090532	13
49917.36427625585	50025.04241731842	13
50264.14576615804	50096.94623596691	13
49928.42007591845	50014.07317840155	13
50338.227380285265	50065.9135369507	13
50240.9351366907	50349.527130891445	13
