# Supplementary material for: Abundant Topological Outliers in Social Media Data and Their Effect on Spatial Analysis
Source: PLoS One. 2016 Sep 9;11(9):e0162360. doi: 10.1371/journal.pone.0162360 (PMC5017681; doi:10.1371/journal.pone.0162360)
Supplement: S6 Dataset — See the respective attached file. (ZIP) [file pone.0162360.s006.zip › S6_overlap_swl/clust_15_24.csv]

50000.0	50000.0	0
50001.1199382742	50005.597232803535	0
50010.474073703306	50004.538835650805	0
49992.59330351276	50005.30010366702	0
49998.97978393994	50002.81568248988	0
49995.94433854478	50000.283501054924	0
49992.110046690934	49994.960676135706	0
50001.69172750674	49994.57444040063	0
50004.089583240035	50002.88217446919	0
49995.22015105517	50008.609882115925	0
50002.55073404207	49993.56360799795	0
49986.072168127575	49997.04184594443	0
50003.188169777386	50009.9058963167	0
50012.27525783438	49992.819765352564	0
50012.262513774476	49989.354148040744	0
49998.02118867848	50008.80627001903	0
49993.557594313854	50006.23561640466	0
49997.38944128892	50001.35532493175	0
49993.74842547102	50014.75506549149	0
49998.23968503435	50005.27065217079	0
50003.22125142318	50000.026961999516	0
50002.66845612155	50016.014489106456	0
49996.2912684585	50003.40999236742	0
49993.86713806728	50000.48736039716	0
50002.18471612465	50002.01162544507	0
49992.171524388265	50006.56961401369	0
50009.77186363497	49998.33913800016	0
49990.12856972812	50008.3087286591	0
49992.75834275438	49999.61132553548	0
50000.612712480484	49996.66863853376	0
49996.93869881451	50007.42426954709	0
49990.9573124268	49998.74455680348	0
49995.12813021465	50012.34964490406	0
49987.132816399535	50000.77841298042	0
49995.04622939411	50001.254507425205	0
49996.3518189633	49998.69148218202	0
49994.72286757851	50006.43666481398	0
50004.991603808936	50007.81247139701	0
49998.28891676479	49997.763041664824	0
50002.11006087792	50008.18226655358	0
49997.144179930016	49989.940910198144	0
49990.216027359624	50003.557911732714	0
50004.8382996796	49999.67581012021	0
50009.729321556355	49988.228197133496	0
50000.199954210955	50007.84356371471	0
49984.868450241316	50001.72764928467	0
50005.25378396498	49991.44544110929	0
50012.19437814406	50000.390381149926	0
49988.04893344996	49995.904611826896	0
50000.97171294396	50001.87618615546	0
50003.16859701153	50001.34186794273	0
49996.8205400242	50002.39747857786	0
50016.35653848915	49987.25542234889	0
50006.096174901984	50010.23095889712	0
49993.33550236973	49997.9139297533	0
50011.19002934476	50002.36431250059	0
49998.45984931102	50006.65695684455	0
50019.87468519033	49983.95720550682	0
50006.448840401084	49997.32346873195	0
50003.483634122094	50006.1099987375	0
50000.35234659256	50010.71421082459	0
50020.92058148781	49993.51767071989	0
50008.47578298118	49985.24545972329	0
50012.97116378821	49991.6961769247	0
49993.74796506671	49992.427417029416	0
49991.82516773376	49992.694590956104	0
50010.8124938929	49998.028114249224	0
49987.955751149355	49997.770027754355	0
49991.724628069634	50000.06228921305	0
49995.80643166333	50013.468969971	0
49993.380375235734	50016.55980591119	0
49991.201634813246	50005.408821551166	0
50004.525946402624	49989.78947725459	0
50007.720378466904	50000.492135651875	0
49992.7685793167	50011.0280228053	0
49987.159758849266	49996.84261681274	0
50014.02574978567	49996.18798372425	0
49984.32643570934	50004.57184983245	0
50019.639648138225	49988.9067237791	0
49989.4997473447	50007.36039035869	0
50013.91997383251	50009.37214947754	0
50004.58622819102	49995.15801530333	0
50005.85271576996	49989.50522008991	0
50015.47921159886	50003.75857515637	0
49996.39937650525	49993.39036016212	0
50001.0647897504	50004.010292953724	0
49986.027487069885	50006.27634010284	0
49987.260876982415	49991.042278530156	0
49999.78395213294	50006.223143715055	0
50005.5951472911	50002.242531785334	0
49994.95863623795	49990.98932230843	0
49995.970214808425	50011.21575680999	0
49998.74724789229	50000.301414385256	0
49995.76262299148	50005.347803119126	0
49985.78393825049	50003.32292956534	0
50007.42877995727	50004.03245223129	0
49992.96622310832	50014.11763760789	0
49994.55499953395	50010.948281901576	0
49983.915535437955	49992.4110437863	0
50008.8660950074	49978.749708719544	0
50013.7990956949	50003.00902758653	0
50008.5066603574	49980.605440097264	0
49999.61536353447	50001.38011543159	0
49999.92720012225	49999.00146537139	0
49984.44548889699	49998.69683486348	0
50002.482884739184	50003.040579738794	0
50016.024045681486	49994.94398923562	0
50003.36648616504	50004.322037109174	0
49988.738161772046	50017.689027507506	0
50003.539439997585	50008.933367662175	0
49994.49256234436	50019.33132076997	0
50005.85319903553	50016.693436037065	0
50002.48134869301	50006.34512799061	0
49993.523880528526	49996.86229670025	0
49988.034997579	50012.957727244124	0
50020.71389257763	49981.778924319464	0
49995.38804044498	49997.158702901135	0
50013.95022191785	49997.89115681875	0
49984.13772326518	49991.42872524563	0
50003.58552550782	50019.3121430576	0
49989.91037830248	49997.47012205967	0
50012.09890688885	50009.91283746573	0
49998.36748406831	49993.20199538089	0
49989.127843465685	49996.61911019781	0
49982.65034680979	49999.834836403585	0
49996.56500742211	49994.747294359564	0
49985.379552577164	50000.53127187064	0
50017.09675845898	49993.71089669888	0
50021.41356700267	50010.70370059395	0
49982.40342955259	49994.328994020594	0
50016.4869019828	49980.40359262994	0
50023.71775476843	50012.20330780786	0
50005.64968115003	49995.160253301765	0
49973.871359122015	49999.93485576274	0
49991.04769969644	50018.64712142673	0
49999.68945811258	49989.69377801033	0
50024.16967004485	49998.373773470084	0
50002.22080701014	49996.583511445446	0
49981.3376436746	49994.9974062802	0
49984.137410919924	50006.137292454296	0
49996.130313645284	50019.87582555533	0
49984.51107861298	49990.24442534623	0
50006.568329781825	49987.41605597233	0
50001.265128160514	50015.41691763768	0
49994.71701353506	50015.249262662495	0
49984.049094679925	50002.930402503676	0
50007.33751108774	49981.8758819164	0
49990.53033617756	50001.14600459991	0
50016.78128835845	49973.40706114249	0
49993.95433979805	49991.08775145235	0
50020.50775026029	49998.11343636441	0
50000.36685129092	49992.305125517465	0
50025.412902998294	49985.28219532157	0
50011.811277040055	50005.8423952594	0
50005.650122642444	50018.556061829826	0
50000.10513937223	50004.37368352619	0
49997.312147224504	49999.09697793524	0
50007.98935284791	49996.53957427053	0
50002.08677570072	50010.85949233453	0
49986.699023909634	49994.97925279905	0
49985.61698965447	49991.72042149556	0
49982.103822344194	50003.015963724676	0
50017.46227211739	50006.10305446117	0
49995.381477958945	50002.40666228191	0
50011.97582092875	49999.282779231835	0
50008.063404920314	50009.83952207464	0
50013.46450656	49984.93900585626	0
49991.29771770397	50013.528169385616	0
49990.72512365944	50014.788818904555	0
49988.34248722313	50003.84700004693	0
49978.86050890926	50004.459502539525	0
49992.91864707092	50012.72445101887	0
50001.84787568867	49990.60674350676	0
50004.63839490317	50017.67334490595	0
49985.1248169725	50007.29216522827	0
49993.17341765991	49987.23628058628	0
49993.857411968136	50017.57636704799	0
50019.0152945883	49986.98070871417	0
49998.41475540304	49991.03758824367	0
49972.09249794468	50008.2640976498	0
49993.10918587191	50001.86801828644	0
49993.00955253663	50003.3707764521	0
49984.194173076576	50018.57796040268	0
49988.37111772968	49985.660734294215	0
50001.68402032854	50019.222658424515	0
50001.185520989595	50017.05278349851	0
49989.66815837991	49993.68744920904	0
50004.177711652395	49985.70662376911	0
50018.82869206279	49999.52190675685	0
49985.443533641	49996.21552947299	0
50016.38826833475	50012.74464866587	0
50017.914900136435	49980.502944041815	0
50014.39181755627	50017.85709331672	0
50018.95202462218	49985.56744633257	0
49997.36448100937	50005.91903864351	0
50018.96796534248	50005.16627708392	0
50011.90539425546	49988.111134330444	0
49996.546614288876	49996.795399916264	0
49963.08142993959	50006.26759739082	0
50008.2356600962	50002.43606836597	0
49998.63921899667	49988.79814231758	0
50005.75242938296	50004.17089970687	0
49998.376769049384	50010.6689754653	0
50008.42442695799	49998.31820524386	0
50004.508050526805	49983.47349690265	0
49987.17050041002	49988.9025554235	0
50009.18109265108	49992.22014886556	0
50004.879056196725	49986.61034885251	0
50014.915422483675	49977.07720187199	0
49990.130907603474	50004.80258105486	0
49984.6703277626	49988.74133172314	0
50007.52672577151	50012.93686597503	0
50003.49650970437	50012.38108186982	0
49989.06725250327	50015.3378129636	0
50024.98456411381	50006.06013812308	0
49991.80368593366	49990.462414806636	0
50000.77352016364	49989.79042744623	0
49988.90719015552	50002.71719901248	0
49984.039032220186	49996.676878046324	0
50012.847622088455	49998.36249454505	0
50006.350126348494	49990.98155319997	0
49991.05034624591	50004.198767952716	0
50011.88431427771	50008.83624177822	0
49985.19374747098	50005.49928007464	0
49984.81310954273	50026.06287728749	0
50006.21977860447	50012.16129787784	0
49986.47489642977	49999.4317940804	0
49980.36605421916	50000.95789397295	0
49994.234345594574	49999.2532348494	0
49987.04825099607	50001.832824486286	0
49991.43071227722	49984.226381594905	0
50000.695373251256	50020.70674782014	0
49977.13180553174	50003.37505285267	0
49988.62903234035	50005.177123215675	0
49979.89567759436	50002.4937618266	0
50008.01262186424	49983.679359629714	0
50030.579860834	49998.08369322793	0
50003.089884360816	49981.16884909539	0
50024.37014218025	49982.08487044395	0
49983.90656666351	50026.928564756556	0
49964.314383131496	50014.1377602163	0
49993.20228802501	50009.89883245395	0
49988.35846928065	49994.74515624361	0
49974.56068759045	50004.79214296714	0
50014.41609705478	49979.75520468273	0
49991.174539429005	50006.969037631694	0
49989.155636819094	50000.54506709529	0
49982.544533415894	50024.606837722065	0
49994.92587873124	49988.20647099332	0
49991.308890379405	50009.11640038469	0
50011.281064215545	49984.921503686244	0
49989.75789397745	49987.457219427255	0
50008.221414162435	50012.20209665073	0
50013.621088465676	49978.83287026756	0
49985.19186980337	49992.980264506536	0
49992.32125134785	49989.032611767434	0
50014.674771463535	49999.908761826504	0
49997.68841019571	49983.69681048847	0
50015.382964093515	49974.88611401902	0
49974.646961190396	49999.20360856275	0
49993.622733056916	50004.394124466075	0
49996.18215660206	49990.57420118714	0
49990.531939051354	50002.542578106964	0
49995.628193938675	49992.49588250879	0
50021.47129342551	49969.80051040332	0
49963.43332412238	50009.15111641512	0
50005.631109868045	49981.978888305464	0
50016.42316313038	50001.98515059546	0
49980.96052567742	50020.686115295306	0
50014.72496783221	49986.0471516237	0
49983.5417594323	49995.75678905932	0
49993.07010199822	50029.18300593349	0
49997.88200827209	49991.896996510884	0
49982.946899317554	50009.619161594186	0
50002.15424062545	50000.4773237086	0
49991.00394052615	49996.04070296146	0
50031.56106314288	50012.96897761344	0
50026.88381878394	49996.47826587183	0
49984.03994023804	49986.15198562376	0
49987.28963664043	50020.60062188324	0
50013.90791418998	50004.26976645357	0
49983.08076631143	49991.201045514004	0
50022.11073926888	49967.124204367305	0
50010.73215520759	49996.40090077004	0
49996.054670956706	50006.56227185395	0
49995.70387124523	49986.98770630229	0
50007.941107878476	50018.039088252415	0
50002.0192275201	49982.59943772668	0
49992.05158923507	50010.26029829259	0
50027.93304776287	50005.78420573993	0
49982.89182072447	49989.6455582383	0
49998.64668225386	50018.43203433023	0
50013.62737578455	49989.94661316443	0
49993.08509566163	49988.31637596258	0
49989.81805414489	49991.931824775784	0
49997.76086401288	49987.90124568716	0
49988.69996163046	50009.713207319626	0
49985.80025773397	50018.196075051266	0
49984.54357744596	49987.1594216123	0
50006.59958761954	49972.297102456854	0
49984.82793631655	50022.262719026876	0
50009.686765035396	50012.49651623412	0
50005.67540109913	49998.77026419197	0
49998.76553220897	50009.60097154551	0
49991.720902063105	50001.874151299206	0
49995.344981691764	50003.769781086085	0
50000.779533303816	50006.55995037668	0
50003.69493811055	49982.743629087825	0
50002.270752389726	49997.78815897597	0
50027.570700147895	49993.28160735885	0
49976.52404899746	49992.70823713537	0
49998.92765844171	49982.472509075604	0
49994.93953583841	49994.87526102259	0
50009.450371016355	49984.56460257237	0
49988.154083484755	49999.52040214659	0
49999.394387052766	50014.98009375397	0
49978.547517703526	50000.09883902086	0
49977.2653315401	50000.844206454574	0
49998.90667228046	50008.20905964552	0
49991.6637407009	49985.60237193076	0
49996.812852085255	49991.85268425626	0
50010.361860965386	50000.785222744336	0
50015.982394048064	50025.712936463955	0
49980.52196003663	49992.07084033371	0
50031.62064003572	50018.88854821377	0
50008.9961750777	49996.41672377975	0
49987.61931332246	50006.2850009189	0
49976.108964526924	49990.178279804175	0
50023.926871643285	49997.28176746767	0
50019.938527361184	49994.309713364564	0
50000.35731265099	50002.84047830652	0
49993.60333916049	50007.42141270693	0
50023.25337906322	49995.00581889214	0
50002.075911878404	50005.261111667336	0
49991.96428640682	50014.48773082656	0
49985.479854508725	50004.39257273865	0
49980.523275281885	50010.645308643936	0
50001.43088150619	49983.63567861773	0
50010.12290986445	50002.12243553688	0
49967.36856159413	50003.35500522987	0
50002.53163693798	49987.2817417695	0
49958.51475070698	50007.728524315105	0
50011.38108761024	50001.03297300693	0
49981.69861163078	49992.37124347021	0
49989.76191395739	49999.01550114256	0
50010.464523219016	49992.24245972176	0
50026.519101309525	50000.02798517489	0
50012.28382736543	49984.83474359573	0
49989.42265260656	49983.96844532203	0
49984.23840069896	49997.66761618687	0
49985.550927108794	49986.82666453693	0
50021.497478391924	49994.63200883348	0
50019.51522702777	50003.991941070715	0
49997.68469127628	49986.69892490847	0
50017.52555436652	50007.437281765255	0
49996.923835170724	50009.65263753655	0
49980.798506964515	49985.652067432005	0
50017.90091994998	49982.2521155558	0
49990.37161102477	50017.07697390062	0
49988.90511406528	49992.75445658593	0
50017.32112340442	49965.353068070195	0
49991.01257760791	50023.468584741226	0
50025.8875906799	49994.35984820899	0
49986.1918187451	50023.68497230164	0
50013.15743500942	49983.78458207533	0
49992.8456436454	49993.0203413024	0
49979.75815741602	50012.571960582	0
50009.70308924862	49979.83589096704	0
49985.30046070793	50021.08763342582	0
49978.359205601315	50034.878715319064	0
49990.92884580327	50011.163169812375	0
50007.772940196795	50007.064996400484	0
49985.22103137368	50016.08668389368	0
50009.59707490614	49993.95697076497	0
50017.70003800679	50001.97785272779	0
49983.797748258876	50023.64017913821	0
49990.26735697697	50010.258346329596	0
49987.64568629228	49992.33821425586	0
49988.52793226814	49987.91776019862	0
49991.20423086804	50029.989168432476	0
50026.25973034724	50010.5650833099	0
49982.16330270223	49998.10186605435	0
50007.13541309917	50007.95622569247	0
49983.95748989525	50010.98829389653	0
49962.45221143677	50007.2760570099	0
50012.1000044754	49996.95407723872	0
50021.052185858316	49972.64330460891	0
49984.3085518675	50009.58683887556	0
49993.510659247964	49989.892241724825	0
50011.752156646566	50004.78944145074	0
49983.52563494623	50001.75016082405	0
49978.460538100626	49997.75242771528	0
50014.52143088854	49988.22950508876	0
50018.24137458081	49990.739344225905	0
49972.37989154419	50007.14160963748	0
50006.63472878829	49999.431527854525	0
50016.01207628755	50007.56525634756	0
49992.159033924385	49975.903792794095	0
50016.99256930141	49996.1277298885	0
50004.48312201096	50016.53523623439	0
50003.73362658861	50014.7511990841	0
49974.63211839188	49979.516263068035	0
50001.48585664339	49987.945459319424	0
50021.840174437224	49996.55115787979	0
49994.03666699587	50020.72279787452	0
50020.94362840362	50003.47457288229	0
49998.62700416022	50014.24645452575	0
49995.17512210399	50016.79463493951	0
50005.23037043188	50011.73729598273	0
49971.37117085837	49989.47221639413	0
49981.521518297865	49999.23994426472	0
49965.42437354049	50013.05953711824	0
50008.834474853866	50007.65616359565	0
50000.22266364497	49982.341419794524	0
50021.85104569774	50002.35034673412	0
49981.560701735485	49996.23068757506	0
50012.74701363594	49985.80192002436	0
49971.80503375848	49991.85551823733	0
50011.263172707324	50007.67989684717	0
49997.842192490825	49995.525909340686	0
49994.00690011958	50013.24210864979	0
49986.9534427898	50008.40761073288	0
49983.36103802528	50033.88309737791	0
50021.35608252024	49989.69815647043	0
49988.97845850354	49998.21097134659	0
49994.642367226574	49977.56378857998	0
50003.55488727248	50010.91109031009	0
49974.81667358894	50002.99823491594	0
50012.0645759029	50012.10464978939	0
49987.68602979314	50010.93503302086	0
50007.17280957686	49992.3085541642	0
49981.705499678246	50015.11060490018	0
49996.69556881796	50014.109138468055	0
49998.64670998637	49980.67626758387	0
50019.10045114579	49976.023584512244	0
50017.45835616199	49985.36377514416	0
49970.33294685764	50009.780079539814	0
49982.3735722141	50017.46739492288	0
50006.68958436496	49994.526210000105	0
50018.734070250706	49989.80705437178	0
50002.46857216815	49986.06925098604	0
50022.675958277854	49992.05708802764	0
50022.926585169895	50001.64972110677	0
49983.52862677752	50014.963717433006	0
49998.90581301964	49994.84596139951	0
50005.79092528655	50014.775009063815	0
50000.22661360575	49988.81757789523	0
49980.74425647727	49996.82260257941	0
49971.55135378028	49993.170189732235	0
49964.134354578964	50010.02551413979	0
50012.74411197212	50007.99878332312	0
49990.74377587022	49973.90298912179	0
49985.28964060534	50013.18698399553	0
50002.94614847365	50024.81554806511	0
50018.25121765347	50010.052068038465	0
49989.67279102292	50031.185116729364	0
50024.78778113604	50000.02968615381	0
49957.10144021539	50006.30757505217	0
50004.91798427541	50013.10522473025	0
49997.73721727142	50000.206776466686	0
49987.073785197594	49981.08982656079	0
49968.0433233723	50010.0828608519	0
50012.324460548836	49995.737823114214	0
49973.49292689296	50018.279391364136	0
49987.24555378543	50029.79294837929	0
49998.130607358624	49976.53703077404	0
50007.75675174732	49991.20943177642	0
49995.458395374444	49999.14344184725	0
50010.742096311136	49993.331644497855	0
49985.84573346792	49985.809309381766	0
50000.266877230206	50025.833258622944	0
50015.02347028834	50012.069686554314	0
49999.98576549963	50017.1888278349	0
49994.20623659825	50009.09252126425	0
50002.60633630994	50028.573161161155	0
49983.685760399516	49994.434229655286	0
49997.98413692526	49973.09937067709	0
50010.56374303187	50009.418935307316	0
50010.08479905599	50015.411645682536	0
49981.765431604974	50026.49109198164	0
50008.58410835759	49981.64823307443	0
49984.49931009959	50029.64027167754	0
50007.61917516849	50005.81807298415	0
49954.76580966707	50007.702943843884	0
49998.27241309566	49978.57915551045	0
50022.54566981191	49987.258173264716	0
50005.091519311456	50006.0974021464	0
50033.204334621514	50008.87278491397	0
49975.961106071736	50033.7681879828	0
50008.89909742184	50018.638205887495	0
50013.46930471949	49988.41976209015	0
50015.209385585105	50013.91423486294	0
50022.0337844933	49980.9584175392	0
49989.67638337026	50018.303126039296	0
50025.83946226305	49991.62136154643	0
50020.63370337653	50014.81552965945	0
50007.67840103903	49995.493720252845	0
49968.685987238656	50012.365807529546	0
50010.842442392815	49988.60160661161	0
49997.47090266504	49980.29339993033	0
50016.63533056014	49949.6728594684	14
50024.76870661539	49931.55850875474	14
50035.34983503341	49919.297079201286	14
50011.830889837016	49921.49476566852	14
50021.66320658579	49902.29458181838	14
50003.620337705615	49959.745704795474	14
50053.95502186495	49922.43095876571	14
49992.44413818693	49946.56924674197	14
50042.67665833495	49904.72105232115	14
49977.377340689796	49943.39074435986	14
50038.87309300767	49940.32654083271	14
50056.579137563065	49944.03050932519	14
50033.42866403806	49954.965255458585	14
50051.15957957789	49965.98417213833	14
49962.069700528635	49946.90214375151	14
49988.183838813144	49926.14344211821	14
50062.88535787523	49902.843613767	14
49956.1737259128	49960.80431162394	14
50078.70324464164	49889.26580434246	14
50004.22696531948	49897.298651239405	14
50010.12909240655	49880.47449290894	14
49957.040222799675	49984.06599230426	14
49971.61504572576	49921.70185382287	14
50074.27062602558	49916.19297906652	14
49953.73693836634	50004.05129264058	14
50086.26819430404	49935.06764972569	14
50095.63028564526	49891.30747866038	14
49963.17565936423	50017.71134737914	14
49959.877670167436	49910.89094816406	14
49968.91919086244	50040.00897131162	14
49942.65350709462	49973.56805551794	14
50070.67902810517	49972.941101571545	14
50092.48412631753	49875.083899487654	14
50099.812318085926	49926.53646999307	14
49974.10592790644	49999.16109664911	14
50108.90633540216	49858.56005197567	14
49972.99347823662	49961.33798625416	14
50052.4740576552	49987.85169718384	14
50072.26784817173	49993.35777631457	14
50090.62651179338	49955.784056358374	14
50062.15108464903	49872.02968435369	14
49978.722684713975	50052.83109451493	14
50102.744266750226	49910.38180008446	14
49994.05626907763	49974.54303986528	14
49988.874307889644	49883.4533472256	14
50057.77513738401	49887.11570351738	14
50095.85868974666	49849.77605289218	14
49921.08187940563	49965.58982122092	14
50094.1410038491	49990.950622878234	14
50126.89279495566	49853.44446102583	14
50123.31164685322	49877.317391208344	14
49997.76320070529	49994.909815410036	14
50015.95647580394	49990.555168486804	14
50087.357612153	49904.66921381974	14
50021.2692870488	50011.485546183285	14
49944.728680725224	49944.661652978386	14
50144.292981579034	49848.09275026684	14
49987.46220808425	49864.8710588701	14
49947.69416628374	50033.250269237215	14
49929.47780572739	50028.489826928926	14
49997.33360309494	49914.10171922168	14
49919.51525352325	49943.86553492062	14
49974.67360806667	49893.951582730464	14
50002.00458180146	50024.576181687466	14
50024.56216321597	49967.18350025656	14
49940.454923353296	49991.75267270696	14
49988.733590987336	50040.537349482736	14
50003.24554145532	49933.916960496244	14
49910.3120864268	49926.06339825397	14
49892.25477913671	49933.69540422174	14
49926.53289343846	50000.53000134778	14
49912.42698367603	50033.10469033332	14
49981.719587198146	50071.95837680418	14
50122.53440890362	49921.996276608545	14
49997.709974467456	50089.17457494386	14
50144.01860271023	49865.81547651351	14
50011.655291192874	50098.326313139405	14
49985.64307281771	50013.04052933911	14
50000.21378438851	49845.95465602884	14
50021.18313769226	50113.94027448469	14
49951.55687896885	50056.71135077563	14
49966.37652956871	50067.01908718896	14
50113.33440436856	49948.11598353084	14
50123.36157022835	49961.92798708886	14
50139.302778334575	49937.92318416844	14
50000.19725270235	50109.46445369436	14
50073.465791063	49944.57302655568	14
50037.2559848499	49875.39097837587	14
50055.062178513355	49851.88180585718	14
50110.075982313414	49835.255527182744	14
50003.724283703756	50045.16369493138	14
49975.28761157927	49874.95927857323	14
50001.587924694875	50068.656225791	14
49993.65092297863	50132.13481250504	14
49896.297772869206	49950.902666827635	14
49874.008021657246	49946.97387754192	14
50087.37491414558	50008.697986147345	14
49946.776724597425	50071.475343617276	14
49908.920204068054	49982.14154428453	14
50103.52822098723	49967.48576514579	14
49975.065938669104	49978.91825558219	14
50080.75269710719	49838.42303702699	14
50111.762139367434	49982.01952065923	14
50092.694216037984	49821.637633963226	14
49930.16355061179	50066.53024561664	14
50101.86551032846	50027.48803248453	14
49893.21270218619	49976.104189899524	14
50111.076641638174	50009.05244427585	14
49926.6608972864	49981.070159550945	14
49858.932827409175	49955.49216641872	14
49975.689324896004	50087.2581489205	14
49876.889228436055	49986.29743093987	14
49974.8839209945	49855.53132023186	14
49893.470959037564	49992.26778680396	14
49882.75808333944	49919.65535853514	14
49952.23545005477	49930.740800363885	14
50042.33822864796	50111.62112554858	14
50045.508956127	49832.92719174037	14
49995.55912463433	49829.77177332153	14
50005.295918245654	49812.55461871893	14
50061.70804824534	49835.3713876549	14
49861.10311410723	49931.181161756394	14
50016.51915757498	49856.111567801374	14
49953.07733389447	49850.38407208627	14
50110.649230463605	49891.32207324926	14
49906.9195199292	49907.69535742176	14
49938.62576920187	49911.806480995874	14
49990.411468647326	49807.81681172897	14
50031.418826549125	50099.27708109673	14
49879.16802105684	50009.873500421134	14
49919.076340528314	50049.822253119775	14
50005.61730385592	50009.714565691436	14
49981.17520850619	49823.40081288953	14
49945.752250524754	49892.461690440665	14
50133.536634996875	49894.99130802253	14
50159.92324356392	49937.792789279745	14
50023.27562837164	49815.20032356379	14
49911.72840835016	50063.78522141771	14
50172.48033107154	49952.09934651357	14
50049.35594636675	50091.79714657087	14
50012.300099584776	49794.813388494535	14
49993.22401002898	49791.37214950471	14
50023.75356116386	50051.932487677994	14
50098.6923243259	50044.33478878186	14
50182.75293834462	49934.49346546656	14
49855.82120176295	49971.134276824065	14
50130.96773021709	49995.82351759937	14
50021.5407169746	50074.758082394976	14
50141.06141012515	49977.20375755844	14
50012.16528467111	49830.12062125356	14
50114.18805756066	50041.79833957311	14
49943.371584166955	50088.522171770055	14
50145.76938820081	49961.73646200639	14
49990.91534389739	50148.47642056628	14
50109.208855804645	49812.043778997795	14
50071.98285770302	50009.84496734079	14
50035.83976776326	49890.84799865692	14
50010.935308665474	50135.0362155977	14
50130.04409670087	50025.59035932216	14
49934.5035487978	49957.866562851865	14
50151.55948310368	49993.46144884388	14
49970.33298653375	49811.11244250715	14
49896.26091565152	50073.65986474841	14
49974.98073788744	49838.62884166537	14
49884.93434702247	49962.447422064026	14
50073.154592484774	49852.4900438951	14
49965.08998129192	49826.223656694565	14
50001.05400114986	50162.37653651642	14
50165.55682354073	49915.902340307686	14
50036.70789791855	50060.081782815796	14
50140.32655261741	49913.07695746165	14
50189.29049264875	49919.61520000362	14
49909.95997614748	50000.71604751292	14
50035.954704593336	50000.78006894757	14
49873.27704001318	49904.00169367604	14
50127.06441483471	49831.50781909525	14
50161.17568359426	49849.087965741346	14
49931.523871760495	49883.21396412361	14
50075.502803787655	49822.368611343896	14
49877.51466037632	50073.2843491046	14
49881.505272067545	50096.6367626178	14
50083.332907508884	50032.99678300379	14
49954.536313167584	50100.82452198708	14
49952.76140161347	49877.71228404485	14
49871.41951880881	49970.539201819425	14
49861.71872525045	50109.478919803136	14
49948.83244578421	49813.86566638738	14
50059.25580916082	49817.95696883038	14
49841.03915080827	49961.52753823354	14
50191.93772804733	49900.49599206104	14
50064.67558979103	50024.17536334804	14
49929.15653441708	50098.622174737364	14
49907.84966651319	50018.207033834384	14
50177.019616534686	49864.724954543555	14
50180.32176551138	49884.60840636841	14
49997.55643081637	50181.14841172187	14
50181.7710920088	49841.522257648016	14
49865.31626164021	50024.18617484899	14
50177.06183083997	49904.522316970506	14
50055.96230647608	50041.8076399121	14
49958.763392375884	50081.31989544462	14
49844.08760749106	50030.58730143543	14
50163.516226631495	49891.13151305373	14
49891.48631833658	50030.153686039375	14
49923.97412534601	49904.26498931437	14
50069.06918402108	50095.94825172283	14
50039.11978159956	50020.59088816808	14
50205.73510684778	49935.153690347164	14
50195.96127066286	49847.97878211698	14
50055.616928715644	50124.57608974323	14
49850.98928817041	49992.798383752364	14
49830.93217801278	49941.47478141169	14
49936.637707568916	49929.81386849978	14
49887.61553157442	50057.43123261613	14
49910.74079736785	50085.002911165204	14
49889.43570245858	49903.52203295551	14
50153.57966919608	49832.31327538313	14
50188.32685428269	49821.96785568966	14
49899.477412623215	50046.67359224225	14
50204.536954972755	49913.49368553703	14
50005.22699884079	49774.86858835547	14
49990.94220941423	50200.08658956376	14
49846.785470528375	50045.35743012517	14
49983.77332114012	50116.64303201131	14
49836.31641342159	50015.26598794431	14
49859.088761238825	49894.20755396345	14
49915.576290742894	50106.86833173661	14
50046.83832506262	50076.29869223224	14
50026.3927498128	49775.46486880747	14
49944.41780453388	50017.58486185256	14
49903.07123020495	49891.58420879502	14
50161.468438569544	49977.2152389197	14
49977.385205812476	50026.62612945383	14
50072.63595764608	50044.459753285766	14
49813.31819643496	49943.423691583586	14
49819.40013862595	50031.93166932236	14
50033.16636132731	49854.47931755886	14
50027.8117423087	49839.124254231356	14
49976.11490581626	49775.358529593235	14
50022.17441651366	50031.26309248938	14
49888.7024631044	49881.31911452616	14
49960.07628759501	49793.48856542008	14
50147.79372901223	49889.626410313795	14
49846.103200064994	49946.21082921397	14
50041.47276081389	49818.33778283611	14
49844.46956078176	49911.90039564353	14
50085.05098246403	49803.92317283412	14
50205.97854588126	49868.39158919813	14
49941.51387823023	49860.96297856162	14
50177.2210431013	49811.852692561486	14
50070.147933744825	50063.04835413574	14
50155.017214621075	50009.4007627578	14
49957.28843510007	49774.053678904915	14
50090.21623971886	50057.07685748038	14
49863.12124628674	50083.736322502285	14
50172.69142119019	49790.611699746514	14
50162.31481405878	49770.72689989734	14
49936.15501516793	50051.01238159022	14
49825.5322683851	50045.75776442169	14
50172.899648971405	49994.070121017205	14
50140.918670662584	50037.55585095031	14
50210.690849418774	49829.15405745917	14
50003.34803147363	49867.09335081442	14
50091.38275207228	49786.649734078026	14
50126.243838644674	49795.78406706226	14
49936.627884632755	49834.698208771595	14
50033.378518069425	50136.19882667752	14
50202.8574390978	49816.16276192855	14
50037.300314926106	50044.55481821254	14
50188.297842727006	49800.88199575364	14
49874.951516512956	50048.86144942486	14
50009.67235344644	50192.4592663917	14
50190.68252552943	49955.548655330706	14
50141.83733181263	49776.137052591264	14
49798.11477156329	50032.33962175838	14
49974.80545321365	50147.824813956664	14
50196.23790949081	49884.9809699545	14
50212.24938789053	49952.60739107388	14
50222.25320198757	49939.19038929795	14
49819.65099034773	50016.441199582914	14
50020.040854878636	50163.11667994573	14
50046.25611515781	49802.34984563697	14
50177.964942434075	49968.53889872069	14
50121.550927309945	49904.966306295595	14
50150.571148218776	49788.64652952444	14
50158.01313451557	49803.09947547082	14
50172.100355365415	49828.54487035725	14
50217.292078745886	49905.36019397671	14
49827.28555838787	49996.99048639937	14
49986.1220675875	50164.50691869507	14
49993.7103010755	49754.659701553835	14
50028.52017541398	49790.37301504012	14
49789.177203247535	50012.368849622486	14
49836.18811948796	49896.61961319846	14
49859.78548202869	49878.10287480072	14
50150.14932974912	49816.28622428441	14
49867.62989517798	50129.73023254914	14
49931.1404254471	49816.76627191195	14
49826.72129427886	49966.88143406308	14
50065.73620286499	50141.52138581049	14
50132.015796610714	49810.30807112044	14
49839.661143679186	49982.56853775677	14
50078.55977381703	49868.023619745625	14
49894.32842828044	49862.14952340849	14
50137.58500868168	50010.478748763824	14
49960.63747192864	49863.591743060235	14
50211.61876903708	49851.1370687845	14
50095.752755497895	50076.93216266557	14
50196.54934134938	49787.68978892977	14
49945.06069483991	50115.2797214814	14
49937.53177171399	50132.4801408212	14
49968.01668446746	50205.82544285321	14
50185.01250667141	49768.85131007937	14
50137.03486711979	50061.02095448954	14
49848.88380146241	50065.522873975184	14
49971.696051038365	50225.07789238452	14
50113.60375521579	50060.74554826876	14
50073.08308648725	49785.30148134186	14
50206.33717603823	49776.24903612856	14
49787.3647431349	50047.43296161305	14
49870.44407733231	49867.015588190545	14
49883.253131473924	50115.42747716975	14
49805.21858242871	49957.01622446394	14
50226.15933960562	49820.46233965432	14
50089.89384264966	50096.404891182385	14
49985.893947879405	50215.17114638927	14
50049.387356975734	50008.12719472972	14
49925.73325428634	49801.769226027296	14
50227.594552681476	49839.22784354801	14
49977.97083493974	50246.33570097578	14
50198.17358705951	49760.933855306925	14
49848.63970856743	50088.54282855854	14
50235.864756200695	49896.50632058429	14
49806.59940932123	49974.122989597934	14
50204.3392856318	49744.75399763049	14
50188.930106387714	49985.61318067028	14
49940.25915810741	49793.42139020596	14
49956.877652816285	50216.71504821805	14
50244.96303098985	49812.18744178923	14
50236.58655776256	49881.364377292644	14
49845.163794674045	50104.837363204235	14
49873.40766054168	50148.072303823945	14
50262.100801653265	49807.14617928974	14
49910.270700514964	49810.831956584414	14
50252.7072342064	49785.77767871782	14
50006.637500450335	50211.8757988358	14
50082.01626944714	49770.18176456866	14
49846.30352802649	50123.008055463215	14
50224.39944353298	49868.88393012536	14
49855.47764757977	50139.96797816272	14
50238.0349463831	49789.70879935302	14
49864.74687436005	50161.941231403645	14
49767.87605321608	50047.94995928286	14
49983.50389140739	50186.52696839081	14
50061.04065125533	50108.953805512116	14
50221.085123443685	49754.25252562764	14
49859.11472264715	50007.8796169677	14
49961.038434587055	50241.8415993785	14
50284.026526407586	49804.33431389976	14
50153.772383151234	50053.00127694769	14
50094.86374127654	49759.20563948751	14
49827.162429823045	50064.09765943389	14
49822.64109088074	49903.1605759566	14
50108.0539692951	50089.79619168252	14
49897.89773954393	50108.260493796755	14
50290.79488828082	49822.94365925796	14
49890.66984288954	49804.7931467871	14
49971.02392735095	50105.63203131811	14
49769.2777691644	50007.70429330779	14
49818.54098735108	50083.961873417094	14
49826.5381222069	50115.14645314084	14
50012.21120570191	49758.61386909355	14
49905.289485123765	49965.38004037891	14
49801.63255564546	50063.802370547746	14
49982.16555814441	49907.85352521217	14
50218.27343538349	49887.486405564734	14
50024.699317059945	50211.80241906211	14
49993.41398780488	50249.6497042274	14
50236.486528652415	49945.526952523134	14
50268.53166520006	49773.01382885245	14
49789.99386945741	49989.842908875944	14
50270.95248912978	49756.93948224481	14
49961.141445285044	50137.70891419972	14
50026.88728027657	50195.51643756739	14
49915.42021778055	50132.0374517293	14
49762.853518804055	50031.557941680345	14
49746.67470939691	50017.40907035118	14
49911.20099091998	49828.80344281639	14
49838.29758503797	50077.43689466489	14
50230.437333823706	49966.866285632794	14
49975.877184279656	49791.50998196685	14
50111.80329727862	49747.5860131151	14
49924.13173173071	49779.31994266658	14
50250.292473266876	49957.52328385104	14
50225.34685900701	49775.8167500152	14
50029.47321985804	49750.30008543548	14
50049.28204486326	49781.74138476328	14
50045.47483387702	49744.029304972464	14
49883.50004165591	50162.55800153941	14
50256.24834073629	49902.010325567826	14
50067.254844067706	49803.4421681782	14
50060.87682951365	50082.065466908054	14
50023.20841401213	49731.262110912896	14
50129.1067319017	50091.16760905559	14
50199.52951296396	49972.056505465596	14
49771.39663881842	49987.64673070496	14
49807.71836745146	50045.83237834698	14
49847.685677604764	49867.018022213524	14
49963.13467038577	49754.68164930083	14
50174.669489634834	50010.115210202086	14
49991.724650625045	50268.223891279886	14
50004.69532466798	49733.09765589814	14
50264.05364490828	49735.80914043661	14
49814.1008862321	50129.26524865384	14
50272.585351825735	49819.219453573874	14
50212.32827390851	49798.13956740788	14
50164.81462930288	49750.89769910602	14
50029.34720681735	49982.982673935105	14
49790.846224459834	49970.16566218777	14
50260.74875055602	49835.72843880561	14
50156.66454307889	50073.221628411535	14
50259.02943760626	49920.528494862665	14
50169.01293598176	50025.92057805826	14
49901.145241888065	49789.70435764561	14
50255.70357540438	49853.28663899269	14
49723.28161806032	50014.14204827403	14
50120.32584873844	50074.22534589196	14
50181.995235668546	49736.80411654089	14
49967.31422587722	50165.1777397732	14
49729.37059724311	50028.34104666364	14
49831.269887250186	50093.10457266781	14
49800.330310625664	49931.34675487033	14
49889.46153209263	50142.13220998651	14
50014.100719660964	50270.56504299131	14
49781.0743398993	50033.46790218461	14
50155.77816570692	50088.697129863096	14
50271.51513935213	49789.20156254003	14
49979.11609938303	49739.60444771395	14
49707.45918042497	50031.55930986478	14
49706.92380191023	50014.99352426628	14
49811.767606234265	49991.91098763301	14
50287.71098680443	49742.18152291186	14
49908.62369894433	49870.331272385	14
50193.75641072224	50015.684408849025	14
49808.06544663167	49888.21409750899	14
49862.35150200096	50038.953295623985	14
50173.260473933224	50062.01938359095	14
49797.61027619613	49909.65122827024	14
49947.20475206947	50144.732788371155	14
50170.880809427246	50042.40621544985	14
50207.67909142565	49986.33316167231	14
50195.726469516856	50069.61793305008	14
50204.30812196305	50001.660540008525	14
50200.39022646597	50050.3771411124	14
50119.789796428006	49768.046189266635	14
49830.97005675673	49866.08921557574	14
50078.59238728146	50113.67348058811	14
50085.56255775113	49975.36417207055	14
49993.460224164046	49717.78614414549	14
49994.89378409355	50229.76914807742	14
50269.76443974781	49882.69157080977	14
49896.819356382555	49839.7463857266	14
49937.17100709526	50207.04599674575	14
49800.28306199791	50147.32189271717	14
49742.90208679028	50047.33632873005	14
49803.8387344048	49867.822776075096	14
49922.458961245015	49853.57476095555	14
49943.44690965937	49754.54918155084	14
50236.70071318573	49925.24652940511	14
50054.117976746806	49767.235078564576	14
49882.204891444686	49832.62896655888	14
49882.89831009491	49848.093437505806	14
50267.16019526376	49965.66502735604	14
50254.06582628864	49872.91817641204	14
49771.0036247924	49967.13538208502	14
49950.3659616431	50181.45094730532	14
49941.788038904895	50243.14635538525	14
49842.31950639851	49846.16483639342	14
49910.80751655522	50148.81797314437	14
49689.973050450666	50006.545356241746	14
49983.832589165475	50284.23658619669	14
50185.44223790215	50085.57376772233	14
50251.23209268452	49727.86774285219	14
49975.07322291251	50263.59152959237	14
50138.066724046126	49758.31141352239	14
50173.869088562315	50098.984252382594	14
50214.93089195822	49731.91098920709	14
49945.74740363458	50227.57104499188	14
49962.629030001226	50276.79108957133	14
49957.289363816526	50292.07082984094	14
49839.7471627068	49826.51816059146	14
50208.78208363522	49710.16095354832	14
50162.39665635234	50111.732375359505	14
49804.67573307432	50010.51300248459	14
50217.19263328783	50016.3534349755	14
49943.11536206775	50262.26649634017	14
50299.99709383793	49727.428696408	14
49861.36199041753	49915.8301262794	14
50170.048115087135	50081.10116488783	14
50194.21179404869	49726.156795583505	14
