# Supplementary material for: Abundant Topological Outliers in Social Media Data and Their Effect on Spatial Analysis
Source: PLoS One. 2016 Sep 9;11(9):e0162360. doi: 10.1371/journal.pone.0162360 (PMC5017681; doi:10.1371/journal.pone.0162360)
Supplement: S6 Dataset — See the respective attached file. (ZIP) [file pone.0162360.s006.zip › S6_overlap_swl/clust_16_25.csv]

50000.0	50000.0	0
50001.1199382742	50005.597232803535	0
50010.474073703306	50004.538835650805	0
49992.59330351276	50005.30010366702	0
49998.97978393994	50002.81568248988	0
49995.94433854478	50000.283501054924	0
49992.110046690934	49994.960676135706	0
50001.69172750674	49994.57444040063	0
50004.089583240035	50002.88217446919	0
49995.22015105517	50008.609882115925	0
50002.55073404207	49993.56360799795	0
49986.072168127575	49997.04184594443	0
50003.188169777386	50009.9058963167	0
50012.27525783438	49992.819765352564	0
50012.262513774476	49989.354148040744	0
49998.02118867848	50008.80627001903	0
49993.557594313854	50006.23561640466	0
49997.38944128892	50001.35532493175	0
49993.74842547102	50014.75506549149	0
49998.23968503435	50005.27065217079	0
50003.22125142318	50000.026961999516	0
50002.66845612155	50016.014489106456	0
49996.2912684585	50003.40999236742	0
49993.86713806728	50000.48736039716	0
50002.18471612465	50002.01162544507	0
49992.171524388265	50006.56961401369	0
50009.77186363497	49998.33913800016	0
49990.12856972812	50008.3087286591	0
49992.75834275438	49999.61132553548	0
50000.612712480484	49996.66863853376	0
49996.93869881451	50007.42426954709	0
49990.9573124268	49998.74455680348	0
49995.12813021465	50012.34964490406	0
49987.132816399535	50000.77841298042	0
49995.04622939411	50001.254507425205	0
49996.3518189633	49998.69148218202	0
49994.72286757851	50006.43666481398	0
50004.991603808936	50007.81247139701	0
49998.28891676479	49997.763041664824	0
50002.11006087792	50008.18226655358	0
49997.144179930016	49989.940910198144	0
49990.216027359624	50003.557911732714	0
50004.8382996796	49999.67581012021	0
50009.729321556355	49988.228197133496	0
50000.199954210955	50007.84356371471	0
49984.868450241316	50001.72764928467	0
50005.25378396498	49991.44544110929	0
50012.19437814406	50000.390381149926	0
49988.04893344996	49995.904611826896	0
50000.97171294396	50001.87618615546	0
50003.16859701153	50001.34186794273	0
49996.8205400242	50002.39747857786	0
50016.35653848915	49987.25542234889	0
50006.096174901984	50010.23095889712	0
49993.33550236973	49997.9139297533	0
50011.19002934476	50002.36431250059	0
49998.45984931102	50006.65695684455	0
50019.87468519033	49983.95720550682	0
50006.448840401084	49997.32346873195	0
50003.483634122094	50006.1099987375	0
50000.35234659256	50010.71421082459	0
50020.92058148781	49993.51767071989	0
50008.47578298118	49985.24545972329	0
50012.97116378821	49991.6961769247	0
49993.74796506671	49992.427417029416	0
49991.82516773376	49992.694590956104	0
50010.8124938929	49998.028114249224	0
49987.955751149355	49997.770027754355	0
49991.724628069634	50000.06228921305	0
49995.80643166333	50013.468969971	0
49993.380375235734	50016.55980591119	0
49991.201634813246	50005.408821551166	0
50004.525946402624	49989.78947725459	0
50007.720378466904	50000.492135651875	0
49992.7685793167	50011.0280228053	0
49987.159758849266	49996.84261681274	0
50014.02574978567	49996.18798372425	0
49984.32643570934	50004.57184983245	0
50019.639648138225	49988.9067237791	0
49989.4997473447	50007.36039035869	0
50013.91997383251	50009.37214947754	0
50004.58622819102	49995.15801530333	0
50005.85271576996	49989.50522008991	0
50015.47921159886	50003.75857515637	0
49996.39937650525	49993.39036016212	0
50001.0647897504	50004.010292953724	0
49986.027487069885	50006.27634010284	0
49987.260876982415	49991.042278530156	0
49999.78395213294	50006.223143715055	0
50005.5951472911	50002.242531785334	0
49994.95863623795	49990.98932230843	0
49995.970214808425	50011.21575680999	0
49998.74724789229	50000.301414385256	0
49995.76262299148	50005.347803119126	0
49985.78393825049	50003.32292956534	0
50007.42877995727	50004.03245223129	0
49992.96622310832	50014.11763760789	0
49994.55499953395	50010.948281901576	0
49983.915535437955	49992.4110437863	0
50008.8660950074	49978.749708719544	0
50013.7990956949	50003.00902758653	0
50008.5066603574	49980.605440097264	0
49999.61536353447	50001.38011543159	0
49999.92720012225	49999.00146537139	0
49984.44548889699	49998.69683486348	0
50002.482884739184	50003.040579738794	0
50016.024045681486	49994.94398923562	0
50003.36648616504	50004.322037109174	0
49988.738161772046	50017.689027507506	0
50003.539439997585	50008.933367662175	0
49994.49256234436	50019.33132076997	0
50005.85319903553	50016.693436037065	0
50002.48134869301	50006.34512799061	0
49993.523880528526	49996.86229670025	0
49988.034997579	50012.957727244124	0
50020.71389257763	49981.778924319464	0
49995.38804044498	49997.158702901135	0
50013.95022191785	49997.89115681875	0
49984.13772326518	49991.42872524563	0
50003.58552550782	50019.3121430576	0
49989.91037830248	49997.47012205967	0
50012.09890688885	50009.91283746573	0
49998.36748406831	49993.20199538089	0
49989.127843465685	49996.61911019781	0
49982.65034680979	49999.834836403585	0
49996.56500742211	49994.747294359564	0
49985.379552577164	50000.53127187064	0
50017.09675845898	49993.71089669888	0
50021.41356700267	50010.70370059395	0
49982.40342955259	49994.328994020594	0
50016.4869019828	49980.40359262994	0
50023.71775476843	50012.20330780786	0
50005.64968115003	49995.160253301765	0
49973.871359122015	49999.93485576274	0
49991.04769969644	50018.64712142673	0
49999.68945811258	49989.69377801033	0
50024.16967004485	49998.373773470084	0
50002.22080701014	49996.583511445446	0
49981.3376436746	49994.9974062802	0
49984.137410919924	50006.137292454296	0
49996.130313645284	50019.87582555533	0
49984.51107861298	49990.24442534623	0
50006.568329781825	49987.41605597233	0
50001.265128160514	50015.41691763768	0
49994.71701353506	50015.249262662495	0
49984.049094679925	50002.930402503676	0
50007.33751108774	49981.8758819164	0
49990.53033617756	50001.14600459991	0
50016.78128835845	49973.40706114249	0
49993.95433979805	49991.08775145235	0
50020.50775026029	49998.11343636441	0
50000.36685129092	49992.305125517465	0
50025.412902998294	49985.28219532157	0
50011.811277040055	50005.8423952594	0
50005.650122642444	50018.556061829826	0
50000.10513937223	50004.37368352619	0
49997.312147224504	49999.09697793524	0
50007.98935284791	49996.53957427053	0
50002.08677570072	50010.85949233453	0
49986.699023909634	49994.97925279905	0
49985.61698965447	49991.72042149556	0
49982.103822344194	50003.015963724676	0
50017.46227211739	50006.10305446117	0
49995.381477958945	50002.40666228191	0
50011.97582092875	49999.282779231835	0
50008.063404920314	50009.83952207464	0
50013.46450656	49984.93900585626	0
49991.29771770397	50013.528169385616	0
49990.72512365944	50014.788818904555	0
49988.34248722313	50003.84700004693	0
49978.86050890926	50004.459502539525	0
49992.91864707092	50012.72445101887	0
50001.84787568867	49990.60674350676	0
50004.63839490317	50017.67334490595	0
49985.1248169725	50007.29216522827	0
49993.17341765991	49987.23628058628	0
49993.857411968136	50017.57636704799	0
50019.0152945883	49986.98070871417	0
49998.41475540304	49991.03758824367	0
49972.09249794468	50008.2640976498	0
49993.10918587191	50001.86801828644	0
49993.00955253663	50003.3707764521	0
49984.194173076576	50018.57796040268	0
49988.37111772968	49985.660734294215	0
50001.68402032854	50019.222658424515	0
50001.185520989595	50017.05278349851	0
49989.66815837991	49993.68744920904	0
50004.177711652395	49985.70662376911	0
50018.82869206279	49999.52190675685	0
49985.443533641	49996.21552947299	0
50016.38826833475	50012.74464866587	0
50017.914900136435	49980.502944041815	0
50014.39181755627	50017.85709331672	0
50018.95202462218	49985.56744633257	0
49997.36448100937	50005.91903864351	0
50018.96796534248	50005.16627708392	0
50011.90539425546	49988.111134330444	0
49996.546614288876	49996.795399916264	0
49963.08142993959	50006.26759739082	0
50008.2356600962	50002.43606836597	0
49998.63921899667	49988.79814231758	0
50005.75242938296	50004.17089970687	0
49998.376769049384	50010.6689754653	0
50008.42442695799	49998.31820524386	0
50004.508050526805	49983.47349690265	0
49987.17050041002	49988.9025554235	0
50009.18109265108	49992.22014886556	0
50004.879056196725	49986.61034885251	0
50014.915422483675	49977.07720187199	0
49990.130907603474	50004.80258105486	0
49984.6703277626	49988.74133172314	0
50007.52672577151	50012.93686597503	0
50003.49650970437	50012.38108186982	0
49989.06725250327	50015.3378129636	0
50024.98456411381	50006.06013812308	0
49991.80368593366	49990.462414806636	0
50000.77352016364	49989.79042744623	0
49988.90719015552	50002.71719901248	0
49984.039032220186	49996.676878046324	0
50012.847622088455	49998.36249454505	0
50006.350126348494	49990.98155319997	0
49991.05034624591	50004.198767952716	0
50011.88431427771	50008.83624177822	0
49985.19374747098	50005.49928007464	0
49984.81310954273	50026.06287728749	0
50006.21977860447	50012.16129787784	0
49986.47489642977	49999.4317940804	0
49980.36605421916	50000.95789397295	0
49994.234345594574	49999.2532348494	0
49987.04825099607	50001.832824486286	0
49991.43071227722	49984.226381594905	0
50000.695373251256	50020.70674782014	0
49977.13180553174	50003.37505285267	0
49988.62903234035	50005.177123215675	0
49979.89567759436	50002.4937618266	0
50008.01262186424	49983.679359629714	0
50030.579860834	49998.08369322793	0
50003.089884360816	49981.16884909539	0
50024.37014218025	49982.08487044395	0
49983.90656666351	50026.928564756556	0
49964.314383131496	50014.1377602163	0
49993.20228802501	50009.89883245395	0
49988.35846928065	49994.74515624361	0
49974.56068759045	50004.79214296714	0
50014.41609705478	49979.75520468273	0
49991.174539429005	50006.969037631694	0
49989.155636819094	50000.54506709529	0
49982.544533415894	50024.606837722065	0
49994.92587873124	49988.20647099332	0
49991.308890379405	50009.11640038469	0
50011.281064215545	49984.921503686244	0
49989.75789397745	49987.457219427255	0
50008.221414162435	50012.20209665073	0
50013.621088465676	49978.83287026756	0
49985.19186980337	49992.980264506536	0
49992.32125134785	49989.032611767434	0
50014.674771463535	49999.908761826504	0
49997.68841019571	49983.69681048847	0
50015.382964093515	49974.88611401902	0
49974.646961190396	49999.20360856275	0
49993.622733056916	50004.394124466075	0
49996.18215660206	49990.57420118714	0
49990.531939051354	50002.542578106964	0
49995.628193938675	49992.49588250879	0
50021.47129342551	49969.80051040332	0
49963.43332412238	50009.15111641512	0
50005.631109868045	49981.978888305464	0
50016.42316313038	50001.98515059546	0
49980.96052567742	50020.686115295306	0
50014.72496783221	49986.0471516237	0
49983.5417594323	49995.75678905932	0
49993.07010199822	50029.18300593349	0
49997.88200827209	49991.896996510884	0
49982.946899317554	50009.619161594186	0
50002.15424062545	50000.4773237086	0
49991.00394052615	49996.04070296146	0
50031.56106314288	50012.96897761344	0
50026.88381878394	49996.47826587183	0
49984.03994023804	49986.15198562376	0
49987.28963664043	50020.60062188324	0
50013.90791418998	50004.26976645357	0
49983.08076631143	49991.201045514004	0
50022.11073926888	49967.124204367305	0
50010.73215520759	49996.40090077004	0
49996.054670956706	50006.56227185395	0
49995.70387124523	49986.98770630229	0
50007.941107878476	50018.039088252415	0
50002.0192275201	49982.59943772668	0
49992.05158923507	50010.26029829259	0
50027.93304776287	50005.78420573993	0
49982.89182072447	49989.6455582383	0
49998.64668225386	50018.43203433023	0
50013.62737578455	49989.94661316443	0
49993.08509566163	49988.31637596258	0
49989.81805414489	49991.931824775784	0
49997.76086401288	49987.90124568716	0
49988.69996163046	50009.713207319626	0
49985.80025773397	50018.196075051266	0
49984.54357744596	49987.1594216123	0
50006.59958761954	49972.297102456854	0
49984.82793631655	50022.262719026876	0
50009.686765035396	50012.49651623412	0
50005.67540109913	49998.77026419197	0
49998.76553220897	50009.60097154551	0
49991.720902063105	50001.874151299206	0
49995.344981691764	50003.769781086085	0
50000.779533303816	50006.55995037668	0
50003.69493811055	49982.743629087825	0
50002.270752389726	49997.78815897597	0
50027.570700147895	49993.28160735885	0
49976.52404899746	49992.70823713537	0
49998.92765844171	49982.472509075604	0
49994.93953583841	49994.87526102259	0
50009.450371016355	49984.56460257237	0
49988.154083484755	49999.52040214659	0
49999.394387052766	50014.98009375397	0
49978.547517703526	50000.09883902086	0
49977.2653315401	50000.844206454574	0
49998.90667228046	50008.20905964552	0
49991.6637407009	49985.60237193076	0
49996.812852085255	49991.85268425626	0
50010.361860965386	50000.785222744336	0
50015.982394048064	50025.712936463955	0
49980.52196003663	49992.07084033371	0
50031.62064003572	50018.88854821377	0
50008.9961750777	49996.41672377975	0
49987.61931332246	50006.2850009189	0
49976.108964526924	49990.178279804175	0
50023.926871643285	49997.28176746767	0
50019.938527361184	49994.309713364564	0
50000.35731265099	50002.84047830652	0
49993.60333916049	50007.42141270693	0
50023.25337906322	49995.00581889214	0
50002.075911878404	50005.261111667336	0
49991.96428640682	50014.48773082656	0
49985.479854508725	50004.39257273865	0
49980.523275281885	50010.645308643936	0
50001.43088150619	49983.63567861773	0
50010.12290986445	50002.12243553688	0
49967.36856159413	50003.35500522987	0
50002.53163693798	49987.2817417695	0
49958.51475070698	50007.728524315105	0
50011.38108761024	50001.03297300693	0
49981.69861163078	49992.37124347021	0
49989.76191395739	49999.01550114256	0
50010.464523219016	49992.24245972176	0
50026.519101309525	50000.02798517489	0
50012.28382736543	49984.83474359573	0
49989.42265260656	49983.96844532203	0
49984.23840069896	49997.66761618687	0
49985.550927108794	49986.82666453693	0
50021.497478391924	49994.63200883348	0
50019.51522702777	50003.991941070715	0
49997.68469127628	49986.69892490847	0
50017.52555436652	50007.437281765255	0
49996.923835170724	50009.65263753655	0
49980.798506964515	49985.652067432005	0
50017.90091994998	49982.2521155558	0
49990.37161102477	50017.07697390062	0
49988.90511406528	49992.75445658593	0
50017.32112340442	49965.353068070195	0
49991.01257760791	50023.468584741226	0
50025.8875906799	49994.35984820899	0
49986.1918187451	50023.68497230164	0
50013.15743500942	49983.78458207533	0
49992.8456436454	49993.0203413024	0
49979.75815741602	50012.571960582	0
50009.70308924862	49979.83589096704	0
49985.30046070793	50021.08763342582	0
49978.359205601315	50034.878715319064	0
49990.92884580327	50011.163169812375	0
50007.772940196795	50007.064996400484	0
49985.22103137368	50016.08668389368	0
50009.59707490614	49993.95697076497	0
50017.70003800679	50001.97785272779	0
49983.797748258876	50023.64017913821	0
49990.26735697697	50010.258346329596	0
49987.64568629228	49992.33821425586	0
49988.52793226814	49987.91776019862	0
49991.20423086804	50029.989168432476	0
50026.25973034724	50010.5650833099	0
49982.16330270223	49998.10186605435	0
50007.13541309917	50007.95622569247	0
49983.95748989525	50010.98829389653	0
49962.45221143677	50007.2760570099	0
50012.1000044754	49996.95407723872	0
50021.052185858316	49972.64330460891	0
49984.3085518675	50009.58683887556	0
49993.510659247964	49989.892241724825	0
50011.752156646566	50004.78944145074	0
49983.52563494623	50001.75016082405	0
49978.460538100626	49997.75242771528	0
50014.52143088854	49988.22950508876	0
50018.24137458081	49990.739344225905	0
49972.37989154419	50007.14160963748	0
50006.63472878829	49999.431527854525	0
50016.01207628755	50007.56525634756	0
49992.159033924385	49975.903792794095	0
50016.99256930141	49996.1277298885	0
50004.48312201096	50016.53523623439	0
50003.73362658861	50014.7511990841	0
49974.63211839188	49979.516263068035	0
50001.48585664339	49987.945459319424	0
50021.840174437224	49996.55115787979	0
49994.03666699587	50020.72279787452	0
50020.94362840362	50003.47457288229	0
49998.62700416022	50014.24645452575	0
49995.17512210399	50016.79463493951	0
50005.23037043188	50011.73729598273	0
49971.37117085837	49989.47221639413	0
49981.521518297865	49999.23994426472	0
49965.42437354049	50013.05953711824	0
50008.834474853866	50007.65616359565	0
50000.22266364497	49982.341419794524	0
50021.85104569774	50002.35034673412	0
49981.560701735485	49996.23068757506	0
50012.74701363594	49985.80192002436	0
49971.80503375848	49991.85551823733	0
50011.263172707324	50007.67989684717	0
49997.842192490825	49995.525909340686	0
49994.00690011958	50013.24210864979	0
49986.9534427898	50008.40761073288	0
49983.36103802528	50033.88309737791	0
50021.35608252024	49989.69815647043	0
49988.97845850354	49998.21097134659	0
49994.642367226574	49977.56378857998	0
50003.55488727248	50010.91109031009	0
49974.81667358894	50002.99823491594	0
50012.0645759029	50012.10464978939	0
49987.68602979314	50010.93503302086	0
50007.17280957686	49992.3085541642	0
49981.705499678246	50015.11060490018	0
49996.69556881796	50014.109138468055	0
49998.64670998637	49980.67626758387	0
50019.10045114579	49976.023584512244	0
50017.45835616199	49985.36377514416	0
49970.33294685764	50009.780079539814	0
49982.3735722141	50017.46739492288	0
50006.68958436496	49994.526210000105	0
50018.734070250706	49989.80705437178	0
50002.46857216815	49986.06925098604	0
50022.675958277854	49992.05708802764	0
50022.926585169895	50001.64972110677	0
49983.52862677752	50014.963717433006	0
49998.90581301964	49994.84596139951	0
50005.79092528655	50014.775009063815	0
50000.22661360575	49988.81757789523	0
49980.74425647727	49996.82260257941	0
49971.55135378028	49993.170189732235	0
49964.134354578964	50010.02551413979	0
50012.74411197212	50007.99878332312	0
49990.74377587022	49973.90298912179	0
49985.28964060534	50013.18698399553	0
50002.94614847365	50024.81554806511	0
50018.25121765347	50010.052068038465	0
49989.67279102292	50031.185116729364	0
50024.78778113604	50000.02968615381	0
49957.10144021539	50006.30757505217	0
50004.91798427541	50013.10522473025	0
49997.73721727142	50000.206776466686	0
49987.073785197594	49981.08982656079	0
49968.0433233723	50010.0828608519	0
50012.324460548836	49995.737823114214	0
49973.49292689296	50018.279391364136	0
49987.24555378543	50029.79294837929	0
49998.130607358624	49976.53703077404	0
50007.75675174732	49991.20943177642	0
49995.458395374444	49999.14344184725	0
50010.742096311136	49993.331644497855	0
49985.84573346792	49985.809309381766	0
50000.266877230206	50025.833258622944	0
50015.02347028834	50012.069686554314	0
49999.98576549963	50017.1888278349	0
49994.20623659825	50009.09252126425	0
50002.60633630994	50028.573161161155	0
49983.685760399516	49994.434229655286	0
49997.98413692526	49973.09937067709	0
50010.56374303187	50009.418935307316	0
50010.08479905599	50015.411645682536	0
49981.765431604974	50026.49109198164	0
50008.58410835759	49981.64823307443	0
49984.49931009959	50029.64027167754	0
50007.61917516849	50005.81807298415	0
49954.76580966707	50007.702943843884	0
49998.27241309566	49978.57915551045	0
50022.54566981191	49987.258173264716	0
50005.091519311456	50006.0974021464	0
50033.204334621514	50008.87278491397	0
49975.961106071736	50033.7681879828	0
50008.89909742184	50018.638205887495	0
50013.46930471949	49988.41976209015	0
50015.209385585105	50013.91423486294	0
50022.0337844933	49980.9584175392	0
49989.67638337026	50018.303126039296	0
50025.83946226305	49991.62136154643	0
50020.63370337653	50014.81552965945	0
50007.67840103903	49995.493720252845	0
49968.685987238656	50012.365807529546	0
50010.842442392815	49988.60160661161	0
49997.47090266504	49980.29339993033	0
50095.25598208998	50052.227190367514	15
50077.02146983697	50062.34795381354	15
50060.099772179616	50049.43627518542	15
50078.129221065225	50041.014355424246	15
50043.74328109447	50053.561191090725	15
50086.24188800158	50083.309588174736	15
50075.62925837036	50023.4010150382	15
50110.40347749564	50043.457761604535	15
50021.85353482242	50047.770798804355	15
50130.800419814484	50055.43136937604	15
49999.632665834135	50044.794633117606	15
50012.64440364219	50062.99838768512	15
50098.35279037874	50071.96360433168	15
50036.25520193064	50070.46728056213	15
50014.78084559598	50032.71235588435	15
50099.095668804934	50104.1921432333	15
49975.38151527585	50039.879986082364	15
50091.07774484732	50031.189743268995	15
49958.169318340035	50030.6242811819	15
49985.832864493415	50018.39081508043	15
49995.58725835457	49997.561018230546	15
49964.631325266775	50014.077900516575	15
50079.145648880905	50100.45193220516	15
49976.11688115894	49990.51025007316	15
50148.907349913985	50055.451854304054	15
50083.42639888319	50116.27307058831	15
49956.6194614016	49994.32200576843	15
49937.82718426566	50042.80364393277	15
50000.122933124294	50026.252216725064	15
50136.32337362679	50040.32075082579	15
50011.53054011694	50009.17274880395	15
50145.07399883235	50026.79450794124	15
50092.795547183596	50132.062790615644	15
49925.49108134493	50027.68495184906	15
50136.38622847579	50078.24256904533	15
49979.64111627476	50056.74508984409	15
49940.5226318584	49976.67283678283	15
49934.07550913241	49991.5894457085	15
50095.45586505115	50013.70991707113	15
49949.455326104144	50055.73585900882	15
50011.14982793947	49982.65595939176	15
50060.155627646884	50115.39044458529	15
50113.78007634602	50116.841205724	15
50064.17269715749	50011.77880873079	15
50080.14247045675	50002.86971804332	15
50163.97952530601	50046.26669876177	15
50052.06966246307	50087.138676953924	15
49920.652826592566	49979.80101923607	15
50153.590837915675	50081.51737797739	15
50131.41961080281	50115.62582975056	15
50146.82017845825	50110.91408822102	15
49957.93434143925	49972.31245914696	15
49943.63720474153	50006.81648390632	15
50025.38836530744	50018.098316105	15
50058.04921915385	50138.47406623422	15
50106.97457604111	49993.066724408425	15
50130.734872324705	50016.08876427061	15
50168.30129316996	50030.59766719238	15
50042.54793173365	50102.85166209263	15
49942.60400448125	50071.78699233397	15
50112.81512811402	50023.034813841594	15
50184.56579728415	50042.32133154516	15
50152.36430075913	50006.2945195541	15
50033.12947128847	50036.24362974843	15
49917.65544185999	50002.25649391629	15
50126.1588063574	50000.038534384665	15
50080.523085275214	50144.48877876148	15
50117.31368485447	50095.55171509343	15
50049.29802471613	50027.12403997272	15
50208.57800931261	50039.68340384814	15
50064.90754716235	50155.41805482096	15
49998.451849099234	50074.321893752254	15
50065.2647733098	50173.321162895874	15
50028.08130298146	50094.22143395083	15
50164.88237878456	50120.946562457124	15
50048.965538754725	50161.47239606621	15
50169.52264047177	50085.517460774085	15
50177.60381532051	50139.66572737351	15
50116.307972137016	50078.23071798341	15
50043.417058422936	50179.84208634421	15
50189.61879538189	50090.93481548308	15
50196.44762909851	50145.00004243245	15
50181.93934998749	50066.72119313784	15
50172.91831609361	50156.654063880356	15
50196.14661021526	50023.204123343654	15
50012.05664748146	49957.84539644779	15
50079.104071233676	50184.56444046064	15
50132.4221406657	49977.36751193921	15
50032.023043631074	50166.334957623214	15
50015.34358612907	50178.8355442889	15
50186.94683284592	50126.237223187134	15
49932.12639101947	50092.54526314569	15
49926.455506771126	50059.92371156044	15
50183.56918434608	50108.014418916035	15
49981.53176315122	50078.19771300442	15
50156.65846521085	50137.56332146715	15
50011.51832086347	50195.21824847397	15
49964.527564795775	50095.02464351816	15
50112.19376755829	50060.2693167938	15
50068.631908788404	50083.851609663674	15
50095.04263309952	49977.75483898857	15
50204.122584511846	50068.01439279471	15
50039.20151851181	50123.53023389664	15
50193.31219477413	50163.63199331094	15
50166.61611100952	49987.441015501376	15
50141.18547567977	50130.83374387219	15
49995.195681804966	50185.52186452214	15
50215.85634193446	50056.92453767016	15
50227.15608042568	50032.91117910864	15
50135.81989796089	50097.15572699777	15
50037.18099120111	50148.97721287719	15
50019.456505911796	50114.11112733573	15
49909.59508881143	49966.88829004755	15
50130.23796120051	50146.27586435575	15
49967.69700942349	49956.602908912624	15
50214.98459054189	50016.45120494173	15
50042.10515392698	50005.43560194534	15
49941.467164226284	50023.66106461789	15
50248.662829075576	50026.12566456365	15
50040.63827182591	50199.483951487004	15
49888.027689444636	49977.74492723311	15
50085.249366301134	50162.02044393979	15
49991.73787527095	49950.49109775423	15
50012.27967042063	49937.86022283259	15
50074.03492524481	49967.03911502658	15
49946.73691292631	49943.72364156547	15
50058.21327758911	50199.65623468033	15
50202.43393515814	50114.48603394414	15
49993.86782789556	49967.946683623624	15
50109.97735424374	50142.227500908804	15
49972.67569061232	50175.349040831534	15
50100.865436886124	50182.481670552515	15
50229.65699409962	50009.063675356825	15
50213.71082146802	50098.13945041522	15
50177.98186425847	50016.00833879613	15
49941.0944763838	49926.64421647152	15
50201.09912631028	50000.6767228473	15
50085.71035129602	50208.33786621818	15
50222.04430862468	50077.035029806924	15
50112.92594666585	49961.769836414416	15
50014.66830608205	50216.85302935205	15
50233.36295057297	50090.796312614286	15
50170.86542780981	49971.7259932807	15
49915.34381903923	50043.19541849508	15
50021.19600376702	50144.84394433032	15
50250.41014673376	50104.18688793169	15
49998.19808094082	50115.26283080711	15
50003.42402631119	50230.62901910003	15
50118.1235796161	50190.14063201976	15
49954.987241141054	50183.459590218285	15
50209.57077272629	49982.42881900475	15
49976.73154310715	50152.736966964294	15
50225.57331440601	50120.12495178712	15
50242.50656125626	49988.815216548726	15
50006.94782165369	49914.688468068765	15
49910.2008788782	50065.38266353773	15
49896.53053190086	50036.11392509034	15
49950.089636500205	50109.975139105496	15
50169.98300154121	50179.20826625882	15
50004.27620400007	50155.68199498273	15
49987.50053147352	50242.8384979691	15
50187.80863821258	49982.06521418498	15
50183.982996344865	50187.63357003818	15
50053.3039395419	49959.98517745861	15
50214.95317501898	49961.08595222365	15
50037.72972064033	49969.766427455994	15
50226.420784805494	49975.544496589566	15
49973.954843855616	50116.286647552726	15
49900.26790792039	49997.412791310686	15
50264.69833765381	49992.37990376629	15
49955.64031093332	50081.43659504893	15
50099.17323003227	50221.14455130644	15
50254.72485082294	50009.52879369105	15
49926.29946060248	50115.5203647193	15
50231.89430004298	49957.56171543153	15
50017.67473308878	50080.40344203404	15
50031.49733815291	49916.00409369567	15
49993.38499731329	50094.1075376131	15
50050.57740561918	49913.16795056558	15
49910.01804068967	50106.34032119867	15
50270.76866066853	50021.779178533914	15
50212.74560257282	50135.993469911504	15
49921.65633729727	49938.8840362547	15
49966.18210186348	49930.99202561716	15
50071.643776805664	50128.800919717796	15
50076.03794971781	50231.29396146394	15
50055.777543625765	49936.417692247094	15
50237.3915217947	50138.57548288655	15
50102.03369709072	50245.31298955406	15
50005.041966454104	50133.50186397874	15
50260.273656422694	50041.274729823286	15
49967.46053025413	50255.221334699294	15
50121.01217018693	50211.390629879985	15
50048.413930173774	50217.07577176301	15
50076.931695656574	49946.44271006979	15
50119.110143238744	50262.241171597285	15
49982.30890005988	50225.70507896815	15
49962.681503598964	50239.63254066865	15
50038.206124139426	49942.17231684161	15
50214.17628600599	50152.20978028477	15
49990.76615960636	50201.00341568164	15
50056.85906542989	50065.63299063583	15
50046.40984115492	49890.30855834956	15
50221.489716678334	50167.83007498641	15
50073.562096328045	49925.89601260197	15
50163.642188273014	50103.484588216474	15
49974.11552009233	49915.189043710816	15
50082.99450213845	49910.792104411405	15
50027.892144945086	49894.24753819957	15
50133.86370998111	50193.27772050487	15
50154.03842695766	50200.14723674613	15
49885.843570504614	50020.7487560898	15
50146.49554817868	50174.97318766614	15
49909.74460573549	50123.409012067445	15
49962.16966406577	50146.04512418076	15
50014.876427564115	49876.12764668871	15
50004.37871316668	49890.362596021114	15
50111.541359882205	50161.943993084504	15
50097.88594334923	50265.4841262907	15
50221.11083416358	49993.75727351514	15
50126.33911892429	50246.35847302137	15
49996.391707624236	49932.77176794981	15
49976.30421375908	50207.8838084126	15
50021.47102849173	49995.74281583679	15
49905.54219569659	50018.9002264334	15
50128.935839830585	50282.10432320008	15
50014.78396704374	50243.35131242802	15
49877.466147013285	50007.082451449525	15
50083.4293130689	50246.8075805665	15
49969.347478335905	50191.80262693061	15
50236.439870248665	50046.12899361736	15
50187.985474741196	50204.935041142235	15
50256.04577940197	50063.50556061369	15
50012.54414741329	50099.39882326841	15
50250.535464766865	49960.33304528072	15
49920.166576900876	50079.40778414306	15
50074.86030368299	49888.889521785764	15
50278.45279354972	50054.53996516011	15
50206.2602921373	50191.15336849026	15
49962.86480980631	50219.61669648521	15
50132.041177551604	49959.965126337156	15
49875.846023111975	50034.53976776835	15
49934.193642619095	50189.330454996896	15
49956.71154354522	50164.55176150569	15
50019.07182421485	49855.30450954518	15
50208.4106622623	50208.88338210885	15
50112.621507804586	49941.124643855546	15
50205.45113532995	50174.89618332571	15
49949.82591411817	50199.756239751194	15
50179.79285783167	50223.42976027612	15
49893.75192124146	49957.81652833334	15
49861.20699655438	50016.56218349027	15
50096.55487716398	49893.48606317348	15
50150.390733947606	49950.70997812182	15
50171.53445067874	49954.399342194665	15
50083.75676406822	50277.277730049034	15
50030.11043474124	50250.1833846878	15
49975.37596132314	50134.54809997124	15
50119.13523343441	49889.71800979097	15
49885.41321056162	49940.86734438452	15
49967.0373819696	49898.20209331869	15
50087.67828298508	49874.60090355535	15
50108.98488745557	49924.05886997443	15
50093.53216930929	49955.54228389815	15
50073.745564226265	49984.49634636159	15
50144.636494166014	50229.49987202745	15
50136.22180429094	49938.243353394784	15
49922.57153989151	50169.96559334636	15
50128.04086588622	50164.802069690915	15
49889.29555108709	50074.58233775054	15
49906.66038196758	49924.42131114429	15
49945.60632763593	50220.24407659234	15
50248.81295768803	50081.493258034745	15
50271.17297188373	50098.68702206494	15
49922.00779306469	50150.38919862004	15
49857.76938970056	50036.34017505106	15
49865.114585409894	49953.313290313316	15
50095.289963449	49937.31788659376	15
49934.99491374005	49958.934503288576	15
50118.03939379035	50298.51113697913	15
50034.52360552026	49986.248499234214	15
50031.55952751966	50213.41093540592	15
50027.65481865714	50232.48572114334	15
50102.89343603829	50087.38362281086	15
49884.412085756376	49922.148927987124	15
50123.00670375624	50230.34334866518	15
50061.138200805755	50246.62378904308	15
50037.82980228675	49848.56562953434	15
50111.585743767675	50279.11999907012	15
50006.6210524662	49841.97154340523	15
50280.9608192763	50006.955042641915	15
50101.67196294592	50294.498277596045	15
49841.091066707544	50031.06022604549	15
49857.44703426646	49975.454714753316	15
50064.61603416627	49872.360558147215	15
50049.25293876799	50235.6079074271	15
49842.50603771938	49990.0893605662	15
50146.507842621206	50270.96185473513	15
50042.05160764529	49869.005631779175	15
49959.941444285265	50129.3755617558	15
49926.39146124163	50230.786325060035	15
49892.897915064685	50125.14123511027	15
50266.54753499179	49971.76517201789	15
49846.941118527306	49958.62753737589	15
50125.134224741654	49904.82798637544	15
50224.765936690535	50223.357459152496	15
49889.25419661537	49899.657034196054	15
49878.35161269778	49887.895088373916	15
50284.349594236366	49987.98497745184	15
50014.25629427726	49823.533210597445	15
50087.39546903981	49853.5805519892	15
50072.58903801279	49845.29889599123	15
50146.77606677836	50253.53243253117	15
49849.86529105178	50057.413077573416	15
50111.02871474114	50317.343139471166	15
49824.06294493444	49998.48717551412	15
49985.32254783175	49831.36213006631	15
49823.965770434275	50025.31415435782	15
50155.18994573033	50158.836883230055	15
49901.959523483674	50085.30353356408	15
49883.226411876414	50090.89933049826	15
50249.38869365448	50157.403960068616	15
49919.8262730402	50249.958737563946	15
49862.88252389143	50076.80164541128	15
50030.146886834205	49834.35125369127	15
50240.096075829824	50230.029682719774	15
50142.9121675912	50292.711960623536	15
50150.37287307022	49970.427397121806	15
49854.584179246725	49893.769847850934	15
49843.014935556275	50007.4718351762	15
50133.29887483542	49919.2576698144	15
49926.194245795574	50266.25544332207	15
49939.11252106655	50145.23674739468	15
49904.70771120807	50177.194724227236	15
50143.791783206805	49906.25832813417	15
50244.29536463413	50214.353842800425	15
49902.676775925895	50146.88321794963	15
49837.996497114465	49905.94314920692	15
49821.26526472876	49894.15716243161	15
50298.38960922212	50011.22589367156	15
49882.14179679516	49867.64512699948	15
50122.76129122848	50330.39038222832	15
49996.00997460298	49806.464287428775	15
49898.122668062075	50238.79659007392	15
49829.27378979042	49980.940021791444	15
49867.12739069134	49904.502327394126	15
50067.54379461795	50294.85309290431	15
50164.98846572811	49906.68799343066	15
49846.319243238126	49936.84073471449	15
49853.52422232136	49919.63734195344	15
49863.501140023334	49994.24098826738	15
49970.188217074414	49839.892660611054	15
50321.111760524305	50012.61784312504	15
49996.32231448856	49868.848518381914	15
50168.77396859707	50278.87672625624	15
49889.20487345162	50188.171984188615	15
49875.25962766613	49967.836261495584	15
50062.857772663825	50270.41726970042	15
50248.83321006438	50177.986284753264	15
49940.21306872686	50164.99679962798	15
49942.43292609563	50242.23828908842	15
49953.93876989254	49916.84551912422	15
49987.096286794695	49893.730602010786	15
50091.32369562588	50316.10891414555	15
49878.14052793636	49843.75233409601	15
50060.94353893012	49994.82290974403	15
49969.98557729247	49856.30386648956	15
50261.30109775798	50235.37505803504	15
49904.76940957354	49865.50047571768	15
49994.031067786374	50266.164780990424	15
49808.72989148565	49992.47207370708	15
50187.25149896825	49914.58363051117	15
49902.934229715465	49842.78393095188	15
49878.347254410844	50112.395486751506	15
49988.471787149465	50167.25738348827	15
50170.38434923241	49930.01260509363	15
49890.10364702883	50055.31113150784	15
50172.14944089441	50202.456648837804	15
49875.14522262357	50064.84087223763	15
49806.597929073825	50009.866594501866	15
50261.455739103774	50132.626131222234	15
50146.09768740754	50331.1233776928	15
49940.67830900374	50123.914966366334	15
50247.72473073755	50254.00802526998	15
50154.90355912793	49922.901261057545	15
49936.787120838664	49907.686174348884	15
50049.71859049043	50282.865791677745	15
50202.316426909056	50225.76103879916	15
50261.435964444754	50191.94082313958	15
49974.86589566352	50273.02274953934	15
50145.86832522181	49990.0728062026	15
49865.76800160503	50092.81592608763	15
49920.95890550596	49865.917481183176	15
49893.89571697555	49829.31665234637	15
50288.337609572	50070.787805419204	15
50052.59282678785	49831.847728330176	15
50267.97739410638	50217.0655035374	15
50210.45515478783	50242.27583045633	15
49908.7146688575	49811.38325315753	15
50233.1586500548	50064.51424903377	15
50278.49393626593	50186.088719115694	15
49953.52583879379	49882.00226284081	15
49826.85064564473	49963.43997289949	15
50229.606195671426	50249.32090012065	15
49865.698297295334	49831.076167348445	15
49941.35551037179	49867.363214592326	15
50047.41594326019	50265.648219101444	15
50096.49102904717	49830.57681108889	15
50284.81830127276	50115.850548660674	15
50051.65153984132	50304.03395303872	15
49922.66217802674	49919.36459719833	15
49935.57221685253	49888.18643365541	15
50167.083205437535	50239.9153398636	15
50157.96534200493	50304.72109486545	15
49962.08673490514	49823.15334894884	15
49932.83710469843	49853.0603601163	15
50186.08811159263	50241.88572504195	15
50066.480720673266	49907.472583107796	15
49862.456063650185	49852.90570885438	15
50306.55923416336	50072.216082173276	15
50155.24201282518	49891.410408797994	15
50102.081270587085	49860.457435671044	15
49929.551573273064	50213.874876521186	15
50343.82516912201	50004.868703637585	15
50326.93162441502	50031.867656883136	15
50263.86904602598	50113.86561530775	15
50053.848266195426	49853.09849003622	15
49862.91359253008	49875.56921488308	15
50286.28676473025	50233.06205587499	15
49840.60942611179	49841.08563365531	15
50166.78756621734	50340.75990946381	15
49925.97423416522	49820.39539101241	15
50232.417380625244	50184.80699149996	15
50174.944523302154	50299.83690131121	15
49886.11832347545	50147.54448224505	15
50076.208224957445	49828.629703354454	15
50013.09440851294	49797.6502818579	15
49896.26291325837	49884.07209563873	15
49932.70225636433	49835.95080174113	15
50170.347819487986	49884.052352691106	15
49867.3047737885	49933.039522967134	15
50074.67676864444	50328.4975725753	15
50286.81476083074	49965.75573465234	15
49987.788867974414	49854.96864638662	15
50101.18157649861	49814.34951129175	15
50029.72849435618	50275.08040499865	15
50196.66135703452	50053.658599736715	15
50270.94908266456	50167.51478273331	15
50285.99366055077	50155.24491045172	15
49878.337247991905	50163.43079825763	15
49897.81703839693	49799.56797806559	15
49907.59170508808	49947.216030483	15
49855.713841885554	50167.74992933281	15
49950.089676411895	50271.11118439559	15
50301.64522907703	49988.776298282784	15
50225.18975598601	50204.36048854877	15
50241.08453564153	49938.764569593346	15
50322.38217890629	49995.08544814195	15
50141.229845166206	50315.73522016697	15
49848.0875557161	50191.17239729976	15
49992.031840891534	50142.928874520454	15
49988.47842863805	50285.70211501654	15
50088.634407529884	50348.626825475825	15
50225.94851520605	49928.957180844765	15
50009.10602961729	50277.739577065004	15
50311.07812586663	50088.90919092002	15
50163.59057757043	50216.572766840494	15
50191.726258496376	50310.74334327714	15
49903.3868919437	50266.138644271385	15
50304.8292923386	50118.54913702384	15
49879.311060538006	49822.54744951858	15
49930.55335776397	49801.86746936226	15
50241.89793045079	49913.985306152485	15
49946.83603379722	49815.67725636578	15
50211.39047410166	49920.00453656975	15
49912.695741949094	49896.7151345408	15
50328.37745602667	50079.1281720979	15
50024.48249072979	49784.2280071493	15
50171.809936878795	50320.48893749408	15
49882.479078235	50273.3509276733	15
50092.06142823036	50332.95033344652	15
49842.133434998366	49863.70131953627	15
50192.8729106419	49962.82530868704	15
50034.123181081944	49806.750925312845	15
50184.48883240533	49941.06013902542	15
50189.36721676814	50278.06224122975	15
50151.83151764636	50358.003776239966	15
50258.141583958306	49928.624098716624	15
49916.185969867845	50194.06334295928	15
50232.18425742746	50154.34272310555	15
49786.14497516658	50003.155182629365	15
49909.128219553975	49787.112517753376	15
49803.890177374196	50028.73565399897	15
49911.89816052838	50215.12557656482	15
49884.86318833782	50222.94730207204	15
50078.40825017079	49810.26671173231	15
50105.83797127697	50205.939809295385	15
49967.94584636436	50295.048974956575	15
49919.64730983223	50289.4257373037	15
49978.15090073421	49877.74976358813	15
