# Supplementary material for: Abundant Topological Outliers in Social Media Data and Their Effect on Spatial Analysis
Source: PLoS One. 2016 Sep 9;11(9):e0162360. doi: 10.1371/journal.pone.0162360 (PMC5017681; doi:10.1371/journal.pone.0162360)
Supplement: S6 Dataset — See the respective attached file. (ZIP) [file pone.0162360.s006.zip › S6_overlap_swl/clust_17_26.csv]

50000.0	50000.0	0
50001.1199382742	50005.597232803535	0
50010.474073703306	50004.538835650805	0
49992.59330351276	50005.30010366702	0
49998.97978393994	50002.81568248988	0
49995.94433854478	50000.283501054924	0
49992.110046690934	49994.960676135706	0
50001.69172750674	49994.57444040063	0
50004.089583240035	50002.88217446919	0
49995.22015105517	50008.609882115925	0
50002.55073404207	49993.56360799795	0
49986.072168127575	49997.04184594443	0
50003.188169777386	50009.9058963167	0
50012.27525783438	49992.819765352564	0
50012.262513774476	49989.354148040744	0
49998.02118867848	50008.80627001903	0
49993.557594313854	50006.23561640466	0
49997.38944128892	50001.35532493175	0
49993.74842547102	50014.75506549149	0
49998.23968503435	50005.27065217079	0
50003.22125142318	50000.026961999516	0
50002.66845612155	50016.014489106456	0
49996.2912684585	50003.40999236742	0
49993.86713806728	50000.48736039716	0
50002.18471612465	50002.01162544507	0
49992.171524388265	50006.56961401369	0
50009.77186363497	49998.33913800016	0
49990.12856972812	50008.3087286591	0
49992.75834275438	49999.61132553548	0
50000.612712480484	49996.66863853376	0
49996.93869881451	50007.42426954709	0
49990.9573124268	49998.74455680348	0
49995.12813021465	50012.34964490406	0
49987.132816399535	50000.77841298042	0
49995.04622939411	50001.254507425205	0
49996.3518189633	49998.69148218202	0
49994.72286757851	50006.43666481398	0
50004.991603808936	50007.81247139701	0
49998.28891676479	49997.763041664824	0
50002.11006087792	50008.18226655358	0
49997.144179930016	49989.940910198144	0
49990.216027359624	50003.557911732714	0
50004.8382996796	49999.67581012021	0
50009.729321556355	49988.228197133496	0
50000.199954210955	50007.84356371471	0
49984.868450241316	50001.72764928467	0
50005.25378396498	49991.44544110929	0
50012.19437814406	50000.390381149926	0
49988.04893344996	49995.904611826896	0
50000.97171294396	50001.87618615546	0
50003.16859701153	50001.34186794273	0
49996.8205400242	50002.39747857786	0
50016.35653848915	49987.25542234889	0
50006.096174901984	50010.23095889712	0
49993.33550236973	49997.9139297533	0
50011.19002934476	50002.36431250059	0
49998.45984931102	50006.65695684455	0
50019.87468519033	49983.95720550682	0
50006.448840401084	49997.32346873195	0
50003.483634122094	50006.1099987375	0
50000.35234659256	50010.71421082459	0
50020.92058148781	49993.51767071989	0
50008.47578298118	49985.24545972329	0
50012.97116378821	49991.6961769247	0
49993.74796506671	49992.427417029416	0
49991.82516773376	49992.694590956104	0
50010.8124938929	49998.028114249224	0
49987.955751149355	49997.770027754355	0
49991.724628069634	50000.06228921305	0
49995.80643166333	50013.468969971	0
49993.380375235734	50016.55980591119	0
49991.201634813246	50005.408821551166	0
50004.525946402624	49989.78947725459	0
50007.720378466904	50000.492135651875	0
49992.7685793167	50011.0280228053	0
49987.159758849266	49996.84261681274	0
50014.02574978567	49996.18798372425	0
49984.32643570934	50004.57184983245	0
50019.639648138225	49988.9067237791	0
49989.4997473447	50007.36039035869	0
50013.91997383251	50009.37214947754	0
50004.58622819102	49995.15801530333	0
50005.85271576996	49989.50522008991	0
50015.47921159886	50003.75857515637	0
49996.39937650525	49993.39036016212	0
50001.0647897504	50004.010292953724	0
49986.027487069885	50006.27634010284	0
49987.260876982415	49991.042278530156	0
49999.78395213294	50006.223143715055	0
50005.5951472911	50002.242531785334	0
49994.95863623795	49990.98932230843	0
49995.970214808425	50011.21575680999	0
49998.74724789229	50000.301414385256	0
49995.76262299148	50005.347803119126	0
49985.78393825049	50003.32292956534	0
50007.42877995727	50004.03245223129	0
49992.96622310832	50014.11763760789	0
49994.55499953395	50010.948281901576	0
49983.915535437955	49992.4110437863	0
50008.8660950074	49978.749708719544	0
50013.7990956949	50003.00902758653	0
50008.5066603574	49980.605440097264	0
49999.61536353447	50001.38011543159	0
49999.92720012225	49999.00146537139	0
49984.44548889699	49998.69683486348	0
50002.482884739184	50003.040579738794	0
50016.024045681486	49994.94398923562	0
50003.36648616504	50004.322037109174	0
49988.738161772046	50017.689027507506	0
50003.539439997585	50008.933367662175	0
49994.49256234436	50019.33132076997	0
50005.85319903553	50016.693436037065	0
50002.48134869301	50006.34512799061	0
49993.523880528526	49996.86229670025	0
49988.034997579	50012.957727244124	0
50020.71389257763	49981.778924319464	0
49995.38804044498	49997.158702901135	0
50013.95022191785	49997.89115681875	0
49984.13772326518	49991.42872524563	0
50003.58552550782	50019.3121430576	0
49989.91037830248	49997.47012205967	0
50012.09890688885	50009.91283746573	0
49998.36748406831	49993.20199538089	0
49989.127843465685	49996.61911019781	0
49982.65034680979	49999.834836403585	0
49996.56500742211	49994.747294359564	0
49985.379552577164	50000.53127187064	0
50017.09675845898	49993.71089669888	0
50021.41356700267	50010.70370059395	0
49982.40342955259	49994.328994020594	0
50016.4869019828	49980.40359262994	0
50023.71775476843	50012.20330780786	0
50005.64968115003	49995.160253301765	0
49973.871359122015	49999.93485576274	0
49991.04769969644	50018.64712142673	0
49999.68945811258	49989.69377801033	0
50024.16967004485	49998.373773470084	0
50002.22080701014	49996.583511445446	0
49981.3376436746	49994.9974062802	0
49984.137410919924	50006.137292454296	0
49996.130313645284	50019.87582555533	0
49984.51107861298	49990.24442534623	0
50006.568329781825	49987.41605597233	0
50001.265128160514	50015.41691763768	0
49994.71701353506	50015.249262662495	0
49984.049094679925	50002.930402503676	0
50007.33751108774	49981.8758819164	0
49990.53033617756	50001.14600459991	0
50016.78128835845	49973.40706114249	0
49993.95433979805	49991.08775145235	0
50020.50775026029	49998.11343636441	0
50000.36685129092	49992.305125517465	0
50025.412902998294	49985.28219532157	0
50011.811277040055	50005.8423952594	0
50005.650122642444	50018.556061829826	0
50000.10513937223	50004.37368352619	0
49997.312147224504	49999.09697793524	0
50007.98935284791	49996.53957427053	0
50002.08677570072	50010.85949233453	0
49986.699023909634	49994.97925279905	0
49985.61698965447	49991.72042149556	0
49982.103822344194	50003.015963724676	0
50017.46227211739	50006.10305446117	0
49995.381477958945	50002.40666228191	0
50011.97582092875	49999.282779231835	0
50008.063404920314	50009.83952207464	0
50013.46450656	49984.93900585626	0
49991.29771770397	50013.528169385616	0
49990.72512365944	50014.788818904555	0
49988.34248722313	50003.84700004693	0
49978.86050890926	50004.459502539525	0
49992.91864707092	50012.72445101887	0
50001.84787568867	49990.60674350676	0
50004.63839490317	50017.67334490595	0
49985.1248169725	50007.29216522827	0
49993.17341765991	49987.23628058628	0
49993.857411968136	50017.57636704799	0
50019.0152945883	49986.98070871417	0
49998.41475540304	49991.03758824367	0
49972.09249794468	50008.2640976498	0
49993.10918587191	50001.86801828644	0
49993.00955253663	50003.3707764521	0
49984.194173076576	50018.57796040268	0
49988.37111772968	49985.660734294215	0
50001.68402032854	50019.222658424515	0
50001.185520989595	50017.05278349851	0
49989.66815837991	49993.68744920904	0
50004.177711652395	49985.70662376911	0
50018.82869206279	49999.52190675685	0
49985.443533641	49996.21552947299	0
50016.38826833475	50012.74464866587	0
50017.914900136435	49980.502944041815	0
50014.39181755627	50017.85709331672	0
50018.95202462218	49985.56744633257	0
49997.36448100937	50005.91903864351	0
50018.96796534248	50005.16627708392	0
50011.90539425546	49988.111134330444	0
49996.546614288876	49996.795399916264	0
49963.08142993959	50006.26759739082	0
50008.2356600962	50002.43606836597	0
49998.63921899667	49988.79814231758	0
50005.75242938296	50004.17089970687	0
49998.376769049384	50010.6689754653	0
50008.42442695799	49998.31820524386	0
50004.508050526805	49983.47349690265	0
49987.17050041002	49988.9025554235	0
50009.18109265108	49992.22014886556	0
50004.879056196725	49986.61034885251	0
50014.915422483675	49977.07720187199	0
49990.130907603474	50004.80258105486	0
49984.6703277626	49988.74133172314	0
50007.52672577151	50012.93686597503	0
50003.49650970437	50012.38108186982	0
49989.06725250327	50015.3378129636	0
50024.98456411381	50006.06013812308	0
49991.80368593366	49990.462414806636	0
50000.77352016364	49989.79042744623	0
49988.90719015552	50002.71719901248	0
49984.039032220186	49996.676878046324	0
50012.847622088455	49998.36249454505	0
50006.350126348494	49990.98155319997	0
49991.05034624591	50004.198767952716	0
50011.88431427771	50008.83624177822	0
49985.19374747098	50005.49928007464	0
49984.81310954273	50026.06287728749	0
50006.21977860447	50012.16129787784	0
49986.47489642977	49999.4317940804	0
49980.36605421916	50000.95789397295	0
49994.234345594574	49999.2532348494	0
49987.04825099607	50001.832824486286	0
49991.43071227722	49984.226381594905	0
50000.695373251256	50020.70674782014	0
49977.13180553174	50003.37505285267	0
49988.62903234035	50005.177123215675	0
49979.89567759436	50002.4937618266	0
50008.01262186424	49983.679359629714	0
50030.579860834	49998.08369322793	0
50003.089884360816	49981.16884909539	0
50024.37014218025	49982.08487044395	0
49983.90656666351	50026.928564756556	0
49964.314383131496	50014.1377602163	0
49993.20228802501	50009.89883245395	0
49988.35846928065	49994.74515624361	0
49974.56068759045	50004.79214296714	0
50014.41609705478	49979.75520468273	0
49991.174539429005	50006.969037631694	0
49989.155636819094	50000.54506709529	0
49982.544533415894	50024.606837722065	0
49994.92587873124	49988.20647099332	0
49991.308890379405	50009.11640038469	0
50011.281064215545	49984.921503686244	0
49989.75789397745	49987.457219427255	0
50008.221414162435	50012.20209665073	0
50013.621088465676	49978.83287026756	0
49985.19186980337	49992.980264506536	0
49992.32125134785	49989.032611767434	0
50014.674771463535	49999.908761826504	0
49997.68841019571	49983.69681048847	0
50015.382964093515	49974.88611401902	0
49974.646961190396	49999.20360856275	0
49993.622733056916	50004.394124466075	0
49996.18215660206	49990.57420118714	0
49990.531939051354	50002.542578106964	0
49995.628193938675	49992.49588250879	0
50021.47129342551	49969.80051040332	0
49963.43332412238	50009.15111641512	0
50005.631109868045	49981.978888305464	0
50016.42316313038	50001.98515059546	0
49980.96052567742	50020.686115295306	0
50014.72496783221	49986.0471516237	0
49983.5417594323	49995.75678905932	0
49993.07010199822	50029.18300593349	0
49997.88200827209	49991.896996510884	0
49982.946899317554	50009.619161594186	0
50002.15424062545	50000.4773237086	0
49991.00394052615	49996.04070296146	0
50031.56106314288	50012.96897761344	0
50026.88381878394	49996.47826587183	0
49984.03994023804	49986.15198562376	0
49987.28963664043	50020.60062188324	0
50013.90791418998	50004.26976645357	0
49983.08076631143	49991.201045514004	0
50022.11073926888	49967.124204367305	0
50010.73215520759	49996.40090077004	0
49996.054670956706	50006.56227185395	0
49995.70387124523	49986.98770630229	0
50007.941107878476	50018.039088252415	0
50002.0192275201	49982.59943772668	0
49992.05158923507	50010.26029829259	0
50027.93304776287	50005.78420573993	0
49982.89182072447	49989.6455582383	0
49998.64668225386	50018.43203433023	0
50013.62737578455	49989.94661316443	0
49993.08509566163	49988.31637596258	0
49989.81805414489	49991.931824775784	0
49997.76086401288	49987.90124568716	0
49988.69996163046	50009.713207319626	0
49985.80025773397	50018.196075051266	0
49984.54357744596	49987.1594216123	0
50006.59958761954	49972.297102456854	0
49984.82793631655	50022.262719026876	0
50009.686765035396	50012.49651623412	0
50005.67540109913	49998.77026419197	0
49998.76553220897	50009.60097154551	0
49991.720902063105	50001.874151299206	0
49995.344981691764	50003.769781086085	0
50000.779533303816	50006.55995037668	0
50003.69493811055	49982.743629087825	0
50002.270752389726	49997.78815897597	0
50027.570700147895	49993.28160735885	0
49976.52404899746	49992.70823713537	0
49998.92765844171	49982.472509075604	0
49994.93953583841	49994.87526102259	0
50009.450371016355	49984.56460257237	0
49988.154083484755	49999.52040214659	0
49999.394387052766	50014.98009375397	0
49978.547517703526	50000.09883902086	0
49977.2653315401	50000.844206454574	0
49998.90667228046	50008.20905964552	0
49991.6637407009	49985.60237193076	0
49996.812852085255	49991.85268425626	0
50010.361860965386	50000.785222744336	0
50015.982394048064	50025.712936463955	0
49980.52196003663	49992.07084033371	0
50031.62064003572	50018.88854821377	0
50008.9961750777	49996.41672377975	0
49987.61931332246	50006.2850009189	0
49976.108964526924	49990.178279804175	0
50023.926871643285	49997.28176746767	0
50019.938527361184	49994.309713364564	0
50000.35731265099	50002.84047830652	0
49993.60333916049	50007.42141270693	0
50023.25337906322	49995.00581889214	0
50002.075911878404	50005.261111667336	0
49991.96428640682	50014.48773082656	0
49985.479854508725	50004.39257273865	0
49980.523275281885	50010.645308643936	0
50001.43088150619	49983.63567861773	0
50010.12290986445	50002.12243553688	0
49967.36856159413	50003.35500522987	0
50002.53163693798	49987.2817417695	0
49958.51475070698	50007.728524315105	0
50011.38108761024	50001.03297300693	0
49981.69861163078	49992.37124347021	0
49989.76191395739	49999.01550114256	0
50010.464523219016	49992.24245972176	0
50026.519101309525	50000.02798517489	0
50012.28382736543	49984.83474359573	0
49989.42265260656	49983.96844532203	0
49984.23840069896	49997.66761618687	0
49985.550927108794	49986.82666453693	0
50021.497478391924	49994.63200883348	0
50019.51522702777	50003.991941070715	0
49997.68469127628	49986.69892490847	0
50017.52555436652	50007.437281765255	0
49996.923835170724	50009.65263753655	0
49980.798506964515	49985.652067432005	0
50017.90091994998	49982.2521155558	0
49990.37161102477	50017.07697390062	0
49988.90511406528	49992.75445658593	0
50017.32112340442	49965.353068070195	0
49991.01257760791	50023.468584741226	0
50025.8875906799	49994.35984820899	0
49986.1918187451	50023.68497230164	0
50013.15743500942	49983.78458207533	0
49992.8456436454	49993.0203413024	0
49979.75815741602	50012.571960582	0
50009.70308924862	49979.83589096704	0
49985.30046070793	50021.08763342582	0
49978.359205601315	50034.878715319064	0
49990.92884580327	50011.163169812375	0
50007.772940196795	50007.064996400484	0
49985.22103137368	50016.08668389368	0
50009.59707490614	49993.95697076497	0
50017.70003800679	50001.97785272779	0
49983.797748258876	50023.64017913821	0
49990.26735697697	50010.258346329596	0
49987.64568629228	49992.33821425586	0
49988.52793226814	49987.91776019862	0
49991.20423086804	50029.989168432476	0
50026.25973034724	50010.5650833099	0
49982.16330270223	49998.10186605435	0
50007.13541309917	50007.95622569247	0
49983.95748989525	50010.98829389653	0
49962.45221143677	50007.2760570099	0
50012.1000044754	49996.95407723872	0
50021.052185858316	49972.64330460891	0
49984.3085518675	50009.58683887556	0
49993.510659247964	49989.892241724825	0
50011.752156646566	50004.78944145074	0
49983.52563494623	50001.75016082405	0
49978.460538100626	49997.75242771528	0
50014.52143088854	49988.22950508876	0
50018.24137458081	49990.739344225905	0
49972.37989154419	50007.14160963748	0
50006.63472878829	49999.431527854525	0
50016.01207628755	50007.56525634756	0
49992.159033924385	49975.903792794095	0
50016.99256930141	49996.1277298885	0
50004.48312201096	50016.53523623439	0
50003.73362658861	50014.7511990841	0
49974.63211839188	49979.516263068035	0
50001.48585664339	49987.945459319424	0
50021.840174437224	49996.55115787979	0
49994.03666699587	50020.72279787452	0
50020.94362840362	50003.47457288229	0
49998.62700416022	50014.24645452575	0
49995.17512210399	50016.79463493951	0
50005.23037043188	50011.73729598273	0
49971.37117085837	49989.47221639413	0
49981.521518297865	49999.23994426472	0
49965.42437354049	50013.05953711824	0
50008.834474853866	50007.65616359565	0
50000.22266364497	49982.341419794524	0
50021.85104569774	50002.35034673412	0
49981.560701735485	49996.23068757506	0
50012.74701363594	49985.80192002436	0
49971.80503375848	49991.85551823733	0
50011.263172707324	50007.67989684717	0
49997.842192490825	49995.525909340686	0
49994.00690011958	50013.24210864979	0
49986.9534427898	50008.40761073288	0
49983.36103802528	50033.88309737791	0
50021.35608252024	49989.69815647043	0
49988.97845850354	49998.21097134659	0
49994.642367226574	49977.56378857998	0
50003.55488727248	50010.91109031009	0
49974.81667358894	50002.99823491594	0
50012.0645759029	50012.10464978939	0
49987.68602979314	50010.93503302086	0
50007.17280957686	49992.3085541642	0
49981.705499678246	50015.11060490018	0
49996.69556881796	50014.109138468055	0
49998.64670998637	49980.67626758387	0
50019.10045114579	49976.023584512244	0
50017.45835616199	49985.36377514416	0
49970.33294685764	50009.780079539814	0
49982.3735722141	50017.46739492288	0
50006.68958436496	49994.526210000105	0
50018.734070250706	49989.80705437178	0
50002.46857216815	49986.06925098604	0
50022.675958277854	49992.05708802764	0
50022.926585169895	50001.64972110677	0
49983.52862677752	50014.963717433006	0
49998.90581301964	49994.84596139951	0
50005.79092528655	50014.775009063815	0
50000.22661360575	49988.81757789523	0
49980.74425647727	49996.82260257941	0
49971.55135378028	49993.170189732235	0
49964.134354578964	50010.02551413979	0
50012.74411197212	50007.99878332312	0
49990.74377587022	49973.90298912179	0
49985.28964060534	50013.18698399553	0
50002.94614847365	50024.81554806511	0
50018.25121765347	50010.052068038465	0
49989.67279102292	50031.185116729364	0
50024.78778113604	50000.02968615381	0
49957.10144021539	50006.30757505217	0
50004.91798427541	50013.10522473025	0
49997.73721727142	50000.206776466686	0
49987.073785197594	49981.08982656079	0
49968.0433233723	50010.0828608519	0
50012.324460548836	49995.737823114214	0
49973.49292689296	50018.279391364136	0
49987.24555378543	50029.79294837929	0
49998.130607358624	49976.53703077404	0
50007.75675174732	49991.20943177642	0
49995.458395374444	49999.14344184725	0
50010.742096311136	49993.331644497855	0
49985.84573346792	49985.809309381766	0
50000.266877230206	50025.833258622944	0
50015.02347028834	50012.069686554314	0
49999.98576549963	50017.1888278349	0
49994.20623659825	50009.09252126425	0
50002.60633630994	50028.573161161155	0
49983.685760399516	49994.434229655286	0
49997.98413692526	49973.09937067709	0
50010.56374303187	50009.418935307316	0
50010.08479905599	50015.411645682536	0
49981.765431604974	50026.49109198164	0
50008.58410835759	49981.64823307443	0
49984.49931009959	50029.64027167754	0
50007.61917516849	50005.81807298415	0
49954.76580966707	50007.702943843884	0
49998.27241309566	49978.57915551045	0
50022.54566981191	49987.258173264716	0
50005.091519311456	50006.0974021464	0
50033.204334621514	50008.87278491397	0
49975.961106071736	50033.7681879828	0
50008.89909742184	50018.638205887495	0
50013.46930471949	49988.41976209015	0
50015.209385585105	50013.91423486294	0
50022.0337844933	49980.9584175392	0
49989.67638337026	50018.303126039296	0
50025.83946226305	49991.62136154643	0
50020.63370337653	50014.81552965945	0
50007.67840103903	49995.493720252845	0
49968.685987238656	50012.365807529546	0
50010.842442392815	49988.60160661161	0
49997.47090266504	49980.29339993033	0
50154.58959130021	50116.91057878327	16
50160.00381296409	50095.71446404608	16
50134.68200393927	50100.84873889077	16
50109.833632592396	50098.25775286105	16
50099.53479641563	50075.587467256424	16
50177.33279612023	50085.37766675281	16
50114.09168592672	50116.13373466624	16
50201.18439445745	50082.407146656464	16
50086.07446927883	50087.837774017644	16
50189.0094514836	50067.28239349661	16
50069.23480941638	50098.25148119178	16
50193.19797604361	50106.90943341443	16
50101.62539665323	50056.634629908986	16
50132.93830043387	50119.03687383078	16
50123.390537189145	50080.062698870046	16
50080.41069704275	50045.18135190128	16
50084.575781471875	50065.75221212948	16
50169.34268482066	50132.60458983247	16
50052.08609457355	50084.90832159576	16
50031.22871966491	50090.26157698752	16
50164.71604584198	50071.27510331254	16
50147.65100537589	50076.140383640675	16
50148.37357210409	50141.78673170912	16
50025.76640645598	50065.03919988798	16
50089.313278304	50108.386578844205	16
50060.58430766625	50117.06486401928	16
50200.226143270236	50123.72357167077	16
50038.923246701765	50049.167252483334	16
50171.922619909514	50111.07576546118	16
50058.88779139587	50136.80595444236	16
50080.648497470924	50142.0839794687	16
50217.01498136617	50114.61329739429	16
50040.0223068234	50025.92491180881	16
50039.69880317971	50107.81510059343	16
50003.08017354981	50073.91284591842	16
50236.423826127975	50098.616579421156	16
50178.587049630565	50154.5993924233	16
50178.367786509705	50050.32919165553	16
50158.37838214576	50156.22793050329	16
50061.80853468726	50156.24759822852	16
50215.43338502636	50094.6528797843	16
50218.84766326604	50069.77895307814	16
50078.556188074326	50175.22012245479	16
50012.71199053705	50043.76476264369	16
50097.91485589582	50127.21388179131	16
50101.743323632814	50039.084396086066	16
50115.24932295079	50139.51182752361	16
50095.898181862955	50157.31699636137	16
50041.25370224289	50132.34641751378	16
50110.2437350176	50166.701615616934	16
50121.25844550502	50181.34481692924	16
50169.27709868755	50178.36058661187	16
50029.34738829256	50006.021747970015	16
50006.70410069584	50021.77743643888	16
50159.14111866206	50039.66125536834	16
49985.799156473186	50080.1480796511	16
50247.534470553495	50116.2076836092	16
49987.82163641829	50036.99597892416	16
50145.86160268277	50058.68469162153	16
50217.332524293386	50132.25928772157	16
50038.93885172474	50151.4523092705	16
50006.024194070895	50096.5381294445	16
50235.46248694485	50150.75058199445	16
50134.40486620897	50165.11848325422	16
50052.07508923044	50012.11617355386	16
50062.033124472706	50056.91600631622	16
50239.22931917612	50072.78659989309	16
50076.398660575054	50003.63449466958	16
50203.5960443187	50048.28056540705	16
50249.48790253972	50056.703041954	16
50216.61994397404	50031.96816443302	16
50061.5839704833	50029.2011006095	16
49995.11648292683	50009.10223423831	16
50209.04082472614	50147.72666087341	16
50122.73877982621	50057.26990717524	16
49972.89749523578	50100.56020458797	16
49966.410909777296	50050.09148732796	16
49974.21212727207	50117.781694977144	16
50120.66694459638	50034.12362114119	16
49977.40033612929	50019.04608677074	16
50071.009858181744	49983.759669491286	16
50197.32190879458	50162.44296636531	16
50264.83444448509	50047.31464027765	16
50160.110134065726	50193.32138458243	16
50033.867706274905	50172.37591246123	16
50082.2847475891	49967.588228985966	16
49961.34779	50030.55537251884	16
49973.73478857973	50002.419527319325	16
50096.12102144417	50179.390523736896	16
49949.6781473586	50106.067113982885	16
50047.57875773408	49989.62705694362	16
50061.83415180136	49965.810065530706	16
50185.138268113325	50189.9569045889	16
49941.90596411271	50040.198530891714	16
50131.12890048201	50195.6020746766	16
49926.38577310081	50100.94161002869	16
50102.66296606738	49953.231211079576	16
50217.211240576224	50168.07850171536	16
49953.85988017915	50070.553636004086	16
50018.04974993476	50127.8827849889	16
50074.32423845424	49949.942112850345	16
50144.740121824885	50027.22007440084	16
49939.24599718994	50080.07541869459	16
50097.96328675335	49985.993580099515	16
50117.04779331444	50207.16907127081	16
50115.97269167558	49967.30207649628	16
50106.266280739095	50015.57029874873	16
50229.758889847275	50018.554156479695	16
50055.53366131985	49949.37932976187	16
50152.72875637182	50174.097107107744	16
50089.46665932266	50025.003912462715	16
50108.9014769118	49935.14242373792	16
50079.85789851953	49926.90252561964	16
49968.77577910954	49983.90354422756	16
50034.59547491919	50197.61486317689	16
50196.83945468407	50026.64059934421	16
50012.14126527642	50005.657654337585	16
50282.106475126435	50029.6972469685	16
50040.514348377765	49962.837403047706	16
49988.482201780826	49992.33909427432	16
50222.21031539003	50049.119889421825	16
50244.40932128651	50134.993648487995	16
49927.093155488736	50030.56785755256	16
50012.66180263444	50176.05868585841	16
50025.321646472425	49972.8298016928	16
50227.36615700852	50185.409964314036	16
49974.204456009684	50066.93316601326	16
49994.903552704025	50164.98731628102	16
50007.91617139024	49966.021057107944	16
50098.42652452742	50224.92534901816	16
50125.021315999766	49948.04393960693	16
50058.31519074236	49931.405743202384	16
50242.160882319295	50037.85885486959	16
50238.44236349247	50171.624127910254	16
50083.74030800556	50235.09454079815	16
49981.980825152925	49965.189679243784	16
49925.165667016765	50048.930434052934	16
50086.63622649814	50200.29302949944	16
50012.54121359165	50155.16499242013	16
49943.21613556206	50014.4303353403	16
50140.74067248548	49970.028226961964	16
49907.261241340064	50040.54775502267	16
50069.699688803965	49905.881650688025	16
50019.13056177792	50215.25568462269	16
49927.85945500469	50122.9659097407	16
50150.91283567003	50209.48440595085	16
49937.66483767648	49996.732772601215	16
50100.80193194076	50244.60533927766	16
50065.337904553904	50249.13234553467	16
49924.23311408048	49983.60625796447	16
50071.45000067444	50267.71032367975	16
50170.180388291046	50026.46174417291	16
49988.35132836217	50184.842263681305	16
49892.00350828609	50048.21804744151	16
50118.12325205429	49999.33749658233	16
50194.38755870803	50006.93001785092	16
50048.92793499986	50277.03790740963	16
49960.568141503914	49960.53659540502	16
50158.29836539316	50233.74938821661	16
50086.74028262723	49900.61588229373	16
50057.03816316579	50181.47418360547	16
49880.57477397859	50061.39272585368	16
50307.94654764874	50031.98107944092	16
49964.75025907851	49941.59806510631	16
49982.80622276961	50135.95591013675	16
50155.26132111804	49951.95340301829	16
50132.339029077186	50010.81990527045	16
50078.95935600464	50124.95302875081	16
50253.37644885419	50089.71941114727	16
49941.297236788996	49973.08160971389	16
50134.735441697354	50218.00351517789	16
50231.85057922618	50210.01504170692	16
49946.14206356965	49950.829538844555	16
49958.45783470397	50090.44066353057	16
50208.49283244167	50189.535113032165	16
50149.437904130864	49935.89360633248	16
50055.42492752084	50231.88347753413	16
49973.22119409224	50155.48496716938	16
50036.89938536499	50298.314368817526	16
49874.45431299177	50034.158698264764	16
49928.147918809555	49957.43155719047	16
50242.55204308522	50193.94288656413	16
50131.64289841327	49920.18445555717	16
49993.47986561734	49947.77477024316	16
50042.00054494748	49937.63159543952	16
50000.6310501952	50113.54515461617	16
50187.453078022845	50208.50945241677	16
50044.61876318774	50213.42972527417	16
49979.55457610338	50206.07122329502	16
50170.44529811669	49921.94200427377	16
50240.56272136748	49996.34223863306	16
50016.32667671874	50297.55275777476	16
50117.33606653961	50252.52255924888	16
50002.57685398774	50308.97081436922	16
50011.27053045092	49942.68038841483	16
50008.46685224716	50326.840071154	16
50011.91020632528	50199.114463469254	16
50080.344717757784	50291.22649285871	16
50271.90094784335	50081.14864387276	16
50107.460112356624	49896.791143860515	16
50221.76296283025	49988.03848192986	16
49908.370079249245	50062.623581942644	16
50224.862816842855	49969.81488452903	16
50125.65475633887	49898.654552138636	16
50036.566355572584	50320.95467310634	16
50188.2148919182	50137.19808747552	16
50212.562900051526	49949.119169804864	16
50260.028934120375	50144.60116064832	16
49912.07904354851	49999.479338179124	16
50101.842740354245	50264.13413498608	16
50042.17824523094	50340.1408245584	16
50272.907467678415	50161.92322786698	16
50014.091923418884	49924.8781386071	16
49991.03153901071	50218.799625301916	16
50046.61553591024	49898.82608671912	16
50105.22317689726	49874.989956146004	16
49970.699614074285	50224.770001148136	16
50020.81174189016	50346.40461838388	16
50303.52290423266	50053.34491167508	16
49950.55498768538	49931.892534422186	16
50024.497558396346	50275.636842229906	16
50149.32677336696	49914.03967055233	16
50267.874014626475	50100.49409773391	16
50040.214778656664	50364.7084948091	16
50284.02711163966	50062.3290818539	16
50073.169553713764	50216.263513258775	16
50000.031882123185	50342.42072737299	16
50163.540192858556	49982.07277961253	16
50062.649313382106	49880.81421140855	16
49993.43925716319	50056.444576566064	16
50213.22558840671	50215.78380570553	16
50040.88339617712	49920.14192357246	16
50159.55819746607	50006.42019917424	16
50188.38889480976	49990.276084430996	16
50260.96453977898	50127.27827801235	16
50285.98984561908	50173.06274997076	16
50134.03398941575	49992.86084355952	16
50082.25251048893	49873.31876187943	16
50192.91337501316	49925.32277003801	16
50028.295552290634	50236.74639530964	16
49914.78596011311	49968.80303267262	16
49901.77071308167	49979.82915112707	16
50024.42521046269	49954.32432981164	16
50216.95861705206	50004.910675761654	16
50281.57279010811	50122.089310109506	16
49922.00453792988	50080.38959418565	16
50172.399510359515	49939.99550269322	16
50217.32806608277	49928.39035507451	16
50118.28968526475	50230.04850100005	16
49883.57017084356	50010.30757031583	16
49954.15055750637	50127.03677818982	16
50294.14180400877	50138.80029642316	16
50174.1480164867	50221.44665985119	16
50004.08004841808	50239.68106615385	16
50104.34259549451	49915.044542043805	16
49906.94273397194	49950.87630126378	16
50090.341604858455	49856.52978832325	16
50062.8183295444	50328.85861478888	16
50261.66290577254	50185.79871248421	16
50046.83147929048	50382.79234494005	16
49900.33190128274	50023.077249376125	16
50044.77111375448	50245.33163897565	16
49904.34078195104	50113.13614934917	16
50060.9239254013	50363.14687218266	16
50019.66914293071	50376.6450722267	16
50323.21704271519	50012.71539587507	16
49867.43649544638	50072.51763771803	16
49867.0165352742	50005.86365777121	16
49894.41911043646	49937.6945983279	16
50296.39599188061	50157.75574499125	16
49974.69737435586	50173.5323812416	16
50009.72328960232	50260.8996352576	16
49876.90135664105	49945.16187479641	16
49871.281577230875	50089.09851054571	16
50236.537851768095	49910.96662106692	16
50202.766517787546	49977.679379438654	16
50290.584731277886	50084.28326449113	16
50174.62718052887	49968.559335574006	16
49862.17873191715	50051.07285771395	16
50013.18871312775	49903.2215255319	16
50089.10247340934	50275.9107689397	16
49954.88855432797	50245.06317680089	16
50306.458032704875	50180.333824706395	16
49910.76578074952	50140.34839101955	16
49841.67345371649	50049.408629454556	16
50148.02640805594	50252.08691259307	16
50328.79007509925	50046.92319425663	16
50290.06025753914	50013.240338435724	16
50086.71637421377	50315.55752990918	16
50167.55306633401	50254.813429023656	16
49918.15068155527	49937.38048744346	16
49909.56174951327	50095.22363810123	16
50283.673947455856	50198.12417647255	16
50263.1783312169	49987.2642763869	16
50254.79885133558	50020.879860580644	16
50239.64908059511	50225.67556025679	16
50086.6064746796	50254.149082707874	16
50243.088836380535	49977.88366039202	16
50106.41189101899	50285.770383863935	16
50082.27321264394	50333.738614518865	16
50329.61296848668	50185.01332244794	16
50053.22638815509	50399.49016630713	16
50272.92677635404	50008.02009081852	16
50103.49149860942	50328.42636656877	16
50254.1645189621	50211.95288166975	16
50059.75635154395	50309.53779650325	16
50301.53692714414	50000.34798984288	16
50071.71339526488	50380.874487930014	16
50097.50604111481	49840.852185522395	16
50123.7637683366	50272.643012472996	16
50311.908390553595	50144.35408118127	16
50192.05020747926	49963.5687248878	16
50329.01115416279	50163.51547166708	16
50235.20000025278	49946.93403132027	16
50165.006167993655	49901.66350356138	16
50297.663535813226	49977.48274099627	16
50146.29625696555	49889.60385276392	16
49989.656133443845	50294.84596991916	16
50050.342671282364	49868.756597132895	16
49982.27053791197	50238.37153485983	16
50029.6432698533	49889.99757968623	16
49932.18138589192	50245.17087735284	16
50348.415207754944	50012.70016390795	16
49958.53339482435	50165.31785557356	16
49994.8601098462	50374.542311257544	16
50048.81635506888	50418.41571574732	16
50008.87887191637	49984.94427324825	16
50314.37470050136	50073.269988673565	16
50325.332327576616	50128.881628873656	16
49957.85296976841	50213.11312625159	16
50107.03546455157	50303.182090860966	16
50278.29140439343	49974.860307229355	16
50191.63188959585	49902.54440843073	16
50367.524536031466	50009.99300997521	16
50297.350543232475	49957.93894773983	16
49884.14669947835	49962.89449910975	16
49870.263534353515	49984.257110341205	16
49936.561817705464	49911.39008742273	16
49896.271438214724	50151.706927795465	16
49982.37757918148	50390.32455542165	16
49991.20482297473	49919.46586394229	16
49983.30789631927	50263.13265577648	16
49998.30706497738	50401.25221401965	16
50311.22828131481	49946.90050281157	16
49845.06196120175	50069.82592545272	16
50168.149254524316	49884.56256594305	16
50075.39595602813	50350.15302435862	16
50110.74417752768	49824.58941320332	16
49943.87186004522	50148.4811275473	16
50109.01703034633	49854.36266335838	16
49880.85266639394	50140.084804593345	16
49857.25363003804	50100.862106378896	16
50002.8105739237	50418.046625283045	16
50255.28306488291	49938.71608905751	16
50097.263212900725	50380.42238142587	16
49968.906168044865	50372.49667310356	16
49985.1568693964	50426.338532678354	16
49963.09698533718	50266.41423184079	16
49905.11505795188	49921.08097824229	16
49971.18391973357	50408.55055278799	16
50318.80414571257	49962.26415554381	16
50076.64702664749	50401.26850330463	16
50000.15741834847	50138.209968179486	16
50225.18290904072	50237.831396870446	16
49859.191731867046	49969.26000192099	16
50274.7205284131	49952.30319357208	16
50187.39286369428	49883.744229079515	16
49877.03603428858	50110.083564056775	16
49987.90525621448	50357.426383557104	16
50007.46130772529	50278.82911948727	16
50337.92885270191	50079.16095203553	16
50273.37704086311	50215.30556021681	16
50254.182871596015	50163.31664023907	16
50114.7568510369	50392.2384583112	16
50116.33979067049	49808.22469333396	16
50119.97201543445	50323.934337905805	16
50187.023063228284	50234.2531754199	16
50296.413135894705	50102.16713204564	16
50023.289162053596	50426.15317361446	16
49935.68854704439	50169.87263598475	16
50295.633807018894	50219.030664217884	16
49966.16998554868	50300.82517362979	16
49979.21362321857	49899.90949472583	16
50347.143471864794	50137.91887536311	16
49857.92994231892	49949.991690632785	16
50258.387949581476	49916.76715544295	16
50113.62291393705	50366.40724802169	16
50346.227808333686	50099.214018442246	16
50207.396921016596	50235.6009753505	16
49837.667074018704	49967.12000876097	16
49953.24829368101	50400.30340806925	16
50271.511319422185	49899.70603907645	16
50081.17579392349	49829.50653694976	16
50090.51341051172	50421.18149701726	16
50089.71814293174	49942.0575186141	16
50206.968822382005	49894.55205579424	16
50313.29059271618	49984.96791201454	16
49963.55588102426	49915.49425630251	16
50022.065983964385	50108.75957712392	16
50358.951833157415	50084.22359817749	16
50194.08923342273	50251.232275785515	16
50380.40970607623	49996.34074085236	16
50038.351794607166	50263.4539311805	16
50066.14053384684	49855.973847615576	16
49931.490399669034	50386.786312285876	16
49865.71737217975	50124.24692019714	16
50066.96526882423	50436.093512443214	16
49885.69223434135	49992.61159802294	16
50304.62776701942	50120.86256719756	16
50373.83808521306	49980.10691503809	16
50357.09836326065	50119.69082523967	16
49863.28989744124	49931.320950214475	16
49892.53432555693	50076.04942420369	16
50260.849953228506	49968.5400985526	16
49840.19442729433	50105.62782484378	16
49841.986521309555	49989.72643600878	16
50332.602579503306	49976.748688588785	16
50291.14835185614	50235.90371475161	16
50046.73043746892	50436.41987787554	16
50118.70555665222	50342.145624282115	16
50397.02575182343	49983.4295606578	16
49998.68693567914	49890.87380706877	16
49907.15624483921	50379.4768672005	16
50176.40868796126	50003.34042778963	16
49842.23345154404	49935.091783814365	16
50333.929373965904	50029.08493687864	16
50136.851329155426	50238.348540034975	16
50280.111373389685	49878.913858221895	16
50380.91635963061	50094.823647391284	16
50033.37341426462	50396.955967755435	16
50343.34137937853	49955.58186223587	16
50218.05604565427	49909.36657933243	16
50364.047581690145	50156.83161792621	16
50381.1581193519	50077.44270596173	16
49912.19064656476	49903.17982535351	16
50290.63775717592	50259.60513787275	16
49916.267254160586	50158.69396521096	16
50085.228627410914	50366.134603847146	16
50299.32775831814	49887.31555360665	16
49932.244880173195	50211.82731550999	16
49948.80025510942	50184.83408397281	16
50374.22653675933	49956.06569553731	16
49952.02517692886	50279.516937809385	16
49980.244346527135	49880.26731860605	16
49911.91734598348	50261.2903061067	16
49891.800496619595	50254.59396487313	16
49941.3789147696	50298.51784657412	16
50310.81241894946	50202.363220038984	16
50128.94986158357	49819.63197297298	16
50295.77650852196	49864.006920115906	16
49884.17405801751	50377.69247038228	16
49820.923479272	49962.7132287414	16
49917.10100961892	50307.664251777955	16
50016.335626157976	50394.58927213246	16
50184.75029103158	50268.18599345391	16
49889.9408610099	50397.42604068692	16
50410.45850965214	49963.07847164569	16
50321.18562240453	50100.11992771326	16
50276.33255565354	49927.67420080645	16
50294.96396146086	49938.749390333425	16
49851.63463263003	49911.04002091544	16
50393.84007420544	49944.41421301031	16
49893.3301460327	50127.98809493754	16
50141.59004278069	49806.622002208846	16
50307.803014302095	50089.228516428644	16
49883.09506216112	50236.81528606921	16
50003.810951305204	50442.64734216941	16
49938.19233071926	50409.81560547762	16
50144.81858629873	49785.07304200078	16
50121.72306489384	49784.75864660462	16
50391.11611486479	49965.109792044095	16
49915.88494808123	50236.101717415666	16
50062.09821513003	50203.35347309322	16
50233.19459041852	49890.915625913374	16
49861.76780166459	50230.4292077256	16
49833.9026913219	49906.630866161766	16
50066.247253405025	49838.83464584654	16
49895.874862892764	50322.27275551976	16
49891.77200759046	50093.102609307425	16
50356.35381309697	50064.48566255171	16
50142.81253113866	50341.9100302347	16
50096.47185860762	50401.752061792315	16
49864.46961685697	50155.059091611554	16
49928.91042033207	50425.271387103174	16
49920.840267805	50188.30481419639	16
50132.83394810036	49864.03243300256	16
49983.844888630505	50319.064885418724	16
49840.59741352466	50027.818838793406	16
49978.09732553419	50281.9356161394	16
50306.87553682701	49846.05693974812	16
50166.12797512866	49789.74225235431	16
49871.80370842711	50251.98047736563	16
49815.511634636445	49900.1275937583	16
50309.81272084097	50269.74245675922	16
50125.74546842583	50408.4566471979	16
49964.215093593375	50318.00080179885	16
49825.2240086843	50114.90366752653	16
50398.87290089409	50105.99776863443	16
50055.82171694655	50453.47313678465	16
50384.02698744014	50058.792592996666	16
