# Supplementary material for: Abundant Topological Outliers in Social Media Data and Their Effect on Spatial Analysis
Source: PLoS One. 2016 Sep 9;11(9):e0162360. doi: 10.1371/journal.pone.0162360 (PMC5017681; doi:10.1371/journal.pone.0162360)
Supplement: S6 Dataset — See the respective attached file. (ZIP) [file pone.0162360.s006.zip › S6_overlap_swl/clust_18_27.csv]

50000.0	50000.0	0
50001.1199382742	50005.597232803535	0
50010.474073703306	50004.538835650805	0
49992.59330351276	50005.30010366702	0
49998.97978393994	50002.81568248988	0
49995.94433854478	50000.283501054924	0
49992.110046690934	49994.960676135706	0
50001.69172750674	49994.57444040063	0
50004.089583240035	50002.88217446919	0
49995.22015105517	50008.609882115925	0
50002.55073404207	49993.56360799795	0
49986.072168127575	49997.04184594443	0
50003.188169777386	50009.9058963167	0
50012.27525783438	49992.819765352564	0
50012.262513774476	49989.354148040744	0
49998.02118867848	50008.80627001903	0
49993.557594313854	50006.23561640466	0
49997.38944128892	50001.35532493175	0
49993.74842547102	50014.75506549149	0
49998.23968503435	50005.27065217079	0
50003.22125142318	50000.026961999516	0
50002.66845612155	50016.014489106456	0
49996.2912684585	50003.40999236742	0
49993.86713806728	50000.48736039716	0
50002.18471612465	50002.01162544507	0
49992.171524388265	50006.56961401369	0
50009.77186363497	49998.33913800016	0
49990.12856972812	50008.3087286591	0
49992.75834275438	49999.61132553548	0
50000.612712480484	49996.66863853376	0
49996.93869881451	50007.42426954709	0
49990.9573124268	49998.74455680348	0
49995.12813021465	50012.34964490406	0
49987.132816399535	50000.77841298042	0
49995.04622939411	50001.254507425205	0
49996.3518189633	49998.69148218202	0
49994.72286757851	50006.43666481398	0
50004.991603808936	50007.81247139701	0
49998.28891676479	49997.763041664824	0
50002.11006087792	50008.18226655358	0
49997.144179930016	49989.940910198144	0
49990.216027359624	50003.557911732714	0
50004.8382996796	49999.67581012021	0
50009.729321556355	49988.228197133496	0
50000.199954210955	50007.84356371471	0
49984.868450241316	50001.72764928467	0
50005.25378396498	49991.44544110929	0
50012.19437814406	50000.390381149926	0
49988.04893344996	49995.904611826896	0
50000.97171294396	50001.87618615546	0
50003.16859701153	50001.34186794273	0
49996.8205400242	50002.39747857786	0
50016.35653848915	49987.25542234889	0
50006.096174901984	50010.23095889712	0
49993.33550236973	49997.9139297533	0
50011.19002934476	50002.36431250059	0
49998.45984931102	50006.65695684455	0
50019.87468519033	49983.95720550682	0
50006.448840401084	49997.32346873195	0
50003.483634122094	50006.1099987375	0
50000.35234659256	50010.71421082459	0
50020.92058148781	49993.51767071989	0
50008.47578298118	49985.24545972329	0
50012.97116378821	49991.6961769247	0
49993.74796506671	49992.427417029416	0
49991.82516773376	49992.694590956104	0
50010.8124938929	49998.028114249224	0
49987.955751149355	49997.770027754355	0
49991.724628069634	50000.06228921305	0
49995.80643166333	50013.468969971	0
49993.380375235734	50016.55980591119	0
49991.201634813246	50005.408821551166	0
50004.525946402624	49989.78947725459	0
50007.720378466904	50000.492135651875	0
49992.7685793167	50011.0280228053	0
49987.159758849266	49996.84261681274	0
50014.02574978567	49996.18798372425	0
49984.32643570934	50004.57184983245	0
50019.639648138225	49988.9067237791	0
49989.4997473447	50007.36039035869	0
50013.91997383251	50009.37214947754	0
50004.58622819102	49995.15801530333	0
50005.85271576996	49989.50522008991	0
50015.47921159886	50003.75857515637	0
49996.39937650525	49993.39036016212	0
50001.0647897504	50004.010292953724	0
49986.027487069885	50006.27634010284	0
49987.260876982415	49991.042278530156	0
49999.78395213294	50006.223143715055	0
50005.5951472911	50002.242531785334	0
49994.95863623795	49990.98932230843	0
49995.970214808425	50011.21575680999	0
49998.74724789229	50000.301414385256	0
49995.76262299148	50005.347803119126	0
49985.78393825049	50003.32292956534	0
50007.42877995727	50004.03245223129	0
49992.96622310832	50014.11763760789	0
49994.55499953395	50010.948281901576	0
49983.915535437955	49992.4110437863	0
50008.8660950074	49978.749708719544	0
50013.7990956949	50003.00902758653	0
50008.5066603574	49980.605440097264	0
49999.61536353447	50001.38011543159	0
49999.92720012225	49999.00146537139	0
49984.44548889699	49998.69683486348	0
50002.482884739184	50003.040579738794	0
50016.024045681486	49994.94398923562	0
50003.36648616504	50004.322037109174	0
49988.738161772046	50017.689027507506	0
50003.539439997585	50008.933367662175	0
49994.49256234436	50019.33132076997	0
50005.85319903553	50016.693436037065	0
50002.48134869301	50006.34512799061	0
49993.523880528526	49996.86229670025	0
49988.034997579	50012.957727244124	0
50020.71389257763	49981.778924319464	0
49995.38804044498	49997.158702901135	0
50013.95022191785	49997.89115681875	0
49984.13772326518	49991.42872524563	0
50003.58552550782	50019.3121430576	0
49989.91037830248	49997.47012205967	0
50012.09890688885	50009.91283746573	0
49998.36748406831	49993.20199538089	0
49989.127843465685	49996.61911019781	0
49982.65034680979	49999.834836403585	0
49996.56500742211	49994.747294359564	0
49985.379552577164	50000.53127187064	0
50017.09675845898	49993.71089669888	0
50021.41356700267	50010.70370059395	0
49982.40342955259	49994.328994020594	0
50016.4869019828	49980.40359262994	0
50023.71775476843	50012.20330780786	0
50005.64968115003	49995.160253301765	0
49973.871359122015	49999.93485576274	0
49991.04769969644	50018.64712142673	0
49999.68945811258	49989.69377801033	0
50024.16967004485	49998.373773470084	0
50002.22080701014	49996.583511445446	0
49981.3376436746	49994.9974062802	0
49984.137410919924	50006.137292454296	0
49996.130313645284	50019.87582555533	0
49984.51107861298	49990.24442534623	0
50006.568329781825	49987.41605597233	0
50001.265128160514	50015.41691763768	0
49994.71701353506	50015.249262662495	0
49984.049094679925	50002.930402503676	0
50007.33751108774	49981.8758819164	0
49990.53033617756	50001.14600459991	0
50016.78128835845	49973.40706114249	0
49993.95433979805	49991.08775145235	0
50020.50775026029	49998.11343636441	0
50000.36685129092	49992.305125517465	0
50025.412902998294	49985.28219532157	0
50011.811277040055	50005.8423952594	0
50005.650122642444	50018.556061829826	0
50000.10513937223	50004.37368352619	0
49997.312147224504	49999.09697793524	0
50007.98935284791	49996.53957427053	0
50002.08677570072	50010.85949233453	0
49986.699023909634	49994.97925279905	0
49985.61698965447	49991.72042149556	0
49982.103822344194	50003.015963724676	0
50017.46227211739	50006.10305446117	0
49995.381477958945	50002.40666228191	0
50011.97582092875	49999.282779231835	0
50008.063404920314	50009.83952207464	0
50013.46450656	49984.93900585626	0
49991.29771770397	50013.528169385616	0
49990.72512365944	50014.788818904555	0
49988.34248722313	50003.84700004693	0
49978.86050890926	50004.459502539525	0
49992.91864707092	50012.72445101887	0
50001.84787568867	49990.60674350676	0
50004.63839490317	50017.67334490595	0
49985.1248169725	50007.29216522827	0
49993.17341765991	49987.23628058628	0
49993.857411968136	50017.57636704799	0
50019.0152945883	49986.98070871417	0
49998.41475540304	49991.03758824367	0
49972.09249794468	50008.2640976498	0
49993.10918587191	50001.86801828644	0
49993.00955253663	50003.3707764521	0
49984.194173076576	50018.57796040268	0
49988.37111772968	49985.660734294215	0
50001.68402032854	50019.222658424515	0
50001.185520989595	50017.05278349851	0
49989.66815837991	49993.68744920904	0
50004.177711652395	49985.70662376911	0
50018.82869206279	49999.52190675685	0
49985.443533641	49996.21552947299	0
50016.38826833475	50012.74464866587	0
50017.914900136435	49980.502944041815	0
50014.39181755627	50017.85709331672	0
50018.95202462218	49985.56744633257	0
49997.36448100937	50005.91903864351	0
50018.96796534248	50005.16627708392	0
50011.90539425546	49988.111134330444	0
49996.546614288876	49996.795399916264	0
49963.08142993959	50006.26759739082	0
50008.2356600962	50002.43606836597	0
49998.63921899667	49988.79814231758	0
50005.75242938296	50004.17089970687	0
49998.376769049384	50010.6689754653	0
50008.42442695799	49998.31820524386	0
50004.508050526805	49983.47349690265	0
49987.17050041002	49988.9025554235	0
50009.18109265108	49992.22014886556	0
50004.879056196725	49986.61034885251	0
50014.915422483675	49977.07720187199	0
49990.130907603474	50004.80258105486	0
49984.6703277626	49988.74133172314	0
50007.52672577151	50012.93686597503	0
50003.49650970437	50012.38108186982	0
49989.06725250327	50015.3378129636	0
50024.98456411381	50006.06013812308	0
49991.80368593366	49990.462414806636	0
50000.77352016364	49989.79042744623	0
49988.90719015552	50002.71719901248	0
49984.039032220186	49996.676878046324	0
50012.847622088455	49998.36249454505	0
50006.350126348494	49990.98155319997	0
49991.05034624591	50004.198767952716	0
50011.88431427771	50008.83624177822	0
49985.19374747098	50005.49928007464	0
49984.81310954273	50026.06287728749	0
50006.21977860447	50012.16129787784	0
49986.47489642977	49999.4317940804	0
49980.36605421916	50000.95789397295	0
49994.234345594574	49999.2532348494	0
49987.04825099607	50001.832824486286	0
49991.43071227722	49984.226381594905	0
50000.695373251256	50020.70674782014	0
49977.13180553174	50003.37505285267	0
49988.62903234035	50005.177123215675	0
49979.89567759436	50002.4937618266	0
50008.01262186424	49983.679359629714	0
50030.579860834	49998.08369322793	0
50003.089884360816	49981.16884909539	0
50024.37014218025	49982.08487044395	0
49983.90656666351	50026.928564756556	0
49964.314383131496	50014.1377602163	0
49993.20228802501	50009.89883245395	0
49988.35846928065	49994.74515624361	0
49974.56068759045	50004.79214296714	0
50014.41609705478	49979.75520468273	0
49991.174539429005	50006.969037631694	0
49989.155636819094	50000.54506709529	0
49982.544533415894	50024.606837722065	0
49994.92587873124	49988.20647099332	0
49991.308890379405	50009.11640038469	0
50011.281064215545	49984.921503686244	0
49989.75789397745	49987.457219427255	0
50008.221414162435	50012.20209665073	0
50013.621088465676	49978.83287026756	0
49985.19186980337	49992.980264506536	0
49992.32125134785	49989.032611767434	0
50014.674771463535	49999.908761826504	0
49997.68841019571	49983.69681048847	0
50015.382964093515	49974.88611401902	0
49974.646961190396	49999.20360856275	0
49993.622733056916	50004.394124466075	0
49996.18215660206	49990.57420118714	0
49990.531939051354	50002.542578106964	0
49995.628193938675	49992.49588250879	0
50021.47129342551	49969.80051040332	0
49963.43332412238	50009.15111641512	0
50005.631109868045	49981.978888305464	0
50016.42316313038	50001.98515059546	0
49980.96052567742	50020.686115295306	0
50014.72496783221	49986.0471516237	0
49983.5417594323	49995.75678905932	0
49993.07010199822	50029.18300593349	0
49997.88200827209	49991.896996510884	0
49982.946899317554	50009.619161594186	0
50002.15424062545	50000.4773237086	0
49991.00394052615	49996.04070296146	0
50031.56106314288	50012.96897761344	0
50026.88381878394	49996.47826587183	0
49984.03994023804	49986.15198562376	0
49987.28963664043	50020.60062188324	0
50013.90791418998	50004.26976645357	0
49983.08076631143	49991.201045514004	0
50022.11073926888	49967.124204367305	0
50010.73215520759	49996.40090077004	0
49996.054670956706	50006.56227185395	0
49995.70387124523	49986.98770630229	0
50007.941107878476	50018.039088252415	0
50002.0192275201	49982.59943772668	0
49992.05158923507	50010.26029829259	0
50027.93304776287	50005.78420573993	0
49982.89182072447	49989.6455582383	0
49998.64668225386	50018.43203433023	0
50013.62737578455	49989.94661316443	0
49993.08509566163	49988.31637596258	0
49989.81805414489	49991.931824775784	0
49997.76086401288	49987.90124568716	0
49988.69996163046	50009.713207319626	0
49985.80025773397	50018.196075051266	0
49984.54357744596	49987.1594216123	0
50006.59958761954	49972.297102456854	0
49984.82793631655	50022.262719026876	0
50009.686765035396	50012.49651623412	0
50005.67540109913	49998.77026419197	0
49998.76553220897	50009.60097154551	0
49991.720902063105	50001.874151299206	0
49995.344981691764	50003.769781086085	0
50000.779533303816	50006.55995037668	0
50003.69493811055	49982.743629087825	0
50002.270752389726	49997.78815897597	0
50027.570700147895	49993.28160735885	0
49976.52404899746	49992.70823713537	0
49998.92765844171	49982.472509075604	0
49994.93953583841	49994.87526102259	0
50009.450371016355	49984.56460257237	0
49988.154083484755	49999.52040214659	0
49999.394387052766	50014.98009375397	0
49978.547517703526	50000.09883902086	0
49977.2653315401	50000.844206454574	0
49998.90667228046	50008.20905964552	0
49991.6637407009	49985.60237193076	0
49996.812852085255	49991.85268425626	0
50010.361860965386	50000.785222744336	0
50015.982394048064	50025.712936463955	0
49980.52196003663	49992.07084033371	0
50031.62064003572	50018.88854821377	0
50008.9961750777	49996.41672377975	0
49987.61931332246	50006.2850009189	0
49976.108964526924	49990.178279804175	0
50023.926871643285	49997.28176746767	0
50019.938527361184	49994.309713364564	0
50000.35731265099	50002.84047830652	0
49993.60333916049	50007.42141270693	0
50023.25337906322	49995.00581889214	0
50002.075911878404	50005.261111667336	0
49991.96428640682	50014.48773082656	0
49985.479854508725	50004.39257273865	0
49980.523275281885	50010.645308643936	0
50001.43088150619	49983.63567861773	0
50010.12290986445	50002.12243553688	0
49967.36856159413	50003.35500522987	0
50002.53163693798	49987.2817417695	0
49958.51475070698	50007.728524315105	0
50011.38108761024	50001.03297300693	0
49981.69861163078	49992.37124347021	0
49989.76191395739	49999.01550114256	0
50010.464523219016	49992.24245972176	0
50026.519101309525	50000.02798517489	0
50012.28382736543	49984.83474359573	0
49989.42265260656	49983.96844532203	0
49984.23840069896	49997.66761618687	0
49985.550927108794	49986.82666453693	0
50021.497478391924	49994.63200883348	0
50019.51522702777	50003.991941070715	0
49997.68469127628	49986.69892490847	0
50017.52555436652	50007.437281765255	0
49996.923835170724	50009.65263753655	0
49980.798506964515	49985.652067432005	0
50017.90091994998	49982.2521155558	0
49990.37161102477	50017.07697390062	0
49988.90511406528	49992.75445658593	0
50017.32112340442	49965.353068070195	0
49991.01257760791	50023.468584741226	0
50025.8875906799	49994.35984820899	0
49986.1918187451	50023.68497230164	0
50013.15743500942	49983.78458207533	0
49992.8456436454	49993.0203413024	0
49979.75815741602	50012.571960582	0
50009.70308924862	49979.83589096704	0
49985.30046070793	50021.08763342582	0
49978.359205601315	50034.878715319064	0
49990.92884580327	50011.163169812375	0
50007.772940196795	50007.064996400484	0
49985.22103137368	50016.08668389368	0
50009.59707490614	49993.95697076497	0
50017.70003800679	50001.97785272779	0
49983.797748258876	50023.64017913821	0
49990.26735697697	50010.258346329596	0
49987.64568629228	49992.33821425586	0
49988.52793226814	49987.91776019862	0
49991.20423086804	50029.989168432476	0
50026.25973034724	50010.5650833099	0
49982.16330270223	49998.10186605435	0
50007.13541309917	50007.95622569247	0
49983.95748989525	50010.98829389653	0
49962.45221143677	50007.2760570099	0
50012.1000044754	49996.95407723872	0
50021.052185858316	49972.64330460891	0
49984.3085518675	50009.58683887556	0
49993.510659247964	49989.892241724825	0
50011.752156646566	50004.78944145074	0
49983.52563494623	50001.75016082405	0
49978.460538100626	49997.75242771528	0
50014.52143088854	49988.22950508876	0
50018.24137458081	49990.739344225905	0
49972.37989154419	50007.14160963748	0
50006.63472878829	49999.431527854525	0
50016.01207628755	50007.56525634756	0
49992.159033924385	49975.903792794095	0
50016.99256930141	49996.1277298885	0
50004.48312201096	50016.53523623439	0
50003.73362658861	50014.7511990841	0
49974.63211839188	49979.516263068035	0
50001.48585664339	49987.945459319424	0
50021.840174437224	49996.55115787979	0
49994.03666699587	50020.72279787452	0
50020.94362840362	50003.47457288229	0
49998.62700416022	50014.24645452575	0
49995.17512210399	50016.79463493951	0
50005.23037043188	50011.73729598273	0
49971.37117085837	49989.47221639413	0
49981.521518297865	49999.23994426472	0
49965.42437354049	50013.05953711824	0
50008.834474853866	50007.65616359565	0
50000.22266364497	49982.341419794524	0
50021.85104569774	50002.35034673412	0
49981.560701735485	49996.23068757506	0
50012.74701363594	49985.80192002436	0
49971.80503375848	49991.85551823733	0
50011.263172707324	50007.67989684717	0
49997.842192490825	49995.525909340686	0
49994.00690011958	50013.24210864979	0
49986.9534427898	50008.40761073288	0
49983.36103802528	50033.88309737791	0
50021.35608252024	49989.69815647043	0
49988.97845850354	49998.21097134659	0
49994.642367226574	49977.56378857998	0
50003.55488727248	50010.91109031009	0
49974.81667358894	50002.99823491594	0
50012.0645759029	50012.10464978939	0
49987.68602979314	50010.93503302086	0
50007.17280957686	49992.3085541642	0
49981.705499678246	50015.11060490018	0
49996.69556881796	50014.109138468055	0
49998.64670998637	49980.67626758387	0
50019.10045114579	49976.023584512244	0
50017.45835616199	49985.36377514416	0
49970.33294685764	50009.780079539814	0
49982.3735722141	50017.46739492288	0
50006.68958436496	49994.526210000105	0
50018.734070250706	49989.80705437178	0
50002.46857216815	49986.06925098604	0
50022.675958277854	49992.05708802764	0
50022.926585169895	50001.64972110677	0
49983.52862677752	50014.963717433006	0
49998.90581301964	49994.84596139951	0
50005.79092528655	50014.775009063815	0
50000.22661360575	49988.81757789523	0
49980.74425647727	49996.82260257941	0
49971.55135378028	49993.170189732235	0
49964.134354578964	50010.02551413979	0
50012.74411197212	50007.99878332312	0
49990.74377587022	49973.90298912179	0
49985.28964060534	50013.18698399553	0
50002.94614847365	50024.81554806511	0
50018.25121765347	50010.052068038465	0
49989.67279102292	50031.185116729364	0
50024.78778113604	50000.02968615381	0
49957.10144021539	50006.30757505217	0
50004.91798427541	50013.10522473025	0
49997.73721727142	50000.206776466686	0
49987.073785197594	49981.08982656079	0
49968.0433233723	50010.0828608519	0
50012.324460548836	49995.737823114214	0
49973.49292689296	50018.279391364136	0
49987.24555378543	50029.79294837929	0
49998.130607358624	49976.53703077404	0
50007.75675174732	49991.20943177642	0
49995.458395374444	49999.14344184725	0
50010.742096311136	49993.331644497855	0
49985.84573346792	49985.809309381766	0
50000.266877230206	50025.833258622944	0
50015.02347028834	50012.069686554314	0
49999.98576549963	50017.1888278349	0
49994.20623659825	50009.09252126425	0
50002.60633630994	50028.573161161155	0
49983.685760399516	49994.434229655286	0
49997.98413692526	49973.09937067709	0
50010.56374303187	50009.418935307316	0
50010.08479905599	50015.411645682536	0
49981.765431604974	50026.49109198164	0
50008.58410835759	49981.64823307443	0
49984.49931009959	50029.64027167754	0
50007.61917516849	50005.81807298415	0
49954.76580966707	50007.702943843884	0
49998.27241309566	49978.57915551045	0
50022.54566981191	49987.258173264716	0
50005.091519311456	50006.0974021464	0
50033.204334621514	50008.87278491397	0
49975.961106071736	50033.7681879828	0
50008.89909742184	50018.638205887495	0
50013.46930471949	49988.41976209015	0
50015.209385585105	50013.91423486294	0
50022.0337844933	49980.9584175392	0
49989.67638337026	50018.303126039296	0
50025.83946226305	49991.62136154643	0
50020.63370337653	50014.81552965945	0
50007.67840103903	49995.493720252845	0
49968.685987238656	50012.365807529546	0
50010.842442392815	49988.60160661161	0
49997.47090266504	49980.29339993033	0
50060.521159218464	50059.10118489832	17
50067.6901438042	50037.38530870576	17
50043.2449374436	50038.42226199873	17
50085.83886907644	50038.24099534998	17
50027.292612922	50054.493817107585	17
50010.2573094349	50044.48815592925	17
50007.31541785583	50017.938487930376	17
50033.97958218383	50017.11854590323	17
50023.974666162816	49994.56728886729	17
50080.43834910859	50058.38870133221	17
50026.89626832784	50077.7052717666	17
50047.491344936054	50084.14555968104	17
50029.72821840053	50099.52496079977	17
50047.15749470158	49996.40906898826	17
50009.36470276549	50089.41538977119	17
50033.00450079146	50119.043970863764	17
50017.775704437234	50130.10412018015	17
50041.34211020664	50066.54385161961	17
50066.663410966896	50080.2510313034	17
49986.48415254416	50020.0356854253	17
50038.51083917206	50140.39069591248	17
50100.24502225792	50022.401440601716	17
49991.214764034805	50042.10206176258	17
50005.89585624909	50108.92633764966	17
50037.97767636038	50163.94076853129	17
50058.43907760707	50020.329353679175	17
50047.787623439355	50103.41870804293	17
50125.43208280656	50029.141554896705	17
49987.662503172265	50099.51831229969	17
50135.055694111834	50051.02982101923	17
49966.63859935761	50043.84481152915	17
49991.874550095235	50130.558316527284	17
50085.91493960308	50088.84449774323	17
50008.15819017802	50064.003557920805	17
50151.24623913192	50067.21279518546	17
50153.5597829177	50040.45445632149	17
49941.72042684135	50034.70418780322	17
50175.14090320685	50050.90690158108	17
50111.023132284296	50094.318236689316	17
50106.015279798215	50046.81451152722	17
50128.93834970953	50112.734930458566	17
50177.417726642394	50072.055490481725	17
50077.10091256491	50106.28851705559	17
50036.059253545805	50182.67978986973	17
50057.0374606025	50137.69530113501	17
50133.47152708122	50010.90104797216	17
50130.586732148426	50073.36067267939	17
49928.35794854178	50015.2290834887	17
50162.04751742176	50086.65983195352	17
50197.77096124628	50058.44739217376	17
50040.793130253005	49973.749215760945	17
50217.2131128694	50072.67882763109	17
50155.55086889823	50014.60864466864	17
49950.02677501908	50000.66652481615	17
49958.584404917994	50064.137627316304	17
50141.98885877971	50090.12025519725	17
50102.49726836043	50067.96691100289	17
50018.94881020786	49974.67117927843	17
50076.33272585832	50013.082422008316	17
49910.62827322627	50022.72948531079	17
50019.98858426212	50165.77665873391	17
50122.017213761035	49989.579134000094	17
50144.41639794885	49975.27267517712	17
50186.839592073535	50096.59806479275	17
50195.96843160932	50036.13371963837	17
50066.84723838354	50121.593496468944	17
50062.29066143097	49969.82709717608	17
50066.804338698144	49987.739944541885	17
49938.72475576041	49983.315465222775	17
49963.18810386778	49978.14669649886	17
50153.00687864385	50109.960225393654	17
49910.47708530489	50001.78214902088	17
50085.45072982124	49994.5781922974	17
50212.36318748686	50044.87500488506	17
49884.51545427562	50026.047739543515	17
50177.9774127474	50016.40344786317	17
50058.241343593516	50172.07368126886	17
49951.8505329596	50085.73158993026	17
50085.30036059983	50126.42179066457	17
50185.99585069567	50121.494492563615	17
50120.1853992063	49969.85722882158	17
49974.187866486136	49963.63791818983	17
50028.9591680832	49952.3214183542	17
49959.77554354504	49941.34162717756	17
50240.50838287138	50073.08163097284	17
50042.50756513827	49929.55559210202	17
50116.93139550799	50134.37615338209	17
49995.73116150756	49957.569964023955	17
49898.399066156795	50042.794528818384	17
49868.67938463378	50040.01255284795	17
50209.58370914772	50020.30534981213	17
50114.58241772904	49944.99731085921	17
50023.65469741495	49918.933545016196	17
49967.20948156409	50138.251020854965	17
50211.291241955645	50130.32323635988	17
50085.55097695338	49975.622445315086	17
50233.58562329668	50124.30585516185	17
49945.1135837978	49919.61648908863	17
50013.45131699838	50189.35245707928	17
50119.76658121928	49926.16605259903	17
50079.992565921995	49953.581421165414	17
49932.60019001917	50074.3964338238	17
50226.35728671774	50008.471453659906	17
49980.95125257229	49929.591904157416	17
50103.28225164803	49980.607144021466	17
50114.4604874822	50008.12750259893	17
50139.75845424776	49917.01486172515	17
50237.0651492098	50150.06680911613	17
50232.762539215604	50037.40427426883	17
50021.0386180384	50210.155898526966	17
49974.874278506024	49907.75473619393	17
49910.77317374885	50077.18715644019	17
49998.847990099246	49981.5102559805	17
49883.50360507141	50000.81965680622	17
50224.95802333703	50097.52979602515	17
50060.400844529206	49951.58950280068	17
49856.80074768904	50021.54426842863	17
49941.49640747413	49900.99157824118	17
50155.499062329756	49957.58783222482	17
50018.265535485	49936.41893358125	17
49955.26576906737	49885.615550675146	17
49999.41605121868	49924.97426040733	17
50038.05709212174	49900.37426194967	17
50148.07670738658	49992.95281928825	17
49992.5918170111	50200.43232163787	17
49955.56858113448	50152.95110401111	17
50080.19865118768	50145.508850292426	17
49985.69328865361	49997.61640038737	17
50250.87858932807	49999.6242834526	17
50150.73405454249	49892.4631520972	17
49948.930999178265	50173.944966108196	17
50166.103325928314	49979.88657820914	17
49888.424905362306	50076.220980493534	17
50063.64200928106	50154.83709706047	17
50153.84209857658	49871.93041209771	17
49860.22593710257	50000.012540080286	17
50257.11323857021	50021.375302798224	17
50164.851116687285	49922.89992233081	17
49839.25196294949	50033.5271759791	17
49965.65973362188	50024.90534433871	17
50204.659375086405	50090.08536218301	17
49821.57305776519	50039.26732351964	17
49963.22495091962	50116.1219948239	17
50120.019596506696	50153.7336514384	17
49974.380588793516	50170.32469428467	17
49910.61490393016	50056.76604721083	17
50100.77239346599	49960.63710088478	17
50272.95378533946	50041.845675429366	17
50255.654970709504	50051.317674185855	17
50241.059536613975	50174.79687886086	17
49942.92113119431	50115.037084193726	17
49959.17074917545	50191.41919155346	17
50055.6555255314	50194.13612009666	17
50191.712635862095	50140.88730042734	17
50229.85804415615	50058.536007641844	17
50140.07628940024	50133.16015392513	17
49871.16304547948	49983.881212623666	17
49930.90377081353	50098.11879066139	17
49974.64232609004	50202.55148266635	17
49977.4395282519	50068.68306895002	17
50171.698677271575	49948.64025773125	17
50168.62740796103	50140.85241009753	17
49910.62072362911	50113.894862564935	17
49919.10844355483	50134.43808302833	17
50200.64120263266	50003.32528886961	17
50046.12296865839	49877.1766068873	17
49930.49392759505	50051.771579057844	17
50142.459192995135	50154.82159445866	17
49952.461368877266	49962.906382376386	17
49938.113498122126	49878.49409500894	17
49887.644318300925	50123.53686903897	17
50092.66569571658	49931.57361172603	17
49985.16312047212	50155.80577740071	17
49869.42224678999	49965.45757714272	17
49808.71024094235	50053.74929067465	17
50257.6214343882	50184.92392953182	17
50230.30444081821	50197.344041304656	17
50158.31777401149	49850.46892263027	17
50078.85035285883	50180.966574242855	17
50103.12271618128	49914.3242149198	17
50299.19335585723	50043.477553453005	17
50248.57911079453	50134.45428026616	17
49942.00121541894	49860.170782101704	17
50175.79825276486	50164.81442017562	17
50039.4952357431	49857.600098214265	17
49941.85542481096	49945.2444711067	17
50080.95328802957	49909.50189868716	17
50049.5558374871	49840.13398627021	17
49808.766023656375	50024.78193653055	17
49902.92799281381	50144.99397253785	17
49842.264273310866	50007.56573630335	17
50059.78973071136	49919.61431266198	17
50271.83003219555	49982.62361023683	17
50132.247117376704	49895.6917196163	17
50297.58846410446	50061.963558878015	17
49879.264099624226	50093.45308557728	17
49868.56719000461	50060.68819053094	17
49859.65072199336	50085.307884917995	17
49989.15306040057	50220.535612903805	17
50102.143160908985	50146.006277394066	17
50266.193577270846	50200.94115323546	17
49851.05727780819	49981.63566973068	17
49915.92458299877	49903.31403698501	17
50271.6324633854	50225.23072714721	17
50279.72270089591	50067.152683024105	17
49918.30332708175	49885.40304484373	17
50131.32038138272	49870.519195897476	17
50296.95471340858	50024.26360841913	17
49832.08586049328	50060.488439041954	17
50316.287122122725	50020.56401135099	17
50253.19122210786	49974.26761402571	17
50219.5886769108	49982.71625288161	17
50279.96576335201	50244.55908048897	17
50114.23942255974	49894.555769880455	17
50165.4343566042	49998.38937996642	17
50078.532037797384	50207.80302414417	17
50139.13224207115	49936.598761987916	17
49902.92252200864	49868.37700275034	17
50006.42652427637	49899.92835658686	17
49996.70667701921	50176.946108266304	17
50188.84647905472	49937.45127662127	17
49978.62222415946	49886.56440211636	17
49890.320308387774	49881.75831334722	17
50254.216957315635	50160.9118905852	17
49899.62226444119	50094.890022861415	17
49787.24215110741	50017.63305550399	17
49969.815070692144	50089.116099395265	17
50214.27902586289	50186.53732239679	17
50003.40537218502	49878.76008926416	17
49939.59676993982	50136.53437556514	17
50024.76675644152	49869.616823005425	17
49960.777449186346	49860.22905417971	17
49897.252857572945	49898.90664327239	17
49827.93917929037	49988.748258653985	17
50269.95369493016	50132.78782798655	17
50020.0538885213	49839.28932278581	17
50116.752089590474	49855.05951732814	17
49915.7598715218	49981.57672254882	17
49915.986389104844	49958.20184499052	17
49776.03104189428	49994.8236139151	17
50177.04055549683	49867.051994643916	17
50246.92803114743	50215.05155162559	17
49797.15865884997	50073.29886732962	17
49882.187980895185	50150.18966006206	17
50302.12835833133	50081.00112231915	17
50327.451178188756	50002.656697376166	17
50183.30474143183	50184.95899888351	17
49837.28196015277	50079.88836284173	17
50184.59351106307	50207.54244877745	17
49790.35590116702	50039.13062145075	17
50258.46795896865	50075.952832987794	17
49927.42838210908	50152.470929426614	17
50090.36097423418	50162.595805982615	17
50032.38256226668	49818.96157635669	17
50346.70450793021	49996.49256246741	17
50266.05663138416	50107.901495733626	17
50323.36729332893	49976.77268750269	17
50167.02232919057	50196.807067728136	17
50191.46184605609	50231.374851392764	17
49859.4468513661	49942.71021832904	17
50341.99481340325	50021.86813157044	17
50009.200602838566	50232.57936683517	17
49920.51482301235	50174.28331386892	17
49883.85623003829	49936.66483159362	17
50177.036708636646	49895.13212129523	17
50017.986463652844	49804.09499092257	17
50297.81601132805	50242.06344628664	17
49924.54496864316	49921.13497464035	17
49764.18265536351	50014.52589159047	17
50071.25273564099	50227.37875431654	17
49823.74556110155	50095.57124325498	17
49893.12626011003	49984.989620285756	17
50090.75299718641	50227.37182911506	17
49982.47131452221	50237.40955596681	17
50348.589489790575	49970.01820345226	17
50282.11170474427	50086.81988077791	17
50042.39923341368	50211.740388452374	17
50060.87531221707	50243.59196111648	17
49801.62726451936	50004.06053988037	17
50286.38364461137	50205.657269481824	17
50328.74664052164	49955.78196604911	17
50332.79271419265	49930.49948965555	17
50211.57987272106	50164.69241347835	17
50100.00704135858	50251.10896503961	17
50322.498158366296	50082.44186355514	17
50157.63818507357	49832.35180232615	17
49805.15231527595	50089.973914732596	17
49838.85084165953	49942.25903389148	17
49830.51130719356	49917.35359082334	17
49904.645592825866	49940.19353152343	17
49961.6560264107	49841.58481102606	17
49855.06362811917	49924.9924793808	17
50248.140059516634	49949.93196103046	17
49743.934677152894	50013.05859285933	17
50230.47425757289	50222.53717868535	17
49839.61541636454	49900.18552627862	17
50302.048098864776	49955.70846840965	17
49816.102298760736	49971.034163256845	17
50307.41066155938	50188.7554549752	17
49960.70251908484	50245.440994001605	17
49874.98556162268	49863.70722520522	17
50286.02676781855	49968.181921194235	17
49858.986927689446	49873.81627015078	17
49923.51554598649	50199.30865921733	17
50207.71176806802	50214.818266403585	17
49901.33583132652	50187.54660530334	17
50200.579000786805	49896.761036548654	17
50007.42830747926	49857.177576112495	17
49797.226907260636	49951.93286096267	17
50098.17395534081	50196.20269378792	17
50354.03421050424	49939.09620122261	17
50282.895165515685	50146.23086829738	17
50112.62026764461	50172.47707933252	17
49921.04984431876	49848.701873132944	17
50275.223813270444	50168.39650251169	17
49919.651418913934	50221.26122729218	17
50347.14148828135	50092.59632766578	17
50021.45868350627	49784.006770525855	17
50325.59408868564	50205.17776831541	17
50311.08603259529	49991.08387402446	17
50297.682466858256	50221.72022275768	17
49766.21229550693	50036.427843754616	17
49899.820793867875	49968.0297751715	17
50154.667977187586	50176.760387299895	17
50113.861423414266	50207.64052950187	17
49838.47632023467	49964.41270736802	17
50203.62160374738	50249.13555078074	17
50013.109610144485	50148.99570854078	17
49873.28141893791	49898.21658121022	17
49852.54714933041	49850.9649064426	17
49817.02067831083	49941.99456219907	17
49814.71166968797	49908.535266190695	17
49908.56442029243	49832.92917073045	17
50113.34328147941	49873.04406096217	17
50360.23524261198	50023.07818961824	17
49986.545293364085	49845.31244976913	17
49779.7229293741	49945.71954032569	17
49776.65528154097	50067.46255416128	17
50159.54090682168	49807.12863664299	17
50110.03274496518	50230.941428287566	17
50058.920440362366	49896.11361606244	17
49732.78233472774	49991.221990666476	17
49895.61347995455	50211.67040338027	17
50294.8875219466	50167.888297580525	17
49798.87341523305	49933.793226745256	17
49882.624362537455	50191.32792731181	17
49865.83778204178	50163.35294683072	17
49902.730030212995	50168.30297729288	17
49930.691861467014	49830.66838250067	17
50285.96603548486	50110.90419322827	17
50039.495007821504	49796.50377230318	17
49832.671576182525	49875.68626510366	17
50000.65591778271	50250.89456171286	17
49845.68858366088	50162.69725824456	17
49857.654307235454	50108.413116847485	17
50178.645612508226	50245.017504357194	17
49981.07632808208	49827.85166753278	17
49826.16249881744	50174.98954087523	17
50374.30878333933	49955.66234256351	17
50198.62781961228	49874.2887279276	17
49987.15325245619	49867.82132916035	17
50079.10884359621	50247.98672766117	17
50362.6279254002	50110.95089588302	17
50221.91980578336	50239.541127847864	17
50071.60334095072	49876.185562485654	17
50071.393005451886	50265.99814118237	17
49738.31892115351	50037.83007179201	17
50189.6056463507	49917.14227724243	17
50120.39829914797	50252.75568334645	17
50153.17373796418	50241.44668644631	17
49790.53418770453	49912.205831542946	17
50181.30592691644	49837.74598757007	17
50276.85114222701	50002.240371620195	17
50294.4088582954	50129.81989734246	17
50124.947353653835	50190.306150016775	17
50031.791277778306	49763.657909250396	17
50397.507915187525	49959.72667375057	17
49822.10384764262	49858.99776422878	17
49898.501923036485	49920.6308922293	17
50003.80811562951	49999.90194568337	17
49968.30077413869	50003.52527801749	17
49732.564537223436	49971.13178572258	17
50310.52744854309	50113.31472001928	17
50165.4092168809	50216.31208061205	17
50317.68924706072	50053.435292120696	17
50135.45650071448	49834.086871402804	17
49767.162473847944	49959.23974055277	17
50021.22671866323	50268.04075650886	17
50379.6303439802	50033.4688328546	17
50062.06729354117	49858.42167530819	17
50093.82235905875	49872.529558886046	17
49777.79800982132	49925.24370304372	17
50133.56097081618	50237.72796035785	17
49864.64500423505	50187.37625251572	17
49841.49068915483	50189.5914461381	17
50300.475042856444	49930.93471411532	17
50096.04616463743	50107.729945487634	17
49756.198208918104	49994.38578331816	17
50364.67582891048	50078.94769453823	17
49996.97420102304	49814.139581285475	17
50043.356692408095	50249.07083444496	17
50217.67449129188	49871.521861341585	17
50196.39327672761	49853.091800638795	17
50358.2933347863	50130.21949661914	17
50112.34708067154	49823.61171204617	17
49945.54197660013	50257.672382154786	17
50336.135176753385	50109.65164984411	17
49882.96728944745	50169.448965778116	17
50310.78371576305	50153.32502489831	17
49706.71828127512	49973.53017034475	17
50372.23412071407	49933.0914628028	17
50144.387368363234	50218.00265199026	17
50216.491104292494	49909.33353748341	17
49930.517025342495	50277.90660555476	17
49958.43177178984	50220.35613845547	17
49850.413775110006	50050.127903419234	17
50383.51175144179	50052.870392205106	17
49925.812153122715	50238.99908077217	17
50237.93068014	49886.01121066246	17
50341.16072405822	50138.7332073628	17
49862.80178148895	50130.861932845444	17
49820.30657863005	50120.935325951934	17
50356.73043162407	49916.172744687145	17
49752.9285294066	49931.36313539583	17
50083.15838258238	49852.86028381289	17
49690.44328246939	49981.54914979026	17
49795.84234483757	49894.42800591889	17
50331.64572862869	50167.0596766989	17
50132.93493940718	49806.56729335905	17
49718.02696162007	50013.12130788109	17
50395.40815495018	50013.07842195361	17
49734.41965244175	49942.89250677531	17
50247.737860410125	50095.90797904005	17
50109.92216864711	49798.13223402131	17
49887.77914157991	50057.32887575073	17
50241.294637671344	50241.561536529895	17
49702.03354397748	49996.737461878416	17
50203.6840744242	49967.349560821705	17
50317.035156827966	50238.112373530574	17
50345.932889302734	50211.39025515015	17
49811.41581960321	50161.05918477592	17
50344.82891468894	50192.9467685825	17
50229.06328198147	49963.051007237715	17
50391.51654337123	49931.52568046268	17
50358.317789546236	49897.620469289046	17
49897.1676005219	49847.770657825946	17
49966.498693843234	50271.35034298934	17
49880.5714754903	49839.72327284926	17
50338.30758313783	49893.859432665085	17
49711.17933255149	49947.74217133451	17
49674.01369584064	49999.4916636225	17
50087.228445354674	49807.94229400097	17
49868.72730108935	50212.004557210355	17
49828.21935239224	50208.40840743026	17
49838.179776449855	50135.5809662833	17
50324.304771433635	50128.599021105845	17
50402.16900682213	50042.41482641551	17
49815.522841720805	50192.709907584154	17
50054.62778461807	49816.624500995655	17
49653.088699017855	50000.85134440176	17
50054.98684597641	49774.87325013878	17
50234.259718688176	49905.62785312761	17
50282.75705371444	49927.28352468203	17
49821.565947611685	49891.10532131566	17
49758.74900933168	50073.64990509054	17
49787.67371311372	49972.604260200176	17
49803.50929881588	50133.21812119451	17
50225.35636112588	50266.26801933069	17
49752.74586201173	49971.53485227565	17
50240.539056191396	49866.61261254891	17
50292.299386769584	50260.45126471379	17
49887.26671335152	49822.65139452564	17
50281.28714531556	50185.61132627988	17
50268.4535652629	49947.86106239437	17
50074.10432149303	50292.57387413886	17
50377.639888776284	49893.28094716289	17
49658.20399741562	49982.45272840395	17
49634.02068452987	49995.18175936225	17
50096.19024188488	50270.5162467077	17
50398.31180433112	49885.82831893892	17
50063.2400088487	49799.63811102752	17
49625.23750573886	49979.44335073262	17
50360.82770535091	50044.511115792404	17
49845.71855343429	50220.30786551943	17
50368.33582376587	50210.77256888442	17
50084.852516887695	49788.47875142282	17
50366.10925818305	49974.89216160188	17
50070.426765141114	49936.387264761885	17
50418.732638549714	49963.42895924806	17
50046.73102931896	50229.55285085942	17
50262.50571655752	49928.37342220367	17
50369.842042940596	50236.04135502263	17
49738.293370372376	49912.50688326037	17
50345.83128899002	50065.92114605164	17
50379.51551766464	49914.803870966876	17
49952.43835859748	49815.49854837361	17
50399.79773077131	50064.050549779124	17
50336.13769473082	50048.37770038538	17
49751.62333189128	50052.55167705168	17
50384.9150198712	50121.87464262957	17
