# Supplementary material for: Abundant Topological Outliers in Social Media Data and Their Effect on Spatial Analysis
Source: PLoS One. 2016 Sep 9;11(9):e0162360. doi: 10.1371/journal.pone.0162360 (PMC5017681; doi:10.1371/journal.pone.0162360)
Supplement: S6 Dataset — See the respective attached file. (ZIP) [file pone.0162360.s006.zip › S6_overlap_swl/clust_19_28.csv]

50000.0	50000.0	0
50001.1199382742	50005.597232803535	0
50010.474073703306	50004.538835650805	0
49992.59330351276	50005.30010366702	0
49998.97978393994	50002.81568248988	0
49995.94433854478	50000.283501054924	0
49992.110046690934	49994.960676135706	0
50001.69172750674	49994.57444040063	0
50004.089583240035	50002.88217446919	0
49995.22015105517	50008.609882115925	0
50002.55073404207	49993.56360799795	0
49986.072168127575	49997.04184594443	0
50003.188169777386	50009.9058963167	0
50012.27525783438	49992.819765352564	0
50012.262513774476	49989.354148040744	0
49998.02118867848	50008.80627001903	0
49993.557594313854	50006.23561640466	0
49997.38944128892	50001.35532493175	0
49993.74842547102	50014.75506549149	0
49998.23968503435	50005.27065217079	0
50003.22125142318	50000.026961999516	0
50002.66845612155	50016.014489106456	0
49996.2912684585	50003.40999236742	0
49993.86713806728	50000.48736039716	0
50002.18471612465	50002.01162544507	0
49992.171524388265	50006.56961401369	0
50009.77186363497	49998.33913800016	0
49990.12856972812	50008.3087286591	0
49992.75834275438	49999.61132553548	0
50000.612712480484	49996.66863853376	0
49996.93869881451	50007.42426954709	0
49990.9573124268	49998.74455680348	0
49995.12813021465	50012.34964490406	0
49987.132816399535	50000.77841298042	0
49995.04622939411	50001.254507425205	0
49996.3518189633	49998.69148218202	0
49994.72286757851	50006.43666481398	0
50004.991603808936	50007.81247139701	0
49998.28891676479	49997.763041664824	0
50002.11006087792	50008.18226655358	0
49997.144179930016	49989.940910198144	0
49990.216027359624	50003.557911732714	0
50004.8382996796	49999.67581012021	0
50009.729321556355	49988.228197133496	0
50000.199954210955	50007.84356371471	0
49984.868450241316	50001.72764928467	0
50005.25378396498	49991.44544110929	0
50012.19437814406	50000.390381149926	0
49988.04893344996	49995.904611826896	0
50000.97171294396	50001.87618615546	0
50003.16859701153	50001.34186794273	0
49996.8205400242	50002.39747857786	0
50016.35653848915	49987.25542234889	0
50006.096174901984	50010.23095889712	0
49993.33550236973	49997.9139297533	0
50011.19002934476	50002.36431250059	0
49998.45984931102	50006.65695684455	0
50019.87468519033	49983.95720550682	0
50006.448840401084	49997.32346873195	0
50003.483634122094	50006.1099987375	0
50000.35234659256	50010.71421082459	0
50020.92058148781	49993.51767071989	0
50008.47578298118	49985.24545972329	0
50012.97116378821	49991.6961769247	0
49993.74796506671	49992.427417029416	0
49991.82516773376	49992.694590956104	0
50010.8124938929	49998.028114249224	0
49987.955751149355	49997.770027754355	0
49991.724628069634	50000.06228921305	0
49995.80643166333	50013.468969971	0
49993.380375235734	50016.55980591119	0
49991.201634813246	50005.408821551166	0
50004.525946402624	49989.78947725459	0
50007.720378466904	50000.492135651875	0
49992.7685793167	50011.0280228053	0
49987.159758849266	49996.84261681274	0
50014.02574978567	49996.18798372425	0
49984.32643570934	50004.57184983245	0
50019.639648138225	49988.9067237791	0
49989.4997473447	50007.36039035869	0
50013.91997383251	50009.37214947754	0
50004.58622819102	49995.15801530333	0
50005.85271576996	49989.50522008991	0
50015.47921159886	50003.75857515637	0
49996.39937650525	49993.39036016212	0
50001.0647897504	50004.010292953724	0
49986.027487069885	50006.27634010284	0
49987.260876982415	49991.042278530156	0
49999.78395213294	50006.223143715055	0
50005.5951472911	50002.242531785334	0
49994.95863623795	49990.98932230843	0
49995.970214808425	50011.21575680999	0
49998.74724789229	50000.301414385256	0
49995.76262299148	50005.347803119126	0
49985.78393825049	50003.32292956534	0
50007.42877995727	50004.03245223129	0
49992.96622310832	50014.11763760789	0
49994.55499953395	50010.948281901576	0
49983.915535437955	49992.4110437863	0
50008.8660950074	49978.749708719544	0
50013.7990956949	50003.00902758653	0
50008.5066603574	49980.605440097264	0
49999.61536353447	50001.38011543159	0
49999.92720012225	49999.00146537139	0
49984.44548889699	49998.69683486348	0
50002.482884739184	50003.040579738794	0
50016.024045681486	49994.94398923562	0
50003.36648616504	50004.322037109174	0
49988.738161772046	50017.689027507506	0
50003.539439997585	50008.933367662175	0
49994.49256234436	50019.33132076997	0
50005.85319903553	50016.693436037065	0
50002.48134869301	50006.34512799061	0
49993.523880528526	49996.86229670025	0
49988.034997579	50012.957727244124	0
50020.71389257763	49981.778924319464	0
49995.38804044498	49997.158702901135	0
50013.95022191785	49997.89115681875	0
49984.13772326518	49991.42872524563	0
50003.58552550782	50019.3121430576	0
49989.91037830248	49997.47012205967	0
50012.09890688885	50009.91283746573	0
49998.36748406831	49993.20199538089	0
49989.127843465685	49996.61911019781	0
49982.65034680979	49999.834836403585	0
49996.56500742211	49994.747294359564	0
49985.379552577164	50000.53127187064	0
50017.09675845898	49993.71089669888	0
50021.41356700267	50010.70370059395	0
49982.40342955259	49994.328994020594	0
50016.4869019828	49980.40359262994	0
50023.71775476843	50012.20330780786	0
50005.64968115003	49995.160253301765	0
49973.871359122015	49999.93485576274	0
49991.04769969644	50018.64712142673	0
49999.68945811258	49989.69377801033	0
50024.16967004485	49998.373773470084	0
50002.22080701014	49996.583511445446	0
49981.3376436746	49994.9974062802	0
49984.137410919924	50006.137292454296	0
49996.130313645284	50019.87582555533	0
49984.51107861298	49990.24442534623	0
50006.568329781825	49987.41605597233	0
50001.265128160514	50015.41691763768	0
49994.71701353506	50015.249262662495	0
49984.049094679925	50002.930402503676	0
50007.33751108774	49981.8758819164	0
49990.53033617756	50001.14600459991	0
50016.78128835845	49973.40706114249	0
49993.95433979805	49991.08775145235	0
50020.50775026029	49998.11343636441	0
50000.36685129092	49992.305125517465	0
50025.412902998294	49985.28219532157	0
50011.811277040055	50005.8423952594	0
50005.650122642444	50018.556061829826	0
50000.10513937223	50004.37368352619	0
49997.312147224504	49999.09697793524	0
50007.98935284791	49996.53957427053	0
50002.08677570072	50010.85949233453	0
49986.699023909634	49994.97925279905	0
49985.61698965447	49991.72042149556	0
49982.103822344194	50003.015963724676	0
50017.46227211739	50006.10305446117	0
49995.381477958945	50002.40666228191	0
50011.97582092875	49999.282779231835	0
50008.063404920314	50009.83952207464	0
50013.46450656	49984.93900585626	0
49991.29771770397	50013.528169385616	0
49990.72512365944	50014.788818904555	0
49988.34248722313	50003.84700004693	0
49978.86050890926	50004.459502539525	0
49992.91864707092	50012.72445101887	0
50001.84787568867	49990.60674350676	0
50004.63839490317	50017.67334490595	0
49985.1248169725	50007.29216522827	0
49993.17341765991	49987.23628058628	0
49993.857411968136	50017.57636704799	0
50019.0152945883	49986.98070871417	0
49998.41475540304	49991.03758824367	0
49972.09249794468	50008.2640976498	0
49993.10918587191	50001.86801828644	0
49993.00955253663	50003.3707764521	0
49984.194173076576	50018.57796040268	0
49988.37111772968	49985.660734294215	0
50001.68402032854	50019.222658424515	0
50001.185520989595	50017.05278349851	0
49989.66815837991	49993.68744920904	0
50004.177711652395	49985.70662376911	0
50018.82869206279	49999.52190675685	0
49985.443533641	49996.21552947299	0
50016.38826833475	50012.74464866587	0
50017.914900136435	49980.502944041815	0
50014.39181755627	50017.85709331672	0
50018.95202462218	49985.56744633257	0
49997.36448100937	50005.91903864351	0
50018.96796534248	50005.16627708392	0
50011.90539425546	49988.111134330444	0
49996.546614288876	49996.795399916264	0
49963.08142993959	50006.26759739082	0
50008.2356600962	50002.43606836597	0
49998.63921899667	49988.79814231758	0
50005.75242938296	50004.17089970687	0
49998.376769049384	50010.6689754653	0
50008.42442695799	49998.31820524386	0
50004.508050526805	49983.47349690265	0
49987.17050041002	49988.9025554235	0
50009.18109265108	49992.22014886556	0
50004.879056196725	49986.61034885251	0
50014.915422483675	49977.07720187199	0
49990.130907603474	50004.80258105486	0
49984.6703277626	49988.74133172314	0
50007.52672577151	50012.93686597503	0
50003.49650970437	50012.38108186982	0
49989.06725250327	50015.3378129636	0
50024.98456411381	50006.06013812308	0
49991.80368593366	49990.462414806636	0
50000.77352016364	49989.79042744623	0
49988.90719015552	50002.71719901248	0
49984.039032220186	49996.676878046324	0
50012.847622088455	49998.36249454505	0
50006.350126348494	49990.98155319997	0
49991.05034624591	50004.198767952716	0
50011.88431427771	50008.83624177822	0
49985.19374747098	50005.49928007464	0
49984.81310954273	50026.06287728749	0
50006.21977860447	50012.16129787784	0
49986.47489642977	49999.4317940804	0
49980.36605421916	50000.95789397295	0
49994.234345594574	49999.2532348494	0
49987.04825099607	50001.832824486286	0
49991.43071227722	49984.226381594905	0
50000.695373251256	50020.70674782014	0
49977.13180553174	50003.37505285267	0
49988.62903234035	50005.177123215675	0
49979.89567759436	50002.4937618266	0
50008.01262186424	49983.679359629714	0
50030.579860834	49998.08369322793	0
50003.089884360816	49981.16884909539	0
50024.37014218025	49982.08487044395	0
49983.90656666351	50026.928564756556	0
49964.314383131496	50014.1377602163	0
49993.20228802501	50009.89883245395	0
49988.35846928065	49994.74515624361	0
49974.56068759045	50004.79214296714	0
50014.41609705478	49979.75520468273	0
49991.174539429005	50006.969037631694	0
49989.155636819094	50000.54506709529	0
49982.544533415894	50024.606837722065	0
49994.92587873124	49988.20647099332	0
49991.308890379405	50009.11640038469	0
50011.281064215545	49984.921503686244	0
49989.75789397745	49987.457219427255	0
50008.221414162435	50012.20209665073	0
50013.621088465676	49978.83287026756	0
49985.19186980337	49992.980264506536	0
49992.32125134785	49989.032611767434	0
50014.674771463535	49999.908761826504	0
49997.68841019571	49983.69681048847	0
50015.382964093515	49974.88611401902	0
49974.646961190396	49999.20360856275	0
49993.622733056916	50004.394124466075	0
49996.18215660206	49990.57420118714	0
49990.531939051354	50002.542578106964	0
49995.628193938675	49992.49588250879	0
50021.47129342551	49969.80051040332	0
49963.43332412238	50009.15111641512	0
50005.631109868045	49981.978888305464	0
50016.42316313038	50001.98515059546	0
49980.96052567742	50020.686115295306	0
50014.72496783221	49986.0471516237	0
49983.5417594323	49995.75678905932	0
49993.07010199822	50029.18300593349	0
49997.88200827209	49991.896996510884	0
49982.946899317554	50009.619161594186	0
50002.15424062545	50000.4773237086	0
49991.00394052615	49996.04070296146	0
50031.56106314288	50012.96897761344	0
50026.88381878394	49996.47826587183	0
49984.03994023804	49986.15198562376	0
49987.28963664043	50020.60062188324	0
50013.90791418998	50004.26976645357	0
49983.08076631143	49991.201045514004	0
50022.11073926888	49967.124204367305	0
50010.73215520759	49996.40090077004	0
49996.054670956706	50006.56227185395	0
49995.70387124523	49986.98770630229	0
50007.941107878476	50018.039088252415	0
50002.0192275201	49982.59943772668	0
49992.05158923507	50010.26029829259	0
50027.93304776287	50005.78420573993	0
49982.89182072447	49989.6455582383	0
49998.64668225386	50018.43203433023	0
50013.62737578455	49989.94661316443	0
49993.08509566163	49988.31637596258	0
49989.81805414489	49991.931824775784	0
49997.76086401288	49987.90124568716	0
49988.69996163046	50009.713207319626	0
49985.80025773397	50018.196075051266	0
49984.54357744596	49987.1594216123	0
50006.59958761954	49972.297102456854	0
49984.82793631655	50022.262719026876	0
50009.686765035396	50012.49651623412	0
50005.67540109913	49998.77026419197	0
49998.76553220897	50009.60097154551	0
49991.720902063105	50001.874151299206	0
49995.344981691764	50003.769781086085	0
50000.779533303816	50006.55995037668	0
50003.69493811055	49982.743629087825	0
50002.270752389726	49997.78815897597	0
50027.570700147895	49993.28160735885	0
49976.52404899746	49992.70823713537	0
49998.92765844171	49982.472509075604	0
49994.93953583841	49994.87526102259	0
50009.450371016355	49984.56460257237	0
49988.154083484755	49999.52040214659	0
49999.394387052766	50014.98009375397	0
49978.547517703526	50000.09883902086	0
49977.2653315401	50000.844206454574	0
49998.90667228046	50008.20905964552	0
49991.6637407009	49985.60237193076	0
49996.812852085255	49991.85268425626	0
50010.361860965386	50000.785222744336	0
50015.982394048064	50025.712936463955	0
49980.52196003663	49992.07084033371	0
50031.62064003572	50018.88854821377	0
50008.9961750777	49996.41672377975	0
49987.61931332246	50006.2850009189	0
49976.108964526924	49990.178279804175	0
50023.926871643285	49997.28176746767	0
50019.938527361184	49994.309713364564	0
50000.35731265099	50002.84047830652	0
49993.60333916049	50007.42141270693	0
50023.25337906322	49995.00581889214	0
50002.075911878404	50005.261111667336	0
49991.96428640682	50014.48773082656	0
49985.479854508725	50004.39257273865	0
49980.523275281885	50010.645308643936	0
50001.43088150619	49983.63567861773	0
50010.12290986445	50002.12243553688	0
49967.36856159413	50003.35500522987	0
50002.53163693798	49987.2817417695	0
49958.51475070698	50007.728524315105	0
50011.38108761024	50001.03297300693	0
49981.69861163078	49992.37124347021	0
49989.76191395739	49999.01550114256	0
50010.464523219016	49992.24245972176	0
50026.519101309525	50000.02798517489	0
50012.28382736543	49984.83474359573	0
49989.42265260656	49983.96844532203	0
49984.23840069896	49997.66761618687	0
49985.550927108794	49986.82666453693	0
50021.497478391924	49994.63200883348	0
50019.51522702777	50003.991941070715	0
49997.68469127628	49986.69892490847	0
50017.52555436652	50007.437281765255	0
49996.923835170724	50009.65263753655	0
49980.798506964515	49985.652067432005	0
50017.90091994998	49982.2521155558	0
49990.37161102477	50017.07697390062	0
49988.90511406528	49992.75445658593	0
50017.32112340442	49965.353068070195	0
49991.01257760791	50023.468584741226	0
50025.8875906799	49994.35984820899	0
49986.1918187451	50023.68497230164	0
50013.15743500942	49983.78458207533	0
49992.8456436454	49993.0203413024	0
49979.75815741602	50012.571960582	0
50009.70308924862	49979.83589096704	0
49985.30046070793	50021.08763342582	0
49978.359205601315	50034.878715319064	0
49990.92884580327	50011.163169812375	0
50007.772940196795	50007.064996400484	0
49985.22103137368	50016.08668389368	0
50009.59707490614	49993.95697076497	0
50017.70003800679	50001.97785272779	0
49983.797748258876	50023.64017913821	0
49990.26735697697	50010.258346329596	0
49987.64568629228	49992.33821425586	0
49988.52793226814	49987.91776019862	0
49991.20423086804	50029.989168432476	0
50026.25973034724	50010.5650833099	0
49982.16330270223	49998.10186605435	0
50007.13541309917	50007.95622569247	0
49983.95748989525	50010.98829389653	0
49962.45221143677	50007.2760570099	0
50012.1000044754	49996.95407723872	0
50021.052185858316	49972.64330460891	0
49984.3085518675	50009.58683887556	0
49993.510659247964	49989.892241724825	0
50011.752156646566	50004.78944145074	0
49983.52563494623	50001.75016082405	0
49978.460538100626	49997.75242771528	0
50014.52143088854	49988.22950508876	0
50018.24137458081	49990.739344225905	0
49972.37989154419	50007.14160963748	0
50006.63472878829	49999.431527854525	0
50016.01207628755	50007.56525634756	0
49992.159033924385	49975.903792794095	0
50016.99256930141	49996.1277298885	0
50004.48312201096	50016.53523623439	0
50003.73362658861	50014.7511990841	0
49974.63211839188	49979.516263068035	0
50001.48585664339	49987.945459319424	0
50021.840174437224	49996.55115787979	0
49994.03666699587	50020.72279787452	0
50020.94362840362	50003.47457288229	0
49998.62700416022	50014.24645452575	0
49995.17512210399	50016.79463493951	0
50005.23037043188	50011.73729598273	0
49971.37117085837	49989.47221639413	0
49981.521518297865	49999.23994426472	0
49965.42437354049	50013.05953711824	0
50008.834474853866	50007.65616359565	0
50000.22266364497	49982.341419794524	0
50021.85104569774	50002.35034673412	0
49981.560701735485	49996.23068757506	0
50012.74701363594	49985.80192002436	0
49971.80503375848	49991.85551823733	0
50011.263172707324	50007.67989684717	0
49997.842192490825	49995.525909340686	0
49994.00690011958	50013.24210864979	0
49986.9534427898	50008.40761073288	0
49983.36103802528	50033.88309737791	0
50021.35608252024	49989.69815647043	0
49988.97845850354	49998.21097134659	0
49994.642367226574	49977.56378857998	0
50003.55488727248	50010.91109031009	0
49974.81667358894	50002.99823491594	0
50012.0645759029	50012.10464978939	0
49987.68602979314	50010.93503302086	0
50007.17280957686	49992.3085541642	0
49981.705499678246	50015.11060490018	0
49996.69556881796	50014.109138468055	0
49998.64670998637	49980.67626758387	0
50019.10045114579	49976.023584512244	0
50017.45835616199	49985.36377514416	0
49970.33294685764	50009.780079539814	0
49982.3735722141	50017.46739492288	0
50006.68958436496	49994.526210000105	0
50018.734070250706	49989.80705437178	0
50002.46857216815	49986.06925098604	0
50022.675958277854	49992.05708802764	0
50022.926585169895	50001.64972110677	0
49983.52862677752	50014.963717433006	0
49998.90581301964	49994.84596139951	0
50005.79092528655	50014.775009063815	0
50000.22661360575	49988.81757789523	0
49980.74425647727	49996.82260257941	0
49971.55135378028	49993.170189732235	0
49964.134354578964	50010.02551413979	0
50012.74411197212	50007.99878332312	0
49990.74377587022	49973.90298912179	0
49985.28964060534	50013.18698399553	0
50002.94614847365	50024.81554806511	0
50018.25121765347	50010.052068038465	0
49989.67279102292	50031.185116729364	0
50024.78778113604	50000.02968615381	0
49957.10144021539	50006.30757505217	0
50004.91798427541	50013.10522473025	0
49997.73721727142	50000.206776466686	0
49987.073785197594	49981.08982656079	0
49968.0433233723	50010.0828608519	0
50012.324460548836	49995.737823114214	0
49973.49292689296	50018.279391364136	0
49987.24555378543	50029.79294837929	0
49998.130607358624	49976.53703077404	0
50007.75675174732	49991.20943177642	0
49995.458395374444	49999.14344184725	0
50010.742096311136	49993.331644497855	0
49985.84573346792	49985.809309381766	0
50000.266877230206	50025.833258622944	0
50015.02347028834	50012.069686554314	0
49999.98576549963	50017.1888278349	0
49994.20623659825	50009.09252126425	0
50002.60633630994	50028.573161161155	0
49983.685760399516	49994.434229655286	0
49997.98413692526	49973.09937067709	0
50010.56374303187	50009.418935307316	0
50010.08479905599	50015.411645682536	0
49981.765431604974	50026.49109198164	0
50008.58410835759	49981.64823307443	0
49984.49931009959	50029.64027167754	0
50007.61917516849	50005.81807298415	0
49954.76580966707	50007.702943843884	0
49998.27241309566	49978.57915551045	0
50022.54566981191	49987.258173264716	0
50005.091519311456	50006.0974021464	0
50033.204334621514	50008.87278491397	0
49975.961106071736	50033.7681879828	0
50008.89909742184	50018.638205887495	0
50013.46930471949	49988.41976209015	0
50015.209385585105	50013.91423486294	0
50022.0337844933	49980.9584175392	0
49989.67638337026	50018.303126039296	0
50025.83946226305	49991.62136154643	0
50020.63370337653	50014.81552965945	0
50007.67840103903	49995.493720252845	0
49968.685987238656	50012.365807529546	0
50010.842442392815	49988.60160661161	0
49997.47090266504	49980.29339993033	0
50089.22671724881	50075.41698555161	18
50070.080998597965	50061.165184885	18
50099.0447319432	50098.41067832913	18
50049.89096239786	50064.924917212804	18
50095.35216956512	50056.09585951262	18
50118.38404311574	50091.260120211606	18
50065.28782349289	50034.498113067915	18
50050.936265114135	50012.156573601904	18
50059.34451858211	50083.74420818517	18
50071.87822059778	50014.1269453304	18
50032.0073702853	50078.15308092499	18
50030.506216512724	50013.45706957202	18
50015.82344600196	50032.99869797677	18
50017.08120878021	50052.316773318795	18
50077.201416250886	50099.61063681671	18
50059.9652598361	50113.45152539414	18
50039.2853644687	50039.56842952153	18
50047.727787627686	49992.386474475585	18
50078.68888663491	50120.357635169945	18
50097.70645189272	50015.08164522122	18
50121.069314480286	50065.282914109215	18
50141.73446624114	50089.12569605585	18
50092.02576123875	49996.94065633586	18
50123.03688080226	50110.43119430385	18
50131.79473993552	50131.0802667283	18
50074.2756443287	50139.197210922575	18
49990.67968014213	50043.11973595867	18
50052.820027034286	50152.47236773804	18
49968.660751384414	50027.365117695794	18
50033.92412869384	50137.91823336337	18
50142.743962388806	50108.19777152583	18
50034.75294958638	50116.777869223544	18
50162.3644275789	50086.730746979294	18
50111.587403508776	50035.986292029076	18
50101.26015357412	50119.80245121504	18
50015.10987206628	50152.3723297065	18
50084.009307090564	50040.29932255694	18
50154.41540779239	50067.359326114914	18
49963.74957061339	50004.955494905094	18
50092.71196736224	50145.95512537926	18
50096.07570832596	50166.41892638925	18
50118.03049043116	50171.77974493627	18
50040.190251413966	50175.52022172414	18
49939.09569745465	50007.20544576391	18
50118.420811111384	49992.92728881383	18
50059.19299460878	50176.5780306166	18
49991.67963592086	50016.517046109715	18
50162.00834511538	50045.194443053304	18
50139.32474532299	50178.76713687869	18
49973.17243185544	49983.10977783221	18
50130.16559851407	50156.51405654255	18
50138.15256509939	50043.873285959446	18
50175.991940550965	50063.66459457199	18
49988.11363987456	49996.87848237853	18
50021.2356651449	50097.73801682801	18
50158.043332069414	50127.648020037996	18
50161.4027840268	50147.24816444537	18
49927.45911591076	50024.14803872302	18
49960.927444041976	49960.123296514976	18
49944.58106724699	49987.9048338647	18
49947.55297017449	49940.14797943856	18
50172.818717654125	50164.35694994752	18
50041.61226115585	50197.93990094958	18
49996.81274988899	50067.29053784907	18
50181.50589175504	50083.449303557434	18
50015.51295205179	50128.08240533484	18
49914.569664890594	50039.4462358392	18
50183.86191692607	50032.65860055632	18
50023.51360505411	50186.148256122004	18
49924.601591421226	50056.661153336434	18
50168.85092373344	50111.7102392745	18
50139.124232123526	49975.90688608765	18
49985.25624468026	50086.972885959716	18
50113.99877258917	50191.28696383805	18
49889.65604457766	50040.40126402364	18
49947.54083170964	50029.8547714578	18
50119.50656117356	49968.80042227049	18
49998.521672076015	50108.22193406453	18
50108.058666627716	50211.79374246472	18
49982.45256673651	49958.370611444945	18
49957.34176242244	49921.036247840624	18
49928.33446130995	49971.00425915779	18
49900.38913391063	50058.19061970276	18
49973.74453929403	49938.010458394	18
50157.034619281025	50025.065796483264	18
49998.64351452876	49978.15678452103	18
49919.414578670745	49994.20429001912	18
49963.01261490608	50086.82102946698	18
50073.16167180243	49983.69248982623	18
50004.220880244684	50197.64671489688	18
50140.961608699465	49951.78794342829	18
50011.82372364103	50079.8111917458	18
50039.13287777177	49974.8508170328	18
50129.31075618061	50024.67764072261	18
49951.958544077126	50063.40574274593	18
50094.60646657408	50185.42763194043	18
50019.255599660115	49988.96404806745	18
49908.33171287945	50078.56818027461	18
50115.01641872981	50140.19136790246	18
49988.76669848675	50177.36854995683	18
50143.4453489511	50002.13954684181	18
49905.4993681285	49977.74829698291	18
50197.679129342796	50171.70186322804	18
50092.2065602409	49965.3232960729	18
49889.363742047775	50080.76324187732	18
50177.10548212194	50186.07416761107	18
50200.24625718708	50023.028912818176	18
49995.08203348999	49933.80184769076	18
50196.502108140514	50053.74238315257	18
50154.26840398805	50201.96189487883	18
50074.87075206932	50164.590683639326	18
49998.00208445324	49914.105416904764	18
49880.701343422654	50063.198746429	18
49890.47491889949	49993.944190443275	18
49994.57809516073	50158.195072195405	18
50101.22143306561	50231.21845100634	18
50076.73951246888	50229.86588391866	18
50214.98862821526	50068.85880179742	18
50011.299040376754	50007.934642344364	18
50018.12619900557	49941.51908452102	18
49983.256090339295	50208.51930368028	18
49898.7615213016	50015.58229479145	18
50086.85243648757	50252.73204793868	18
49953.084508836335	49894.68933170767	18
50051.91679234074	50227.620841351025	18
50119.409670656045	49949.293182137975	18
50211.14855339983	50003.244873557065	18
50090.49271982805	49937.46177498316	18
50240.0950881861	50072.70573522658	18
49992.34413083422	50136.329242736734	18
50030.84472215225	50235.319271172615	18
49973.46014790017	50118.7877609637	18
50164.928843936555	49994.23574506294	18
49967.91702287294	50049.449326057926	18
50202.523216327434	50093.52717598845	18
50012.3545809526	49963.48510490224	18
50231.55166188391	50053.31686438259	18
49863.99366462637	50074.91014974619	18
49859.50728869631	50049.603414110665	18
50106.55745424558	50252.468330814816	18
50076.41429803404	50204.08918981872	18
50181.39865138916	50144.28453318311	18
50164.45795466289	49962.22502123821	18
49964.28873944232	50207.15424163779	18
49923.852779310764	49951.715375440785	18
50229.26452914157	50091.97328672686	18
50023.27600020225	49913.8290282746	18
50122.26187364374	50274.198885165366	18
49869.65506824354	50096.45649362439	18
49999.658386945965	50224.46902732731	18
49868.62526482013	49980.70152453856	18
49980.43419544856	50229.98832451473	18
49905.17891273615	49940.89065973457	18
50257.10427824185	50089.27113730649	18
49876.135093445344	50015.91271894124	18
49871.302811285306	50116.10144279046	18
49925.717841313526	49899.1722978111	18
50067.30441350667	50247.733810859245	18
50128.499128877054	50249.63130850693	18
50187.2329651512	49948.4921867658	18
50258.74654897761	50067.46021323539	18
50184.75383413469	49968.75901623194	18
49845.1560481155	50107.17965135194	18
50209.573604081554	49938.84393364001	18
50066.102050498775	49959.766911715786	18
49974.48606475134	50153.10631431881	18
50217.474375115766	50035.057295432	18
50092.34922468691	50272.621098777025	18
49927.34163462215	50095.24221489675	18
49986.32061645097	49896.13117573104	18
50147.59607633879	50254.87518543197	18
49929.81359571721	49874.615815818506	18
50263.01152460084	50042.172382734054	18
49954.531564167635	50183.14522900284	18
50017.659905940585	50218.22907746615	18
50223.038310401906	50182.26912267393	18
49859.05543608983	50028.11147603061	18
50088.13063737139	49918.1224524962	18
49841.39703786924	50036.787787637884	18
49950.26301183439	49873.89811164441	18
49973.504991487374	49875.86438063919	18
49954.76442230287	50124.6175833131	18
49881.4735663721	49938.03615104809	18
50210.28680518795	49968.873774081134	18
50212.69426054588	50159.29863427167	18
50108.97216886632	49923.609070853	18
49995.55495172248	50245.948724973714	18
49909.36279748854	49920.94397340058	18
50255.56515734377	50112.51159880844	18
49983.556975766354	50266.4304280805	18
50167.427629166086	49942.59655558596	18
49938.81038425933	50198.547868336835	18
49857.15508874698	49931.281409287716	18
50135.22943228691	50215.374421881184	18
49934.87344847353	50175.406009925835	18
50042.40448035094	49929.47559922615	18
49983.57688366904	49859.008336131425	18
50101.982151865916	50292.37190149595	18
49937.28925836837	49918.954201777924	18
50220.657400882	49985.71730688732	18
50231.6271355364	50114.43305318086	18
50068.73150889855	49928.51267996709	18
50146.41276527797	50281.869374653426	18
50071.56221096934	50270.07876771104	18
49844.53210358082	50079.53128707524	18
50282.52235776678	50080.90613522605	18
49825.183632528264	50090.71369141513	18
50142.294431500864	49931.91616245244	18
50151.27541639052	50226.880523945394	18
50227.58732823055	49945.11681998851	18
49975.174494223415	50248.832804447426	18
49885.33841404978	49910.87938761935	18
50128.2392835366	50292.44396258452	18
50042.760695236226	49954.600668808955	18
50205.01775998103	50195.8827559641	18
49931.92220427995	50123.534623538944	18
49843.783158591206	50007.252559282795	18
49830.85172835508	49939.997018375325	18
49981.468647155154	49840.12442356924	18
49808.173765264284	50110.87892096973	18
50100.665659353814	50318.73839710992	18
50279.627304036025	50116.572875213875	18
50105.20309759987	49903.242715693035	18
50211.20150341486	50111.450318172116	18
50297.8978626113	50057.88540355412	18
50205.261182386865	49920.09995927647	18
50323.39692138038	50058.94552178895	18
50312.27258222901	50081.91071326493	18
49780.71054397839	50116.190038511246	18
49917.53942228767	50187.46936763809	18
49841.498518197244	50060.69727940448	18
50238.89819813744	50132.55351939398	18
49911.762726799316	49884.08266695915	18
49912.83814013624	49856.029874938635	18
49944.36154793849	49851.23950821995	18
49995.56201549795	49878.19305818071	18
49885.639045128264	49958.53093293006	18
50290.26811528211	50098.52373735758	18
50002.86295658373	50267.36043983339	18
50044.304404683295	50250.244442189396	18
50024.94664630586	50260.048413358876	18
50017.7849538469	49887.80219318676	18
49888.600098514835	49855.02483777558	18
50342.04523732572	50040.16833119123	18
50181.43819588447	49920.1081481536	18
50085.66894415102	50333.932206844234	18
50120.59805050465	50228.57451210429	18
50108.22874216762	50337.46054066762	18
50317.22115175556	50105.53995766376	18
50130.488326969804	49912.273009921744	18
50226.60390191566	49902.28434029918	18
49901.544619057175	49831.82253665995	18
50198.11442945593	49898.65844025425	18
49910.907548211544	50112.490010462585	18
50232.38314713308	50204.73683434902	18
50351.52818638074	50063.73064757203	18
49927.08241081741	50151.45788727513	18
50253.7836956791	50203.55909358305	18
50035.98505719061	49877.97565625198	18
50242.45615985699	50157.74884223223	18
50204.40056574478	50135.171191249865	18
50275.91794840815	50201.2175745546	18
49831.01533085374	49913.05682613161	18
49960.41366665553	50231.47569816	18
50152.985432462294	49914.53548367276	18
50166.05935238754	50241.79832253768	18
50150.19934442636	50305.479678483985	18
49890.166697452216	50100.823284988204	18
49792.12191845466	50132.26061729688	18
49866.39448169954	49904.28666604764	18
49847.55995069931	49896.06441441316	18
49811.523865893236	49931.17030380656	18
50040.752734832335	50095.588432958604	18
50271.22336673189	50021.71562980979	18
49759.38212085494	50113.97928078813	18
50293.35661837298	50186.605003490506	18
49760.30380745685	50133.12012039031	18
49737.76053283115	50144.196539768476	18
50080.92297382113	50307.014052253355	18
50285.74025729018	50001.621422936594	18
49887.87122261904	49877.97259686581	18
50226.24624649463	49925.7320351267	18
50199.60261266287	49987.80048058379	18
49851.95304025542	50134.19618444797	18
50228.82027786099	50231.54586720967	18
50060.084300159004	49875.409174308996	18
50240.32103922022	50001.542327205505	18
50061.57440941113	50312.82269527947	18
50266.45153440938	50169.72840689721	18
50187.41691570087	50116.705138896505	18
49945.50877722239	50106.53667220728	18
49784.93645682371	50158.527406860114	18
50247.64296455035	49896.17110849938	18
50069.45324341297	50290.17496446955	18
49930.61028425925	49837.40785640304	18
49807.54904323259	49898.34453031939	18
50160.83615549348	49895.5166603562	18
49891.34730797256	50120.362487828075	18
50268.22644060091	50149.81055916555	18
50210.88376721741	50218.90733535682	18
49818.37881617375	50042.430591750286	18
49788.523504270255	49919.31525768424	18
49905.78860231356	50143.07198481248	18
50188.36815567127	50254.13623405936	18
49886.54516829882	49818.95835948937	18
50241.49569392368	50022.79606869568	18
49826.35487257108	50021.847609209675	18
50000.93538905328	49844.23675791591	18
50048.44108015607	49858.938773105016	18
49983.45821565302	50287.16937198771	18
49840.99699840514	49987.01940297311	18
50307.83296669693	49992.65295127767	18
50296.44961193399	50208.58202017802	18
50026.02660203073	49851.77282805885	18
49904.284777768575	49809.83727802544	18
49795.01024298482	49882.22621833846	18
49954.11374474173	50253.70865483418	18
50289.75631142026	50164.895055653236	18
49930.138226634845	50267.08500855576	18
50140.8632167949	49891.36629734626	18
50247.323455267644	49927.344400018985	18
49812.10300349929	50071.4607774213	18
50166.26216600873	50317.53408065075	18
49852.25215520198	49965.43845080546	18
50221.59129790002	50254.58649786212	18
50122.8309362438	50351.511912378795	18
50168.64931747688	50286.89225188013	18
50273.88506592687	49918.995266474136	18
50279.73491147709	49898.559823442934	18
50159.84548506467	50337.82241339437	18
49949.43884952667	50161.32862365621	18
49903.2753820912	49787.423983863395	18
50120.95327656757	49885.87161304863	18
50331.351926947624	50083.56937497526	18
50263.81110765735	49990.36402062527	18
49892.9823496485	50177.408941785994	18
49960.36552515289	50275.75671692296	18
50236.95265171435	49963.953250874154	18
50061.26910477702	50341.77535709733	18
50050.850270840485	49906.52976544924	18
49996.92015642646	49823.29183963807	18
49864.825652441075	49834.0546817115	18
50050.79487469392	50278.17803797436	18
49870.05156108547	49863.85114797318	18
49857.82676787643	50152.68501838612	18
49871.30310248017	49800.21931558478	18
50187.98757776847	50003.56261578335	18
49825.82181739227	49962.16837855476	18
50302.0514085068	50125.34908080411	18
50348.313512109395	50092.15327022161	18
50301.73887324779	49885.30860378559	18
50040.14547986938	49833.61584831003	18
49881.68432170155	50194.953261678245	18
50010.776399781156	50287.813727058	18
50219.12536269803	50276.96608233044	18
49870.71672666155	50169.67324645077	18
50093.94581761371	50351.53588010638	18
50009.97507709488	50308.99252805644	18
49862.257679906295	50206.66776170318	18
50065.189634714465	50365.06361008398	18
50373.88507150042	50059.30196973914	18
50189.4678395619	50302.52354813758	18
50318.10061442756	49974.020062924865	18
50231.90370092309	50294.669507154045	18
50071.16563243679	49905.924627873654	18
50365.63136668964	50083.02568788626	18
50189.33732745195	50229.232929630496	18
50295.275047214396	50228.30542123637	18
49844.309610660144	49801.908842546174	18
49891.27737398403	49770.70817482363	18
50032.49158877762	50318.98528441675	18
50326.079962056945	50002.15414886202	18
50323.527805035264	49950.854072647584	18
50325.88855299416	49898.15091982177	18
49796.50015605103	50054.799717000824	18
50219.70903888283	50315.45928260419	18
50265.58045428436	49942.51702974591	18
50204.71819817555	50242.91972731445	18
50124.2995942121	50313.85911187625	18
50317.71129224605	50232.421192258036	18
50074.34301556655	50383.37383670058	18
49943.214986852974	50083.8555002512	18
50368.54021415489	50104.50574539667	18
50074.97673787049	49862.627644666514	18
49732.50447970528	50118.61849468188	18
50179.88772369161	50341.95244409197	18
50239.79922644089	50262.93827018607	18
50170.921613117345	49873.942623436116	18
49955.45984613425	49828.37032264598	18
50318.355245563114	50208.569243312275	18
49861.07357036071	49881.612879819586	18
49843.775229941624	49835.852542949884	18
49824.327125158045	49881.27966327061	18
50133.638457854075	49866.10429861443	18
50018.352377420226	49832.28480155307	18
49929.48014295428	50217.874466196525	18
50213.457259754185	49878.49468669687	18
50013.86052999014	49806.44790481154	18
49905.17068611653	49747.1196236491	18
50043.137175988544	50297.75512066431	18
50290.015851777476	50038.65640484162	18
50264.02594937489	49967.87459860771	18
49853.911631540395	50181.30640422042	18
49844.13327244998	49867.99905964017	18
49816.55735401036	49829.344306472995	18
50296.855537766576	49932.467577728516	18
50288.53446408883	49982.598110242834	18
50263.358964665065	49882.225142751944	18
50096.94874257415	50374.094326627244	18
50342.943625745545	50017.145966914875	18
50258.7420455378	50251.57897125508	18
49953.684969271824	49808.99644037836	18
49863.96897462985	49999.599789166634	18
50336.306007418796	50218.95666406911	18
50283.580147104985	49866.77926188023	18
49828.36211037639	50137.3674352378	18
49764.98043936681	50167.493077622785	18
50295.39861526709	50146.35224943637	18
50304.279269770275	49911.28378015031	18
49819.16791894158	49994.507565734064	18
50319.88661328125	49923.30417858541	18
50344.44341827867	49935.6511427779	18
50332.86175762505	50193.87262661079	18
50259.30008355642	50273.82904589693	18
50319.8812302236	50137.43720652296	18
49840.42373854313	50197.14559486301	18
49837.762028522644	49783.83321337915	18
49813.020368815334	49776.09168534224	18
50345.90478191011	50137.849230233296	18
50038.63509793846	50361.95923775765	18
49925.5022444676	50290.098516303304	18
49993.86897279378	49798.581555385856	18
49976.41031229103	49810.70627547141	18
50188.009561010236	50208.61611024908	18
49772.40505973483	50043.4014836056	18
50309.9274568169	50036.78902014872	18
49963.62551080491	49847.19521170784	18
50355.09939830621	49915.366078390056	18
50256.589506937584	49861.217743030924	18
50240.73557810864	49878.246911654394	18
50051.749701419685	50130.67231263608	18
50086.153961932825	49892.63564667459	18
50338.56162190114	50115.36192932361	18
49929.67110041055	49754.07123259625	18
49937.456931204084	50237.15754715002	18
49799.16456554526	49851.14274884371	18
49778.046819596406	50093.54064340423	18
49817.04776575078	50188.033825100996	18
49948.800521982404	50297.49777353105	18
50351.80200530382	50205.006271009326	18
50386.25923125166	50095.669686931644	18
49724.51092649719	50097.24853515569	18
49783.11469454069	49942.69967010933	18
49799.478607042176	50090.85921246963	18
49875.64515674719	49749.601832725675	18
50207.23857525214	49854.22316990003	18
49840.44752228038	50165.49632148211	18
50259.958012346804	50301.460561288215	18
49751.03295315084	50037.57866144836	18
50243.99795127631	50185.57578922165	18
50351.13532943012	49961.534634506934	18
50115.31145417885	49845.981038231	18
50277.18494861508	50056.540882398534	18
50206.79496798464	50343.36137735039	18
49875.430014422345	50227.01626095995	18
49924.59946273738	49793.07567313203	18
50065.078254487846	49844.44528321801	18
49827.244003681466	50213.979596360055	18
50370.80193833536	49901.93253417294	18
49975.07055726833	50069.681931493884	18
49934.061791938766	49731.70760971336	18
50280.332377016566	50262.73174868571	18
49773.66338037055	50067.30120198144	18
49810.140734467386	49754.072413187256	18
50110.75879724179	50396.52417367589	18
50357.45035989536	49982.00194909114	18
49845.183281873906	50228.54122392945	18
50040.08697994713	50341.42659569426	18
50284.07793988107	50302.8393444416	18
49732.22048261955	50049.19675215884	18
50306.16085835664	50017.94034558004	18
50225.07045845473	50351.78462143199	18
50310.294693818585	50174.03742846217	18
49747.27062186651	50068.309470738575	18
49801.434516098474	49951.084546433136	18
49827.47285321328	49851.04481487239	18
50343.18677175994	50170.527841892996	18
49739.48606956167	50014.14578315441	18
50245.30258548834	50347.58524617293	18
49799.7541799995	50026.94456549957	18
50208.38773723573	50296.27620737593	18
49801.472400479804	49975.173162752326	18
50279.082345292256	50282.05816372348	18
50401.750541035755	50058.98460995925	18
50373.87119869483	49925.74565093063	18
49714.21960325282	50021.903263072396	18
49778.29746811636	49848.46079625423	18
50158.30820587384	50356.826590270146	18
50354.5890287678	49884.50135842291	18
49940.86618132498	49774.654754984906	18
