# Supplementary material for: Abundant Topological Outliers in Social Media Data and Their Effect on Spatial Analysis
Source: PLoS One. 2016 Sep 9;11(9):e0162360. doi: 10.1371/journal.pone.0162360 (PMC5017681; doi:10.1371/journal.pone.0162360)
Supplement: S6 Dataset — See the respective attached file. (ZIP) [file pone.0162360.s006.zip › S6_overlap_swl/clust_2_11.csv]

50000.0	50000.0	0
50001.1199382742	50005.597232803535	0
50010.474073703306	50004.538835650805	0
49992.59330351276	50005.30010366702	0
49998.97978393994	50002.81568248988	0
49995.94433854478	50000.283501054924	0
49992.110046690934	49994.960676135706	0
50001.69172750674	49994.57444040063	0
50004.089583240035	50002.88217446919	0
49995.22015105517	50008.609882115925	0
50002.55073404207	49993.56360799795	0
49986.072168127575	49997.04184594443	0
50003.188169777386	50009.9058963167	0
50012.27525783438	49992.819765352564	0
50012.262513774476	49989.354148040744	0
49998.02118867848	50008.80627001903	0
49993.557594313854	50006.23561640466	0
49997.38944128892	50001.35532493175	0
49993.74842547102	50014.75506549149	0
49998.23968503435	50005.27065217079	0
50003.22125142318	50000.026961999516	0
50002.66845612155	50016.014489106456	0
49996.2912684585	50003.40999236742	0
49993.86713806728	50000.48736039716	0
50002.18471612465	50002.01162544507	0
49992.171524388265	50006.56961401369	0
50009.77186363497	49998.33913800016	0
49990.12856972812	50008.3087286591	0
49992.75834275438	49999.61132553548	0
50000.612712480484	49996.66863853376	0
49996.93869881451	50007.42426954709	0
49990.9573124268	49998.74455680348	0
49995.12813021465	50012.34964490406	0
49987.132816399535	50000.77841298042	0
49995.04622939411	50001.254507425205	0
49996.3518189633	49998.69148218202	0
49994.72286757851	50006.43666481398	0
50004.991603808936	50007.81247139701	0
49998.28891676479	49997.763041664824	0
50002.11006087792	50008.18226655358	0
49997.144179930016	49989.940910198144	0
49990.216027359624	50003.557911732714	0
50004.8382996796	49999.67581012021	0
50009.729321556355	49988.228197133496	0
50000.199954210955	50007.84356371471	0
49984.868450241316	50001.72764928467	0
50005.25378396498	49991.44544110929	0
50012.19437814406	50000.390381149926	0
49988.04893344996	49995.904611826896	0
50000.97171294396	50001.87618615546	0
50003.16859701153	50001.34186794273	0
49996.8205400242	50002.39747857786	0
50016.35653848915	49987.25542234889	0
50006.096174901984	50010.23095889712	0
49993.33550236973	49997.9139297533	0
50011.19002934476	50002.36431250059	0
49998.45984931102	50006.65695684455	0
50019.87468519033	49983.95720550682	0
50006.448840401084	49997.32346873195	0
50003.483634122094	50006.1099987375	0
50000.35234659256	50010.71421082459	0
50020.92058148781	49993.51767071989	0
50008.47578298118	49985.24545972329	0
50012.97116378821	49991.6961769247	0
49993.74796506671	49992.427417029416	0
49991.82516773376	49992.694590956104	0
50010.8124938929	49998.028114249224	0
49987.955751149355	49997.770027754355	0
49991.724628069634	50000.06228921305	0
49995.80643166333	50013.468969971	0
49993.380375235734	50016.55980591119	0
49991.201634813246	50005.408821551166	0
50004.525946402624	49989.78947725459	0
50007.720378466904	50000.492135651875	0
49992.7685793167	50011.0280228053	0
49987.159758849266	49996.84261681274	0
50014.02574978567	49996.18798372425	0
49984.32643570934	50004.57184983245	0
50019.639648138225	49988.9067237791	0
49989.4997473447	50007.36039035869	0
50013.91997383251	50009.37214947754	0
50004.58622819102	49995.15801530333	0
50005.85271576996	49989.50522008991	0
50015.47921159886	50003.75857515637	0
49996.39937650525	49993.39036016212	0
50001.0647897504	50004.010292953724	0
49986.027487069885	50006.27634010284	0
49987.260876982415	49991.042278530156	0
49999.78395213294	50006.223143715055	0
50005.5951472911	50002.242531785334	0
49994.95863623795	49990.98932230843	0
49995.970214808425	50011.21575680999	0
49998.74724789229	50000.301414385256	0
49995.76262299148	50005.347803119126	0
49985.78393825049	50003.32292956534	0
50007.42877995727	50004.03245223129	0
49992.96622310832	50014.11763760789	0
49994.55499953395	50010.948281901576	0
49983.915535437955	49992.4110437863	0
50008.8660950074	49978.749708719544	0
50013.7990956949	50003.00902758653	0
50008.5066603574	49980.605440097264	0
49999.61536353447	50001.38011543159	0
49999.92720012225	49999.00146537139	0
49984.44548889699	49998.69683486348	0
50002.482884739184	50003.040579738794	0
50016.024045681486	49994.94398923562	0
50003.36648616504	50004.322037109174	0
49988.738161772046	50017.689027507506	0
50003.539439997585	50008.933367662175	0
49994.49256234436	50019.33132076997	0
50005.85319903553	50016.693436037065	0
50002.48134869301	50006.34512799061	0
49993.523880528526	49996.86229670025	0
49988.034997579	50012.957727244124	0
50020.71389257763	49981.778924319464	0
49995.38804044498	49997.158702901135	0
50013.95022191785	49997.89115681875	0
49984.13772326518	49991.42872524563	0
50003.58552550782	50019.3121430576	0
49989.91037830248	49997.47012205967	0
50012.09890688885	50009.91283746573	0
49998.36748406831	49993.20199538089	0
49989.127843465685	49996.61911019781	0
49982.65034680979	49999.834836403585	0
49996.56500742211	49994.747294359564	0
49985.379552577164	50000.53127187064	0
50017.09675845898	49993.71089669888	0
50021.41356700267	50010.70370059395	0
49982.40342955259	49994.328994020594	0
50016.4869019828	49980.40359262994	0
50023.71775476843	50012.20330780786	0
50005.64968115003	49995.160253301765	0
49973.871359122015	49999.93485576274	0
49991.04769969644	50018.64712142673	0
49999.68945811258	49989.69377801033	0
50024.16967004485	49998.373773470084	0
50002.22080701014	49996.583511445446	0
49981.3376436746	49994.9974062802	0
49984.137410919924	50006.137292454296	0
49996.130313645284	50019.87582555533	0
49984.51107861298	49990.24442534623	0
50006.568329781825	49987.41605597233	0
50001.265128160514	50015.41691763768	0
49994.71701353506	50015.249262662495	0
49984.049094679925	50002.930402503676	0
50007.33751108774	49981.8758819164	0
49990.53033617756	50001.14600459991	0
50016.78128835845	49973.40706114249	0
49993.95433979805	49991.08775145235	0
50020.50775026029	49998.11343636441	0
50000.36685129092	49992.305125517465	0
50025.412902998294	49985.28219532157	0
50011.811277040055	50005.8423952594	0
50005.650122642444	50018.556061829826	0
50000.10513937223	50004.37368352619	0
49997.312147224504	49999.09697793524	0
50007.98935284791	49996.53957427053	0
50002.08677570072	50010.85949233453	0
49986.699023909634	49994.97925279905	0
49985.61698965447	49991.72042149556	0
49982.103822344194	50003.015963724676	0
50017.46227211739	50006.10305446117	0
49995.381477958945	50002.40666228191	0
50011.97582092875	49999.282779231835	0
50008.063404920314	50009.83952207464	0
50013.46450656	49984.93900585626	0
49991.29771770397	50013.528169385616	0
49990.72512365944	50014.788818904555	0
49988.34248722313	50003.84700004693	0
49978.86050890926	50004.459502539525	0
49992.91864707092	50012.72445101887	0
50001.84787568867	49990.60674350676	0
50004.63839490317	50017.67334490595	0
49985.1248169725	50007.29216522827	0
49993.17341765991	49987.23628058628	0
49993.857411968136	50017.57636704799	0
50019.0152945883	49986.98070871417	0
49998.41475540304	49991.03758824367	0
49972.09249794468	50008.2640976498	0
49993.10918587191	50001.86801828644	0
49993.00955253663	50003.3707764521	0
49984.194173076576	50018.57796040268	0
49988.37111772968	49985.660734294215	0
50001.68402032854	50019.222658424515	0
50001.185520989595	50017.05278349851	0
49989.66815837991	49993.68744920904	0
50004.177711652395	49985.70662376911	0
50018.82869206279	49999.52190675685	0
49985.443533641	49996.21552947299	0
50016.38826833475	50012.74464866587	0
50017.914900136435	49980.502944041815	0
50014.39181755627	50017.85709331672	0
50018.95202462218	49985.56744633257	0
49997.36448100937	50005.91903864351	0
50018.96796534248	50005.16627708392	0
50011.90539425546	49988.111134330444	0
49996.546614288876	49996.795399916264	0
49963.08142993959	50006.26759739082	0
50008.2356600962	50002.43606836597	0
49998.63921899667	49988.79814231758	0
50005.75242938296	50004.17089970687	0
49998.376769049384	50010.6689754653	0
50008.42442695799	49998.31820524386	0
50004.508050526805	49983.47349690265	0
49987.17050041002	49988.9025554235	0
50009.18109265108	49992.22014886556	0
50004.879056196725	49986.61034885251	0
50014.915422483675	49977.07720187199	0
49990.130907603474	50004.80258105486	0
49984.6703277626	49988.74133172314	0
50007.52672577151	50012.93686597503	0
50003.49650970437	50012.38108186982	0
49989.06725250327	50015.3378129636	0
50024.98456411381	50006.06013812308	0
49991.80368593366	49990.462414806636	0
50000.77352016364	49989.79042744623	0
49988.90719015552	50002.71719901248	0
49984.039032220186	49996.676878046324	0
50012.847622088455	49998.36249454505	0
50006.350126348494	49990.98155319997	0
49991.05034624591	50004.198767952716	0
50011.88431427771	50008.83624177822	0
49985.19374747098	50005.49928007464	0
49984.81310954273	50026.06287728749	0
50006.21977860447	50012.16129787784	0
49986.47489642977	49999.4317940804	0
49980.36605421916	50000.95789397295	0
49994.234345594574	49999.2532348494	0
49987.04825099607	50001.832824486286	0
49991.43071227722	49984.226381594905	0
50000.695373251256	50020.70674782014	0
49977.13180553174	50003.37505285267	0
49988.62903234035	50005.177123215675	0
49979.89567759436	50002.4937618266	0
50008.01262186424	49983.679359629714	0
50030.579860834	49998.08369322793	0
50003.089884360816	49981.16884909539	0
50024.37014218025	49982.08487044395	0
49983.90656666351	50026.928564756556	0
49964.314383131496	50014.1377602163	0
49993.20228802501	50009.89883245395	0
49988.35846928065	49994.74515624361	0
49974.56068759045	50004.79214296714	0
50014.41609705478	49979.75520468273	0
49991.174539429005	50006.969037631694	0
49989.155636819094	50000.54506709529	0
49982.544533415894	50024.606837722065	0
49994.92587873124	49988.20647099332	0
49991.308890379405	50009.11640038469	0
50011.281064215545	49984.921503686244	0
49989.75789397745	49987.457219427255	0
50008.221414162435	50012.20209665073	0
50013.621088465676	49978.83287026756	0
49985.19186980337	49992.980264506536	0
49992.32125134785	49989.032611767434	0
50014.674771463535	49999.908761826504	0
49997.68841019571	49983.69681048847	0
50015.382964093515	49974.88611401902	0
49974.646961190396	49999.20360856275	0
49993.622733056916	50004.394124466075	0
49996.18215660206	49990.57420118714	0
49990.531939051354	50002.542578106964	0
49995.628193938675	49992.49588250879	0
50021.47129342551	49969.80051040332	0
49963.43332412238	50009.15111641512	0
50005.631109868045	49981.978888305464	0
50016.42316313038	50001.98515059546	0
49980.96052567742	50020.686115295306	0
50014.72496783221	49986.0471516237	0
49983.5417594323	49995.75678905932	0
49993.07010199822	50029.18300593349	0
49997.88200827209	49991.896996510884	0
49982.946899317554	50009.619161594186	0
50002.15424062545	50000.4773237086	0
49991.00394052615	49996.04070296146	0
50031.56106314288	50012.96897761344	0
50026.88381878394	49996.47826587183	0
49984.03994023804	49986.15198562376	0
49987.28963664043	50020.60062188324	0
50013.90791418998	50004.26976645357	0
49983.08076631143	49991.201045514004	0
50022.11073926888	49967.124204367305	0
50010.73215520759	49996.40090077004	0
49996.054670956706	50006.56227185395	0
49995.70387124523	49986.98770630229	0
50007.941107878476	50018.039088252415	0
50002.0192275201	49982.59943772668	0
49992.05158923507	50010.26029829259	0
50027.93304776287	50005.78420573993	0
49982.89182072447	49989.6455582383	0
49998.64668225386	50018.43203433023	0
50013.62737578455	49989.94661316443	0
49993.08509566163	49988.31637596258	0
49989.81805414489	49991.931824775784	0
49997.76086401288	49987.90124568716	0
49988.69996163046	50009.713207319626	0
49985.80025773397	50018.196075051266	0
49984.54357744596	49987.1594216123	0
50006.59958761954	49972.297102456854	0
49984.82793631655	50022.262719026876	0
50009.686765035396	50012.49651623412	0
50005.67540109913	49998.77026419197	0
49998.76553220897	50009.60097154551	0
49991.720902063105	50001.874151299206	0
49995.344981691764	50003.769781086085	0
50000.779533303816	50006.55995037668	0
50003.69493811055	49982.743629087825	0
50002.270752389726	49997.78815897597	0
50027.570700147895	49993.28160735885	0
49976.52404899746	49992.70823713537	0
49998.92765844171	49982.472509075604	0
49994.93953583841	49994.87526102259	0
50009.450371016355	49984.56460257237	0
49988.154083484755	49999.52040214659	0
49999.394387052766	50014.98009375397	0
49978.547517703526	50000.09883902086	0
49977.2653315401	50000.844206454574	0
49998.90667228046	50008.20905964552	0
49991.6637407009	49985.60237193076	0
49996.812852085255	49991.85268425626	0
50010.361860965386	50000.785222744336	0
50015.982394048064	50025.712936463955	0
49980.52196003663	49992.07084033371	0
50031.62064003572	50018.88854821377	0
50008.9961750777	49996.41672377975	0
49987.61931332246	50006.2850009189	0
49976.108964526924	49990.178279804175	0
50023.926871643285	49997.28176746767	0
50019.938527361184	49994.309713364564	0
50000.35731265099	50002.84047830652	0
49993.60333916049	50007.42141270693	0
50023.25337906322	49995.00581889214	0
50002.075911878404	50005.261111667336	0
49991.96428640682	50014.48773082656	0
49985.479854508725	50004.39257273865	0
49980.523275281885	50010.645308643936	0
50001.43088150619	49983.63567861773	0
50010.12290986445	50002.12243553688	0
49967.36856159413	50003.35500522987	0
50002.53163693798	49987.2817417695	0
49958.51475070698	50007.728524315105	0
50011.38108761024	50001.03297300693	0
49981.69861163078	49992.37124347021	0
49989.76191395739	49999.01550114256	0
50010.464523219016	49992.24245972176	0
50026.519101309525	50000.02798517489	0
50012.28382736543	49984.83474359573	0
49989.42265260656	49983.96844532203	0
49984.23840069896	49997.66761618687	0
49985.550927108794	49986.82666453693	0
50021.497478391924	49994.63200883348	0
50019.51522702777	50003.991941070715	0
49997.68469127628	49986.69892490847	0
50017.52555436652	50007.437281765255	0
49996.923835170724	50009.65263753655	0
49980.798506964515	49985.652067432005	0
50017.90091994998	49982.2521155558	0
49990.37161102477	50017.07697390062	0
49988.90511406528	49992.75445658593	0
50017.32112340442	49965.353068070195	0
49991.01257760791	50023.468584741226	0
50025.8875906799	49994.35984820899	0
49986.1918187451	50023.68497230164	0
50013.15743500942	49983.78458207533	0
49992.8456436454	49993.0203413024	0
49979.75815741602	50012.571960582	0
50009.70308924862	49979.83589096704	0
49985.30046070793	50021.08763342582	0
49978.359205601315	50034.878715319064	0
49990.92884580327	50011.163169812375	0
50007.772940196795	50007.064996400484	0
49985.22103137368	50016.08668389368	0
50009.59707490614	49993.95697076497	0
50017.70003800679	50001.97785272779	0
49983.797748258876	50023.64017913821	0
49990.26735697697	50010.258346329596	0
49987.64568629228	49992.33821425586	0
49988.52793226814	49987.91776019862	0
49991.20423086804	50029.989168432476	0
50026.25973034724	50010.5650833099	0
49982.16330270223	49998.10186605435	0
50007.13541309917	50007.95622569247	0
49983.95748989525	50010.98829389653	0
49962.45221143677	50007.2760570099	0
50012.1000044754	49996.95407723872	0
50021.052185858316	49972.64330460891	0
49984.3085518675	50009.58683887556	0
49993.510659247964	49989.892241724825	0
50011.752156646566	50004.78944145074	0
49983.52563494623	50001.75016082405	0
49978.460538100626	49997.75242771528	0
50014.52143088854	49988.22950508876	0
50018.24137458081	49990.739344225905	0
49972.37989154419	50007.14160963748	0
50006.63472878829	49999.431527854525	0
50016.01207628755	50007.56525634756	0
49992.159033924385	49975.903792794095	0
50016.99256930141	49996.1277298885	0
50004.48312201096	50016.53523623439	0
50003.73362658861	50014.7511990841	0
49974.63211839188	49979.516263068035	0
50001.48585664339	49987.945459319424	0
50021.840174437224	49996.55115787979	0
49994.03666699587	50020.72279787452	0
50020.94362840362	50003.47457288229	0
49998.62700416022	50014.24645452575	0
49995.17512210399	50016.79463493951	0
50005.23037043188	50011.73729598273	0
49971.37117085837	49989.47221639413	0
49981.521518297865	49999.23994426472	0
49965.42437354049	50013.05953711824	0
50008.834474853866	50007.65616359565	0
50000.22266364497	49982.341419794524	0
50021.85104569774	50002.35034673412	0
49981.560701735485	49996.23068757506	0
50012.74701363594	49985.80192002436	0
49971.80503375848	49991.85551823733	0
50011.263172707324	50007.67989684717	0
49997.842192490825	49995.525909340686	0
49994.00690011958	50013.24210864979	0
49986.9534427898	50008.40761073288	0
49983.36103802528	50033.88309737791	0
50021.35608252024	49989.69815647043	0
49988.97845850354	49998.21097134659	0
49994.642367226574	49977.56378857998	0
50003.55488727248	50010.91109031009	0
49974.81667358894	50002.99823491594	0
50012.0645759029	50012.10464978939	0
49987.68602979314	50010.93503302086	0
50007.17280957686	49992.3085541642	0
49981.705499678246	50015.11060490018	0
49996.69556881796	50014.109138468055	0
49998.64670998637	49980.67626758387	0
50019.10045114579	49976.023584512244	0
50017.45835616199	49985.36377514416	0
49970.33294685764	50009.780079539814	0
49982.3735722141	50017.46739492288	0
50006.68958436496	49994.526210000105	0
50018.734070250706	49989.80705437178	0
50002.46857216815	49986.06925098604	0
50022.675958277854	49992.05708802764	0
50022.926585169895	50001.64972110677	0
49983.52862677752	50014.963717433006	0
49998.90581301964	49994.84596139951	0
50005.79092528655	50014.775009063815	0
50000.22661360575	49988.81757789523	0
49980.74425647727	49996.82260257941	0
49971.55135378028	49993.170189732235	0
49964.134354578964	50010.02551413979	0
50012.74411197212	50007.99878332312	0
49990.74377587022	49973.90298912179	0
49985.28964060534	50013.18698399553	0
50002.94614847365	50024.81554806511	0
50018.25121765347	50010.052068038465	0
49989.67279102292	50031.185116729364	0
50024.78778113604	50000.02968615381	0
49957.10144021539	50006.30757505217	0
50004.91798427541	50013.10522473025	0
49997.73721727142	50000.206776466686	0
49987.073785197594	49981.08982656079	0
49968.0433233723	50010.0828608519	0
50012.324460548836	49995.737823114214	0
49973.49292689296	50018.279391364136	0
49987.24555378543	50029.79294837929	0
49998.130607358624	49976.53703077404	0
50007.75675174732	49991.20943177642	0
49995.458395374444	49999.14344184725	0
50010.742096311136	49993.331644497855	0
49985.84573346792	49985.809309381766	0
50000.266877230206	50025.833258622944	0
50015.02347028834	50012.069686554314	0
49999.98576549963	50017.1888278349	0
49994.20623659825	50009.09252126425	0
50002.60633630994	50028.573161161155	0
49983.685760399516	49994.434229655286	0
49997.98413692526	49973.09937067709	0
50010.56374303187	50009.418935307316	0
50010.08479905599	50015.411645682536	0
49981.765431604974	50026.49109198164	0
50008.58410835759	49981.64823307443	0
49984.49931009959	50029.64027167754	0
50007.61917516849	50005.81807298415	0
49954.76580966707	50007.702943843884	0
49998.27241309566	49978.57915551045	0
50022.54566981191	49987.258173264716	0
50005.091519311456	50006.0974021464	0
50033.204334621514	50008.87278491397	0
49975.961106071736	50033.7681879828	0
50008.89909742184	50018.638205887495	0
50013.46930471949	49988.41976209015	0
50015.209385585105	50013.91423486294	0
50022.0337844933	49980.9584175392	0
49989.67638337026	50018.303126039296	0
50025.83946226305	49991.62136154643	0
50020.63370337653	50014.81552965945	0
50007.67840103903	49995.493720252845	0
49968.685987238656	50012.365807529546	0
50010.842442392815	49988.60160661161	0
49997.47090266504	49980.29339993033	0
50009.56330832804	50009.652079842126	1
50012.65233685581	50003.70381550711	1
50007.57034037608	50008.65949300457	1
50010.646060592524	50017.073841397636	1
50004.223295315096	50005.653829403615	1
50001.33088076618	50002.363104911194	1
50008.42219627866	50019.07144672541	1
50001.53204031491	50007.14029817467	1
50013.05253200313	50013.40230282056	1
50010.77054322922	50011.889246601204	1
50009.70082605486	50023.68933367414	1
50006.177619598486	50003.16213614754	1
50014.4627509811	50023.49560853992	1
50008.810138154615	50030.60068466004	1
50021.329482677844	50007.11891782134	1
50017.2171952805	50010.79592086929	1
50008.847370293486	50014.98796705932	1
50015.586361700414	50012.099371436656	1
50016.44028276619	50003.03126681173	1
50011.50001687874	50001.61607696903	1
50018.05444391364	50019.75166309756	1
50014.2761374959	50017.049884788576	1
50003.41864369163	49998.800276665825	1
50012.95179835473	50009.37414695719	1
50007.33524032815	50023.179466031375	1
50017.52592158889	50005.80533916678	1
50023.67473189601	50009.81644068446	1
50004.059317449995	50018.86412850079	1
50004.08728433249	49994.85423717969	1
50020.41354457575	49997.49294511813	1
50001.85294471915	50004.90342819232	1
50018.46409647628	50023.132087203514	1
50009.78740982377	50032.78299758301	1
50016.801829526914	50025.61654187609	1
50010.34941819603	49999.62208605028	1
49997.100231718505	49990.0135296984	1
50001.55752818369	50020.073780401945	1
49998.59026578905	50008.263683086276	1
50003.44967910439	50027.16229793809	1
50000.46146883848	49998.15035243677	1
49991.4337213419	49998.56061215022	1
50014.012676829516	50019.668250554365	1
50015.01859954699	50009.75009917335	1
50024.641394457365	50000.694348896104	1
49998.041774466845	50002.3625998357	1
50000.72532876348	50026.56209779849	1
50023.140866098875	50014.78673713728	1
50016.185181907844	50027.89820851483	1
49996.08624773031	49987.169099602426	1
49999.94123967985	49991.823694612525	1
50026.00514945571	50007.54502111803	1
50016.81812558559	50017.67977581512	1
50001.355681844085	49994.997626734825	1
50016.41114662699	50000.13177616708	1
50020.93395708004	50017.72021753745	1
50013.853403551075	50025.9093402589	1
50006.364686112625	49987.374271132525	1
50014.474288470665	50000.771551516526	1
49998.628295519484	50004.629784424746	1
50004.120627540775	49992.16314082737	1
50011.680515895576	50029.730595769026	1
50007.25643591598	49999.94320994933	1
50005.65859796552	50031.44220512733	1
50022.72501642359	50019.06919929112	1
50008.12669814192	50012.4786681831	1
50018.212545167626	50032.972849621125	1
50006.49205526091	50028.297629986846	1
50012.58022625726	49981.39889030679	1
49996.33621642125	50003.49520146639	1
50000.16242318458	50010.69115773151	1
50010.21737033459	50021.579405310105	1
50023.21950912729	49992.91574547207	1
49998.07453983433	50019.19117495641	1
50000.329741178306	50015.366815999914	1
50027.06447779535	50004.88504795797	1
50009.252946382934	50027.14056995664	1
50028.1265233319	50008.62130865894	1
50019.44590713138	50008.85740300856	1
50016.82681118431	50038.822446535654	1
50026.27958652314	50026.65044083656	1
50032.05450228772	50011.03956766039	1
50022.35170259727	50012.465468045666	1
50012.460106317354	50035.07211633208	1
50033.52082834679	50012.44776320568	1
50004.306006331884	50037.88919664696	1
50029.10975548267	50004.980896672765	1
50010.087462889656	50005.762393817415	1
50011.0332091975	50043.19353057053	1
50015.84841975162	50030.9385472039	1
50025.70254358594	50015.262630072706	1
50006.24882828675	50040.24296234436	1
50020.25327364025	50028.91766411833	1
50005.16063712758	50012.01945854563	1
50010.26955903478	49996.09899827892	1
50027.39332077227	50016.49629253126	1
49988.58244172628	50007.22124772017	1
49987.07548439845	50003.62998764631	1
50018.52685040461	50013.423732762436	1
49996.11963611142	50044.467355497894	1
49999.95785135359	50013.001474574856	1
49994.05612437941	50045.66671694135	1
50033.61333298216	50019.893203066946	1
50031.38743561045	50017.40428474193	1
49992.398891152225	50043.83703828483	1
50013.54149937843	50028.6285414031	1
50027.42624949352	50020.727913692106	1
50022.4310925345	49990.256680362465	1
50024.40455760786	50004.39385060299	1
50036.36842060701	50009.427735167534	1
49996.229934844516	50018.18035123357	1
50038.06524391387	50012.31427706673	1
50016.746301918894	50014.834413541554	1
50029.88177651076	50010.122150029085	1
50013.78825563834	49995.90595185904	1
49983.14646195675	50003.93932211496	1
49990.70250384735	50004.888636015814	1
50031.083276120116	50002.45201634549	1
50012.104332551164	49998.21030865747	1
50011.347434196556	49993.5805611314	1
50012.81883064498	49988.308065535035	1
50004.86789505276	50016.99326118625	1
50003.8698558204	50041.097450527835	1
50006.75850909518	49984.4724213541	1
50026.96943206865	50011.289731781	1
50001.53456189256	50039.9732716929	1
49980.93375356666	49999.37491133644	1
50012.987036133236	50032.50500662674	1
49985.387343743125	50002.015504208706	1
49983.89751913739	50044.23958913581	1
49977.658989585216	49999.93252292593	1
49993.01535335385	50027.76275642053	1
50006.106305916386	50047.87518098131	1
49987.3145039741	50045.06649585352	1
49997.99754716276	50032.12728032155	1
49997.37691010891	49992.81014674783	1
49996.335365350154	50000.08260777988	1
50034.442155728146	49999.21070328209	1
50018.28364413379	49999.13942599998	1
50006.69465269787	49995.45920174967	1
50020.23295406683	50026.558085059325	1
50006.27287988643	50006.81317011666	1
50008.068112862755	50044.40083285418	1
50015.11751092741	50046.962215389765	1
49974.71587787608	50002.385220593125	1
50011.60487621667	50027.204600863355	1
50019.64087640787	49980.25653585958	1
50010.093174064416	50040.09242246462	1
50025.236513379634	50023.93831180072	1
50011.81853100955	50053.35770565246	1
50020.31517454114	50042.76497249414	1
50004.27071224077	50022.647153167774	1
50019.92194413811	49991.986632266926	1
49996.642214808955	49997.521255783126	1
50006.95714485628	49993.351675329235	1
50020.2304378064	50001.06159687481	1
50002.181593642665	50023.03684089578	1
50033.41176698637	50008.583632805414	1
50031.652906578114	50014.41901238625	1
50012.88683985391	50038.83545922837	1
49988.02561722804	50001.16809978915	1
50023.655323475316	50007.162880789336	1
49997.30104473048	50015.52609629144	1
49981.098999594295	50035.76931232088	1
50016.210947113876	50036.25170704162	1
50021.12101895441	50015.70830799776	1
49990.687205126815	50008.384546187044	1
50014.59061092549	50004.24721930107	1
50009.25058251153	49989.71049878204	1
50032.8845844653	50000.75567626907	1
50027.6521399811	49992.27565061942	1
50030.9263153975	49990.3592222556	1
49998.255037054434	50024.7813250373	1
49992.75531428987	50031.79372897057	1
50011.42845458799	50019.147375232	1
50021.64398621492	49994.88928200023	1
50005.24306490407	50009.403703857686	1
50002.02641351442	50009.386440007285	1
49997.841870736906	50041.33983144567	1
50014.91198757964	49992.651582489954	1
49988.52096134836	49991.48612203859	1
49977.841240973656	50038.86161953693	1
49991.48887219196	50046.451972528324	1
49996.489271501596	50011.22480222199	1
50015.499260657445	49984.97111525325	1
50007.28417054713	50033.4543679656	1
50010.187110893145	49991.504420674115	1
50022.55514488096	50037.138651890986	1
50023.401803754874	49997.60461964116	1
50012.69280883023	50021.75618336226	1
50037.330766137115	50023.424563772875	1
50005.28286849697	50025.923810884284	1
49980.902887297896	50052.54936153353	1
49985.347779514625	49988.04972501626	1
50026.61605003253	49997.153962008706	1
49995.36586424317	50021.07034159866	1
50030.27318613026	49999.446092394064	1
50001.257449943965	49987.088632002	1
49987.97502106328	50048.69027191593	1
50000.236935174275	50029.23974065845	1
49997.28565632579	50048.57256185971	1
49991.29260929362	50021.9759629083	1
49974.380372918946	50032.53366852404	1
50041.83893026077	49991.14989071514	1
50024.70252702649	49989.9131230481	1
50007.797011797156	50004.553963302016	1
50013.96827932282	50007.177458695485	1
49995.41084829346	50023.56531803963	1
50028.404716683064	50000.29759552033	1
50020.15428355659	50033.653794988975	1
49986.38658256929	50009.89517418543	1
50006.817992777425	50015.493827289676	1
50023.28793813418	50027.45480387222	1
50019.96340685599	50038.62638560025	1
50003.348628086576	50013.307409541514	1
50035.772434102255	49995.491444911604	1
49986.76156518912	50019.17814475406	1
50040.57490236998	50022.440359823515	1
49971.17516301167	49998.563224830934	1
50017.51266008883	50043.05477378113	1
49987.89253582357	49997.39179988349	1
50036.14616235414	49997.664579740784	1
50015.26001136316	50034.24172799251	1
49984.21245145073	50046.234639282215	1
50020.67229891435	49982.801773147556	1
49987.66152930211	50021.44335310075	1
50002.98106769777	50046.68699587581	1
50003.35267399454	50001.7000543177	1
49998.93891227703	50021.552605408426	1
49976.63531388147	49995.94166373192	1
49996.86796149157	49995.247927457654	1
50012.18614244066	49986.20785006324	1
50033.23675278359	50005.92754206242	1
50027.93742919439	49987.5195343236	1
50023.46224495352	50041.18502370516	1
49995.10722703857	49993.628112942824	1
49982.528085699705	50048.61859871308	1
50023.07672223385	49987.983194571316	1
50004.79989309081	50053.52087689225	1
49979.37061646293	49992.74796966443	1
50017.54061076554	50048.46020661683	1
50020.183288184715	50031.404373123325	1
49976.752692550894	50059.77542018351	1
49983.697135339804	49990.182715639436	1
49999.59276978916	50033.3589722759	1
50004.34483505821	50044.074150197965	1
49986.84300924299	50038.63139183181	1
50035.90212196498	50003.37968095106	1
50032.16756146895	50024.95304229941	1
50030.82264833998	49994.478681755594	1
49980.13057088517	50065.884644693746	1
50042.14442780974	50011.704784754926	1
50044.56837780637	49994.7166393356	1
50003.30983964569	50054.99544754396	1
50015.30707994039	49986.99399792828	1
50026.423408311995	50046.018238269775	1
50011.18592120061	49983.99476732837	1
50008.56455691971	50035.61680450669	1
50005.8902243445	50019.77756767779	1
50023.41728276946	50024.91728882557	1
50026.08992532392	50053.75127289872	1
50033.50687439969	49989.16757674435	1
50016.6995058653	49976.8968548855	1
49995.67828789258	50028.85967016076	1
49966.29669258327	49999.49473954686	1
50018.45042355323	49972.26965239608	1
50037.37070525782	50006.384563628846	1
50011.73495965712	50024.05126302478	1
50036.56459167736	50029.97684906974	1
50011.44742596987	50046.669145132204	1
50002.280140271534	49985.20129691036	1
49974.08343594887	50045.95757881136	1
49988.66733468633	50040.02301353016	1
49991.66434352994	49991.38029820712	1
50018.269722207624	50040.71257072583	1
50015.46851782871	50058.293785252186	1
49998.72377458843	49996.20743286795	1
50029.34061251132	49984.1799278248	1
50031.68522893849	50021.82278765358	1
50025.60360703513	50030.16659752926	1
49980.03119254655	50009.0962925033	1
50004.2034936862	49988.25649451651	1
50012.22413664599	50049.4297008913	1
50027.12238383246	49966.552162886976	1
49998.25412452673	50053.81516573634	1
50035.83450466155	50021.86734813624	1
50027.5523585731	50049.053550963254	1
50019.79032470267	50004.649186901726	1
50003.33688720291	50030.30107232731	1
49989.244247080365	50018.588884569166	1
50001.097028220334	50036.69915217822	1
49997.19140162266	49983.42448703596	1
49974.32535855404	50000.11595568517	1
49994.6457130396	50008.62016054577	1
49972.621843236695	50003.56551657152	1
49976.01481801828	50014.5669357889	1
50026.03940629241	50041.65599794915	1
50021.15813460308	50047.28288522482	1
50029.77729057721	50027.58755706588	1
49992.35570848304	50019.62224037466	1
50023.93364279355	50034.5128448137	1
50009.197678851	50056.89772289014	1
50017.40282413285	50060.00916160597	1
49982.033469499605	49993.86629394207	1
49999.62523416824	50049.48552695675	1
50014.74057861434	50051.445712659275	1
49992.25255902837	49983.49067021352	1
49994.374357572764	50047.74591952388	1
50024.65158935409	50032.46979124344	1
49995.942992994904	50005.45725720291	1
50038.83616851842	49989.21014722244	1
49986.49770665271	49998.953038670545	1
50004.82616942698	49983.31365853728	1
50018.075491561096	49996.55781156544	1
49986.83517790641	50057.237778219096	1
50041.44987130425	50001.604683658465	1
50001.8160163521	49982.603670904326	1
50019.716645575856	50063.75755288851	1
50025.27565458333	49975.17259733115	1
50028.718353734694	50056.34607824342	1
49990.0133089905	50010.81822037407	1
49984.57783351964	49997.86362731014	1
50013.20278176626	50042.98266406435	1
50037.92968897598	50015.408174475604	1
49980.98004834086	50004.02253748921	1
50008.75886516143	50002.68027926204	1
50014.54825581901	49989.330806812024	1
49991.079297323646	50026.81343931151	1
49989.91000370237	50015.43179705873	1
49977.8915970073	50024.576858929104	1
50025.07169996254	49980.27879884447	1
50030.19768322066	50006.81091299728	1
50020.12310501787	50021.29373058799	1
50003.543565862965	49979.14592836728	1
50025.850073766866	49993.62686928627	1
50016.635912408725	49989.6927114603	1
49985.56746748515	50064.98739400866	1
50021.72524234611	49980.87021982047	1
49987.351744641346	50015.24532994206	1
49977.469309873035	50049.19835793553	1
49992.17671141119	50039.6622641736	1
49996.80335799179	50058.2207973691	1
50025.637335272855	49986.51143478468	1
50020.61885176566	50023.944737410384	1
49996.66473799362	50063.53530156787	1
49995.558261506776	50040.15094817431	1
50043.38664841544	50019.187918833355	1
49997.86569067935	50050.53436138266	1
49997.05888679013	50035.51355055857	1
50022.90273605087	50017.02598739579	1
50027.55790995206	50051.837982084835	1
49999.79301129038	49985.30001419012	1
50009.99513423866	50065.726129437346	1
50003.53097334121	50007.69600791671	1
50009.67293258256	49986.96331227739	1
49985.443960909884	49992.94777046838	1
50044.290951964074	50014.892458154165	1
49992.70215697469	50015.75510122229	1
50052.59703511344	50015.81826328616	1
49977.34175428202	50031.74198801078	1
49990.63574995124	49989.3539428449	1
50000.08147074716	50051.659172863685	1
50048.15661101606	50023.60079139045	1
50018.115091466956	49987.09155921026	1
50031.380841240316	49988.266117389416	1
49983.82703751383	50008.393954001236	1
50023.46291432673	49977.65906402544	1
49987.302629499245	50023.56679234744	1
50038.90786458461	50009.51359288438	1
50037.71992834323	50001.54033648263	1
49972.81957188693	50047.9886033591	1
49989.211903051815	50055.4002649254	1
50014.75981936301	50038.10237428625	1
50026.93092245907	50058.33968476991	1
49988.2414148127	50033.07062716454	1
50036.23334308265	50056.247654193285	1
49982.00569692701	50041.32989745631	1
50010.25859277624	49977.61151693899	1
50036.42823334193	49984.4034093537	1
50014.94648206714	49980.602871108356	1
50017.10531282539	49981.432188101906	1
49991.43926804446	50014.12875695306	1
50041.72996859624	50028.41479568208	1
50020.695673566894	50066.87850644206	1
50035.19054212365	49990.41042178428	1
50022.782007757385	50031.14140850324	1
50035.13822691546	50017.88635849566	1
50027.218285180876	49979.349347283605	1
50020.39926704322	50057.76057273784	1
49989.941867221016	50052.02507470709	1
50015.53535593019	50021.02323036556	1
49986.362302844835	49990.09866365379	1
49974.30757191168	50042.35706621784	1
50033.17669547693	49986.865759894026	1
50030.82037315413	50052.471551297305	1
49984.6926580914	50028.31752118371	1
50003.684962350104	49981.31593917104	1
49978.10447510647	49987.95949362256	1
50011.10772675357	49979.473760225344	1
50032.99189736463	50037.810562003004	1
50055.67345170531	50015.96976922933	1
49979.84806626279	50043.28819366789	1
49994.12291159152	50012.042337349434	1
50006.13760240168	49990.70480576728	1
50002.18113682462	49997.09913240374	1
50008.576080006314	50042.423422685475	1
50029.588507342196	50016.344983714785	1
50029.95949690239	50032.4502432887	1
50001.81831857511	50033.47221995305	1
49997.34665413789	50056.19974987804	1
49985.4527670148	50048.4248271596	1
50034.09349461667	49993.63060940664	1
50036.76899899354	50027.02812500362	1
50035.96530177031	50012.031807413936	1
49986.90143003683	50050.38584040156	1
49991.725662698795	50036.646002438094	1
50028.38117031494	50023.52173338701	1
49970.47047692504	50044.23706967327	1
49979.0650013943	50054.967863166756	1
50001.33645614899	50059.59498162421	1
50044.21345229405	50007.591886176364	1
49990.3738327329	50041.94341126132	1
50015.76421177098	49972.003997967855	1
50023.18025509173	50021.946337078094	1
50018.59998385447	50046.10939816784	1
50024.49145458831	50048.361053349734	1
50027.96768645589	50018.67507933076	1
49984.103508888205	50026.16360305962	1
50008.64941372551	49980.414539485224	1
50004.84799062594	50049.46323632457	1
49975.85755944276	50025.34689281636	1
50020.54643994093	49973.75325335153	1
49991.981134418624	50049.372574393594	1
49975.52982924943	50057.214812714294	1
49999.76508631348	50055.29855671679	1
49987.34870480889	50053.14862975975	1
50049.64906104109	50021.15604975543	1
49978.832551024025	49995.49987460621	1
49994.24744096562	50002.436666634145	1
50041.559989919246	50024.484883282166	1
50024.509817771075	50057.16936425276	1
49985.77863785204	49995.785835254166	1
50023.473838058904	50053.082229145555	1
50018.471080184034	50054.73432553213	1
49984.34654703712	50039.78349016228	1
50010.44653450555	50060.48034283662	1
49974.92272434465	49993.04961716879	1
50013.49859279	50060.36701570415	1
50000.68235707739	49972.80266990026	1
49999.57336199796	49978.64547652637	1
49978.024990562284	50051.63143268958	1
50038.050467051165	49996.62531087514	1
50033.58281717518	50064.217064836426	1
49970.80933732344	50055.8457240047	1
50045.90313693344	50022.27988565956	1
49986.262146484005	50054.955507402716	1
50032.39474771596	49964.89536938578	1
50034.298846964186	50041.53708837645	1
50035.3318445406	49968.4954457841	1
49994.833820890446	50025.63765259385	1
49994.11472603872	49989.75270964842	1
49971.888303740765	50040.13109737906	1
49994.964543416216	50037.077311562694	1
49983.208820555796	50058.40511426835	1
50003.09927514726	50015.61696870687	1
49981.16260943393	50030.74885534917	1
50022.442305908095	50039.1794470393	1
49998.551440962845	50039.12684221852	1
50037.02105196704	50036.3954781769	1
50021.783216047144	49986.424098988835	1
49979.3722410788	50046.47475216418	1
49980.2528170917	50049.629016106664	1
49984.91760369037	50034.567324730146	1
49998.64282914508	49980.914726847666	1
50005.722897634485	50065.126971276644	1
50027.167630062715	49983.11743124074	1
49980.92424090256	49983.71265986942	1
50021.37342150047	50050.23276077861	1
49994.271186679885	49983.883766652085	1
49973.63768791919	50063.99653548624	1
49973.47288625536	50059.82472246155	1
50029.73187931361	49996.429301968805	1
49973.5653084588	50066.61150277778	1
50013.406638280176	49977.06763797026	1
49993.21518514253	50041.93084710131	1
50031.9039346501	50045.64686390895	1
50033.45701423525	50033.555918021986	1
50001.77887539613	49993.01549495185	1
49978.65815378367	50067.275841856914	1
49969.357712150566	50040.284050485454	1
49971.61207247126	50050.86676550278	1
49992.16476656647	50052.98113897141	1
49975.79585651075	50005.11425390687	1
49992.99340182794	50060.61831467828	1
50026.51778633495	49970.22903047676	1
50008.311215661575	50051.688367120594	1
50049.67916224318	50025.25781283892	1
49987.87605479042	50069.336414003476	1
50053.70603308871	50009.98614358645	1
49981.36558910293	50044.903123951575	1
49990.76203002992	50061.787028690895	1
