# Supplementary material for: Abundant Topological Outliers in Social Media Data and Their Effect on Spatial Analysis
Source: PLoS One. 2016 Sep 9;11(9):e0162360. doi: 10.1371/journal.pone.0162360 (PMC5017681; doi:10.1371/journal.pone.0162360)
Supplement: S6 Dataset — See the respective attached file. (ZIP) [file pone.0162360.s006.zip › S6_overlap_swl/clust_20_29.csv]

50000.0	50000.0	0
50001.1199382742	50005.597232803535	0
50010.474073703306	50004.538835650805	0
49992.59330351276	50005.30010366702	0
49998.97978393994	50002.81568248988	0
49995.94433854478	50000.283501054924	0
49992.110046690934	49994.960676135706	0
50001.69172750674	49994.57444040063	0
50004.089583240035	50002.88217446919	0
49995.22015105517	50008.609882115925	0
50002.55073404207	49993.56360799795	0
49986.072168127575	49997.04184594443	0
50003.188169777386	50009.9058963167	0
50012.27525783438	49992.819765352564	0
50012.262513774476	49989.354148040744	0
49998.02118867848	50008.80627001903	0
49993.557594313854	50006.23561640466	0
49997.38944128892	50001.35532493175	0
49993.74842547102	50014.75506549149	0
49998.23968503435	50005.27065217079	0
50003.22125142318	50000.026961999516	0
50002.66845612155	50016.014489106456	0
49996.2912684585	50003.40999236742	0
49993.86713806728	50000.48736039716	0
50002.18471612465	50002.01162544507	0
49992.171524388265	50006.56961401369	0
50009.77186363497	49998.33913800016	0
49990.12856972812	50008.3087286591	0
49992.75834275438	49999.61132553548	0
50000.612712480484	49996.66863853376	0
49996.93869881451	50007.42426954709	0
49990.9573124268	49998.74455680348	0
49995.12813021465	50012.34964490406	0
49987.132816399535	50000.77841298042	0
49995.04622939411	50001.254507425205	0
49996.3518189633	49998.69148218202	0
49994.72286757851	50006.43666481398	0
50004.991603808936	50007.81247139701	0
49998.28891676479	49997.763041664824	0
50002.11006087792	50008.18226655358	0
49997.144179930016	49989.940910198144	0
49990.216027359624	50003.557911732714	0
50004.8382996796	49999.67581012021	0
50009.729321556355	49988.228197133496	0
50000.199954210955	50007.84356371471	0
49984.868450241316	50001.72764928467	0
50005.25378396498	49991.44544110929	0
50012.19437814406	50000.390381149926	0
49988.04893344996	49995.904611826896	0
50000.97171294396	50001.87618615546	0
50003.16859701153	50001.34186794273	0
49996.8205400242	50002.39747857786	0
50016.35653848915	49987.25542234889	0
50006.096174901984	50010.23095889712	0
49993.33550236973	49997.9139297533	0
50011.19002934476	50002.36431250059	0
49998.45984931102	50006.65695684455	0
50019.87468519033	49983.95720550682	0
50006.448840401084	49997.32346873195	0
50003.483634122094	50006.1099987375	0
50000.35234659256	50010.71421082459	0
50020.92058148781	49993.51767071989	0
50008.47578298118	49985.24545972329	0
50012.97116378821	49991.6961769247	0
49993.74796506671	49992.427417029416	0
49991.82516773376	49992.694590956104	0
50010.8124938929	49998.028114249224	0
49987.955751149355	49997.770027754355	0
49991.724628069634	50000.06228921305	0
49995.80643166333	50013.468969971	0
49993.380375235734	50016.55980591119	0
49991.201634813246	50005.408821551166	0
50004.525946402624	49989.78947725459	0
50007.720378466904	50000.492135651875	0
49992.7685793167	50011.0280228053	0
49987.159758849266	49996.84261681274	0
50014.02574978567	49996.18798372425	0
49984.32643570934	50004.57184983245	0
50019.639648138225	49988.9067237791	0
49989.4997473447	50007.36039035869	0
50013.91997383251	50009.37214947754	0
50004.58622819102	49995.15801530333	0
50005.85271576996	49989.50522008991	0
50015.47921159886	50003.75857515637	0
49996.39937650525	49993.39036016212	0
50001.0647897504	50004.010292953724	0
49986.027487069885	50006.27634010284	0
49987.260876982415	49991.042278530156	0
49999.78395213294	50006.223143715055	0
50005.5951472911	50002.242531785334	0
49994.95863623795	49990.98932230843	0
49995.970214808425	50011.21575680999	0
49998.74724789229	50000.301414385256	0
49995.76262299148	50005.347803119126	0
49985.78393825049	50003.32292956534	0
50007.42877995727	50004.03245223129	0
49992.96622310832	50014.11763760789	0
49994.55499953395	50010.948281901576	0
49983.915535437955	49992.4110437863	0
50008.8660950074	49978.749708719544	0
50013.7990956949	50003.00902758653	0
50008.5066603574	49980.605440097264	0
49999.61536353447	50001.38011543159	0
49999.92720012225	49999.00146537139	0
49984.44548889699	49998.69683486348	0
50002.482884739184	50003.040579738794	0
50016.024045681486	49994.94398923562	0
50003.36648616504	50004.322037109174	0
49988.738161772046	50017.689027507506	0
50003.539439997585	50008.933367662175	0
49994.49256234436	50019.33132076997	0
50005.85319903553	50016.693436037065	0
50002.48134869301	50006.34512799061	0
49993.523880528526	49996.86229670025	0
49988.034997579	50012.957727244124	0
50020.71389257763	49981.778924319464	0
49995.38804044498	49997.158702901135	0
50013.95022191785	49997.89115681875	0
49984.13772326518	49991.42872524563	0
50003.58552550782	50019.3121430576	0
49989.91037830248	49997.47012205967	0
50012.09890688885	50009.91283746573	0
49998.36748406831	49993.20199538089	0
49989.127843465685	49996.61911019781	0
49982.65034680979	49999.834836403585	0
49996.56500742211	49994.747294359564	0
49985.379552577164	50000.53127187064	0
50017.09675845898	49993.71089669888	0
50021.41356700267	50010.70370059395	0
49982.40342955259	49994.328994020594	0
50016.4869019828	49980.40359262994	0
50023.71775476843	50012.20330780786	0
50005.64968115003	49995.160253301765	0
49973.871359122015	49999.93485576274	0
49991.04769969644	50018.64712142673	0
49999.68945811258	49989.69377801033	0
50024.16967004485	49998.373773470084	0
50002.22080701014	49996.583511445446	0
49981.3376436746	49994.9974062802	0
49984.137410919924	50006.137292454296	0
49996.130313645284	50019.87582555533	0
49984.51107861298	49990.24442534623	0
50006.568329781825	49987.41605597233	0
50001.265128160514	50015.41691763768	0
49994.71701353506	50015.249262662495	0
49984.049094679925	50002.930402503676	0
50007.33751108774	49981.8758819164	0
49990.53033617756	50001.14600459991	0
50016.78128835845	49973.40706114249	0
49993.95433979805	49991.08775145235	0
50020.50775026029	49998.11343636441	0
50000.36685129092	49992.305125517465	0
50025.412902998294	49985.28219532157	0
50011.811277040055	50005.8423952594	0
50005.650122642444	50018.556061829826	0
50000.10513937223	50004.37368352619	0
49997.312147224504	49999.09697793524	0
50007.98935284791	49996.53957427053	0
50002.08677570072	50010.85949233453	0
49986.699023909634	49994.97925279905	0
49985.61698965447	49991.72042149556	0
49982.103822344194	50003.015963724676	0
50017.46227211739	50006.10305446117	0
49995.381477958945	50002.40666228191	0
50011.97582092875	49999.282779231835	0
50008.063404920314	50009.83952207464	0
50013.46450656	49984.93900585626	0
49991.29771770397	50013.528169385616	0
49990.72512365944	50014.788818904555	0
49988.34248722313	50003.84700004693	0
49978.86050890926	50004.459502539525	0
49992.91864707092	50012.72445101887	0
50001.84787568867	49990.60674350676	0
50004.63839490317	50017.67334490595	0
49985.1248169725	50007.29216522827	0
49993.17341765991	49987.23628058628	0
49993.857411968136	50017.57636704799	0
50019.0152945883	49986.98070871417	0
49998.41475540304	49991.03758824367	0
49972.09249794468	50008.2640976498	0
49993.10918587191	50001.86801828644	0
49993.00955253663	50003.3707764521	0
49984.194173076576	50018.57796040268	0
49988.37111772968	49985.660734294215	0
50001.68402032854	50019.222658424515	0
50001.185520989595	50017.05278349851	0
49989.66815837991	49993.68744920904	0
50004.177711652395	49985.70662376911	0
50018.82869206279	49999.52190675685	0
49985.443533641	49996.21552947299	0
50016.38826833475	50012.74464866587	0
50017.914900136435	49980.502944041815	0
50014.39181755627	50017.85709331672	0
50018.95202462218	49985.56744633257	0
49997.36448100937	50005.91903864351	0
50018.96796534248	50005.16627708392	0
50011.90539425546	49988.111134330444	0
49996.546614288876	49996.795399916264	0
49963.08142993959	50006.26759739082	0
50008.2356600962	50002.43606836597	0
49998.63921899667	49988.79814231758	0
50005.75242938296	50004.17089970687	0
49998.376769049384	50010.6689754653	0
50008.42442695799	49998.31820524386	0
50004.508050526805	49983.47349690265	0
49987.17050041002	49988.9025554235	0
50009.18109265108	49992.22014886556	0
50004.879056196725	49986.61034885251	0
50014.915422483675	49977.07720187199	0
49990.130907603474	50004.80258105486	0
49984.6703277626	49988.74133172314	0
50007.52672577151	50012.93686597503	0
50003.49650970437	50012.38108186982	0
49989.06725250327	50015.3378129636	0
50024.98456411381	50006.06013812308	0
49991.80368593366	49990.462414806636	0
50000.77352016364	49989.79042744623	0
49988.90719015552	50002.71719901248	0
49984.039032220186	49996.676878046324	0
50012.847622088455	49998.36249454505	0
50006.350126348494	49990.98155319997	0
49991.05034624591	50004.198767952716	0
50011.88431427771	50008.83624177822	0
49985.19374747098	50005.49928007464	0
49984.81310954273	50026.06287728749	0
50006.21977860447	50012.16129787784	0
49986.47489642977	49999.4317940804	0
49980.36605421916	50000.95789397295	0
49994.234345594574	49999.2532348494	0
49987.04825099607	50001.832824486286	0
49991.43071227722	49984.226381594905	0
50000.695373251256	50020.70674782014	0
49977.13180553174	50003.37505285267	0
49988.62903234035	50005.177123215675	0
49979.89567759436	50002.4937618266	0
50008.01262186424	49983.679359629714	0
50030.579860834	49998.08369322793	0
50003.089884360816	49981.16884909539	0
50024.37014218025	49982.08487044395	0
49983.90656666351	50026.928564756556	0
49964.314383131496	50014.1377602163	0
49993.20228802501	50009.89883245395	0
49988.35846928065	49994.74515624361	0
49974.56068759045	50004.79214296714	0
50014.41609705478	49979.75520468273	0
49991.174539429005	50006.969037631694	0
49989.155636819094	50000.54506709529	0
49982.544533415894	50024.606837722065	0
49994.92587873124	49988.20647099332	0
49991.308890379405	50009.11640038469	0
50011.281064215545	49984.921503686244	0
49989.75789397745	49987.457219427255	0
50008.221414162435	50012.20209665073	0
50013.621088465676	49978.83287026756	0
49985.19186980337	49992.980264506536	0
49992.32125134785	49989.032611767434	0
50014.674771463535	49999.908761826504	0
49997.68841019571	49983.69681048847	0
50015.382964093515	49974.88611401902	0
49974.646961190396	49999.20360856275	0
49993.622733056916	50004.394124466075	0
49996.18215660206	49990.57420118714	0
49990.531939051354	50002.542578106964	0
49995.628193938675	49992.49588250879	0
50021.47129342551	49969.80051040332	0
49963.43332412238	50009.15111641512	0
50005.631109868045	49981.978888305464	0
50016.42316313038	50001.98515059546	0
49980.96052567742	50020.686115295306	0
50014.72496783221	49986.0471516237	0
49983.5417594323	49995.75678905932	0
49993.07010199822	50029.18300593349	0
49997.88200827209	49991.896996510884	0
49982.946899317554	50009.619161594186	0
50002.15424062545	50000.4773237086	0
49991.00394052615	49996.04070296146	0
50031.56106314288	50012.96897761344	0
50026.88381878394	49996.47826587183	0
49984.03994023804	49986.15198562376	0
49987.28963664043	50020.60062188324	0
50013.90791418998	50004.26976645357	0
49983.08076631143	49991.201045514004	0
50022.11073926888	49967.124204367305	0
50010.73215520759	49996.40090077004	0
49996.054670956706	50006.56227185395	0
49995.70387124523	49986.98770630229	0
50007.941107878476	50018.039088252415	0
50002.0192275201	49982.59943772668	0
49992.05158923507	50010.26029829259	0
50027.93304776287	50005.78420573993	0
49982.89182072447	49989.6455582383	0
49998.64668225386	50018.43203433023	0
50013.62737578455	49989.94661316443	0
49993.08509566163	49988.31637596258	0
49989.81805414489	49991.931824775784	0
49997.76086401288	49987.90124568716	0
49988.69996163046	50009.713207319626	0
49985.80025773397	50018.196075051266	0
49984.54357744596	49987.1594216123	0
50006.59958761954	49972.297102456854	0
49984.82793631655	50022.262719026876	0
50009.686765035396	50012.49651623412	0
50005.67540109913	49998.77026419197	0
49998.76553220897	50009.60097154551	0
49991.720902063105	50001.874151299206	0
49995.344981691764	50003.769781086085	0
50000.779533303816	50006.55995037668	0
50003.69493811055	49982.743629087825	0
50002.270752389726	49997.78815897597	0
50027.570700147895	49993.28160735885	0
49976.52404899746	49992.70823713537	0
49998.92765844171	49982.472509075604	0
49994.93953583841	49994.87526102259	0
50009.450371016355	49984.56460257237	0
49988.154083484755	49999.52040214659	0
49999.394387052766	50014.98009375397	0
49978.547517703526	50000.09883902086	0
49977.2653315401	50000.844206454574	0
49998.90667228046	50008.20905964552	0
49991.6637407009	49985.60237193076	0
49996.812852085255	49991.85268425626	0
50010.361860965386	50000.785222744336	0
50015.982394048064	50025.712936463955	0
49980.52196003663	49992.07084033371	0
50031.62064003572	50018.88854821377	0
50008.9961750777	49996.41672377975	0
49987.61931332246	50006.2850009189	0
49976.108964526924	49990.178279804175	0
50023.926871643285	49997.28176746767	0
50019.938527361184	49994.309713364564	0
50000.35731265099	50002.84047830652	0
49993.60333916049	50007.42141270693	0
50023.25337906322	49995.00581889214	0
50002.075911878404	50005.261111667336	0
49991.96428640682	50014.48773082656	0
49985.479854508725	50004.39257273865	0
49980.523275281885	50010.645308643936	0
50001.43088150619	49983.63567861773	0
50010.12290986445	50002.12243553688	0
49967.36856159413	50003.35500522987	0
50002.53163693798	49987.2817417695	0
49958.51475070698	50007.728524315105	0
50011.38108761024	50001.03297300693	0
49981.69861163078	49992.37124347021	0
49989.76191395739	49999.01550114256	0
50010.464523219016	49992.24245972176	0
50026.519101309525	50000.02798517489	0
50012.28382736543	49984.83474359573	0
49989.42265260656	49983.96844532203	0
49984.23840069896	49997.66761618687	0
49985.550927108794	49986.82666453693	0
50021.497478391924	49994.63200883348	0
50019.51522702777	50003.991941070715	0
49997.68469127628	49986.69892490847	0
50017.52555436652	50007.437281765255	0
49996.923835170724	50009.65263753655	0
49980.798506964515	49985.652067432005	0
50017.90091994998	49982.2521155558	0
49990.37161102477	50017.07697390062	0
49988.90511406528	49992.75445658593	0
50017.32112340442	49965.353068070195	0
49991.01257760791	50023.468584741226	0
50025.8875906799	49994.35984820899	0
49986.1918187451	50023.68497230164	0
50013.15743500942	49983.78458207533	0
49992.8456436454	49993.0203413024	0
49979.75815741602	50012.571960582	0
50009.70308924862	49979.83589096704	0
49985.30046070793	50021.08763342582	0
49978.359205601315	50034.878715319064	0
49990.92884580327	50011.163169812375	0
50007.772940196795	50007.064996400484	0
49985.22103137368	50016.08668389368	0
50009.59707490614	49993.95697076497	0
50017.70003800679	50001.97785272779	0
49983.797748258876	50023.64017913821	0
49990.26735697697	50010.258346329596	0
49987.64568629228	49992.33821425586	0
49988.52793226814	49987.91776019862	0
49991.20423086804	50029.989168432476	0
50026.25973034724	50010.5650833099	0
49982.16330270223	49998.10186605435	0
50007.13541309917	50007.95622569247	0
49983.95748989525	50010.98829389653	0
49962.45221143677	50007.2760570099	0
50012.1000044754	49996.95407723872	0
50021.052185858316	49972.64330460891	0
49984.3085518675	50009.58683887556	0
49993.510659247964	49989.892241724825	0
50011.752156646566	50004.78944145074	0
49983.52563494623	50001.75016082405	0
49978.460538100626	49997.75242771528	0
50014.52143088854	49988.22950508876	0
50018.24137458081	49990.739344225905	0
49972.37989154419	50007.14160963748	0
50006.63472878829	49999.431527854525	0
50016.01207628755	50007.56525634756	0
49992.159033924385	49975.903792794095	0
50016.99256930141	49996.1277298885	0
50004.48312201096	50016.53523623439	0
50003.73362658861	50014.7511990841	0
49974.63211839188	49979.516263068035	0
50001.48585664339	49987.945459319424	0
50021.840174437224	49996.55115787979	0
49994.03666699587	50020.72279787452	0
50020.94362840362	50003.47457288229	0
49998.62700416022	50014.24645452575	0
49995.17512210399	50016.79463493951	0
50005.23037043188	50011.73729598273	0
49971.37117085837	49989.47221639413	0
49981.521518297865	49999.23994426472	0
49965.42437354049	50013.05953711824	0
50008.834474853866	50007.65616359565	0
50000.22266364497	49982.341419794524	0
50021.85104569774	50002.35034673412	0
49981.560701735485	49996.23068757506	0
50012.74701363594	49985.80192002436	0
49971.80503375848	49991.85551823733	0
50011.263172707324	50007.67989684717	0
49997.842192490825	49995.525909340686	0
49994.00690011958	50013.24210864979	0
49986.9534427898	50008.40761073288	0
49983.36103802528	50033.88309737791	0
50021.35608252024	49989.69815647043	0
49988.97845850354	49998.21097134659	0
49994.642367226574	49977.56378857998	0
50003.55488727248	50010.91109031009	0
49974.81667358894	50002.99823491594	0
50012.0645759029	50012.10464978939	0
49987.68602979314	50010.93503302086	0
50007.17280957686	49992.3085541642	0
49981.705499678246	50015.11060490018	0
49996.69556881796	50014.109138468055	0
49998.64670998637	49980.67626758387	0
50019.10045114579	49976.023584512244	0
50017.45835616199	49985.36377514416	0
49970.33294685764	50009.780079539814	0
49982.3735722141	50017.46739492288	0
50006.68958436496	49994.526210000105	0
50018.734070250706	49989.80705437178	0
50002.46857216815	49986.06925098604	0
50022.675958277854	49992.05708802764	0
50022.926585169895	50001.64972110677	0
49983.52862677752	50014.963717433006	0
49998.90581301964	49994.84596139951	0
50005.79092528655	50014.775009063815	0
50000.22661360575	49988.81757789523	0
49980.74425647727	49996.82260257941	0
49971.55135378028	49993.170189732235	0
49964.134354578964	50010.02551413979	0
50012.74411197212	50007.99878332312	0
49990.74377587022	49973.90298912179	0
49985.28964060534	50013.18698399553	0
50002.94614847365	50024.81554806511	0
50018.25121765347	50010.052068038465	0
49989.67279102292	50031.185116729364	0
50024.78778113604	50000.02968615381	0
49957.10144021539	50006.30757505217	0
50004.91798427541	50013.10522473025	0
49997.73721727142	50000.206776466686	0
49987.073785197594	49981.08982656079	0
49968.0433233723	50010.0828608519	0
50012.324460548836	49995.737823114214	0
49973.49292689296	50018.279391364136	0
49987.24555378543	50029.79294837929	0
49998.130607358624	49976.53703077404	0
50007.75675174732	49991.20943177642	0
49995.458395374444	49999.14344184725	0
50010.742096311136	49993.331644497855	0
49985.84573346792	49985.809309381766	0
50000.266877230206	50025.833258622944	0
50015.02347028834	50012.069686554314	0
49999.98576549963	50017.1888278349	0
49994.20623659825	50009.09252126425	0
50002.60633630994	50028.573161161155	0
49983.685760399516	49994.434229655286	0
49997.98413692526	49973.09937067709	0
50010.56374303187	50009.418935307316	0
50010.08479905599	50015.411645682536	0
49981.765431604974	50026.49109198164	0
50008.58410835759	49981.64823307443	0
49984.49931009959	50029.64027167754	0
50007.61917516849	50005.81807298415	0
49954.76580966707	50007.702943843884	0
49998.27241309566	49978.57915551045	0
50022.54566981191	49987.258173264716	0
50005.091519311456	50006.0974021464	0
50033.204334621514	50008.87278491397	0
49975.961106071736	50033.7681879828	0
50008.89909742184	50018.638205887495	0
50013.46930471949	49988.41976209015	0
50015.209385585105	50013.91423486294	0
50022.0337844933	49980.9584175392	0
49989.67638337026	50018.303126039296	0
50025.83946226305	49991.62136154643	0
50020.63370337653	50014.81552965945	0
50007.67840103903	49995.493720252845	0
49968.685987238656	50012.365807529546	0
50010.842442392815	49988.60160661161	0
49997.47090266504	49980.29339993033	0
50069.45709511258	50078.50841877971	19
50046.291592476926	50087.470827543024	19
50034.852502984475	50111.511055276445	19
50028.977464838565	50135.67538137775	19
50097.02453936643	50073.6704721084	19
50057.52247033017	50059.714197294496	19
50056.54023956253	50114.23284691068	19
50091.24390414919	50052.65197334363	19
50056.6386788304	50140.14524915639	19
50043.73720401056	50156.46831168926	19
50110.52164746469	50031.21978832676	19
50003.01267707938	50125.28186887895	19
49979.223286652275	50118.234021746684	19
50135.55497495748	50034.55446714917	19
50006.3446209633	50151.82350507292	19
49989.848540898296	50100.76794881904	19
50016.229690476044	50092.1579016491	19
49963.87381270762	50105.025753752365	19
50076.73154895902	50105.23601319937	19
49983.32320641001	50073.89257963181	19
50120.722535711495	50056.58653780161	19
50161.19520689321	50040.96472956956	19
50106.742694700435	50011.51471397972	19
49941.12863373429	50102.59913569605	19
50090.423164587104	50123.341448019266	19
50042.87564520644	50179.161507290875	19
50023.40696096985	50072.78801545727	19
50185.042617575346	50032.04976175081	19
49940.38042225487	50074.01602015339	19
50128.68351524707	50077.38510905159	19
50145.626460184685	50098.764902539944	19
50063.12462194519	50162.52722374308	19
50148.31244071938	50069.00742618402	19
50011.11433122724	50055.175318473026	19
49964.033877203154	50137.14619789103	19
50173.64820988314	50008.44485176119	19
50031.45784357703	50047.163868212796	19
49982.73062164499	50145.42744773984	19
49999.722751528745	50171.19343628071	19
50143.06292342939	50008.716770930005	19
50025.63559610566	50165.7243794899	19
50124.476453980635	50106.466716653864	19
50078.66648242793	50006.36651790258	19
49960.994628182605	50079.79007424668	19
50125.008698072335	49995.31855479945	19
50148.40919266071	49979.599005787626	19
50068.77096653218	50035.450415377905	19
49917.19785322157	50115.07425473333	19
49939.07025694636	50125.46867831155	19
50020.1243647021	50189.8292783825	19
49943.72527524539	50048.079339954566	19
49931.01209758869	50029.468798194976	19
50188.64464328168	49985.84665305952	19
49918.012787157466	50064.71347849397	19
50081.03107923335	50148.554915577515	19
50209.99909452107	50024.680789990816	19
50181.067109206	50055.75873046697	19
49905.88906965819	50133.68921793413	19
49963.727104852645	50027.75069088642	19
49991.122935976455	50052.386557643586	19
49938.99525801255	50003.364861560476	19
50142.165495639994	49959.56810233964	19
50201.32661397984	50075.77176192228	19
49907.10247273066	50159.01204110805	19
49903.58456035478	50079.12440456907	19
49885.49021798435	50167.84583865665	19
49912.28110739017	50013.108937907855	19
49910.33726659442	50180.441657905205	19
49921.122266426384	50095.42285744513	19
49903.1203575417	50043.39974016583	19
49921.15980274387	50197.92539208627	19
50107.539938065056	49984.32217988383	19
49931.36914636745	50148.07685011244	19
50166.98805774009	49944.9512484548	19
50229.75964859546	50070.434962334475	19
50143.059503882265	49933.96403948358	19
50123.51355384717	49968.417114575896	19
50015.787916002366	50216.47443686736	19
50040.6978253638	50217.84664604829	19
49883.757318674114	50144.72243284611	19
49960.992604319916	50158.52184398406	19
50173.40882971277	50106.944531896064	19
49951.06218652976	50184.663745906415	19
49958.382185598806	50208.183210875635	19
49930.759828215036	50175.272463723435	19
49896.51646106087	50204.58816094167	19
49962.39709836464	50057.74931623436	19
50107.60809876972	50138.76067653595	19
50166.96552681445	50131.68762835812	19
50096.82047454049	50162.31801498636	19
50227.81338968018	50041.845043484485	19
49986.6590027727	50194.205750185036	19
50156.01573332733	50158.26687743294	19
50120.35635640471	49943.75308333383	19
50178.927218186844	49965.29778304201	19
49894.620267572514	50100.08718102653	19
50043.388571052456	50022.6212698617	19
50125.99617808197	49919.39308790962	19
50177.76749546998	50148.63813377181	19
50065.426329131136	50216.49659930897	19
50088.39505873551	50226.12811399717	19
50149.75239933428	49906.18706226388	19
50172.50714791672	49892.85947574654	19
50110.4415827897	50219.763873585456	19
50129.357072335246	50154.06633869183	19
50103.71271515519	50107.980456075464	19
50088.83226417849	50203.72261314582	19
49947.69060967247	50234.35561109914	19
50202.11572387363	50051.61956693293	19
50250.91042582324	50081.905033972325	19
50129.47315043124	49895.522168004274	19
50176.236337233684	49916.959239933465	19
49993.5098997505	50220.687980850926	19
50099.85860811584	50186.374653962914	19
49857.899320807664	50133.52412156019	19
49989.38839960547	50027.43327750417	19
49869.6948548252	50107.97397780238	19
50027.98121438957	50238.39801605226	19
50061.51089606044	50192.064575746204	19
50181.39103889221	50172.200362360454	19
50187.58902713541	49935.86320986231	19
49875.320216856955	50082.15166089541	19
50175.653188170545	50191.54943012609	19
50199.4910856903	49918.11217126715	19
50208.877695286385	49940.962217962224	19
50252.49382400546	50051.71776710757	19
50083.21067425032	50246.73598475547	19
50062.64309847231	50258.972172733564	19
50148.29678935979	50120.78308633626	19
50192.147313993344	50118.76050870377	19
50078.12813393286	50282.81111455054	19
50273.104431012485	50045.061556166445	19
49984.950556938944	50006.46499228284	19
50094.46675544144	49956.21811065467	19
50053.5239924249	49997.22465098965	19
50211.71613440632	49978.35877447077	19
49860.10391418449	50065.84646981892	19
50205.44384305768	50098.12420550359	19
49852.25913620298	50085.544408670336	19
50207.2329370514	49897.79725827621	19
50201.92396299958	49872.98233930094	19
50103.05183068159	50243.106307706454	19
50193.6646240343	49849.00207972923	19
49850.46665832304	50047.3695475138	19
50179.70151899145	49824.27951550903	19
50196.44898747174	50196.587259361484	19
49880.471313448084	50224.351623305694	19
49995.21506122087	49987.72314261172	19
50080.79450658151	50177.85469021016	19
49886.183426081414	50059.47113130742	19
50002.17846191647	50244.18348718281	19
50228.98933405438	49940.18725021042	19
49952.582525930964	49979.8091081106	19
49908.81538241742	50222.072828618744	19
50200.87549004701	50144.73700510935	19
50167.29283114255	50085.94802546388	19
50157.95376005631	49840.10248072806	19
50054.90781360817	49969.78387089994	19
50021.352725474106	50020.90940162159	19
49839.10547671161	50068.67164636743	19
50188.01629507606	49803.72456556472	19
50207.64765985097	49827.35977304972	19
50209.82038387444	49999.149475525126	19
49973.0245638492	49987.553165771176	19
50034.90095501778	49949.37707048373	19
49935.55765613718	49967.46510688922	19
49968.50564177364	50237.38024060346	19
49842.71364907008	50156.42969436696	19
50009.246602940504	50269.164434898405	19
50228.037395011626	49965.0354534443	19
50090.52721232781	50300.49962610131	19
50217.209754267285	49852.52013787279	19
50231.02669852478	50003.15364171463	19
50009.49977135638	50004.714312608456	19
50032.32450210749	49985.66370763818	19
49989.348103557946	49964.89778258421	19
50170.79243478677	49858.59423391826	19
49820.797516124185	50056.70205389774	19
50146.03534623871	49880.001333143606	19
50294.07207592175	50034.06943956335	19
50268.25103012896	50064.55956852954	19
50221.15201307345	50115.84281711011	19
50231.2285088159	50091.99268153293	19
49889.05503173522	50028.77332239149	19
49916.22788401556	49955.43411355348	19
49983.898778787	49941.87577580271	19
50155.90986690471	50187.093096299206	19
49844.1990646963	50107.91050109177	19
50087.480483976484	49931.36864979222	19
49834.183151007324	50132.897777513404	19
50203.055263723145	50170.48915892005	19
50093.186727035114	50265.58072711433	19
49819.396556412925	50101.756423836654	19
50162.82161938084	50209.14702947659	19
50011.965921505114	49943.31227216342	19
49837.66147400034	50182.927308881066	19
50258.55380573841	49994.408364840056	19
50081.81458353416	49978.26808683719	19
50136.19379536615	49856.341624826506	19
49808.795904665945	50129.42700262852	19
49826.15566913161	50032.1141127417	19
50121.225319995436	49871.16610495901	19
50268.18300209614	50023.965099592046	19
50287.49072792196	50075.86563806798	19
50191.745038907626	50218.271266618714	19
50151.86407060059	49818.56654354131	19
50236.24758320054	49832.00513688581	19
50120.12024171371	49839.04906650278	19
49981.71191044506	50260.28817017951	19
49806.158218632874	50152.08241883945	19
50210.67086101886	50229.338201043436	19
49936.63083257948	50258.55589739378	19
50267.60426078963	50104.15299001149	19
49865.64976590839	50185.927496728356	19
49887.179958616696	50122.70940180397	19
49873.21664598582	50248.87613240247	19
50258.169146814165	49827.00023638594	19
49868.6188699942	50025.702180816894	19
49810.03263644479	50081.058291411915	19
50272.288913506745	49845.632414359425	19
50061.83948223452	49942.10058192013	19
50168.74778018222	49791.2534552441	19
50135.86236481186	50187.15034638465	19
50069.37757473643	50314.79282223822	19
49952.987297291016	49948.67214301423	19
50133.25058838032	50215.94637418234	19
50227.199525927426	49892.442415647456	19
50253.97778514648	49899.36247542377	19
50250.92262732143	49851.605979832086	19
49854.940478580975	50235.05362911254	19
50221.9148941037	49812.62920770971	19
49953.77449727071	50273.25022139899	19
50090.67773400779	50325.08816499876	19
50276.95115570737	49914.22087942834	19
49938.15461161555	50216.01943841018	19
50127.39875314293	50130.33355326498	19
50294.32365205834	49841.44218719955	19
50311.27902180197	50019.70089518945	19
49896.544950134194	49965.87178444911	19
49803.047232448625	50039.823048683014	19
50109.82172166791	50280.18643255731	19
50107.07820456998	50338.601649193246	19
49824.546331420206	50166.50274382261	19
50225.65619211306	49785.04526568744	19
50284.75345198283	49935.39115709677	19
50317.20680248966	49829.05917272565	19
50295.854391891444	49863.53034529991	19
50282.41661190716	50120.30277128183	19
50055.84630570502	50237.49331766701	19
50268.56317885471	49870.04047791578	19
50201.932745345286	49960.60612005542	19
50135.78323818474	50282.901026682186	19
50130.84247341512	50308.587832835816	19
49838.155912110225	50015.95131371805	19
50322.88250308199	50038.24118342623	19
50282.9989848345	49819.61634857986	19
50218.89624518485	50156.61043851412	19
49975.76202638722	50173.20482439284	19
50125.79236038104	50265.54370149833	19
50202.80506058298	50247.768254220704	19
50144.61061176915	50140.74346233626	19
50274.30033139878	49890.645565490486	19
49891.34238693062	50005.85454235654	19
50104.988118205336	49904.91772894078	19
50306.57999226544	50116.3967505877	19
50297.18958216053	49794.97999946766	19
50260.81937622765	50124.23786702783	19
50243.1924613477	49806.29892189832	19
50298.48536433863	49885.99424574397	19
50324.54341827105	50064.76892795834	19
50186.68126199541	49779.40056030799	19
50233.28854215592	50240.48846761248	19
50170.18095482387	49762.43292261743	19
49901.0831091376	50244.504311967234	19
50244.156126032925	49978.85588593943	19
50269.21687201596	49799.91879793167	19
50219.31370895976	50211.11504421525	19
50116.733704771665	50169.61636066449	19
49911.43583891696	49987.18407474562	19
49835.8163819954	50224.067794133996	19
50332.83074743708	50085.5620827125	19
49956.135517888186	50300.03112296748	19
50316.10794223844	49906.08112118087	19
50328.04704195334	49998.83184913347	19
50111.70897882108	50315.66412784553	19
49999.143807727414	49926.138440498806	19
50315.44199034295	49870.6175161396	19
49931.72391941461	49941.307096719785	19
49783.04254125328	50138.47863993992	19
50263.313250032385	49961.696987828705	19
49856.01608529541	50214.61149238238	19
50128.89288034129	50331.020097780194	19
50343.263911308604	49976.952942727	19
49895.156043996336	49937.144533360166	19
49780.993108723414	50161.47378445715	19
50242.60719966848	50112.502063663014	19
50233.21491967731	49912.217013691676	19
50125.48573495704	50242.184098083286	19
49877.167997068966	49988.30702762972	19
50359.38738740184	49958.32109341462	19
50146.08659975105	49782.045137658795	19
50252.13663051904	49781.06405384988	19
50212.106582350825	49766.83203960137	19
49777.559691663475	50044.57168871925	19
50238.241495499045	49762.48974115583	19
50051.70457311317	50283.747430343574	19
50346.1543168957	50054.4150866715	19
50006.0724351992	50291.29548112865	19
50181.119318675796	50237.135900321606	19
49864.94122789688	50156.04155975999	19
49799.76133837347	50105.75054149515	19
49967.45774492402	49924.880918120114	19
50305.45467390897	50088.732587098195	19
50321.33271982959	50132.913075256576	19
49785.99051007089	50020.15234978332	19
50319.070583030356	49929.241920563036	19
50295.28594698276	49769.92212905344	19
50330.66541585937	49845.00669371229	19
49978.61320282921	50300.055448261315	19
50284.10281097896	50011.16730744563	19
50249.09867213526	49740.023213043445	19
49787.374135682134	49997.18855881099	19
50093.88863934088	50356.7359194133	19
49974.05175133854	49903.053220642985	19
50351.50884846513	50102.64353954325	19
49978.039035040245	49878.05149460889	19
50312.082802953075	49978.920831170064	19
50147.86549238954	50319.45775515193	19
50155.23397494585	50270.565947967414	19
50376.29114831785	50100.253322338925	19
50150.07147990374	50246.20325345682	19
50155.024615401475	50291.962282764296	19
50250.66654209472	49923.57035085734	19
50309.1609810173	50158.46728553598	19
49755.489689119146	50031.23138891684	19
49753.55211049796	50056.4839934919	19
50104.39695158481	49820.44934678849	19
49898.11495631061	49911.48551748173	19
50022.02558310873	49912.54555166092	19
49862.66589251553	49968.34010551237	19
50316.67531365109	49951.52819817386	19
50296.91306742425	50139.13458676945	19
49792.687313824514	50066.30283388471	19
50117.19558794859	50362.52845036558	19
50037.91762243036	50257.35316964191	19
50354.940014443775	50029.29424587956	19
49820.95645751081	50197.838153426055	19
50384.675249301145	49946.55185062013	19
50183.72483838965	49741.89899707683	19
49913.497534962466	50265.03804153179	19
50039.1478203988	49900.38131487471	19
50048.453572259714	49919.304973942926	19
50233.77652081878	50131.95791152361	19
50159.43379468834	49739.82250812175	19
50084.21370728699	49898.083460607544	19
50350.27245202797	49998.94296435563	19
49804.02347973879	50172.03504912351	19
50338.162519855396	49890.7532486904	19
50237.06880387181	50263.143146190654	19
50025.233927012036	50283.640790638376	19
49943.65094700108	50323.7846720093	19
50281.302239642595	49987.66525613003	19
50222.84121395733	49732.91588170241	19
49841.18473206141	50256.87870222723	19
50334.21231322939	50154.19524485359	19
50336.296177234704	49945.370753053074	19
50253.96859130268	50227.037566270694	19
50254.55368226881	50249.03377049602	19
49874.232376521184	49910.47421497923	19
50088.84448896151	50026.76106278579	19
49771.22118747779	50104.918746972086	19
50247.88454809086	50029.81805616395	19
49935.511062095335	50290.9490478796	19
50366.17287417401	49933.35522413309	19
50139.763581201245	50362.99094543288	19
50389.26405432081	49922.85861604497	19
50354.64917047191	50145.44425198109	19
50353.64272193	49838.638610345115	19
50063.82838306212	49895.3930001031	19
50170.823644833195	50255.71309076626	19
50100.38798501257	50379.62942169931	19
50364.52469746037	49980.49591558498	19
50339.08617830061	49821.76743157653	19
49760.22639517265	50159.198598024464	19
49752.22125050264	50093.476686014685	19
50386.47353898494	49973.86949201765	19
50247.530658004805	50207.35673474536	19
50102.37250563049	49878.84485404746	19
50164.66860430172	50357.86320576084	19
50377.68486839832	49824.35584420162	19
49857.34904918203	50001.88175921608	19
49996.16669203655	49894.692259354386	19
49840.77164514456	49952.40438859429	19
50235.343334757425	50171.36847296118	19
50249.013743366784	50148.47940593384	19
50265.38977357047	50169.95971637732	19
49817.817691823024	49948.76554099434	19
49754.594321755125	50132.927074027	19
49808.90666187913	49967.22651134177	19
50079.974497043535	49861.83932385592	19
49998.707775314106	50313.24621718243	19
50025.528992784646	49884.6146088416	19
50361.09205835162	49895.6687552074	19
49819.71277842945	50262.550570899846	19
49959.969519548125	50005.681534208314	19
50412.811945846355	49967.071638751295	19
50084.213417334104	49835.138692040004	19
50062.24691329994	50342.178588357274	19
49760.010242587196	50004.615805103305	19
50141.27764999331	49760.398772779976	19
50203.35865038338	49721.32436367811	19
49776.781818554904	50082.956914889706	19
50372.79594489699	50071.78087079527	19
50379.65313281036	50143.757868879635	19
50277.1626994507	50149.22946615608	19
50318.98645543619	49806.78317950127	19
50218.07546773786	50187.410069198464	19
49772.60795444422	50189.167760475175	19
49822.11463796444	49922.8468509795	19
49851.473502537265	49901.62687702593	19
50038.47998029436	50354.93319235143	19
50337.50523158203	49864.83404381122	19
49864.245138495964	49940.05302995059	19
50128.81800304698	50380.745855739886	19
50363.79146471406	49799.39515208196	19
50378.9669478704	50044.18676305462	19
49784.05938827346	49972.973279598606	19
49734.112004964525	49992.6567995102	19
50349.95968688902	49920.22469693367	19
49831.46126251461	49974.67946008168	19
50244.10790345154	49878.674545906186	19
50304.16471800838	50058.61764056217	19
50387.67231207204	49803.79570744526	19
49860.528970075175	50266.756926933005	19
49724.94867282256	50017.4585012055	19
50407.93297938705	49903.49072417229	19
50414.46529701602	49882.49051152963	19
49896.48921748915	49888.34954753317	19
50020.671977881	49861.33189234671	19
50341.992611468966	50126.878447003524	19
50283.89221619555	49962.43032844992	19
49734.12427155944	50128.89209971753	19
49808.081622144666	50016.37485835848	19
50404.21603891413	50030.79984342367	19
49842.929241136386	49879.50775382353	19
50397.89610123927	50093.13297074181	19
49703.9880616349	50027.196036119	19
49821.61367635932	49872.0784433624	19
50389.06887357892	49895.69074951205	19
49796.28463302528	50192.134179228764	19
50398.62210038146	49780.64381914256	19
49957.27710329024	49887.92301420047	19
50076.89630782126	50395.60522139838	19
49740.87794359836	50148.75546361032	19
50039.40905756948	50381.67403319416	19
49684.53882794134	50011.460742475516	19
49924.94023659909	49888.08441863975	19
49915.86302204051	50304.73942139285	19
49898.454929882864	50291.046595421925	19
49709.39852325737	49979.64800384465	19
50024.73494322388	50333.2818977768	19
50149.277623120564	50398.63514634389	19
50417.62571395494	49788.05750991749	19
50303.05071284888	50185.62624327175	19
50115.45752076617	49762.05469890887	19
50394.70086738348	50065.292303015245	19
50379.84388339565	49762.54701553046	19
50116.43526154268	49800.81810954585	19
49869.73888414264	49878.70322157445	19
49765.07958122242	49979.97178513409	19
49809.26686321104	49989.9423542551	19
49679.797981112424	50032.25311070398	19
49915.41017333905	49929.05494199688	19
50430.17216317616	50028.09419971695	19
50098.69870996532	50400.21693468282	19
50110.57400467852	50417.67160786427	19
50404.137386872375	49754.315803743324	19
50405.2464344945	49993.06679483547	19
50416.66264133574	49855.75665691203	19
49720.44314932749	50154.05016583402	19
50122.36359237454	49741.06342181218	19
49978.50063448794	50330.43068970507	19
50278.736279601915	50234.36132897089	19
50269.408727604445	50192.96858999156	19
50017.562876615026	50362.36440734358	19
50056.753444961425	49846.81215273079	19
49731.15367511577	50103.580858906076	19
49803.92896610814	49854.6444201418	19
50183.16014931975	50343.55277866524	19
49819.784106665655	49901.59634374072	19
50167.59039255751	49988.977854421435	19
49795.37615167526	49926.368979308114	19
50299.109183540175	50231.184322909285	19
50280.374445129244	50214.197954522904	19
50394.98157478154	50011.75313023064	19
50320.74657502915	49781.60658918383	19
50222.88886730786	49704.56017552499	19
50096.80551349124	49793.07913779377	19
49796.11756472862	49947.91755056961	19
50040.39254285185	50308.14481247077	19
