# Supplementary material for: Abundant Topological Outliers in Social Media Data and Their Effect on Spatial Analysis
Source: PLoS One. 2016 Sep 9;11(9):e0162360. doi: 10.1371/journal.pone.0162360 (PMC5017681; doi:10.1371/journal.pone.0162360)
Supplement: S6 Dataset — See the respective attached file. (ZIP) [file pone.0162360.s006.zip › S6_overlap_swl/clust_21_30.csv]

50000.0	50000.0	0
50001.1199382742	50005.597232803535	0
50010.474073703306	50004.538835650805	0
49992.59330351276	50005.30010366702	0
49998.97978393994	50002.81568248988	0
49995.94433854478	50000.283501054924	0
49992.110046690934	49994.960676135706	0
50001.69172750674	49994.57444040063	0
50004.089583240035	50002.88217446919	0
49995.22015105517	50008.609882115925	0
50002.55073404207	49993.56360799795	0
49986.072168127575	49997.04184594443	0
50003.188169777386	50009.9058963167	0
50012.27525783438	49992.819765352564	0
50012.262513774476	49989.354148040744	0
49998.02118867848	50008.80627001903	0
49993.557594313854	50006.23561640466	0
49997.38944128892	50001.35532493175	0
49993.74842547102	50014.75506549149	0
49998.23968503435	50005.27065217079	0
50003.22125142318	50000.026961999516	0
50002.66845612155	50016.014489106456	0
49996.2912684585	50003.40999236742	0
49993.86713806728	50000.48736039716	0
50002.18471612465	50002.01162544507	0
49992.171524388265	50006.56961401369	0
50009.77186363497	49998.33913800016	0
49990.12856972812	50008.3087286591	0
49992.75834275438	49999.61132553548	0
50000.612712480484	49996.66863853376	0
49996.93869881451	50007.42426954709	0
49990.9573124268	49998.74455680348	0
49995.12813021465	50012.34964490406	0
49987.132816399535	50000.77841298042	0
49995.04622939411	50001.254507425205	0
49996.3518189633	49998.69148218202	0
49994.72286757851	50006.43666481398	0
50004.991603808936	50007.81247139701	0
49998.28891676479	49997.763041664824	0
50002.11006087792	50008.18226655358	0
49997.144179930016	49989.940910198144	0
49990.216027359624	50003.557911732714	0
50004.8382996796	49999.67581012021	0
50009.729321556355	49988.228197133496	0
50000.199954210955	50007.84356371471	0
49984.868450241316	50001.72764928467	0
50005.25378396498	49991.44544110929	0
50012.19437814406	50000.390381149926	0
49988.04893344996	49995.904611826896	0
50000.97171294396	50001.87618615546	0
50003.16859701153	50001.34186794273	0
49996.8205400242	50002.39747857786	0
50016.35653848915	49987.25542234889	0
50006.096174901984	50010.23095889712	0
49993.33550236973	49997.9139297533	0
50011.19002934476	50002.36431250059	0
49998.45984931102	50006.65695684455	0
50019.87468519033	49983.95720550682	0
50006.448840401084	49997.32346873195	0
50003.483634122094	50006.1099987375	0
50000.35234659256	50010.71421082459	0
50020.92058148781	49993.51767071989	0
50008.47578298118	49985.24545972329	0
50012.97116378821	49991.6961769247	0
49993.74796506671	49992.427417029416	0
49991.82516773376	49992.694590956104	0
50010.8124938929	49998.028114249224	0
49987.955751149355	49997.770027754355	0
49991.724628069634	50000.06228921305	0
49995.80643166333	50013.468969971	0
49993.380375235734	50016.55980591119	0
49991.201634813246	50005.408821551166	0
50004.525946402624	49989.78947725459	0
50007.720378466904	50000.492135651875	0
49992.7685793167	50011.0280228053	0
49987.159758849266	49996.84261681274	0
50014.02574978567	49996.18798372425	0
49984.32643570934	50004.57184983245	0
50019.639648138225	49988.9067237791	0
49989.4997473447	50007.36039035869	0
50013.91997383251	50009.37214947754	0
50004.58622819102	49995.15801530333	0
50005.85271576996	49989.50522008991	0
50015.47921159886	50003.75857515637	0
49996.39937650525	49993.39036016212	0
50001.0647897504	50004.010292953724	0
49986.027487069885	50006.27634010284	0
49987.260876982415	49991.042278530156	0
49999.78395213294	50006.223143715055	0
50005.5951472911	50002.242531785334	0
49994.95863623795	49990.98932230843	0
49995.970214808425	50011.21575680999	0
49998.74724789229	50000.301414385256	0
49995.76262299148	50005.347803119126	0
49985.78393825049	50003.32292956534	0
50007.42877995727	50004.03245223129	0
49992.96622310832	50014.11763760789	0
49994.55499953395	50010.948281901576	0
49983.915535437955	49992.4110437863	0
50008.8660950074	49978.749708719544	0
50013.7990956949	50003.00902758653	0
50008.5066603574	49980.605440097264	0
49999.61536353447	50001.38011543159	0
49999.92720012225	49999.00146537139	0
49984.44548889699	49998.69683486348	0
50002.482884739184	50003.040579738794	0
50016.024045681486	49994.94398923562	0
50003.36648616504	50004.322037109174	0
49988.738161772046	50017.689027507506	0
50003.539439997585	50008.933367662175	0
49994.49256234436	50019.33132076997	0
50005.85319903553	50016.693436037065	0
50002.48134869301	50006.34512799061	0
49993.523880528526	49996.86229670025	0
49988.034997579	50012.957727244124	0
50020.71389257763	49981.778924319464	0
49995.38804044498	49997.158702901135	0
50013.95022191785	49997.89115681875	0
49984.13772326518	49991.42872524563	0
50003.58552550782	50019.3121430576	0
49989.91037830248	49997.47012205967	0
50012.09890688885	50009.91283746573	0
49998.36748406831	49993.20199538089	0
49989.127843465685	49996.61911019781	0
49982.65034680979	49999.834836403585	0
49996.56500742211	49994.747294359564	0
49985.379552577164	50000.53127187064	0
50017.09675845898	49993.71089669888	0
50021.41356700267	50010.70370059395	0
49982.40342955259	49994.328994020594	0
50016.4869019828	49980.40359262994	0
50023.71775476843	50012.20330780786	0
50005.64968115003	49995.160253301765	0
49973.871359122015	49999.93485576274	0
49991.04769969644	50018.64712142673	0
49999.68945811258	49989.69377801033	0
50024.16967004485	49998.373773470084	0
50002.22080701014	49996.583511445446	0
49981.3376436746	49994.9974062802	0
49984.137410919924	50006.137292454296	0
49996.130313645284	50019.87582555533	0
49984.51107861298	49990.24442534623	0
50006.568329781825	49987.41605597233	0
50001.265128160514	50015.41691763768	0
49994.71701353506	50015.249262662495	0
49984.049094679925	50002.930402503676	0
50007.33751108774	49981.8758819164	0
49990.53033617756	50001.14600459991	0
50016.78128835845	49973.40706114249	0
49993.95433979805	49991.08775145235	0
50020.50775026029	49998.11343636441	0
50000.36685129092	49992.305125517465	0
50025.412902998294	49985.28219532157	0
50011.811277040055	50005.8423952594	0
50005.650122642444	50018.556061829826	0
50000.10513937223	50004.37368352619	0
49997.312147224504	49999.09697793524	0
50007.98935284791	49996.53957427053	0
50002.08677570072	50010.85949233453	0
49986.699023909634	49994.97925279905	0
49985.61698965447	49991.72042149556	0
49982.103822344194	50003.015963724676	0
50017.46227211739	50006.10305446117	0
49995.381477958945	50002.40666228191	0
50011.97582092875	49999.282779231835	0
50008.063404920314	50009.83952207464	0
50013.46450656	49984.93900585626	0
49991.29771770397	50013.528169385616	0
49990.72512365944	50014.788818904555	0
49988.34248722313	50003.84700004693	0
49978.86050890926	50004.459502539525	0
49992.91864707092	50012.72445101887	0
50001.84787568867	49990.60674350676	0
50004.63839490317	50017.67334490595	0
49985.1248169725	50007.29216522827	0
49993.17341765991	49987.23628058628	0
49993.857411968136	50017.57636704799	0
50019.0152945883	49986.98070871417	0
49998.41475540304	49991.03758824367	0
49972.09249794468	50008.2640976498	0
49993.10918587191	50001.86801828644	0
49993.00955253663	50003.3707764521	0
49984.194173076576	50018.57796040268	0
49988.37111772968	49985.660734294215	0
50001.68402032854	50019.222658424515	0
50001.185520989595	50017.05278349851	0
49989.66815837991	49993.68744920904	0
50004.177711652395	49985.70662376911	0
50018.82869206279	49999.52190675685	0
49985.443533641	49996.21552947299	0
50016.38826833475	50012.74464866587	0
50017.914900136435	49980.502944041815	0
50014.39181755627	50017.85709331672	0
50018.95202462218	49985.56744633257	0
49997.36448100937	50005.91903864351	0
50018.96796534248	50005.16627708392	0
50011.90539425546	49988.111134330444	0
49996.546614288876	49996.795399916264	0
49963.08142993959	50006.26759739082	0
50008.2356600962	50002.43606836597	0
49998.63921899667	49988.79814231758	0
50005.75242938296	50004.17089970687	0
49998.376769049384	50010.6689754653	0
50008.42442695799	49998.31820524386	0
50004.508050526805	49983.47349690265	0
49987.17050041002	49988.9025554235	0
50009.18109265108	49992.22014886556	0
50004.879056196725	49986.61034885251	0
50014.915422483675	49977.07720187199	0
49990.130907603474	50004.80258105486	0
49984.6703277626	49988.74133172314	0
50007.52672577151	50012.93686597503	0
50003.49650970437	50012.38108186982	0
49989.06725250327	50015.3378129636	0
50024.98456411381	50006.06013812308	0
49991.80368593366	49990.462414806636	0
50000.77352016364	49989.79042744623	0
49988.90719015552	50002.71719901248	0
49984.039032220186	49996.676878046324	0
50012.847622088455	49998.36249454505	0
50006.350126348494	49990.98155319997	0
49991.05034624591	50004.198767952716	0
50011.88431427771	50008.83624177822	0
49985.19374747098	50005.49928007464	0
49984.81310954273	50026.06287728749	0
50006.21977860447	50012.16129787784	0
49986.47489642977	49999.4317940804	0
49980.36605421916	50000.95789397295	0
49994.234345594574	49999.2532348494	0
49987.04825099607	50001.832824486286	0
49991.43071227722	49984.226381594905	0
50000.695373251256	50020.70674782014	0
49977.13180553174	50003.37505285267	0
49988.62903234035	50005.177123215675	0
49979.89567759436	50002.4937618266	0
50008.01262186424	49983.679359629714	0
50030.579860834	49998.08369322793	0
50003.089884360816	49981.16884909539	0
50024.37014218025	49982.08487044395	0
49983.90656666351	50026.928564756556	0
49964.314383131496	50014.1377602163	0
49993.20228802501	50009.89883245395	0
49988.35846928065	49994.74515624361	0
49974.56068759045	50004.79214296714	0
50014.41609705478	49979.75520468273	0
49991.174539429005	50006.969037631694	0
49989.155636819094	50000.54506709529	0
49982.544533415894	50024.606837722065	0
49994.92587873124	49988.20647099332	0
49991.308890379405	50009.11640038469	0
50011.281064215545	49984.921503686244	0
49989.75789397745	49987.457219427255	0
50008.221414162435	50012.20209665073	0
50013.621088465676	49978.83287026756	0
49985.19186980337	49992.980264506536	0
49992.32125134785	49989.032611767434	0
50014.674771463535	49999.908761826504	0
49997.68841019571	49983.69681048847	0
50015.382964093515	49974.88611401902	0
49974.646961190396	49999.20360856275	0
49993.622733056916	50004.394124466075	0
49996.18215660206	49990.57420118714	0
49990.531939051354	50002.542578106964	0
49995.628193938675	49992.49588250879	0
50021.47129342551	49969.80051040332	0
49963.43332412238	50009.15111641512	0
50005.631109868045	49981.978888305464	0
50016.42316313038	50001.98515059546	0
49980.96052567742	50020.686115295306	0
50014.72496783221	49986.0471516237	0
49983.5417594323	49995.75678905932	0
49993.07010199822	50029.18300593349	0
49997.88200827209	49991.896996510884	0
49982.946899317554	50009.619161594186	0
50002.15424062545	50000.4773237086	0
49991.00394052615	49996.04070296146	0
50031.56106314288	50012.96897761344	0
50026.88381878394	49996.47826587183	0
49984.03994023804	49986.15198562376	0
49987.28963664043	50020.60062188324	0
50013.90791418998	50004.26976645357	0
49983.08076631143	49991.201045514004	0
50022.11073926888	49967.124204367305	0
50010.73215520759	49996.40090077004	0
49996.054670956706	50006.56227185395	0
49995.70387124523	49986.98770630229	0
50007.941107878476	50018.039088252415	0
50002.0192275201	49982.59943772668	0
49992.05158923507	50010.26029829259	0
50027.93304776287	50005.78420573993	0
49982.89182072447	49989.6455582383	0
49998.64668225386	50018.43203433023	0
50013.62737578455	49989.94661316443	0
49993.08509566163	49988.31637596258	0
49989.81805414489	49991.931824775784	0
49997.76086401288	49987.90124568716	0
49988.69996163046	50009.713207319626	0
49985.80025773397	50018.196075051266	0
49984.54357744596	49987.1594216123	0
50006.59958761954	49972.297102456854	0
49984.82793631655	50022.262719026876	0
50009.686765035396	50012.49651623412	0
50005.67540109913	49998.77026419197	0
49998.76553220897	50009.60097154551	0
49991.720902063105	50001.874151299206	0
49995.344981691764	50003.769781086085	0
50000.779533303816	50006.55995037668	0
50003.69493811055	49982.743629087825	0
50002.270752389726	49997.78815897597	0
50027.570700147895	49993.28160735885	0
49976.52404899746	49992.70823713537	0
49998.92765844171	49982.472509075604	0
49994.93953583841	49994.87526102259	0
50009.450371016355	49984.56460257237	0
49988.154083484755	49999.52040214659	0
49999.394387052766	50014.98009375397	0
49978.547517703526	50000.09883902086	0
49977.2653315401	50000.844206454574	0
49998.90667228046	50008.20905964552	0
49991.6637407009	49985.60237193076	0
49996.812852085255	49991.85268425626	0
50010.361860965386	50000.785222744336	0
50015.982394048064	50025.712936463955	0
49980.52196003663	49992.07084033371	0
50031.62064003572	50018.88854821377	0
50008.9961750777	49996.41672377975	0
49987.61931332246	50006.2850009189	0
49976.108964526924	49990.178279804175	0
50023.926871643285	49997.28176746767	0
50019.938527361184	49994.309713364564	0
50000.35731265099	50002.84047830652	0
49993.60333916049	50007.42141270693	0
50023.25337906322	49995.00581889214	0
50002.075911878404	50005.261111667336	0
49991.96428640682	50014.48773082656	0
49985.479854508725	50004.39257273865	0
49980.523275281885	50010.645308643936	0
50001.43088150619	49983.63567861773	0
50010.12290986445	50002.12243553688	0
49967.36856159413	50003.35500522987	0
50002.53163693798	49987.2817417695	0
49958.51475070698	50007.728524315105	0
50011.38108761024	50001.03297300693	0
49981.69861163078	49992.37124347021	0
49989.76191395739	49999.01550114256	0
50010.464523219016	49992.24245972176	0
50026.519101309525	50000.02798517489	0
50012.28382736543	49984.83474359573	0
49989.42265260656	49983.96844532203	0
49984.23840069896	49997.66761618687	0
49985.550927108794	49986.82666453693	0
50021.497478391924	49994.63200883348	0
50019.51522702777	50003.991941070715	0
49997.68469127628	49986.69892490847	0
50017.52555436652	50007.437281765255	0
49996.923835170724	50009.65263753655	0
49980.798506964515	49985.652067432005	0
50017.90091994998	49982.2521155558	0
49990.37161102477	50017.07697390062	0
49988.90511406528	49992.75445658593	0
50017.32112340442	49965.353068070195	0
49991.01257760791	50023.468584741226	0
50025.8875906799	49994.35984820899	0
49986.1918187451	50023.68497230164	0
50013.15743500942	49983.78458207533	0
49992.8456436454	49993.0203413024	0
49979.75815741602	50012.571960582	0
50009.70308924862	49979.83589096704	0
49985.30046070793	50021.08763342582	0
49978.359205601315	50034.878715319064	0
49990.92884580327	50011.163169812375	0
50007.772940196795	50007.064996400484	0
49985.22103137368	50016.08668389368	0
50009.59707490614	49993.95697076497	0
50017.70003800679	50001.97785272779	0
49983.797748258876	50023.64017913821	0
49990.26735697697	50010.258346329596	0
49987.64568629228	49992.33821425586	0
49988.52793226814	49987.91776019862	0
49991.20423086804	50029.989168432476	0
50026.25973034724	50010.5650833099	0
49982.16330270223	49998.10186605435	0
50007.13541309917	50007.95622569247	0
49983.95748989525	50010.98829389653	0
49962.45221143677	50007.2760570099	0
50012.1000044754	49996.95407723872	0
50021.052185858316	49972.64330460891	0
49984.3085518675	50009.58683887556	0
49993.510659247964	49989.892241724825	0
50011.752156646566	50004.78944145074	0
49983.52563494623	50001.75016082405	0
49978.460538100626	49997.75242771528	0
50014.52143088854	49988.22950508876	0
50018.24137458081	49990.739344225905	0
49972.37989154419	50007.14160963748	0
50006.63472878829	49999.431527854525	0
50016.01207628755	50007.56525634756	0
49992.159033924385	49975.903792794095	0
50016.99256930141	49996.1277298885	0
50004.48312201096	50016.53523623439	0
50003.73362658861	50014.7511990841	0
49974.63211839188	49979.516263068035	0
50001.48585664339	49987.945459319424	0
50021.840174437224	49996.55115787979	0
49994.03666699587	50020.72279787452	0
50020.94362840362	50003.47457288229	0
49998.62700416022	50014.24645452575	0
49995.17512210399	50016.79463493951	0
50005.23037043188	50011.73729598273	0
49971.37117085837	49989.47221639413	0
49981.521518297865	49999.23994426472	0
49965.42437354049	50013.05953711824	0
50008.834474853866	50007.65616359565	0
50000.22266364497	49982.341419794524	0
50021.85104569774	50002.35034673412	0
49981.560701735485	49996.23068757506	0
50012.74701363594	49985.80192002436	0
49971.80503375848	49991.85551823733	0
50011.263172707324	50007.67989684717	0
49997.842192490825	49995.525909340686	0
49994.00690011958	50013.24210864979	0
49986.9534427898	50008.40761073288	0
49983.36103802528	50033.88309737791	0
50021.35608252024	49989.69815647043	0
49988.97845850354	49998.21097134659	0
49994.642367226574	49977.56378857998	0
50003.55488727248	50010.91109031009	0
49974.81667358894	50002.99823491594	0
50012.0645759029	50012.10464978939	0
49987.68602979314	50010.93503302086	0
50007.17280957686	49992.3085541642	0
49981.705499678246	50015.11060490018	0
49996.69556881796	50014.109138468055	0
49998.64670998637	49980.67626758387	0
50019.10045114579	49976.023584512244	0
50017.45835616199	49985.36377514416	0
49970.33294685764	50009.780079539814	0
49982.3735722141	50017.46739492288	0
50006.68958436496	49994.526210000105	0
50018.734070250706	49989.80705437178	0
50002.46857216815	49986.06925098604	0
50022.675958277854	49992.05708802764	0
50022.926585169895	50001.64972110677	0
49983.52862677752	50014.963717433006	0
49998.90581301964	49994.84596139951	0
50005.79092528655	50014.775009063815	0
50000.22661360575	49988.81757789523	0
49980.74425647727	49996.82260257941	0
49971.55135378028	49993.170189732235	0
49964.134354578964	50010.02551413979	0
50012.74411197212	50007.99878332312	0
49990.74377587022	49973.90298912179	0
49985.28964060534	50013.18698399553	0
50002.94614847365	50024.81554806511	0
50018.25121765347	50010.052068038465	0
49989.67279102292	50031.185116729364	0
50024.78778113604	50000.02968615381	0
49957.10144021539	50006.30757505217	0
50004.91798427541	50013.10522473025	0
49997.73721727142	50000.206776466686	0
49987.073785197594	49981.08982656079	0
49968.0433233723	50010.0828608519	0
50012.324460548836	49995.737823114214	0
49973.49292689296	50018.279391364136	0
49987.24555378543	50029.79294837929	0
49998.130607358624	49976.53703077404	0
50007.75675174732	49991.20943177642	0
49995.458395374444	49999.14344184725	0
50010.742096311136	49993.331644497855	0
49985.84573346792	49985.809309381766	0
50000.266877230206	50025.833258622944	0
50015.02347028834	50012.069686554314	0
49999.98576549963	50017.1888278349	0
49994.20623659825	50009.09252126425	0
50002.60633630994	50028.573161161155	0
49983.685760399516	49994.434229655286	0
49997.98413692526	49973.09937067709	0
50010.56374303187	50009.418935307316	0
50010.08479905599	50015.411645682536	0
49981.765431604974	50026.49109198164	0
50008.58410835759	49981.64823307443	0
49984.49931009959	50029.64027167754	0
50007.61917516849	50005.81807298415	0
49954.76580966707	50007.702943843884	0
49998.27241309566	49978.57915551045	0
50022.54566981191	49987.258173264716	0
50005.091519311456	50006.0974021464	0
50033.204334621514	50008.87278491397	0
49975.961106071736	50033.7681879828	0
50008.89909742184	50018.638205887495	0
50013.46930471949	49988.41976209015	0
50015.209385585105	50013.91423486294	0
50022.0337844933	49980.9584175392	0
49989.67638337026	50018.303126039296	0
50025.83946226305	49991.62136154643	0
50020.63370337653	50014.81552965945	0
50007.67840103903	49995.493720252845	0
49968.685987238656	50012.365807529546	0
50010.842442392815	49988.60160661161	0
49997.47090266504	49980.29339993033	0
50082.8364281496	50169.74009148283	20
50058.4358072664	50178.22798032781	20
50100.48625525847	50148.13020261369	20
50039.08205164171	50165.25099238447	20
50074.72384884257	50194.78850978228	20
50069.82343345163	50218.86626006877	20
50064.67267679974	50151.0621576405	20
50049.79248338788	50129.659945023646	20
50112.72742016369	50127.34876637736	20
50024.37041380208	50120.67913240166	20
50003.645912784894	50112.657606986046	20
50071.6639079265	50123.97968380786	20
50115.246522009154	50164.783026394485	20
50136.94848794261	50149.450615122245	20
50158.10216966732	50145.57821571941	20
50103.27800962202	50188.73266621178	20
50048.78276993873	50211.97518178435	20
50161.10331745549	50167.37412362493	20
49980.20773835173	50115.264963322596	20
50093.32719050296	50231.02718279863	20
50158.26956908112	50196.00702482393	20
50182.40129322338	50158.449886144495	20
50166.307727347856	50117.86314029919	20
49984.41723840549	50093.6687244201	20
50093.295249062954	50111.151724494644	20
50132.11027389322	50188.942588406695	20
49954.6090243923	50124.56036620258	20
49986.95448443875	50068.10582129438	20
50128.18976052367	50218.58472810732	20
50112.287099555804	50092.1022683386	20
49963.66592581091	50056.07035283334	20
50046.09790250519	50107.504174128146	20
50148.99943837245	50098.222050566124	20
49962.86468193885	50149.36231350971	20
50136.418589495224	50125.51572014156	20
50162.94564255429	50079.84157851542	20
49961.74783291065	50097.93630003882	20
50141.26859180931	50073.38055511985	20
49935.46941051205	50060.05925333266	20
50009.84925504871	50073.96563729984	20
50024.71316517192	50194.81802695419	20
50004.84203991328	50208.594799546	20
50038.99093359858	50067.79096257502	20
50191.54714388109	50132.28869802081	20
50040.06179751061	50041.01156180445	20
50002.24809474859	50181.38904982755	20
50026.91294526722	50221.17858265903	20
50188.52525137132	50092.313904267125	20
50164.307630141	50054.44529496512	20
50016.458116235866	50095.627632388	20
50005.11280166849	50229.84327880514	20
50220.1207700118	50136.75420093328	20
49998.73065318942	50135.08458529133	20
50173.851775645824	50034.455083396424	20
50062.702002663034	50073.744103447454	20
50152.361586552164	50032.70846924769	20
50019.30471772887	50054.332550377745	20
50141.70772733695	50013.84813931675	20
50099.326532543266	50072.034314954195	20
50083.28127018608	50257.7723520979	20
50066.46586211755	50100.533294379085	20
49911.41382995107	50054.416021846504	20
49913.774970537626	50031.48919968255	20
50064.39050251955	50024.037338174705	20
50240.01716518082	50123.166844121115	20
50021.74209331986	50244.5229641498	20
50057.421200787576	50249.48986670566	20
49990.542343167835	50155.33174591137	20
49933.98681252853	50141.5076418009	20
50161.803082483464	49995.55922705279	20
49941.202171332836	50027.99168119109	20
50199.57799052672	50028.85238601134	20
50119.382232487034	49996.837564904694	20
50065.29730152578	49998.99939050358	20
50093.92827185332	49992.99414406125	20
50206.784401447796	50158.314011743125	20
49984.036085126194	50034.299884990105	20
50019.862117026394	50020.3122342368	20
49979.902671929616	50197.99485373331	20
50214.406318334	50046.23772644932	20
49994.60805488063	50013.05403859906	20
50103.54595180922	50017.106652612514	20
50081.45457048614	50083.61973529669	20
49909.36943204794	50004.80368839408	20
49925.086012047235	50115.63278311438	20
50179.13768327443	50185.70059882848	20
50106.08619389446	50045.74365389435	20
49940.42437230475	50099.50571525859	20
49917.44246981336	50086.96407520835	20
49907.6980398242	50132.38574444169	20
50227.44752497303	50026.12196008804	20
50085.36077420372	49971.73452906936	20
49911.1796772759	50154.05636434659	20
50171.35977196353	50216.216311493146	20
50188.55309586185	50005.43212912031	20
49968.319550558736	50220.99780168731	20
50206.12607864768	50180.04218542403	20
50071.76821051296	50280.35680116559	20
50102.12920040472	49955.38285610544	20
50210.05430183082	50087.62583117848	20
50113.33736608767	49930.76602727085	20
50139.09688050719	49922.43259693433	20
49898.487165591454	50097.14604208057	20
50189.31424177465	50058.959154438235	20
50157.23546975097	49941.56819321549	20
49980.55019326062	50176.77624115932	20
50223.35198772931	50192.36375273758	20
49936.54114633123	49993.872826547304	20
49944.598491381774	50168.7758956932	20
50017.62463752671	50156.46005916291	20
50137.52393060117	49894.12110935092	20
49919.57863452252	49974.91730713533	20
50246.23940190398	50206.04975203899	20
50039.06719368286	50265.92763728322	20
49948.57533713921	50078.60311714017	20
50245.487640729094	50233.88417610994	20
50254.85157408019	50031.18985608618	20
50044.749353746156	50289.42697880503	20
49955.95597863194	50196.66160132414	20
49890.68610435682	50036.68978461407	20
50016.48050998109	50265.56526432897	20
50280.006787400605	50044.99142311395	20
49944.52434224643	49971.86601399932	20
49933.808248557456	50211.815156710174	20
50117.285343591684	49873.65779850992	20
50214.06099834529	50001.97004421689	20
50131.89735765855	49957.2641276751	20
50235.93134686164	50050.80855493643	20
50053.306217634345	49973.99094535828	20
50160.84007536676	50236.35900656241	20
50098.276402136165	49852.04903570431	20
50042.278487445066	50010.6832879156	20
50133.53477785691	50247.79956577583	20
49970.91504212742	50013.43355211474	20
49977.210399909396	49993.34573820595	20
50069.50049954343	50050.146822582785	20
50237.01454448081	50083.861145853116	20
49879.25621675079	50055.97829507609	20
50086.59579804581	50037.71050614913	20
50066.450263382794	49956.49272807057	20
50109.50350821021	49903.52170546612	20
49991.54294910168	50257.54534082554	20
49933.42779191811	50239.080878020104	20
49895.34456107923	49983.82775829114	20
50256.775945323396	50099.67409026609	20
50257.68692324971	50067.68650010023	20
50086.792133931456	49906.53486799075	20
50225.30746799639	50218.527087439	20
50081.61217479244	50302.51056267013	20
50134.76634758965	50269.88898398299	20
49874.577073466244	50001.759444615134	20
50167.850074866474	49970.28425712814	20
50255.6254288722	50182.08476501298	20
49968.96666486765	50243.78531590714	20
50102.99104689878	50320.91338557474	20
50228.027814194254	50168.09881651061	20
50086.64541719267	49931.54617042447	20
50285.295844587345	50185.83888935883	20
50094.153524386114	50208.73276901358	20
50286.99094529237	50021.7644290538	20
50189.126923002885	49983.5297529173	20
50298.87919749638	50207.763709933395	20
50035.938357506784	50313.237718607226	20
50021.17013421362	50287.1221721027	20
49966.9389897566	49957.368082277084	20
50130.96731982555	50298.26559153972	20
49999.19986627972	49980.630688588084	20
50115.35502979777	49828.12657256937	20
49914.59401216248	50200.708788509044	20
50064.027796231196	50318.39487317014	20
50248.15414467271	50004.74160265145	20
50305.967002253856	50051.874620524475	20
50153.21286711534	50301.91510581839	20
49988.899498635576	49961.716420161596	20
50252.46800078604	50159.930895639314	20
50306.4712904516	50187.50566957387	20
50202.49210064116	49962.39268244298	20
50139.05157045681	49820.78039771356	20
50293.1682531899	50069.43058824948	20
50180.77372436615	49940.25490477286	20
49949.963420918204	49933.21172627441	20
49974.71962101464	49934.18332943415	20
49914.9677917869	50260.6651705697	20
50105.603185413165	50264.370698776554	20
50270.606307464936	50201.00322772844	20
50133.67552475954	49980.09410831368	20
49924.490435982996	49945.40668611464	20
50033.78680775668	50339.350094524605	20
50096.474896151034	49811.92334414312	20
50192.992775135965	50219.221729258265	20
50128.98174005275	49853.84116888291	20
50070.366561043054	49848.828907497984	20
49996.34661859912	49935.692748206246	20
50178.78523351143	50311.68844765518	20
50013.83778978555	50349.57886035985	20
50207.00498493656	50112.792670890776	20
49892.68469701953	50275.98010867958	20
50125.01507809956	50323.59297268343	20
50021.54761576884	49951.4600525978	20
50187.67942107588	50292.00255494908	20
50189.545020716156	50265.79552078262	20
50187.52223005612	50241.15806230005	20
50053.92902280663	49825.38835693662	20
50288.389649511046	50230.81171628829	20
49879.03933614583	50251.33754365163	20
50273.49833722067	50000.52235068418	20
50105.211842502555	50291.07084197156	20
50167.0647068638	50263.77763494611	20
50328.4684051773	50049.56628828772	20
49861.22543969325	50268.513286011235	20
50029.24936206563	49977.79618041984	20
50155.09626360965	50325.657975767186	20
50088.74589121556	49879.35838782979	20
50227.350113538945	50104.699690512956	20
50155.08798111596	49856.06513210516	20
50235.99974050802	49977.59256747801	20
50171.04325485796	49832.53367866367	20
50055.23738301649	50341.95497195292	20
49872.23414296228	50084.288573327285	20
50067.04661800754	49802.421315824344	20
50224.934981961436	49953.45703200604	20
50043.699057672384	49806.95567537882	20
49989.682177748444	49915.06226804759	20
50276.39020684584	49974.96238991465	20
50303.8190100106	50162.45909674447	20
49885.56005602438	50141.04516650924	20
49859.01808761914	50152.50608180376	20
49872.295001910585	50172.24793249525	20
49847.80386900598	50130.77234797183	20
49893.31337155008	50171.24498272487	20
50013.111765477064	49998.18149717434	20
49895.54383746937	49949.241976185804	20
49864.632626572544	50111.72233234081	20
50229.85893463602	49931.81129670749	20
50210.799727403675	50279.842686168704	20
49996.67247369484	50288.26045003132	20
50175.068267546485	49868.50920220207	20
50351.132815538745	50041.28622429083	20
50066.24983032266	49893.75867013422	20
49927.10507275468	49913.8445754409	20
49997.254842154936	50309.95757968459	20
50001.971403295494	50374.19340646238	20
50189.03097696478	49847.0520292066	20
49971.18938443435	50317.63084727767	20
49829.901754712075	50149.273621285385	20
50136.70112105919	50345.5633054518	20
49821.479119740165	50127.48866803554	20
49919.334869070735	50288.520726892246	20
50216.707066822	50307.76868929305	20
50071.773569579105	50366.1462047693	20
49847.4157420732	50252.491968168986	20
50043.668477334744	50360.586948780736	20
49989.87194231671	50331.67346594436	20
50014.20318920459	49924.052232475486	20
49962.57322536211	50264.34554660197	20
50204.94923137995	49933.665232535684	20
50234.69044111432	50252.6374790634	20
49973.61634534408	50282.78875178362	20
49992.503625515055	49887.77164020008	20
49880.06594307816	50295.07053812722	20
50268.31888928315	50137.45157132172	20
50182.96938544481	49811.14032112463	20
50239.60479081679	50287.19303406722	20
50078.91306201256	50342.64174442012	20
49936.13238014111	50262.646107866996	20
50162.26555600644	50354.00890553107	20
50059.99731107011	49923.08499722609	20
50053.53270526135	50380.46268195739	20
50337.27660114694	50016.56045533615	20
49971.037801102066	49875.90564237245	20
50038.43625632641	49922.09562555557	20
49964.355950479956	49909.93125669994	20
49966.71354166263	50350.49621607513	20
49848.86202938467	50185.875037527905	20
50104.62268389114	50345.47218995512	20
49899.2096338218	50216.432844884395	20
50298.72254703179	49994.39529261566	20
50259.21122219572	49933.899889606175	20
49903.11777539494	50239.98331314739	20
50181.38203727814	49910.75482140467	20
50047.29961731724	49946.89616266261	20
50119.143426878836	50362.07166588958	20
50275.819825171006	50162.09628238484	20
50355.1800024742	49995.50940157679	20
49928.70838307555	50313.40277001654	20
50276.07049935959	50090.05597754477	20
49993.52977439637	49865.09967453174	20
50139.979369459346	50370.11136611345	20
50048.868370247204	49872.56403361268	20
49905.76350052444	50315.12842628477	20
50031.37857259596	49824.54011250865	20
50267.873440697724	50225.653527147384	20
49845.70670258228	50225.46759137985	20
50241.27406187441	50310.08365510212	20
50161.54262435751	49804.12755634182	20
50032.79641564174	50385.38388608998	20
50014.056333088185	50399.827298301105	20
49881.411703905986	50322.67047638647	20
49862.830562013485	50203.18176998188	20
50077.40112845499	49820.93589987388	20
50311.779217042385	50026.09856440059	20
49980.91531916878	50391.97568257817	20
49818.36620225281	50169.91558389015	20
49870.00716493189	50344.626264885286	20
50233.516174190845	50337.80490621395	20
50246.06886646347	49913.93977639161	20
49848.69605622281	50357.8045966993	20
50009.64494786521	49827.80429924139	20
49805.97962018135	50147.37681152263	20
50018.07459143864	49795.57185871007	20
49790.02541355777	50176.19406483883	20
50259.468508825834	50331.35474833023	20
50211.05496298754	50244.805323770706	20
49768.131982136234	50172.64147034833	20
49922.89041676879	50180.44110193398	20
50256.27826538978	49960.29073172139	20
50280.8678421212	49950.919604969095	20
49825.50457582372	50362.90365784968	20
50350.83348176693	49968.54659224972	20
49907.70133245424	49893.05024332331	20
49900.879358203434	49926.58563265807	20
50282.964008404946	50342.38414810632	20
50210.41387544572	49844.68123341059	20
50125.24814304063	50033.90053420913	20
50320.465077849454	50071.61073201646	20
50282.05242414146	50111.63924386575	20
50306.78350923951	50351.458366200146	20
50281.1498894611	49926.7347666933	20
49850.84595778745	50300.40670883107	20
49974.935898831805	50371.28453777216	20
50340.23669344288	49949.928457985254	20
49859.741635216866	50323.85616336977	20
50110.90251820526	50242.82801417784	20
50328.2963595491	50175.4524625742	20
49893.16896606566	50073.18727000246	20
50164.87843078342	49778.0830963989	20
49892.94088470091	50349.31522520673	20
50047.557147118976	49782.06550696579	20
49851.41042392417	50020.517671434005	20
50202.821718494684	49794.34892941738	20
50199.973182288646	49899.19303578836	20
50268.66576628276	50303.31570303785	20
50099.591790388346	49785.90378144306	20
50133.08098253756	50053.883559153444	20
50301.1162851764	50379.35614540732	20
50313.153185632116	50242.24266056293	20
50032.32858124796	50411.391810863	20
50291.43038468394	50288.351545579826	20
50118.86045472253	49798.24992531877	20
50212.11746516634	49871.942622739545	20
50164.74599523271	50377.85370764882	20
50227.20541788047	49895.82354472095	20
49942.5235711941	50289.44317106052	20
50021.91563402231	49774.792092355165	20
50268.32609707477	49908.432461284414	20
49839.47418199948	50379.22487819538	20
50219.73434493885	49776.46774497895	20
50372.55462694008	49973.81661890875	20
50162.00380801926	49755.913888473755	20
49923.50394348407	50336.019549706136	20
49806.69258198713	50195.37256307631	20
50096.829578773155	50366.987913901175	20
50295.07840642679	49898.56159543417	20
50215.04517076496	49980.87252373453	20
50277.35313036371	50391.51226738873	20
49787.6969543588	50214.293727097065	20
50292.27452543009	50135.796984700166	20
50073.92069251703	49777.5879172377	20
50389.044394727054	49957.272626165104	20
50030.55509945562	49752.86327099231	20
50412.2084241776	49961.51613876934	20
49949.44211103574	50334.867892908354	20
50015.234862943675	49731.16580043154	20
50232.19922288492	49830.83550802	20
49762.71706011548	50201.21869135024	20
50306.48831825088	49948.32138100479	20
50247.83582930529	49781.98268716845	20
50097.883448750064	50393.31463506234	20
50328.25928351576	49927.07473786193	20
49980.406627067634	49830.98771047843	20
50257.72132883039	50401.89376353026	20
50312.99300201775	50327.043505884125	20
50380.50843291457	50005.411597053484	20
50042.0726425189	49852.49583366211	20
50203.473104801065	49824.508817663875	20
49848.40526494087	50068.77597682414	20
50232.932512239764	49758.28614843515	20
49992.447489045735	50412.51587610931	20
50308.91103964208	49969.302285924015	20
50336.979343187704	50244.298872651685	20
49828.53428654063	50088.64052421348	20
50071.91709811153	50397.624615925466	20
50249.80473625883	49879.077670568084	20
50094.59824911245	50418.85096432055	20
50366.90337927929	49940.2429859829	20
50031.05440709236	50436.86780291832	20
50057.25469196676	49742.64924929392	20
49874.14836120605	50369.694966328774	20
49973.36480977915	50432.501715929815	20
49848.82610003911	50044.38461444954	20
50377.100046547384	50048.56376249656	20
50020.38184129189	49856.7015727527	20
50389.03170525309	50075.39731750549	20
49954.43078915015	49830.615472795835	20
49980.98034652583	49806.200433463826	20
50188.29323565865	50359.438088823925	20
50197.28535403135	49767.09339703062	20
49878.82190115237	49967.22558899982	20
49752.910918126785	50156.42815936803	20
49823.80547697628	50029.23049718512	20
49996.79073191138	49790.314481639376	20
50140.048481305275	49872.69326974604	20
50321.685531665906	50386.05617644153	20
49957.30968825496	49799.53008322522	20
50239.83789437315	50417.970187673156	20
50271.12503220469	50421.13203210897	20
50051.44769549029	49716.458428849364	20
50287.668579511155	50435.107514317984	20
50345.0183129104	50218.80317441974	20
50295.64472732201	50312.223196578445	20
50028.48321412624	49899.422281581705	20
50259.840035236986	49823.77072518641	20
50346.8904623308	50068.94279362711	20
50315.58695879178	50096.605025713725	20
50330.43616638399	50196.697218726506	20
50000.15172756924	49715.43334327168	20
50257.4208074418	50354.41414909229	20
50342.71709596733	50091.34402544237	20
50253.02367641042	50440.68536728828	20
50260.03256154915	49854.603379540014	20
50343.25085967596	49909.31427754705	20
49839.26092292611	50334.41100072882	20
50353.44950316896	50186.67803449418	20
50356.049395511654	50115.518713062265	20
49740.324647833404	50187.01964053107	20
49712.98053966702	50182.399585429084	20
50264.831542987115	49764.67100261411	20
50004.392401018005	49753.49958320522	20
49949.74934778299	50312.64487664329	20
50308.776289785535	50409.33750033747	20
50197.11630755909	50334.6870806122	20
49817.92662033908	50216.49429472058	20
50369.06168196221	50025.23517508444	20
49800.17618802415	50088.66442325743	20
50000.43958295581	50440.34368572757	20
50336.6099780921	50269.79161298089	20
49887.49029898073	50197.919423227504	20
50333.932593455946	50406.17407744622	20
49858.48932002328	49984.76016343594	20
50314.00395974405	50429.77632399783	20
50373.646667532004	50206.82341628237	20
49978.51723967022	49776.64877221253	20
50382.4916441709	50119.80046032439	20
50316.885694349345	50286.8897860354	20
50092.254921501386	49761.142327790294	20
50336.9725744109	50447.75348810965	20
49992.82344169968	49690.53019143072	20
49937.31436963193	49815.440055738785	20
49944.81457763308	49856.72165764162	20
50123.030773671344	49770.88855324813	20
49870.685303441416	50029.63388851097	20
49787.188136939156	50130.79567539273	20
49763.48007342627	50117.16246793173	20
50291.04629447384	50456.84805108901	20
50292.30710603116	50264.463013010376	20
50234.19145899991	49858.72042821765	20
50159.83872813639	49913.344388386504	20
49797.55133224168	50034.50459944176	20
50317.25806616388	50134.53064633867	20
50165.93693646048	49729.50275130779	20
50388.73297598629	49923.27616273951	20
49985.52316297378	49732.060304562176	20
50191.49082323008	50383.11490973123	20
49776.28091158155	50024.7641409251	20
49979.82504682322	49673.31425703735	20
49968.98342718629	49750.06301124216	20
49761.720117908604	50229.936797668255	20
50274.5726857216	49883.186491245106	20
50205.95344605455	49742.99716113136	20
49833.58683548076	50269.329854487565	20
49757.1596028658	50036.071663738374	20
50331.089710036606	49988.14517930641	20
50156.472342581845	49702.104347817025	20
50362.30959654605	50274.93901357802	20
50283.79324549972	49747.86442560642	20
50407.450978502224	50112.987186886676	20
50402.588528204586	50000.18217967783	20
50084.06193416251	50442.429689439465	20
49873.55026362856	50222.255188065115	20
50332.42136013637	50474.9175263519	20
50214.991445587315	50376.626010957814	20
49790.75057302182	50235.57887734936	20
50364.23715226107	50094.820271457414	20
50281.75772303452	49810.71071148701	20
50272.51878666732	50248.352503301976	20
50149.70383060462	50392.61731462552	20
49808.100419434275	50111.105167877846	20
50422.98960462156	50097.03143602375	20
50334.80870230577	50110.90208349245	20
50376.376476715996	50170.330479490534	20
