# Supplementary material for: Abundant Topological Outliers in Social Media Data and Their Effect on Spatial Analysis
Source: PLoS One. 2016 Sep 9;11(9):e0162360. doi: 10.1371/journal.pone.0162360 (PMC5017681; doi:10.1371/journal.pone.0162360)
Supplement: S6 Dataset — See the respective attached file. (ZIP) [file pone.0162360.s006.zip › S6_overlap_swl/clust_22_31.csv]

50000.0	50000.0	0
50001.1199382742	50005.597232803535	0
50010.474073703306	50004.538835650805	0
49992.59330351276	50005.30010366702	0
49998.97978393994	50002.81568248988	0
49995.94433854478	50000.283501054924	0
49992.110046690934	49994.960676135706	0
50001.69172750674	49994.57444040063	0
50004.089583240035	50002.88217446919	0
49995.22015105517	50008.609882115925	0
50002.55073404207	49993.56360799795	0
49986.072168127575	49997.04184594443	0
50003.188169777386	50009.9058963167	0
50012.27525783438	49992.819765352564	0
50012.262513774476	49989.354148040744	0
49998.02118867848	50008.80627001903	0
49993.557594313854	50006.23561640466	0
49997.38944128892	50001.35532493175	0
49993.74842547102	50014.75506549149	0
49998.23968503435	50005.27065217079	0
50003.22125142318	50000.026961999516	0
50002.66845612155	50016.014489106456	0
49996.2912684585	50003.40999236742	0
49993.86713806728	50000.48736039716	0
50002.18471612465	50002.01162544507	0
49992.171524388265	50006.56961401369	0
50009.77186363497	49998.33913800016	0
49990.12856972812	50008.3087286591	0
49992.75834275438	49999.61132553548	0
50000.612712480484	49996.66863853376	0
49996.93869881451	50007.42426954709	0
49990.9573124268	49998.74455680348	0
49995.12813021465	50012.34964490406	0
49987.132816399535	50000.77841298042	0
49995.04622939411	50001.254507425205	0
49996.3518189633	49998.69148218202	0
49994.72286757851	50006.43666481398	0
50004.991603808936	50007.81247139701	0
49998.28891676479	49997.763041664824	0
50002.11006087792	50008.18226655358	0
49997.144179930016	49989.940910198144	0
49990.216027359624	50003.557911732714	0
50004.8382996796	49999.67581012021	0
50009.729321556355	49988.228197133496	0
50000.199954210955	50007.84356371471	0
49984.868450241316	50001.72764928467	0
50005.25378396498	49991.44544110929	0
50012.19437814406	50000.390381149926	0
49988.04893344996	49995.904611826896	0
50000.97171294396	50001.87618615546	0
50003.16859701153	50001.34186794273	0
49996.8205400242	50002.39747857786	0
50016.35653848915	49987.25542234889	0
50006.096174901984	50010.23095889712	0
49993.33550236973	49997.9139297533	0
50011.19002934476	50002.36431250059	0
49998.45984931102	50006.65695684455	0
50019.87468519033	49983.95720550682	0
50006.448840401084	49997.32346873195	0
50003.483634122094	50006.1099987375	0
50000.35234659256	50010.71421082459	0
50020.92058148781	49993.51767071989	0
50008.47578298118	49985.24545972329	0
50012.97116378821	49991.6961769247	0
49993.74796506671	49992.427417029416	0
49991.82516773376	49992.694590956104	0
50010.8124938929	49998.028114249224	0
49987.955751149355	49997.770027754355	0
49991.724628069634	50000.06228921305	0
49995.80643166333	50013.468969971	0
49993.380375235734	50016.55980591119	0
49991.201634813246	50005.408821551166	0
50004.525946402624	49989.78947725459	0
50007.720378466904	50000.492135651875	0
49992.7685793167	50011.0280228053	0
49987.159758849266	49996.84261681274	0
50014.02574978567	49996.18798372425	0
49984.32643570934	50004.57184983245	0
50019.639648138225	49988.9067237791	0
49989.4997473447	50007.36039035869	0
50013.91997383251	50009.37214947754	0
50004.58622819102	49995.15801530333	0
50005.85271576996	49989.50522008991	0
50015.47921159886	50003.75857515637	0
49996.39937650525	49993.39036016212	0
50001.0647897504	50004.010292953724	0
49986.027487069885	50006.27634010284	0
49987.260876982415	49991.042278530156	0
49999.78395213294	50006.223143715055	0
50005.5951472911	50002.242531785334	0
49994.95863623795	49990.98932230843	0
49995.970214808425	50011.21575680999	0
49998.74724789229	50000.301414385256	0
49995.76262299148	50005.347803119126	0
49985.78393825049	50003.32292956534	0
50007.42877995727	50004.03245223129	0
49992.96622310832	50014.11763760789	0
49994.55499953395	50010.948281901576	0
49983.915535437955	49992.4110437863	0
50008.8660950074	49978.749708719544	0
50013.7990956949	50003.00902758653	0
50008.5066603574	49980.605440097264	0
49999.61536353447	50001.38011543159	0
49999.92720012225	49999.00146537139	0
49984.44548889699	49998.69683486348	0
50002.482884739184	50003.040579738794	0
50016.024045681486	49994.94398923562	0
50003.36648616504	50004.322037109174	0
49988.738161772046	50017.689027507506	0
50003.539439997585	50008.933367662175	0
49994.49256234436	50019.33132076997	0
50005.85319903553	50016.693436037065	0
50002.48134869301	50006.34512799061	0
49993.523880528526	49996.86229670025	0
49988.034997579	50012.957727244124	0
50020.71389257763	49981.778924319464	0
49995.38804044498	49997.158702901135	0
50013.95022191785	49997.89115681875	0
49984.13772326518	49991.42872524563	0
50003.58552550782	50019.3121430576	0
49989.91037830248	49997.47012205967	0
50012.09890688885	50009.91283746573	0
49998.36748406831	49993.20199538089	0
49989.127843465685	49996.61911019781	0
49982.65034680979	49999.834836403585	0
49996.56500742211	49994.747294359564	0
49985.379552577164	50000.53127187064	0
50017.09675845898	49993.71089669888	0
50021.41356700267	50010.70370059395	0
49982.40342955259	49994.328994020594	0
50016.4869019828	49980.40359262994	0
50023.71775476843	50012.20330780786	0
50005.64968115003	49995.160253301765	0
49973.871359122015	49999.93485576274	0
49991.04769969644	50018.64712142673	0
49999.68945811258	49989.69377801033	0
50024.16967004485	49998.373773470084	0
50002.22080701014	49996.583511445446	0
49981.3376436746	49994.9974062802	0
49984.137410919924	50006.137292454296	0
49996.130313645284	50019.87582555533	0
49984.51107861298	49990.24442534623	0
50006.568329781825	49987.41605597233	0
50001.265128160514	50015.41691763768	0
49994.71701353506	50015.249262662495	0
49984.049094679925	50002.930402503676	0
50007.33751108774	49981.8758819164	0
49990.53033617756	50001.14600459991	0
50016.78128835845	49973.40706114249	0
49993.95433979805	49991.08775145235	0
50020.50775026029	49998.11343636441	0
50000.36685129092	49992.305125517465	0
50025.412902998294	49985.28219532157	0
50011.811277040055	50005.8423952594	0
50005.650122642444	50018.556061829826	0
50000.10513937223	50004.37368352619	0
49997.312147224504	49999.09697793524	0
50007.98935284791	49996.53957427053	0
50002.08677570072	50010.85949233453	0
49986.699023909634	49994.97925279905	0
49985.61698965447	49991.72042149556	0
49982.103822344194	50003.015963724676	0
50017.46227211739	50006.10305446117	0
49995.381477958945	50002.40666228191	0
50011.97582092875	49999.282779231835	0
50008.063404920314	50009.83952207464	0
50013.46450656	49984.93900585626	0
49991.29771770397	50013.528169385616	0
49990.72512365944	50014.788818904555	0
49988.34248722313	50003.84700004693	0
49978.86050890926	50004.459502539525	0
49992.91864707092	50012.72445101887	0
50001.84787568867	49990.60674350676	0
50004.63839490317	50017.67334490595	0
49985.1248169725	50007.29216522827	0
49993.17341765991	49987.23628058628	0
49993.857411968136	50017.57636704799	0
50019.0152945883	49986.98070871417	0
49998.41475540304	49991.03758824367	0
49972.09249794468	50008.2640976498	0
49993.10918587191	50001.86801828644	0
49993.00955253663	50003.3707764521	0
49984.194173076576	50018.57796040268	0
49988.37111772968	49985.660734294215	0
50001.68402032854	50019.222658424515	0
50001.185520989595	50017.05278349851	0
49989.66815837991	49993.68744920904	0
50004.177711652395	49985.70662376911	0
50018.82869206279	49999.52190675685	0
49985.443533641	49996.21552947299	0
50016.38826833475	50012.74464866587	0
50017.914900136435	49980.502944041815	0
50014.39181755627	50017.85709331672	0
50018.95202462218	49985.56744633257	0
49997.36448100937	50005.91903864351	0
50018.96796534248	50005.16627708392	0
50011.90539425546	49988.111134330444	0
49996.546614288876	49996.795399916264	0
49963.08142993959	50006.26759739082	0
50008.2356600962	50002.43606836597	0
49998.63921899667	49988.79814231758	0
50005.75242938296	50004.17089970687	0
49998.376769049384	50010.6689754653	0
50008.42442695799	49998.31820524386	0
50004.508050526805	49983.47349690265	0
49987.17050041002	49988.9025554235	0
50009.18109265108	49992.22014886556	0
50004.879056196725	49986.61034885251	0
50014.915422483675	49977.07720187199	0
49990.130907603474	50004.80258105486	0
49984.6703277626	49988.74133172314	0
50007.52672577151	50012.93686597503	0
50003.49650970437	50012.38108186982	0
49989.06725250327	50015.3378129636	0
50024.98456411381	50006.06013812308	0
49991.80368593366	49990.462414806636	0
50000.77352016364	49989.79042744623	0
49988.90719015552	50002.71719901248	0
49984.039032220186	49996.676878046324	0
50012.847622088455	49998.36249454505	0
50006.350126348494	49990.98155319997	0
49991.05034624591	50004.198767952716	0
50011.88431427771	50008.83624177822	0
49985.19374747098	50005.49928007464	0
49984.81310954273	50026.06287728749	0
50006.21977860447	50012.16129787784	0
49986.47489642977	49999.4317940804	0
49980.36605421916	50000.95789397295	0
49994.234345594574	49999.2532348494	0
49987.04825099607	50001.832824486286	0
49991.43071227722	49984.226381594905	0
50000.695373251256	50020.70674782014	0
49977.13180553174	50003.37505285267	0
49988.62903234035	50005.177123215675	0
49979.89567759436	50002.4937618266	0
50008.01262186424	49983.679359629714	0
50030.579860834	49998.08369322793	0
50003.089884360816	49981.16884909539	0
50024.37014218025	49982.08487044395	0
49983.90656666351	50026.928564756556	0
49964.314383131496	50014.1377602163	0
49993.20228802501	50009.89883245395	0
49988.35846928065	49994.74515624361	0
49974.56068759045	50004.79214296714	0
50014.41609705478	49979.75520468273	0
49991.174539429005	50006.969037631694	0
49989.155636819094	50000.54506709529	0
49982.544533415894	50024.606837722065	0
49994.92587873124	49988.20647099332	0
49991.308890379405	50009.11640038469	0
50011.281064215545	49984.921503686244	0
49989.75789397745	49987.457219427255	0
50008.221414162435	50012.20209665073	0
50013.621088465676	49978.83287026756	0
49985.19186980337	49992.980264506536	0
49992.32125134785	49989.032611767434	0
50014.674771463535	49999.908761826504	0
49997.68841019571	49983.69681048847	0
50015.382964093515	49974.88611401902	0
49974.646961190396	49999.20360856275	0
49993.622733056916	50004.394124466075	0
49996.18215660206	49990.57420118714	0
49990.531939051354	50002.542578106964	0
49995.628193938675	49992.49588250879	0
50021.47129342551	49969.80051040332	0
49963.43332412238	50009.15111641512	0
50005.631109868045	49981.978888305464	0
50016.42316313038	50001.98515059546	0
49980.96052567742	50020.686115295306	0
50014.72496783221	49986.0471516237	0
49983.5417594323	49995.75678905932	0
49993.07010199822	50029.18300593349	0
49997.88200827209	49991.896996510884	0
49982.946899317554	50009.619161594186	0
50002.15424062545	50000.4773237086	0
49991.00394052615	49996.04070296146	0
50031.56106314288	50012.96897761344	0
50026.88381878394	49996.47826587183	0
49984.03994023804	49986.15198562376	0
49987.28963664043	50020.60062188324	0
50013.90791418998	50004.26976645357	0
49983.08076631143	49991.201045514004	0
50022.11073926888	49967.124204367305	0
50010.73215520759	49996.40090077004	0
49996.054670956706	50006.56227185395	0
49995.70387124523	49986.98770630229	0
50007.941107878476	50018.039088252415	0
50002.0192275201	49982.59943772668	0
49992.05158923507	50010.26029829259	0
50027.93304776287	50005.78420573993	0
49982.89182072447	49989.6455582383	0
49998.64668225386	50018.43203433023	0
50013.62737578455	49989.94661316443	0
49993.08509566163	49988.31637596258	0
49989.81805414489	49991.931824775784	0
49997.76086401288	49987.90124568716	0
49988.69996163046	50009.713207319626	0
49985.80025773397	50018.196075051266	0
49984.54357744596	49987.1594216123	0
50006.59958761954	49972.297102456854	0
49984.82793631655	50022.262719026876	0
50009.686765035396	50012.49651623412	0
50005.67540109913	49998.77026419197	0
49998.76553220897	50009.60097154551	0
49991.720902063105	50001.874151299206	0
49995.344981691764	50003.769781086085	0
50000.779533303816	50006.55995037668	0
50003.69493811055	49982.743629087825	0
50002.270752389726	49997.78815897597	0
50027.570700147895	49993.28160735885	0
49976.52404899746	49992.70823713537	0
49998.92765844171	49982.472509075604	0
49994.93953583841	49994.87526102259	0
50009.450371016355	49984.56460257237	0
49988.154083484755	49999.52040214659	0
49999.394387052766	50014.98009375397	0
49978.547517703526	50000.09883902086	0
49977.2653315401	50000.844206454574	0
49998.90667228046	50008.20905964552	0
49991.6637407009	49985.60237193076	0
49996.812852085255	49991.85268425626	0
50010.361860965386	50000.785222744336	0
50015.982394048064	50025.712936463955	0
49980.52196003663	49992.07084033371	0
50031.62064003572	50018.88854821377	0
50008.9961750777	49996.41672377975	0
49987.61931332246	50006.2850009189	0
49976.108964526924	49990.178279804175	0
50023.926871643285	49997.28176746767	0
50019.938527361184	49994.309713364564	0
50000.35731265099	50002.84047830652	0
49993.60333916049	50007.42141270693	0
50023.25337906322	49995.00581889214	0
50002.075911878404	50005.261111667336	0
49991.96428640682	50014.48773082656	0
49985.479854508725	50004.39257273865	0
49980.523275281885	50010.645308643936	0
50001.43088150619	49983.63567861773	0
50010.12290986445	50002.12243553688	0
49967.36856159413	50003.35500522987	0
50002.53163693798	49987.2817417695	0
49958.51475070698	50007.728524315105	0
50011.38108761024	50001.03297300693	0
49981.69861163078	49992.37124347021	0
49989.76191395739	49999.01550114256	0
50010.464523219016	49992.24245972176	0
50026.519101309525	50000.02798517489	0
50012.28382736543	49984.83474359573	0
49989.42265260656	49983.96844532203	0
49984.23840069896	49997.66761618687	0
49985.550927108794	49986.82666453693	0
50021.497478391924	49994.63200883348	0
50019.51522702777	50003.991941070715	0
49997.68469127628	49986.69892490847	0
50017.52555436652	50007.437281765255	0
49996.923835170724	50009.65263753655	0
49980.798506964515	49985.652067432005	0
50017.90091994998	49982.2521155558	0
49990.37161102477	50017.07697390062	0
49988.90511406528	49992.75445658593	0
50017.32112340442	49965.353068070195	0
49991.01257760791	50023.468584741226	0
50025.8875906799	49994.35984820899	0
49986.1918187451	50023.68497230164	0
50013.15743500942	49983.78458207533	0
49992.8456436454	49993.0203413024	0
49979.75815741602	50012.571960582	0
50009.70308924862	49979.83589096704	0
49985.30046070793	50021.08763342582	0
49978.359205601315	50034.878715319064	0
49990.92884580327	50011.163169812375	0
50007.772940196795	50007.064996400484	0
49985.22103137368	50016.08668389368	0
50009.59707490614	49993.95697076497	0
50017.70003800679	50001.97785272779	0
49983.797748258876	50023.64017913821	0
49990.26735697697	50010.258346329596	0
49987.64568629228	49992.33821425586	0
49988.52793226814	49987.91776019862	0
49991.20423086804	50029.989168432476	0
50026.25973034724	50010.5650833099	0
49982.16330270223	49998.10186605435	0
50007.13541309917	50007.95622569247	0
49983.95748989525	50010.98829389653	0
49962.45221143677	50007.2760570099	0
50012.1000044754	49996.95407723872	0
50021.052185858316	49972.64330460891	0
49984.3085518675	50009.58683887556	0
49993.510659247964	49989.892241724825	0
50011.752156646566	50004.78944145074	0
49983.52563494623	50001.75016082405	0
49978.460538100626	49997.75242771528	0
50014.52143088854	49988.22950508876	0
50018.24137458081	49990.739344225905	0
49972.37989154419	50007.14160963748	0
50006.63472878829	49999.431527854525	0
50016.01207628755	50007.56525634756	0
49992.159033924385	49975.903792794095	0
50016.99256930141	49996.1277298885	0
50004.48312201096	50016.53523623439	0
50003.73362658861	50014.7511990841	0
49974.63211839188	49979.516263068035	0
50001.48585664339	49987.945459319424	0
50021.840174437224	49996.55115787979	0
49994.03666699587	50020.72279787452	0
50020.94362840362	50003.47457288229	0
49998.62700416022	50014.24645452575	0
49995.17512210399	50016.79463493951	0
50005.23037043188	50011.73729598273	0
49971.37117085837	49989.47221639413	0
49981.521518297865	49999.23994426472	0
49965.42437354049	50013.05953711824	0
50008.834474853866	50007.65616359565	0
50000.22266364497	49982.341419794524	0
50021.85104569774	50002.35034673412	0
49981.560701735485	49996.23068757506	0
50012.74701363594	49985.80192002436	0
49971.80503375848	49991.85551823733	0
50011.263172707324	50007.67989684717	0
49997.842192490825	49995.525909340686	0
49994.00690011958	50013.24210864979	0
49986.9534427898	50008.40761073288	0
49983.36103802528	50033.88309737791	0
50021.35608252024	49989.69815647043	0
49988.97845850354	49998.21097134659	0
49994.642367226574	49977.56378857998	0
50003.55488727248	50010.91109031009	0
49974.81667358894	50002.99823491594	0
50012.0645759029	50012.10464978939	0
49987.68602979314	50010.93503302086	0
50007.17280957686	49992.3085541642	0
49981.705499678246	50015.11060490018	0
49996.69556881796	50014.109138468055	0
49998.64670998637	49980.67626758387	0
50019.10045114579	49976.023584512244	0
50017.45835616199	49985.36377514416	0
49970.33294685764	50009.780079539814	0
49982.3735722141	50017.46739492288	0
50006.68958436496	49994.526210000105	0
50018.734070250706	49989.80705437178	0
50002.46857216815	49986.06925098604	0
50022.675958277854	49992.05708802764	0
50022.926585169895	50001.64972110677	0
49983.52862677752	50014.963717433006	0
49998.90581301964	49994.84596139951	0
50005.79092528655	50014.775009063815	0
50000.22661360575	49988.81757789523	0
49980.74425647727	49996.82260257941	0
49971.55135378028	49993.170189732235	0
49964.134354578964	50010.02551413979	0
50012.74411197212	50007.99878332312	0
49990.74377587022	49973.90298912179	0
49985.28964060534	50013.18698399553	0
50002.94614847365	50024.81554806511	0
50018.25121765347	50010.052068038465	0
49989.67279102292	50031.185116729364	0
50024.78778113604	50000.02968615381	0
49957.10144021539	50006.30757505217	0
50004.91798427541	50013.10522473025	0
49997.73721727142	50000.206776466686	0
49987.073785197594	49981.08982656079	0
49968.0433233723	50010.0828608519	0
50012.324460548836	49995.737823114214	0
49973.49292689296	50018.279391364136	0
49987.24555378543	50029.79294837929	0
49998.130607358624	49976.53703077404	0
50007.75675174732	49991.20943177642	0
49995.458395374444	49999.14344184725	0
50010.742096311136	49993.331644497855	0
49985.84573346792	49985.809309381766	0
50000.266877230206	50025.833258622944	0
50015.02347028834	50012.069686554314	0
49999.98576549963	50017.1888278349	0
49994.20623659825	50009.09252126425	0
50002.60633630994	50028.573161161155	0
49983.685760399516	49994.434229655286	0
49997.98413692526	49973.09937067709	0
50010.56374303187	50009.418935307316	0
50010.08479905599	50015.411645682536	0
49981.765431604974	50026.49109198164	0
50008.58410835759	49981.64823307443	0
49984.49931009959	50029.64027167754	0
50007.61917516849	50005.81807298415	0
49954.76580966707	50007.702943843884	0
49998.27241309566	49978.57915551045	0
50022.54566981191	49987.258173264716	0
50005.091519311456	50006.0974021464	0
50033.204334621514	50008.87278491397	0
49975.961106071736	50033.7681879828	0
50008.89909742184	50018.638205887495	0
50013.46930471949	49988.41976209015	0
50015.209385585105	50013.91423486294	0
50022.0337844933	49980.9584175392	0
49989.67638337026	50018.303126039296	0
50025.83946226305	49991.62136154643	0
50020.63370337653	50014.81552965945	0
50007.67840103903	49995.493720252845	0
49968.685987238656	50012.365807529546	0
50010.842442392815	49988.60160661161	0
49997.47090266504	49980.29339993033	0
50171.80477972898	50023.68709431874	21
50156.183888301726	50001.8715322945	21
50141.161103341576	50025.59538083603	21
50134.97357879562	50054.8425275257	21
50111.50644894892	50069.68712699619	21
50120.211335534914	50017.47314112655	21
50131.55204165056	50085.61873564442	21
50130.01926148056	49989.65317920525	21
50120.892143288205	50107.69538629732	21
50103.510528362036	49993.95441847001	21
50115.17835677422	50130.27704977199	21
50155.28598753888	50075.051721815165	21
50092.469893088935	50124.61957981648	21
50097.87199767268	50095.48475202417	21
50121.01307177774	50158.91349890029	21
50102.68715734564	50036.313000612434	21
50076.23875815893	50081.72913066325	21
50052.66758190311	50089.69622194078	21
50064.70941342248	50129.424614556265	21
50042.83370598118	50115.59141311328	21
50037.41403271066	50071.312044886174	21
50037.65938809718	50137.014214956755	21
50097.46645431884	50149.372113941965	21
50060.163494916414	50155.98155953348	21
50143.81530005084	49970.003525889035	21
50074.6266320019	50106.17007963789	21
50054.623434588546	50054.32561457097	21
50146.25869281161	50107.48673685737	21
50022.14670488592	50049.693075603886	21
50008.57961810867	50071.61373140187	21
50028.176474588334	50165.507835194774	21
50162.45064881257	50128.344004286286	21
50022.88606122557	50089.5291865162	21
50184.06823770863	50003.68202239765	21
50158.705905473864	50046.45650916086	21
50012.57457189405	50027.78358031975	21
50204.20818620816	49982.01659616585	21
50204.679172604025	49953.14477660275	21
50194.49581161318	50025.83810561433	21
50213.826160403405	50011.06874195726	21
50029.904329066456	50192.05525665364	21
50092.25870126326	50057.78443001117	21
50136.15164457865	50142.14191889067	21
50052.16437258131	50176.63817077861	21
49996.82321824419	50093.20177890318	21
50118.15757759715	49970.87167730077	21
50187.067439116174	50121.79766064075	21
50241.01551676295	50020.39435907968	21
49987.27556544645	50042.95156674096	21
50184.19828115438	50099.86000175221	21
50076.12300221736	50027.85464037507	21
50172.19419129926	49975.69679021571	21
50013.253000298144	50144.78880859838	21
50047.75421471193	50214.012222639096	21
50250.270871419954	49997.788127203705	21
50160.12962078042	49955.05230351158	21
49992.57322850422	50161.31927158181	21
50002.95192076062	50118.54693305877	21
50225.915279209345	49945.70561744348	21
50081.401316202195	50178.54965503813	21
49963.533248962136	50030.79718877971	21
50064.52412428012	50230.84574181924	21
49974.145696854735	50084.879075305165	21
50144.071885314406	50176.13150557723	21
50078.28761435867	50204.59474925718	21
50109.519991700006	50186.18526630368	21
49978.75921826612	50112.31912370091	21
50089.25347525804	49968.06355978698	21
50064.24248850785	49957.00247030446	21
50112.77228608707	50208.477754717525	21
50049.618785613566	50032.23834558081	21
50069.716645580345	49984.806096931636	21
50048.18949222749	50003.029033374834	21
50249.24966480708	49965.19913044272	21
50164.25072875317	50197.932305107795	21
50269.92721791668	49949.496504375886	21
50119.41279275101	50232.10817822792	21
49972.672195690364	50004.77124346468	21
50078.51011740773	50252.89358577482	21
50169.097465595216	49933.837847772724	21
49937.60140765322	50014.98739121366	21
50144.69807447264	50244.18893644065	21
50145.00802217386	50270.28458936891	21
50127.328955359146	50283.39376933516	21
50137.7869013319	50198.88138781003	21
50109.07923941084	50260.01446332886	21
50023.43643175568	50219.43333345003	21
50174.54545320205	50251.518652246064	21
50038.117527936905	49957.823637053356	21
50160.77317564698	50158.21402329258	21
50218.779040805035	49915.656659934255	21
50195.58641489443	50272.50070928657	21
50025.23233547181	50004.431670020276	21
50095.12326336295	50226.78077002692	21
50199.04549096071	50295.50018425801	21
49949.6994674409	50066.66922903309	21
50178.64049076873	50076.67624597271	21
49960.93226011485	50129.13231421296	21
49938.239274144995	50130.65055975627	21
50210.96804374898	50108.67953894324	21
50174.18774263597	50293.75082785338	21
49987.44294129918	50135.228597218855	21
50025.08047013406	49981.44783775047	21
50133.560267095236	49944.8705532598	21
49974.50827892517	49979.31088379727	21
50210.996268674906	49893.06031032089	21
49990.2475483122	50018.52397985961	21
50221.37135274951	50031.91114612446	21
50062.77225746504	50274.69253738703	21
50222.68772518075	50295.91566769797	21
50273.513355281415	49976.44439982853	21
50190.96706082279	49909.581200092514	21
49993.61106360962	50212.72844464103	21
49919.04688505122	49998.01652368461	21
49963.69584528379	50152.34747986376	21
49944.41247085979	50173.47946888794	21
50206.20822741947	50077.13930444006	21
50181.792931366115	50181.516707784875	21
50192.01719231321	50145.19717204729	21
50164.38781878247	50222.92103907922	21
50075.86723215582	50295.34654559041	21
49979.63143698171	50190.86003286947	21
50091.428728056046	50275.7558377207	21
50034.3562317358	50245.4229671345	21
49995.362436497475	49962.147873763904	21
50081.53129793224	49939.54496253679	21
50282.12517361625	49923.10850138859	21
50048.755301946534	49928.75914218548	21
50066.74875677224	49911.50285833545	21
50051.01084563321	50309.428158233684	21
50005.16239236558	49994.88403083212	21
50070.8593380531	49884.77430012078	21
50297.36246327077	49947.201925779176	21
50148.19443734673	49925.642920294515	21
50093.61578216154	49915.88054598439	21
49932.3078827944	50155.09459454767	21
50066.4684318545	50331.988480542284	21
50057.34284362134	49866.664478912375	21
50205.29792085924	50316.750372917144	21
49995.07135301066	49934.53942972143	21
50244.58553594884	49932.764808065185	21
49898.255731926045	50010.03445243364	21
50033.834257973074	50275.16359496116	21
50229.194142048305	50095.440199089404	21
49910.77071404458	50175.36746914706	21
50008.68226616638	50258.232552459	21
49910.20758643544	50130.6886267138	21
49967.124727644135	50052.74170714495	21
50249.474960614636	50108.825204918656	21
49913.119166484175	50035.39764008691	21
49942.253230692026	50104.39955946892	21
50040.15667990329	49906.02062905044	21
50223.039184428395	50331.07070403823	21
50066.60092318313	49839.37823861965	21
50007.61285373786	50285.2212014019	21
50013.74850066844	49902.53333826282	21
49882.75309432172	50116.669632806465	21
50046.396003820075	49827.56369157703	21
50101.839230364036	49891.65063170416	21
50056.995836058995	50357.472346490824	21
50299.93523292939	49905.066213746206	21
50278.40974785232	50098.62758898034	21
50050.11483578629	49804.56959037191	21
50279.41773190968	50069.19820698214	21
50198.05064437168	50242.35054023246	21
50328.66049290033	49913.425948022494	21
50025.99159691894	49879.661115844094	21
50218.787592692504	50130.09426553367	21
50300.656475614865	50058.12720184815	21
49933.15615681882	50200.5332465004	21
50030.5683231278	49782.477200276626	21
49915.209584161144	50106.32082015832	21
50281.63554409079	50038.65931892064	21
50121.11319253095	49923.77925501426	21
49970.44717196812	50214.34675719115	21
49980.142546344534	50253.656187784945	21
50188.903813691264	50203.967860630844	21
50209.92984684762	50164.93231679758	21
50003.838670333935	49788.05019932902	21
50001.046684795365	49811.03580865549	21
50124.94936426198	49872.66156793489	21
49936.575328468425	50223.031201963706	21
50250.947840564695	50329.5826214992	21
49989.24829575691	49900.27226887823	21
50025.24289715769	49925.11718541079	21
50077.68691622114	50377.378900009884	21
49894.6781091584	50093.22320373854	21
50269.649645953454	50125.59280600868	21
49878.40330427887	49988.14443288242	21
50257.926123189005	50042.12817672012	21
49907.61682983768	49974.56959442509	21
50293.23224200928	50123.90876082217	21
49857.15662244344	50108.27484144318	21
50285.27180403749	50013.38925671831	21
50081.45445262982	50407.20896039434	21
50007.74082461871	50195.01481803111	21
50307.986428977696	50103.51753843994	21
50307.568504519084	49994.908262138044	21
50077.03780924614	49802.84705433823	21
50102.09572843274	50396.21983982156	21
50322.28218487855	49976.13037933836	21
49939.69097563813	50042.05804422741	21
50254.54170159728	50355.10902130173	21
49996.756519952025	49877.981355798525	21
50322.3365679399	50121.4782180377	21
50090.8947602352	49838.603428699855	21
50100.250360220205	50366.85326379571	21
49862.18068108317	49964.24226399173	21
50283.973342300706	50353.9410568594	21
50323.210891075345	50011.32601179855	21
50113.897176257684	49837.307173256566	21
50297.11971914698	50147.27910527888	21
50026.28674531184	50359.74880745521	21
49960.78392387709	50236.41733250371	21
50068.639508350214	50434.67479206878	21
50256.67815129679	50070.57496081791	21
49950.590784582455	49975.2290763428	21
50013.47750162342	49949.30312218836	21
50224.78167743766	49973.85780566375	21
50015.399331798006	50332.39694467679	21
50192.379860849316	50052.988017439595	21
50305.79613013569	50029.73879877767	21
50095.1328013496	49863.1538882009	21
49997.3578717081	50355.58089389614	21
50163.247608257276	49906.7877444378	21
50018.64442517332	50381.299025893626	21
50246.509354485854	50141.27713123598	21
50039.83630601679	50403.293668146805	21
49903.985252615625	50198.07915361734	21
50024.115071066066	49825.375791727885	21
50229.88983913708	50269.79054160733	21
50307.43002670525	50175.43891060161	21
50109.88577481147	50343.42525291202	21
50231.75918004619	50366.55864211004	21
49971.105589009545	50365.33501537383	21
49989.559535500855	50307.71075931872	21
49970.5872486127	49809.21326156484	21
50121.217036747636	49814.46757123614	21
50329.5274904294	50195.787230017755	21
50319.912569142056	50150.379984011306	21
49962.97932135486	49914.10543681099	21
50326.267772947045	50221.56863249863	21
50344.7024200151	50178.72824018346	21
50232.87021212833	50160.2106796073	21
50021.008379308005	50423.87386285787	21
49845.96939249753	49982.17759969962	21
50301.923820458724	50231.95348011798	21
50081.48731105093	50453.89988208944	21
50044.86724231841	50337.35916453138	21
50319.594327482846	50245.32808686157	21
50271.72342274428	49896.74763374884	21
49840.971089629726	50091.028478852306	21
50002.662737414226	50400.70461185687	21
50338.58530542881	50101.30805227642	21
50213.39742352935	50218.29736486871	21
50134.32536841161	50329.48781033624	21
50233.76370239284	50058.4510910903	21
49834.556948949496	50118.32513786389	21
50151.953629096985	50301.60316988923	21
49914.09205730032	50228.50455174777	21
49822.01400992444	49984.13780935269	21
50348.60184483928	49961.87591897073	21
50298.78102982525	50262.694216619675	21
50052.79611195285	49782.36005642985	21
49881.43721436813	50075.083137773574	21
50281.31710571249	50247.659402602694	21
49943.675020845505	49811.25493299791	21
50369.200582802936	49972.077168694115	21
50369.601977372564	49945.12532397612	21
50244.514735613084	50306.81609371441	21
50138.23847551178	49838.564341203426	21
50273.35079879608	50222.545245682275	21
50343.70218617817	50020.56561006794	21
50085.28292149778	50348.39629632558	21
50374.50977676253	50002.44911101034	21
50091.88394276941	50478.11472852303	21
50347.60184464534	50214.25222839453	21
49987.31455821079	49830.744795751045	21
49959.0198262272	50307.49282840153	21
49963.845725824445	50279.48422272732	21
50001.06271703972	49763.90329315454	21
50280.96051377611	50383.224969360934	21
49956.41835421702	50382.91496789625	21
50078.53067467558	49769.03868606942	21
49953.30912142242	50336.27236645344	21
50127.82257717722	50386.09068205009	21
49979.724962554516	50417.61886720813	21
50390.8900823962	49977.524790903975	21
49816.308734141436	50084.16770650674	21
50303.984812409166	49874.56072097583	21
50350.35717792396	50046.71821824265	21
49866.74784570365	50138.283489050096	21
50156.24207377707	50397.237965098575	21
49936.7817491216	49907.40439814764	21
50316.34952709305	50276.70634847216	21
50194.24799690728	50339.46760502307	21
49982.33649572323	49747.54009257823	21
49954.141052146115	49937.187227086746	21
50280.64014224744	50169.24759130628	21
50119.12369986556	49792.56677475682	21
50111.65692074182	50315.326302002984	21
50103.21612875612	50422.91545094737	21
50402.79813877304	50008.37958767661	21
49977.73331798114	50388.58375025744	21
50225.29737090628	50190.6954185596	21
50102.88581945005	49751.42033417411	21
50187.03242697766	50363.507064549565	21
49792.30326625023	50065.19513796323	21
50352.87955828983	50070.41189961308	21
50042.58439250831	49757.63635969529	21
49932.41747293883	49954.383437580145	21
50353.774905155384	49911.87591450712	21
49874.350843253946	50017.764599957656	21
49931.34462516106	49929.28859699744	21
50036.76116562501	49855.32467126599	21
50125.04491615012	49754.9614661216	21
49954.464138309864	50406.45907670332	21
49802.08485428584	50005.388502767506	21
49807.07031879957	50111.287421783294	21
50103.47168780556	50294.418828707276	21
50379.162434132646	50061.106426885715	21
49928.356942048	50250.43406266178	21
49880.40082163712	49944.270358596645	21
50282.44413363079	50323.247616017004	21
50323.86879790897	50082.487367428424	21
50348.07171605547	50254.87440363318	21
50229.3513536942	50242.219463560956	21
50268.1610561962	50266.52813754661	21
50063.00539223799	50486.59924345911	21
50061.82632145353	50395.794034952494	21
49943.68052121167	49833.87128572929	21
49917.3701032988	49809.422179880945	21
50348.68317775084	49993.09275388064	21
49938.46376264353	49878.98608769866	21
50348.91712864745	50150.12255667726	21
50298.88594024872	50080.9868769382	21
50379.20093999276	49909.47652472577	21
50258.90543299075	50392.32869016955	21
49929.68968200308	50079.85862989591	21
49976.66028592897	50340.67805993433	21
50169.53063849142	50317.77651030092	21
50104.18619183646	49944.53661685386	21
50099.013349891684	49727.602303685155	21
50017.30852086878	50307.93369404915	21
50040.11380770929	50436.77198405406	21
49852.18217795314	50031.74790636805	21
50248.04040475625	50178.93010894047	21
50084.7281730012	49708.45373247764	21
50291.13755245971	50291.64268297117	21
49955.30558613219	49757.80122041591	21
49889.95399815776	50145.70610224919	21
50314.30350688529	50303.436491214794	21
50317.02783341168	50326.97783927251	21
50166.29790865833	50348.438340210516	21
50420.60064388579	49982.05482422591	21
50312.01332532401	49929.12234849523	21
50158.33574108524	50369.99394903379	21
50364.60531746011	50192.68692280841	21
49936.63396419899	49745.59888631011	21
50380.81294741772	50083.7541273883	21
50332.14168113383	49877.68630233298	21
50309.5357196417	50377.67085932062	21
50085.31538979976	50317.577674253625	21
50238.909494803615	50220.73033852994	21
49800.2084400278	49979.72280624168	21
49920.722474038754	49856.366457605574	21
50164.317584248725	49834.6992105367	21
50079.92589419255	50507.79920527784	21
50339.61670066619	50325.77996249034	21
50361.06164308576	50095.908059615664	21
49786.24276189006	50022.93275982971	21
49878.03068531219	50046.85023811136	21
50361.7390569176	49880.1497893208	21
50258.571095951054	50199.252289432734	21
49822.803555979226	49959.579430795304	21
49981.20334881128	49784.551316819736	21
49820.063125180866	50060.94041073941	21
49986.82838439073	49720.9777354731	21
50013.472423689884	49853.40340806034	21
49910.34169366307	49780.78988413081	21
49794.203728489345	50087.50490147359	21
50246.85371034783	49904.258436068274	21
50290.19569623501	50207.54504756471	21
50336.05336718259	49942.926856865706	21
50080.827215482095	50532.370013249594	21
50291.38207733197	49852.58719781693	21
49891.58043738706	49920.408535380884	21
50182.20692896188	50401.442054038554	21
50135.49204029747	49905.05440586116	21
50348.621663865735	50352.586881242765	21
50394.36974515569	50111.329087205624	21
49996.757033549075	50435.4071887671	21
50388.06271901808	49863.9200052807	21
50352.74993392487	50120.87069850395	21
50136.709000308714	49727.42867522739	21
49918.54775240113	50278.84815154032	21
50051.52053154601	50464.433637138616	21
50077.95647411708	49734.36474012745	21
50407.890786812495	49841.564624967396	21
50153.71672812104	49743.8774986917	21
50374.61547432832	50138.79472594671	21
49852.15933607373	50003.831483902475	21
50342.14635316258	50285.01878700067	21
50121.104370933004	50480.708563991684	21
50423.188172539645	49867.41262881779	21
50250.602542337394	50284.6552051346	21
50166.04921733582	50424.68859667811	21
49937.80674834564	50295.89556312518	21
49968.56448248523	50436.84653054328	21
50157.85876752998	49720.00413673477	21
50102.06428512671	50500.49003795381	21
50094.39147149471	49786.71012174391	21
50041.70268270542	50377.12456266478	21
50260.835403832054	49855.910866779035	21
49910.73668960882	49738.36462867604	21
50143.16047038129	50425.02509908939	21
50076.11166558807	49684.818623809675	21
50111.05017584779	50454.65532384116	21
49781.42334699851	50109.318916588534	21
50385.446531920286	49828.75136911575	21
49908.58351601784	49710.498069210844	21
49882.44418496586	50179.96785709075	21
50190.61754269864	49843.67261161742	21
49766.937868545414	50090.49566528337	21
50054.30662087627	49709.615559318656	21
50149.579634750575	49864.55645453327	21
50315.86923231059	49836.64424970954	21
50324.78386076652	50044.24961299854	21
49829.44274560224	50026.1351918711	21
49900.98323145736	50056.345663526045	21
49865.85929150344	49923.663452662615	21
49958.910540663535	50465.42328858859	21
50324.11773669388	50349.88646330265	21
49841.07101115197	50145.77578889713	21
49932.21824610923	50459.464703495236	21
50121.7530635576	49709.613311402565	21
50021.7925701665	49742.69124846346	21
50202.796270400075	49872.62170688832	21
50398.29859855092	49922.57995495219	21
49895.92607708467	49848.08971108516	21
49969.643728053066	49889.08303293161	21
50232.70250211298	49844.702147714175	21
49934.76164357674	49786.21041529592	21
49913.3846313697	49833.74403631077	21
49875.550468094814	49898.1432372603	21
50049.427413370715	50504.875255091254	21
50362.397387737656	50377.982059350994	21
50135.072207379	50446.80648288545	21
50407.78997093769	49958.16668640502	21
49898.78728022351	49879.858523911586	21
49815.13953953445	50134.34607906351	21
50145.41102977676	50480.36448945394	21
49928.55070930484	49689.52677963333	21
49868.337713919194	49877.19317205772	21
49887.23892369626	49771.68352943159	21
50175.5848396283	49697.24312225428	21
50339.29699887473	49834.747242392834	21
50405.635551219995	49885.39730717239	21
50405.09819442822	50032.795856064295	21
50330.816452244275	49807.68497403371	21
50403.25114103806	50076.371261149136	21
49984.18642276306	49856.04371886268	21
50035.315380839376	49722.07577679412	21
50360.827323061705	50301.40375291922	21
50384.14864519424	50315.27598320954	21
50451.98954102299	49874.272091585924	21
50143.3919910938	49774.67874803899	21
50366.6076535845	50167.39858649641	21
50378.75199143047	50214.12710968996	21
49909.28362647426	49951.59379548866	21
49858.23800126132	50076.142145893435	21
49765.24211640008	50065.04075084086	21
50434.48180209035	49963.90151441749	21
50199.188344806316	50422.755135372965	21
50332.719248613714	50382.353333235784	21
49764.47797374973	50032.0318232171	21
49835.38557557123	49928.188623960734	21
50292.82930732412	49822.357571903805	21
50016.445694630085	50450.5468565568	21
49889.28645649961	49798.88610407605	21
50346.306696940475	49857.78323668382	21
50205.83687697134	49821.26491564836	21
50359.024666513425	50235.04210591024	21
49893.070889842515	50285.28508382322	21
49984.30386285758	50458.98376744665	21
50155.556729693984	49686.97323621588	21
50232.96280863724	50402.54124762834	21
50209.03799948977	50358.12635847217	21
50423.29064077099	50117.07067643	21
50034.82703455953	49699.339053548036	21
50459.49217053886	49950.731529573924	21
50389.49031890186	50237.54551772369	21
50347.802892670574	50409.38138558815	21
49881.50149219998	49748.976843726225	21
50450.864186601495	49988.306783650594	21
50388.400575226944	50192.83219972955	21
50066.98118800007	50551.41315957959	21
49958.3653159369	49864.47266598745	21
50393.8674595049	50165.65685765634	21
50286.83188520231	50406.73323710461	21
