# Supplementary material for: Abundant Topological Outliers in Social Media Data and Their Effect on Spatial Analysis
Source: PLoS One. 2016 Sep 9;11(9):e0162360. doi: 10.1371/journal.pone.0162360 (PMC5017681; doi:10.1371/journal.pone.0162360)
Supplement: S6 Dataset — See the respective attached file. (ZIP) [file pone.0162360.s006.zip › S6_overlap_swl/clust_23_32.csv]

50000.0	50000.0	0
50001.1199382742	50005.597232803535	0
50010.474073703306	50004.538835650805	0
49992.59330351276	50005.30010366702	0
49998.97978393994	50002.81568248988	0
49995.94433854478	50000.283501054924	0
49992.110046690934	49994.960676135706	0
50001.69172750674	49994.57444040063	0
50004.089583240035	50002.88217446919	0
49995.22015105517	50008.609882115925	0
50002.55073404207	49993.56360799795	0
49986.072168127575	49997.04184594443	0
50003.188169777386	50009.9058963167	0
50012.27525783438	49992.819765352564	0
50012.262513774476	49989.354148040744	0
49998.02118867848	50008.80627001903	0
49993.557594313854	50006.23561640466	0
49997.38944128892	50001.35532493175	0
49993.74842547102	50014.75506549149	0
49998.23968503435	50005.27065217079	0
50003.22125142318	50000.026961999516	0
50002.66845612155	50016.014489106456	0
49996.2912684585	50003.40999236742	0
49993.86713806728	50000.48736039716	0
50002.18471612465	50002.01162544507	0
49992.171524388265	50006.56961401369	0
50009.77186363497	49998.33913800016	0
49990.12856972812	50008.3087286591	0
49992.75834275438	49999.61132553548	0
50000.612712480484	49996.66863853376	0
49996.93869881451	50007.42426954709	0
49990.9573124268	49998.74455680348	0
49995.12813021465	50012.34964490406	0
49987.132816399535	50000.77841298042	0
49995.04622939411	50001.254507425205	0
49996.3518189633	49998.69148218202	0
49994.72286757851	50006.43666481398	0
50004.991603808936	50007.81247139701	0
49998.28891676479	49997.763041664824	0
50002.11006087792	50008.18226655358	0
49997.144179930016	49989.940910198144	0
49990.216027359624	50003.557911732714	0
50004.8382996796	49999.67581012021	0
50009.729321556355	49988.228197133496	0
50000.199954210955	50007.84356371471	0
49984.868450241316	50001.72764928467	0
50005.25378396498	49991.44544110929	0
50012.19437814406	50000.390381149926	0
49988.04893344996	49995.904611826896	0
50000.97171294396	50001.87618615546	0
50003.16859701153	50001.34186794273	0
49996.8205400242	50002.39747857786	0
50016.35653848915	49987.25542234889	0
50006.096174901984	50010.23095889712	0
49993.33550236973	49997.9139297533	0
50011.19002934476	50002.36431250059	0
49998.45984931102	50006.65695684455	0
50019.87468519033	49983.95720550682	0
50006.448840401084	49997.32346873195	0
50003.483634122094	50006.1099987375	0
50000.35234659256	50010.71421082459	0
50020.92058148781	49993.51767071989	0
50008.47578298118	49985.24545972329	0
50012.97116378821	49991.6961769247	0
49993.74796506671	49992.427417029416	0
49991.82516773376	49992.694590956104	0
50010.8124938929	49998.028114249224	0
49987.955751149355	49997.770027754355	0
49991.724628069634	50000.06228921305	0
49995.80643166333	50013.468969971	0
49993.380375235734	50016.55980591119	0
49991.201634813246	50005.408821551166	0
50004.525946402624	49989.78947725459	0
50007.720378466904	50000.492135651875	0
49992.7685793167	50011.0280228053	0
49987.159758849266	49996.84261681274	0
50014.02574978567	49996.18798372425	0
49984.32643570934	50004.57184983245	0
50019.639648138225	49988.9067237791	0
49989.4997473447	50007.36039035869	0
50013.91997383251	50009.37214947754	0
50004.58622819102	49995.15801530333	0
50005.85271576996	49989.50522008991	0
50015.47921159886	50003.75857515637	0
49996.39937650525	49993.39036016212	0
50001.0647897504	50004.010292953724	0
49986.027487069885	50006.27634010284	0
49987.260876982415	49991.042278530156	0
49999.78395213294	50006.223143715055	0
50005.5951472911	50002.242531785334	0
49994.95863623795	49990.98932230843	0
49995.970214808425	50011.21575680999	0
49998.74724789229	50000.301414385256	0
49995.76262299148	50005.347803119126	0
49985.78393825049	50003.32292956534	0
50007.42877995727	50004.03245223129	0
49992.96622310832	50014.11763760789	0
49994.55499953395	50010.948281901576	0
49983.915535437955	49992.4110437863	0
50008.8660950074	49978.749708719544	0
50013.7990956949	50003.00902758653	0
50008.5066603574	49980.605440097264	0
49999.61536353447	50001.38011543159	0
49999.92720012225	49999.00146537139	0
49984.44548889699	49998.69683486348	0
50002.482884739184	50003.040579738794	0
50016.024045681486	49994.94398923562	0
50003.36648616504	50004.322037109174	0
49988.738161772046	50017.689027507506	0
50003.539439997585	50008.933367662175	0
49994.49256234436	50019.33132076997	0
50005.85319903553	50016.693436037065	0
50002.48134869301	50006.34512799061	0
49993.523880528526	49996.86229670025	0
49988.034997579	50012.957727244124	0
50020.71389257763	49981.778924319464	0
49995.38804044498	49997.158702901135	0
50013.95022191785	49997.89115681875	0
49984.13772326518	49991.42872524563	0
50003.58552550782	50019.3121430576	0
49989.91037830248	49997.47012205967	0
50012.09890688885	50009.91283746573	0
49998.36748406831	49993.20199538089	0
49989.127843465685	49996.61911019781	0
49982.65034680979	49999.834836403585	0
49996.56500742211	49994.747294359564	0
49985.379552577164	50000.53127187064	0
50017.09675845898	49993.71089669888	0
50021.41356700267	50010.70370059395	0
49982.40342955259	49994.328994020594	0
50016.4869019828	49980.40359262994	0
50023.71775476843	50012.20330780786	0
50005.64968115003	49995.160253301765	0
49973.871359122015	49999.93485576274	0
49991.04769969644	50018.64712142673	0
49999.68945811258	49989.69377801033	0
50024.16967004485	49998.373773470084	0
50002.22080701014	49996.583511445446	0
49981.3376436746	49994.9974062802	0
49984.137410919924	50006.137292454296	0
49996.130313645284	50019.87582555533	0
49984.51107861298	49990.24442534623	0
50006.568329781825	49987.41605597233	0
50001.265128160514	50015.41691763768	0
49994.71701353506	50015.249262662495	0
49984.049094679925	50002.930402503676	0
50007.33751108774	49981.8758819164	0
49990.53033617756	50001.14600459991	0
50016.78128835845	49973.40706114249	0
49993.95433979805	49991.08775145235	0
50020.50775026029	49998.11343636441	0
50000.36685129092	49992.305125517465	0
50025.412902998294	49985.28219532157	0
50011.811277040055	50005.8423952594	0
50005.650122642444	50018.556061829826	0
50000.10513937223	50004.37368352619	0
49997.312147224504	49999.09697793524	0
50007.98935284791	49996.53957427053	0
50002.08677570072	50010.85949233453	0
49986.699023909634	49994.97925279905	0
49985.61698965447	49991.72042149556	0
49982.103822344194	50003.015963724676	0
50017.46227211739	50006.10305446117	0
49995.381477958945	50002.40666228191	0
50011.97582092875	49999.282779231835	0
50008.063404920314	50009.83952207464	0
50013.46450656	49984.93900585626	0
49991.29771770397	50013.528169385616	0
49990.72512365944	50014.788818904555	0
49988.34248722313	50003.84700004693	0
49978.86050890926	50004.459502539525	0
49992.91864707092	50012.72445101887	0
50001.84787568867	49990.60674350676	0
50004.63839490317	50017.67334490595	0
49985.1248169725	50007.29216522827	0
49993.17341765991	49987.23628058628	0
49993.857411968136	50017.57636704799	0
50019.0152945883	49986.98070871417	0
49998.41475540304	49991.03758824367	0
49972.09249794468	50008.2640976498	0
49993.10918587191	50001.86801828644	0
49993.00955253663	50003.3707764521	0
49984.194173076576	50018.57796040268	0
49988.37111772968	49985.660734294215	0
50001.68402032854	50019.222658424515	0
50001.185520989595	50017.05278349851	0
49989.66815837991	49993.68744920904	0
50004.177711652395	49985.70662376911	0
50018.82869206279	49999.52190675685	0
49985.443533641	49996.21552947299	0
50016.38826833475	50012.74464866587	0
50017.914900136435	49980.502944041815	0
50014.39181755627	50017.85709331672	0
50018.95202462218	49985.56744633257	0
49997.36448100937	50005.91903864351	0
50018.96796534248	50005.16627708392	0
50011.90539425546	49988.111134330444	0
49996.546614288876	49996.795399916264	0
49963.08142993959	50006.26759739082	0
50008.2356600962	50002.43606836597	0
49998.63921899667	49988.79814231758	0
50005.75242938296	50004.17089970687	0
49998.376769049384	50010.6689754653	0
50008.42442695799	49998.31820524386	0
50004.508050526805	49983.47349690265	0
49987.17050041002	49988.9025554235	0
50009.18109265108	49992.22014886556	0
50004.879056196725	49986.61034885251	0
50014.915422483675	49977.07720187199	0
49990.130907603474	50004.80258105486	0
49984.6703277626	49988.74133172314	0
50007.52672577151	50012.93686597503	0
50003.49650970437	50012.38108186982	0
49989.06725250327	50015.3378129636	0
50024.98456411381	50006.06013812308	0
49991.80368593366	49990.462414806636	0
50000.77352016364	49989.79042744623	0
49988.90719015552	50002.71719901248	0
49984.039032220186	49996.676878046324	0
50012.847622088455	49998.36249454505	0
50006.350126348494	49990.98155319997	0
49991.05034624591	50004.198767952716	0
50011.88431427771	50008.83624177822	0
49985.19374747098	50005.49928007464	0
49984.81310954273	50026.06287728749	0
50006.21977860447	50012.16129787784	0
49986.47489642977	49999.4317940804	0
49980.36605421916	50000.95789397295	0
49994.234345594574	49999.2532348494	0
49987.04825099607	50001.832824486286	0
49991.43071227722	49984.226381594905	0
50000.695373251256	50020.70674782014	0
49977.13180553174	50003.37505285267	0
49988.62903234035	50005.177123215675	0
49979.89567759436	50002.4937618266	0
50008.01262186424	49983.679359629714	0
50030.579860834	49998.08369322793	0
50003.089884360816	49981.16884909539	0
50024.37014218025	49982.08487044395	0
49983.90656666351	50026.928564756556	0
49964.314383131496	50014.1377602163	0
49993.20228802501	50009.89883245395	0
49988.35846928065	49994.74515624361	0
49974.56068759045	50004.79214296714	0
50014.41609705478	49979.75520468273	0
49991.174539429005	50006.969037631694	0
49989.155636819094	50000.54506709529	0
49982.544533415894	50024.606837722065	0
49994.92587873124	49988.20647099332	0
49991.308890379405	50009.11640038469	0
50011.281064215545	49984.921503686244	0
49989.75789397745	49987.457219427255	0
50008.221414162435	50012.20209665073	0
50013.621088465676	49978.83287026756	0
49985.19186980337	49992.980264506536	0
49992.32125134785	49989.032611767434	0
50014.674771463535	49999.908761826504	0
49997.68841019571	49983.69681048847	0
50015.382964093515	49974.88611401902	0
49974.646961190396	49999.20360856275	0
49993.622733056916	50004.394124466075	0
49996.18215660206	49990.57420118714	0
49990.531939051354	50002.542578106964	0
49995.628193938675	49992.49588250879	0
50021.47129342551	49969.80051040332	0
49963.43332412238	50009.15111641512	0
50005.631109868045	49981.978888305464	0
50016.42316313038	50001.98515059546	0
49980.96052567742	50020.686115295306	0
50014.72496783221	49986.0471516237	0
49983.5417594323	49995.75678905932	0
49993.07010199822	50029.18300593349	0
49997.88200827209	49991.896996510884	0
49982.946899317554	50009.619161594186	0
50002.15424062545	50000.4773237086	0
49991.00394052615	49996.04070296146	0
50031.56106314288	50012.96897761344	0
50026.88381878394	49996.47826587183	0
49984.03994023804	49986.15198562376	0
49987.28963664043	50020.60062188324	0
50013.90791418998	50004.26976645357	0
49983.08076631143	49991.201045514004	0
50022.11073926888	49967.124204367305	0
50010.73215520759	49996.40090077004	0
49996.054670956706	50006.56227185395	0
49995.70387124523	49986.98770630229	0
50007.941107878476	50018.039088252415	0
50002.0192275201	49982.59943772668	0
49992.05158923507	50010.26029829259	0
50027.93304776287	50005.78420573993	0
49982.89182072447	49989.6455582383	0
49998.64668225386	50018.43203433023	0
50013.62737578455	49989.94661316443	0
49993.08509566163	49988.31637596258	0
49989.81805414489	49991.931824775784	0
49997.76086401288	49987.90124568716	0
49988.69996163046	50009.713207319626	0
49985.80025773397	50018.196075051266	0
49984.54357744596	49987.1594216123	0
50006.59958761954	49972.297102456854	0
49984.82793631655	50022.262719026876	0
50009.686765035396	50012.49651623412	0
50005.67540109913	49998.77026419197	0
49998.76553220897	50009.60097154551	0
49991.720902063105	50001.874151299206	0
49995.344981691764	50003.769781086085	0
50000.779533303816	50006.55995037668	0
50003.69493811055	49982.743629087825	0
50002.270752389726	49997.78815897597	0
50027.570700147895	49993.28160735885	0
49976.52404899746	49992.70823713537	0
49998.92765844171	49982.472509075604	0
49994.93953583841	49994.87526102259	0
50009.450371016355	49984.56460257237	0
49988.154083484755	49999.52040214659	0
49999.394387052766	50014.98009375397	0
49978.547517703526	50000.09883902086	0
49977.2653315401	50000.844206454574	0
49998.90667228046	50008.20905964552	0
49991.6637407009	49985.60237193076	0
49996.812852085255	49991.85268425626	0
50010.361860965386	50000.785222744336	0
50015.982394048064	50025.712936463955	0
49980.52196003663	49992.07084033371	0
50031.62064003572	50018.88854821377	0
50008.9961750777	49996.41672377975	0
49987.61931332246	50006.2850009189	0
49976.108964526924	49990.178279804175	0
50023.926871643285	49997.28176746767	0
50019.938527361184	49994.309713364564	0
50000.35731265099	50002.84047830652	0
49993.60333916049	50007.42141270693	0
50023.25337906322	49995.00581889214	0
50002.075911878404	50005.261111667336	0
49991.96428640682	50014.48773082656	0
49985.479854508725	50004.39257273865	0
49980.523275281885	50010.645308643936	0
50001.43088150619	49983.63567861773	0
50010.12290986445	50002.12243553688	0
49967.36856159413	50003.35500522987	0
50002.53163693798	49987.2817417695	0
49958.51475070698	50007.728524315105	0
50011.38108761024	50001.03297300693	0
49981.69861163078	49992.37124347021	0
49989.76191395739	49999.01550114256	0
50010.464523219016	49992.24245972176	0
50026.519101309525	50000.02798517489	0
50012.28382736543	49984.83474359573	0
49989.42265260656	49983.96844532203	0
49984.23840069896	49997.66761618687	0
49985.550927108794	49986.82666453693	0
50021.497478391924	49994.63200883348	0
50019.51522702777	50003.991941070715	0
49997.68469127628	49986.69892490847	0
50017.52555436652	50007.437281765255	0
49996.923835170724	50009.65263753655	0
49980.798506964515	49985.652067432005	0
50017.90091994998	49982.2521155558	0
49990.37161102477	50017.07697390062	0
49988.90511406528	49992.75445658593	0
50017.32112340442	49965.353068070195	0
49991.01257760791	50023.468584741226	0
50025.8875906799	49994.35984820899	0
49986.1918187451	50023.68497230164	0
50013.15743500942	49983.78458207533	0
49992.8456436454	49993.0203413024	0
49979.75815741602	50012.571960582	0
50009.70308924862	49979.83589096704	0
49985.30046070793	50021.08763342582	0
49978.359205601315	50034.878715319064	0
49990.92884580327	50011.163169812375	0
50007.772940196795	50007.064996400484	0
49985.22103137368	50016.08668389368	0
50009.59707490614	49993.95697076497	0
50017.70003800679	50001.97785272779	0
49983.797748258876	50023.64017913821	0
49990.26735697697	50010.258346329596	0
49987.64568629228	49992.33821425586	0
49988.52793226814	49987.91776019862	0
49991.20423086804	50029.989168432476	0
50026.25973034724	50010.5650833099	0
49982.16330270223	49998.10186605435	0
50007.13541309917	50007.95622569247	0
49983.95748989525	50010.98829389653	0
49962.45221143677	50007.2760570099	0
50012.1000044754	49996.95407723872	0
50021.052185858316	49972.64330460891	0
49984.3085518675	50009.58683887556	0
49993.510659247964	49989.892241724825	0
50011.752156646566	50004.78944145074	0
49983.52563494623	50001.75016082405	0
49978.460538100626	49997.75242771528	0
50014.52143088854	49988.22950508876	0
50018.24137458081	49990.739344225905	0
49972.37989154419	50007.14160963748	0
50006.63472878829	49999.431527854525	0
50016.01207628755	50007.56525634756	0
49992.159033924385	49975.903792794095	0
50016.99256930141	49996.1277298885	0
50004.48312201096	50016.53523623439	0
50003.73362658861	50014.7511990841	0
49974.63211839188	49979.516263068035	0
50001.48585664339	49987.945459319424	0
50021.840174437224	49996.55115787979	0
49994.03666699587	50020.72279787452	0
50020.94362840362	50003.47457288229	0
49998.62700416022	50014.24645452575	0
49995.17512210399	50016.79463493951	0
50005.23037043188	50011.73729598273	0
49971.37117085837	49989.47221639413	0
49981.521518297865	49999.23994426472	0
49965.42437354049	50013.05953711824	0
50008.834474853866	50007.65616359565	0
50000.22266364497	49982.341419794524	0
50021.85104569774	50002.35034673412	0
49981.560701735485	49996.23068757506	0
50012.74701363594	49985.80192002436	0
49971.80503375848	49991.85551823733	0
50011.263172707324	50007.67989684717	0
49997.842192490825	49995.525909340686	0
49994.00690011958	50013.24210864979	0
49986.9534427898	50008.40761073288	0
49983.36103802528	50033.88309737791	0
50021.35608252024	49989.69815647043	0
49988.97845850354	49998.21097134659	0
49994.642367226574	49977.56378857998	0
50003.55488727248	50010.91109031009	0
49974.81667358894	50002.99823491594	0
50012.0645759029	50012.10464978939	0
49987.68602979314	50010.93503302086	0
50007.17280957686	49992.3085541642	0
49981.705499678246	50015.11060490018	0
49996.69556881796	50014.109138468055	0
49998.64670998637	49980.67626758387	0
50019.10045114579	49976.023584512244	0
50017.45835616199	49985.36377514416	0
49970.33294685764	50009.780079539814	0
49982.3735722141	50017.46739492288	0
50006.68958436496	49994.526210000105	0
50018.734070250706	49989.80705437178	0
50002.46857216815	49986.06925098604	0
50022.675958277854	49992.05708802764	0
50022.926585169895	50001.64972110677	0
49983.52862677752	50014.963717433006	0
49998.90581301964	49994.84596139951	0
50005.79092528655	50014.775009063815	0
50000.22661360575	49988.81757789523	0
49980.74425647727	49996.82260257941	0
49971.55135378028	49993.170189732235	0
49964.134354578964	50010.02551413979	0
50012.74411197212	50007.99878332312	0
49990.74377587022	49973.90298912179	0
49985.28964060534	50013.18698399553	0
50002.94614847365	50024.81554806511	0
50018.25121765347	50010.052068038465	0
49989.67279102292	50031.185116729364	0
50024.78778113604	50000.02968615381	0
49957.10144021539	50006.30757505217	0
50004.91798427541	50013.10522473025	0
49997.73721727142	50000.206776466686	0
49987.073785197594	49981.08982656079	0
49968.0433233723	50010.0828608519	0
50012.324460548836	49995.737823114214	0
49973.49292689296	50018.279391364136	0
49987.24555378543	50029.79294837929	0
49998.130607358624	49976.53703077404	0
50007.75675174732	49991.20943177642	0
49995.458395374444	49999.14344184725	0
50010.742096311136	49993.331644497855	0
49985.84573346792	49985.809309381766	0
50000.266877230206	50025.833258622944	0
50015.02347028834	50012.069686554314	0
49999.98576549963	50017.1888278349	0
49994.20623659825	50009.09252126425	0
50002.60633630994	50028.573161161155	0
49983.685760399516	49994.434229655286	0
49997.98413692526	49973.09937067709	0
50010.56374303187	50009.418935307316	0
50010.08479905599	50015.411645682536	0
49981.765431604974	50026.49109198164	0
50008.58410835759	49981.64823307443	0
49984.49931009959	50029.64027167754	0
50007.61917516849	50005.81807298415	0
49954.76580966707	50007.702943843884	0
49998.27241309566	49978.57915551045	0
50022.54566981191	49987.258173264716	0
50005.091519311456	50006.0974021464	0
50033.204334621514	50008.87278491397	0
49975.961106071736	50033.7681879828	0
50008.89909742184	50018.638205887495	0
50013.46930471949	49988.41976209015	0
50015.209385585105	50013.91423486294	0
50022.0337844933	49980.9584175392	0
49989.67638337026	50018.303126039296	0
50025.83946226305	49991.62136154643	0
50020.63370337653	50014.81552965945	0
50007.67840103903	49995.493720252845	0
49968.685987238656	50012.365807529546	0
50010.842442392815	49988.60160661161	0
49997.47090266504	49980.29339993033	0
50151.57945166275	50173.6315915397	22
50168.701504746554	50151.694183909785	22
50180.84359892079	50126.176742435695	22
50196.81153862672	50145.659842991445	22
50149.046153464216	50197.959649448334	22
50159.35733410412	50115.11170437157	22
50131.30518508672	50151.59493697624	22
50172.17139174874	50211.52104312157	22
50196.80290054588	50195.138317585275	22
50203.44840833886	50168.33347215927	22
50211.925626004246	50126.427375205334	22
50217.6532964088	50095.32936596934	22
50187.11911380752	50102.2195415952	22
50102.21634100076	50152.553193823915	22
50180.19725626652	50177.55134152978	22
50142.630266518805	50089.63205156807	22
50226.46905369427	50066.161625565546	22
50245.51676741553	50089.26951460462	22
50245.78759276557	50113.40029500991	22
50219.45184860082	50041.93642206033	22
50197.11476788771	50025.23675966565	22
50255.17578831617	50062.11359400429	22
50233.2651345124	50169.54736056429	22
50118.55076507779	50091.30759377839	22
50264.34342280188	50034.60338430245	22
50091.8353542685	50173.24885354379	22
50183.49119960399	49997.32637601669	22
50124.38822349924	50186.41788263706	22
50259.82312226216	50166.67778325535	22
50285.52620356395	50158.99928323561	22
50291.34551944424	50034.824909836905	22
50219.8315143259	50017.79623032793	22
50086.10026526807	50198.08652724171	22
50292.50963115211	50058.049453509004	22
50266.81837554048	50103.884991592415	22
50146.590863088764	50066.26892816285	22
50309.61373388672	50074.65010464746	22
50125.348720954695	50210.2840599461	22
50304.05024422119	50173.652205545346	22
50134.19192431484	50124.52534847746	22
50322.60571990679	50102.258732952934	22
50122.53706628631	50064.457296943	22
50203.336394389735	49978.447352717885	22
50288.632083553726	50134.673266134465	22
50341.92032972535	50089.48846780934	22
50305.927275139744	50202.85936580856	22
50106.72404660089	50119.62123296635	22
50155.15022470728	49994.532801762354	22
50141.94254050467	50016.906570786174	22
50200.06063077798	50070.37367986475	22
50211.21167632375	50215.833545941714	22
50218.63778100798	49952.33204496554	22
50068.194855981674	50215.30626796193	22
50221.44746065413	50190.96167093581	22
50278.39895697265	50204.48117977997	22
50097.130896912684	50066.25857860164	22
50323.811359176594	50222.129233327236	22
50332.851307527766	50162.068451962165	22
50121.34817175331	50238.05654789967	22
50272.24796477105	50080.46786613871	22
50136.27292133006	49970.46613282477	22
50107.76101612046	49971.540722102334	22
50192.647704389696	49957.63983388196	22
50241.74700328264	50010.795532544464	22
50172.09761694731	49976.04197903307	22
50188.70469900774	50237.09454273505	22
50085.00176520075	50135.730479597485	22
50281.60588319381	50009.64837162068	22
50319.79375330123	50132.162697506035	22
50205.19482214373	49929.62550598443	22
50119.2401131128	49997.24755143947	22
50061.60767771559	50191.13560027278	22
50118.47533643035	50028.16322331622	22
50155.901707448895	49957.84477232815	22
50279.690023132185	49984.72207517143	22
50034.516095205865	50204.96702534976	22
50089.80881788979	50096.464940183956	22
50299.49258874217	49963.28026595299	22
50293.16536996409	50109.660030747975	22
50254.57807008962	50197.488506889465	22
50247.02684326785	49982.452043720674	22
50210.33005560085	50245.09648267158	22
50110.22641300149	49942.034702140496	22
50093.23846367678	50225.69693848981	22
50066.55919043463	50061.21453902512	22
50047.1618320691	50042.420875694486	22
50234.06908314813	50249.805273097765	22
50064.996122289274	50114.78623417219	22
50085.35505211675	50046.272254313546	22
50228.36748491848	50145.76325908969	22
50202.52172923743	50271.25746499746	22
50157.938644397924	50035.65594268079	22
50347.12818445253	50135.77262270013	22
50046.19289544769	50073.43534025512	22
50309.62305321089	49933.99997776357	22
50050.85958051414	50238.96069931447	22
50006.904394445766	50214.48752178521	22
50145.33662021202	50229.60236529737	22
50091.44165219377	49998.69724199488	22
49982.63485065893	50219.90053823551	22
50269.41988595426	49960.704386451434	22
49987.79566671017	50195.86663917093	22
50370.481566592855	50076.28392863232	22
50327.77994508202	50192.89528344165	22
50084.94008883247	49964.88563489741	22
50370.29135365346	50045.88007272095	22
50302.18888153221	50238.42388768737	22
50348.30219766426	50067.08180531477	22
50167.83980427136	50254.327206894595	22
50027.44169388452	50232.7181714799	22
50006.40247919194	50242.1684277146	22
50105.53658911386	49916.21828887348	22
50016.80175768287	50188.35473580818	22
50067.29916655452	50026.503270059344	22
50235.98003739423	49922.23601337387	22
50176.9965839216	50068.50713339132	22
50293.62044855964	50265.086834344766	22
50322.400754889095	49910.62855220593	22
50162.83842904667	49932.01057886983	22
50131.08621919318	49931.82141921811	22
50329.43038684144	49879.742094581525	22
50279.64311941536	49938.484223298205	22
50319.117504104885	50027.42137695073	22
50188.57934211168	50296.21946158346	22
50166.48272738211	50306.08594898293	22
50371.75959253774	50146.88357228366	22
50358.08625197253	50107.44362065441	22
50352.145363406155	49861.635723762476	22
50279.120943062924	50235.936093847165	22
50147.92784660217	50324.00859848021	22
50393.21825108305	50064.7509934503	22
50413.302140212436	50053.178209748265	22
50342.73854310508	49840.26665867603	22
50153.97992253345	50277.652886119824	22
50337.0958391356	50248.87339391872	22
50345.26150198793	49905.08606452089	22
50300.63415907107	49866.57110301434	22
50373.231592954355	49898.73450326573	22
50075.235378123514	50242.45426049633	22
50149.81832663316	50354.04013902358	22
50368.04313783691	49924.53328841374	22
50359.55830504379	49815.80374513581	22
50392.94445669345	49920.06964493848	22
50335.36248882981	50275.83559921082	22
50202.68249139948	49902.156156518235	22
50307.018926257515	49992.96299748904	22
50075.67093862002	49913.220802843105	22
50359.21807272147	50275.25693329858	22
50230.43357693144	50278.090770030576	22
50182.12673382761	49918.5579957841	22
50216.23644703746	49882.264056955515	22
49957.15666988627	50215.08351954778	22
50351.42654178078	50183.170409704864	22
50057.12712146216	50267.854482722025	22
50121.199205146695	49894.03048967907	22
50271.24859410565	50276.066520067296	22
50382.57739398422	50183.674666488034	22
50022.57934089622	50069.993319162306	22
50141.83348969142	50254.07932055822	22
50353.23869005961	50229.07857654283	22
50389.66000080089	49819.2723518568	22
50376.635648947384	50297.83544131203	22
50364.022719900975	50324.80843869632	22
50175.89558178489	50365.126684064584	22
50098.201082932304	49881.47506356459	22
50375.44593620936	49840.40194441685	22
50100.373241127636	50248.32613445326	22
50124.29773539423	50333.01947161127	22
50342.23870329603	50299.42470568688	22
50245.48975412348	49876.41327089968	22
50328.26133403112	49953.50312609377	22
50278.544774846174	49875.05469076367	22
50135.125918649785	50044.03057344529	22
50306.91321223309	50289.0290387004	22
50052.68710148913	49934.2161940048	22
50112.355644442556	50304.943123069694	22
50386.879719882556	49942.34805659186	22
50414.32421805688	49899.441360340155	22
50225.84818621254	50303.811172670954	22
50408.55636091776	50090.60205525363	22
50377.79134332208	49795.69900080127	22
50140.10122930663	49868.428128081636	22
50099.86716495135	50338.19774239708	22
49960.695617422345	50188.460192274135	22
50157.382466775605	49908.11873637806	22
50166.272837318975	50091.54929564251	22
50099.67565225134	49855.56213147434	22
50166.62020473452	49863.453164251216	22
50340.95998612492	50041.81895448357	22
50129.10310298498	50276.50741416571	22
50284.39939254081	49914.65056237508	22
50393.62816892986	50333.618880494156	22
50033.26301878648	49919.06760122286	22
50394.39781104267	50034.362423970524	22
50277.21864005954	50305.22706353713	22
50125.033945861505	49841.51881623782	22
50119.367319538505	50359.6473514622	22
50295.027517635965	49893.637340222194	22
50433.392543019894	49923.80248167224	22
50196.095616073275	50349.93921915758	22
50455.9596753507	49918.41980264479	22
50260.07873709442	49855.16964541226	22
50424.16578392304	50109.54428765457	22
50069.34349520486	50163.49670465038	22
50065.22054403794	50002.45562088629	22
50051.00238946184	50136.76546493112	22
50128.921633643644	50383.40120156703	22
50327.66632962484	49813.185165266514	22
50438.314705057885	50131.1247403301	22
50056.89011697207	49958.44358417266	22
50332.36079845752	50320.76365091691	22
50310.35766292511	50340.33865856259	22
50087.23598671637	50269.85434632959	22
50152.48630938554	50377.79110845532	22
50182.9228278746	49885.51325352751	22
50380.99494191716	50006.225245426176	22
50430.93870273448	50072.43038862638	22
50453.75745120815	49947.49394359906	22
50030.664886591316	49972.682911897566	22
49943.30826711678	50242.64702863146	22
50263.93329321093	49824.966757694216	22
50131.87584097544	50411.57566375286	22
50235.228878214286	50214.0348887804	22
50254.35015438057	49905.337789808145	22
50219.36018898852	50348.73380506487	22
50031.62341272884	50119.011769737015	22
50289.896622145534	49845.016648302415	22
50250.86588098306	50309.563994705	22
50005.31943269102	50118.15793799694	22
50255.12766370469	49940.68377702528	22
50408.63544088261	50360.94942015012	22
50012.8029955674	49995.99669864506	22
50378.58617179424	50118.898595949104	22
50191.940689116105	50327.26246337296	22
50042.24575411908	50097.656366181145	22
50394.03597631125	50157.53196594466	22
49995.854688020365	50080.88453629657	22
50117.95766934752	50435.10828870329	22
50148.21729119082	49843.30006132041	22
50315.9441246439	49842.13638372583	22
50239.88452078585	49835.460297288824	22
50042.07741368375	50012.093629790696	22
50027.05325493182	49888.29869400848	22
49934.816428433645	50205.50285612674	22
50482.57739924629	49933.30470540116	22
50406.901844740176	49835.18954646547	22
50384.76968248556	50375.48208883933	22
50004.941331547445	49920.39923103372	22
50229.8623074715	49857.37197910214	22
50380.809644339264	50399.03288729066	22
50408.843135221054	49949.84586632257	22
50404.361636572285	49801.28506475693	22
50242.45803144236	50335.666693042826	22
50425.721089636114	50343.453656294456	22
50408.87495255121	50399.41251223231	22
50306.588242270314	50317.06852296615	22
50133.89023158916	49819.93085125837	22
50121.57431881125	49799.23439766953	22
50462.62566271787	49891.82081196804	22
50048.95215426277	49896.47239235135	22
50399.64048855486	49859.6283678389	22
50039.98203044533	50173.246431707346	22
50363.48583962762	49985.10557646004	22
50431.94538367866	50369.32638074585	22
50252.8257587005	50143.991359589185	22
50373.8718224319	50423.37004415494	22
50091.9103231834	49789.60726923562	22
50075.080172944596	50343.18661702647	22
50075.06029773292	50372.1262562561	22
49977.65962777033	50112.89599056608	22
50083.0066905374	50294.82110957528	22
50157.75002661256	49820.89325596047	22
50015.755067956	49943.28002016194	22
50401.576106973545	50282.14299221009	22
50429.651219812724	50282.40991703438	22
50437.54774410677	50402.7612075395	22
50286.00874584456	49817.067914008396	22
49936.54715206738	50181.141743265536	22
50387.90738949364	49980.547468398145	22
50169.70318853722	50340.776570578455	22
50360.78625821989	50444.3210347006	22
50465.377345345754	50399.85814847041	22
50025.09651238162	50145.45260684348	22
50057.22888282493	50396.08930608942	22
50460.171983315326	50121.34336408453	22
50415.34378929299	50023.42169462189	22
49992.88510806141	50014.54353778873	22
49993.561180862715	50140.304102590235	22
50394.77448784629	49770.077854551586	22
50358.78899559418	50355.87236616322	22
50335.10510671381	49981.62580385712	22
49911.641633702464	50212.921918137916	22
50316.07141930387	50364.65522959488	22
50101.72180658402	50414.28616272693	22
49910.612569860845	50189.027183320286	22
50141.39490006758	50434.426690941866	22
50491.70151902617	50408.11705517674	22
50337.29112057619	50378.825799857375	22
50167.55296403552	50434.01723493371	22
50394.326798518756	50260.29698425433	22
50012.839984913	50036.5298844302	22
50062.007462542955	50318.847327524716	22
50472.30430270741	50428.4023726848	22
50349.37169999289	50419.08513368865	22
50167.43158288364	49797.88090989511	22
49884.98345012096	50207.53166678992	22
50375.616024870804	50470.75101246959	22
50398.198867469415	50309.60563304258	22
50443.88578017144	50022.39675027008	22
49890.15397287993	50233.57431799183	22
50185.83334833941	49845.34444607559	22
50389.58960846194	50447.25136110371	22
50350.85361399157	49949.16495318637	22
49968.0419572899	50253.82051622001	22
50393.683983406954	50491.44686062423	22
50368.63298777466	50493.45310910532	22
50096.47455223841	50444.96267492482	22
50033.27930928911	50308.34705741732	22
50408.07669096655	50138.12870362789	22
50423.521568067095	50426.78332280837	22
50448.816600594226	50307.21715577412	22
50428.833391756125	49876.285279831274	22
50345.76561880555	49789.56205919186	22
50320.8770716003	49787.39687453802	22
50060.41926546873	50423.44382190462	22
49984.54209133161	49986.90798275475	22
50477.31159766666	50295.99070511922	22
50473.71448981949	50322.8264189689	22
50133.22494113326	50463.095708868124	22
50430.89874053822	50448.82382224863	22
50347.612731100955	50010.81888764948	22
50450.15310166422	50332.06978963709	22
50348.76035005669	50479.94832497993	22
50051.459213282746	49982.51642849734	22
50418.7306472222	50252.418225800575	22
50007.77307426972	50164.42329223996	22
50457.77857298713	50457.585963426725	22
50067.01057186345	49777.8282146193	22
49860.038781552525	50233.724028516415	22
50062.97337676642	49801.512507552376	22
49864.376850251814	50190.03866540496	22
49978.658833011585	50170.691467479715	22
49974.582671608354	49958.92980463786	22
50336.743224110985	50444.535245285515	22
50405.14016740385	50002.00822169667	22
50180.002752802175	50042.928667672204	22
50101.25747620174	49818.65909584042	22
50082.646715941424	49939.87601774896	22
50431.84245321953	49846.46530582457	22
49918.59330117891	50163.50910469779	22
50005.23809756607	50323.2185737118	22
50426.042225331774	50312.29303875071	22
50071.70376466446	49883.3835616229	22
50401.346062247365	50113.663797316556	22
50506.65214437682	50288.45701466031	22
50144.09544469406	49786.94010279474	22
50498.25215886162	49909.78604208034	22
50051.97497244877	50368.23633034251	22
49908.73646628458	50139.420694661545	22
49853.490365715086	50257.233668515284	22
49889.30797142757	50160.0809781967	22
50034.44499433636	50255.82565498761	22
50492.70460054105	50342.28056848203	22
50418.87327193138	50227.14173123666	22
50417.107509132686	50160.51026447559	22
50000.482833508344	49877.97082667836	22
50397.228183861844	50237.125992779635	22
50115.78895781777	50483.178602999535	22
50099.218782780634	50386.977725615216	22
49878.783596742294	50131.048706789836	22
50135.72139060765	50496.57984074311	22
50313.15065820046	50443.51157225317	22
50454.04283531109	50357.373755892055	22
49843.74204572416	50179.02945332048	22
49950.19637405697	50271.13222385606	22
50444.27672865586	50172.09032101464	22
49975.39320356171	50276.3276551509	22
50191.91902100052	49798.04746469742	22
50318.91983720211	50403.88440047245	22
50049.22827534139	49873.00133608472	22
49971.45759547799	49864.88658159521	22
49952.575224782995	50160.11312195834	22
50506.47924133191	50360.825032152825	22
49995.74286618888	50296.27802314962	22
49897.940633291946	50115.42457736394	22
50239.30884289897	49811.43502983722	22
50415.54227748043	49780.14540554211	22
50520.78899091917	49889.6420943611	22
49966.456379931464	50301.69186794791	22
49954.208036948265	49842.89735515727	22
50367.049914829666	50204.5344847224	22
50359.6813112779	50387.35697323486	22
50006.33669559242	49850.530599946374	22
50499.075778869934	50435.63618016601	22
50321.80707089921	50481.55482027093	22
50396.95922925575	50424.01733228453	22
50201.77338622159	50372.44280200854	22
50157.83379684629	50456.2134812163	22
49849.76552361147	50133.23330258668	22
50441.92421745116	50245.96175329037	22
50294.41395577763	50483.75931325442	22
50483.21700414715	50106.355099501954	22
50371.525992761635	49773.12767342202	22
50294.31574904691	50410.492117702306	22
50404.95874090257	50201.27192140553	22
49978.09923747195	50040.76933965028	22
50134.7129698197	50525.735320138614	22
50283.26185969193	50337.82049332638	22
50261.61448617183	49798.3636945843	22
50430.60818572715	50206.38523000937	22
49835.60876188136	50111.114530924875	22
50256.75255570477	50256.850996362766	22
49962.791496465295	49937.70574264302	22
49846.61454217541	50286.28088316225	22
50146.982452333556	49759.41350548557	22
50342.12418232105	49761.602267931645	22
50527.56864591938	49920.66917692549	22
50479.328797802176	50371.274322887286	22
50290.40896503997	50364.236240098995	22
50277.5519591948	49780.60201080021	22
50419.68715967788	49754.20100794562	22
50181.006856815926	50456.329361343036	22
50506.551858661565	50387.83803316914	22
50465.970364835324	50482.94474819568	22
50443.78854431346	49826.460791964644	22
50451.05974510591	50098.285232185044	22
50521.1791028227	50341.3434544468	22
50418.75027946507	49976.19247386011	22
50000.44787543955	50269.88754157946	22
50005.90345057754	49973.62788338095	22
50506.57328218466	50314.70679975272	22
50385.48169041988	49745.87960940026	22
49820.17268031186	50140.04473512665	22
50137.1954649951	50551.0403383566	22
50047.24845994884	49823.70495657592	22
50174.793689788596	50019.00986553811	22
50444.85757795308	49978.13272440427	22
50511.580061381945	49937.78561983116	22
50475.27166296228	49964.70297881212	22
50496.182060903	50458.9772107195	22
50019.989947102986	49809.45954750317	22
49836.63941588699	50241.55857393236	22
50162.53039042206	49741.56257218642	22
50073.175258719646	49827.81536240548	22
49940.365965502926	50135.873416013215	22
50533.18259404885	50271.2630880211	22
49952.198149157106	49884.234819594494	22
49840.296989902454	50217.888649286106	22
50261.611533239164	50364.53954777701	22
49818.32698900721	50192.1103834668	22
49929.24298335476	49872.99033383552	22
50487.288145308805	50130.26480488061	22
49962.5867861371	49817.11118801025	22
49880.687061894365	50258.914408698525	22
49920.51708495596	50099.05980659259	22
50038.62106388859	50440.61718111137	22
49975.96013510949	49903.247398288346	22
50104.54672645458	49762.567491710215	22
50106.071052481515	50544.78596467688	22
50486.37334838628	49988.57103622701	22
50425.42834482679	50476.27751580392	22
49790.07135673089	50192.79584291193	22
50274.652727719484	49752.83472477029	22
50510.986197047	50485.96698153056	22
50445.27758826628	49797.90452136798	22
50511.31123451912	50141.920391331005	22
50185.71715568087	50481.377199055496	22
50068.97922784944	50447.434708358014	22
50267.5824952097	50491.892045194545	22
50008.968782494536	50347.8683207118	22
50011.95956852095	50435.639713058816	22
49789.809963027416	50162.29260810916	22
49987.644637325204	50364.98008177143	22
49929.062317623786	50287.57057808917	22
49849.378949627244	50316.95408285543	22
50032.80323504993	50332.90499745652	22
50528.10413008578	50431.7770858013	22
49902.07775747285	50284.42185685406	22
50157.87850427233	50482.840346687226	22
49762.96985717017	50158.43428203691	22
50497.97474011047	49959.66802789439	22
49871.25053206976	50338.152950038835	22
50460.02779883947	50004.45723227782	22
50039.57388369525	49785.25193861636	22
50269.894046767244	50407.34445468768	22
49990.81841933068	50425.52221694585	22
50032.4589665632	50355.9585886162	22
50361.96030386051	49733.19144503265	22
50473.804761854044	50080.2326610285	22
50259.274730395606	50220.52820339894	22
49874.10831416497	50288.81426373919	22
50406.55958023445	50510.607747846036	22
50530.77302198821	50365.45772557004	22
49738.78755023974	50141.05947426369	22
49907.97859470601	49860.76260592889	22
50248.08216274206	50475.463385266296	22
49864.4479883663	50110.53835979541	22
49937.993505035265	49926.50599570556	22
50429.11024382119	50003.09016199089	22
49930.1185286506	49904.01488105706	22
