# Supplementary material for: Abundant Topological Outliers in Social Media Data and Their Effect on Spatial Analysis
Source: PLoS One. 2016 Sep 9;11(9):e0162360. doi: 10.1371/journal.pone.0162360 (PMC5017681; doi:10.1371/journal.pone.0162360)
Supplement: S6 Dataset — See the respective attached file. (ZIP) [file pone.0162360.s006.zip › S6_overlap_swl/clust_24_33.csv]

50000.0	50000.0	0
50001.1199382742	50005.597232803535	0
50010.474073703306	50004.538835650805	0
49992.59330351276	50005.30010366702	0
49998.97978393994	50002.81568248988	0
49995.94433854478	50000.283501054924	0
49992.110046690934	49994.960676135706	0
50001.69172750674	49994.57444040063	0
50004.089583240035	50002.88217446919	0
49995.22015105517	50008.609882115925	0
50002.55073404207	49993.56360799795	0
49986.072168127575	49997.04184594443	0
50003.188169777386	50009.9058963167	0
50012.27525783438	49992.819765352564	0
50012.262513774476	49989.354148040744	0
49998.02118867848	50008.80627001903	0
49993.557594313854	50006.23561640466	0
49997.38944128892	50001.35532493175	0
49993.74842547102	50014.75506549149	0
49998.23968503435	50005.27065217079	0
50003.22125142318	50000.026961999516	0
50002.66845612155	50016.014489106456	0
49996.2912684585	50003.40999236742	0
49993.86713806728	50000.48736039716	0
50002.18471612465	50002.01162544507	0
49992.171524388265	50006.56961401369	0
50009.77186363497	49998.33913800016	0
49990.12856972812	50008.3087286591	0
49992.75834275438	49999.61132553548	0
50000.612712480484	49996.66863853376	0
49996.93869881451	50007.42426954709	0
49990.9573124268	49998.74455680348	0
49995.12813021465	50012.34964490406	0
49987.132816399535	50000.77841298042	0
49995.04622939411	50001.254507425205	0
49996.3518189633	49998.69148218202	0
49994.72286757851	50006.43666481398	0
50004.991603808936	50007.81247139701	0
49998.28891676479	49997.763041664824	0
50002.11006087792	50008.18226655358	0
49997.144179930016	49989.940910198144	0
49990.216027359624	50003.557911732714	0
50004.8382996796	49999.67581012021	0
50009.729321556355	49988.228197133496	0
50000.199954210955	50007.84356371471	0
49984.868450241316	50001.72764928467	0
50005.25378396498	49991.44544110929	0
50012.19437814406	50000.390381149926	0
49988.04893344996	49995.904611826896	0
50000.97171294396	50001.87618615546	0
50003.16859701153	50001.34186794273	0
49996.8205400242	50002.39747857786	0
50016.35653848915	49987.25542234889	0
50006.096174901984	50010.23095889712	0
49993.33550236973	49997.9139297533	0
50011.19002934476	50002.36431250059	0
49998.45984931102	50006.65695684455	0
50019.87468519033	49983.95720550682	0
50006.448840401084	49997.32346873195	0
50003.483634122094	50006.1099987375	0
50000.35234659256	50010.71421082459	0
50020.92058148781	49993.51767071989	0
50008.47578298118	49985.24545972329	0
50012.97116378821	49991.6961769247	0
49993.74796506671	49992.427417029416	0
49991.82516773376	49992.694590956104	0
50010.8124938929	49998.028114249224	0
49987.955751149355	49997.770027754355	0
49991.724628069634	50000.06228921305	0
49995.80643166333	50013.468969971	0
49993.380375235734	50016.55980591119	0
49991.201634813246	50005.408821551166	0
50004.525946402624	49989.78947725459	0
50007.720378466904	50000.492135651875	0
49992.7685793167	50011.0280228053	0
49987.159758849266	49996.84261681274	0
50014.02574978567	49996.18798372425	0
49984.32643570934	50004.57184983245	0
50019.639648138225	49988.9067237791	0
49989.4997473447	50007.36039035869	0
50013.91997383251	50009.37214947754	0
50004.58622819102	49995.15801530333	0
50005.85271576996	49989.50522008991	0
50015.47921159886	50003.75857515637	0
49996.39937650525	49993.39036016212	0
50001.0647897504	50004.010292953724	0
49986.027487069885	50006.27634010284	0
49987.260876982415	49991.042278530156	0
49999.78395213294	50006.223143715055	0
50005.5951472911	50002.242531785334	0
49994.95863623795	49990.98932230843	0
49995.970214808425	50011.21575680999	0
49998.74724789229	50000.301414385256	0
49995.76262299148	50005.347803119126	0
49985.78393825049	50003.32292956534	0
50007.42877995727	50004.03245223129	0
49992.96622310832	50014.11763760789	0
49994.55499953395	50010.948281901576	0
49983.915535437955	49992.4110437863	0
50008.8660950074	49978.749708719544	0
50013.7990956949	50003.00902758653	0
50008.5066603574	49980.605440097264	0
49999.61536353447	50001.38011543159	0
49999.92720012225	49999.00146537139	0
49984.44548889699	49998.69683486348	0
50002.482884739184	50003.040579738794	0
50016.024045681486	49994.94398923562	0
50003.36648616504	50004.322037109174	0
49988.738161772046	50017.689027507506	0
50003.539439997585	50008.933367662175	0
49994.49256234436	50019.33132076997	0
50005.85319903553	50016.693436037065	0
50002.48134869301	50006.34512799061	0
49993.523880528526	49996.86229670025	0
49988.034997579	50012.957727244124	0
50020.71389257763	49981.778924319464	0
49995.38804044498	49997.158702901135	0
50013.95022191785	49997.89115681875	0
49984.13772326518	49991.42872524563	0
50003.58552550782	50019.3121430576	0
49989.91037830248	49997.47012205967	0
50012.09890688885	50009.91283746573	0
49998.36748406831	49993.20199538089	0
49989.127843465685	49996.61911019781	0
49982.65034680979	49999.834836403585	0
49996.56500742211	49994.747294359564	0
49985.379552577164	50000.53127187064	0
50017.09675845898	49993.71089669888	0
50021.41356700267	50010.70370059395	0
49982.40342955259	49994.328994020594	0
50016.4869019828	49980.40359262994	0
50023.71775476843	50012.20330780786	0
50005.64968115003	49995.160253301765	0
49973.871359122015	49999.93485576274	0
49991.04769969644	50018.64712142673	0
49999.68945811258	49989.69377801033	0
50024.16967004485	49998.373773470084	0
50002.22080701014	49996.583511445446	0
49981.3376436746	49994.9974062802	0
49984.137410919924	50006.137292454296	0
49996.130313645284	50019.87582555533	0
49984.51107861298	49990.24442534623	0
50006.568329781825	49987.41605597233	0
50001.265128160514	50015.41691763768	0
49994.71701353506	50015.249262662495	0
49984.049094679925	50002.930402503676	0
50007.33751108774	49981.8758819164	0
49990.53033617756	50001.14600459991	0
50016.78128835845	49973.40706114249	0
49993.95433979805	49991.08775145235	0
50020.50775026029	49998.11343636441	0
50000.36685129092	49992.305125517465	0
50025.412902998294	49985.28219532157	0
50011.811277040055	50005.8423952594	0
50005.650122642444	50018.556061829826	0
50000.10513937223	50004.37368352619	0
49997.312147224504	49999.09697793524	0
50007.98935284791	49996.53957427053	0
50002.08677570072	50010.85949233453	0
49986.699023909634	49994.97925279905	0
49985.61698965447	49991.72042149556	0
49982.103822344194	50003.015963724676	0
50017.46227211739	50006.10305446117	0
49995.381477958945	50002.40666228191	0
50011.97582092875	49999.282779231835	0
50008.063404920314	50009.83952207464	0
50013.46450656	49984.93900585626	0
49991.29771770397	50013.528169385616	0
49990.72512365944	50014.788818904555	0
49988.34248722313	50003.84700004693	0
49978.86050890926	50004.459502539525	0
49992.91864707092	50012.72445101887	0
50001.84787568867	49990.60674350676	0
50004.63839490317	50017.67334490595	0
49985.1248169725	50007.29216522827	0
49993.17341765991	49987.23628058628	0
49993.857411968136	50017.57636704799	0
50019.0152945883	49986.98070871417	0
49998.41475540304	49991.03758824367	0
49972.09249794468	50008.2640976498	0
49993.10918587191	50001.86801828644	0
49993.00955253663	50003.3707764521	0
49984.194173076576	50018.57796040268	0
49988.37111772968	49985.660734294215	0
50001.68402032854	50019.222658424515	0
50001.185520989595	50017.05278349851	0
49989.66815837991	49993.68744920904	0
50004.177711652395	49985.70662376911	0
50018.82869206279	49999.52190675685	0
49985.443533641	49996.21552947299	0
50016.38826833475	50012.74464866587	0
50017.914900136435	49980.502944041815	0
50014.39181755627	50017.85709331672	0
50018.95202462218	49985.56744633257	0
49997.36448100937	50005.91903864351	0
50018.96796534248	50005.16627708392	0
50011.90539425546	49988.111134330444	0
49996.546614288876	49996.795399916264	0
49963.08142993959	50006.26759739082	0
50008.2356600962	50002.43606836597	0
49998.63921899667	49988.79814231758	0
50005.75242938296	50004.17089970687	0
49998.376769049384	50010.6689754653	0
50008.42442695799	49998.31820524386	0
50004.508050526805	49983.47349690265	0
49987.17050041002	49988.9025554235	0
50009.18109265108	49992.22014886556	0
50004.879056196725	49986.61034885251	0
50014.915422483675	49977.07720187199	0
49990.130907603474	50004.80258105486	0
49984.6703277626	49988.74133172314	0
50007.52672577151	50012.93686597503	0
50003.49650970437	50012.38108186982	0
49989.06725250327	50015.3378129636	0
50024.98456411381	50006.06013812308	0
49991.80368593366	49990.462414806636	0
50000.77352016364	49989.79042744623	0
49988.90719015552	50002.71719901248	0
49984.039032220186	49996.676878046324	0
50012.847622088455	49998.36249454505	0
50006.350126348494	49990.98155319997	0
49991.05034624591	50004.198767952716	0
50011.88431427771	50008.83624177822	0
49985.19374747098	50005.49928007464	0
49984.81310954273	50026.06287728749	0
50006.21977860447	50012.16129787784	0
49986.47489642977	49999.4317940804	0
49980.36605421916	50000.95789397295	0
49994.234345594574	49999.2532348494	0
49987.04825099607	50001.832824486286	0
49991.43071227722	49984.226381594905	0
50000.695373251256	50020.70674782014	0
49977.13180553174	50003.37505285267	0
49988.62903234035	50005.177123215675	0
49979.89567759436	50002.4937618266	0
50008.01262186424	49983.679359629714	0
50030.579860834	49998.08369322793	0
50003.089884360816	49981.16884909539	0
50024.37014218025	49982.08487044395	0
49983.90656666351	50026.928564756556	0
49964.314383131496	50014.1377602163	0
49993.20228802501	50009.89883245395	0
49988.35846928065	49994.74515624361	0
49974.56068759045	50004.79214296714	0
50014.41609705478	49979.75520468273	0
49991.174539429005	50006.969037631694	0
49989.155636819094	50000.54506709529	0
49982.544533415894	50024.606837722065	0
49994.92587873124	49988.20647099332	0
49991.308890379405	50009.11640038469	0
50011.281064215545	49984.921503686244	0
49989.75789397745	49987.457219427255	0
50008.221414162435	50012.20209665073	0
50013.621088465676	49978.83287026756	0
49985.19186980337	49992.980264506536	0
49992.32125134785	49989.032611767434	0
50014.674771463535	49999.908761826504	0
49997.68841019571	49983.69681048847	0
50015.382964093515	49974.88611401902	0
49974.646961190396	49999.20360856275	0
49993.622733056916	50004.394124466075	0
49996.18215660206	49990.57420118714	0
49990.531939051354	50002.542578106964	0
49995.628193938675	49992.49588250879	0
50021.47129342551	49969.80051040332	0
49963.43332412238	50009.15111641512	0
50005.631109868045	49981.978888305464	0
50016.42316313038	50001.98515059546	0
49980.96052567742	50020.686115295306	0
50014.72496783221	49986.0471516237	0
49983.5417594323	49995.75678905932	0
49993.07010199822	50029.18300593349	0
49997.88200827209	49991.896996510884	0
49982.946899317554	50009.619161594186	0
50002.15424062545	50000.4773237086	0
49991.00394052615	49996.04070296146	0
50031.56106314288	50012.96897761344	0
50026.88381878394	49996.47826587183	0
49984.03994023804	49986.15198562376	0
49987.28963664043	50020.60062188324	0
50013.90791418998	50004.26976645357	0
49983.08076631143	49991.201045514004	0
50022.11073926888	49967.124204367305	0
50010.73215520759	49996.40090077004	0
49996.054670956706	50006.56227185395	0
49995.70387124523	49986.98770630229	0
50007.941107878476	50018.039088252415	0
50002.0192275201	49982.59943772668	0
49992.05158923507	50010.26029829259	0
50027.93304776287	50005.78420573993	0
49982.89182072447	49989.6455582383	0
49998.64668225386	50018.43203433023	0
50013.62737578455	49989.94661316443	0
49993.08509566163	49988.31637596258	0
49989.81805414489	49991.931824775784	0
49997.76086401288	49987.90124568716	0
49988.69996163046	50009.713207319626	0
49985.80025773397	50018.196075051266	0
49984.54357744596	49987.1594216123	0
50006.59958761954	49972.297102456854	0
49984.82793631655	50022.262719026876	0
50009.686765035396	50012.49651623412	0
50005.67540109913	49998.77026419197	0
49998.76553220897	50009.60097154551	0
49991.720902063105	50001.874151299206	0
49995.344981691764	50003.769781086085	0
50000.779533303816	50006.55995037668	0
50003.69493811055	49982.743629087825	0
50002.270752389726	49997.78815897597	0
50027.570700147895	49993.28160735885	0
49976.52404899746	49992.70823713537	0
49998.92765844171	49982.472509075604	0
49994.93953583841	49994.87526102259	0
50009.450371016355	49984.56460257237	0
49988.154083484755	49999.52040214659	0
49999.394387052766	50014.98009375397	0
49978.547517703526	50000.09883902086	0
49977.2653315401	50000.844206454574	0
49998.90667228046	50008.20905964552	0
49991.6637407009	49985.60237193076	0
49996.812852085255	49991.85268425626	0
50010.361860965386	50000.785222744336	0
50015.982394048064	50025.712936463955	0
49980.52196003663	49992.07084033371	0
50031.62064003572	50018.88854821377	0
50008.9961750777	49996.41672377975	0
49987.61931332246	50006.2850009189	0
49976.108964526924	49990.178279804175	0
50023.926871643285	49997.28176746767	0
50019.938527361184	49994.309713364564	0
50000.35731265099	50002.84047830652	0
49993.60333916049	50007.42141270693	0
50023.25337906322	49995.00581889214	0
50002.075911878404	50005.261111667336	0
49991.96428640682	50014.48773082656	0
49985.479854508725	50004.39257273865	0
49980.523275281885	50010.645308643936	0
50001.43088150619	49983.63567861773	0
50010.12290986445	50002.12243553688	0
49967.36856159413	50003.35500522987	0
50002.53163693798	49987.2817417695	0
49958.51475070698	50007.728524315105	0
50011.38108761024	50001.03297300693	0
49981.69861163078	49992.37124347021	0
49989.76191395739	49999.01550114256	0
50010.464523219016	49992.24245972176	0
50026.519101309525	50000.02798517489	0
50012.28382736543	49984.83474359573	0
49989.42265260656	49983.96844532203	0
49984.23840069896	49997.66761618687	0
49985.550927108794	49986.82666453693	0
50021.497478391924	49994.63200883348	0
50019.51522702777	50003.991941070715	0
49997.68469127628	49986.69892490847	0
50017.52555436652	50007.437281765255	0
49996.923835170724	50009.65263753655	0
49980.798506964515	49985.652067432005	0
50017.90091994998	49982.2521155558	0
49990.37161102477	50017.07697390062	0
49988.90511406528	49992.75445658593	0
50017.32112340442	49965.353068070195	0
49991.01257760791	50023.468584741226	0
50025.8875906799	49994.35984820899	0
49986.1918187451	50023.68497230164	0
50013.15743500942	49983.78458207533	0
49992.8456436454	49993.0203413024	0
49979.75815741602	50012.571960582	0
50009.70308924862	49979.83589096704	0
49985.30046070793	50021.08763342582	0
49978.359205601315	50034.878715319064	0
49990.92884580327	50011.163169812375	0
50007.772940196795	50007.064996400484	0
49985.22103137368	50016.08668389368	0
50009.59707490614	49993.95697076497	0
50017.70003800679	50001.97785272779	0
49983.797748258876	50023.64017913821	0
49990.26735697697	50010.258346329596	0
49987.64568629228	49992.33821425586	0
49988.52793226814	49987.91776019862	0
49991.20423086804	50029.989168432476	0
50026.25973034724	50010.5650833099	0
49982.16330270223	49998.10186605435	0
50007.13541309917	50007.95622569247	0
49983.95748989525	50010.98829389653	0
49962.45221143677	50007.2760570099	0
50012.1000044754	49996.95407723872	0
50021.052185858316	49972.64330460891	0
49984.3085518675	50009.58683887556	0
49993.510659247964	49989.892241724825	0
50011.752156646566	50004.78944145074	0
49983.52563494623	50001.75016082405	0
49978.460538100626	49997.75242771528	0
50014.52143088854	49988.22950508876	0
50018.24137458081	49990.739344225905	0
49972.37989154419	50007.14160963748	0
50006.63472878829	49999.431527854525	0
50016.01207628755	50007.56525634756	0
49992.159033924385	49975.903792794095	0
50016.99256930141	49996.1277298885	0
50004.48312201096	50016.53523623439	0
50003.73362658861	50014.7511990841	0
49974.63211839188	49979.516263068035	0
50001.48585664339	49987.945459319424	0
50021.840174437224	49996.55115787979	0
49994.03666699587	50020.72279787452	0
50020.94362840362	50003.47457288229	0
49998.62700416022	50014.24645452575	0
49995.17512210399	50016.79463493951	0
50005.23037043188	50011.73729598273	0
49971.37117085837	49989.47221639413	0
49981.521518297865	49999.23994426472	0
49965.42437354049	50013.05953711824	0
50008.834474853866	50007.65616359565	0
50000.22266364497	49982.341419794524	0
50021.85104569774	50002.35034673412	0
49981.560701735485	49996.23068757506	0
50012.74701363594	49985.80192002436	0
49971.80503375848	49991.85551823733	0
50011.263172707324	50007.67989684717	0
49997.842192490825	49995.525909340686	0
49994.00690011958	50013.24210864979	0
49986.9534427898	50008.40761073288	0
49983.36103802528	50033.88309737791	0
50021.35608252024	49989.69815647043	0
49988.97845850354	49998.21097134659	0
49994.642367226574	49977.56378857998	0
50003.55488727248	50010.91109031009	0
49974.81667358894	50002.99823491594	0
50012.0645759029	50012.10464978939	0
49987.68602979314	50010.93503302086	0
50007.17280957686	49992.3085541642	0
49981.705499678246	50015.11060490018	0
49996.69556881796	50014.109138468055	0
49998.64670998637	49980.67626758387	0
50019.10045114579	49976.023584512244	0
50017.45835616199	49985.36377514416	0
49970.33294685764	50009.780079539814	0
49982.3735722141	50017.46739492288	0
50006.68958436496	49994.526210000105	0
50018.734070250706	49989.80705437178	0
50002.46857216815	49986.06925098604	0
50022.675958277854	49992.05708802764	0
50022.926585169895	50001.64972110677	0
49983.52862677752	50014.963717433006	0
49998.90581301964	49994.84596139951	0
50005.79092528655	50014.775009063815	0
50000.22661360575	49988.81757789523	0
49980.74425647727	49996.82260257941	0
49971.55135378028	49993.170189732235	0
49964.134354578964	50010.02551413979	0
50012.74411197212	50007.99878332312	0
49990.74377587022	49973.90298912179	0
49985.28964060534	50013.18698399553	0
50002.94614847365	50024.81554806511	0
50018.25121765347	50010.052068038465	0
49989.67279102292	50031.185116729364	0
50024.78778113604	50000.02968615381	0
49957.10144021539	50006.30757505217	0
50004.91798427541	50013.10522473025	0
49997.73721727142	50000.206776466686	0
49987.073785197594	49981.08982656079	0
49968.0433233723	50010.0828608519	0
50012.324460548836	49995.737823114214	0
49973.49292689296	50018.279391364136	0
49987.24555378543	50029.79294837929	0
49998.130607358624	49976.53703077404	0
50007.75675174732	49991.20943177642	0
49995.458395374444	49999.14344184725	0
50010.742096311136	49993.331644497855	0
49985.84573346792	49985.809309381766	0
50000.266877230206	50025.833258622944	0
50015.02347028834	50012.069686554314	0
49999.98576549963	50017.1888278349	0
49994.20623659825	50009.09252126425	0
50002.60633630994	50028.573161161155	0
49983.685760399516	49994.434229655286	0
49997.98413692526	49973.09937067709	0
50010.56374303187	50009.418935307316	0
50010.08479905599	50015.411645682536	0
49981.765431604974	50026.49109198164	0
50008.58410835759	49981.64823307443	0
49984.49931009959	50029.64027167754	0
50007.61917516849	50005.81807298415	0
49954.76580966707	50007.702943843884	0
49998.27241309566	49978.57915551045	0
50022.54566981191	49987.258173264716	0
50005.091519311456	50006.0974021464	0
50033.204334621514	50008.87278491397	0
49975.961106071736	50033.7681879828	0
50008.89909742184	50018.638205887495	0
50013.46930471949	49988.41976209015	0
50015.209385585105	50013.91423486294	0
50022.0337844933	49980.9584175392	0
49989.67638337026	50018.303126039296	0
50025.83946226305	49991.62136154643	0
50020.63370337653	50014.81552965945	0
50007.67840103903	49995.493720252845	0
49968.685987238656	50012.365807529546	0
50010.842442392815	49988.60160661161	0
49997.47090266504	49980.29339993033	0
50097.654820930926	50001.729335160446	23
50071.962570780815	50014.854940844416	23
50046.99654633438	50022.1443257481	23
50030.815603826086	49995.49164186092	23
50020.617326518	50037.19037733104	23
49992.56761502143	50029.0770814739	23
50073.4925328449	49983.62409647226	23
50065.43711328547	50039.36525068881	23
50096.24417972881	49962.128580606266	23
50094.80031926237	50029.74283507618	23
50118.8339708114	49975.06511045299	23
49966.10807506721	50033.93989818953	23
49957.93965104616	50008.31228031443	23
50002.99213104649	50000.616499280055	23
50069.96822091032	49959.57203812197	23
50063.38251226136	49928.38715092463	23
50059.63506550466	49901.26049231273	23
50050.02696023283	49874.03000712745	23
49945.44351042752	49978.66945784546	23
50142.20447840841	49966.89027234162	23
50088.332422241125	49937.5522565198	23
50035.08725937575	50059.659253718644	23
49916.333285180626	49971.049296159166	23
50073.25510833091	49857.342291517576	23
50006.62074652679	50061.618273030064	23
50022.18894581607	50086.97464312253	23
49939.12191189078	50028.23521140908	23
50083.689382708166	49830.15767913709	23
49914.61347966736	50015.918470173965	23
50030.16461119758	49913.86448606757	23
50055.00434091227	49833.5003219627	23
49913.826744714184	50040.464607410424	23
50004.19099411691	49909.68291082447	23
49989.48625182763	49937.276666787	23
49889.99374300013	49995.43271757522	23
49891.54389252385	50059.39864904249	23
50084.700079784016	49893.483648100584	23
50035.456545930174	49818.1399159482	23
50010.45771109219	49825.522356474015	23
49989.86561039849	49811.27157725717	23
49963.85148432595	49954.762877222696	23
50039.74149595997	49964.66989790914	23
49982.26899070308	50060.561423661275	23
49877.10523860501	50087.49825833164	23
49935.25522763806	49952.54069949059	23
50111.10947262751	50051.377142369114	23
50001.36808393234	49960.549182392446	23
50026.34903194912	50117.85997624139	23
49997.52237834792	50128.80127377694	23
49964.832088020645	49929.15825387121	23
49996.601304529846	50091.091841283334	23
50085.35427861856	50068.41839264967	23
49857.05302520389	50104.61887073607	23
49971.12913887863	50136.5167300991	23
50018.411880076004	49888.165240126706	23
50109.5996059039	49919.61134152727	23
50023.21303207036	49937.45559452811	23
49889.13548967875	50021.725289782546	23
49884.40672735765	50114.98440204824	23
50039.37674729223	50145.68043337875	23
50120.947946287655	49946.717489714785	23
49981.29137850449	50110.40300833209	23
49848.60889293051	50079.422392627755	23
49953.23021445832	50110.551257171646	23
49945.418159735455	49907.377480273724	23
50013.65748031958	49849.96021390988	23
49866.802080519774	50036.09927317782	23
49982.351505041916	49981.62541770858	23
49959.46711301144	49800.79969845499	23
49947.11856611468	49773.771599720574	23
50051.703714761956	50174.31310043772	23
50097.02564182437	49870.900769228676	23
49957.114738265576	50084.4802351484	23
49930.37259096376	50086.678799366135	23
50169.613785860296	49977.48444712303	23
49994.36520639018	49880.89218103521	23
49955.6659832752	50160.46256456585	23
49916.03793813227	50106.72444859008	23
49930.2718023391	50128.15682741544	23
50096.537068673744	49808.33742601292	23
49919.58812028545	49924.93683763437	23
49945.22028635406	49742.07871832175	23
49972.855794066934	49902.310384647564	23
50133.98588905462	49914.01898711961	23
50149.44914319006	49943.526570733266	23
49892.03453396758	49949.11473573249	23
50171.07271952873	49921.40517266529	23
50135.23999829514	50030.86622488016	23
50122.650713709016	50004.890874016724	23
50125.80514995434	49864.23026137998	23
50154.35823879873	49870.300847572165	23
50184.33186466753	49872.764700941334	23
50115.24689223404	49786.00718597806	23
50044.478932589715	49793.62228597283	23
49869.46601903809	49981.50372286806	23
49863.44137548674	49952.00868266152	23
50196.062837942685	49941.328141147416	23
49838.333154001804	49937.360588653006	23
50122.980253907874	49891.668378500224	23
49922.565811301196	49760.55325805792	23
50207.53246029294	49967.889946628304	23
49843.55890275121	49974.97375214021	23
50118.605908808786	50077.92255393313	23
50044.793079772084	50101.0896342666	23
49923.18151568119	50166.008298486064	23
49935.37231446957	50060.323522372644	23
49860.68508387903	50006.70337207976	23
50207.5139935607	49992.44536882757	23
49969.09728697531	49869.68733195847	23
50146.018703840404	50082.17260647008	23
49929.98243548351	49809.1986966098	23
49923.50809746722	49892.45316310244	23
50154.51571384354	49898.27252533308	23
49905.80728144924	50191.819837759016	23
49927.45440376333	49836.69829088294	23
50038.70915407005	49851.151422522686	23
50058.18483883708	50202.32235554688	23
49903.7091398973	49795.48056864313	23
50230.60048073362	49982.86871841838	23
50053.0840760441	50227.7463057395	23
50105.10527702901	49844.51522416906	23
50028.53272522648	50188.04036236913	23
50198.587080246725	49904.32723792851	23
50020.11825256374	49794.33168145134	23
49843.43555889558	50129.09024281407	23
50146.01209976585	49845.73465612271	23
50164.332863992604	49820.45691645656	23
50078.972718785364	50221.69462219328	23
50069.527887548014	49798.495224467624	23
50081.37431803602	50252.08726693865	23
49998.3706838497	49772.76000946011	23
50165.10250079555	50026.123989110616	23
49981.770252548224	50162.35311487556	23
49971.894552292404	50189.175029541475	23
49975.71605007787	49730.44214100881	23
50004.25812232039	49736.54562991114	23
49837.55587048543	50024.90770784266	23
50091.03729805054	49776.92623077842	23
49972.21101838784	49778.50511629129	23
50196.21854584024	49820.71918750362	23
50003.26070279773	49711.27595907614	23
49975.538710234134	50220.194880791394	23
49826.41147769138	50098.85566900467	23
49809.961672948135	49940.35536094843	23
49813.00354865845	50043.055206148456	23
50087.00099063471	50284.05575357842	23
50206.42511256178	50019.30538682435	23
49897.35340414049	49767.681610030304	23
49868.89603329059	50133.644116718075	23
50069.63145518462	50135.138708255945	23
50052.56059169531	49763.72448072472	23
49876.13318006808	49800.563923809175	23
50096.05096271386	50122.75395859624	23
49888.64477513256	49827.82130544182	23
50182.802842484394	50009.735446717306	23
49860.67895722923	49841.39119885871	23
50091.40376378792	50200.1533095988	23
49975.57768557946	50245.1432249313	23
50080.13284952464	50173.865895538824	23
50121.82030556701	50112.6146187612	23
50110.26339543251	49752.616895474595	23
49967.4901818612	49836.96150829993	23
50148.494102864344	49993.49341367276	23
50247.325377856076	49962.443497064574	23
49903.07063644018	49870.76466165613	23
50236.59537486136	49938.72076295874	23
50253.809563191135	49990.71838166592	23
49792.59964468591	49912.77205975991	23
49862.32117696742	49778.477507428186	23
50119.025637696504	49821.361877499265	23
49764.80179246411	49904.262485206156	23
49868.75351217553	49872.389876441994	23
49849.09250444883	49897.8832652157	23
49880.96053627199	50174.9172541012	23
50023.7014742878	49767.78374997931	23
49818.17112368128	49978.59585398436	23
50260.594856640404	49936.60101876678	23
49884.754063713226	50203.81972073187	23
50108.194019998286	50234.67971188718	23
49781.49438931575	50046.31591010927	23
49832.386294051386	49844.176471980914	23
49824.38471282989	49885.76061014727	23
49804.534407322244	50065.99899061061	23
50055.9843557406	49731.66916911475	23
49901.73197673154	49741.299564596025	23
49853.86434372352	50201.69857699027	23
49889.87149807722	50152.48660557572	23
50077.354095913244	50314.13338045988	23
50074.57812852521	50109.66936518046	23
49886.38404650736	50228.549819101034	23
49978.57796660132	49700.18771253228	23
49971.84197371943	50269.5069397702	23
49925.290751796565	49725.930318404375	23
49908.57948968115	49703.834851912194	23
50029.15364796853	49737.96146955643	23
50222.864075738944	49899.050118761355	23
50221.66248332923	49811.650417999495	23
49825.02653443117	50203.259169020814	23
50077.542714038755	49753.25592791991	23
49969.80090354819	50300.552750095754	23
50172.63539051958	49952.07802390742	23
50144.953616240906	50130.613675102046	23
49839.28385632947	49819.68861558904	23
50250.905189853795	49911.67618205481	23
50117.64676358592	50136.50963350678	23
49919.28861680707	50228.34775974098	23
49825.530270236544	50002.45556580358	23
49811.30456169209	49827.84938443474	23
49833.83660216451	50229.320520011905	23
49917.81803798498	50256.82468831247	23
50194.87962652261	49846.64776077764	23
49835.13317815197	49766.56533405753	23
50020.765625522756	50164.68720468564	23
49996.88115165831	50208.93549136273	23
49935.96101484026	49687.99990562959	23
49798.941772624836	50218.48881619531	23
50105.17020147013	50331.16721252362	23
50227.22897949879	49782.38511953618	23
49895.84397359136	49906.989437414195	23
49993.239305406765	49679.981955025396	23
49835.25217383654	50153.26628367007	23
50053.41859580101	50331.80677176055	23
49756.80957051348	49933.11582460661	23
50092.14864739146	50354.066264116096	23
49885.44322338206	49852.95226823196	23
49948.87183775671	50257.79242278285	23
49811.251276106676	50160.86139866001	23
50054.83263058347	50304.568914323696	23
49836.22900151907	49793.56743108936	23
49993.55352773603	50288.46313699659	23
50103.64795994788	50382.418253286385	23
50279.15736395889	49952.89383767899	23
50066.42024669812	50354.034438592804	23
50059.41115191416	50072.37334970559	23
49779.40382825064	50159.60107166441	23
50002.92445693934	50239.54664770873	23
50101.519657685465	49724.69722357462	23
50276.60046316898	49895.11205472618	23
50178.14451625314	50054.94477948748	23
49862.19988861882	50237.931760363725	23
49875.26528682476	49920.98732312811	23
49758.45416620708	49872.45892861938	23
50234.261310265436	50022.94189823877	23
50166.57179365861	49796.35613992744	23
50107.70027421627	50306.8283612928	23
49810.885632713114	50126.83495915078	23
49780.13060758058	49942.3005502809	23
50244.5479170511	49879.81514380248	23
50170.396354039105	50102.11919825726	23
49931.53942110034	49867.04325548185	23
49901.841587219526	49672.23933760054	23
49903.78700837723	50279.101730534945	23
50103.327867238506	50407.21485623521	23
49880.8320812212	50263.74390858598	23
49796.89123427078	50095.25111464149	23
49874.542136568	49656.67082736837	23
49752.35695551842	50170.65679544958	23
50121.09951412432	49704.30239660904	23
50104.71042736455	50439.440497970616	23
49870.51304672071	49632.33055096012	23
50021.19832892481	50215.278904235	23
49905.78268530126	50132.93739134319	23
50203.71430612386	49793.58401191035	23
49995.49522375341	50314.38237665637	23
50296.36334951503	49930.44163830026	23
49883.55831793918	49722.50905842944	23
50105.92873844775	50265.42589085633	23
49992.314670290805	49651.93798102366	23
49942.71823519775	50220.69824451937	23
49784.95959465093	50247.67328710211	23
49939.64122635891	50288.31789804253	23
49799.412250888505	50185.6413594381	23
50199.52972218712	49769.44941640439	23
50028.42598000021	50334.4977426828	23
49849.17397351029	49646.9102484317	23
49810.81443911088	50253.362082405496	23
50235.98820411526	49833.6999361088	23
50143.06156048705	49716.23491395026	23
50281.66633125117	50007.835670079665	23
49741.49521421442	50147.07326159329	23
49838.643795669544	49623.714034381104	23
49775.84449729343	49850.76626408686	23
50134.513367932	50281.07983716653	23
50310.074464995014	49958.93587461895	23
49877.80424277001	49746.694324997894	23
50251.999115820145	49762.42857202563	23
49784.02099815042	49971.69818717361	23
49828.65363227134	49670.10238905925	23
49713.74226049201	50157.18222929475	23
49759.40319231524	50059.34513645245	23
50129.20697849191	50382.65433589284	23
49771.210992224645	50217.67331426445	23
49857.0794263745	49727.34257191741	23
50127.73292035364	50415.128876976465	23
50307.915498146154	49996.89135348413	23
50191.89338470633	50081.52156383498	23
49834.656816647475	49595.42843735724	23
49880.96609468387	49695.63652873716	23
49773.21459387594	50185.9932835683	23
50338.0698574237	49968.3878428705	23
49741.94712238786	50218.781919631525	23
50210.340519400415	49877.919894720166	23
50201.075523693486	49737.997052139915	23
49811.36333692774	49621.385873925195	23
49823.098953352615	50277.40740824261	23
49789.12372029638	50023.25861869737	23
50247.98460635404	49809.33501545135	23
49731.33131102164	49879.49464489972	23
50227.93529530572	50054.96602424291	23
49798.215385834694	49598.474702407366	23
49895.98022837845	49642.900082344735	23
50118.2270981039	50465.876113506885	23
50016.932690287525	50267.25244160112	23
49733.17725111262	50245.31701483824	23
50144.137737044555	50360.93419565027	23
50060.21891576868	50275.55455757501	23
50152.70922848697	50053.775647557704	23
50166.051495062835	49708.50051224042	23
49946.745090248696	49664.57717762113	23
50133.070084910076	50158.89925840685	23
50143.67165516985	49771.74752690151	23
50217.72400661603	50083.816432190055	23
49710.987651344374	50265.31879715021	23
49810.48719810619	49788.15931163197	23
50260.77354789241	49831.83484149805	23
49863.271480663636	49604.629124029685	23
50247.862688946945	49734.92608959991	23
49789.44667079731	49803.71756435856	23
50094.907804235394	50148.4615968123	23
50185.71566271333	49691.679643728974	23
49798.187670409614	50275.31293896943	23
50252.7163877041	50074.02432220732	23
49788.245450082584	50134.88145555331	23
50105.15936258529	50171.916853940864	23
49809.50315259281	49760.42630379266	23
50140.5786525652	49800.00789553314	23
50174.60596902328	49670.19498211943	23
49774.06979394947	49995.54583930316	23
49981.206556998	50335.317695043064	23
49810.60182150895	50299.969437486834	23
50085.85559468889	50466.26582620377	23
50325.180080361875	49932.4883119106	23
49742.44340348852	50117.72514890598	23
49727.45629056783	49850.443902588624	23
50172.357365204916	50359.478770638816	23
50273.37677338163	49805.96794983489	23
49727.882831685485	49935.70653989253	23
49702.85736046651	49914.672371319415	23
49729.26739511768	50057.723719780355	23
49949.19576116497	50322.589443658384	23
50259.044273701715	50041.57312622643	23
49997.58040083526	50184.00392281552	23
49906.17253044221	50081.276895372204	23
49765.5207563672	49790.72568244741	23
49747.99353380367	50273.897389096885	23
49728.073206680696	50092.02994474722	23
49713.584959435466	50038.786252146456	23
49898.28593201884	49617.21397738062	23
49690.071259120814	50051.73343050636	23
49671.138967184124	50067.6754544096	23
49700.96000639117	50243.504826466145	23
49759.32212089078	50242.05286895843	23
49754.60738734306	49760.060816334495	23
49746.117714272754	49828.347631776836	23
49932.66957284049	50192.766439139275	23
49704.447228164085	50102.31249745293	23
50153.13420695837	50405.98422498161	23
49787.3235707418	50313.110668976566	23
49709.35882233416	50186.99634133503	23
50158.96051762562	50435.70712545327	23
50174.32390710015	50327.05434181555	23
50126.69525639029	50496.742717205554	23
50148.54825777385	50459.53809615105	23
49670.49732494602	50237.268920780276	23
49708.6436839771	49870.01971443416	23
50201.249068223915	50369.343106854125	23
49923.07550387453	49652.151887976186	23
49829.76066531509	49710.73416566603	23
50212.576503689175	49711.605726462185	23
50361.83989809863	49946.51145565154	23
49655.238406636716	50092.927800227284	23
49691.08806619176	50131.650918891355	23
49839.44108561894	50302.021728168605	23
49695.75516365283	49849.77323805245	23
50145.221672818036	49687.51228514715	23
50079.800005558325	50437.30896183461	23
50282.36026394686	50034.15420902765	23
50160.80183096208	50486.438037401764	23
49830.74174691937	50178.97249024476	23
49781.93037204756	49744.0953037281	23
49951.49301451541	49709.08466367867	23
49754.62387098681	49963.0113556747	23
49732.93578068021	50191.88626183649	23
49639.76610374188	50117.70471795381	23
49774.49789075362	50106.331569907365	23
50103.48308357059	50486.40155276086	23
50384.94382982844	49965.34805142576	23
50092.3816729413	50512.79073850613	23
49791.07640838125	50338.59990065998	23
50284.14842422828	49768.9154567125	23
49761.641167343594	50030.0045660133	23
49706.307206693324	50293.30463830254	23
50135.89372472836	50236.4623637111	23
49730.22979807854	49961.71683380481	23
49814.04655329288	49861.80749919351	23
49628.02551619902	50088.92898187518	23
49805.312229504074	49697.95400245126	23
50307.32764430485	50021.93167672786	23
50028.99989559586	50241.906763349005	23
49856.8818612182	49701.65103834346	23
49830.77132648525	49738.70646321532	23
49685.25597241439	50191.940115354606	23
49687.46357945325	50276.968325509435	23
50231.157183307565	50110.03976392296	23
50300.535720205604	49744.56875030944	23
50282.12415961334	50062.85537337038	23
50152.49545244409	50264.5667737085	23
49950.65300095559	50352.81939901119	23
50130.96397566887	50317.41801316279	23
49713.687786544586	50213.394800097034	23
49741.223232314784	49909.43100845386	23
50268.71353564463	49871.40484027578	23
49773.59301126807	50079.33161820928	23
50040.945097841446	50372.24191875967	23
50101.283104772396	50097.60350204176	23
50171.76840355443	50240.77897352083	23
50181.0223824123	50395.63559409271	23
49705.919517680464	49968.861101718496	23
49893.63704775679	49591.86362332182	23
49777.08103294336	49706.707300673166	23
49671.852929759334	49845.91722724741	23
50289.29234592358	49838.36500739193	23
49667.18131726525	50115.45580821092	23
50076.35535708873	49710.69577978021	23
49715.13173109981	50125.478124193025	23
50415.94462808956	49970.21602021489	23
49773.9455113004	50288.657294416305	23
49706.14716036928	50077.07246043624	23
49903.12223131549	49566.70493899165	23
49780.7580023818	49826.090096002394	23
49933.277929386575	50000.67581280985	23
49787.16461874026	49677.41393483644	23
49680.35637476203	49938.27727819715	23
49651.91843111094	50256.06725544444	23
49819.65352644888	49569.989359692096	23
50313.86347271407	50046.27189483252	23
50320.80983793778	49725.922987252954	23
50150.29373582543	50508.085738391135	23
49653.12700129091	49943.75886371217	23
50298.488867685	49796.82121326086	23
50062.431943038144	50509.02463187217	23
49998.436755173476	50355.94982310019	23
50187.955176997064	50431.59402548391	23
49729.69466501186	49804.42496854623	23
49682.85144225674	49871.93664288624	23
49904.38061357961	50307.684841571754	23
49933.553801882255	49564.52572694651	23
50226.14808260458	49856.34638326069	23
49817.360228888574	50337.14835860919	23
49747.24341194365	49731.14673550191	23
50363.97492036174	49989.779086849274	23
50259.092304911865	49706.85931243539	23
50154.79892214916	50220.533417437895	23
50335.68484498644	50031.408351479426	23
50396.07086793712	49990.95375595786	23
49642.826153101865	50150.304604892575	23
49784.142213381165	50363.21358377757	23
49842.33236042281	49867.66177116513	23
49885.86294275613	49548.13906188114	23
49673.37093054209	49971.91536132619	23
49722.22695612606	49745.17532709134	23
50164.25440606366	50150.54830017305	23
49660.89677718267	50044.47333232658	23
49748.78810452932	50002.98846327936	23
49703.12918304985	49762.916965951285	23
49788.98901671204	49878.86183993297	23
50150.904845720994	49648.053163446384	23
49761.06123881092	50345.05449787771	23
49678.09949121463	49907.004680358914	23
49660.505832043935	49994.978146340654	23
49630.91808722073	50280.529863866104	23
50010.324738054296	49631.13925423942	23
49949.89768503753	49634.96494473507	23
50217.97149450065	50427.85853665674	23
50114.5205980521	49681.050883404205	23
50275.25489931467	49727.5478922237	23
49863.32817241703	50290.54523219895	23
49846.05729914374	50329.75138074229	23
49924.728274090834	49623.51206863689	23
49668.6595364127	50172.15894103829	23
50180.88811302819	50131.51929998808	23
50202.787601862394	50057.599676311256	23
49787.951074430246	49644.99680698685	23
50105.90396196288	50536.40893777227	23
49724.97960158984	49991.225881743354	23
49852.834385702874	50055.659485204436	23
50174.554157572304	49764.81083466115	23
49970.962212013954	49615.73652868995	23
49877.494563786946	49519.82284561699	23
50015.36160829061	49670.18424058772	23
