# Supplementary material for: Abundant Topological Outliers in Social Media Data and Their Effect on Spatial Analysis
Source: PLoS One. 2016 Sep 9;11(9):e0162360. doi: 10.1371/journal.pone.0162360 (PMC5017681; doi:10.1371/journal.pone.0162360)
Supplement: S6 Dataset — See the respective attached file. (ZIP) [file pone.0162360.s006.zip › S6_overlap_swl/clust_25_34.csv]

50000.0	50000.0	0
50001.1199382742	50005.597232803535	0
50010.474073703306	50004.538835650805	0
49992.59330351276	50005.30010366702	0
49998.97978393994	50002.81568248988	0
49995.94433854478	50000.283501054924	0
49992.110046690934	49994.960676135706	0
50001.69172750674	49994.57444040063	0
50004.089583240035	50002.88217446919	0
49995.22015105517	50008.609882115925	0
50002.55073404207	49993.56360799795	0
49986.072168127575	49997.04184594443	0
50003.188169777386	50009.9058963167	0
50012.27525783438	49992.819765352564	0
50012.262513774476	49989.354148040744	0
49998.02118867848	50008.80627001903	0
49993.557594313854	50006.23561640466	0
49997.38944128892	50001.35532493175	0
49993.74842547102	50014.75506549149	0
49998.23968503435	50005.27065217079	0
50003.22125142318	50000.026961999516	0
50002.66845612155	50016.014489106456	0
49996.2912684585	50003.40999236742	0
49993.86713806728	50000.48736039716	0
50002.18471612465	50002.01162544507	0
49992.171524388265	50006.56961401369	0
50009.77186363497	49998.33913800016	0
49990.12856972812	50008.3087286591	0
49992.75834275438	49999.61132553548	0
50000.612712480484	49996.66863853376	0
49996.93869881451	50007.42426954709	0
49990.9573124268	49998.74455680348	0
49995.12813021465	50012.34964490406	0
49987.132816399535	50000.77841298042	0
49995.04622939411	50001.254507425205	0
49996.3518189633	49998.69148218202	0
49994.72286757851	50006.43666481398	0
50004.991603808936	50007.81247139701	0
49998.28891676479	49997.763041664824	0
50002.11006087792	50008.18226655358	0
49997.144179930016	49989.940910198144	0
49990.216027359624	50003.557911732714	0
50004.8382996796	49999.67581012021	0
50009.729321556355	49988.228197133496	0
50000.199954210955	50007.84356371471	0
49984.868450241316	50001.72764928467	0
50005.25378396498	49991.44544110929	0
50012.19437814406	50000.390381149926	0
49988.04893344996	49995.904611826896	0
50000.97171294396	50001.87618615546	0
50003.16859701153	50001.34186794273	0
49996.8205400242	50002.39747857786	0
50016.35653848915	49987.25542234889	0
50006.096174901984	50010.23095889712	0
49993.33550236973	49997.9139297533	0
50011.19002934476	50002.36431250059	0
49998.45984931102	50006.65695684455	0
50019.87468519033	49983.95720550682	0
50006.448840401084	49997.32346873195	0
50003.483634122094	50006.1099987375	0
50000.35234659256	50010.71421082459	0
50020.92058148781	49993.51767071989	0
50008.47578298118	49985.24545972329	0
50012.97116378821	49991.6961769247	0
49993.74796506671	49992.427417029416	0
49991.82516773376	49992.694590956104	0
50010.8124938929	49998.028114249224	0
49987.955751149355	49997.770027754355	0
49991.724628069634	50000.06228921305	0
49995.80643166333	50013.468969971	0
49993.380375235734	50016.55980591119	0
49991.201634813246	50005.408821551166	0
50004.525946402624	49989.78947725459	0
50007.720378466904	50000.492135651875	0
49992.7685793167	50011.0280228053	0
49987.159758849266	49996.84261681274	0
50014.02574978567	49996.18798372425	0
49984.32643570934	50004.57184983245	0
50019.639648138225	49988.9067237791	0
49989.4997473447	50007.36039035869	0
50013.91997383251	50009.37214947754	0
50004.58622819102	49995.15801530333	0
50005.85271576996	49989.50522008991	0
50015.47921159886	50003.75857515637	0
49996.39937650525	49993.39036016212	0
50001.0647897504	50004.010292953724	0
49986.027487069885	50006.27634010284	0
49987.260876982415	49991.042278530156	0
49999.78395213294	50006.223143715055	0
50005.5951472911	50002.242531785334	0
49994.95863623795	49990.98932230843	0
49995.970214808425	50011.21575680999	0
49998.74724789229	50000.301414385256	0
49995.76262299148	50005.347803119126	0
49985.78393825049	50003.32292956534	0
50007.42877995727	50004.03245223129	0
49992.96622310832	50014.11763760789	0
49994.55499953395	50010.948281901576	0
49983.915535437955	49992.4110437863	0
50008.8660950074	49978.749708719544	0
50013.7990956949	50003.00902758653	0
50008.5066603574	49980.605440097264	0
49999.61536353447	50001.38011543159	0
49999.92720012225	49999.00146537139	0
49984.44548889699	49998.69683486348	0
50002.482884739184	50003.040579738794	0
50016.024045681486	49994.94398923562	0
50003.36648616504	50004.322037109174	0
49988.738161772046	50017.689027507506	0
50003.539439997585	50008.933367662175	0
49994.49256234436	50019.33132076997	0
50005.85319903553	50016.693436037065	0
50002.48134869301	50006.34512799061	0
49993.523880528526	49996.86229670025	0
49988.034997579	50012.957727244124	0
50020.71389257763	49981.778924319464	0
49995.38804044498	49997.158702901135	0
50013.95022191785	49997.89115681875	0
49984.13772326518	49991.42872524563	0
50003.58552550782	50019.3121430576	0
49989.91037830248	49997.47012205967	0
50012.09890688885	50009.91283746573	0
49998.36748406831	49993.20199538089	0
49989.127843465685	49996.61911019781	0
49982.65034680979	49999.834836403585	0
49996.56500742211	49994.747294359564	0
49985.379552577164	50000.53127187064	0
50017.09675845898	49993.71089669888	0
50021.41356700267	50010.70370059395	0
49982.40342955259	49994.328994020594	0
50016.4869019828	49980.40359262994	0
50023.71775476843	50012.20330780786	0
50005.64968115003	49995.160253301765	0
49973.871359122015	49999.93485576274	0
49991.04769969644	50018.64712142673	0
49999.68945811258	49989.69377801033	0
50024.16967004485	49998.373773470084	0
50002.22080701014	49996.583511445446	0
49981.3376436746	49994.9974062802	0
49984.137410919924	50006.137292454296	0
49996.130313645284	50019.87582555533	0
49984.51107861298	49990.24442534623	0
50006.568329781825	49987.41605597233	0
50001.265128160514	50015.41691763768	0
49994.71701353506	50015.249262662495	0
49984.049094679925	50002.930402503676	0
50007.33751108774	49981.8758819164	0
49990.53033617756	50001.14600459991	0
50016.78128835845	49973.40706114249	0
49993.95433979805	49991.08775145235	0
50020.50775026029	49998.11343636441	0
50000.36685129092	49992.305125517465	0
50025.412902998294	49985.28219532157	0
50011.811277040055	50005.8423952594	0
50005.650122642444	50018.556061829826	0
50000.10513937223	50004.37368352619	0
49997.312147224504	49999.09697793524	0
50007.98935284791	49996.53957427053	0
50002.08677570072	50010.85949233453	0
49986.699023909634	49994.97925279905	0
49985.61698965447	49991.72042149556	0
49982.103822344194	50003.015963724676	0
50017.46227211739	50006.10305446117	0
49995.381477958945	50002.40666228191	0
50011.97582092875	49999.282779231835	0
50008.063404920314	50009.83952207464	0
50013.46450656	49984.93900585626	0
49991.29771770397	50013.528169385616	0
49990.72512365944	50014.788818904555	0
49988.34248722313	50003.84700004693	0
49978.86050890926	50004.459502539525	0
49992.91864707092	50012.72445101887	0
50001.84787568867	49990.60674350676	0
50004.63839490317	50017.67334490595	0
49985.1248169725	50007.29216522827	0
49993.17341765991	49987.23628058628	0
49993.857411968136	50017.57636704799	0
50019.0152945883	49986.98070871417	0
49998.41475540304	49991.03758824367	0
49972.09249794468	50008.2640976498	0
49993.10918587191	50001.86801828644	0
49993.00955253663	50003.3707764521	0
49984.194173076576	50018.57796040268	0
49988.37111772968	49985.660734294215	0
50001.68402032854	50019.222658424515	0
50001.185520989595	50017.05278349851	0
49989.66815837991	49993.68744920904	0
50004.177711652395	49985.70662376911	0
50018.82869206279	49999.52190675685	0
49985.443533641	49996.21552947299	0
50016.38826833475	50012.74464866587	0
50017.914900136435	49980.502944041815	0
50014.39181755627	50017.85709331672	0
50018.95202462218	49985.56744633257	0
49997.36448100937	50005.91903864351	0
50018.96796534248	50005.16627708392	0
50011.90539425546	49988.111134330444	0
49996.546614288876	49996.795399916264	0
49963.08142993959	50006.26759739082	0
50008.2356600962	50002.43606836597	0
49998.63921899667	49988.79814231758	0
50005.75242938296	50004.17089970687	0
49998.376769049384	50010.6689754653	0
50008.42442695799	49998.31820524386	0
50004.508050526805	49983.47349690265	0
49987.17050041002	49988.9025554235	0
50009.18109265108	49992.22014886556	0
50004.879056196725	49986.61034885251	0
50014.915422483675	49977.07720187199	0
49990.130907603474	50004.80258105486	0
49984.6703277626	49988.74133172314	0
50007.52672577151	50012.93686597503	0
50003.49650970437	50012.38108186982	0
49989.06725250327	50015.3378129636	0
50024.98456411381	50006.06013812308	0
49991.80368593366	49990.462414806636	0
50000.77352016364	49989.79042744623	0
49988.90719015552	50002.71719901248	0
49984.039032220186	49996.676878046324	0
50012.847622088455	49998.36249454505	0
50006.350126348494	49990.98155319997	0
49991.05034624591	50004.198767952716	0
50011.88431427771	50008.83624177822	0
49985.19374747098	50005.49928007464	0
49984.81310954273	50026.06287728749	0
50006.21977860447	50012.16129787784	0
49986.47489642977	49999.4317940804	0
49980.36605421916	50000.95789397295	0
49994.234345594574	49999.2532348494	0
49987.04825099607	50001.832824486286	0
49991.43071227722	49984.226381594905	0
50000.695373251256	50020.70674782014	0
49977.13180553174	50003.37505285267	0
49988.62903234035	50005.177123215675	0
49979.89567759436	50002.4937618266	0
50008.01262186424	49983.679359629714	0
50030.579860834	49998.08369322793	0
50003.089884360816	49981.16884909539	0
50024.37014218025	49982.08487044395	0
49983.90656666351	50026.928564756556	0
49964.314383131496	50014.1377602163	0
49993.20228802501	50009.89883245395	0
49988.35846928065	49994.74515624361	0
49974.56068759045	50004.79214296714	0
50014.41609705478	49979.75520468273	0
49991.174539429005	50006.969037631694	0
49989.155636819094	50000.54506709529	0
49982.544533415894	50024.606837722065	0
49994.92587873124	49988.20647099332	0
49991.308890379405	50009.11640038469	0
50011.281064215545	49984.921503686244	0
49989.75789397745	49987.457219427255	0
50008.221414162435	50012.20209665073	0
50013.621088465676	49978.83287026756	0
49985.19186980337	49992.980264506536	0
49992.32125134785	49989.032611767434	0
50014.674771463535	49999.908761826504	0
49997.68841019571	49983.69681048847	0
50015.382964093515	49974.88611401902	0
49974.646961190396	49999.20360856275	0
49993.622733056916	50004.394124466075	0
49996.18215660206	49990.57420118714	0
49990.531939051354	50002.542578106964	0
49995.628193938675	49992.49588250879	0
50021.47129342551	49969.80051040332	0
49963.43332412238	50009.15111641512	0
50005.631109868045	49981.978888305464	0
50016.42316313038	50001.98515059546	0
49980.96052567742	50020.686115295306	0
50014.72496783221	49986.0471516237	0
49983.5417594323	49995.75678905932	0
49993.07010199822	50029.18300593349	0
49997.88200827209	49991.896996510884	0
49982.946899317554	50009.619161594186	0
50002.15424062545	50000.4773237086	0
49991.00394052615	49996.04070296146	0
50031.56106314288	50012.96897761344	0
50026.88381878394	49996.47826587183	0
49984.03994023804	49986.15198562376	0
49987.28963664043	50020.60062188324	0
50013.90791418998	50004.26976645357	0
49983.08076631143	49991.201045514004	0
50022.11073926888	49967.124204367305	0
50010.73215520759	49996.40090077004	0
49996.054670956706	50006.56227185395	0
49995.70387124523	49986.98770630229	0
50007.941107878476	50018.039088252415	0
50002.0192275201	49982.59943772668	0
49992.05158923507	50010.26029829259	0
50027.93304776287	50005.78420573993	0
49982.89182072447	49989.6455582383	0
49998.64668225386	50018.43203433023	0
50013.62737578455	49989.94661316443	0
49993.08509566163	49988.31637596258	0
49989.81805414489	49991.931824775784	0
49997.76086401288	49987.90124568716	0
49988.69996163046	50009.713207319626	0
49985.80025773397	50018.196075051266	0
49984.54357744596	49987.1594216123	0
50006.59958761954	49972.297102456854	0
49984.82793631655	50022.262719026876	0
50009.686765035396	50012.49651623412	0
50005.67540109913	49998.77026419197	0
49998.76553220897	50009.60097154551	0
49991.720902063105	50001.874151299206	0
49995.344981691764	50003.769781086085	0
50000.779533303816	50006.55995037668	0
50003.69493811055	49982.743629087825	0
50002.270752389726	49997.78815897597	0
50027.570700147895	49993.28160735885	0
49976.52404899746	49992.70823713537	0
49998.92765844171	49982.472509075604	0
49994.93953583841	49994.87526102259	0
50009.450371016355	49984.56460257237	0
49988.154083484755	49999.52040214659	0
49999.394387052766	50014.98009375397	0
49978.547517703526	50000.09883902086	0
49977.2653315401	50000.844206454574	0
49998.90667228046	50008.20905964552	0
49991.6637407009	49985.60237193076	0
49996.812852085255	49991.85268425626	0
50010.361860965386	50000.785222744336	0
50015.982394048064	50025.712936463955	0
49980.52196003663	49992.07084033371	0
50031.62064003572	50018.88854821377	0
50008.9961750777	49996.41672377975	0
49987.61931332246	50006.2850009189	0
49976.108964526924	49990.178279804175	0
50023.926871643285	49997.28176746767	0
50019.938527361184	49994.309713364564	0
50000.35731265099	50002.84047830652	0
49993.60333916049	50007.42141270693	0
50023.25337906322	49995.00581889214	0
50002.075911878404	50005.261111667336	0
49991.96428640682	50014.48773082656	0
49985.479854508725	50004.39257273865	0
49980.523275281885	50010.645308643936	0
50001.43088150619	49983.63567861773	0
50010.12290986445	50002.12243553688	0
49967.36856159413	50003.35500522987	0
50002.53163693798	49987.2817417695	0
49958.51475070698	50007.728524315105	0
50011.38108761024	50001.03297300693	0
49981.69861163078	49992.37124347021	0
49989.76191395739	49999.01550114256	0
50010.464523219016	49992.24245972176	0
50026.519101309525	50000.02798517489	0
50012.28382736543	49984.83474359573	0
49989.42265260656	49983.96844532203	0
49984.23840069896	49997.66761618687	0
49985.550927108794	49986.82666453693	0
50021.497478391924	49994.63200883348	0
50019.51522702777	50003.991941070715	0
49997.68469127628	49986.69892490847	0
50017.52555436652	50007.437281765255	0
49996.923835170724	50009.65263753655	0
49980.798506964515	49985.652067432005	0
50017.90091994998	49982.2521155558	0
49990.37161102477	50017.07697390062	0
49988.90511406528	49992.75445658593	0
50017.32112340442	49965.353068070195	0
49991.01257760791	50023.468584741226	0
50025.8875906799	49994.35984820899	0
49986.1918187451	50023.68497230164	0
50013.15743500942	49983.78458207533	0
49992.8456436454	49993.0203413024	0
49979.75815741602	50012.571960582	0
50009.70308924862	49979.83589096704	0
49985.30046070793	50021.08763342582	0
49978.359205601315	50034.878715319064	0
49990.92884580327	50011.163169812375	0
50007.772940196795	50007.064996400484	0
49985.22103137368	50016.08668389368	0
50009.59707490614	49993.95697076497	0
50017.70003800679	50001.97785272779	0
49983.797748258876	50023.64017913821	0
49990.26735697697	50010.258346329596	0
49987.64568629228	49992.33821425586	0
49988.52793226814	49987.91776019862	0
49991.20423086804	50029.989168432476	0
50026.25973034724	50010.5650833099	0
49982.16330270223	49998.10186605435	0
50007.13541309917	50007.95622569247	0
49983.95748989525	50010.98829389653	0
49962.45221143677	50007.2760570099	0
50012.1000044754	49996.95407723872	0
50021.052185858316	49972.64330460891	0
49984.3085518675	50009.58683887556	0
49993.510659247964	49989.892241724825	0
50011.752156646566	50004.78944145074	0
49983.52563494623	50001.75016082405	0
49978.460538100626	49997.75242771528	0
50014.52143088854	49988.22950508876	0
50018.24137458081	49990.739344225905	0
49972.37989154419	50007.14160963748	0
50006.63472878829	49999.431527854525	0
50016.01207628755	50007.56525634756	0
49992.159033924385	49975.903792794095	0
50016.99256930141	49996.1277298885	0
50004.48312201096	50016.53523623439	0
50003.73362658861	50014.7511990841	0
49974.63211839188	49979.516263068035	0
50001.48585664339	49987.945459319424	0
50021.840174437224	49996.55115787979	0
49994.03666699587	50020.72279787452	0
50020.94362840362	50003.47457288229	0
49998.62700416022	50014.24645452575	0
49995.17512210399	50016.79463493951	0
50005.23037043188	50011.73729598273	0
49971.37117085837	49989.47221639413	0
49981.521518297865	49999.23994426472	0
49965.42437354049	50013.05953711824	0
50008.834474853866	50007.65616359565	0
50000.22266364497	49982.341419794524	0
50021.85104569774	50002.35034673412	0
49981.560701735485	49996.23068757506	0
50012.74701363594	49985.80192002436	0
49971.80503375848	49991.85551823733	0
50011.263172707324	50007.67989684717	0
49997.842192490825	49995.525909340686	0
49994.00690011958	50013.24210864979	0
49986.9534427898	50008.40761073288	0
49983.36103802528	50033.88309737791	0
50021.35608252024	49989.69815647043	0
49988.97845850354	49998.21097134659	0
49994.642367226574	49977.56378857998	0
50003.55488727248	50010.91109031009	0
49974.81667358894	50002.99823491594	0
50012.0645759029	50012.10464978939	0
49987.68602979314	50010.93503302086	0
50007.17280957686	49992.3085541642	0
49981.705499678246	50015.11060490018	0
49996.69556881796	50014.109138468055	0
49998.64670998637	49980.67626758387	0
50019.10045114579	49976.023584512244	0
50017.45835616199	49985.36377514416	0
49970.33294685764	50009.780079539814	0
49982.3735722141	50017.46739492288	0
50006.68958436496	49994.526210000105	0
50018.734070250706	49989.80705437178	0
50002.46857216815	49986.06925098604	0
50022.675958277854	49992.05708802764	0
50022.926585169895	50001.64972110677	0
49983.52862677752	50014.963717433006	0
49998.90581301964	49994.84596139951	0
50005.79092528655	50014.775009063815	0
50000.22661360575	49988.81757789523	0
49980.74425647727	49996.82260257941	0
49971.55135378028	49993.170189732235	0
49964.134354578964	50010.02551413979	0
50012.74411197212	50007.99878332312	0
49990.74377587022	49973.90298912179	0
49985.28964060534	50013.18698399553	0
50002.94614847365	50024.81554806511	0
50018.25121765347	50010.052068038465	0
49989.67279102292	50031.185116729364	0
50024.78778113604	50000.02968615381	0
49957.10144021539	50006.30757505217	0
50004.91798427541	50013.10522473025	0
49997.73721727142	50000.206776466686	0
49987.073785197594	49981.08982656079	0
49968.0433233723	50010.0828608519	0
50012.324460548836	49995.737823114214	0
49973.49292689296	50018.279391364136	0
49987.24555378543	50029.79294837929	0
49998.130607358624	49976.53703077404	0
50007.75675174732	49991.20943177642	0
49995.458395374444	49999.14344184725	0
50010.742096311136	49993.331644497855	0
49985.84573346792	49985.809309381766	0
50000.266877230206	50025.833258622944	0
50015.02347028834	50012.069686554314	0
49999.98576549963	50017.1888278349	0
49994.20623659825	50009.09252126425	0
50002.60633630994	50028.573161161155	0
49983.685760399516	49994.434229655286	0
49997.98413692526	49973.09937067709	0
50010.56374303187	50009.418935307316	0
50010.08479905599	50015.411645682536	0
49981.765431604974	50026.49109198164	0
50008.58410835759	49981.64823307443	0
49984.49931009959	50029.64027167754	0
50007.61917516849	50005.81807298415	0
49954.76580966707	50007.702943843884	0
49998.27241309566	49978.57915551045	0
50022.54566981191	49987.258173264716	0
50005.091519311456	50006.0974021464	0
50033.204334621514	50008.87278491397	0
49975.961106071736	50033.7681879828	0
50008.89909742184	50018.638205887495	0
50013.46930471949	49988.41976209015	0
50015.209385585105	50013.91423486294	0
50022.0337844933	49980.9584175392	0
49989.67638337026	50018.303126039296	0
50025.83946226305	49991.62136154643	0
50020.63370337653	50014.81552965945	0
50007.67840103903	49995.493720252845	0
49968.685987238656	50012.365807529546	0
50010.842442392815	49988.60160661161	0
49997.47090266504	49980.29339993033	0
50136.47712549793	50088.73214318621	24
50150.545596953656	50062.40708446281	24
50110.22052538252	50077.28757396484	24
50099.68706483565	50107.872742190935	24
50077.042740128534	50131.7781665501	24
50089.68107804806	50061.3367654053	24
50134.00212420512	50043.60333843553	24
50176.19268137864	50043.67994587215	24
50137.44332786312	50119.917022635134	24
50047.759354893155	50148.24851411583	24
50138.03073171452	50012.21181574482	24
50085.61500422158	50156.98244000697	24
50064.45796286918	50083.3801510514	24
50047.23517603051	50105.96736728299	24
50190.59605162108	50016.51096067899	24
50195.10671190075	50066.299590605544	24
50186.232814558105	49986.7464967502	24
50111.22062468509	50173.902862871524	24
50134.569652121776	50146.863607131214	24
50106.9307579469	50041.07054644587	24
50035.77698543439	50083.382979885	24
50105.11448820762	50203.87623168774	24
50164.84058822622	50090.716089468195	24
50218.6840493229	50018.5380572912	24
50056.40890662093	50055.15256899674	24
50170.507552097224	50121.67730928149	24
50213.41490855343	50090.65903897758	24
50027.948057108944	50170.036355405624	24
50107.67019558621	50001.87615164866	24
50156.70779718977	49992.07908451175	24
50062.723886243955	50176.005181249406	24
50151.568058781086	50171.89541419425	24
50014.07544560302	50101.89995195976	24
50189.74147605474	50101.49394729667	24
50218.52250756429	49991.786293632904	24
50009.03878528281	50193.655716904366	24
50090.31862098631	50019.91261803281	24
50127.427827317566	49983.6844814865	24
49981.4881501082	50110.42987030874	24
50210.65174467253	49959.348631892186	24
50091.38105252561	49976.64031760707	24
50040.24869311439	50204.94511859304	24
50060.38485473182	50017.13434851203	24
50243.36694467083	49996.425078901164	24
49977.122262786965	50143.8423608708	24
50052.97674772023	50229.04119399067	24
49999.972920193664	50129.8609052556	24
49995.57686235354	50161.22666077663	24
50195.401750161094	50136.17613914956	24
49980.27720687467	50183.44983658031	24
49954.28643290961	50114.78714132914	24
50143.124614673805	49958.72308743235	24
50201.429046060424	50165.099308069985	24
50155.67512141059	50197.07719866876	24
50155.79496276257	49937.055698102056	24
50005.932662841486	50074.046816356895	24
50128.246685618265	49935.02208818964	24
50104.16184345153	50135.72207169253	24
50157.57614846189	49908.08584191272	24
50041.79186826494	49997.4358715359	24
50080.27744358623	50210.91894479486	24
50029.30260516965	50038.59106057864	24
50098.56476684736	49944.34763733444	24
50229.77246283248	49940.39641671624	24
50038.678046231085	50250.91238694395	24
49982.295453431645	50083.11694647637	24
50165.870601885144	50150.17925246881	24
50181.20194729992	49946.535261764126	24
50244.26589348424	49964.84595122888	24
50233.93694700287	49914.55091533782	24
50202.57449601482	49932.66086208265	24
50093.794703327316	50240.8054010525	24
50014.37528159832	50009.31140563038	24
50031.17881465519	50128.12748471586	24
50108.338842114536	49915.916581444006	24
50017.82744851389	50224.861921267904	24
50133.274499964275	50213.30261341181	24
50220.504775467	50121.93922424525	24
49993.45845726374	50030.01062069401	24
50145.404632063466	49878.85363839801	24
50271.13116868583	49959.754639420535	24
50071.83858615831	49955.00049424187	24
50183.528843309636	50191.80416122364	24
49987.63581930155	50002.43786758328	24
49955.325184785994	50080.06173578653	24
49960.023322067966	50167.92347720133	24
49956.64870277515	50006.14052465164	24
50207.02122371192	50200.41753903382	24
49971.82623992818	50059.24195165225	24
50201.45443996491	50040.9134556797	24
49937.201903087145	50153.66609629822	24
50066.740299148114	49988.93256120858	24
50228.79897382132	50067.394558658925	24
50081.88701245139	49908.05066446999	24
50209.19117685011	49906.96670848348	24
49954.1937714223	50200.22263671492	24
50246.316456300236	50041.059511472165	24
50122.88452318364	50246.02611289383	24
50238.38408297533	50139.62769578993	24
49922.24017493818	50127.22420000234	24
50187.21021205901	50223.49036146102	24
50294.358705421626	49947.95073248301	24
50250.46647909892	49885.66925784283	24
49976.78019144549	50212.146139505465	24
49909.590463747794	50149.22739449325	24
50268.83953301581	50124.890377663796	24
49924.8005495861	50202.82582899105	24
50057.828989078065	50278.1117976803	24
50234.94033870056	50214.30945229934	24
50040.89324163394	50305.21980985875	24
49994.79188179338	50239.55362427695	24
49947.82323921251	50224.69456361377	24
50280.4043379111	49984.73190463536	24
50095.797319623016	50266.25591462952	24
50223.35246938678	50178.44725203622	24
49902.80119906261	50110.69470988014	24
50008.362630228905	49981.070400097444	24
50287.79579788152	50098.238875287476	24
50112.44704509782	49882.69521783572	24
50260.368022355826	50081.814382246026	24
50275.41043836632	50150.02750114895	24
50060.85268086589	49924.10713879253	24
50155.38779226819	49848.309341693566	24
50038.43388440022	49910.157557746985	24
50271.14905985742	50180.14171593362	24
50015.326058467756	50320.47768841718	24
50067.61259611305	50250.49921839945	24
50294.45577121652	49919.029501654826	24
49878.57870495616	50138.15650935896	24
50085.40782306652	49878.08937662927	24
49917.598542735526	50178.70713109223	24
50138.53627409545	50273.28734550793	24
50225.391061361646	50243.11662369574	24
50187.862617160274	49887.172254672	24
50022.70589439537	49930.21809062007	24
50192.79845674402	49853.83762193632	24
50153.27994009233	50243.97530431804	24
49995.130403316994	50294.55544706358	24
50093.54769103997	50294.37107144663	24
50300.515630222726	50132.320594013036	24
50019.60854192619	49881.8642158858	24
50003.98791197189	49861.38598305586	24
50323.88111689937	50119.9413037766	24
50222.941232504374	50275.59450540626	24
50166.89258755481	50268.7451156182	24
50248.821375247564	50296.59327961418	24
50060.91607257801	49872.16709831897	24
50220.71010168315	49876.08309278335	24
50221.838383062815	49837.695871380056	24
50277.35735665346	49894.60834834411	24
50032.75965226638	49859.046540300136	24
50123.1520957214	50296.15982123741	24
50296.905265262576	50175.18801901627	24
49942.68708024943	49983.655247766874	24
50258.29231431804	50241.83382037446	24
50045.736108315316	49832.24636140856	24
50312.6749667032	49979.86028396525	24
50348.22224617479	50126.42978074938	24
50246.11537518999	49845.14179201491	24
49939.49808087945	50032.86944020598	24
49928.12423577704	50057.4132802081	24
49975.20189151081	49980.570402617064	24
49900.03347047288	50212.946936095504	24
49925.80926661273	50002.63504156603	24
50218.308066296035	50308.902866806864	24
50327.365656846596	50182.13923880195	24
50243.31608927364	50329.24229932537	24
50287.67893285313	50014.65257124826	24
49851.17048328471	50149.86246774533	24
50101.82878459494	49855.332767879714	24
50192.875015429054	50279.46412054612	24
49970.147907276565	50299.414570197005	24
49856.56302721434	50121.714867615934	24
50272.13541540012	50039.6937495478	24
50345.14416268491	50203.446060605456	24
50327.90184297521	50146.581679113966	24
50266.65293054801	50214.17292323615	24
49925.696598081304	50094.9304218012	24
50347.24590174026	50162.989169463915	24
50151.08422707094	50300.97813638954	24
50001.64274602627	49954.160713951125	24
50260.62246228338	49921.83175042072	24
49876.42128778644	50098.631001223315	24
49841.43955278524	50182.182781736534	24
50069.226656501574	50307.3742805718	24
50325.825992072285	50229.36735496886	24
50177.574995150855	50301.30759288963	24
50312.208813343066	49894.45621736495	24
50228.234870298715	50356.56834068183	24
50350.889019500064	50244.73344288206	24
50275.60682943584	50303.44793381405	24
49859.813897411186	50206.17302891397	24
49954.60356659448	50324.60370912931	24
50015.480630094404	50276.398416094504	24
49832.01886700008	50102.63249249275	24
50242.27035780116	50102.833227008734	24
49928.108956121076	50329.67580036447	24
50038.01542377129	49952.27569686673	24
49816.52836646813	50131.29208391916	24
49905.567648313314	49982.56099586848	24
49981.914351664986	49936.068891171635	24
49871.279673800476	50170.97014836208	24
50294.046850193066	50066.48259582526	24
49967.96064072227	49913.01837938591	24
49983.58481325357	49892.51521533572	24
50179.92617040312	49919.32020947483	24
49919.61263816444	50357.739413825846	24
49986.71514421507	50324.22766545406	24
50219.29340533569	49805.2569324512	24
50329.569708228715	49869.41449960776	24
50307.1772316879	50249.67958105191	24
50315.239050892975	49844.835719071736	24
50094.29403085569	49825.76012717155	24
50206.2656674	50378.38169304089	24
50280.13126126287	50270.44772839781	24
49937.3442910516	49908.29319353366	24
50354.627231798135	50277.308723867594	24
49896.692406535694	50062.54264634484	24
50376.11962198144	50119.305589530995	24
49930.65084335623	50243.47668440745	24
49883.98332857072	50238.25138876653	24
49966.762115274636	50244.66738285781	24
49864.513801938	50069.85076905086	24
50232.31020718841	50396.23131234915	24
49950.95560168298	50351.84273040447	24
49906.53956844898	50020.30486655263	24
50384.62816699844	50289.57943135137	24
50358.867638118594	50307.068208331664	24
50193.91763708822	50322.665023189766	24
50188.53577318786	50356.2045564279	24
50267.384453628416	49862.18386454583	24
49790.403517047125	50148.49758162777	24
50260.057008292	49816.83404622358	24
50409.954352337634	50283.56102447824	24
50249.046198071745	50167.27384886977	24
50298.75155731372	49863.875280503766	24
50344.30970193814	49969.095424144005	24
49858.58802126111	50254.61552466661	24
50348.81956295435	49891.073526536995	24
50338.94294729033	50325.342764185705	24
50403.908962793386	50129.18373775244	24
50424.05369604991	50256.088988418785	24
50149.45450446872	50328.36091118155	24
49956.54711964914	50268.23648942919	24
50194.64384208214	49813.22145772099	24
50386.127360110964	50316.648564955896	24
49991.51143555286	50354.4517466815	24
49934.78702120621	50281.79501391232	24
49902.97330787572	50382.78525756286	24
50129.4597560947	49839.389210282614	24
50076.50834335585	49850.95907351566	24
50369.82036474901	50195.177880573145	24
50332.71127614717	50002.52094908071	24
50399.76732309706	50158.849308116194	24
50204.67251079685	50415.5977492929	24
50399.199750457614	50342.2140114328	24
50316.22589424375	50205.75664882115	24
50130.95342832577	49899.68449742451	24
49895.6618970277	49953.01464181916	24
50013.31259158405	49828.05937498511	24
49917.567678370404	49890.86813829322	24
50067.08644872087	50336.03491302676	24
50017.07304219195	50362.00088511932	24
50225.536645897795	49778.12938070825	24
50005.04943720131	49910.184574708015	24
49879.498845116264	50019.37510102702	24
50066.99746983023	49812.115941099255	24
49836.471081059324	50073.97007016017	24
50381.49589548516	50264.297582676845	24
50188.943631666916	50254.64823927962	24
49888.37848931743	50263.01168030695	24
50118.62802020966	50324.02102471992	24
50420.533575080364	50101.20123008158	24
50258.378735369326	50354.35058736108	24
50147.04397439662	49820.487111845614	24
50217.69999416146	50442.91377472606	24
49972.29065177441	50375.8176215857	24
50180.5126973833	50398.99575432859	24
49771.60325624812	50128.6490597536	24
49933.13008542572	50386.72483205164	24
50250.45964470322	50448.20263046171	24
50359.46334772624	50347.90789824923	24
49944.02054400786	49933.551529739576	24
50249.20576508075	50417.72773491119	24
49867.796692839045	50278.492043192105	24
49828.92543037583	50209.933444704795	24
50378.96587042907	49900.73204442602	24
50310.888885145054	50323.50483268078	24
50329.92770553699	49922.481943042854	24
50434.67934084733	50122.88024624063	24
50106.8945703775	49801.06289436279	24
50281.714156359696	50330.78515686159	24
49914.81908985511	50299.65677457688	24
49749.51719256426	50104.6554790821	24
50264.08939511905	50393.77509809542	24
50400.23101795451	50238.544249039	24
50391.9468348453	50098.59238732412	24
49904.485883947054	49922.53226550361	24
49992.4528458592	49806.04534494897	24
50367.41199463699	50075.174358594966	24
49875.36452691073	50377.685074074296	24
50291.15667896574	50199.57429705124	24
50367.09314004053	50146.40149689335	24
49827.26304419767	50049.67507721722	24
50327.427873232926	50268.073692874466	24
50288.81684909636	49835.992586273605	24
49849.94382198416	50230.756598739834	24
50317.538741761535	50032.23800249477	24
49886.66965855265	50407.27114124181	24
50162.94145132579	50353.19943240909	24
49839.82024968684	50273.18928336192	24
50162.946512490205	50016.39867056794	24
49864.00895698531	50349.01898758552	24
49800.0004744382	50208.59907873752	24
50234.08357953852	50477.73724126398	24
49993.852051763024	49775.52724395189	24
49862.86053960096	50323.846798947074	24
49808.32083498259	50239.603872237974	24
50422.455427050656	50356.71341270662	24
50444.421349959506	50333.27764123341	24
50405.50394741654	50185.305076647375	24
50452.61912999923	50099.50220963325	24
50322.37660883392	49954.103861607255	24
50328.084599998605	50057.169007468496	24
50377.61943057457	50171.06728110914	24
50467.824133912174	50128.12445158147	24
49971.361582729274	49791.443657959695	24
50184.17191403294	50433.999623192154	24
50019.70940820963	49792.7908184413	24
50352.404151610106	49939.408186363704	24
49801.32111375902	50177.08540639923	24
50345.56735535628	50031.77527331329	24
50454.82702694456	50243.91040517835	24
50394.23969770249	50209.982025002246	24
49873.36232044552	50045.89196087405	24
50154.05408075026	49788.549962131336	24
50359.19454668822	49993.18886862714	24
50209.72983986365	50490.79832639868	24
50265.577957570735	50469.85092172491	24
50288.50841130023	50388.23369217177	24
50044.36732104793	50372.91515535265	24
49882.74431393715	50299.73111816942	24
50444.74428990273	50220.43257829548	24
50435.2111135865	50186.91518955846	24
49803.462104590246	50100.69356953286	24
50489.9047628248	50141.75903683743	24
50193.53108883371	50470.52504617128	24
49790.73666373293	50075.11545342934	24
50247.844068208775	50268.58208181824	24
50404.17940822692	50073.10301494012	24
50485.88328187811	50109.76657515306	24
50093.37581035903	50321.20608379366	24
49963.7819352384	49764.02176811263	24
50024.75301483619	50391.20489450039	24
50155.901320654935	50442.97766529864	24
50318.421951800716	50086.4591810709	24
50298.996117721894	50351.126215916825	24
50023.27505863304	50417.64363805856	24
49799.42568837761	50040.014175094955	24
50052.080363613226	50406.76426569818	24
49987.462743276745	49747.38453007954	24
50389.730333873944	49981.65299263124	24
50196.5357145031	49784.46632547187	24
49776.11995425256	50097.81816230859	24
49781.29190608733	50236.20587909272	24
49736.876505422035	50130.361870505614	24
50428.78520833008	50148.46831322824	24
50283.550350994185	49793.86652884043	24
50233.283019974784	50507.28870916846	24
50377.75092279184	50037.03854956529	24
49899.75544224892	49869.12748501205	24
50348.72587029716	50098.75325783043	24
49876.07606796369	49983.45424415372	24
50424.682554668136	50305.443366038024	24
49835.53576523985	50330.50766474824	24
50207.95050465069	49750.73693630963	24
50458.709758790916	50307.1662668537	24
50238.87270845624	50538.08677048573	24
50284.33369024311	50239.12922754994	24
50034.01240538206	50341.04696373507	24
50312.964999920616	50371.9349472858	24
49709.34395571066	50119.68138839986	24
49897.30431052408	50344.295603571416	24
50109.0904244074	50353.12381991744	24
50119.60256512891	49773.28141220254	24
50073.2772628142	50431.862443591	24
49859.82857946976	50425.68066626832	24
50248.51809779564	49755.366943643785	24
50243.121373598195	49797.09730516001	24
50486.82183691049	50083.756680010534	24
49847.67821901187	49968.026142021816	24
49770.190868630365	50205.22608955001	24
50208.12227608204	50544.43696045953	24
49768.164218779144	50162.52786521877	24
50231.452591962974	49737.09485849312	24
50135.186701718354	50464.52594578486	24
49940.12196737881	49790.6854790913	24
50141.46104724114	49752.022264771585	24
50468.81569711815	50158.61778841841	24
50072.529840254174	50367.19001765433	24
50442.27936131788	50071.05365542445	24
50398.156230971654	50367.42190254666	24
50311.34248265301	49816.77675706844	24
49852.61195258049	49993.31511918323	24
50090.51776096539	49781.00891396649	24
49719.2105308056	50092.654752333205	24
50405.51169843485	50397.67007713126	24
49846.12871572926	50369.57426492417	24
50407.1188564975	50022.34069918732	24
50389.77502540433	49925.535878444505	24
49873.42314621086	49864.10218285906	24
50018.828442319136	49759.24961065711	24
50132.242291868184	50432.8742612021	24
49811.331616226395	50339.48641527391	24
49989.00928707037	49719.15908811242	24
50122.03827864894	50494.36627608676	24
50022.279840878975	49715.46560288364	24
49945.58253698055	49879.445726019956	24
50153.77872559104	50416.883722468454	24
49754.21600352938	50079.39158982023	24
50236.46688329898	49708.78232921572	24
49772.291700475325	50032.380044383994	24
50518.54322561298	50086.91036451132	24
50435.73695398579	50030.444366385556	24
50257.43790123438	50017.79610865266	24
49872.369399287476	49895.443516652784	24
49960.39982610725	49707.22261923583	24
50173.51467492578	49755.61643364031	24
49978.925439929815	49861.64743308645	24
49796.72526739706	50267.25474003314	24
50436.5727138181	50384.5835699876	24
50472.3568799637	50183.753928195016	24
49751.55404328928	50247.538492663785	24
50196.1404020969	50519.08225381787	24
49928.45754568115	49958.932281987225	24
49742.94955423776	50022.147761803404	24
49683.677716650265	50117.13754776485	24
49843.323980901405	50022.41558595488	24
49946.91090528802	49736.644208483776	24
50450.61092603913	50412.9458027737	24
50492.76114055128	50051.58178560368	24
50440.16188870337	50278.932411688125	24
50293.958149241575	50418.80440522187	24
50165.70571764599	50473.79822320554	24
50524.36995018553	50047.384162563554	24
49866.67194225124	49835.51848995013	24
50146.096241025094	50389.90290276901	24
49814.047693722554	50289.870826915925	24
50552.01475821664	50029.37944568333	24
50369.24265486405	49958.22249287838	24
49956.837133790104	49679.79482292974	24
49827.094789533054	49994.29361920361	24
50097.1565897173	50510.15219253967	24
49938.120420488645	49821.37484742207	24
50287.19549152612	50443.03553464712	24
50420.06253458512	50211.74350256782	24
50261.05575316979	49700.42480033942	24
49731.97011571117	50050.27378816874	24
49923.68060858329	49846.83536856007	24
50468.09779537239	50065.665277858316	24
50123.72841756134	49725.457138683465	24
50476.98276750943	50028.40656185727	24
49805.03538872217	50371.735219858165	24
50454.033308153324	50008.97248969932	24
50517.45487208083	50129.30866050725	24
50048.51901782396	49730.173850967345	24
50543.955900743815	50109.9446858244	24
50063.05250173765	49753.91344919458	24
49848.74736043975	49942.811925851805	24
49885.095122940504	50447.316187097116	24
49919.906117816405	49741.410081224145	24
49941.4049008439	50410.85995556131	24
50476.93495409641	49989.29975933443	24
50268.64856838809	49730.03476461728	24
50472.11953572645	50339.47306231221	24
50465.44292500771	50271.07079776784	24
50447.83390691397	50358.18438447825	24
49832.67405381579	50415.59379209706	24
50383.58814554342	50012.672435647866	24
49795.72830940259	50010.50763915991	24
50540.21937318907	50072.4486955489	24
50371.28880736752	50378.65199155929	24
49805.47629508502	49978.90329709376	24
50061.328596156316	49781.02293508293	24
50415.680002969195	49929.23840525656	24
49900.794637365	49836.69516709463	24
49659.95538607195	50102.30228910214	24
49824.55221774332	50157.92528714771	24
49689.25958934362	50091.9713841566	24
49961.88146338295	49833.38647876194	24
50493.43194244356	50166.975371673514	24
49703.657178464455	50064.88963320051	24
50027.57864193251	49684.4348324023	24
49935.01732859836	49713.33170699208	24
50300.34320839719	50291.50973604398	24
49770.89706437305	50268.21758652619	24
50471.01085775006	50379.202441823196	24
50520.98672878255	50172.606559893364	24
50325.12286869987	50416.53774215776	24
49973.94487869867	50402.25422461502	24
