# Supplementary material for: Abundant Topological Outliers in Social Media Data and Their Effect on Spatial Analysis
Source: PLoS One. 2016 Sep 9;11(9):e0162360. doi: 10.1371/journal.pone.0162360 (PMC5017681; doi:10.1371/journal.pone.0162360)
Supplement: S6 Dataset — See the respective attached file. (ZIP) [file pone.0162360.s006.zip › S6_overlap_swl/clust_26_35.csv]

50000.0	50000.0	0
50001.1199382742	50005.597232803535	0
50010.474073703306	50004.538835650805	0
49992.59330351276	50005.30010366702	0
49998.97978393994	50002.81568248988	0
49995.94433854478	50000.283501054924	0
49992.110046690934	49994.960676135706	0
50001.69172750674	49994.57444040063	0
50004.089583240035	50002.88217446919	0
49995.22015105517	50008.609882115925	0
50002.55073404207	49993.56360799795	0
49986.072168127575	49997.04184594443	0
50003.188169777386	50009.9058963167	0
50012.27525783438	49992.819765352564	0
50012.262513774476	49989.354148040744	0
49998.02118867848	50008.80627001903	0
49993.557594313854	50006.23561640466	0
49997.38944128892	50001.35532493175	0
49993.74842547102	50014.75506549149	0
49998.23968503435	50005.27065217079	0
50003.22125142318	50000.026961999516	0
50002.66845612155	50016.014489106456	0
49996.2912684585	50003.40999236742	0
49993.86713806728	50000.48736039716	0
50002.18471612465	50002.01162544507	0
49992.171524388265	50006.56961401369	0
50009.77186363497	49998.33913800016	0
49990.12856972812	50008.3087286591	0
49992.75834275438	49999.61132553548	0
50000.612712480484	49996.66863853376	0
49996.93869881451	50007.42426954709	0
49990.9573124268	49998.74455680348	0
49995.12813021465	50012.34964490406	0
49987.132816399535	50000.77841298042	0
49995.04622939411	50001.254507425205	0
49996.3518189633	49998.69148218202	0
49994.72286757851	50006.43666481398	0
50004.991603808936	50007.81247139701	0
49998.28891676479	49997.763041664824	0
50002.11006087792	50008.18226655358	0
49997.144179930016	49989.940910198144	0
49990.216027359624	50003.557911732714	0
50004.8382996796	49999.67581012021	0
50009.729321556355	49988.228197133496	0
50000.199954210955	50007.84356371471	0
49984.868450241316	50001.72764928467	0
50005.25378396498	49991.44544110929	0
50012.19437814406	50000.390381149926	0
49988.04893344996	49995.904611826896	0
50000.97171294396	50001.87618615546	0
50003.16859701153	50001.34186794273	0
49996.8205400242	50002.39747857786	0
50016.35653848915	49987.25542234889	0
50006.096174901984	50010.23095889712	0
49993.33550236973	49997.9139297533	0
50011.19002934476	50002.36431250059	0
49998.45984931102	50006.65695684455	0
50019.87468519033	49983.95720550682	0
50006.448840401084	49997.32346873195	0
50003.483634122094	50006.1099987375	0
50000.35234659256	50010.71421082459	0
50020.92058148781	49993.51767071989	0
50008.47578298118	49985.24545972329	0
50012.97116378821	49991.6961769247	0
49993.74796506671	49992.427417029416	0
49991.82516773376	49992.694590956104	0
50010.8124938929	49998.028114249224	0
49987.955751149355	49997.770027754355	0
49991.724628069634	50000.06228921305	0
49995.80643166333	50013.468969971	0
49993.380375235734	50016.55980591119	0
49991.201634813246	50005.408821551166	0
50004.525946402624	49989.78947725459	0
50007.720378466904	50000.492135651875	0
49992.7685793167	50011.0280228053	0
49987.159758849266	49996.84261681274	0
50014.02574978567	49996.18798372425	0
49984.32643570934	50004.57184983245	0
50019.639648138225	49988.9067237791	0
49989.4997473447	50007.36039035869	0
50013.91997383251	50009.37214947754	0
50004.58622819102	49995.15801530333	0
50005.85271576996	49989.50522008991	0
50015.47921159886	50003.75857515637	0
49996.39937650525	49993.39036016212	0
50001.0647897504	50004.010292953724	0
49986.027487069885	50006.27634010284	0
49987.260876982415	49991.042278530156	0
49999.78395213294	50006.223143715055	0
50005.5951472911	50002.242531785334	0
49994.95863623795	49990.98932230843	0
49995.970214808425	50011.21575680999	0
49998.74724789229	50000.301414385256	0
49995.76262299148	50005.347803119126	0
49985.78393825049	50003.32292956534	0
50007.42877995727	50004.03245223129	0
49992.96622310832	50014.11763760789	0
49994.55499953395	50010.948281901576	0
49983.915535437955	49992.4110437863	0
50008.8660950074	49978.749708719544	0
50013.7990956949	50003.00902758653	0
50008.5066603574	49980.605440097264	0
49999.61536353447	50001.38011543159	0
49999.92720012225	49999.00146537139	0
49984.44548889699	49998.69683486348	0
50002.482884739184	50003.040579738794	0
50016.024045681486	49994.94398923562	0
50003.36648616504	50004.322037109174	0
49988.738161772046	50017.689027507506	0
50003.539439997585	50008.933367662175	0
49994.49256234436	50019.33132076997	0
50005.85319903553	50016.693436037065	0
50002.48134869301	50006.34512799061	0
49993.523880528526	49996.86229670025	0
49988.034997579	50012.957727244124	0
50020.71389257763	49981.778924319464	0
49995.38804044498	49997.158702901135	0
50013.95022191785	49997.89115681875	0
49984.13772326518	49991.42872524563	0
50003.58552550782	50019.3121430576	0
49989.91037830248	49997.47012205967	0
50012.09890688885	50009.91283746573	0
49998.36748406831	49993.20199538089	0
49989.127843465685	49996.61911019781	0
49982.65034680979	49999.834836403585	0
49996.56500742211	49994.747294359564	0
49985.379552577164	50000.53127187064	0
50017.09675845898	49993.71089669888	0
50021.41356700267	50010.70370059395	0
49982.40342955259	49994.328994020594	0
50016.4869019828	49980.40359262994	0
50023.71775476843	50012.20330780786	0
50005.64968115003	49995.160253301765	0
49973.871359122015	49999.93485576274	0
49991.04769969644	50018.64712142673	0
49999.68945811258	49989.69377801033	0
50024.16967004485	49998.373773470084	0
50002.22080701014	49996.583511445446	0
49981.3376436746	49994.9974062802	0
49984.137410919924	50006.137292454296	0
49996.130313645284	50019.87582555533	0
49984.51107861298	49990.24442534623	0
50006.568329781825	49987.41605597233	0
50001.265128160514	50015.41691763768	0
49994.71701353506	50015.249262662495	0
49984.049094679925	50002.930402503676	0
50007.33751108774	49981.8758819164	0
49990.53033617756	50001.14600459991	0
50016.78128835845	49973.40706114249	0
49993.95433979805	49991.08775145235	0
50020.50775026029	49998.11343636441	0
50000.36685129092	49992.305125517465	0
50025.412902998294	49985.28219532157	0
50011.811277040055	50005.8423952594	0
50005.650122642444	50018.556061829826	0
50000.10513937223	50004.37368352619	0
49997.312147224504	49999.09697793524	0
50007.98935284791	49996.53957427053	0
50002.08677570072	50010.85949233453	0
49986.699023909634	49994.97925279905	0
49985.61698965447	49991.72042149556	0
49982.103822344194	50003.015963724676	0
50017.46227211739	50006.10305446117	0
49995.381477958945	50002.40666228191	0
50011.97582092875	49999.282779231835	0
50008.063404920314	50009.83952207464	0
50013.46450656	49984.93900585626	0
49991.29771770397	50013.528169385616	0
49990.72512365944	50014.788818904555	0
49988.34248722313	50003.84700004693	0
49978.86050890926	50004.459502539525	0
49992.91864707092	50012.72445101887	0
50001.84787568867	49990.60674350676	0
50004.63839490317	50017.67334490595	0
49985.1248169725	50007.29216522827	0
49993.17341765991	49987.23628058628	0
49993.857411968136	50017.57636704799	0
50019.0152945883	49986.98070871417	0
49998.41475540304	49991.03758824367	0
49972.09249794468	50008.2640976498	0
49993.10918587191	50001.86801828644	0
49993.00955253663	50003.3707764521	0
49984.194173076576	50018.57796040268	0
49988.37111772968	49985.660734294215	0
50001.68402032854	50019.222658424515	0
50001.185520989595	50017.05278349851	0
49989.66815837991	49993.68744920904	0
50004.177711652395	49985.70662376911	0
50018.82869206279	49999.52190675685	0
49985.443533641	49996.21552947299	0
50016.38826833475	50012.74464866587	0
50017.914900136435	49980.502944041815	0
50014.39181755627	50017.85709331672	0
50018.95202462218	49985.56744633257	0
49997.36448100937	50005.91903864351	0
50018.96796534248	50005.16627708392	0
50011.90539425546	49988.111134330444	0
49996.546614288876	49996.795399916264	0
49963.08142993959	50006.26759739082	0
50008.2356600962	50002.43606836597	0
49998.63921899667	49988.79814231758	0
50005.75242938296	50004.17089970687	0
49998.376769049384	50010.6689754653	0
50008.42442695799	49998.31820524386	0
50004.508050526805	49983.47349690265	0
49987.17050041002	49988.9025554235	0
50009.18109265108	49992.22014886556	0
50004.879056196725	49986.61034885251	0
50014.915422483675	49977.07720187199	0
49990.130907603474	50004.80258105486	0
49984.6703277626	49988.74133172314	0
50007.52672577151	50012.93686597503	0
50003.49650970437	50012.38108186982	0
49989.06725250327	50015.3378129636	0
50024.98456411381	50006.06013812308	0
49991.80368593366	49990.462414806636	0
50000.77352016364	49989.79042744623	0
49988.90719015552	50002.71719901248	0
49984.039032220186	49996.676878046324	0
50012.847622088455	49998.36249454505	0
50006.350126348494	49990.98155319997	0
49991.05034624591	50004.198767952716	0
50011.88431427771	50008.83624177822	0
49985.19374747098	50005.49928007464	0
49984.81310954273	50026.06287728749	0
50006.21977860447	50012.16129787784	0
49986.47489642977	49999.4317940804	0
49980.36605421916	50000.95789397295	0
49994.234345594574	49999.2532348494	0
49987.04825099607	50001.832824486286	0
49991.43071227722	49984.226381594905	0
50000.695373251256	50020.70674782014	0
49977.13180553174	50003.37505285267	0
49988.62903234035	50005.177123215675	0
49979.89567759436	50002.4937618266	0
50008.01262186424	49983.679359629714	0
50030.579860834	49998.08369322793	0
50003.089884360816	49981.16884909539	0
50024.37014218025	49982.08487044395	0
49983.90656666351	50026.928564756556	0
49964.314383131496	50014.1377602163	0
49993.20228802501	50009.89883245395	0
49988.35846928065	49994.74515624361	0
49974.56068759045	50004.79214296714	0
50014.41609705478	49979.75520468273	0
49991.174539429005	50006.969037631694	0
49989.155636819094	50000.54506709529	0
49982.544533415894	50024.606837722065	0
49994.92587873124	49988.20647099332	0
49991.308890379405	50009.11640038469	0
50011.281064215545	49984.921503686244	0
49989.75789397745	49987.457219427255	0
50008.221414162435	50012.20209665073	0
50013.621088465676	49978.83287026756	0
49985.19186980337	49992.980264506536	0
49992.32125134785	49989.032611767434	0
50014.674771463535	49999.908761826504	0
49997.68841019571	49983.69681048847	0
50015.382964093515	49974.88611401902	0
49974.646961190396	49999.20360856275	0
49993.622733056916	50004.394124466075	0
49996.18215660206	49990.57420118714	0
49990.531939051354	50002.542578106964	0
49995.628193938675	49992.49588250879	0
50021.47129342551	49969.80051040332	0
49963.43332412238	50009.15111641512	0
50005.631109868045	49981.978888305464	0
50016.42316313038	50001.98515059546	0
49980.96052567742	50020.686115295306	0
50014.72496783221	49986.0471516237	0
49983.5417594323	49995.75678905932	0
49993.07010199822	50029.18300593349	0
49997.88200827209	49991.896996510884	0
49982.946899317554	50009.619161594186	0
50002.15424062545	50000.4773237086	0
49991.00394052615	49996.04070296146	0
50031.56106314288	50012.96897761344	0
50026.88381878394	49996.47826587183	0
49984.03994023804	49986.15198562376	0
49987.28963664043	50020.60062188324	0
50013.90791418998	50004.26976645357	0
49983.08076631143	49991.201045514004	0
50022.11073926888	49967.124204367305	0
50010.73215520759	49996.40090077004	0
49996.054670956706	50006.56227185395	0
49995.70387124523	49986.98770630229	0
50007.941107878476	50018.039088252415	0
50002.0192275201	49982.59943772668	0
49992.05158923507	50010.26029829259	0
50027.93304776287	50005.78420573993	0
49982.89182072447	49989.6455582383	0
49998.64668225386	50018.43203433023	0
50013.62737578455	49989.94661316443	0
49993.08509566163	49988.31637596258	0
49989.81805414489	49991.931824775784	0
49997.76086401288	49987.90124568716	0
49988.69996163046	50009.713207319626	0
49985.80025773397	50018.196075051266	0
49984.54357744596	49987.1594216123	0
50006.59958761954	49972.297102456854	0
49984.82793631655	50022.262719026876	0
50009.686765035396	50012.49651623412	0
50005.67540109913	49998.77026419197	0
49998.76553220897	50009.60097154551	0
49991.720902063105	50001.874151299206	0
49995.344981691764	50003.769781086085	0
50000.779533303816	50006.55995037668	0
50003.69493811055	49982.743629087825	0
50002.270752389726	49997.78815897597	0
50027.570700147895	49993.28160735885	0
49976.52404899746	49992.70823713537	0
49998.92765844171	49982.472509075604	0
49994.93953583841	49994.87526102259	0
50009.450371016355	49984.56460257237	0
49988.154083484755	49999.52040214659	0
49999.394387052766	50014.98009375397	0
49978.547517703526	50000.09883902086	0
49977.2653315401	50000.844206454574	0
49998.90667228046	50008.20905964552	0
49991.6637407009	49985.60237193076	0
49996.812852085255	49991.85268425626	0
50010.361860965386	50000.785222744336	0
50015.982394048064	50025.712936463955	0
49980.52196003663	49992.07084033371	0
50031.62064003572	50018.88854821377	0
50008.9961750777	49996.41672377975	0
49987.61931332246	50006.2850009189	0
49976.108964526924	49990.178279804175	0
50023.926871643285	49997.28176746767	0
50019.938527361184	49994.309713364564	0
50000.35731265099	50002.84047830652	0
49993.60333916049	50007.42141270693	0
50023.25337906322	49995.00581889214	0
50002.075911878404	50005.261111667336	0
49991.96428640682	50014.48773082656	0
49985.479854508725	50004.39257273865	0
49980.523275281885	50010.645308643936	0
50001.43088150619	49983.63567861773	0
50010.12290986445	50002.12243553688	0
49967.36856159413	50003.35500522987	0
50002.53163693798	49987.2817417695	0
49958.51475070698	50007.728524315105	0
50011.38108761024	50001.03297300693	0
49981.69861163078	49992.37124347021	0
49989.76191395739	49999.01550114256	0
50010.464523219016	49992.24245972176	0
50026.519101309525	50000.02798517489	0
50012.28382736543	49984.83474359573	0
49989.42265260656	49983.96844532203	0
49984.23840069896	49997.66761618687	0
49985.550927108794	49986.82666453693	0
50021.497478391924	49994.63200883348	0
50019.51522702777	50003.991941070715	0
49997.68469127628	49986.69892490847	0
50017.52555436652	50007.437281765255	0
49996.923835170724	50009.65263753655	0
49980.798506964515	49985.652067432005	0
50017.90091994998	49982.2521155558	0
49990.37161102477	50017.07697390062	0
49988.90511406528	49992.75445658593	0
50017.32112340442	49965.353068070195	0
49991.01257760791	50023.468584741226	0
50025.8875906799	49994.35984820899	0
49986.1918187451	50023.68497230164	0
50013.15743500942	49983.78458207533	0
49992.8456436454	49993.0203413024	0
49979.75815741602	50012.571960582	0
50009.70308924862	49979.83589096704	0
49985.30046070793	50021.08763342582	0
49978.359205601315	50034.878715319064	0
49990.92884580327	50011.163169812375	0
50007.772940196795	50007.064996400484	0
49985.22103137368	50016.08668389368	0
50009.59707490614	49993.95697076497	0
50017.70003800679	50001.97785272779	0
49983.797748258876	50023.64017913821	0
49990.26735697697	50010.258346329596	0
49987.64568629228	49992.33821425586	0
49988.52793226814	49987.91776019862	0
49991.20423086804	50029.989168432476	0
50026.25973034724	50010.5650833099	0
49982.16330270223	49998.10186605435	0
50007.13541309917	50007.95622569247	0
49983.95748989525	50010.98829389653	0
49962.45221143677	50007.2760570099	0
50012.1000044754	49996.95407723872	0
50021.052185858316	49972.64330460891	0
49984.3085518675	50009.58683887556	0
49993.510659247964	49989.892241724825	0
50011.752156646566	50004.78944145074	0
49983.52563494623	50001.75016082405	0
49978.460538100626	49997.75242771528	0
50014.52143088854	49988.22950508876	0
50018.24137458081	49990.739344225905	0
49972.37989154419	50007.14160963748	0
50006.63472878829	49999.431527854525	0
50016.01207628755	50007.56525634756	0
49992.159033924385	49975.903792794095	0
50016.99256930141	49996.1277298885	0
50004.48312201096	50016.53523623439	0
50003.73362658861	50014.7511990841	0
49974.63211839188	49979.516263068035	0
50001.48585664339	49987.945459319424	0
50021.840174437224	49996.55115787979	0
49994.03666699587	50020.72279787452	0
50020.94362840362	50003.47457288229	0
49998.62700416022	50014.24645452575	0
49995.17512210399	50016.79463493951	0
50005.23037043188	50011.73729598273	0
49971.37117085837	49989.47221639413	0
49981.521518297865	49999.23994426472	0
49965.42437354049	50013.05953711824	0
50008.834474853866	50007.65616359565	0
50000.22266364497	49982.341419794524	0
50021.85104569774	50002.35034673412	0
49981.560701735485	49996.23068757506	0
50012.74701363594	49985.80192002436	0
49971.80503375848	49991.85551823733	0
50011.263172707324	50007.67989684717	0
49997.842192490825	49995.525909340686	0
49994.00690011958	50013.24210864979	0
49986.9534427898	50008.40761073288	0
49983.36103802528	50033.88309737791	0
50021.35608252024	49989.69815647043	0
49988.97845850354	49998.21097134659	0
49994.642367226574	49977.56378857998	0
50003.55488727248	50010.91109031009	0
49974.81667358894	50002.99823491594	0
50012.0645759029	50012.10464978939	0
49987.68602979314	50010.93503302086	0
50007.17280957686	49992.3085541642	0
49981.705499678246	50015.11060490018	0
49996.69556881796	50014.109138468055	0
49998.64670998637	49980.67626758387	0
50019.10045114579	49976.023584512244	0
50017.45835616199	49985.36377514416	0
49970.33294685764	50009.780079539814	0
49982.3735722141	50017.46739492288	0
50006.68958436496	49994.526210000105	0
50018.734070250706	49989.80705437178	0
50002.46857216815	49986.06925098604	0
50022.675958277854	49992.05708802764	0
50022.926585169895	50001.64972110677	0
49983.52862677752	50014.963717433006	0
49998.90581301964	49994.84596139951	0
50005.79092528655	50014.775009063815	0
50000.22661360575	49988.81757789523	0
49980.74425647727	49996.82260257941	0
49971.55135378028	49993.170189732235	0
49964.134354578964	50010.02551413979	0
50012.74411197212	50007.99878332312	0
49990.74377587022	49973.90298912179	0
49985.28964060534	50013.18698399553	0
50002.94614847365	50024.81554806511	0
50018.25121765347	50010.052068038465	0
49989.67279102292	50031.185116729364	0
50024.78778113604	50000.02968615381	0
49957.10144021539	50006.30757505217	0
50004.91798427541	50013.10522473025	0
49997.73721727142	50000.206776466686	0
49987.073785197594	49981.08982656079	0
49968.0433233723	50010.0828608519	0
50012.324460548836	49995.737823114214	0
49973.49292689296	50018.279391364136	0
49987.24555378543	50029.79294837929	0
49998.130607358624	49976.53703077404	0
50007.75675174732	49991.20943177642	0
49995.458395374444	49999.14344184725	0
50010.742096311136	49993.331644497855	0
49985.84573346792	49985.809309381766	0
50000.266877230206	50025.833258622944	0
50015.02347028834	50012.069686554314	0
49999.98576549963	50017.1888278349	0
49994.20623659825	50009.09252126425	0
50002.60633630994	50028.573161161155	0
49983.685760399516	49994.434229655286	0
49997.98413692526	49973.09937067709	0
50010.56374303187	50009.418935307316	0
50010.08479905599	50015.411645682536	0
49981.765431604974	50026.49109198164	0
50008.58410835759	49981.64823307443	0
49984.49931009959	50029.64027167754	0
50007.61917516849	50005.81807298415	0
49954.76580966707	50007.702943843884	0
49998.27241309566	49978.57915551045	0
50022.54566981191	49987.258173264716	0
50005.091519311456	50006.0974021464	0
50033.204334621514	50008.87278491397	0
49975.961106071736	50033.7681879828	0
50008.89909742184	50018.638205887495	0
50013.46930471949	49988.41976209015	0
50015.209385585105	50013.91423486294	0
50022.0337844933	49980.9584175392	0
49989.67638337026	50018.303126039296	0
50025.83946226305	49991.62136154643	0
50020.63370337653	50014.81552965945	0
50007.67840103903	49995.493720252845	0
49968.685987238656	50012.365807529546	0
50010.842442392815	49988.60160661161	0
49997.47090266504	49980.29339993033	0
50245.38893627244	50308.82284979905	25
50260.85351011378	50282.13529112355	25
50287.7977341372	50288.24684256683	25
50226.23129834941	50335.24195525461	25
50260.53256962135	50249.96850767057	25
50199.60565183831	50344.555745108	25
50239.79339454579	50225.10124671704	25
50308.13627821532	50261.79609510572	25
50216.56816992246	50290.18056921278	25
50327.029319337096	50283.62469314441	25
50237.99924428852	50190.82689831557	25
50279.35321618775	50319.11379971412	25
50262.9173549028	50346.18326899046	25
50267.04711996745	50199.14174540733	25
50196.77814061544	50315.24364558223	25
50296.553784251504	50202.51215669633	25
50293.06700612444	50342.31781761473	25
50210.99377601391	50193.5906997769	25
50323.841665794665	50233.896382619896	25
50193.292607655734	50274.49503973876	25
50341.315751583905	50256.60586030678	25
50331.37438369239	50202.823540290316	25
50174.508159995676	50296.96638259751	25
50221.479774526655	50361.52878834445	25
50194.38114301758	50373.599751175985	25
50354.68332813765	50224.64576605458	25
50349.0656497948	50302.312106994475	25
50365.14356805958	50328.59212369802	25
50193.660146304916	50245.99606660573	25
50197.96338406981	50219.620217502015	25
50149.65942218469	50273.88024456779	25
50224.641302571945	50248.84159998077	25
50323.23849847022	50330.04337779628	25
50260.075319988355	50375.5758217165	25
50165.8978838103	50340.8172025535	25
50180.05580402555	50192.20132498175	25
50238.08203080124	50156.508917639796	25
50132.32668181749	50336.68222102042	25
50199.684893996324	50402.523274428015	25
50255.03938890515	50128.9977454773	25
50175.13050528402	50424.78765961961	25
50267.50437035119	50153.82943809155	25
50282.10551344951	50402.01513982629	25
50228.708489126395	50399.94114316497	25
50153.18189508743	50316.37623470539	25
50178.81072037896	50161.01185988516	25
50100.44538404825	50338.961158182865	25
50375.27319690357	50252.12843712978	25
50322.59206980454	50359.57912282557	25
50286.3694679522	50127.656141209256	25
50291.02714526445	50232.95986502495	25
50221.875302554676	50429.624118514024	25
50149.248410103464	50179.20827381625	25
50307.09044512261	50307.9487911149	25
50327.88758693985	50168.36324041817	25
50117.097421375074	50186.38932196443	25
50148.23708865654	50144.31248219956	25
50300.46994680511	50375.100025598884	25
50129.72074428527	50214.109124818235	25
50130.50299670039	50303.17578270126	25
50380.2692176077	50286.263822994486	25
50352.14292167197	50183.14825593571	25
50104.79444821929	50371.42162775482	25
50339.50900528208	50379.94769426656	25
50251.48598698783	50415.499417829174	25
50165.09577352644	50234.85677584458	25
50394.997557794755	50336.02374476771	25
50275.99692540594	50435.122927366516	25
50123.297430642546	50160.85165308456	25
50365.87187735705	50358.51429523272	25
50306.60153433021	50102.63068612184	25
50347.14428867262	50408.53283244904	25
50312.26295354398	50135.57899071926	25
50166.41304371575	50387.908076215535	25
50335.46864989926	50090.32433526161	25
50337.29812748653	50125.703017445536	25
50137.41476720661	50248.23726675177	25
50284.96823965826	50461.890937371834	25
50132.05178864758	50368.15004998525	25
50203.32709136694	50144.75390109884	25
50076.77412213261	50384.54782808527	25
50149.3069761376	50409.95676581255	25
50121.03931535673	50413.39457775965	25
50378.14002814246	50411.025798036215	25
50254.03922925851	50097.914161991415	25
50283.00489294009	50488.068349412955	25
50336.880612607034	50056.8957920876	25
50334.34279913098	50027.3028263915	25
50405.69055470351	50391.54519276747	25
50212.07736406443	50457.973729877034	25
50224.92192496186	50092.161898082886	25
50183.904361654866	50118.972899125925	25
50215.38076246919	50120.51767378056	25
50296.19449173203	50173.77308823846	25
50255.03257779806	50476.02620750794	25
50250.753589580396	50066.71968491426	25
50360.63633340824	50019.29486675106	25
50307.745266065926	50076.233164455065	25
50125.01498157819	50124.11441218776	25
50366.658269034524	50137.75264833759	25
50155.814158609996	50442.29461558172	25
50314.22294974924	50403.17356214215	25
50280.47386003101	50100.70299725204	25
50358.517229871744	50437.95244481721	25
50114.9682029969	50442.243452182745	25
50100.66439720746	50468.323326825324	25
50103.38470815571	50309.06405924907	25
50396.06824188744	50435.191676086346	25
50399.77557241321	50304.56898968229	25
50235.7424633388	50496.518000037126	25
50398.911524025716	50469.55365075443	25
50179.1676415625	50464.4470566069	25
50375.297022742176	50045.96280981728	25
50050.69372566179	50365.87377220738	25
50363.2374751372	50108.65142214743	25
50094.367664940495	50144.969878221396	25
50394.62729272758	50117.11862276802	25
50219.45933854095	50062.66498494723	25
50396.73712646151	50020.93148788368	25
50094.59445952586	50423.39807395526	25
50380.14010992546	50087.34375578872	25
50380.07959250224	50185.67457976001	25
50348.54522627295	49994.96454915721	25
50307.48621696397	50435.761272005744	25
50167.232271327215	50095.484040573196	25
50425.49100806867	50338.77259501841	25
50064.82976109757	50152.05414184288	25
50040.1020398651	50169.943261771994	25
50277.60487670057	50068.26131831425	25
50197.89615445432	50091.056031589535	25
50232.217320731776	50524.30157686646	25
50315.75862710532	50482.63050806221	25
50426.556959963986	50121.03178169843	25
50059.097534291875	50119.32699416417	25
50069.09165366999	50182.90556422139	25
50080.02638435181	50291.665955211196	25
50453.42388699055	50113.267810456244	25
50105.328943476525	50244.878792562624	25
50107.44860190318	50104.78128299667	25
50238.08041047905	50037.14320754816	25
50397.5861336822	50236.95594064734	25
50027.27031076211	50380.44656224966	25
50073.91655622528	50317.7676357481	25
50136.08923757032	50099.5596061177	25
50047.714137718416	50087.35081114471	25
50409.35672109217	50174.567872093045	25
50098.77557353997	50218.24154497976	25
50210.47508578142	50025.70848023418	25
50209.75014679452	50488.01493240002	25
50471.96148242208	50090.92652741787	25
50171.98289973516	50065.665031497	25
50100.92422830598	50271.13517482698	25
50443.59507954772	50309.99575894332	25
50179.6652300499	50013.380456574196	25
50484.178102357655	50121.584527354215	25
50103.406928513294	50500.763431238825	25
50238.24034950613	50450.01652782268	25
50049.00576568347	50056.38794215424	25
50259.53038859091	50513.46752288164	25
50246.57473277515	50548.47320298929	25
50137.865047452695	50496.594759470376	25
50131.930278216154	50073.71336447016	25
50232.86093546138	50009.58424066522	25
50388.85950579606	50154.076945244335	25
50032.58895657947	50413.51452666446	25
50304.442660177374	50019.30778711246	25
50271.31057890659	50014.51119790839	25
50179.89297389298	50492.819290462736	25
50347.515058812634	50483.77822521538	25
50202.386153396226	49989.13265500347	25
50417.67032925507	50040.074997374366	25
50094.996367114	50527.82460177964	25
50027.361696042855	50127.70889201561	25
50146.929200177794	50470.24183846777	25
50151.572054696495	50023.41050097191	25
50000.63909566101	50139.162790843846	25
50449.18683939781	50038.63770436029	25
50078.78390999413	50096.80374801871	25
50065.91510330005	50343.91358741742	25
50453.786207058154	50348.86441447022	25
50161.94101232952	49985.44592197366	25
50021.23473651476	50077.68539464466	25
50159.109980588044	50518.82964814276	25
50286.217645612	49985.559229287035	25
50044.11678458354	50305.84216784531	25
50055.11725400095	50212.99326810679	25
50273.27871937741	49962.74977717894	25
50423.61200844312	50227.81882262832	25
50471.53207442687	50323.42248902369	25
50020.882889301036	50044.97681308086	25
50427.40519477194	50195.702895200564	25
50428.994935802526	50064.48775422867	25
50028.90724919098	50232.291800697174	25
50372.48815540989	50464.22875335243	25
50067.80562423472	50544.25759404358	25
50450.7539223229	50217.207778755124	25
50476.372622068775	50226.59372191172	25
50094.48745345135	50555.96315623292	25
50008.77372878695	50100.525071238975	25
50495.745064847964	50207.335551739976	25
50492.559534779415	50339.61311036784	25
49977.7732724394	50113.72372092287	25
50462.73628680426	50062.24278546227	25
50159.394822789734	50208.11264609679	25
50008.569988777526	50018.62510014638	25
50056.31060600181	50278.87307643949	25
50063.55097170257	50423.6902126304	25
50526.42115101335	50342.46448580203	25
50057.25954503076	50245.39217107055	25
50366.06778424125	50502.427874712506	25
50550.616028717144	50330.48684172702	25
50423.513400659744	50434.14586763666	25
50129.171583169424	49992.63902171342	25
50313.38271057974	49989.246316603036	25
49972.49456175068	50155.48302022658	25
50132.40986349799	50541.06226163193	25
50514.889875575755	50123.63514317646	25
50461.41062621156	50253.67456054959	25
50358.9705656488	50071.45715014112	25
50026.819839499294	50280.04781985652	25
50054.65918892222	50516.04703823261	25
50407.897312504305	50262.181707214564	25
50162.10963564957	50551.477110363885	25
50460.27000291759	50188.63168651169	25
49965.0409460463	50086.29386101027	25
50521.976657094725	50373.20716729295	25
50456.628718174376	50282.94548345474	25
50252.432018243584	49988.94265374773	25
50548.055856027124	50369.22763659371	25
49996.27121827778	50292.94005439318	25
50289.606670744965	49941.17295107808	25
50369.903405221514	49969.460583573564	25
50410.31844349616	50090.05800980434	25
50079.84238620225	50445.91304568888	25
50411.85607775804	50493.49991371069	25
50400.9484301484	50207.5167405206	25
50134.8090247078	50570.029044670824	25
50375.81232950819	50383.82564181843	25
50568.16912307787	50394.37354100045	25
50010.409693134614	50323.217978513116	25
50358.906123739245	50528.59710568772	25
50395.242965370955	50366.145029595806	25
50048.16411435117	50483.94548150278	25
50005.71703292461	50421.84784738964	25
50109.8999707456	50015.6795094435	25
50022.26469464946	50200.55590368202	25
50018.424679552336	50353.62294997478	25
49990.697525172734	50174.35432614415	25
50163.89287599245	49951.159178112495	25
50128.80055514275	50044.1599467151	25
50188.67775376157	49935.598399980154	25
50019.80752452204	50445.623577222665	25
50238.510624950766	50575.50033276578	25
50286.374486357534	50038.067010449806	25
50542.9613602994	50121.21239966745	25
50434.985489455255	50255.547582929765	25
50190.54708082394	50045.337364084546	25
50505.46614433838	50148.14161709696	25
50217.26314230165	50551.31019489289	25
50532.23246458936	50400.45324305188	25
50574.24615721417	50124.133095562946	25
50122.920494834376	50602.48391837068	25
50264.67728702555	49933.08398208768	25
50477.90818923885	50036.96876670893	25
50483.222333828504	50276.01305072641	25
50360.99102674289	50556.620660972556	25
49997.0169484213	50224.774382740565	25
50236.45983810962	49925.47225200764	25
50242.926651328715	49964.63493096481	25
50071.1022775289	50573.68557457392	25
50414.38485261311	50148.41364070401	25
50041.268858617834	50551.17573439644	25
50414.46881401706	49993.25142839229	25
50046.87634568123	50024.136116392605	25
50498.35881334918	50076.048692006276	25
50423.29278636091	50286.87859165807	25
50602.9778369895	50116.709277452275	25
50478.302328772326	50370.182307683965	25
49980.6944500732	50252.37055211658	25
49981.442408840456	50316.34891048228	25
50027.7855941512	50508.58255518083	25
50190.369604468564	50524.86256276197	25
50382.36622789074	49997.74959301045	25
50446.812048784406	50008.87649050976	25
50267.51697387331	50570.6447997638	25
49962.98958131372	50219.14944304576	25
49982.58845761076	50200.192038582136	25
50130.82483089512	49949.04902563278	25
50436.68561310253	49971.398452667716	25
49957.90845298249	50188.34812535241	25
50054.31579930783	50453.92043851704	25
50098.312001069884	50587.73440177835	25
49950.21378144456	50306.18859270943	25
50004.771432048896	50471.23687801077	25
49952.92586707764	50255.746704824276	25
50630.75985589252	50129.26265850576	25
50281.271189755134	49909.37790261407	25
49948.711530695495	50121.744119950105	25
49973.784018051636	50425.94504863196	25
50655.69406714974	50114.59864301287	25
50598.06503121607	50400.254790985666	25
50100.34610545625	50074.5933071144	25
50650.762624135066	50082.13381157739	25
50329.19179676304	50510.42538430042	25
49961.78148642766	50339.023933074495	25
50478.54066062113	50164.066356068535	25
49933.1374582721	50166.65318595908	25
50044.74983093104	50582.958925321414	25
50313.511984993595	49952.48139428528	25
50449.34828695642	49944.70589758244	25
50310.100651176006	50534.60028831289	25
49992.794101013045	49992.674204722134	25
50286.530971267326	50551.33656268563	25
50288.10898817556	50517.309356487625	25
49998.53443873751	50526.837018248385	25
50506.283322398864	50288.50259497462	25
49984.771522402116	50502.38673143236	25
49963.21068230192	50009.718157839474	25
50589.21993611668	50374.389467447654	25
50027.397034725516	49994.906990995885	25
50539.86066969356	50432.653340113786	25
49990.97365968082	50071.62696014556	25
50418.76708622393	50527.20949214688	25
50501.78278647484	50178.51604508504	25
50386.64115706835	49945.26500336435	25
50475.62371334388	50399.42170266483	25
50018.42398232417	50563.989052652396	25
50185.903910966146	50569.260249252984	25
50515.82622548384	50317.98732707526	25
50333.70299446372	50550.67735386324	25
50480.68239484217	49934.79153361633	25
50558.240742229056	50094.58184713101	25
50672.33305876595	50064.228367324555	25
50311.28183911925	50570.55351512415	25
50059.74929254158	49996.40322699044	25
50212.45192726222	49959.761711988256	25
50436.90813162376	50382.12597964159	25
49930.601009340084	50281.80302400133	25
50581.43227581288	50082.52415307056	25
50501.16183942795	49958.59715931	25
50506.03800547107	50257.38711233776	25
50103.7252712706	49948.35479180856	25
50040.654941330664	49967.1944343929	25
50520.17558225908	50092.206370046726	25
49944.44251592434	49985.74989542164	25
49977.458871115494	50549.461853954424	25
50132.357656077555	49917.81581978368	25
49958.17198205495	50038.734299084215	25
49931.79343538147	50230.79003528038	25
50507.02618522152	49929.07758569647	25
49964.51642775373	50279.19406463831	25
50148.95943778037	49895.872578371265	25
50082.52346505357	49921.51749769871	25
50508.156819891316	50417.88751157271	25
49917.86805175711	50192.107233448674	25
50100.5854752199	50040.99296927128	25
50611.05608345168	50355.88955426251	25
50529.56545279302	50211.56743365645	25
49921.84028417592	50131.913636591154	25
50174.15875230276	49887.020266272106	25
50624.66317134313	50079.08998283941	25
49921.03203620564	50256.774441348396	25
50600.7601525708	50061.016457307735	25
50525.53427248897	50061.28459828828	25
50106.89000077476	49976.46910064763	25
50009.55787293445	50253.7626232751	25
49957.347249631835	50489.2159632176	25
50256.78450511385	50599.606821288784	25
50412.59683586771	49961.01337842541	25
49900.91906279729	50150.444954166174	25
49943.152639938206	50368.199241623515	25
50313.3609339785	49922.56299918366	25
50107.386722843	49897.50731476052	25
50051.57951861359	50392.575665703895	25
50125.596249425646	49874.41950960649	25
49954.23588970777	50535.421941560824	25
50221.523851614686	49900.55127197754	25
50700.488263672734	50048.7692760533	25
50473.86192079337	49964.11250192179	25
50574.091457946895	50348.863616227296	25
50594.04010473572	50143.58481279957	25
50704.6571132648	50020.566393857356	25
49932.89308185336	50336.63995592571	25
50461.39268391282	49913.38891666182	25
50188.065709814764	50599.0767257992	25
50567.47520835346	50150.86044012938	25
50659.49674691755	50149.33179948484	25
50345.58826129099	49917.770396549924	25
50683.59095657045	50090.835138059345	25
50291.00409897432	50593.86035959281	25
50522.75238349666	50026.5554120708	25
50266.40091840439	50628.10253561507	25
50066.550483524676	50610.19859576968	25
49877.47282743513	50130.221517894934	25
50714.52331404215	50104.95957872735	25
50165.9666823513	49918.15693338403	25
50652.67732608743	50175.2146848377	25
50548.73670721402	50188.43457900857	25
50685.48814622089	50130.391416763516	25
50571.93272191569	50421.235427520995	25
50514.23315652307	50450.565883345604	25
49932.10083306707	50549.592705525596	25
50449.716136268835	50408.544086877606	25
50153.96013375269	50118.77205676012	25
50516.45560611904	50480.25871267621	25
50498.206229947784	50504.5727429547	25
50677.75052605901	50021.69761239018	25
50421.76578483803	49931.68965176924	25
50625.19932589576	50421.16842582708	25
50321.38883085399	50607.00234077428	25
50435.81609231706	50168.618233749665	25
50110.98374652014	50633.72662248352	25
50444.7358591968	50143.00291127273	25
50086.52356767598	50657.911700116914	25
50354.75822027041	50597.381423219435	25
49907.358925909866	50108.04396062559	25
50631.426989752414	50376.62563098181	25
50344.75622712955	50630.306087101984	25
50659.39054741271	50428.51810767352	25
50641.316326586624	50400.73991546322	25
49897.82121541402	50227.95612854476	25
50176.629661755454	49861.03674329315	25
50552.83955677401	50069.14249788593	25
49883.70870034964	50197.3438973452	25
50095.904363625115	50683.11808750976	25
50506.429024244004	50004.05869723479	25
50660.08190109463	50372.23724099332	25
49960.3284193341	50461.7981397134	25
50122.04381635831	50703.173482415026	25
50643.556273397146	50452.428488651516	25
50627.13820187344	50160.99316082813	25
50351.83045005524	49943.82577340883	25
49917.66162497835	50306.45010363269	25
50424.56897793278	50554.15278046858	25
50065.07148734692	49957.91513410891	25
50532.25439098211	49999.53748367709	25
50389.36289634663	50525.50677714837	25
50060.23729527959	50668.78988330412	25
50399.12421455584	50058.95693944142	25
50341.89808108183	49968.743104879344	25
50670.57865205328	50455.60666568916	25
50168.15104303305	50620.78118024537	25
50253.44554861623	49889.897398610585	25
50371.082904864015	50650.17230177204	25
49932.32917815534	50093.60958610794	25
49936.15981527852	50512.09246608827	25
50071.72909127487	50042.18644436034	25
50330.43059388786	49892.75409363266	25
49920.18463770457	49974.54677705873	25
50659.708400548945	49996.607687128584	25
50082.478936929125	50710.97854052318	25
50248.18466603508	50655.597439616926	25
50183.72150186456	49835.100799558786	25
50563.73052403523	50042.80700858326	25
50680.5856058486	50400.380856849064	25
50357.993434906806	49894.65825052216	25
50585.52716227087	50447.8370331067	25
50663.588963590126	50204.98604760078	25
50092.36768792413	50738.53551667261	25
50089.406583956705	49997.621848092334	25
50016.07976458198	50594.27918050965	25
49912.55452357273	49944.682836552245	25
50480.41916643292	49893.27269837974	25
49901.61547548675	50281.28008215353	25
50437.51177856817	50507.784708342646	25
50458.09012167229	50559.49150256042	25
50098.83193200865	50769.13098383047	25
50526.323329201834	50508.51811181452	25
50440.96790241293	49888.7343593989	25
50039.691523779875	50610.47042576994	25
50555.42367997195	50016.17207316344	25
50527.084897320914	50168.687449492725	25
50384.8719590432	50590.651865989246	25
50559.814584243555	50212.176267478186	25
49997.761705329314	50389.57578174962	25
50354.931039075906	50671.06196086054	25
50208.98268989612	49856.17200394448	25
50249.53713751035	50684.42772442371	25
50391.3443400289	50623.181434507685	25
50589.63406687062	50030.28467063347	25
50437.47486549116	50479.6280303168	25
50481.74145173237	50432.14621999061	25
49950.30192667207	50413.36421513567	25
49848.96476929075	50117.0218498076	25
49937.68475877185	50448.290575345185	25
50058.85700660236	50743.684948416776	25
50217.431069584876	50698.15176090255	25
49927.090312628956	50028.90173790386	25
50333.34492838202	50450.696852980036	25
50371.70170141256	49919.83662001221	25
50159.268700457105	50583.64800903981	25
50376.74152420642	49873.311570359394	25
50743.00537499783	50091.94437817485	25
49930.14638293089	50396.02173611486	25
50684.82691958635	50164.189483257156	25
50737.20776943371	50126.009243170054	25
50183.59445831293	50690.725485963354	25
49935.33258537072	50579.20111505702	25
50034.07515688082	50652.43450858687	25
50651.18930378198	50041.69032686225	25
