# Supplementary material for: Abundant Topological Outliers in Social Media Data and Their Effect on Spatial Analysis
Source: PLoS One. 2016 Sep 9;11(9):e0162360. doi: 10.1371/journal.pone.0162360 (PMC5017681; doi:10.1371/journal.pone.0162360)
Supplement: S6 Dataset — See the respective attached file. (ZIP) [file pone.0162360.s006.zip › S6_overlap_swl/clust_27_36.csv]

50000.0	50000.0	0
50001.1199382742	50005.597232803535	0
50010.474073703306	50004.538835650805	0
49992.59330351276	50005.30010366702	0
49998.97978393994	50002.81568248988	0
49995.94433854478	50000.283501054924	0
49992.110046690934	49994.960676135706	0
50001.69172750674	49994.57444040063	0
50004.089583240035	50002.88217446919	0
49995.22015105517	50008.609882115925	0
50002.55073404207	49993.56360799795	0
49986.072168127575	49997.04184594443	0
50003.188169777386	50009.9058963167	0
50012.27525783438	49992.819765352564	0
50012.262513774476	49989.354148040744	0
49998.02118867848	50008.80627001903	0
49993.557594313854	50006.23561640466	0
49997.38944128892	50001.35532493175	0
49993.74842547102	50014.75506549149	0
49998.23968503435	50005.27065217079	0
50003.22125142318	50000.026961999516	0
50002.66845612155	50016.014489106456	0
49996.2912684585	50003.40999236742	0
49993.86713806728	50000.48736039716	0
50002.18471612465	50002.01162544507	0
49992.171524388265	50006.56961401369	0
50009.77186363497	49998.33913800016	0
49990.12856972812	50008.3087286591	0
49992.75834275438	49999.61132553548	0
50000.612712480484	49996.66863853376	0
49996.93869881451	50007.42426954709	0
49990.9573124268	49998.74455680348	0
49995.12813021465	50012.34964490406	0
49987.132816399535	50000.77841298042	0
49995.04622939411	50001.254507425205	0
49996.3518189633	49998.69148218202	0
49994.72286757851	50006.43666481398	0
50004.991603808936	50007.81247139701	0
49998.28891676479	49997.763041664824	0
50002.11006087792	50008.18226655358	0
49997.144179930016	49989.940910198144	0
49990.216027359624	50003.557911732714	0
50004.8382996796	49999.67581012021	0
50009.729321556355	49988.228197133496	0
50000.199954210955	50007.84356371471	0
49984.868450241316	50001.72764928467	0
50005.25378396498	49991.44544110929	0
50012.19437814406	50000.390381149926	0
49988.04893344996	49995.904611826896	0
50000.97171294396	50001.87618615546	0
50003.16859701153	50001.34186794273	0
49996.8205400242	50002.39747857786	0
50016.35653848915	49987.25542234889	0
50006.096174901984	50010.23095889712	0
49993.33550236973	49997.9139297533	0
50011.19002934476	50002.36431250059	0
49998.45984931102	50006.65695684455	0
50019.87468519033	49983.95720550682	0
50006.448840401084	49997.32346873195	0
50003.483634122094	50006.1099987375	0
50000.35234659256	50010.71421082459	0
50020.92058148781	49993.51767071989	0
50008.47578298118	49985.24545972329	0
50012.97116378821	49991.6961769247	0
49993.74796506671	49992.427417029416	0
49991.82516773376	49992.694590956104	0
50010.8124938929	49998.028114249224	0
49987.955751149355	49997.770027754355	0
49991.724628069634	50000.06228921305	0
49995.80643166333	50013.468969971	0
49993.380375235734	50016.55980591119	0
49991.201634813246	50005.408821551166	0
50004.525946402624	49989.78947725459	0
50007.720378466904	50000.492135651875	0
49992.7685793167	50011.0280228053	0
49987.159758849266	49996.84261681274	0
50014.02574978567	49996.18798372425	0
49984.32643570934	50004.57184983245	0
50019.639648138225	49988.9067237791	0
49989.4997473447	50007.36039035869	0
50013.91997383251	50009.37214947754	0
50004.58622819102	49995.15801530333	0
50005.85271576996	49989.50522008991	0
50015.47921159886	50003.75857515637	0
49996.39937650525	49993.39036016212	0
50001.0647897504	50004.010292953724	0
49986.027487069885	50006.27634010284	0
49987.260876982415	49991.042278530156	0
49999.78395213294	50006.223143715055	0
50005.5951472911	50002.242531785334	0
49994.95863623795	49990.98932230843	0
49995.970214808425	50011.21575680999	0
49998.74724789229	50000.301414385256	0
49995.76262299148	50005.347803119126	0
49985.78393825049	50003.32292956534	0
50007.42877995727	50004.03245223129	0
49992.96622310832	50014.11763760789	0
49994.55499953395	50010.948281901576	0
49983.915535437955	49992.4110437863	0
50008.8660950074	49978.749708719544	0
50013.7990956949	50003.00902758653	0
50008.5066603574	49980.605440097264	0
49999.61536353447	50001.38011543159	0
49999.92720012225	49999.00146537139	0
49984.44548889699	49998.69683486348	0
50002.482884739184	50003.040579738794	0
50016.024045681486	49994.94398923562	0
50003.36648616504	50004.322037109174	0
49988.738161772046	50017.689027507506	0
50003.539439997585	50008.933367662175	0
49994.49256234436	50019.33132076997	0
50005.85319903553	50016.693436037065	0
50002.48134869301	50006.34512799061	0
49993.523880528526	49996.86229670025	0
49988.034997579	50012.957727244124	0
50020.71389257763	49981.778924319464	0
49995.38804044498	49997.158702901135	0
50013.95022191785	49997.89115681875	0
49984.13772326518	49991.42872524563	0
50003.58552550782	50019.3121430576	0
49989.91037830248	49997.47012205967	0
50012.09890688885	50009.91283746573	0
49998.36748406831	49993.20199538089	0
49989.127843465685	49996.61911019781	0
49982.65034680979	49999.834836403585	0
49996.56500742211	49994.747294359564	0
49985.379552577164	50000.53127187064	0
50017.09675845898	49993.71089669888	0
50021.41356700267	50010.70370059395	0
49982.40342955259	49994.328994020594	0
50016.4869019828	49980.40359262994	0
50023.71775476843	50012.20330780786	0
50005.64968115003	49995.160253301765	0
49973.871359122015	49999.93485576274	0
49991.04769969644	50018.64712142673	0
49999.68945811258	49989.69377801033	0
50024.16967004485	49998.373773470084	0
50002.22080701014	49996.583511445446	0
49981.3376436746	49994.9974062802	0
49984.137410919924	50006.137292454296	0
49996.130313645284	50019.87582555533	0
49984.51107861298	49990.24442534623	0
50006.568329781825	49987.41605597233	0
50001.265128160514	50015.41691763768	0
49994.71701353506	50015.249262662495	0
49984.049094679925	50002.930402503676	0
50007.33751108774	49981.8758819164	0
49990.53033617756	50001.14600459991	0
50016.78128835845	49973.40706114249	0
49993.95433979805	49991.08775145235	0
50020.50775026029	49998.11343636441	0
50000.36685129092	49992.305125517465	0
50025.412902998294	49985.28219532157	0
50011.811277040055	50005.8423952594	0
50005.650122642444	50018.556061829826	0
50000.10513937223	50004.37368352619	0
49997.312147224504	49999.09697793524	0
50007.98935284791	49996.53957427053	0
50002.08677570072	50010.85949233453	0
49986.699023909634	49994.97925279905	0
49985.61698965447	49991.72042149556	0
49982.103822344194	50003.015963724676	0
50017.46227211739	50006.10305446117	0
49995.381477958945	50002.40666228191	0
50011.97582092875	49999.282779231835	0
50008.063404920314	50009.83952207464	0
50013.46450656	49984.93900585626	0
49991.29771770397	50013.528169385616	0
49990.72512365944	50014.788818904555	0
49988.34248722313	50003.84700004693	0
49978.86050890926	50004.459502539525	0
49992.91864707092	50012.72445101887	0
50001.84787568867	49990.60674350676	0
50004.63839490317	50017.67334490595	0
49985.1248169725	50007.29216522827	0
49993.17341765991	49987.23628058628	0
49993.857411968136	50017.57636704799	0
50019.0152945883	49986.98070871417	0
49998.41475540304	49991.03758824367	0
49972.09249794468	50008.2640976498	0
49993.10918587191	50001.86801828644	0
49993.00955253663	50003.3707764521	0
49984.194173076576	50018.57796040268	0
49988.37111772968	49985.660734294215	0
50001.68402032854	50019.222658424515	0
50001.185520989595	50017.05278349851	0
49989.66815837991	49993.68744920904	0
50004.177711652395	49985.70662376911	0
50018.82869206279	49999.52190675685	0
49985.443533641	49996.21552947299	0
50016.38826833475	50012.74464866587	0
50017.914900136435	49980.502944041815	0
50014.39181755627	50017.85709331672	0
50018.95202462218	49985.56744633257	0
49997.36448100937	50005.91903864351	0
50018.96796534248	50005.16627708392	0
50011.90539425546	49988.111134330444	0
49996.546614288876	49996.795399916264	0
49963.08142993959	50006.26759739082	0
50008.2356600962	50002.43606836597	0
49998.63921899667	49988.79814231758	0
50005.75242938296	50004.17089970687	0
49998.376769049384	50010.6689754653	0
50008.42442695799	49998.31820524386	0
50004.508050526805	49983.47349690265	0
49987.17050041002	49988.9025554235	0
50009.18109265108	49992.22014886556	0
50004.879056196725	49986.61034885251	0
50014.915422483675	49977.07720187199	0
49990.130907603474	50004.80258105486	0
49984.6703277626	49988.74133172314	0
50007.52672577151	50012.93686597503	0
50003.49650970437	50012.38108186982	0
49989.06725250327	50015.3378129636	0
50024.98456411381	50006.06013812308	0
49991.80368593366	49990.462414806636	0
50000.77352016364	49989.79042744623	0
49988.90719015552	50002.71719901248	0
49984.039032220186	49996.676878046324	0
50012.847622088455	49998.36249454505	0
50006.350126348494	49990.98155319997	0
49991.05034624591	50004.198767952716	0
50011.88431427771	50008.83624177822	0
49985.19374747098	50005.49928007464	0
49984.81310954273	50026.06287728749	0
50006.21977860447	50012.16129787784	0
49986.47489642977	49999.4317940804	0
49980.36605421916	50000.95789397295	0
49994.234345594574	49999.2532348494	0
49987.04825099607	50001.832824486286	0
49991.43071227722	49984.226381594905	0
50000.695373251256	50020.70674782014	0
49977.13180553174	50003.37505285267	0
49988.62903234035	50005.177123215675	0
49979.89567759436	50002.4937618266	0
50008.01262186424	49983.679359629714	0
50030.579860834	49998.08369322793	0
50003.089884360816	49981.16884909539	0
50024.37014218025	49982.08487044395	0
49983.90656666351	50026.928564756556	0
49964.314383131496	50014.1377602163	0
49993.20228802501	50009.89883245395	0
49988.35846928065	49994.74515624361	0
49974.56068759045	50004.79214296714	0
50014.41609705478	49979.75520468273	0
49991.174539429005	50006.969037631694	0
49989.155636819094	50000.54506709529	0
49982.544533415894	50024.606837722065	0
49994.92587873124	49988.20647099332	0
49991.308890379405	50009.11640038469	0
50011.281064215545	49984.921503686244	0
49989.75789397745	49987.457219427255	0
50008.221414162435	50012.20209665073	0
50013.621088465676	49978.83287026756	0
49985.19186980337	49992.980264506536	0
49992.32125134785	49989.032611767434	0
50014.674771463535	49999.908761826504	0
49997.68841019571	49983.69681048847	0
50015.382964093515	49974.88611401902	0
49974.646961190396	49999.20360856275	0
49993.622733056916	50004.394124466075	0
49996.18215660206	49990.57420118714	0
49990.531939051354	50002.542578106964	0
49995.628193938675	49992.49588250879	0
50021.47129342551	49969.80051040332	0
49963.43332412238	50009.15111641512	0
50005.631109868045	49981.978888305464	0
50016.42316313038	50001.98515059546	0
49980.96052567742	50020.686115295306	0
50014.72496783221	49986.0471516237	0
49983.5417594323	49995.75678905932	0
49993.07010199822	50029.18300593349	0
49997.88200827209	49991.896996510884	0
49982.946899317554	50009.619161594186	0
50002.15424062545	50000.4773237086	0
49991.00394052615	49996.04070296146	0
50031.56106314288	50012.96897761344	0
50026.88381878394	49996.47826587183	0
49984.03994023804	49986.15198562376	0
49987.28963664043	50020.60062188324	0
50013.90791418998	50004.26976645357	0
49983.08076631143	49991.201045514004	0
50022.11073926888	49967.124204367305	0
50010.73215520759	49996.40090077004	0
49996.054670956706	50006.56227185395	0
49995.70387124523	49986.98770630229	0
50007.941107878476	50018.039088252415	0
50002.0192275201	49982.59943772668	0
49992.05158923507	50010.26029829259	0
50027.93304776287	50005.78420573993	0
49982.89182072447	49989.6455582383	0
49998.64668225386	50018.43203433023	0
50013.62737578455	49989.94661316443	0
49993.08509566163	49988.31637596258	0
49989.81805414489	49991.931824775784	0
49997.76086401288	49987.90124568716	0
49988.69996163046	50009.713207319626	0
49985.80025773397	50018.196075051266	0
49984.54357744596	49987.1594216123	0
50006.59958761954	49972.297102456854	0
49984.82793631655	50022.262719026876	0
50009.686765035396	50012.49651623412	0
50005.67540109913	49998.77026419197	0
49998.76553220897	50009.60097154551	0
49991.720902063105	50001.874151299206	0
49995.344981691764	50003.769781086085	0
50000.779533303816	50006.55995037668	0
50003.69493811055	49982.743629087825	0
50002.270752389726	49997.78815897597	0
50027.570700147895	49993.28160735885	0
49976.52404899746	49992.70823713537	0
49998.92765844171	49982.472509075604	0
49994.93953583841	49994.87526102259	0
50009.450371016355	49984.56460257237	0
49988.154083484755	49999.52040214659	0
49999.394387052766	50014.98009375397	0
49978.547517703526	50000.09883902086	0
49977.2653315401	50000.844206454574	0
49998.90667228046	50008.20905964552	0
49991.6637407009	49985.60237193076	0
49996.812852085255	49991.85268425626	0
50010.361860965386	50000.785222744336	0
50015.982394048064	50025.712936463955	0
49980.52196003663	49992.07084033371	0
50031.62064003572	50018.88854821377	0
50008.9961750777	49996.41672377975	0
49987.61931332246	50006.2850009189	0
49976.108964526924	49990.178279804175	0
50023.926871643285	49997.28176746767	0
50019.938527361184	49994.309713364564	0
50000.35731265099	50002.84047830652	0
49993.60333916049	50007.42141270693	0
50023.25337906322	49995.00581889214	0
50002.075911878404	50005.261111667336	0
49991.96428640682	50014.48773082656	0
49985.479854508725	50004.39257273865	0
49980.523275281885	50010.645308643936	0
50001.43088150619	49983.63567861773	0
50010.12290986445	50002.12243553688	0
49967.36856159413	50003.35500522987	0
50002.53163693798	49987.2817417695	0
49958.51475070698	50007.728524315105	0
50011.38108761024	50001.03297300693	0
49981.69861163078	49992.37124347021	0
49989.76191395739	49999.01550114256	0
50010.464523219016	49992.24245972176	0
50026.519101309525	50000.02798517489	0
50012.28382736543	49984.83474359573	0
49989.42265260656	49983.96844532203	0
49984.23840069896	49997.66761618687	0
49985.550927108794	49986.82666453693	0
50021.497478391924	49994.63200883348	0
50019.51522702777	50003.991941070715	0
49997.68469127628	49986.69892490847	0
50017.52555436652	50007.437281765255	0
49996.923835170724	50009.65263753655	0
49980.798506964515	49985.652067432005	0
50017.90091994998	49982.2521155558	0
49990.37161102477	50017.07697390062	0
49988.90511406528	49992.75445658593	0
50017.32112340442	49965.353068070195	0
49991.01257760791	50023.468584741226	0
50025.8875906799	49994.35984820899	0
49986.1918187451	50023.68497230164	0
50013.15743500942	49983.78458207533	0
49992.8456436454	49993.0203413024	0
49979.75815741602	50012.571960582	0
50009.70308924862	49979.83589096704	0
49985.30046070793	50021.08763342582	0
49978.359205601315	50034.878715319064	0
49990.92884580327	50011.163169812375	0
50007.772940196795	50007.064996400484	0
49985.22103137368	50016.08668389368	0
50009.59707490614	49993.95697076497	0
50017.70003800679	50001.97785272779	0
49983.797748258876	50023.64017913821	0
49990.26735697697	50010.258346329596	0
49987.64568629228	49992.33821425586	0
49988.52793226814	49987.91776019862	0
49991.20423086804	50029.989168432476	0
50026.25973034724	50010.5650833099	0
49982.16330270223	49998.10186605435	0
50007.13541309917	50007.95622569247	0
49983.95748989525	50010.98829389653	0
49962.45221143677	50007.2760570099	0
50012.1000044754	49996.95407723872	0
50021.052185858316	49972.64330460891	0
49984.3085518675	50009.58683887556	0
49993.510659247964	49989.892241724825	0
50011.752156646566	50004.78944145074	0
49983.52563494623	50001.75016082405	0
49978.460538100626	49997.75242771528	0
50014.52143088854	49988.22950508876	0
50018.24137458081	49990.739344225905	0
49972.37989154419	50007.14160963748	0
50006.63472878829	49999.431527854525	0
50016.01207628755	50007.56525634756	0
49992.159033924385	49975.903792794095	0
50016.99256930141	49996.1277298885	0
50004.48312201096	50016.53523623439	0
50003.73362658861	50014.7511990841	0
49974.63211839188	49979.516263068035	0
50001.48585664339	49987.945459319424	0
50021.840174437224	49996.55115787979	0
49994.03666699587	50020.72279787452	0
50020.94362840362	50003.47457288229	0
49998.62700416022	50014.24645452575	0
49995.17512210399	50016.79463493951	0
50005.23037043188	50011.73729598273	0
49971.37117085837	49989.47221639413	0
49981.521518297865	49999.23994426472	0
49965.42437354049	50013.05953711824	0
50008.834474853866	50007.65616359565	0
50000.22266364497	49982.341419794524	0
50021.85104569774	50002.35034673412	0
49981.560701735485	49996.23068757506	0
50012.74701363594	49985.80192002436	0
49971.80503375848	49991.85551823733	0
50011.263172707324	50007.67989684717	0
49997.842192490825	49995.525909340686	0
49994.00690011958	50013.24210864979	0
49986.9534427898	50008.40761073288	0
49983.36103802528	50033.88309737791	0
50021.35608252024	49989.69815647043	0
49988.97845850354	49998.21097134659	0
49994.642367226574	49977.56378857998	0
50003.55488727248	50010.91109031009	0
49974.81667358894	50002.99823491594	0
50012.0645759029	50012.10464978939	0
49987.68602979314	50010.93503302086	0
50007.17280957686	49992.3085541642	0
49981.705499678246	50015.11060490018	0
49996.69556881796	50014.109138468055	0
49998.64670998637	49980.67626758387	0
50019.10045114579	49976.023584512244	0
50017.45835616199	49985.36377514416	0
49970.33294685764	50009.780079539814	0
49982.3735722141	50017.46739492288	0
50006.68958436496	49994.526210000105	0
50018.734070250706	49989.80705437178	0
50002.46857216815	49986.06925098604	0
50022.675958277854	49992.05708802764	0
50022.926585169895	50001.64972110677	0
49983.52862677752	50014.963717433006	0
49998.90581301964	49994.84596139951	0
50005.79092528655	50014.775009063815	0
50000.22661360575	49988.81757789523	0
49980.74425647727	49996.82260257941	0
49971.55135378028	49993.170189732235	0
49964.134354578964	50010.02551413979	0
50012.74411197212	50007.99878332312	0
49990.74377587022	49973.90298912179	0
49985.28964060534	50013.18698399553	0
50002.94614847365	50024.81554806511	0
50018.25121765347	50010.052068038465	0
49989.67279102292	50031.185116729364	0
50024.78778113604	50000.02968615381	0
49957.10144021539	50006.30757505217	0
50004.91798427541	50013.10522473025	0
49997.73721727142	50000.206776466686	0
49987.073785197594	49981.08982656079	0
49968.0433233723	50010.0828608519	0
50012.324460548836	49995.737823114214	0
49973.49292689296	50018.279391364136	0
49987.24555378543	50029.79294837929	0
49998.130607358624	49976.53703077404	0
50007.75675174732	49991.20943177642	0
49995.458395374444	49999.14344184725	0
50010.742096311136	49993.331644497855	0
49985.84573346792	49985.809309381766	0
50000.266877230206	50025.833258622944	0
50015.02347028834	50012.069686554314	0
49999.98576549963	50017.1888278349	0
49994.20623659825	50009.09252126425	0
50002.60633630994	50028.573161161155	0
49983.685760399516	49994.434229655286	0
49997.98413692526	49973.09937067709	0
50010.56374303187	50009.418935307316	0
50010.08479905599	50015.411645682536	0
49981.765431604974	50026.49109198164	0
50008.58410835759	49981.64823307443	0
49984.49931009959	50029.64027167754	0
50007.61917516849	50005.81807298415	0
49954.76580966707	50007.702943843884	0
49998.27241309566	49978.57915551045	0
50022.54566981191	49987.258173264716	0
50005.091519311456	50006.0974021464	0
50033.204334621514	50008.87278491397	0
49975.961106071736	50033.7681879828	0
50008.89909742184	50018.638205887495	0
50013.46930471949	49988.41976209015	0
50015.209385585105	50013.91423486294	0
50022.0337844933	49980.9584175392	0
49989.67638337026	50018.303126039296	0
50025.83946226305	49991.62136154643	0
50020.63370337653	50014.81552965945	0
50007.67840103903	49995.493720252845	0
49968.685987238656	50012.365807529546	0
50010.842442392815	49988.60160661161	0
49997.47090266504	49980.29339993033	0
50184.29088181265	50125.29619115623	26
50170.46904278543	50096.64448474733	26
50138.63902473232	50108.39095623474	26
50196.5547098994	50150.941024378735	26
50163.02547422826	50153.112839600915	26
50125.76670166119	50134.10530090546	26
50198.3147505886	50091.96420124486	26
50215.005401014736	50125.62070136919	26
50235.64561293321	50147.737527989484	26
50178.95974485567	50178.972036671374	26
50165.573916761845	50205.202662358875	26
50265.83345552546	50166.25255269981	26
50107.735932999996	50094.35533005492	26
50240.53240660702	50104.941904795895	26
50138.96884223666	50079.46416520219	26
50206.199416356525	50198.02107834053	26
50136.59202837661	50207.39114917774	26
50283.26336705719	50195.47171363591	26
50159.671012743696	50234.070387218795	26
50231.844303761325	50206.929169354866	26
50231.610343459135	50077.42971214698	26
50091.5580356112	50125.769762342	26
50261.76610588375	50134.07480768488	26
50117.59523426572	50165.46529734819	26
50315.178387123095	50183.76260655618	26
50144.93701590273	50175.42086631911	26
50172.15967722537	50067.417864875395	26
50289.460186804965	50142.42625829075	26
50194.7865421271	50223.3141632908	26
50257.80560577212	50226.560374494	26
50241.20463269845	50255.94571439845	26
50279.51754154543	50244.63666284614	26
50210.850018008045	50253.49409423177	26
50348.15080219436	50174.71270067476	26
50333.24287952386	50207.78212056873	26
50375.47163854306	50175.23807397851	26
50220.08837045171	50286.69196742309	26
50251.32205382048	50286.12456630443	26
50131.77833865438	50046.379860095614	26
50239.23679631829	50317.08710423754	26
50390.579212657045	50152.218255731525	26
50274.475967202445	50271.865315921386	26
50129.411025021625	50016.241841629024	26
50267.187320096	50073.199144933256	26
50165.737666743065	50262.90570214361	26
50108.43410282198	50064.1817578771	26
50326.4712969672	50236.27001910463	26
50362.39078842822	50146.95763257597	26
50274.5602360468	50312.747887231766	26
50135.36145244077	50249.32331827347	26
50141.53553953923	50277.06881657736	26
50058.852330266476	50111.62254573618	26
50219.21319207216	50340.03616176531	26
50294.97770328649	50073.46759411939	26
50364.31631632808	50205.46363628759	26
50324.91745036628	50151.10727110187	26
50175.021864984235	50038.545240291605	26
50191.29362756439	50279.03391344066	26
50303.1837564572	50215.54355907922	26
50215.10585748371	50374.482565813174	26
50101.02553195674	50190.292771521425	26
50289.66724657869	50336.783940807094	26
50205.11008647274	50313.679793565956	26
50029.954825433204	50111.205386187394	26
50098.10181892877	50001.961225729305	26
50025.97559437182	50078.17707836444	26
50249.56175058959	50358.76556740586	26
50206.728085699375	50049.72069491197	26
50274.72681679697	50103.25762292325	26
50326.02171577138	50266.90781079175	26
50105.59646698874	50239.78107898618	26
50117.62244788828	49981.450567638516	26
50399.77709307338	50197.7085610273	26
50162.35252094737	50009.27947584417	26
50076.85557642512	50074.37285562796	26
50074.48434473832	50017.377480394396	26
50001.22361628629	50063.59766482511	26
50111.39934291439	50278.94345407961	26
50304.296466958906	50104.68466180941	26
50081.577250803406	50214.56796213782	26
50319.67807887996	50294.38443617101	26
50145.98325643952	49966.21611722896	26
50229.210547950795	50407.18377882439	26
50207.514806148676	50430.08847034942	26
50075.52543420553	50246.30842444375	26
50258.695238209926	50406.36831024404	26
50240.437370384	50046.09997885497	26
50014.916566996995	50139.5925027749	26
50140.982407885625	49938.154717743986	26
50429.85461230121	50179.95732737958	26
50089.258214855574	50154.34275946916	26
50230.15239899192	50015.50686243805	26
50171.73275035756	50316.22420167264	26
49994.22317816307	50093.01484208244	26
50210.19500647258	49993.190515566705	26
50180.48339768398	49981.29331637947	26
49970.596423839925	50052.866886662596	26
50108.310322121375	49943.98020460735	26
50081.40247952444	49952.48241900673	26
49939.07047073645	50061.43995032305	26
49933.26457082119	50090.07450033302	26
50252.654713172844	50441.33657964653	26
50285.06064951631	50427.75632107151	26
50183.24751766095	50386.66841469431	26
50316.75423858481	50420.81014479931	26
50032.75764839	50046.563493394744	26
50360.88690661903	50273.15405083538	26
49987.465432489	50127.410334141816	26
50419.89043791161	50145.01879474403	26
50240.36288706379	50175.40477821466	26
49963.15005963648	50101.07904558475	26
50172.47715371372	49947.705849186765	26
50312.61778792805	50451.42182686743	26
50329.14676046179	50390.028877862555	26
50063.09797435712	50050.55656562967	26
50330.47284100321	50362.45736552819	26
50344.54083056945	50121.76110679857	26
50263.50421272869	50019.74312669084	26
50088.33926489638	49922.04558515078	26
50175.8153124692	50350.06477165588	26
50048.88177477728	50211.7719568587	26
50056.974678803155	50169.28405769457	26
50302.77967205806	50369.107239781384	26
50150.3596878615	50339.20170713604	26
50202.652817473674	50022.95561919123	26
50451.75872903286	50161.34402764927	26
50317.53944257706	50329.11867400011	26
50355.84373094327	50413.517610712915	26
50079.406022322684	50280.42443874977	26
50268.517923673746	49992.09922851262	26
50402.576235302025	50229.70062976116	26
50191.9862014279	50460.25896390101	26
50274.80208858458	50464.55993975489	26
50329.07843913926	50078.431050547304	26
50251.09297020288	49966.525596094136	26
50187.40603200301	50491.133663994915	26
50164.02741779263	50515.59893992151	26
50057.73417247517	49936.15382773542	26
50100.83270911787	49893.72707515206	26
50085.51395559329	50310.186891565005	26
50120.7208514928	50338.596430603495	26
50162.410045118246	50461.758195403876	26
50120.557916454476	49914.57563317555	26
50068.32138425723	49902.924403648256	26
49989.47345280667	50156.72168040921	26
50140.529020626025	50542.21735825771	26
50140.74610937986	50499.85220815675	26
50447.19064173643	50133.6927328548	26
50207.55977019469	49941.02953836139	26
50126.09585324624	50304.41273784446	26
50343.82761657096	50313.29935348001	26
50347.83029829614	50340.190490563466	26
50392.99086747667	50124.80617739168	26
50125.82539560082	49882.62579627791	26
50261.40591157151	49934.15321247694	26
50342.611877611525	50448.35382300539	26
50091.772301825105	50346.95366905929	26
49928.27652111259	50035.07913416154	26
49904.09486304966	50010.074643509346	26
50354.38261572567	50231.036682873186	26
50299.51780594417	49996.21233851563	26
49910.89994641771	50072.97161029985	26
50054.11149406465	49871.19870404303	26
50069.826619493564	50364.118973196106	26
50293.397215645	49921.73080126966	26
50024.18849135527	50197.37156257458	26
50295.69832353466	50043.274587114654	26
50056.25697400107	49991.220982534105	26
50286.655338749384	50400.61962493442	26
50323.29589414525	49939.30029999857	26
49955.57151032337	50158.56728146727	26
50169.92893014033	50553.09265708818	26
50029.26722418035	49930.31060522493	26
50095.501606281025	49865.10340666364	26
49929.9971666967	50178.46790574942	26
50004.673442861626	50033.10361871295	26
50462.86283644445	50106.717345610276	26
49917.72800960384	49984.93638109102	26
50146.63319215325	50578.92181913073	26
50472.46814708738	50080.67334450547	26
49916.775812634354	50210.85834398077	26
50131.766540650766	49856.04070333036	26
50227.55715946494	50451.6633615713	26
50426.432906693575	50216.8906930616	26
50426.96283623528	50109.11690707546	26
50158.89404006368	50409.3343263573	26
50209.05799582077	49908.77844417149	26
50152.88754864453	49888.29049772781	26
49881.504620816835	50027.120767527595	26
49935.01075180854	50234.29919132995	26
50116.48428340913	49831.19058941672	26
49935.388715595676	50006.86158867375	26
50386.1094135743	50255.41807823743	26
50068.10575080067	49845.35650798742	26
49869.7306074961	49999.63767779133	26
50073.05031156416	50396.06218670136	26
49896.91837905526	50240.098776823565	26
49995.66540451812	50191.89610109608	26
50275.116410370145	49900.24825714704	26
50091.42701170449	50416.01385621824	26
50019.58817958181	50169.62461020764	26
50464.138789557284	50051.52158531872	26
50242.828270315404	49890.51388203643	26
49951.21362300445	50128.368768831	26
50097.62659344884	50375.744122147255	26
50044.05449284056	50412.702773779456	26
50112.31940106969	50485.448696541855	26
50080.32382787679	50476.759132960884	26
50101.17756902206	50450.52804530095	26
50031.645631123996	50380.042114305434	26
50043.32216663279	50247.14137040145	26
50343.056957735884	49965.016116547755	26
50386.76116881711	50424.41418346461	26
50193.6011836015	50525.96139406791	26
50068.55492210234	50332.738249472204	26
50017.12984320453	50229.9955448466	26
50323.93282144057	50479.12160952632	26
50392.51414243981	50393.364703020845	26
50346.34201167481	50499.868791284316	26
50125.02480146538	50427.28596259041	26
50372.50318397809	50302.86121550369	26
50203.152075555816	49877.93693514697	26
50128.723513051504	50367.09743571901	26
49908.43078867277	50108.91144604713	26
49962.50501653978	50006.78683027992	26
50335.349209975604	50051.524888009495	26
50301.30822226719	49964.398919522784	26
50246.644712250265	50480.07658976467	26
50328.028832204	50019.554953511724	26
50230.80799817787	49926.29568640755	26
50084.258004243995	50511.98615160066	26
49876.786976754396	50119.545303186685	26
50418.076330300486	50374.27408806217	26
50119.19482553266	50563.57397953466	26
49908.20239801627	50270.641550873355	26
50213.19017443046	50547.608081711674	26
50275.81742893603	49866.87247623919	26
49841.811341389366	50112.04312489127	26
49885.41219412906	50211.15857748296	26
50028.05242862241	49881.34219020107	26
49991.56393047529	50006.62694046031	26
50362.13088515772	50021.967508998125	26
50373.61369046974	50448.42270024696	26
50304.38746446447	49885.5261770934	26
50095.17711162195	50541.74095093463	26
50303.05249213883	50504.75696502837	26
50292.74882098814	49841.19088618877	26
49942.413312264885	50262.417799135	26
50319.177977345105	49850.53948747607	26
50338.87727497868	49876.27958550613	26
49998.63462681956	49978.166624234895	26
50039.82192112564	49823.18057965402	26
49969.88178231817	50256.489096267615	26
50030.410472404146	49975.084425808454	26
50269.48604848825	49816.35785939295	26
49881.38103871622	50263.72968246261	26
49838.205400182356	50142.01601967659	26
50168.650820744275	50435.3048233699	26
50027.09680587123	49852.45196644991	26
50319.88725296474	49823.44422902616	26
49902.955569298036	50180.98450914617	26
50275.55900160746	50372.39328885894	26
50125.73696484408	50397.23467355529	26
50486.30704288093	50034.769077943885	26
50255.08147430323	50508.400018752	26
50497.16763169671	50100.5874855015	26
50433.06299250776	50246.863443907096	26
49981.891056084	49952.54157092795	26
50244.33239726653	49854.93187267281	26
50271.22362074793	49784.88299641042	26
49962.594272501716	50191.69674156798	26
50504.830418726946	50131.919000191265	26
50050.88812739822	50142.238574306284	26
50174.88386542478	49861.919520544485	26
49961.41783939113	50227.962201432056	26
50433.5580164122	50067.47916896959	26
49821.749700776556	50084.10960613457	26
50002.69605007223	49835.54415688322	26
49984.583694680114	49919.92472881772	26
50433.13207456238	50406.06066070537	26
50363.499242862876	50370.17307788018	26
49851.380224510336	50042.77696311149	26
50279.53579970653	50521.090344647106	26
50465.09701998707	50248.48548874639	26
50058.77013651405	49795.42357246395	26
49916.141169766146	50154.36775909825	26
49990.25069353717	50233.08842059485	26
49813.29809086957	50116.09831766896	26
50041.136195696	49905.54431246827	26
50103.920695123576	50036.34905608098	26
50446.68333181358	50270.70172397962	26
50411.700830308735	50340.714756951274	26
50528.09348536053	50145.93896025734	26
50402.49960190475	50293.126476791265	26
49958.15875295914	49905.59125081994	26
50471.736829258676	50220.20495626309	26
50044.443978164956	50346.70921261867	26
49889.81460244191	50055.140238059605	26
49884.2969385292	50153.75363579132	26
50011.144387411754	49905.06695951201	26
50240.34205801674	49800.39913366816	26
50319.687679720686	49794.00512630688	26
49959.88867695005	50285.46530839542	26
50437.63779149982	50439.12993977542	26
50456.80944451216	50304.675520986784	26
50093.275348059076	49808.5655023867	26
49952.552705613336	49932.162457445054	26
50218.5260734433	50479.34561520552	26
50464.54710529198	50393.699989246554	26
50523.89094154677	50078.3778137311	26
50477.94392759289	50187.846278182085	26
49873.28479996523	50186.187698983595	26
49992.65814864444	50271.008897041036	26
50173.423138021644	49910.20880819339	26
49861.78447212541	49971.361739314874	26
49844.85449601992	50174.06055914897	26
50433.491151002425	50466.76776843737	26
50095.118648399955	50577.251817235294	26
50374.0516494237	50484.28658709578	26
50503.73393565459	50227.23022491536	26
49787.09085232406	50091.77106691933	26
50213.430349073176	49796.924867723035	26
49972.64959921718	50317.95148336114	26
49920.04639199831	49922.00039409608	26
50099.77902841854	49777.66846091281	26
50408.7442287594	50441.56767699788	26
50503.021663636835	50011.40534320473	26
50402.3625298945	50480.18730238917	26
50130.194561355056	50456.68456892408	26
50543.26614696484	50115.09292197989	26
50145.616251871215	49825.51836618538	26
49882.29671760725	49942.50487859853	26
50470.114493623805	50365.25070305849	26
50487.52336073177	50294.976892910774	26
50496.511397159404	50377.79902059151	26
50124.725248188486	49804.49789793938	26
49910.382146399876	49947.22882421174	26
49997.34503359827	50343.76887466489	26
50439.74960132077	50033.11484362743	26
49945.710785247305	50311.46605266852	26
50049.40972429405	49762.36703904748	26
50172.99137980553	49832.487707565146	26
49860.4510385262	50069.53079036845	26
50377.80057789304	49966.63225945836	26
49996.50759673468	49864.623062894076	26
50428.23362675075	50306.548637911794	26
50199.04767658866	49849.411794399675	26
50505.4282808465	50192.34348718725	26
50057.758960418745	50461.00699390923	26
50235.72235895161	50563.95047618876	26
50334.216026383176	49906.153090322565	26
50013.42358142354	49810.27307159247	26
49825.17721999616	50051.00489794784	26
50504.801116509385	50255.620284816614	26
49916.452398223744	50299.57267539271	26
50374.239541087394	50050.742173586106	26
50159.46672622036	50372.24633287418	26
49931.28339720623	49895.054937878245	26
50251.64522193415	50538.13770038231	26
50042.89551175391	50282.790443823724	26
49859.29559893959	50289.133005802425	26
50012.771769095656	50411.306141250556	26
50548.76817560385	50174.75426130076	26
50583.45166496577	50177.48284745637	26
50355.50907469617	49932.19298963763	26
50587.96475298905	50149.95630276485	26
50411.10115565529	50266.640336369346	26
50402.33257121013	50038.546284629476	26
50219.78075375229	49965.43404203508	26
49838.056180141786	50016.507622890174	26
50203.810032241694	49770.91029966023	26
50166.99649291056	49805.46113732798	26
50482.03092859364	50146.4483339018	26
49888.48412630735	50320.53214867177	26
50185.62481516082	50414.18293055147	26
49999.36930424896	50385.95363714419	26
50252.0938303444	49761.48019111394	26
50221.31189010027	50519.95645028954	26
50445.266986806164	50491.17458128051	26
50460.91191188159	50456.04234542907	26
50533.758338643835	50263.41911057447	26
50346.36996768455	49840.07297781177	26
50531.536231260856	50228.645575053786	26
50398.004763208475	50006.87129391551	26
49762.49687993955	50070.14302354126	26
50011.99652839859	49953.189546720416	26
49975.883335204024	49825.75937432965	26
50360.82054684956	50528.098541158324	26
49854.49155101081	50208.545092642744	26
50114.776993152474	50522.05289175339	26
50484.41832906711	50441.71745601391	26
50111.50724436721	49751.328138284836	26
50546.27809862572	50294.03938183429	26
49922.900888932214	49860.22813073565	26
50021.538364324326	50310.44301570715	26
49746.56745548115	50038.19054285556	26
49757.98295360831	50101.97462806263	26
50352.22689680985	49993.03729312859	26
50519.95385248851	50035.38244126709	26
50105.41427837266	50608.03568109003	26
49968.22549244717	50373.975899898534	26
49952.46999852564	50341.19352681293	26
50126.86921982786	50625.144053458986	26
50577.351405892725	50120.66889185978	26
50450.31114099213	50201.237858267814	26
50517.64679616941	50294.91175972133	26
50553.7337426544	50059.76284579432	26
50515.68367324845	49984.731400107456	26
50379.04102821537	50347.66937366281	26
50475.0035535898	50334.64002843663	26
49805.162275220624	50011.63158032341	26
49949.811933643396	49811.78685604305	26
50606.1327620675	50122.29118167596	26
50504.16462228864	50348.11611022163	26
50029.8520602905	50481.08227840903	26
50566.78415847597	50034.35014254644	26
49986.970425054526	49795.7143251788	26
50208.53853921331	50580.63405011163	26
49783.6480515294	50125.441936834446	26
49959.67531987051	49978.94093156825	26
50533.13857797993	50334.5875044989	26
50624.02549125489	50150.66373722703	26
50134.78400627847	49776.54688294341	26
49713.566358699405	50041.058242710744	26
50559.67217403718	50145.1701280075	26
50369.327739727756	49871.97409565994	26
50651.55168105881	50132.63413251932	26
50058.14567767329	50520.92513515019	26
50475.84548715719	50001.02005398493	26
50524.91210532277	50373.37294753408	26
49901.03040207272	49900.98823485755	26
50020.38583017728	50510.57499631431	26
49828.47382059354	49987.45896703162	26
50579.11422634244	50213.05983185447	26
50579.93914650681	50075.392458520844	26
50566.143473474796	50338.72581742941	26
50397.43614216924	50078.2379619707	26
50179.995610061254	50581.73165226915	26
50067.6104309171	50598.5618640381	26
50033.597999578546	49731.56301086501	26
50006.50140784834	49773.12627218522	26
50359.05310961263	49816.0416259009	26
50609.84331660784	50213.19715364824	26
50608.02506872948	50089.4844593387	26
50591.057178793504	50244.44458864176	26
49981.44382932608	49752.919777060495	26
50561.895718665575	50365.717450418015	26
49950.257118642905	49865.03582161642	26
50420.279218067015	50510.303106333326	26
50241.769932597934	49735.66150185373	26
50474.34749296843	50508.47955145539	26
50155.74131195486	50646.303571677745	26
49780.90367798564	50043.48118882626	26
50591.33844680484	50014.15866177794	26
50594.29139278216	50047.4128107248	26
50224.46781411889	49825.800321544244	26
50663.41588960187	50166.29843990345	26
50027.790137875825	50011.83557661766	26
49872.1396838119	50348.92308567901	26
50442.451975244534	50349.611285988125	26
50485.30149944164	50470.041098115566	26
50193.425080300214	49745.30961296171	26
50522.37256150308	50400.93388811562	26
49843.403108251005	50369.65376111958	26
49981.187865570995	50414.4688160495	26
49903.583686563245	50359.04672281088	26
50560.05080447831	50235.047293688265	26
50162.99597121941	49775.11800170785	26
50405.10704677886	49976.58959570183	26
50641.84568207418	50189.239361045155	26
50571.89040345885	50281.23672350015	26
49757.17168496885	50134.559008702236	26
49773.13671515922	50013.67306815027	26
50542.14061567302	49976.76661597601	26
49729.706169045596	50149.23777399974	26
50461.30033284938	50540.67134719197	26
50282.739453077535	49745.50203983237	26
49719.12589841826	50072.101847968275	26
50368.62208990823	50096.519787081714	26
49812.02215624218	50381.08417404293	26
50155.97003624946	50616.023272642924	26
50222.13991962433	49707.499578047886	26
50008.47783109365	50541.977944207174	26
50454.52582914417	49975.3250556055	26
50633.924907172994	50110.569937929955	26
49930.34015623214	49789.54039682754	26
49950.53129018679	49771.14370468526	26
50457.61528332791	50571.23839562328	26
49923.746746451325	49760.32550002441	26
50436.855567295184	50592.81497266488	26
50164.281451591836	49738.207900496665	26
49925.25443723516	50330.7628239599	26
49684.554254686715	50021.83169115564	26
49941.93484388732	50395.10077756816	26
50508.34567700349	49955.367693626526	26
50517.19429279909	50441.74743230686	26
50618.9166145289	50241.37491925978	26
50124.99854608005	50652.73220534137	26
50048.02114350754	50553.62342152899	26
49738.42145846346	50009.92204310782	26
