# Supplementary material for: Abundant Topological Outliers in Social Media Data and Their Effect on Spatial Analysis
Source: PLoS One. 2016 Sep 9;11(9):e0162360. doi: 10.1371/journal.pone.0162360 (PMC5017681; doi:10.1371/journal.pone.0162360)
Supplement: S6 Dataset — See the respective attached file. (ZIP) [file pone.0162360.s006.zip › S6_overlap_swl/clust_28_37.csv]

50000.0	50000.0	0
50001.1199382742	50005.597232803535	0
50010.474073703306	50004.538835650805	0
49992.59330351276	50005.30010366702	0
49998.97978393994	50002.81568248988	0
49995.94433854478	50000.283501054924	0
49992.110046690934	49994.960676135706	0
50001.69172750674	49994.57444040063	0
50004.089583240035	50002.88217446919	0
49995.22015105517	50008.609882115925	0
50002.55073404207	49993.56360799795	0
49986.072168127575	49997.04184594443	0
50003.188169777386	50009.9058963167	0
50012.27525783438	49992.819765352564	0
50012.262513774476	49989.354148040744	0
49998.02118867848	50008.80627001903	0
49993.557594313854	50006.23561640466	0
49997.38944128892	50001.35532493175	0
49993.74842547102	50014.75506549149	0
49998.23968503435	50005.27065217079	0
50003.22125142318	50000.026961999516	0
50002.66845612155	50016.014489106456	0
49996.2912684585	50003.40999236742	0
49993.86713806728	50000.48736039716	0
50002.18471612465	50002.01162544507	0
49992.171524388265	50006.56961401369	0
50009.77186363497	49998.33913800016	0
49990.12856972812	50008.3087286591	0
49992.75834275438	49999.61132553548	0
50000.612712480484	49996.66863853376	0
49996.93869881451	50007.42426954709	0
49990.9573124268	49998.74455680348	0
49995.12813021465	50012.34964490406	0
49987.132816399535	50000.77841298042	0
49995.04622939411	50001.254507425205	0
49996.3518189633	49998.69148218202	0
49994.72286757851	50006.43666481398	0
50004.991603808936	50007.81247139701	0
49998.28891676479	49997.763041664824	0
50002.11006087792	50008.18226655358	0
49997.144179930016	49989.940910198144	0
49990.216027359624	50003.557911732714	0
50004.8382996796	49999.67581012021	0
50009.729321556355	49988.228197133496	0
50000.199954210955	50007.84356371471	0
49984.868450241316	50001.72764928467	0
50005.25378396498	49991.44544110929	0
50012.19437814406	50000.390381149926	0
49988.04893344996	49995.904611826896	0
50000.97171294396	50001.87618615546	0
50003.16859701153	50001.34186794273	0
49996.8205400242	50002.39747857786	0
50016.35653848915	49987.25542234889	0
50006.096174901984	50010.23095889712	0
49993.33550236973	49997.9139297533	0
50011.19002934476	50002.36431250059	0
49998.45984931102	50006.65695684455	0
50019.87468519033	49983.95720550682	0
50006.448840401084	49997.32346873195	0
50003.483634122094	50006.1099987375	0
50000.35234659256	50010.71421082459	0
50020.92058148781	49993.51767071989	0
50008.47578298118	49985.24545972329	0
50012.97116378821	49991.6961769247	0
49993.74796506671	49992.427417029416	0
49991.82516773376	49992.694590956104	0
50010.8124938929	49998.028114249224	0
49987.955751149355	49997.770027754355	0
49991.724628069634	50000.06228921305	0
49995.80643166333	50013.468969971	0
49993.380375235734	50016.55980591119	0
49991.201634813246	50005.408821551166	0
50004.525946402624	49989.78947725459	0
50007.720378466904	50000.492135651875	0
49992.7685793167	50011.0280228053	0
49987.159758849266	49996.84261681274	0
50014.02574978567	49996.18798372425	0
49984.32643570934	50004.57184983245	0
50019.639648138225	49988.9067237791	0
49989.4997473447	50007.36039035869	0
50013.91997383251	50009.37214947754	0
50004.58622819102	49995.15801530333	0
50005.85271576996	49989.50522008991	0
50015.47921159886	50003.75857515637	0
49996.39937650525	49993.39036016212	0
50001.0647897504	50004.010292953724	0
49986.027487069885	50006.27634010284	0
49987.260876982415	49991.042278530156	0
49999.78395213294	50006.223143715055	0
50005.5951472911	50002.242531785334	0
49994.95863623795	49990.98932230843	0
49995.970214808425	50011.21575680999	0
49998.74724789229	50000.301414385256	0
49995.76262299148	50005.347803119126	0
49985.78393825049	50003.32292956534	0
50007.42877995727	50004.03245223129	0
49992.96622310832	50014.11763760789	0
49994.55499953395	50010.948281901576	0
49983.915535437955	49992.4110437863	0
50008.8660950074	49978.749708719544	0
50013.7990956949	50003.00902758653	0
50008.5066603574	49980.605440097264	0
49999.61536353447	50001.38011543159	0
49999.92720012225	49999.00146537139	0
49984.44548889699	49998.69683486348	0
50002.482884739184	50003.040579738794	0
50016.024045681486	49994.94398923562	0
50003.36648616504	50004.322037109174	0
49988.738161772046	50017.689027507506	0
50003.539439997585	50008.933367662175	0
49994.49256234436	50019.33132076997	0
50005.85319903553	50016.693436037065	0
50002.48134869301	50006.34512799061	0
49993.523880528526	49996.86229670025	0
49988.034997579	50012.957727244124	0
50020.71389257763	49981.778924319464	0
49995.38804044498	49997.158702901135	0
50013.95022191785	49997.89115681875	0
49984.13772326518	49991.42872524563	0
50003.58552550782	50019.3121430576	0
49989.91037830248	49997.47012205967	0
50012.09890688885	50009.91283746573	0
49998.36748406831	49993.20199538089	0
49989.127843465685	49996.61911019781	0
49982.65034680979	49999.834836403585	0
49996.56500742211	49994.747294359564	0
49985.379552577164	50000.53127187064	0
50017.09675845898	49993.71089669888	0
50021.41356700267	50010.70370059395	0
49982.40342955259	49994.328994020594	0
50016.4869019828	49980.40359262994	0
50023.71775476843	50012.20330780786	0
50005.64968115003	49995.160253301765	0
49973.871359122015	49999.93485576274	0
49991.04769969644	50018.64712142673	0
49999.68945811258	49989.69377801033	0
50024.16967004485	49998.373773470084	0
50002.22080701014	49996.583511445446	0
49981.3376436746	49994.9974062802	0
49984.137410919924	50006.137292454296	0
49996.130313645284	50019.87582555533	0
49984.51107861298	49990.24442534623	0
50006.568329781825	49987.41605597233	0
50001.265128160514	50015.41691763768	0
49994.71701353506	50015.249262662495	0
49984.049094679925	50002.930402503676	0
50007.33751108774	49981.8758819164	0
49990.53033617756	50001.14600459991	0
50016.78128835845	49973.40706114249	0
49993.95433979805	49991.08775145235	0
50020.50775026029	49998.11343636441	0
50000.36685129092	49992.305125517465	0
50025.412902998294	49985.28219532157	0
50011.811277040055	50005.8423952594	0
50005.650122642444	50018.556061829826	0
50000.10513937223	50004.37368352619	0
49997.312147224504	49999.09697793524	0
50007.98935284791	49996.53957427053	0
50002.08677570072	50010.85949233453	0
49986.699023909634	49994.97925279905	0
49985.61698965447	49991.72042149556	0
49982.103822344194	50003.015963724676	0
50017.46227211739	50006.10305446117	0
49995.381477958945	50002.40666228191	0
50011.97582092875	49999.282779231835	0
50008.063404920314	50009.83952207464	0
50013.46450656	49984.93900585626	0
49991.29771770397	50013.528169385616	0
49990.72512365944	50014.788818904555	0
49988.34248722313	50003.84700004693	0
49978.86050890926	50004.459502539525	0
49992.91864707092	50012.72445101887	0
50001.84787568867	49990.60674350676	0
50004.63839490317	50017.67334490595	0
49985.1248169725	50007.29216522827	0
49993.17341765991	49987.23628058628	0
49993.857411968136	50017.57636704799	0
50019.0152945883	49986.98070871417	0
49998.41475540304	49991.03758824367	0
49972.09249794468	50008.2640976498	0
49993.10918587191	50001.86801828644	0
49993.00955253663	50003.3707764521	0
49984.194173076576	50018.57796040268	0
49988.37111772968	49985.660734294215	0
50001.68402032854	50019.222658424515	0
50001.185520989595	50017.05278349851	0
49989.66815837991	49993.68744920904	0
50004.177711652395	49985.70662376911	0
50018.82869206279	49999.52190675685	0
49985.443533641	49996.21552947299	0
50016.38826833475	50012.74464866587	0
50017.914900136435	49980.502944041815	0
50014.39181755627	50017.85709331672	0
50018.95202462218	49985.56744633257	0
49997.36448100937	50005.91903864351	0
50018.96796534248	50005.16627708392	0
50011.90539425546	49988.111134330444	0
49996.546614288876	49996.795399916264	0
49963.08142993959	50006.26759739082	0
50008.2356600962	50002.43606836597	0
49998.63921899667	49988.79814231758	0
50005.75242938296	50004.17089970687	0
49998.376769049384	50010.6689754653	0
50008.42442695799	49998.31820524386	0
50004.508050526805	49983.47349690265	0
49987.17050041002	49988.9025554235	0
50009.18109265108	49992.22014886556	0
50004.879056196725	49986.61034885251	0
50014.915422483675	49977.07720187199	0
49990.130907603474	50004.80258105486	0
49984.6703277626	49988.74133172314	0
50007.52672577151	50012.93686597503	0
50003.49650970437	50012.38108186982	0
49989.06725250327	50015.3378129636	0
50024.98456411381	50006.06013812308	0
49991.80368593366	49990.462414806636	0
50000.77352016364	49989.79042744623	0
49988.90719015552	50002.71719901248	0
49984.039032220186	49996.676878046324	0
50012.847622088455	49998.36249454505	0
50006.350126348494	49990.98155319997	0
49991.05034624591	50004.198767952716	0
50011.88431427771	50008.83624177822	0
49985.19374747098	50005.49928007464	0
49984.81310954273	50026.06287728749	0
50006.21977860447	50012.16129787784	0
49986.47489642977	49999.4317940804	0
49980.36605421916	50000.95789397295	0
49994.234345594574	49999.2532348494	0
49987.04825099607	50001.832824486286	0
49991.43071227722	49984.226381594905	0
50000.695373251256	50020.70674782014	0
49977.13180553174	50003.37505285267	0
49988.62903234035	50005.177123215675	0
49979.89567759436	50002.4937618266	0
50008.01262186424	49983.679359629714	0
50030.579860834	49998.08369322793	0
50003.089884360816	49981.16884909539	0
50024.37014218025	49982.08487044395	0
49983.90656666351	50026.928564756556	0
49964.314383131496	50014.1377602163	0
49993.20228802501	50009.89883245395	0
49988.35846928065	49994.74515624361	0
49974.56068759045	50004.79214296714	0
50014.41609705478	49979.75520468273	0
49991.174539429005	50006.969037631694	0
49989.155636819094	50000.54506709529	0
49982.544533415894	50024.606837722065	0
49994.92587873124	49988.20647099332	0
49991.308890379405	50009.11640038469	0
50011.281064215545	49984.921503686244	0
49989.75789397745	49987.457219427255	0
50008.221414162435	50012.20209665073	0
50013.621088465676	49978.83287026756	0
49985.19186980337	49992.980264506536	0
49992.32125134785	49989.032611767434	0
50014.674771463535	49999.908761826504	0
49997.68841019571	49983.69681048847	0
50015.382964093515	49974.88611401902	0
49974.646961190396	49999.20360856275	0
49993.622733056916	50004.394124466075	0
49996.18215660206	49990.57420118714	0
49990.531939051354	50002.542578106964	0
49995.628193938675	49992.49588250879	0
50021.47129342551	49969.80051040332	0
49963.43332412238	50009.15111641512	0
50005.631109868045	49981.978888305464	0
50016.42316313038	50001.98515059546	0
49980.96052567742	50020.686115295306	0
50014.72496783221	49986.0471516237	0
49983.5417594323	49995.75678905932	0
49993.07010199822	50029.18300593349	0
49997.88200827209	49991.896996510884	0
49982.946899317554	50009.619161594186	0
50002.15424062545	50000.4773237086	0
49991.00394052615	49996.04070296146	0
50031.56106314288	50012.96897761344	0
50026.88381878394	49996.47826587183	0
49984.03994023804	49986.15198562376	0
49987.28963664043	50020.60062188324	0
50013.90791418998	50004.26976645357	0
49983.08076631143	49991.201045514004	0
50022.11073926888	49967.124204367305	0
50010.73215520759	49996.40090077004	0
49996.054670956706	50006.56227185395	0
49995.70387124523	49986.98770630229	0
50007.941107878476	50018.039088252415	0
50002.0192275201	49982.59943772668	0
49992.05158923507	50010.26029829259	0
50027.93304776287	50005.78420573993	0
49982.89182072447	49989.6455582383	0
49998.64668225386	50018.43203433023	0
50013.62737578455	49989.94661316443	0
49993.08509566163	49988.31637596258	0
49989.81805414489	49991.931824775784	0
49997.76086401288	49987.90124568716	0
49988.69996163046	50009.713207319626	0
49985.80025773397	50018.196075051266	0
49984.54357744596	49987.1594216123	0
50006.59958761954	49972.297102456854	0
49984.82793631655	50022.262719026876	0
50009.686765035396	50012.49651623412	0
50005.67540109913	49998.77026419197	0
49998.76553220897	50009.60097154551	0
49991.720902063105	50001.874151299206	0
49995.344981691764	50003.769781086085	0
50000.779533303816	50006.55995037668	0
50003.69493811055	49982.743629087825	0
50002.270752389726	49997.78815897597	0
50027.570700147895	49993.28160735885	0
49976.52404899746	49992.70823713537	0
49998.92765844171	49982.472509075604	0
49994.93953583841	49994.87526102259	0
50009.450371016355	49984.56460257237	0
49988.154083484755	49999.52040214659	0
49999.394387052766	50014.98009375397	0
49978.547517703526	50000.09883902086	0
49977.2653315401	50000.844206454574	0
49998.90667228046	50008.20905964552	0
49991.6637407009	49985.60237193076	0
49996.812852085255	49991.85268425626	0
50010.361860965386	50000.785222744336	0
50015.982394048064	50025.712936463955	0
49980.52196003663	49992.07084033371	0
50031.62064003572	50018.88854821377	0
50008.9961750777	49996.41672377975	0
49987.61931332246	50006.2850009189	0
49976.108964526924	49990.178279804175	0
50023.926871643285	49997.28176746767	0
50019.938527361184	49994.309713364564	0
50000.35731265099	50002.84047830652	0
49993.60333916049	50007.42141270693	0
50023.25337906322	49995.00581889214	0
50002.075911878404	50005.261111667336	0
49991.96428640682	50014.48773082656	0
49985.479854508725	50004.39257273865	0
49980.523275281885	50010.645308643936	0
50001.43088150619	49983.63567861773	0
50010.12290986445	50002.12243553688	0
49967.36856159413	50003.35500522987	0
50002.53163693798	49987.2817417695	0
49958.51475070698	50007.728524315105	0
50011.38108761024	50001.03297300693	0
49981.69861163078	49992.37124347021	0
49989.76191395739	49999.01550114256	0
50010.464523219016	49992.24245972176	0
50026.519101309525	50000.02798517489	0
50012.28382736543	49984.83474359573	0
49989.42265260656	49983.96844532203	0
49984.23840069896	49997.66761618687	0
49985.550927108794	49986.82666453693	0
50021.497478391924	49994.63200883348	0
50019.51522702777	50003.991941070715	0
49997.68469127628	49986.69892490847	0
50017.52555436652	50007.437281765255	0
49996.923835170724	50009.65263753655	0
49980.798506964515	49985.652067432005	0
50017.90091994998	49982.2521155558	0
49990.37161102477	50017.07697390062	0
49988.90511406528	49992.75445658593	0
50017.32112340442	49965.353068070195	0
49991.01257760791	50023.468584741226	0
50025.8875906799	49994.35984820899	0
49986.1918187451	50023.68497230164	0
50013.15743500942	49983.78458207533	0
49992.8456436454	49993.0203413024	0
49979.75815741602	50012.571960582	0
50009.70308924862	49979.83589096704	0
49985.30046070793	50021.08763342582	0
49978.359205601315	50034.878715319064	0
49990.92884580327	50011.163169812375	0
50007.772940196795	50007.064996400484	0
49985.22103137368	50016.08668389368	0
50009.59707490614	49993.95697076497	0
50017.70003800679	50001.97785272779	0
49983.797748258876	50023.64017913821	0
49990.26735697697	50010.258346329596	0
49987.64568629228	49992.33821425586	0
49988.52793226814	49987.91776019862	0
49991.20423086804	50029.989168432476	0
50026.25973034724	50010.5650833099	0
49982.16330270223	49998.10186605435	0
50007.13541309917	50007.95622569247	0
49983.95748989525	50010.98829389653	0
49962.45221143677	50007.2760570099	0
50012.1000044754	49996.95407723872	0
50021.052185858316	49972.64330460891	0
49984.3085518675	50009.58683887556	0
49993.510659247964	49989.892241724825	0
50011.752156646566	50004.78944145074	0
49983.52563494623	50001.75016082405	0
49978.460538100626	49997.75242771528	0
50014.52143088854	49988.22950508876	0
50018.24137458081	49990.739344225905	0
49972.37989154419	50007.14160963748	0
50006.63472878829	49999.431527854525	0
50016.01207628755	50007.56525634756	0
49992.159033924385	49975.903792794095	0
50016.99256930141	49996.1277298885	0
50004.48312201096	50016.53523623439	0
50003.73362658861	50014.7511990841	0
49974.63211839188	49979.516263068035	0
50001.48585664339	49987.945459319424	0
50021.840174437224	49996.55115787979	0
49994.03666699587	50020.72279787452	0
50020.94362840362	50003.47457288229	0
49998.62700416022	50014.24645452575	0
49995.17512210399	50016.79463493951	0
50005.23037043188	50011.73729598273	0
49971.37117085837	49989.47221639413	0
49981.521518297865	49999.23994426472	0
49965.42437354049	50013.05953711824	0
50008.834474853866	50007.65616359565	0
50000.22266364497	49982.341419794524	0
50021.85104569774	50002.35034673412	0
49981.560701735485	49996.23068757506	0
50012.74701363594	49985.80192002436	0
49971.80503375848	49991.85551823733	0
50011.263172707324	50007.67989684717	0
49997.842192490825	49995.525909340686	0
49994.00690011958	50013.24210864979	0
49986.9534427898	50008.40761073288	0
49983.36103802528	50033.88309737791	0
50021.35608252024	49989.69815647043	0
49988.97845850354	49998.21097134659	0
49994.642367226574	49977.56378857998	0
50003.55488727248	50010.91109031009	0
49974.81667358894	50002.99823491594	0
50012.0645759029	50012.10464978939	0
49987.68602979314	50010.93503302086	0
50007.17280957686	49992.3085541642	0
49981.705499678246	50015.11060490018	0
49996.69556881796	50014.109138468055	0
49998.64670998637	49980.67626758387	0
50019.10045114579	49976.023584512244	0
50017.45835616199	49985.36377514416	0
49970.33294685764	50009.780079539814	0
49982.3735722141	50017.46739492288	0
50006.68958436496	49994.526210000105	0
50018.734070250706	49989.80705437178	0
50002.46857216815	49986.06925098604	0
50022.675958277854	49992.05708802764	0
50022.926585169895	50001.64972110677	0
49983.52862677752	50014.963717433006	0
49998.90581301964	49994.84596139951	0
50005.79092528655	50014.775009063815	0
50000.22661360575	49988.81757789523	0
49980.74425647727	49996.82260257941	0
49971.55135378028	49993.170189732235	0
49964.134354578964	50010.02551413979	0
50012.74411197212	50007.99878332312	0
49990.74377587022	49973.90298912179	0
49985.28964060534	50013.18698399553	0
50002.94614847365	50024.81554806511	0
50018.25121765347	50010.052068038465	0
49989.67279102292	50031.185116729364	0
50024.78778113604	50000.02968615381	0
49957.10144021539	50006.30757505217	0
50004.91798427541	50013.10522473025	0
49997.73721727142	50000.206776466686	0
49987.073785197594	49981.08982656079	0
49968.0433233723	50010.0828608519	0
50012.324460548836	49995.737823114214	0
49973.49292689296	50018.279391364136	0
49987.24555378543	50029.79294837929	0
49998.130607358624	49976.53703077404	0
50007.75675174732	49991.20943177642	0
49995.458395374444	49999.14344184725	0
50010.742096311136	49993.331644497855	0
49985.84573346792	49985.809309381766	0
50000.266877230206	50025.833258622944	0
50015.02347028834	50012.069686554314	0
49999.98576549963	50017.1888278349	0
49994.20623659825	50009.09252126425	0
50002.60633630994	50028.573161161155	0
49983.685760399516	49994.434229655286	0
49997.98413692526	49973.09937067709	0
50010.56374303187	50009.418935307316	0
50010.08479905599	50015.411645682536	0
49981.765431604974	50026.49109198164	0
50008.58410835759	49981.64823307443	0
49984.49931009959	50029.64027167754	0
50007.61917516849	50005.81807298415	0
49954.76580966707	50007.702943843884	0
49998.27241309566	49978.57915551045	0
50022.54566981191	49987.258173264716	0
50005.091519311456	50006.0974021464	0
50033.204334621514	50008.87278491397	0
49975.961106071736	50033.7681879828	0
50008.89909742184	50018.638205887495	0
50013.46930471949	49988.41976209015	0
50015.209385585105	50013.91423486294	0
50022.0337844933	49980.9584175392	0
49989.67638337026	50018.303126039296	0
50025.83946226305	49991.62136154643	0
50020.63370337653	50014.81552965945	0
50007.67840103903	49995.493720252845	0
49968.685987238656	50012.365807529546	0
50010.842442392815	49988.60160661161	0
49997.47090266504	49980.29339993033	0
50079.012301326904	50009.557368995214	27
50072.73221979881	50041.76049036491	27
50044.465341905	50035.10218216373	27
50087.41268166438	50068.73311165453	27
50051.746222805734	49990.21098527049	27
50020.20372032936	50057.709207557564	27
50048.94811762541	50076.961581359596	27
50087.62576636159	49976.81329805696	27
50108.274148930555	50096.063225976184	27
50023.329702267496	49987.486431560304	27
50019.115682235395	50089.405220342254	27
50005.3483640209	50010.8717179985	27
50105.12482560431	50023.434970006456	27
50052.19813235494	50110.268371160215	27
50084.830631444056	50119.06448108773	27
50059.14956167953	49959.2498272228	27
50120.68226431513	50062.7446270873	27
49989.319934258354	50091.45588718099	27
49970.77805959741	50060.609665362615	27
50009.94871331468	50122.037915095134	27
50003.06024991802	50155.63799851841	27
50135.40850647604	50003.93309648902	27
50035.426322325315	50146.385918452805	27
50161.14902476239	50021.338206066226	27
50179.62240460917	49993.055443035984	27
50205.503976764754	49967.79442562227	27
50104.32224864078	49951.24832787601	27
50102.40637242437	49915.91685126399	27
50133.852953834736	49972.44980854005	27
49990.45410682164	49974.40564909876	27
49955.83875341941	49961.97197202593	27
50049.52271989525	49926.05079547516	27
50016.61925850441	49952.44825815436	27
49982.38366367675	50134.79315705454	27
49987.50128992184	50033.40621262698	27
50049.20197179658	50178.59768147928	27
49960.8813395406	50163.72647759564	27
50094.25046846702	49884.27739401512	27
50134.24810748137	49902.682470527645	27
50193.557622249675	50021.472590088386	27
50150.40866992753	50051.5373962474	27
49944.87851016496	50073.29255645132	27
49979.18971750587	50000.7168127326	27
50179.43215158889	50054.59027853834	27
50019.7502320448	49916.509140022696	27
50136.93086116098	49942.38157643581	27
50084.711273326524	50176.75433755834	27
49940.54311554775	50143.23451541178	27
50217.88382955202	49940.57992150898	27
50233.5617918509	49979.954829991955	27
49940.85051485101	50038.17235514213	27
50224.2267672032	50012.72526633959	27
50249.27696901806	49944.082407499765	27
50067.66603041464	50206.708411413056	27
50004.387081635854	49891.93712012158	27
50091.43997109875	49852.47642251645	27
49913.0811289808	50058.38998630774	27
50124.05034037562	50121.12299396676	27
49942.19472881016	50101.45110820227	27
50062.06052483197	49839.82960613968	27
50162.46712494322	50084.06622986857	27
49932.92370785634	49934.52456338584	27
49925.23972276524	49976.88357309433	27
49908.56550892097	49912.36571047321	27
49932.24426834429	50179.07299850245	27
50121.280557934115	49866.87461273003	27
50068.702195817605	50151.46346148061	27
50104.45049240249	50147.32038239513	27
50215.3250819118	50046.16399705091	27
49910.81197986813	50150.15703121375	27
50119.57920192313	49836.22856923385	27
50170.64200797968	49901.368568041195	27
49977.74018333466	49903.33909465747	27
50168.67528907562	49961.017071898656	27
49926.2421342566	50013.26644552088	27
50246.89564501592	50032.80178470672	27
50224.903765058494	50081.71702195183	27
50230.96620082793	50112.358436947085	27
49898.732584689395	50021.01252113635	27
50163.571220305974	49928.96779556823	27
50274.77596857671	50022.60392492167	27
50016.69788124347	50187.410381607	27
50193.7548671837	50079.15697222452	27
50095.07961275806	49821.72372846719	27
50061.29766766797	49868.430459019524	27
50155.608856128776	49872.72185227939	27
50256.11909318584	50000.644134460286	27
50057.52157679094	50235.13100004885	27
49895.0771900145	50117.9318734707	27
49908.38442345401	50087.515576588514	27
49960.92927341331	49931.871759136695	27
49880.318530898454	49924.67165894279	27
49955.986330989974	49883.49037527966	27
49937.31682992228	49861.873381604826	27
50035.736030148735	49829.10902091068	27
50055.67669458628	50266.81632194949	27
50078.539123848765	49932.61324883163	27
50303.613836780976	50005.44620990407	27
49865.69720023612	50096.74573881164	27
50265.49084766869	50058.20054558731	27
49880.678349820235	50048.67824175291	27
50027.260134191056	50269.50767527633	27
50048.103406396964	49795.59525582417	27
50044.35763008128	50294.57980683174	27
49884.09935124557	49890.169694247415	27
50097.49185291963	50204.86571952779	27
50314.89952291441	49978.16181585754	27
50000.9425358674	49863.1050150272	27
50235.9545839602	50140.21983090125	27
49946.42815297698	50208.76759201358	27
49910.248178128466	49869.970678128004	27
50032.73177414156	49861.63128256359	27
49928.97434865079	49829.00427435545	27
50196.57384781625	50108.54526203217	27
50286.2796222919	49982.63948317545	27
50057.3635079662	49898.18186671914	27
49966.72914784983	50239.09592623628	27
50035.598071850494	50215.62977529885	27
49883.11764076871	50172.15994614912	27
50014.46531416363	49800.19781270357	27
49989.403107278995	49785.199789388425	27
50195.40094650096	50140.40130806342	27
49867.20956861721	50004.810357601076	27
50199.85375025073	49907.227576973455	27
50029.5186553558	49769.00971131186	27
50012.70773554815	50237.94242986086	27
50347.969627136226	49992.88870162836	27
49839.208635330164	50080.50064564102	27
50060.54403983545	49764.3582675177	27
50259.459546565246	50120.626204837834	27
49863.63361676364	50133.63661722246	27
50078.14982770692	50290.79045299626	27
50187.03304941555	49857.108142788864	27
50361.04409204615	49965.371964365586	27
49849.87437972487	50049.76399873083	27
50026.98444393117	50320.05960111514	27
49972.22376791219	49814.297865796674	27
50157.34025693164	50126.11881183009	27
49837.47933003407	50112.96373334517	27
49988.67424761121	49837.3931981547	27
50261.99945658275	50165.46223966849	27
49980.03845081893	50209.053369490146	27
49828.99296499132	50019.61688496985	27
49834.499257514195	49986.76703763274	27
49999.54007484889	50310.32609345055	27
50035.35488954078	49734.71511826187	27
50081.08159252706	49743.596913788984	27
50086.02313646226	49787.47045355507	27
49842.05754214556	50159.610958462246	27
50280.91936885325	50143.29778147096	27
49806.834875327455	49999.7463404687	27
49803.9615930494	50035.79034417235	27
49953.051163140066	49784.15017174233	27
50312.097208246916	50146.975071909386	27
50174.119682999786	49826.71888602688	27
50213.27673195732	49869.123823484806	27
50249.51822453601	49907.71056069299	27
49776.02323245751	50023.14204345612	27
50041.61848535874	50350.76822969467	27
50007.18207533141	50340.99553238416	27
50335.22191197032	50023.797702265096	27
49892.5646177953	49845.68752230467	27
49908.64961829458	50195.1942454657	27
50141.84778832798	49812.95513674431	27
50113.10165443201	49755.51782481603	27
50281.33035204475	50185.94629043052	27
50370.83049070015	50017.211286579346	27
50371.53211403106	49937.8986773067	27
50324.96228647302	50058.09769691544	27
50339.04875749458	50122.24165752794	27
49828.36817867397	50184.140306047186	27
50255.994579281694	49877.78354492026	27
50155.11835469162	49782.329923723664	27
50216.23542678821	50166.257082214295	27
50058.96061241566	50319.9766396906	27
49967.131338698564	50304.798099154024	27
50387.536057788995	49906.59477104147	27
49957.474181699006	49751.50392825095	27
50290.91163489315	49873.27273534713	27
50312.1271114372	49852.54445799093	27
50230.67783208229	49836.55789808245	27
49799.543556688004	50174.596741478235	27
49929.51079868899	49738.17772951353	27
49988.090197865786	49942.929561158766	27
49927.37919149314	49767.41613750146	27
50309.65321896276	49895.249183932	27
49874.60770128677	49969.42529997912	27
50348.95561826181	50072.85941296495	27
49813.8806452632	50064.645631307954	27
50124.23639921232	50224.09800441226	27
49902.515331327406	49959.241593658975	27
49995.73831518574	49755.86441413215	27
49974.99836687652	50335.9608085561	27
49994.754953539465	50278.73803869504	27
49741.92766064768	50027.0025460839	27
50090.80620167856	50261.416073583896	27
49822.405498156986	49960.64516535323	27
49862.64931594901	49863.225671922744	27
49780.39224863994	49988.50782081955	27
50282.39315241795	49953.347511033826	27
50262.6206142356	49844.552839567084	27
49982.323444265014	50366.489177400996	27
50378.197418255964	49879.857911575156	27
49834.002987361826	49874.18638341129	27
50400.86766713055	49859.94779717681	27
49857.10892810179	49907.66706308964	27
50381.016451211035	49837.141243832644	27
50366.465218789	50131.28578208475	27
49958.92012263245	49843.23932211364	27
49930.88154726703	50308.93835519225	27
49939.61326234158	50280.77661169701	27
50372.45076112773	50100.48765023506	27
50405.6536249045	49940.0254676105	27
50129.8013428377	50191.66661852128	27
49789.442016261644	50088.67078542444	27
49920.931031005624	49795.89145606995	27
50346.94419680512	49914.82270716823	27
49855.36135306279	50202.928574470505	27
50378.573152288875	50062.24517282788	27
49766.44089958821	50169.99632152602	27
49898.915749388936	49766.66125026863	27
49976.42798076002	49728.51082979642	27
50185.916751260585	49780.20726458637	27
49788.98855931545	50143.11547529858	27
50169.106791252256	50154.682053449695	27
50435.373362067985	49860.06495110654	27
49720.47151768747	50054.1191472382	27
50433.27420980942	49824.81750520606	27
50301.45427239855	50034.18718627704	27
50159.24196600037	50185.930922944026	27
49752.59892584655	50066.693859759645	27
50073.76979727949	50351.820477321984	27
50255.42575520612	50201.54498718785	27
50460.716312186516	49836.89891207389	27
49844.08064026511	49842.07877049013	27
50202.45116620509	49824.799436854104	27
50297.70445298314	50070.94230953478	27
50244.99063976198	49812.13041286886	27
49706.28827494995	50082.81507013326	27
50308.811711933165	50099.0331085568	27
50030.05931536136	50377.7871110732	27
50204.88678171143	50194.02674402918	27
49759.09378571446	50134.368979294595	27
49936.20416576861	50235.21881217725	27
50090.038574730774	49709.214289444986	27
50431.11728018696	49966.54579931044	27
49876.255475888014	49748.28327904019	27
50351.60730505129	49832.57554086913	27
49809.34664689004	49852.42008620661	27
49802.07569888726	49881.15242548043	27
50114.07798777717	49797.76366175304	27
49777.64411293442	49908.773099166945	27
50082.41319004665	50386.950838388344	27
49922.168887976215	50337.447978350385	27
50295.849825002915	49829.72387902231	27
50280.49085214475	50223.46622798811	27
50490.56561447569	49840.76152277519	27
50389.47895125751	49966.64041381971	27
49778.46401188818	50053.81798893085	27
50073.27469923679	49683.055545384756	27
49916.579247416405	50259.9650863809	27
50463.50681908852	49956.319464161876	27
50409.67126562857	49994.7782515899	27
49797.69631950596	49947.2881920586	27
49733.59758051321	50173.95791649257	27
49990.254460157754	50401.296281333984	27
49834.27752423491	49933.3136798278	27
49893.96974255755	50279.86756351652	27
50274.749616877096	49807.308694192114	27
50015.32592516822	50422.59940089741	27
50055.0613047139	50410.6202408413	27
49864.73286825243	50294.472043393114	27
49749.62493586289	49926.11319454332	27
49852.43134126162	50237.704492625315	27
49808.843717920805	50111.912459079686	27
50410.71644344829	50030.502878831045	27
49755.753833870454	49954.063417743266	27
49954.90452856736	50400.03949667014	27
49894.96775882225	50312.56292741258	27
50134.66194287361	50154.76382746498	27
49746.33301497619	49897.935816735146	27
50228.420434978274	49781.929592491906	27
50324.27709025697	49940.40932258905	27
50427.47123466899	49791.13100950765	27
49900.12328964004	49990.37164026844	27
50038.63471321624	49691.5377069541	27
50455.62464949448	49992.62351532543	27
50197.14345721076	49754.43621984531	27
49854.27898802299	50325.06825050183	27
50008.63501124844	49684.518663316005	27
50121.72927653583	49691.64716002594	27
49864.77548406779	49778.75020962504	27
50522.708111727494	49823.17559229531	27
50446.24777903869	50028.34993262114	27
50427.68208627821	49757.161327988295	27
49996.817088730546	49650.805975208525	27
50483.78525497854	49978.854748669684	27
50455.710459445094	49790.90265200441	27
50061.90650683178	49714.832682133325	27
50422.89007962579	49888.24821196435	27
49766.600504737944	49877.918850161965	27
50179.722630654665	50207.23041374222	27
49943.33735257524	50425.83511978946	27
49722.7673964722	49935.23030035247	27
49670.37730092968	50074.2712865779	27
49701.61072551758	50176.26281851471	27
49822.57644926125	50238.35881996481	27
50166.83531216397	49756.458974210924	27
50400.89120464008	49781.51761738641	27
49941.061171386034	49708.83134590841	27
50266.712603661515	50091.11552799158	27
49859.897265022264	50266.77417759077	27
49827.24862726492	50311.39769873503	27
50109.46426143072	50376.55859844742	27
49803.66301878705	50292.7985524123	27
49980.34183757257	49700.691193379214	27
49954.31255179847	50369.59393571439	27
49995.172008124246	50443.52302050552	27
50389.83515547421	49810.08246060413	27
49828.419322705275	50340.44806097852	27
49831.271733612855	50279.233974699324	27
50471.6551199849	49867.04335463479	27
50026.96106435269	49655.463473717	27
49717.38484493899	49970.45649854398	27
50116.873556060695	50340.84996581036	27
50052.4880475005	50439.48419127897	27
49639.54881917338	50054.86875862826	27
49839.444488660454	49796.540310166594	27
50137.487570293706	50365.652051300596	27
50018.84566540098	50462.53075715214	27
50302.41160483776	50250.27850988356	27
50113.28636837385	50294.37620674892	27
50480.70976882005	49898.51353615435	27
49714.43919327191	50205.45869928149	27
50073.1063160637	50467.11551382212	27
50214.42188173754	50226.67548994854	27
49814.79773317786	49907.80703547183	27
49777.587339658814	50273.22735828187	27
49703.17075806163	49995.35022633405	27
50302.0364780521	50284.95904030745	27
50340.321752613236	50159.30044449017	27
49787.08863568826	50207.924312005554	27
50405.360606730086	50078.5350565385	27
50151.802552616165	50334.6008647755	27
50489.55551321932	49931.41664813915	27
50255.04509200316	49771.214156525304	27
50357.21281812251	50192.04705364555	27
50480.353358476226	50013.96456593351	27
50290.21880364271	49769.13194009868	27
50061.455058155494	50499.336656639985	27
49863.69061052089	49815.8178556767	27
49962.97587856761	49665.3988465421	27
49922.96482110848	49685.32808024601	27
50225.74623055636	49749.97804272134	27
50548.25177156237	49811.69577957191	27
49779.058947487334	49838.98515233023	27
50134.07514416481	50265.69621357851	27
50325.289609913314	49818.95486247372	27
50438.63757655667	49930.08019884824	27
49987.3156325845	50475.9132016221	27
49821.09055094333	50138.31600078357	27
49760.443610866496	49816.37686558813	27
50326.40566301999	50204.574763208286	27
50185.181445225935	50245.91332085973	27
50140.0002540442	49723.146209710285	27
49790.501506838045	50239.85374404027	27
50280.24030732771	49903.53076874147	27
50512.52346866041	50002.173182083505	27
50268.65132245072	50260.22101480391	27
50292.12994384051	50313.61637090682	27
49984.38123818332	49625.56272052874	27
49680.87800755856	50048.1311601778	27
49729.688222938414	50139.90062046515	27
49761.69199078489	50100.43350846807	27
49682.300896948494	50101.22649090585	27
50059.41706869411	49647.2035507354	27
49709.04282918178	50023.5594200041	27
50293.683771568874	50346.826776727656	27
49813.18319308731	49778.7001472883	27
50510.44877791677	49908.63536323115	27
49952.24122755737	50482.26792663266	27
49900.79391742494	49720.90973891841	27
49978.573867143845	49596.8094560684	27
50406.02854562458	49739.240108317164	27
50543.384166315205	49845.34794065011	27
49931.5952717235	50463.32516427804	27
49757.83685195888	50237.97244286874	27
49685.45183307092	50203.1657333294	27
50099.95281894229	49664.39717597363	27
50553.978824578764	49776.490571329006	27
49914.918019672325	50407.22069239663	27
50509.35839024094	50034.57238232558	27
50570.542223276476	49855.52464279412	27
50164.74043665988	50279.060318945674	27
50324.73748788179	50310.92899906998	27
49990.899041232246	50511.16544394851	27
50474.4429423801	49763.34781599402	27
50265.75122812696	50289.44473318438	27
49903.53527950731	49657.842581889534	27
50585.86788245534	49793.2095603891	27
50340.07380087475	49791.76013454964	27
49878.39847354809	49670.56177280725	27
50230.83385067959	50277.207492028574	27
49862.95800573232	50355.724375775026	27
50427.8502154117	50056.460927013024	27
50511.39468424853	50067.51797371805	27
49965.315840343144	50447.44500985666	27
50343.10642119768	49882.55353396866	27
50321.68799515005	50346.38814585427	27
50543.241948897965	49902.590477100086	27
50189.33435280392	49719.5522582665	27
49887.65034426851	50373.9923605243	27
50123.119781292706	49641.47177877767	27
50358.369213929866	49763.428942209015	27
50520.861867673135	49863.61917253104	27
49741.155393229215	49991.87432165634	27
50515.31906796029	49954.95360961456	27
49791.12252717802	49796.55694003219	27
50344.501857440046	50228.363707520395	27
50321.7211336728	49764.43147047851	27
50247.753820114674	50241.48981813889	27
49693.493036034066	49913.984641986965	27
50448.68504867802	50084.18351933301	27
49880.440047131946	50241.33625249494	27
50195.12318607936	50282.861555818614	27
49969.49866420088	50533.00468552935	27
49639.05613380744	50087.51667622137	27
49664.44701096606	49916.17492696958	27
50580.995246109575	49882.75198219865	27
49636.7096136063	49923.37947467575	27
50276.60495525531	49737.82749872589	27
50590.32509458443	49830.10603893084	27
49693.032131130465	49885.97645060504	27
49807.67538498047	50364.78908221534	27
50493.97516430239	49733.710617580386	27
50608.20311176298	49852.37609618072	27
50021.09504593998	49621.3877729179	27
49703.13961952096	49859.68660335186	27
50140.103387441115	50399.16595680623	27
50524.527751216054	49760.431155535356	27
50011.522168028	49719.18237904997	27
49792.02960592389	50336.176140912794	27
50351.66841506021	50346.38063469211	27
50001.16741838352	50549.4680759675	27
49891.1333632336	49797.02133051146	27
50219.54792224865	49718.285840523524	27
50382.04698347247	50327.482254110735	27
50310.37399881482	50376.45714588919	27
50053.06706850511	49611.3954702183	27
49941.08451016226	50520.71111423823	27
50146.94376087946	49842.71891884866	27
50156.35297618652	49630.14635718322	27
49654.282040492646	50022.0189117048	27
49605.08412502677	49909.160610738676	27
50085.1510498502	50424.99666317432	27
49952.91629330527	50565.15655493114	27
50482.78983139461	50071.84997538012	27
49857.44046550146	50386.52612751189	27
49861.33210421938	49638.40058510959	27
49729.04285896887	50233.8710917976	27
50376.98243474787	49731.737085756635	27
49989.61193228132	50581.278156805514	27
49761.22776982739	50306.10277860422	27
50485.471725870244	50100.433606873776	27
50376.845854583014	50359.874893046566	27
50500.63166271569	49699.26829203991	27
50536.55512608969	50085.87092263404	27
49607.366491926674	50043.38538621936	27
50527.54877887433	49674.421940701686	27
50412.916631209206	49704.78877983635	27
50004.14621171202	50606.81069676474	27
50156.82981348957	50240.50251446957	27
49686.60312142875	49942.24410183977	27
50033.76121836426	50535.97225932529	27
49729.31267471688	50288.01619825822	27
49700.902902623675	50129.3724049642	27
49627.61496178075	50119.05978423394	27
50538.518751623444	50045.39018444798	27
50274.1177991459	50383.146040977525	27
49698.99272297905	50238.478384566515	27
49601.76703252561	50131.6088413544	27
50213.37829309754	50312.742930802895	27
49691.24792428611	50271.62394531618	27
50434.67756096532	49678.36803775467	27
49655.53080009939	49960.15151970006	27
50347.82491173051	50285.97766108968	27
50450.453719753634	49901.62682165517	27
50530.477875088356	49704.458110346146	27
50494.53171263699	49663.29459680535	27
49738.97822559498	49841.35452683187	27
50333.80541177644	50393.20981032629	27
50115.0000563327	50424.931196081496	27
50028.37495719069	50625.42232732087	27
49733.54514990726	50094.39218734209	27
50519.1158485179	49792.56487719684	27
50111.47856760032	49613.10744942263	27
49845.98177032544	49754.52929166058	27
49788.245940348716	49751.873969781744	27
49778.71368829238	49722.23423558606	27
49857.07021018852	49720.97518753701	27
