# Supplementary material for: Abundant Topological Outliers in Social Media Data and Their Effect on Spatial Analysis
Source: PLoS One. 2016 Sep 9;11(9):e0162360. doi: 10.1371/journal.pone.0162360 (PMC5017681; doi:10.1371/journal.pone.0162360)
Supplement: S6 Dataset — See the respective attached file. (ZIP) [file pone.0162360.s006.zip › S6_overlap_swl/clust_29_38.csv]

50000.0	50000.0	0
50001.1199382742	50005.597232803535	0
50010.474073703306	50004.538835650805	0
49992.59330351276	50005.30010366702	0
49998.97978393994	50002.81568248988	0
49995.94433854478	50000.283501054924	0
49992.110046690934	49994.960676135706	0
50001.69172750674	49994.57444040063	0
50004.089583240035	50002.88217446919	0
49995.22015105517	50008.609882115925	0
50002.55073404207	49993.56360799795	0
49986.072168127575	49997.04184594443	0
50003.188169777386	50009.9058963167	0
50012.27525783438	49992.819765352564	0
50012.262513774476	49989.354148040744	0
49998.02118867848	50008.80627001903	0
49993.557594313854	50006.23561640466	0
49997.38944128892	50001.35532493175	0
49993.74842547102	50014.75506549149	0
49998.23968503435	50005.27065217079	0
50003.22125142318	50000.026961999516	0
50002.66845612155	50016.014489106456	0
49996.2912684585	50003.40999236742	0
49993.86713806728	50000.48736039716	0
50002.18471612465	50002.01162544507	0
49992.171524388265	50006.56961401369	0
50009.77186363497	49998.33913800016	0
49990.12856972812	50008.3087286591	0
49992.75834275438	49999.61132553548	0
50000.612712480484	49996.66863853376	0
49996.93869881451	50007.42426954709	0
49990.9573124268	49998.74455680348	0
49995.12813021465	50012.34964490406	0
49987.132816399535	50000.77841298042	0
49995.04622939411	50001.254507425205	0
49996.3518189633	49998.69148218202	0
49994.72286757851	50006.43666481398	0
50004.991603808936	50007.81247139701	0
49998.28891676479	49997.763041664824	0
50002.11006087792	50008.18226655358	0
49997.144179930016	49989.940910198144	0
49990.216027359624	50003.557911732714	0
50004.8382996796	49999.67581012021	0
50009.729321556355	49988.228197133496	0
50000.199954210955	50007.84356371471	0
49984.868450241316	50001.72764928467	0
50005.25378396498	49991.44544110929	0
50012.19437814406	50000.390381149926	0
49988.04893344996	49995.904611826896	0
50000.97171294396	50001.87618615546	0
50003.16859701153	50001.34186794273	0
49996.8205400242	50002.39747857786	0
50016.35653848915	49987.25542234889	0
50006.096174901984	50010.23095889712	0
49993.33550236973	49997.9139297533	0
50011.19002934476	50002.36431250059	0
49998.45984931102	50006.65695684455	0
50019.87468519033	49983.95720550682	0
50006.448840401084	49997.32346873195	0
50003.483634122094	50006.1099987375	0
50000.35234659256	50010.71421082459	0
50020.92058148781	49993.51767071989	0
50008.47578298118	49985.24545972329	0
50012.97116378821	49991.6961769247	0
49993.74796506671	49992.427417029416	0
49991.82516773376	49992.694590956104	0
50010.8124938929	49998.028114249224	0
49987.955751149355	49997.770027754355	0
49991.724628069634	50000.06228921305	0
49995.80643166333	50013.468969971	0
49993.380375235734	50016.55980591119	0
49991.201634813246	50005.408821551166	0
50004.525946402624	49989.78947725459	0
50007.720378466904	50000.492135651875	0
49992.7685793167	50011.0280228053	0
49987.159758849266	49996.84261681274	0
50014.02574978567	49996.18798372425	0
49984.32643570934	50004.57184983245	0
50019.639648138225	49988.9067237791	0
49989.4997473447	50007.36039035869	0
50013.91997383251	50009.37214947754	0
50004.58622819102	49995.15801530333	0
50005.85271576996	49989.50522008991	0
50015.47921159886	50003.75857515637	0
49996.39937650525	49993.39036016212	0
50001.0647897504	50004.010292953724	0
49986.027487069885	50006.27634010284	0
49987.260876982415	49991.042278530156	0
49999.78395213294	50006.223143715055	0
50005.5951472911	50002.242531785334	0
49994.95863623795	49990.98932230843	0
49995.970214808425	50011.21575680999	0
49998.74724789229	50000.301414385256	0
49995.76262299148	50005.347803119126	0
49985.78393825049	50003.32292956534	0
50007.42877995727	50004.03245223129	0
49992.96622310832	50014.11763760789	0
49994.55499953395	50010.948281901576	0
49983.915535437955	49992.4110437863	0
50008.8660950074	49978.749708719544	0
50013.7990956949	50003.00902758653	0
50008.5066603574	49980.605440097264	0
49999.61536353447	50001.38011543159	0
49999.92720012225	49999.00146537139	0
49984.44548889699	49998.69683486348	0
50002.482884739184	50003.040579738794	0
50016.024045681486	49994.94398923562	0
50003.36648616504	50004.322037109174	0
49988.738161772046	50017.689027507506	0
50003.539439997585	50008.933367662175	0
49994.49256234436	50019.33132076997	0
50005.85319903553	50016.693436037065	0
50002.48134869301	50006.34512799061	0
49993.523880528526	49996.86229670025	0
49988.034997579	50012.957727244124	0
50020.71389257763	49981.778924319464	0
49995.38804044498	49997.158702901135	0
50013.95022191785	49997.89115681875	0
49984.13772326518	49991.42872524563	0
50003.58552550782	50019.3121430576	0
49989.91037830248	49997.47012205967	0
50012.09890688885	50009.91283746573	0
49998.36748406831	49993.20199538089	0
49989.127843465685	49996.61911019781	0
49982.65034680979	49999.834836403585	0
49996.56500742211	49994.747294359564	0
49985.379552577164	50000.53127187064	0
50017.09675845898	49993.71089669888	0
50021.41356700267	50010.70370059395	0
49982.40342955259	49994.328994020594	0
50016.4869019828	49980.40359262994	0
50023.71775476843	50012.20330780786	0
50005.64968115003	49995.160253301765	0
49973.871359122015	49999.93485576274	0
49991.04769969644	50018.64712142673	0
49999.68945811258	49989.69377801033	0
50024.16967004485	49998.373773470084	0
50002.22080701014	49996.583511445446	0
49981.3376436746	49994.9974062802	0
49984.137410919924	50006.137292454296	0
49996.130313645284	50019.87582555533	0
49984.51107861298	49990.24442534623	0
50006.568329781825	49987.41605597233	0
50001.265128160514	50015.41691763768	0
49994.71701353506	50015.249262662495	0
49984.049094679925	50002.930402503676	0
50007.33751108774	49981.8758819164	0
49990.53033617756	50001.14600459991	0
50016.78128835845	49973.40706114249	0
49993.95433979805	49991.08775145235	0
50020.50775026029	49998.11343636441	0
50000.36685129092	49992.305125517465	0
50025.412902998294	49985.28219532157	0
50011.811277040055	50005.8423952594	0
50005.650122642444	50018.556061829826	0
50000.10513937223	50004.37368352619	0
49997.312147224504	49999.09697793524	0
50007.98935284791	49996.53957427053	0
50002.08677570072	50010.85949233453	0
49986.699023909634	49994.97925279905	0
49985.61698965447	49991.72042149556	0
49982.103822344194	50003.015963724676	0
50017.46227211739	50006.10305446117	0
49995.381477958945	50002.40666228191	0
50011.97582092875	49999.282779231835	0
50008.063404920314	50009.83952207464	0
50013.46450656	49984.93900585626	0
49991.29771770397	50013.528169385616	0
49990.72512365944	50014.788818904555	0
49988.34248722313	50003.84700004693	0
49978.86050890926	50004.459502539525	0
49992.91864707092	50012.72445101887	0
50001.84787568867	49990.60674350676	0
50004.63839490317	50017.67334490595	0
49985.1248169725	50007.29216522827	0
49993.17341765991	49987.23628058628	0
49993.857411968136	50017.57636704799	0
50019.0152945883	49986.98070871417	0
49998.41475540304	49991.03758824367	0
49972.09249794468	50008.2640976498	0
49993.10918587191	50001.86801828644	0
49993.00955253663	50003.3707764521	0
49984.194173076576	50018.57796040268	0
49988.37111772968	49985.660734294215	0
50001.68402032854	50019.222658424515	0
50001.185520989595	50017.05278349851	0
49989.66815837991	49993.68744920904	0
50004.177711652395	49985.70662376911	0
50018.82869206279	49999.52190675685	0
49985.443533641	49996.21552947299	0
50016.38826833475	50012.74464866587	0
50017.914900136435	49980.502944041815	0
50014.39181755627	50017.85709331672	0
50018.95202462218	49985.56744633257	0
49997.36448100937	50005.91903864351	0
50018.96796534248	50005.16627708392	0
50011.90539425546	49988.111134330444	0
49996.546614288876	49996.795399916264	0
49963.08142993959	50006.26759739082	0
50008.2356600962	50002.43606836597	0
49998.63921899667	49988.79814231758	0
50005.75242938296	50004.17089970687	0
49998.376769049384	50010.6689754653	0
50008.42442695799	49998.31820524386	0
50004.508050526805	49983.47349690265	0
49987.17050041002	49988.9025554235	0
50009.18109265108	49992.22014886556	0
50004.879056196725	49986.61034885251	0
50014.915422483675	49977.07720187199	0
49990.130907603474	50004.80258105486	0
49984.6703277626	49988.74133172314	0
50007.52672577151	50012.93686597503	0
50003.49650970437	50012.38108186982	0
49989.06725250327	50015.3378129636	0
50024.98456411381	50006.06013812308	0
49991.80368593366	49990.462414806636	0
50000.77352016364	49989.79042744623	0
49988.90719015552	50002.71719901248	0
49984.039032220186	49996.676878046324	0
50012.847622088455	49998.36249454505	0
50006.350126348494	49990.98155319997	0
49991.05034624591	50004.198767952716	0
50011.88431427771	50008.83624177822	0
49985.19374747098	50005.49928007464	0
49984.81310954273	50026.06287728749	0
50006.21977860447	50012.16129787784	0
49986.47489642977	49999.4317940804	0
49980.36605421916	50000.95789397295	0
49994.234345594574	49999.2532348494	0
49987.04825099607	50001.832824486286	0
49991.43071227722	49984.226381594905	0
50000.695373251256	50020.70674782014	0
49977.13180553174	50003.37505285267	0
49988.62903234035	50005.177123215675	0
49979.89567759436	50002.4937618266	0
50008.01262186424	49983.679359629714	0
50030.579860834	49998.08369322793	0
50003.089884360816	49981.16884909539	0
50024.37014218025	49982.08487044395	0
49983.90656666351	50026.928564756556	0
49964.314383131496	50014.1377602163	0
49993.20228802501	50009.89883245395	0
49988.35846928065	49994.74515624361	0
49974.56068759045	50004.79214296714	0
50014.41609705478	49979.75520468273	0
49991.174539429005	50006.969037631694	0
49989.155636819094	50000.54506709529	0
49982.544533415894	50024.606837722065	0
49994.92587873124	49988.20647099332	0
49991.308890379405	50009.11640038469	0
50011.281064215545	49984.921503686244	0
49989.75789397745	49987.457219427255	0
50008.221414162435	50012.20209665073	0
50013.621088465676	49978.83287026756	0
49985.19186980337	49992.980264506536	0
49992.32125134785	49989.032611767434	0
50014.674771463535	49999.908761826504	0
49997.68841019571	49983.69681048847	0
50015.382964093515	49974.88611401902	0
49974.646961190396	49999.20360856275	0
49993.622733056916	50004.394124466075	0
49996.18215660206	49990.57420118714	0
49990.531939051354	50002.542578106964	0
49995.628193938675	49992.49588250879	0
50021.47129342551	49969.80051040332	0
49963.43332412238	50009.15111641512	0
50005.631109868045	49981.978888305464	0
50016.42316313038	50001.98515059546	0
49980.96052567742	50020.686115295306	0
50014.72496783221	49986.0471516237	0
49983.5417594323	49995.75678905932	0
49993.07010199822	50029.18300593349	0
49997.88200827209	49991.896996510884	0
49982.946899317554	50009.619161594186	0
50002.15424062545	50000.4773237086	0
49991.00394052615	49996.04070296146	0
50031.56106314288	50012.96897761344	0
50026.88381878394	49996.47826587183	0
49984.03994023804	49986.15198562376	0
49987.28963664043	50020.60062188324	0
50013.90791418998	50004.26976645357	0
49983.08076631143	49991.201045514004	0
50022.11073926888	49967.124204367305	0
50010.73215520759	49996.40090077004	0
49996.054670956706	50006.56227185395	0
49995.70387124523	49986.98770630229	0
50007.941107878476	50018.039088252415	0
50002.0192275201	49982.59943772668	0
49992.05158923507	50010.26029829259	0
50027.93304776287	50005.78420573993	0
49982.89182072447	49989.6455582383	0
49998.64668225386	50018.43203433023	0
50013.62737578455	49989.94661316443	0
49993.08509566163	49988.31637596258	0
49989.81805414489	49991.931824775784	0
49997.76086401288	49987.90124568716	0
49988.69996163046	50009.713207319626	0
49985.80025773397	50018.196075051266	0
49984.54357744596	49987.1594216123	0
50006.59958761954	49972.297102456854	0
49984.82793631655	50022.262719026876	0
50009.686765035396	50012.49651623412	0
50005.67540109913	49998.77026419197	0
49998.76553220897	50009.60097154551	0
49991.720902063105	50001.874151299206	0
49995.344981691764	50003.769781086085	0
50000.779533303816	50006.55995037668	0
50003.69493811055	49982.743629087825	0
50002.270752389726	49997.78815897597	0
50027.570700147895	49993.28160735885	0
49976.52404899746	49992.70823713537	0
49998.92765844171	49982.472509075604	0
49994.93953583841	49994.87526102259	0
50009.450371016355	49984.56460257237	0
49988.154083484755	49999.52040214659	0
49999.394387052766	50014.98009375397	0
49978.547517703526	50000.09883902086	0
49977.2653315401	50000.844206454574	0
49998.90667228046	50008.20905964552	0
49991.6637407009	49985.60237193076	0
49996.812852085255	49991.85268425626	0
50010.361860965386	50000.785222744336	0
50015.982394048064	50025.712936463955	0
49980.52196003663	49992.07084033371	0
50031.62064003572	50018.88854821377	0
50008.9961750777	49996.41672377975	0
49987.61931332246	50006.2850009189	0
49976.108964526924	49990.178279804175	0
50023.926871643285	49997.28176746767	0
50019.938527361184	49994.309713364564	0
50000.35731265099	50002.84047830652	0
49993.60333916049	50007.42141270693	0
50023.25337906322	49995.00581889214	0
50002.075911878404	50005.261111667336	0
49991.96428640682	50014.48773082656	0
49985.479854508725	50004.39257273865	0
49980.523275281885	50010.645308643936	0
50001.43088150619	49983.63567861773	0
50010.12290986445	50002.12243553688	0
49967.36856159413	50003.35500522987	0
50002.53163693798	49987.2817417695	0
49958.51475070698	50007.728524315105	0
50011.38108761024	50001.03297300693	0
49981.69861163078	49992.37124347021	0
49989.76191395739	49999.01550114256	0
50010.464523219016	49992.24245972176	0
50026.519101309525	50000.02798517489	0
50012.28382736543	49984.83474359573	0
49989.42265260656	49983.96844532203	0
49984.23840069896	49997.66761618687	0
49985.550927108794	49986.82666453693	0
50021.497478391924	49994.63200883348	0
50019.51522702777	50003.991941070715	0
49997.68469127628	49986.69892490847	0
50017.52555436652	50007.437281765255	0
49996.923835170724	50009.65263753655	0
49980.798506964515	49985.652067432005	0
50017.90091994998	49982.2521155558	0
49990.37161102477	50017.07697390062	0
49988.90511406528	49992.75445658593	0
50017.32112340442	49965.353068070195	0
49991.01257760791	50023.468584741226	0
50025.8875906799	49994.35984820899	0
49986.1918187451	50023.68497230164	0
50013.15743500942	49983.78458207533	0
49992.8456436454	49993.0203413024	0
49979.75815741602	50012.571960582	0
50009.70308924862	49979.83589096704	0
49985.30046070793	50021.08763342582	0
49978.359205601315	50034.878715319064	0
49990.92884580327	50011.163169812375	0
50007.772940196795	50007.064996400484	0
49985.22103137368	50016.08668389368	0
50009.59707490614	49993.95697076497	0
50017.70003800679	50001.97785272779	0
49983.797748258876	50023.64017913821	0
49990.26735697697	50010.258346329596	0
49987.64568629228	49992.33821425586	0
49988.52793226814	49987.91776019862	0
49991.20423086804	50029.989168432476	0
50026.25973034724	50010.5650833099	0
49982.16330270223	49998.10186605435	0
50007.13541309917	50007.95622569247	0
49983.95748989525	50010.98829389653	0
49962.45221143677	50007.2760570099	0
50012.1000044754	49996.95407723872	0
50021.052185858316	49972.64330460891	0
49984.3085518675	50009.58683887556	0
49993.510659247964	49989.892241724825	0
50011.752156646566	50004.78944145074	0
49983.52563494623	50001.75016082405	0
49978.460538100626	49997.75242771528	0
50014.52143088854	49988.22950508876	0
50018.24137458081	49990.739344225905	0
49972.37989154419	50007.14160963748	0
50006.63472878829	49999.431527854525	0
50016.01207628755	50007.56525634756	0
49992.159033924385	49975.903792794095	0
50016.99256930141	49996.1277298885	0
50004.48312201096	50016.53523623439	0
50003.73362658861	50014.7511990841	0
49974.63211839188	49979.516263068035	0
50001.48585664339	49987.945459319424	0
50021.840174437224	49996.55115787979	0
49994.03666699587	50020.72279787452	0
50020.94362840362	50003.47457288229	0
49998.62700416022	50014.24645452575	0
49995.17512210399	50016.79463493951	0
50005.23037043188	50011.73729598273	0
49971.37117085837	49989.47221639413	0
49981.521518297865	49999.23994426472	0
49965.42437354049	50013.05953711824	0
50008.834474853866	50007.65616359565	0
50000.22266364497	49982.341419794524	0
50021.85104569774	50002.35034673412	0
49981.560701735485	49996.23068757506	0
50012.74701363594	49985.80192002436	0
49971.80503375848	49991.85551823733	0
50011.263172707324	50007.67989684717	0
49997.842192490825	49995.525909340686	0
49994.00690011958	50013.24210864979	0
49986.9534427898	50008.40761073288	0
49983.36103802528	50033.88309737791	0
50021.35608252024	49989.69815647043	0
49988.97845850354	49998.21097134659	0
49994.642367226574	49977.56378857998	0
50003.55488727248	50010.91109031009	0
49974.81667358894	50002.99823491594	0
50012.0645759029	50012.10464978939	0
49987.68602979314	50010.93503302086	0
50007.17280957686	49992.3085541642	0
49981.705499678246	50015.11060490018	0
49996.69556881796	50014.109138468055	0
49998.64670998637	49980.67626758387	0
50019.10045114579	49976.023584512244	0
50017.45835616199	49985.36377514416	0
49970.33294685764	50009.780079539814	0
49982.3735722141	50017.46739492288	0
50006.68958436496	49994.526210000105	0
50018.734070250706	49989.80705437178	0
50002.46857216815	49986.06925098604	0
50022.675958277854	49992.05708802764	0
50022.926585169895	50001.64972110677	0
49983.52862677752	50014.963717433006	0
49998.90581301964	49994.84596139951	0
50005.79092528655	50014.775009063815	0
50000.22661360575	49988.81757789523	0
49980.74425647727	49996.82260257941	0
49971.55135378028	49993.170189732235	0
49964.134354578964	50010.02551413979	0
50012.74411197212	50007.99878332312	0
49990.74377587022	49973.90298912179	0
49985.28964060534	50013.18698399553	0
50002.94614847365	50024.81554806511	0
50018.25121765347	50010.052068038465	0
49989.67279102292	50031.185116729364	0
50024.78778113604	50000.02968615381	0
49957.10144021539	50006.30757505217	0
50004.91798427541	50013.10522473025	0
49997.73721727142	50000.206776466686	0
49987.073785197594	49981.08982656079	0
49968.0433233723	50010.0828608519	0
50012.324460548836	49995.737823114214	0
49973.49292689296	50018.279391364136	0
49987.24555378543	50029.79294837929	0
49998.130607358624	49976.53703077404	0
50007.75675174732	49991.20943177642	0
49995.458395374444	49999.14344184725	0
50010.742096311136	49993.331644497855	0
49985.84573346792	49985.809309381766	0
50000.266877230206	50025.833258622944	0
50015.02347028834	50012.069686554314	0
49999.98576549963	50017.1888278349	0
49994.20623659825	50009.09252126425	0
50002.60633630994	50028.573161161155	0
49983.685760399516	49994.434229655286	0
49997.98413692526	49973.09937067709	0
50010.56374303187	50009.418935307316	0
50010.08479905599	50015.411645682536	0
49981.765431604974	50026.49109198164	0
50008.58410835759	49981.64823307443	0
49984.49931009959	50029.64027167754	0
50007.61917516849	50005.81807298415	0
49954.76580966707	50007.702943843884	0
49998.27241309566	49978.57915551045	0
50022.54566981191	49987.258173264716	0
50005.091519311456	50006.0974021464	0
50033.204334621514	50008.87278491397	0
49975.961106071736	50033.7681879828	0
50008.89909742184	50018.638205887495	0
50013.46930471949	49988.41976209015	0
50015.209385585105	50013.91423486294	0
50022.0337844933	49980.9584175392	0
49989.67638337026	50018.303126039296	0
50025.83946226305	49991.62136154643	0
50020.63370337653	50014.81552965945	0
50007.67840103903	49995.493720252845	0
49968.685987238656	50012.365807529546	0
50010.842442392815	49988.60160661161	0
49997.47090266504	49980.29339993033	0
50129.773552914376	50031.4834052245	28
50122.16588997604	50064.42199759537	28
50136.719637326416	50098.993018081295	28
50154.62259574014	50123.58112069868	28
50134.89524320956	50155.37971147801	28
50191.847666600945	50126.87663840028	28
50094.63364962083	50079.38102454771	28
50100.43903858468	50168.51092896061	28
50066.12006700818	50086.4904047335	28
50195.27994899186	50160.15779693882	28
50213.25118898193	50100.01745799533	28
50241.05121509205	50089.2684461468	28
50096.347638576095	50047.11729277089	28
50034.26962574503	50102.30582053573	28
50119.16633684004	50196.29780331815	28
50001.94051894825	50104.65895386251	28
50013.3267504891	50076.15757544502	28
50085.30967129153	50194.523356108	28
50026.48243886303	50132.88957563018	28
50146.64453759211	50007.325895725255	28
50147.80001411715	50203.22460147894	28
50053.75717644796	50207.6767802048	28
50103.971357492126	50014.66992818793	28
50068.07544951368	50235.50646185297	28
50023.257471527766	50199.50769930415	28
50079.43464646046	50118.38875402513	28
50156.22376585704	50056.45381040203	28
50173.42548182313	49996.114405614724	28
50232.55631717904	50123.618149369264	28
49995.12419112084	50178.37077350656	28
49997.362559273824	50145.216634598066	28
49964.41190404171	50185.519364707565	28
50141.759441071576	50240.44649973946	28
50183.779830305655	50094.59718158412	28
49984.09790973049	50077.093806916826	28
50171.611145450166	50185.201562383205	28
49993.56845224084	50211.41980953574	28
50061.93399461566	50147.10221000434	28
50275.754301813475	50074.14672994323	28
50042.95387386129	50059.26601109493	28
49967.837512142	50118.146444650934	28
50109.72367992682	50257.50348956879	28
49967.979243351016	50042.75693007427	28
50133.34747733635	49979.26913741473	28
50188.91998019991	49968.668511024276	28
49933.156638610526	50127.82646228134	28
50210.05594401823	49946.26548385374	28
50255.464780062364	50146.53234756504	28
50193.638319264464	50061.467231143	28
50206.57904616627	50187.989621854584	28
49909.445124666556	50101.35434818349	28
50304.40575335294	50090.89015760711	28
50082.80116980937	49993.67339780652	28
50008.23842824874	50047.41126962204	28
50240.74865147243	49954.46271322611	28
49982.982623920165	50238.998253893114	28
50287.44237782859	50155.208713099186	28
49972.11442953696	50007.5672419995	28
49931.17061992716	50202.350869552785	28
50043.81143569946	50176.00400455752	28
50322.77051636547	50160.405711345935	28
50166.73265052275	50154.60727674785	28
50304.53017162908	50131.50001294902	28
50046.346392695945	50265.41304446791	28
49998.25308403227	50273.451797906375	28
50037.50714653412	50232.62429960992	28
49933.83148610315	50170.25176349464	28
50104.67529519616	49954.432703380655	28
50121.37791245291	49925.81457695369	28
50113.11727718859	50133.62178728904	28
50134.92583838572	49892.12609456843	28
50162.34272878115	50269.36473735919	28
49946.08503711105	50067.3722455218	28
49961.772968950885	50149.09848174175	28
50200.81891278569	49913.05116558014	28
50183.40170149332	50245.530738541675	28
50128.26088642284	50282.223974866436	28
50230.51799831819	50061.00849871301	28
50002.99585120677	50010.77045336675	28
50263.89290459036	49974.315262862205	28
50196.14239154242	50029.40277813487	28
49964.63989385832	50288.621357827455	28
49906.82691203111	50072.395168414216	28
50064.15216071245	50291.27512382706	28
50149.65153672783	49939.84203809263	28
50109.30055725304	49865.782602601525	28
49949.81470234355	50231.06317784045	28
50290.74086341288	49991.85978482886	28
50088.5465609788	49842.497967902724	28
50280.61724252685	50183.66966045796	28
49902.11448113292	50226.76753563365	28
50089.90762494042	49805.39916929261	28
50169.41630111255	49909.24580625032	28
50098.3240337186	50223.148024772134	28
50100.584903224895	49771.54312437161	28
50057.056305993945	49798.900495199014	28
50220.74297026506	49887.3535046916	28
50177.11763525099	50215.754752642075	28
49942.803252454454	49989.234219621	28
50234.89393319356	49857.15568962907	28
50068.70355227345	50323.51127664324	28
49877.97699114464	50096.09476116365	28
49909.86599892263	49976.78931820666	28
50181.89846259376	50295.754388423025	28
50288.79900551953	49957.578142110804	28
49939.97727573682	50266.848624338425	28
50051.77727588886	50353.797393166926	28
50319.84054347169	49941.55745679798	28
50214.881735361574	50227.069494392264	28
50296.709979064064	50021.1193808996	28
50236.64390165751	49916.12513376664	28
49894.03795202004	50038.70687177423	28
50075.6727214188	49875.6554475555	28
50320.98805840946	50037.92695018373	28
50088.21853215855	49737.180552945174	28
49865.46023162758	50124.658747640795	28
49928.68086569867	50301.03442504821	28
49903.74927530791	50257.68923412206	28
50057.33434260055	50020.08219898509	28
50334.257421533905	49974.98684024149	28
50269.91424597251	49932.595720476624	28
50266.95747282092	50016.356670555084	28
50207.91973124455	50280.69322163649	28
50094.38658479789	49911.03349339459	28
50056.2711058727	49769.846906060026	28
49945.906676965016	49952.01287364878	28
50267.16425912695	50113.56692609599	28
49877.11671002432	49965.9223737451	28
50126.6251188936	49801.91022063046	28
50352.449735659204	50167.58465286195	28
49986.117078015515	50317.26541024886	28
49974.9064338101	49973.58831928676	28
50224.43843053642	50154.46475536018	28
49896.53781604342	50131.842187175906	28
50081.49678848458	50265.422876810946	28
50094.87477495977	50291.985721132194	28
50131.9863691073	49773.08515181805	28
49855.89218577689	49986.268570920685	28
50031.1607700422	50002.84500471759	28
49904.16502544936	50009.386843135784	28
50298.06738317781	49914.70437601433	28
49933.43981626502	50039.87136770905	28
50234.89617251456	50196.84927007183	28
49869.24000070346	50210.00018620126	28
50170.329551580005	50327.33900654654	28
50384.363225762805	50168.31232115791	28
49900.339351159586	50176.07419276639	28
50332.05906642209	50005.842388355566	28
50123.77318194402	49724.63499196343	28
50030.92132994583	50293.29160471484	28
50333.76974463759	50071.19425146523	28
49908.09591132892	49944.921475872616	28
49829.07002784215	49969.75624141102	28
50201.48643643329	49865.51894315842	28
49845.62613001199	50227.58099222827	28
50364.81833463738	49953.516275922324	28
50163.11558106452	49803.91090262139	28
50026.1037498465	49785.95636138985	28
49888.09618039891	50292.29400959997	28
50344.46935185419	49923.5055404173	28
49853.94133118553	49948.40390698373	28
49982.13927966173	49938.64619936854	28
50030.872075176165	49970.65411696679	28
50060.09186727337	49833.825821140956	28
50044.91167181603	49878.810928056504	28
50031.82083767259	49817.88143884811	28
50168.34380564783	49863.87715310312	28
50229.88223496974	50257.90859228021	28
49875.137036800435	50015.092955529435	28
49832.34676353183	50199.581101088865	28
50271.981070904796	50045.34058344151	28
50029.50460833403	49756.94579242564	28
50308.984827144435	50190.5521551692	28
50418.63650667588	50152.64909563662	28
50135.069285360056	50325.45321293034	28
49808.3641244421	50170.325727536525	28
50243.06635555751	50294.174156507695	28
50134.453409474394	50356.141544069826	28
50014.6235821831	50357.49682267183	28
49856.98448393933	50275.918354889225	28
49783.70775293826	50142.16425603135	28
50259.523251689694	50259.05527331066	28
49874.0245743801	50247.441802380454	28
50201.84311804637	50326.37823228136	28
50031.384505754	50327.73640348377	28
50345.37360653983	50199.43746243552	28
50373.56477981155	49987.429868172534	28
49759.94445075548	50123.03267421113	28
49954.98248810431	49914.501720862136	28
49998.63628319153	49769.67192518255	28
49808.778590720336	50116.40945289238	28
50277.21432080912	50285.505364803495	28
50330.00525845982	50116.674012700074	28
49731.82290405042	50130.34501195336	28
50213.66148689315	50354.42069967584	28
49928.449370014125	49890.70913713148	28
50152.961735848214	50386.010217077135	28
49781.984541015525	50182.819947579155	28
50062.39998977724	49930.81878621855	28
49846.60997532404	49915.62672482145	28
50062.87071892388	49968.42364502754	28
50256.51530389036	49837.60742575746	28
49876.024737227155	50159.75949934668	28
49850.624472073585	50074.277275390545	28
50313.94249830269	50276.62893723881	28
49974.52754332016	49742.681174965	28
49884.67229067774	49917.4690086913	28
50178.29863806567	50360.493415842284	28
50368.04786179832	50061.78537940446	28
49924.48049954718	49920.170369527674	28
50295.40378142612	50225.81359064398	28
49813.84968405804	50083.25811247103	28
49964.41117266658	49712.42750011049	28
49916.52142221512	49859.02977741965	28
50236.424911366346	50382.212528042946	28
49715.415397350254	50155.810162841626	28
50194.16710734337	50390.88397291257	28
50013.1338360408	49941.33531222515	28
49754.48791381472	50205.586447580536	28
50404.845007448	49994.782370991976	28
49955.36333158454	49774.16658599209	28
50198.43431712491	49810.56514118489	28
49762.4596719773	50237.76314197316	28
50370.52938491878	50016.9107853888	28
50137.42575682366	49853.30318638635	28
50226.154481782825	50025.66275618992	28
50229.038990201814	49793.10580224027	28
50395.720798483315	49933.07515421833	28
49933.42618726516	49723.23274686125	28
50038.32018656391	49910.80438562724	28
50197.08744154027	49775.618756834054	28
49908.868573957865	49826.261710482606	28
50442.33707393791	50128.96995863789	28
50260.08717150865	49797.244056853684	28
49825.94736621819	50287.47800597927	28
49683.745822002245	50140.95533762037	28
50445.408843056146	50167.46428483405	28
49996.20644023192	49721.62450866095	28
49821.48902389579	50317.48477986531	28
49808.54157673115	50256.42327648589	28
49808.08281824257	50346.60096917364	28
49897.81580929463	49710.739944615	28
49880.61885879963	49812.699462599136	28
50008.32290758874	49899.24667689196	28
50427.063239326395	49937.41589147314	28
49897.59665307924	49884.035835912895	28
50104.09898671799	50327.71279781554	28
50384.15454402729	50199.51537081738	28
49971.693117429146	49681.72224599248	28
49861.61083534582	49706.025224088575	28
50236.577572856586	49998.04190277369	28
50340.96300305438	50251.01704240298	28
49704.88339396993	50119.5688157397	28
49841.35363810015	50340.06350623992	28
49754.76015999677	50269.27485725536	28
49745.46567611266	50095.518497544246	28
49931.99747119169	49800.89186248172	28
50392.80632883643	50139.23786003905	28
50395.828906803246	50045.07916900437	28
49858.30136228372	49837.15317853065	28
49868.94096806679	50322.22499902913	28
49956.89287517817	49656.295971751315	28
50262.0143789617	50403.15100412662	28
49818.25066291452	49938.456414998764	28
49952.55651539682	49831.66133301553	28
50169.673454604395	50412.54189457784	28
50100.31601989537	50361.21119231968	28
49845.280772752885	50103.18041200565	28
49787.90536366699	49951.750709126856	28
49964.30415001498	49864.480005773075	28
49902.28063304799	49785.23518503169	28
49800.96604550981	50215.51214443629	28
49916.614097751524	49758.83869156155	28
49802.21570232289	49993.108405450876	28
50165.14863649539	49765.20493899245	28
49840.84623205341	50046.06770154301	28
50383.347936746286	50106.427208564244	28
50246.29898520343	50431.918607488784	28
50013.059740306875	49696.62319661192	28
50192.72113242474	49738.41053445358	28
50366.81146297154	50227.12973157415	28
49847.172001095576	50149.05691709238	28
49965.90626328715	50344.386794937236	28
50400.56200284984	49965.1090934626	28
50233.276664318175	50321.494915656316	28
50428.113904995065	50020.85642433154	28
50392.05891137069	50252.40523365781	28
50040.30966728697	49677.00903301466	28
50445.46057391893	50051.01829663354	28
50257.604800046625	49892.39665150086	28
49954.175016986046	49622.653329374494	28
50474.270373455234	50034.63115365688	28
50404.990493158555	49898.25925830368	28
50115.74803693818	49831.386649209446	28
50473.36380779359	50108.26128931583	28
50432.112457540075	49970.117508577285	28
50068.87604620079	49684.8684944644	28
50263.53914117925	50207.72130441221	28
49914.04930792675	50328.94352866624	28
50361.52975261399	50128.49880073529	28
50473.54390001158	49999.913156471965	28
50182.0409216801	50438.976908685254	28
50446.128907756465	50202.28298180823	28
49858.11055064391	49791.5204013623	28
50306.650838429705	49878.874886484504	28
49769.42868332527	49988.12607106914	28
49759.441420249794	49945.89443075338	28
50020.06093759806	49655.39700951272	28
50497.024257409365	50137.74485391672	28
50225.48670976396	49730.90933955121	28
49906.97677480067	49682.62080484233	28
50044.76786410606	49714.666597783966	28
50456.276776718885	50079.73184442584	28
50409.89546819288	50185.529476606665	28
49727.73286557901	50290.571052028485	28
49829.61120360664	50009.060733179234	28
50398.49075220322	50074.443503385686	28
49849.126803203064	49871.294743630904	28
50132.53143180328	50418.91891617816	28
49887.327154489874	49751.85702669878	28
49917.21979858241	49623.20187529062	28
49830.91053320819	49824.92129993566	28
49995.21787203501	49632.03058596336	28
50284.82199573612	50429.37215822228	28
50169.73002535558	50465.464155204296	28
50081.2197401102	50385.14733142984	28
49937.47661651057	49590.65783100151	28
50276.2290061879	50457.9763860261	28
50421.06683896629	49865.878173242905	28
50452.10530665105	49871.944647815675	28
50484.23778199175	50164.46953691938	28
50420.62606541296	49836.267118638505	28
50504.281664246875	50107.16967324623	28
49720.64770401823	50066.97569726728	28
49718.692138975246	50217.15016930025	28
50516.64656960103	50181.62819770576	28
49833.58946304326	49692.76898303299	28
49843.79822445675	49738.48439804259	28
50039.478487072185	49623.25514629972	28
49822.190100637876	49889.052889082	28
49869.932925396584	50357.151155624815	28
49684.73105231711	50209.52468785718	28
50227.72679726872	49763.40481948102	28
50295.54733265095	49784.314530852076	28
50147.38157772111	50445.62872021269	28
50070.03346375097	49615.429913657616	28
50206.87309157442	49996.75886122371	28
50253.30902393888	50481.18025261481	28
49800.77006507101	49677.73757341654	28
49774.099786032246	50076.166929786596	28
50002.848192135716	50387.273558038156	28
50422.053103594	50255.931461528984	28
50319.4902051168	49764.751706945004	28
50289.38198862592	50257.751198167745	28
50095.558068006394	50411.77789849159	28
50283.06638241019	49754.47074028531	28
50487.22770330631	50067.274202890185	28
49862.73049418461	49668.59918624857	28
49720.97697696002	50253.208407278566	28
50497.20398603628	49976.73930382948	28
49690.53974038154	50174.78705512738	28
50001.87849061701	49814.55141689722	28
50316.72882741242	50413.20013351065	28
49648.6251869123	50215.53288779438	28
50374.01121134064	49910.3722188392	28
49797.88445277766	50021.95352371681	28
50019.88397742597	49861.43749296016	28
49897.04420479056	50367.90571092933	28
49816.948099771136	50379.54587097584	28
50350.70465695304	50406.33513545534	28
50446.61546471187	50233.609129323755	28
50520.02319250582	50219.109021472475	28
49741.69454003924	50012.74930910572	28
50517.76996763699	50064.50068117965	28
50225.14425002754	50468.451563536655	28
49727.109169805946	49936.0527254817	28
49801.75328150806	49803.863396203495	28
50242.851595642074	50510.60087108612	28
49795.11598426591	50292.52347862569	28
49858.63929250963	49638.738444406656	28
50036.6097435282	49588.836947175434	28
49654.29329087644	50178.5075054062	28
50101.7919680772	49695.542113401636	28
50042.08640694073	49556.49459680004	28
49783.33908066144	49833.92017371467	28
49786.40758676112	49868.68948384804	28
50305.55073698603	49812.75985503769	28
50058.948120902896	49530.9329704231	28
49821.431639005736	49650.26835006625	28
50070.232473866476	49571.148185154445	28
50526.52068882661	50152.44932006469	28
50418.297475514206	50225.82770520423	28
49829.21252711236	49779.3742703622	28
50538.12037679269	50042.86799759576	28
49704.11856969717	50307.41361849521	28
50335.01112335764	49870.46985674877	28
50201.407323815765	49709.21203775898	28
50487.195809797755	50199.6855495463	28
50016.00643045947	49534.46812035592	28
49886.60213642703	49848.48285971964	28
50129.9887459998	50477.11923839491	28
50459.20254548	50261.638725669174	28
50322.555655627926	49730.68889402164	28
49685.555888081544	50264.174847174734	28
50294.18102587997	50389.824099289144	28
49698.26738985744	50339.399950305065	28
50209.1055960254	50525.41058308621	28
49771.875087746936	49789.40610951237	28
49872.47456636506	50392.250143339996	28
50452.779978741346	49903.31198020224	28
49666.76042084279	50322.15872734229	28
50485.39965363858	49858.28084449406	28
50264.5916830831	50373.32123106364	28
49779.33262646079	50047.60655420028	28
49672.8401318483	50103.09247973716	28
49822.7669571021	50408.68092535914	28
49812.86391083064	49740.93549117305	28
50176.62508618056	50535.01092703336	28
49876.54342705365	50426.00485585197	28
50208.04545387739	50424.12614255783	28
50569.59544886812	50057.42757797049	28
50514.65093120715	49871.12802139416	28
49625.70067744532	50189.03132618276	28
50116.55280486694	50447.68862339157	28
49841.57046284145	50435.296015051186	28
49979.957121776046	49600.80985260236	28
50444.196096939755	50291.73504962563	28
49597.786954576484	50203.71271531269	28
50153.21112224114	50510.132326956715	28
50515.593480478	50255.8700957941	28
49791.5490570654	50406.00805121603	28
49742.696223474275	49970.45684252264	28
49904.394016390805	50435.426094879294	28
49815.88051175257	49614.13496881618	28
49741.94522300167	50316.33216430002	28
49941.46581222804	50364.59939753257	28
50425.28493364411	50098.44259855851	28
49787.777007413984	49902.531101304434	28
50382.652381869455	50280.09873904367	28
49712.822526196855	49965.449972939066	28
50512.57927507385	49901.325884497914	28
49583.69063209468	50178.1336057366	28
50194.39242405957	50494.429346566874	28
50484.72723682019	49826.05420491706	28
50338.00593866412	49793.96367009777	28
50221.31708323423	50554.34033519214	28
49553.49054888346	50188.35347750575	28
50289.173852927626	49846.821734897865	28
50415.13909802909	50285.39712848997	28
49653.49274511515	50255.39886011386	28
50229.874346019926	49824.16830933399	28
49751.135268246064	50174.8486856461	28
49663.80935767583	50284.52558392894	28
49745.986193460296	50353.68808211869	28
49636.07364386382	50306.648120493905	28
49990.167023640046	49845.90331390968	28
50337.833504882496	49700.0689013998	28
49943.95580477753	50099.76250709906	28
50417.6900007981	49800.7536418329	28
50489.25931451175	50229.06936923978	28
49922.97801949776	50394.079566385524	28
50181.91093584523	49935.666388099446	28
49822.973632288515	49856.02222645808	28
50361.119121277225	49764.163271901496	28
49779.809081774256	50324.60154697392	28
49741.55820346432	49903.88288839511	28
49788.45925570209	49596.27356773699	28
50201.49550545705	50578.39798691868	28
50359.01542018837	49814.79050064381	28
50533.12584766413	49965.81183426822	28
50285.14409663694	50315.112648762275	28
49905.326080173414	49651.449159698146	28
49767.55656303796	50382.029347538744	28
50391.16619283645	49813.6951583338	28
50481.1596281063	49918.3541136285	28
49792.64856737386	49632.91974316152	28
50096.55387879977	50491.75511797373	28
50123.91192506122	50513.734275538365	28
50309.024602862875	50341.499666328236	28
50118.70395635412	50544.20178442776	28
50500.380380385024	49940.27234574073	28
50391.69625270818	49868.676022094216	28
49732.47696008575	50379.79484313359	28
50455.732476617675	49833.93583187681	28
50537.7268217189	50121.07750035324	28
49961.31758175698	49570.448028615356	28
50319.84587338332	50309.55314724598	28
50337.25478648676	50359.48697195514	28
50260.842276716976	50340.559965068765	28
50236.02862377571	50589.29881296616	28
49835.1542080632	50469.80913418332	28
50087.81476059267	50542.00462923599	28
49882.15633481933	49608.80631501228	28
50515.3726063295	50001.860162587436	28
49850.558744538124	50501.260863487434	28
50244.69500206268	49707.94198730806	28
49538.37469542047	50163.193654935036	28
49764.77427918562	49614.40806443777	28
49774.36980064022	50435.70955919108	28
50546.582568251106	49892.391394901875	28
