# Supplementary material for: Abundant Topological Outliers in Social Media Data and Their Effect on Spatial Analysis
Source: PLoS One. 2016 Sep 9;11(9):e0162360. doi: 10.1371/journal.pone.0162360 (PMC5017681; doi:10.1371/journal.pone.0162360)
Supplement: S6 Dataset — See the respective attached file. (ZIP) [file pone.0162360.s006.zip › S6_overlap_swl/clust_3_12.csv]

50000.0	50000.0	0
50001.1199382742	50005.597232803535	0
50010.474073703306	50004.538835650805	0
49992.59330351276	50005.30010366702	0
49998.97978393994	50002.81568248988	0
49995.94433854478	50000.283501054924	0
49992.110046690934	49994.960676135706	0
50001.69172750674	49994.57444040063	0
50004.089583240035	50002.88217446919	0
49995.22015105517	50008.609882115925	0
50002.55073404207	49993.56360799795	0
49986.072168127575	49997.04184594443	0
50003.188169777386	50009.9058963167	0
50012.27525783438	49992.819765352564	0
50012.262513774476	49989.354148040744	0
49998.02118867848	50008.80627001903	0
49993.557594313854	50006.23561640466	0
49997.38944128892	50001.35532493175	0
49993.74842547102	50014.75506549149	0
49998.23968503435	50005.27065217079	0
50003.22125142318	50000.026961999516	0
50002.66845612155	50016.014489106456	0
49996.2912684585	50003.40999236742	0
49993.86713806728	50000.48736039716	0
50002.18471612465	50002.01162544507	0
49992.171524388265	50006.56961401369	0
50009.77186363497	49998.33913800016	0
49990.12856972812	50008.3087286591	0
49992.75834275438	49999.61132553548	0
50000.612712480484	49996.66863853376	0
49996.93869881451	50007.42426954709	0
49990.9573124268	49998.74455680348	0
49995.12813021465	50012.34964490406	0
49987.132816399535	50000.77841298042	0
49995.04622939411	50001.254507425205	0
49996.3518189633	49998.69148218202	0
49994.72286757851	50006.43666481398	0
50004.991603808936	50007.81247139701	0
49998.28891676479	49997.763041664824	0
50002.11006087792	50008.18226655358	0
49997.144179930016	49989.940910198144	0
49990.216027359624	50003.557911732714	0
50004.8382996796	49999.67581012021	0
50009.729321556355	49988.228197133496	0
50000.199954210955	50007.84356371471	0
49984.868450241316	50001.72764928467	0
50005.25378396498	49991.44544110929	0
50012.19437814406	50000.390381149926	0
49988.04893344996	49995.904611826896	0
50000.97171294396	50001.87618615546	0
50003.16859701153	50001.34186794273	0
49996.8205400242	50002.39747857786	0
50016.35653848915	49987.25542234889	0
50006.096174901984	50010.23095889712	0
49993.33550236973	49997.9139297533	0
50011.19002934476	50002.36431250059	0
49998.45984931102	50006.65695684455	0
50019.87468519033	49983.95720550682	0
50006.448840401084	49997.32346873195	0
50003.483634122094	50006.1099987375	0
50000.35234659256	50010.71421082459	0
50020.92058148781	49993.51767071989	0
50008.47578298118	49985.24545972329	0
50012.97116378821	49991.6961769247	0
49993.74796506671	49992.427417029416	0
49991.82516773376	49992.694590956104	0
50010.8124938929	49998.028114249224	0
49987.955751149355	49997.770027754355	0
49991.724628069634	50000.06228921305	0
49995.80643166333	50013.468969971	0
49993.380375235734	50016.55980591119	0
49991.201634813246	50005.408821551166	0
50004.525946402624	49989.78947725459	0
50007.720378466904	50000.492135651875	0
49992.7685793167	50011.0280228053	0
49987.159758849266	49996.84261681274	0
50014.02574978567	49996.18798372425	0
49984.32643570934	50004.57184983245	0
50019.639648138225	49988.9067237791	0
49989.4997473447	50007.36039035869	0
50013.91997383251	50009.37214947754	0
50004.58622819102	49995.15801530333	0
50005.85271576996	49989.50522008991	0
50015.47921159886	50003.75857515637	0
49996.39937650525	49993.39036016212	0
50001.0647897504	50004.010292953724	0
49986.027487069885	50006.27634010284	0
49987.260876982415	49991.042278530156	0
49999.78395213294	50006.223143715055	0
50005.5951472911	50002.242531785334	0
49994.95863623795	49990.98932230843	0
49995.970214808425	50011.21575680999	0
49998.74724789229	50000.301414385256	0
49995.76262299148	50005.347803119126	0
49985.78393825049	50003.32292956534	0
50007.42877995727	50004.03245223129	0
49992.96622310832	50014.11763760789	0
49994.55499953395	50010.948281901576	0
49983.915535437955	49992.4110437863	0
50008.8660950074	49978.749708719544	0
50013.7990956949	50003.00902758653	0
50008.5066603574	49980.605440097264	0
49999.61536353447	50001.38011543159	0
49999.92720012225	49999.00146537139	0
49984.44548889699	49998.69683486348	0
50002.482884739184	50003.040579738794	0
50016.024045681486	49994.94398923562	0
50003.36648616504	50004.322037109174	0
49988.738161772046	50017.689027507506	0
50003.539439997585	50008.933367662175	0
49994.49256234436	50019.33132076997	0
50005.85319903553	50016.693436037065	0
50002.48134869301	50006.34512799061	0
49993.523880528526	49996.86229670025	0
49988.034997579	50012.957727244124	0
50020.71389257763	49981.778924319464	0
49995.38804044498	49997.158702901135	0
50013.95022191785	49997.89115681875	0
49984.13772326518	49991.42872524563	0
50003.58552550782	50019.3121430576	0
49989.91037830248	49997.47012205967	0
50012.09890688885	50009.91283746573	0
49998.36748406831	49993.20199538089	0
49989.127843465685	49996.61911019781	0
49982.65034680979	49999.834836403585	0
49996.56500742211	49994.747294359564	0
49985.379552577164	50000.53127187064	0
50017.09675845898	49993.71089669888	0
50021.41356700267	50010.70370059395	0
49982.40342955259	49994.328994020594	0
50016.4869019828	49980.40359262994	0
50023.71775476843	50012.20330780786	0
50005.64968115003	49995.160253301765	0
49973.871359122015	49999.93485576274	0
49991.04769969644	50018.64712142673	0
49999.68945811258	49989.69377801033	0
50024.16967004485	49998.373773470084	0
50002.22080701014	49996.583511445446	0
49981.3376436746	49994.9974062802	0
49984.137410919924	50006.137292454296	0
49996.130313645284	50019.87582555533	0
49984.51107861298	49990.24442534623	0
50006.568329781825	49987.41605597233	0
50001.265128160514	50015.41691763768	0
49994.71701353506	50015.249262662495	0
49984.049094679925	50002.930402503676	0
50007.33751108774	49981.8758819164	0
49990.53033617756	50001.14600459991	0
50016.78128835845	49973.40706114249	0
49993.95433979805	49991.08775145235	0
50020.50775026029	49998.11343636441	0
50000.36685129092	49992.305125517465	0
50025.412902998294	49985.28219532157	0
50011.811277040055	50005.8423952594	0
50005.650122642444	50018.556061829826	0
50000.10513937223	50004.37368352619	0
49997.312147224504	49999.09697793524	0
50007.98935284791	49996.53957427053	0
50002.08677570072	50010.85949233453	0
49986.699023909634	49994.97925279905	0
49985.61698965447	49991.72042149556	0
49982.103822344194	50003.015963724676	0
50017.46227211739	50006.10305446117	0
49995.381477958945	50002.40666228191	0
50011.97582092875	49999.282779231835	0
50008.063404920314	50009.83952207464	0
50013.46450656	49984.93900585626	0
49991.29771770397	50013.528169385616	0
49990.72512365944	50014.788818904555	0
49988.34248722313	50003.84700004693	0
49978.86050890926	50004.459502539525	0
49992.91864707092	50012.72445101887	0
50001.84787568867	49990.60674350676	0
50004.63839490317	50017.67334490595	0
49985.1248169725	50007.29216522827	0
49993.17341765991	49987.23628058628	0
49993.857411968136	50017.57636704799	0
50019.0152945883	49986.98070871417	0
49998.41475540304	49991.03758824367	0
49972.09249794468	50008.2640976498	0
49993.10918587191	50001.86801828644	0
49993.00955253663	50003.3707764521	0
49984.194173076576	50018.57796040268	0
49988.37111772968	49985.660734294215	0
50001.68402032854	50019.222658424515	0
50001.185520989595	50017.05278349851	0
49989.66815837991	49993.68744920904	0
50004.177711652395	49985.70662376911	0
50018.82869206279	49999.52190675685	0
49985.443533641	49996.21552947299	0
50016.38826833475	50012.74464866587	0
50017.914900136435	49980.502944041815	0
50014.39181755627	50017.85709331672	0
50018.95202462218	49985.56744633257	0
49997.36448100937	50005.91903864351	0
50018.96796534248	50005.16627708392	0
50011.90539425546	49988.111134330444	0
49996.546614288876	49996.795399916264	0
49963.08142993959	50006.26759739082	0
50008.2356600962	50002.43606836597	0
49998.63921899667	49988.79814231758	0
50005.75242938296	50004.17089970687	0
49998.376769049384	50010.6689754653	0
50008.42442695799	49998.31820524386	0
50004.508050526805	49983.47349690265	0
49987.17050041002	49988.9025554235	0
50009.18109265108	49992.22014886556	0
50004.879056196725	49986.61034885251	0
50014.915422483675	49977.07720187199	0
49990.130907603474	50004.80258105486	0
49984.6703277626	49988.74133172314	0
50007.52672577151	50012.93686597503	0
50003.49650970437	50012.38108186982	0
49989.06725250327	50015.3378129636	0
50024.98456411381	50006.06013812308	0
49991.80368593366	49990.462414806636	0
50000.77352016364	49989.79042744623	0
49988.90719015552	50002.71719901248	0
49984.039032220186	49996.676878046324	0
50012.847622088455	49998.36249454505	0
50006.350126348494	49990.98155319997	0
49991.05034624591	50004.198767952716	0
50011.88431427771	50008.83624177822	0
49985.19374747098	50005.49928007464	0
49984.81310954273	50026.06287728749	0
50006.21977860447	50012.16129787784	0
49986.47489642977	49999.4317940804	0
49980.36605421916	50000.95789397295	0
49994.234345594574	49999.2532348494	0
49987.04825099607	50001.832824486286	0
49991.43071227722	49984.226381594905	0
50000.695373251256	50020.70674782014	0
49977.13180553174	50003.37505285267	0
49988.62903234035	50005.177123215675	0
49979.89567759436	50002.4937618266	0
50008.01262186424	49983.679359629714	0
50030.579860834	49998.08369322793	0
50003.089884360816	49981.16884909539	0
50024.37014218025	49982.08487044395	0
49983.90656666351	50026.928564756556	0
49964.314383131496	50014.1377602163	0
49993.20228802501	50009.89883245395	0
49988.35846928065	49994.74515624361	0
49974.56068759045	50004.79214296714	0
50014.41609705478	49979.75520468273	0
49991.174539429005	50006.969037631694	0
49989.155636819094	50000.54506709529	0
49982.544533415894	50024.606837722065	0
49994.92587873124	49988.20647099332	0
49991.308890379405	50009.11640038469	0
50011.281064215545	49984.921503686244	0
49989.75789397745	49987.457219427255	0
50008.221414162435	50012.20209665073	0
50013.621088465676	49978.83287026756	0
49985.19186980337	49992.980264506536	0
49992.32125134785	49989.032611767434	0
50014.674771463535	49999.908761826504	0
49997.68841019571	49983.69681048847	0
50015.382964093515	49974.88611401902	0
49974.646961190396	49999.20360856275	0
49993.622733056916	50004.394124466075	0
49996.18215660206	49990.57420118714	0
49990.531939051354	50002.542578106964	0
49995.628193938675	49992.49588250879	0
50021.47129342551	49969.80051040332	0
49963.43332412238	50009.15111641512	0
50005.631109868045	49981.978888305464	0
50016.42316313038	50001.98515059546	0
49980.96052567742	50020.686115295306	0
50014.72496783221	49986.0471516237	0
49983.5417594323	49995.75678905932	0
49993.07010199822	50029.18300593349	0
49997.88200827209	49991.896996510884	0
49982.946899317554	50009.619161594186	0
50002.15424062545	50000.4773237086	0
49991.00394052615	49996.04070296146	0
50031.56106314288	50012.96897761344	0
50026.88381878394	49996.47826587183	0
49984.03994023804	49986.15198562376	0
49987.28963664043	50020.60062188324	0
50013.90791418998	50004.26976645357	0
49983.08076631143	49991.201045514004	0
50022.11073926888	49967.124204367305	0
50010.73215520759	49996.40090077004	0
49996.054670956706	50006.56227185395	0
49995.70387124523	49986.98770630229	0
50007.941107878476	50018.039088252415	0
50002.0192275201	49982.59943772668	0
49992.05158923507	50010.26029829259	0
50027.93304776287	50005.78420573993	0
49982.89182072447	49989.6455582383	0
49998.64668225386	50018.43203433023	0
50013.62737578455	49989.94661316443	0
49993.08509566163	49988.31637596258	0
49989.81805414489	49991.931824775784	0
49997.76086401288	49987.90124568716	0
49988.69996163046	50009.713207319626	0
49985.80025773397	50018.196075051266	0
49984.54357744596	49987.1594216123	0
50006.59958761954	49972.297102456854	0
49984.82793631655	50022.262719026876	0
50009.686765035396	50012.49651623412	0
50005.67540109913	49998.77026419197	0
49998.76553220897	50009.60097154551	0
49991.720902063105	50001.874151299206	0
49995.344981691764	50003.769781086085	0
50000.779533303816	50006.55995037668	0
50003.69493811055	49982.743629087825	0
50002.270752389726	49997.78815897597	0
50027.570700147895	49993.28160735885	0
49976.52404899746	49992.70823713537	0
49998.92765844171	49982.472509075604	0
49994.93953583841	49994.87526102259	0
50009.450371016355	49984.56460257237	0
49988.154083484755	49999.52040214659	0
49999.394387052766	50014.98009375397	0
49978.547517703526	50000.09883902086	0
49977.2653315401	50000.844206454574	0
49998.90667228046	50008.20905964552	0
49991.6637407009	49985.60237193076	0
49996.812852085255	49991.85268425626	0
50010.361860965386	50000.785222744336	0
50015.982394048064	50025.712936463955	0
49980.52196003663	49992.07084033371	0
50031.62064003572	50018.88854821377	0
50008.9961750777	49996.41672377975	0
49987.61931332246	50006.2850009189	0
49976.108964526924	49990.178279804175	0
50023.926871643285	49997.28176746767	0
50019.938527361184	49994.309713364564	0
50000.35731265099	50002.84047830652	0
49993.60333916049	50007.42141270693	0
50023.25337906322	49995.00581889214	0
50002.075911878404	50005.261111667336	0
49991.96428640682	50014.48773082656	0
49985.479854508725	50004.39257273865	0
49980.523275281885	50010.645308643936	0
50001.43088150619	49983.63567861773	0
50010.12290986445	50002.12243553688	0
49967.36856159413	50003.35500522987	0
50002.53163693798	49987.2817417695	0
49958.51475070698	50007.728524315105	0
50011.38108761024	50001.03297300693	0
49981.69861163078	49992.37124347021	0
49989.76191395739	49999.01550114256	0
50010.464523219016	49992.24245972176	0
50026.519101309525	50000.02798517489	0
50012.28382736543	49984.83474359573	0
49989.42265260656	49983.96844532203	0
49984.23840069896	49997.66761618687	0
49985.550927108794	49986.82666453693	0
50021.497478391924	49994.63200883348	0
50019.51522702777	50003.991941070715	0
49997.68469127628	49986.69892490847	0
50017.52555436652	50007.437281765255	0
49996.923835170724	50009.65263753655	0
49980.798506964515	49985.652067432005	0
50017.90091994998	49982.2521155558	0
49990.37161102477	50017.07697390062	0
49988.90511406528	49992.75445658593	0
50017.32112340442	49965.353068070195	0
49991.01257760791	50023.468584741226	0
50025.8875906799	49994.35984820899	0
49986.1918187451	50023.68497230164	0
50013.15743500942	49983.78458207533	0
49992.8456436454	49993.0203413024	0
49979.75815741602	50012.571960582	0
50009.70308924862	49979.83589096704	0
49985.30046070793	50021.08763342582	0
49978.359205601315	50034.878715319064	0
49990.92884580327	50011.163169812375	0
50007.772940196795	50007.064996400484	0
49985.22103137368	50016.08668389368	0
50009.59707490614	49993.95697076497	0
50017.70003800679	50001.97785272779	0
49983.797748258876	50023.64017913821	0
49990.26735697697	50010.258346329596	0
49987.64568629228	49992.33821425586	0
49988.52793226814	49987.91776019862	0
49991.20423086804	50029.989168432476	0
50026.25973034724	50010.5650833099	0
49982.16330270223	49998.10186605435	0
50007.13541309917	50007.95622569247	0
49983.95748989525	50010.98829389653	0
49962.45221143677	50007.2760570099	0
50012.1000044754	49996.95407723872	0
50021.052185858316	49972.64330460891	0
49984.3085518675	50009.58683887556	0
49993.510659247964	49989.892241724825	0
50011.752156646566	50004.78944145074	0
49983.52563494623	50001.75016082405	0
49978.460538100626	49997.75242771528	0
50014.52143088854	49988.22950508876	0
50018.24137458081	49990.739344225905	0
49972.37989154419	50007.14160963748	0
50006.63472878829	49999.431527854525	0
50016.01207628755	50007.56525634756	0
49992.159033924385	49975.903792794095	0
50016.99256930141	49996.1277298885	0
50004.48312201096	50016.53523623439	0
50003.73362658861	50014.7511990841	0
49974.63211839188	49979.516263068035	0
50001.48585664339	49987.945459319424	0
50021.840174437224	49996.55115787979	0
49994.03666699587	50020.72279787452	0
50020.94362840362	50003.47457288229	0
49998.62700416022	50014.24645452575	0
49995.17512210399	50016.79463493951	0
50005.23037043188	50011.73729598273	0
49971.37117085837	49989.47221639413	0
49981.521518297865	49999.23994426472	0
49965.42437354049	50013.05953711824	0
50008.834474853866	50007.65616359565	0
50000.22266364497	49982.341419794524	0
50021.85104569774	50002.35034673412	0
49981.560701735485	49996.23068757506	0
50012.74701363594	49985.80192002436	0
49971.80503375848	49991.85551823733	0
50011.263172707324	50007.67989684717	0
49997.842192490825	49995.525909340686	0
49994.00690011958	50013.24210864979	0
49986.9534427898	50008.40761073288	0
49983.36103802528	50033.88309737791	0
50021.35608252024	49989.69815647043	0
49988.97845850354	49998.21097134659	0
49994.642367226574	49977.56378857998	0
50003.55488727248	50010.91109031009	0
49974.81667358894	50002.99823491594	0
50012.0645759029	50012.10464978939	0
49987.68602979314	50010.93503302086	0
50007.17280957686	49992.3085541642	0
49981.705499678246	50015.11060490018	0
49996.69556881796	50014.109138468055	0
49998.64670998637	49980.67626758387	0
50019.10045114579	49976.023584512244	0
50017.45835616199	49985.36377514416	0
49970.33294685764	50009.780079539814	0
49982.3735722141	50017.46739492288	0
50006.68958436496	49994.526210000105	0
50018.734070250706	49989.80705437178	0
50002.46857216815	49986.06925098604	0
50022.675958277854	49992.05708802764	0
50022.926585169895	50001.64972110677	0
49983.52862677752	50014.963717433006	0
49998.90581301964	49994.84596139951	0
50005.79092528655	50014.775009063815	0
50000.22661360575	49988.81757789523	0
49980.74425647727	49996.82260257941	0
49971.55135378028	49993.170189732235	0
49964.134354578964	50010.02551413979	0
50012.74411197212	50007.99878332312	0
49990.74377587022	49973.90298912179	0
49985.28964060534	50013.18698399553	0
50002.94614847365	50024.81554806511	0
50018.25121765347	50010.052068038465	0
49989.67279102292	50031.185116729364	0
50024.78778113604	50000.02968615381	0
49957.10144021539	50006.30757505217	0
50004.91798427541	50013.10522473025	0
49997.73721727142	50000.206776466686	0
49987.073785197594	49981.08982656079	0
49968.0433233723	50010.0828608519	0
50012.324460548836	49995.737823114214	0
49973.49292689296	50018.279391364136	0
49987.24555378543	50029.79294837929	0
49998.130607358624	49976.53703077404	0
50007.75675174732	49991.20943177642	0
49995.458395374444	49999.14344184725	0
50010.742096311136	49993.331644497855	0
49985.84573346792	49985.809309381766	0
50000.266877230206	50025.833258622944	0
50015.02347028834	50012.069686554314	0
49999.98576549963	50017.1888278349	0
49994.20623659825	50009.09252126425	0
50002.60633630994	50028.573161161155	0
49983.685760399516	49994.434229655286	0
49997.98413692526	49973.09937067709	0
50010.56374303187	50009.418935307316	0
50010.08479905599	50015.411645682536	0
49981.765431604974	50026.49109198164	0
50008.58410835759	49981.64823307443	0
49984.49931009959	50029.64027167754	0
50007.61917516849	50005.81807298415	0
49954.76580966707	50007.702943843884	0
49998.27241309566	49978.57915551045	0
50022.54566981191	49987.258173264716	0
50005.091519311456	50006.0974021464	0
50033.204334621514	50008.87278491397	0
49975.961106071736	50033.7681879828	0
50008.89909742184	50018.638205887495	0
50013.46930471949	49988.41976209015	0
50015.209385585105	50013.91423486294	0
50022.0337844933	49980.9584175392	0
49989.67638337026	50018.303126039296	0
50025.83946226305	49991.62136154643	0
50020.63370337653	50014.81552965945	0
50007.67840103903	49995.493720252845	0
49968.685987238656	50012.365807529546	0
50010.842442392815	49988.60160661161	0
49997.47090266504	49980.29339993033	0
50004.396483059856	50025.24208841518	2
50006.73060767211	50017.88058185842	2
50002.31732873022	50027.52903126129	2
49993.00956495424	50023.61276420882	2
50004.53494025743	50006.11709364312	2
49996.95046358054	50030.33288715007	2
49999.78630111785	50008.553547578726	2
49992.14991158512	50013.20064831735	2
49993.48977229326	50029.6275040825	2
49985.49295259133	50016.286312843855	2
50004.25162959103	50031.22820683632	2
49980.12212229393	50017.84845828415	2
50010.095936461905	50034.48322482548	2
50010.251202170104	50009.98165707667	2
49991.08831510932	50007.05925161076	2
50018.71204882663	50027.165935077915	2
50023.45161891984	50023.17612805219	2
49996.44952257149	50006.67586119488	2
49998.92838404615	50015.59231649706	2
49988.426412116336	50022.528689342376	2
49986.98128088847	50002.46615344184	2
49986.46053913254	50032.46517720751	2
50017.51950520032	50015.009915778435	2
49999.2571331206	50002.627932124975	2
49990.233497511465	50039.53155095854	2
49999.352108566476	50032.8897933524	2
49984.681750357944	49995.96509413702	2
49991.37843137918	50018.82303982566	2
49996.54717274055	50035.40211795438	2
50014.793318399425	50018.60815301266	2
49989.01644506357	50036.57155652887	2
49993.235290470126	49998.61734469576	2
49994.62836996322	50009.63785840948	2
50005.28706487692	50042.789227893474	2
49989.203486234765	50014.394836126696	2
49988.60544338931	50026.22867971421	2
49996.99784551694	50023.84865888653	2
49994.37648425501	50019.709823843776	2
50011.5700516672	50017.897160217915	2
49987.562013006034	49992.18936249144	2
49982.39619898974	50007.74564057397	2
49983.05652509029	50032.02160467716	2
49987.103666594994	50010.80275093351	2
49991.7942946174	50034.75545454543	2
49996.957624663315	50027.08451272176	2
49984.58883103641	50013.17504282522	2
49974.2124217082	49993.66651282517	2
50013.38185531847	50003.85936436658	2
50027.36910582125	50010.40401900195	2
49980.87652060542	50004.11026024131	2
49993.041815523	50037.508504495476	2
49983.48989849554	50038.731221428185	2
50007.53467728846	50007.43899498596	2
49990.219638784016	50001.3977473155	2
49974.85186495953	50036.529400918815	2
49986.07198247561	50029.1871981544	2
50015.25160897422	50011.92319869074	2
49974.36153822399	50017.28412063658	2
49995.87546863781	49996.388933812486	2
49966.36155466202	50014.14242362058	2
49986.40299369741	50007.884149171834	2
50003.592653973654	50011.77936641366	2
50029.0584913433	50024.55675565553	2
49965.99483497615	50038.80551536162	2
50020.11562919672	50034.02496600964	2
49980.369805818606	50013.346840964325	2
49982.792873119026	50025.16589990779	2
49987.60725110012	50019.18574530789	2
49991.77694476446	50045.564404711135	2
50020.06916453667	50030.04371413597	2
50005.07994137748	50014.8311192309	2
49971.56730585242	50016.042952843076	2
49980.65448686935	50035.607034560875	2
50000.887245742335	50018.3470967216	2
49970.78959620818	49998.73990529708	2
49970.04298409878	50008.82202004722	2
49967.49189791088	50000.98293485678	2
49999.52530034689	50047.208552948716	2
49993.39188921955	50042.75373201734	2
49999.18120522033	49995.8890144504	2
50014.18513979855	50026.709515797935	2
50008.619621756436	50026.65501862568	2
49980.41048200765	49996.14190739125	2
49994.70177513208	49989.76566051469	2
50001.98585732585	49997.03260452488	2
49976.80506177704	49987.00415217044	2
49979.02990308074	50025.488150510304	2
50010.38734322582	50005.675537271985	2
49999.488025186125	50042.49174274047	2
49976.151135611275	50046.25750070505	2
49978.65358134041	50040.95369868103	2
50009.060897548086	49991.23386527546	2
50005.875893644035	50034.55718980436	2
49992.567299843286	50049.06383757109	2
50029.61349276873	50017.12289808919	2
49994.17723218883	50004.043434918174	2
50016.23752105718	50007.59252759014	2
50006.66385133311	50003.92080954473	2
49981.42670947112	50044.30748157604	2
49965.471074173845	49994.34721291375	2
49968.17665441074	49988.29126458186	2
49957.39372404027	50031.92360097441	2
49977.19887145651	50030.673087207644	2
49976.54818076026	50001.644307988376	2
49983.92734421074	50035.55026524527	2
50006.45858123072	50047.83681126239	2
49954.28560857215	50034.62717065437	2
50002.05513407483	49982.340001207966	2
50012.75461912534	49980.40557104328	2
49988.65240415095	50052.117850017916	2
50008.63590817075	50037.19896447736	2
50037.38140044335	50016.83363374288	2
50002.683908813546	50021.87613410513	2
50005.30219539663	50050.765355826145	2
49961.70825455999	49991.88375678731	2
50016.25703939073	50037.64065514281	2
50017.7729899331	50040.87680266236	2
49974.04411530869	49997.4085343331	2
49997.16124347117	50052.47867362086	2
50005.33656221698	50038.46406004428	2
50012.81254530545	50053.593381372164	2
49997.26074315963	50038.488906878134	2
49996.06606277826	50000.85762115206	2
49993.04645086536	50055.248423839585	2
49973.74302320643	50041.0618115228	2
50019.83021931988	50018.24362952765	2
50026.10287781228	50007.07178054767	2
49995.511590528266	50016.6813976054	2
50014.946052179585	50030.0152460055	2
49995.74279378296	50046.602886918605	2
50034.33067060214	50012.366307739765	2
49971.273197646435	50036.25170790896	2
50020.67235441979	50021.99299621586	2
49975.54171769194	49990.20096276608	2
50003.24631491778	49977.56458021257	2
50021.99568436856	50002.1424493077	2
49968.868553683234	50020.66192916548	2
49972.26659581219	50002.638868636815	2
50031.954400100614	50020.86096557965	2
49995.87211982638	49983.11586294756	2
49986.855993949124	50047.20651047307	2
50016.45034639804	50003.86554203171	2
50030.94420326257	50011.65148670943	2
50007.73951483777	49999.50642598743	2
50025.875991884444	50013.11043550082	2
50001.92104586405	50059.05903596739	2
49980.80554860997	50029.03735008267	2
50015.832778111246	50000.017066075474	2
50011.02042901	50043.04050041361	2
50027.81274595882	49999.69548095961	2
50025.15804713464	50019.168486142786	2
50009.27497337727	50056.03160007104	2
50022.63534211343	49978.6909706167	2
50019.62559571591	49994.87622417107	2
49966.8753937416	50035.08753140757	2
50004.956799267406	50063.80112438776	2
50038.671195197276	50021.497583104145	2
49976.50109146687	50005.380628037026	2
49963.75956395195	50010.86798086831	2
49974.03602822658	50050.431077455454	2
49968.22343094427	50054.17218779727	2
49964.663152720364	49983.37135070265	2
49969.542249000115	50062.100961405136	2
49959.91683672836	50019.87039193671	2
49975.392132003086	50020.91991777627	2
50019.93971414449	50047.23037417585	2
49978.62690792469	49998.79478214668	2
50022.87729430225	49974.468016490035	2
50040.633567717385	50007.44843683307	2
49960.20527740198	50062.07780272879	2
50034.68134818261	50006.886772192796	2
50010.7754008371	49986.17353569535	2
50005.47988351095	50057.29946332658	2
49968.80303203098	49979.11667475742	2
50027.43984666823	49994.559658363636	2
50019.300445434856	49976.21092851759	2
50009.8846058876	49974.44375973994	2
50000.521363382526	50050.855649730154	2
49962.87682805472	50064.38125576955	2
50014.88337178488	50043.73188732687	2
49982.772839596626	49988.493342674024	2
50016.14047678327	49977.576092403346	2
49982.870563539655	49983.28122045224	2
50011.924959964614	49994.108012735815	2
50003.173547200044	50053.80620006211	2
50022.413385140586	49992.71432609949	2
49987.44177986177	50042.88458181303	2
50000.44877639564	50036.21370457994	2
50017.93169356033	50023.45478524974	2
50016.88392385503	50054.39173092779	2
50014.52466572826	49974.60083823618	2
49963.12044434477	50037.755025145205	2
50029.43188739895	49989.48470832071	2
50016.57735669464	49991.16393360492	2
49969.42237895257	50038.783370856254	2
49982.55452681144	50021.47209573041	2
50027.47541743473	49986.58696033473	2
49951.113734184786	50038.08032704491	2
49976.83638256687	49974.39607650545	2
49987.631046848786	49999.04263503358	2
49987.830877396445	50056.32007388879	2
50038.46251811421	49991.14171139094	2
49979.17961339319	50058.76098291861	2
49963.12760425568	50069.94207327409	2
50025.835806197974	49981.692411675554	2
50032.03521702586	49997.91490220168	2
49947.73516039625	50036.299702303484	2
49961.721334024034	49987.724667119415	2
49998.8034630277	50020.89470418842	2
50048.52673783122	49995.86558451074	2
49961.22107259406	49981.26934153818	2
49962.2715211597	49997.143683598486	2
49984.07881682902	50055.39538951217	2
50053.55022285028	49997.129811287945	2
50028.89187833623	50040.01523878971	2
49952.91262895113	49992.15896690279	2
49970.750778478796	49993.26922432934	2
49968.93612073075	50057.77394697553	2
50006.87012782987	49964.88029850149	2
49973.070999525386	50033.46030610071	2
49984.72694088393	50004.770678096946	2
50016.7721002323	49987.687733023355	2
49957.321773416916	50017.26699627976	2
50022.0649432298	50010.00730593746	2
50022.403329771594	50038.98121882716	2
50011.6815466688	49970.65775386515	2
50007.67331480304	49985.7344332639	2
50011.84602473341	50021.497932950064	2
50011.89349433566	49960.41179466563	2
49996.60205285193	50011.955386536996	2
50052.274901938916	50000.130879380275	2
49970.390722927455	50049.775426364366	2
50040.9727986549	50024.1790310284	2
50001.784755441935	49988.3794054856	2
49972.486248915935	49978.123142297605	2
49964.9877335525	50066.669706677974	2
50001.29465758428	49968.01838043844	2
50032.86159862342	49990.826460941404	2
50015.90280453813	49959.20399395165	2
49983.30026577241	49999.31354794623	2
49965.70879508371	50027.64142976444	2
49951.62751168252	49998.09441673228	2
49961.10183553813	50080.818145540965	2
50013.33296894358	50048.28630937215	2
50014.715594798	49964.82694329614	2
49982.581375776754	49992.25593693793	2
49970.911763584416	49989.541468334726	2
50007.12208614062	50022.42784739355	2
50028.827973056075	50005.437513803845	2
49968.09938327339	50046.02836918535	2
49977.00268506604	49995.04676499402	2
49975.099778264164	50014.0449566145	2
50008.014392477126	49981.071555233735	2
50019.37444752452	50012.17444979401	2
49997.47926450344	49980.48746711583	2
50000.30158704606	50065.196588988285	2
49962.01304469278	50005.115950917694	2
50025.28298675082	50027.67889875833	2
50002.7499154425	50033.880110004386	2
49964.64116820319	50077.238804768516	2
50040.09813119643	49994.79327104445	2
50039.230567905135	50032.59549221651	2
49960.74953282174	50032.25218745459	2
50034.94856346091	50000.5025754515	2
50035.17524396262	50025.08025496895	2
50020.768563506586	50059.00656817061	2
49963.50857870958	50052.295631765475	2
50045.59010754652	50016.3320401884	2
49960.469908727646	50045.80629414281	2
49959.05014028492	50073.24254609777	2
49999.15971235539	50061.68678225517	2
50018.25958717497	49980.509458533896	2
50028.53294602031	50030.49099380791	2
49961.11956591403	50016.95592630364	2
49958.505024567596	50000.59045444726	2
49959.39455536543	50012.44244998595	2
49993.42171180457	50060.136827771355	2
49954.02346929237	50066.143388202414	2
49993.93200222009	50051.75775537736	2
49947.59223419072	50023.444757377074	2
50015.53143579902	50065.80557537908	2
50042.52929484119	50027.498241095745	2
50011.33612764395	49999.976838184906	2
50008.39406724277	50041.437668220846	2
50008.25117762854	50014.67383041351	2
50061.606404766906	49989.597922925605	2
49951.280859766186	50021.74878412086	2
49964.40292740068	50022.41642681307	2
49975.38356114439	49979.64661294542	2
50018.70058028126	50064.5060164897	2
50037.02745191031	50036.84803539432	2
49960.86706158357	50025.56834456771	2
49951.04141811031	50026.84114625402	2
50054.983143478676	49979.698932064326	2
49986.15790064434	50062.768879162955	2
49959.6798431386	49985.50820850557	2
50036.27347751424	49988.99184570565	2
49969.65404731344	49982.12714421798	2
49980.657626590044	50048.48482956767	2
50002.81478889679	50001.46408480403	2
49976.23847171308	50010.86297897212	2
50041.749593536515	50017.171775063456	2
49971.513284450906	50029.92586167273	2
50011.45350455985	49957.113112825966	2
50005.45901694252	49958.97741055644	2
50012.27460596801	50060.156999250845	2
50046.47840695681	50011.49975817574	2
49965.94252732249	50017.42181670513	2
50000.290570914614	49976.50658086866	2
50023.27550823474	50063.6842138529	2
49987.833322600214	50070.13534238127	2
50037.61817994828	50011.444144228604	2
50031.67590089375	50031.563382867505	2
50033.25345166194	50003.11212506339	2
49998.111994085295	49991.718753831185	2
49968.4532874684	50004.8950842715	2
50046.397263904415	49980.639347515105	2
49978.33645707677	50062.61268529155	2
49968.10159479113	49996.1459269142	2
50013.14823881966	49988.21273249295	2
49989.3715641125	49973.56272000587	2
50041.76768990479	49991.730134600824	2
50034.73800673871	50032.557032741766	2
50031.295908337655	50064.24789544749	2
50005.20104976848	50060.580762354	2
50035.46582381107	50042.58937758861	2
50020.53363019964	50055.57344098393	2
50019.21557351423	50006.90980496735	2
49962.74813665581	50040.83441928441	2
49970.39114277583	50012.84091835826	2
49979.40515637062	49988.7454961098	2
50025.77639925018	50033.856736801215	2
49983.43912164235	50018.56453392301	2
49950.09836429467	50043.246478356516	2
50011.202231016374	50030.54877863915	2
50019.49186360117	50043.494094652415	2
49977.657416362075	50056.12513389631	2
50050.959169577654	50009.08598247256	2
49989.292149923036	50063.42599095327	2
50006.61022428318	49947.73128303214	2
49967.65589373968	50089.78566750158	2
50028.32980875954	50048.40992673638	2
50009.68223216964	49978.21003953967	2
50048.48013446325	49988.906318390276	2
50066.10737387902	49976.825955874265	2
50044.88112079647	50022.42172409751	2
50061.96220458516	50012.09574488832	2
49973.18733753822	49981.91785195565	2
49998.527122030646	50057.21428408968	2
49955.9179103905	50061.02345420486	2
49952.16334549913	50001.346654558256	2
50013.13810737871	49996.949469112704	2
49965.70838739539	49973.75618729792	2
49970.62926509676	49971.58917204391	2
49955.3342976611	50057.4317962139	2
50048.343135941206	50019.8488424308	2
50047.510199623895	50005.96746360569	2
50033.92018352378	50036.29250037464	2
50034.65859390732	50018.77270804494	2
49964.384562025574	50000.445518145665	2
49949.093476552	50031.19620539602	2
50022.50014553519	50013.6505390424	2
50001.35399816248	49992.459711137446	2
49981.09459051102	49969.25534587238	2
49948.58010994897	50072.39523276921	2
49957.35258184447	50021.86139953002	2
49973.9303718268	50061.23822213072	2
50049.256288145945	50003.3333230663	2
50007.6952133963	49968.607423402485	2
49988.206390267966	50060.16656646656	2
49984.30206944468	50052.219881507684	2
49994.1127270337	50066.05457963583	2
50059.4919681052	49986.6625328029	2
49989.59087663661	50031.81029449448	2
49979.54031343969	50009.50897245892	2
49957.12044201896	50044.33753042816	2
50023.711293750646	49996.51085061211	2
49973.33482150698	50025.38449106277	2
50033.26206600851	50016.07893510613	2
49964.256445573854	50047.080093386314	2
49940.553393996575	50037.174870648494	2
49966.337094152674	50007.89493069772	2
50024.020820214806	50041.9738954862	2
49958.18787680532	50051.191142256685	2
49985.34496397944	50023.085343204846	2
50009.81721330152	49963.718927851485	2
49991.75945356286	49992.61659439597	2
50005.89285252904	49991.651177579166	2
49975.56507382752	50071.7038414969	2
49994.887214085466	50069.70363841388	2
49950.72467551306	49994.99914319072	2
49956.37199276885	50025.408352423925	2
49965.47621373417	49986.62626733809	2
49973.72792363857	50065.60612209007	2
49963.222016860775	50091.290630196214	2
49994.47086698155	49985.91186884119	2
50005.37075789001	49962.21894690096	2
50042.3525972433	50004.212374503375	2
50021.12343963225	50050.570221467424	2
50058.68980304456	50001.43818149922	2
49944.44020683443	50024.2908673452	2
50000.94580052724	49942.664730782686	2
49957.40666530965	50038.390755849505	2
49957.562945118596	50086.26944647692	2
50002.50015887454	50068.71582270544	2
50052.783351199294	50023.16277397589	2
50057.63116110713	50004.54551981637	2
50029.22927536806	50043.31196597592	2
49994.31331972063	49978.2521451249	2
50031.93060925975	50038.82023264466	2
49954.96909777843	49979.546480983605	2
49946.145162371446	50007.11522536944	2
50042.69144925903	49975.79010775128	2
50055.1776184457	50013.43356388834	2
50036.800695394835	50004.07441825365	2
50056.53440691726	50009.257150805875	2
49950.716685359184	50010.312938799565	2
50000.95942666399	49934.79381602232	2
50040.15566421872	49999.71710485282	2
50002.90255888558	49964.42480568858	2
49968.11643098305	49984.975865644265	2
50044.472390022434	50000.83151813233	2
50011.931529725014	49947.17660594313	2
49955.986931299056	50082.30108548003	2
49984.38214815676	49976.972418437945	2
49978.959862220596	50073.96950003444	2
50039.51257938034	49975.35965952446	2
49941.453421029575	49996.882341351484	2
49947.17920869146	50001.71508589794	2
50009.261311388545	49996.60813134121	2
49952.18288898389	50017.23492065371	2
50044.145609589475	49988.304420374254	2
50062.192912175065	50002.547452503895	2
49952.467464467	49969.19278165181	2
49946.96501341576	50028.24645125838	2
50031.89134006784	50052.49648634514	2
49957.99610589181	49975.95995401651	2
49972.16858636198	50058.78017292533	2
50045.407359935554	49996.30453671377	2
50039.087828475414	49980.200379578746	2
50070.82575687321	49970.23074968107	2
49994.2065327218	49973.423225739156	2
50009.43166182503	50047.1647275469	2
49986.624813413444	49983.52831680068	2
49980.353552842476	49977.00035408307	2
49951.22535946255	49986.51728464272	2
50015.16505606503	50051.36707614928	2
50012.78644848141	50068.01885934843	2
50014.59494656504	50034.72306204143	2
49944.78277959679	50039.067965063616	2
50065.33002991979	49999.625342364794	2
49978.00929831716	50052.7380825468	2
50015.59411092907	49984.780264640765	2
49933.144387415385	50033.02407982343	2
49947.61462244299	49995.432430643836	2
49971.354610006405	49968.04662834845	2
50054.17416819733	49990.189162467126	2
49996.09929020382	50073.60750556087	2
49969.43791807347	50068.01941261259	2
50004.61925939715	49924.94115319305	2
50029.216422960235	49966.496330956914	2
50033.10244502817	49987.24445351648	2
50009.63081671334	50066.720096495446	2
50030.77600704525	49977.97221598082	2
50032.5547898334	49967.90761358407	2
50047.96493051929	49985.91000205272	2
49994.305674219475	49964.85766405075	2
49958.833089150336	50054.24077381355	2
50019.794369136	49954.51241355169	2
49979.44844182711	49991.99432843909	2
50008.28577420324	50060.6936746004	2
49960.45379421825	50058.68006903809	2
49969.8511354193	50033.31764069283	2
49957.25632573575	50090.11846197599	2
50063.1166627317	50008.34495876848	2
49984.14409046713	50069.74133262196	2
49959.971354942834	49970.82702265013	2
49960.63733065221	50008.396932549076	2
49950.29106215255	50057.99195841229	2
49960.687287947185	49960.94911184629	2
49947.72468806729	49990.63517978894	2
49939.71541505346	50006.37093280409	2
49946.79605089849	50043.045121463	2
49948.82063383867	50076.314928913176	2
50025.85732807836	49960.362185986174	2
50020.96052694356	49959.54429739139	2
50034.55202628026	49970.77080687684	2
50023.56847060163	50048.81688300212	2
49947.79085258155	49974.015262395915	2
49972.034730086154	50005.825803180924	2
50016.274410577265	49952.09028218419	2
49987.28246672884	49978.096877055264	2
49957.514497927164	49990.072480058094	2
49946.12772414071	50015.00777046477	2
49995.572338055375	50057.873988705935	2
49970.126348345104	49962.73907208765	2
49945.96473434004	49982.90023530525	2
49968.89670949965	50025.93159131828	2
49960.138398852636	50042.46744105588	2
50012.78657711911	50013.97559516459	2
