# Supplementary material for: Abundant Topological Outliers in Social Media Data and Their Effect on Spatial Analysis
Source: PLoS One. 2016 Sep 9;11(9):e0162360. doi: 10.1371/journal.pone.0162360 (PMC5017681; doi:10.1371/journal.pone.0162360)
Supplement: S6 Dataset — See the respective attached file. (ZIP) [file pone.0162360.s006.zip › S6_overlap_swl/clust_30_39.csv]

50000.0	50000.0	0
50001.1199382742	50005.597232803535	0
50010.474073703306	50004.538835650805	0
49992.59330351276	50005.30010366702	0
49998.97978393994	50002.81568248988	0
49995.94433854478	50000.283501054924	0
49992.110046690934	49994.960676135706	0
50001.69172750674	49994.57444040063	0
50004.089583240035	50002.88217446919	0
49995.22015105517	50008.609882115925	0
50002.55073404207	49993.56360799795	0
49986.072168127575	49997.04184594443	0
50003.188169777386	50009.9058963167	0
50012.27525783438	49992.819765352564	0
50012.262513774476	49989.354148040744	0
49998.02118867848	50008.80627001903	0
49993.557594313854	50006.23561640466	0
49997.38944128892	50001.35532493175	0
49993.74842547102	50014.75506549149	0
49998.23968503435	50005.27065217079	0
50003.22125142318	50000.026961999516	0
50002.66845612155	50016.014489106456	0
49996.2912684585	50003.40999236742	0
49993.86713806728	50000.48736039716	0
50002.18471612465	50002.01162544507	0
49992.171524388265	50006.56961401369	0
50009.77186363497	49998.33913800016	0
49990.12856972812	50008.3087286591	0
49992.75834275438	49999.61132553548	0
50000.612712480484	49996.66863853376	0
49996.93869881451	50007.42426954709	0
49990.9573124268	49998.74455680348	0
49995.12813021465	50012.34964490406	0
49987.132816399535	50000.77841298042	0
49995.04622939411	50001.254507425205	0
49996.3518189633	49998.69148218202	0
49994.72286757851	50006.43666481398	0
50004.991603808936	50007.81247139701	0
49998.28891676479	49997.763041664824	0
50002.11006087792	50008.18226655358	0
49997.144179930016	49989.940910198144	0
49990.216027359624	50003.557911732714	0
50004.8382996796	49999.67581012021	0
50009.729321556355	49988.228197133496	0
50000.199954210955	50007.84356371471	0
49984.868450241316	50001.72764928467	0
50005.25378396498	49991.44544110929	0
50012.19437814406	50000.390381149926	0
49988.04893344996	49995.904611826896	0
50000.97171294396	50001.87618615546	0
50003.16859701153	50001.34186794273	0
49996.8205400242	50002.39747857786	0
50016.35653848915	49987.25542234889	0
50006.096174901984	50010.23095889712	0
49993.33550236973	49997.9139297533	0
50011.19002934476	50002.36431250059	0
49998.45984931102	50006.65695684455	0
50019.87468519033	49983.95720550682	0
50006.448840401084	49997.32346873195	0
50003.483634122094	50006.1099987375	0
50000.35234659256	50010.71421082459	0
50020.92058148781	49993.51767071989	0
50008.47578298118	49985.24545972329	0
50012.97116378821	49991.6961769247	0
49993.74796506671	49992.427417029416	0
49991.82516773376	49992.694590956104	0
50010.8124938929	49998.028114249224	0
49987.955751149355	49997.770027754355	0
49991.724628069634	50000.06228921305	0
49995.80643166333	50013.468969971	0
49993.380375235734	50016.55980591119	0
49991.201634813246	50005.408821551166	0
50004.525946402624	49989.78947725459	0
50007.720378466904	50000.492135651875	0
49992.7685793167	50011.0280228053	0
49987.159758849266	49996.84261681274	0
50014.02574978567	49996.18798372425	0
49984.32643570934	50004.57184983245	0
50019.639648138225	49988.9067237791	0
49989.4997473447	50007.36039035869	0
50013.91997383251	50009.37214947754	0
50004.58622819102	49995.15801530333	0
50005.85271576996	49989.50522008991	0
50015.47921159886	50003.75857515637	0
49996.39937650525	49993.39036016212	0
50001.0647897504	50004.010292953724	0
49986.027487069885	50006.27634010284	0
49987.260876982415	49991.042278530156	0
49999.78395213294	50006.223143715055	0
50005.5951472911	50002.242531785334	0
49994.95863623795	49990.98932230843	0
49995.970214808425	50011.21575680999	0
49998.74724789229	50000.301414385256	0
49995.76262299148	50005.347803119126	0
49985.78393825049	50003.32292956534	0
50007.42877995727	50004.03245223129	0
49992.96622310832	50014.11763760789	0
49994.55499953395	50010.948281901576	0
49983.915535437955	49992.4110437863	0
50008.8660950074	49978.749708719544	0
50013.7990956949	50003.00902758653	0
50008.5066603574	49980.605440097264	0
49999.61536353447	50001.38011543159	0
49999.92720012225	49999.00146537139	0
49984.44548889699	49998.69683486348	0
50002.482884739184	50003.040579738794	0
50016.024045681486	49994.94398923562	0
50003.36648616504	50004.322037109174	0
49988.738161772046	50017.689027507506	0
50003.539439997585	50008.933367662175	0
49994.49256234436	50019.33132076997	0
50005.85319903553	50016.693436037065	0
50002.48134869301	50006.34512799061	0
49993.523880528526	49996.86229670025	0
49988.034997579	50012.957727244124	0
50020.71389257763	49981.778924319464	0
49995.38804044498	49997.158702901135	0
50013.95022191785	49997.89115681875	0
49984.13772326518	49991.42872524563	0
50003.58552550782	50019.3121430576	0
49989.91037830248	49997.47012205967	0
50012.09890688885	50009.91283746573	0
49998.36748406831	49993.20199538089	0
49989.127843465685	49996.61911019781	0
49982.65034680979	49999.834836403585	0
49996.56500742211	49994.747294359564	0
49985.379552577164	50000.53127187064	0
50017.09675845898	49993.71089669888	0
50021.41356700267	50010.70370059395	0
49982.40342955259	49994.328994020594	0
50016.4869019828	49980.40359262994	0
50023.71775476843	50012.20330780786	0
50005.64968115003	49995.160253301765	0
49973.871359122015	49999.93485576274	0
49991.04769969644	50018.64712142673	0
49999.68945811258	49989.69377801033	0
50024.16967004485	49998.373773470084	0
50002.22080701014	49996.583511445446	0
49981.3376436746	49994.9974062802	0
49984.137410919924	50006.137292454296	0
49996.130313645284	50019.87582555533	0
49984.51107861298	49990.24442534623	0
50006.568329781825	49987.41605597233	0
50001.265128160514	50015.41691763768	0
49994.71701353506	50015.249262662495	0
49984.049094679925	50002.930402503676	0
50007.33751108774	49981.8758819164	0
49990.53033617756	50001.14600459991	0
50016.78128835845	49973.40706114249	0
49993.95433979805	49991.08775145235	0
50020.50775026029	49998.11343636441	0
50000.36685129092	49992.305125517465	0
50025.412902998294	49985.28219532157	0
50011.811277040055	50005.8423952594	0
50005.650122642444	50018.556061829826	0
50000.10513937223	50004.37368352619	0
49997.312147224504	49999.09697793524	0
50007.98935284791	49996.53957427053	0
50002.08677570072	50010.85949233453	0
49986.699023909634	49994.97925279905	0
49985.61698965447	49991.72042149556	0
49982.103822344194	50003.015963724676	0
50017.46227211739	50006.10305446117	0
49995.381477958945	50002.40666228191	0
50011.97582092875	49999.282779231835	0
50008.063404920314	50009.83952207464	0
50013.46450656	49984.93900585626	0
49991.29771770397	50013.528169385616	0
49990.72512365944	50014.788818904555	0
49988.34248722313	50003.84700004693	0
49978.86050890926	50004.459502539525	0
49992.91864707092	50012.72445101887	0
50001.84787568867	49990.60674350676	0
50004.63839490317	50017.67334490595	0
49985.1248169725	50007.29216522827	0
49993.17341765991	49987.23628058628	0
49993.857411968136	50017.57636704799	0
50019.0152945883	49986.98070871417	0
49998.41475540304	49991.03758824367	0
49972.09249794468	50008.2640976498	0
49993.10918587191	50001.86801828644	0
49993.00955253663	50003.3707764521	0
49984.194173076576	50018.57796040268	0
49988.37111772968	49985.660734294215	0
50001.68402032854	50019.222658424515	0
50001.185520989595	50017.05278349851	0
49989.66815837991	49993.68744920904	0
50004.177711652395	49985.70662376911	0
50018.82869206279	49999.52190675685	0
49985.443533641	49996.21552947299	0
50016.38826833475	50012.74464866587	0
50017.914900136435	49980.502944041815	0
50014.39181755627	50017.85709331672	0
50018.95202462218	49985.56744633257	0
49997.36448100937	50005.91903864351	0
50018.96796534248	50005.16627708392	0
50011.90539425546	49988.111134330444	0
49996.546614288876	49996.795399916264	0
49963.08142993959	50006.26759739082	0
50008.2356600962	50002.43606836597	0
49998.63921899667	49988.79814231758	0
50005.75242938296	50004.17089970687	0
49998.376769049384	50010.6689754653	0
50008.42442695799	49998.31820524386	0
50004.508050526805	49983.47349690265	0
49987.17050041002	49988.9025554235	0
50009.18109265108	49992.22014886556	0
50004.879056196725	49986.61034885251	0
50014.915422483675	49977.07720187199	0
49990.130907603474	50004.80258105486	0
49984.6703277626	49988.74133172314	0
50007.52672577151	50012.93686597503	0
50003.49650970437	50012.38108186982	0
49989.06725250327	50015.3378129636	0
50024.98456411381	50006.06013812308	0
49991.80368593366	49990.462414806636	0
50000.77352016364	49989.79042744623	0
49988.90719015552	50002.71719901248	0
49984.039032220186	49996.676878046324	0
50012.847622088455	49998.36249454505	0
50006.350126348494	49990.98155319997	0
49991.05034624591	50004.198767952716	0
50011.88431427771	50008.83624177822	0
49985.19374747098	50005.49928007464	0
49984.81310954273	50026.06287728749	0
50006.21977860447	50012.16129787784	0
49986.47489642977	49999.4317940804	0
49980.36605421916	50000.95789397295	0
49994.234345594574	49999.2532348494	0
49987.04825099607	50001.832824486286	0
49991.43071227722	49984.226381594905	0
50000.695373251256	50020.70674782014	0
49977.13180553174	50003.37505285267	0
49988.62903234035	50005.177123215675	0
49979.89567759436	50002.4937618266	0
50008.01262186424	49983.679359629714	0
50030.579860834	49998.08369322793	0
50003.089884360816	49981.16884909539	0
50024.37014218025	49982.08487044395	0
49983.90656666351	50026.928564756556	0
49964.314383131496	50014.1377602163	0
49993.20228802501	50009.89883245395	0
49988.35846928065	49994.74515624361	0
49974.56068759045	50004.79214296714	0
50014.41609705478	49979.75520468273	0
49991.174539429005	50006.969037631694	0
49989.155636819094	50000.54506709529	0
49982.544533415894	50024.606837722065	0
49994.92587873124	49988.20647099332	0
49991.308890379405	50009.11640038469	0
50011.281064215545	49984.921503686244	0
49989.75789397745	49987.457219427255	0
50008.221414162435	50012.20209665073	0
50013.621088465676	49978.83287026756	0
49985.19186980337	49992.980264506536	0
49992.32125134785	49989.032611767434	0
50014.674771463535	49999.908761826504	0
49997.68841019571	49983.69681048847	0
50015.382964093515	49974.88611401902	0
49974.646961190396	49999.20360856275	0
49993.622733056916	50004.394124466075	0
49996.18215660206	49990.57420118714	0
49990.531939051354	50002.542578106964	0
49995.628193938675	49992.49588250879	0
50021.47129342551	49969.80051040332	0
49963.43332412238	50009.15111641512	0
50005.631109868045	49981.978888305464	0
50016.42316313038	50001.98515059546	0
49980.96052567742	50020.686115295306	0
50014.72496783221	49986.0471516237	0
49983.5417594323	49995.75678905932	0
49993.07010199822	50029.18300593349	0
49997.88200827209	49991.896996510884	0
49982.946899317554	50009.619161594186	0
50002.15424062545	50000.4773237086	0
49991.00394052615	49996.04070296146	0
50031.56106314288	50012.96897761344	0
50026.88381878394	49996.47826587183	0
49984.03994023804	49986.15198562376	0
49987.28963664043	50020.60062188324	0
50013.90791418998	50004.26976645357	0
49983.08076631143	49991.201045514004	0
50022.11073926888	49967.124204367305	0
50010.73215520759	49996.40090077004	0
49996.054670956706	50006.56227185395	0
49995.70387124523	49986.98770630229	0
50007.941107878476	50018.039088252415	0
50002.0192275201	49982.59943772668	0
49992.05158923507	50010.26029829259	0
50027.93304776287	50005.78420573993	0
49982.89182072447	49989.6455582383	0
49998.64668225386	50018.43203433023	0
50013.62737578455	49989.94661316443	0
49993.08509566163	49988.31637596258	0
49989.81805414489	49991.931824775784	0
49997.76086401288	49987.90124568716	0
49988.69996163046	50009.713207319626	0
49985.80025773397	50018.196075051266	0
49984.54357744596	49987.1594216123	0
50006.59958761954	49972.297102456854	0
49984.82793631655	50022.262719026876	0
50009.686765035396	50012.49651623412	0
50005.67540109913	49998.77026419197	0
49998.76553220897	50009.60097154551	0
49991.720902063105	50001.874151299206	0
49995.344981691764	50003.769781086085	0
50000.779533303816	50006.55995037668	0
50003.69493811055	49982.743629087825	0
50002.270752389726	49997.78815897597	0
50027.570700147895	49993.28160735885	0
49976.52404899746	49992.70823713537	0
49998.92765844171	49982.472509075604	0
49994.93953583841	49994.87526102259	0
50009.450371016355	49984.56460257237	0
49988.154083484755	49999.52040214659	0
49999.394387052766	50014.98009375397	0
49978.547517703526	50000.09883902086	0
49977.2653315401	50000.844206454574	0
49998.90667228046	50008.20905964552	0
49991.6637407009	49985.60237193076	0
49996.812852085255	49991.85268425626	0
50010.361860965386	50000.785222744336	0
50015.982394048064	50025.712936463955	0
49980.52196003663	49992.07084033371	0
50031.62064003572	50018.88854821377	0
50008.9961750777	49996.41672377975	0
49987.61931332246	50006.2850009189	0
49976.108964526924	49990.178279804175	0
50023.926871643285	49997.28176746767	0
50019.938527361184	49994.309713364564	0
50000.35731265099	50002.84047830652	0
49993.60333916049	50007.42141270693	0
50023.25337906322	49995.00581889214	0
50002.075911878404	50005.261111667336	0
49991.96428640682	50014.48773082656	0
49985.479854508725	50004.39257273865	0
49980.523275281885	50010.645308643936	0
50001.43088150619	49983.63567861773	0
50010.12290986445	50002.12243553688	0
49967.36856159413	50003.35500522987	0
50002.53163693798	49987.2817417695	0
49958.51475070698	50007.728524315105	0
50011.38108761024	50001.03297300693	0
49981.69861163078	49992.37124347021	0
49989.76191395739	49999.01550114256	0
50010.464523219016	49992.24245972176	0
50026.519101309525	50000.02798517489	0
50012.28382736543	49984.83474359573	0
49989.42265260656	49983.96844532203	0
49984.23840069896	49997.66761618687	0
49985.550927108794	49986.82666453693	0
50021.497478391924	49994.63200883348	0
50019.51522702777	50003.991941070715	0
49997.68469127628	49986.69892490847	0
50017.52555436652	50007.437281765255	0
49996.923835170724	50009.65263753655	0
49980.798506964515	49985.652067432005	0
50017.90091994998	49982.2521155558	0
49990.37161102477	50017.07697390062	0
49988.90511406528	49992.75445658593	0
50017.32112340442	49965.353068070195	0
49991.01257760791	50023.468584741226	0
50025.8875906799	49994.35984820899	0
49986.1918187451	50023.68497230164	0
50013.15743500942	49983.78458207533	0
49992.8456436454	49993.0203413024	0
49979.75815741602	50012.571960582	0
50009.70308924862	49979.83589096704	0
49985.30046070793	50021.08763342582	0
49978.359205601315	50034.878715319064	0
49990.92884580327	50011.163169812375	0
50007.772940196795	50007.064996400484	0
49985.22103137368	50016.08668389368	0
50009.59707490614	49993.95697076497	0
50017.70003800679	50001.97785272779	0
49983.797748258876	50023.64017913821	0
49990.26735697697	50010.258346329596	0
49987.64568629228	49992.33821425586	0
49988.52793226814	49987.91776019862	0
49991.20423086804	50029.989168432476	0
50026.25973034724	50010.5650833099	0
49982.16330270223	49998.10186605435	0
50007.13541309917	50007.95622569247	0
49983.95748989525	50010.98829389653	0
49962.45221143677	50007.2760570099	0
50012.1000044754	49996.95407723872	0
50021.052185858316	49972.64330460891	0
49984.3085518675	50009.58683887556	0
49993.510659247964	49989.892241724825	0
50011.752156646566	50004.78944145074	0
49983.52563494623	50001.75016082405	0
49978.460538100626	49997.75242771528	0
50014.52143088854	49988.22950508876	0
50018.24137458081	49990.739344225905	0
49972.37989154419	50007.14160963748	0
50006.63472878829	49999.431527854525	0
50016.01207628755	50007.56525634756	0
49992.159033924385	49975.903792794095	0
50016.99256930141	49996.1277298885	0
50004.48312201096	50016.53523623439	0
50003.73362658861	50014.7511990841	0
49974.63211839188	49979.516263068035	0
50001.48585664339	49987.945459319424	0
50021.840174437224	49996.55115787979	0
49994.03666699587	50020.72279787452	0
50020.94362840362	50003.47457288229	0
49998.62700416022	50014.24645452575	0
49995.17512210399	50016.79463493951	0
50005.23037043188	50011.73729598273	0
49971.37117085837	49989.47221639413	0
49981.521518297865	49999.23994426472	0
49965.42437354049	50013.05953711824	0
50008.834474853866	50007.65616359565	0
50000.22266364497	49982.341419794524	0
50021.85104569774	50002.35034673412	0
49981.560701735485	49996.23068757506	0
50012.74701363594	49985.80192002436	0
49971.80503375848	49991.85551823733	0
50011.263172707324	50007.67989684717	0
49997.842192490825	49995.525909340686	0
49994.00690011958	50013.24210864979	0
49986.9534427898	50008.40761073288	0
49983.36103802528	50033.88309737791	0
50021.35608252024	49989.69815647043	0
49988.97845850354	49998.21097134659	0
49994.642367226574	49977.56378857998	0
50003.55488727248	50010.91109031009	0
49974.81667358894	50002.99823491594	0
50012.0645759029	50012.10464978939	0
49987.68602979314	50010.93503302086	0
50007.17280957686	49992.3085541642	0
49981.705499678246	50015.11060490018	0
49996.69556881796	50014.109138468055	0
49998.64670998637	49980.67626758387	0
50019.10045114579	49976.023584512244	0
50017.45835616199	49985.36377514416	0
49970.33294685764	50009.780079539814	0
49982.3735722141	50017.46739492288	0
50006.68958436496	49994.526210000105	0
50018.734070250706	49989.80705437178	0
50002.46857216815	49986.06925098604	0
50022.675958277854	49992.05708802764	0
50022.926585169895	50001.64972110677	0
49983.52862677752	50014.963717433006	0
49998.90581301964	49994.84596139951	0
50005.79092528655	50014.775009063815	0
50000.22661360575	49988.81757789523	0
49980.74425647727	49996.82260257941	0
49971.55135378028	49993.170189732235	0
49964.134354578964	50010.02551413979	0
50012.74411197212	50007.99878332312	0
49990.74377587022	49973.90298912179	0
49985.28964060534	50013.18698399553	0
50002.94614847365	50024.81554806511	0
50018.25121765347	50010.052068038465	0
49989.67279102292	50031.185116729364	0
50024.78778113604	50000.02968615381	0
49957.10144021539	50006.30757505217	0
50004.91798427541	50013.10522473025	0
49997.73721727142	50000.206776466686	0
49987.073785197594	49981.08982656079	0
49968.0433233723	50010.0828608519	0
50012.324460548836	49995.737823114214	0
49973.49292689296	50018.279391364136	0
49987.24555378543	50029.79294837929	0
49998.130607358624	49976.53703077404	0
50007.75675174732	49991.20943177642	0
49995.458395374444	49999.14344184725	0
50010.742096311136	49993.331644497855	0
49985.84573346792	49985.809309381766	0
50000.266877230206	50025.833258622944	0
50015.02347028834	50012.069686554314	0
49999.98576549963	50017.1888278349	0
49994.20623659825	50009.09252126425	0
50002.60633630994	50028.573161161155	0
49983.685760399516	49994.434229655286	0
49997.98413692526	49973.09937067709	0
50010.56374303187	50009.418935307316	0
50010.08479905599	50015.411645682536	0
49981.765431604974	50026.49109198164	0
50008.58410835759	49981.64823307443	0
49984.49931009959	50029.64027167754	0
50007.61917516849	50005.81807298415	0
49954.76580966707	50007.702943843884	0
49998.27241309566	49978.57915551045	0
50022.54566981191	49987.258173264716	0
50005.091519311456	50006.0974021464	0
50033.204334621514	50008.87278491397	0
49975.961106071736	50033.7681879828	0
50008.89909742184	50018.638205887495	0
50013.46930471949	49988.41976209015	0
50015.209385585105	50013.91423486294	0
50022.0337844933	49980.9584175392	0
49989.67638337026	50018.303126039296	0
50025.83946226305	49991.62136154643	0
50020.63370337653	50014.81552965945	0
50007.67840103903	49995.493720252845	0
49968.685987238656	50012.365807529546	0
50010.842442392815	49988.60160661161	0
49997.47090266504	49980.29339993033	0
50063.29054055191	50092.736428825374	29
50045.010507960826	50063.096686953206	29
50100.486974974025	50102.77397612023	29
50101.48474102966	50138.84714530637	29
50046.383466787294	50126.50873804983	29
50093.33643006673	50071.51406270267	29
50040.43119064457	50028.08143111942	29
50088.55350137699	50036.08790199557	29
50129.26489671677	50113.35196748904	29
50013.38825701641	50122.11383855076	29
50078.93297084312	50003.433802287655	29
50138.231188477526	50077.6338673062	29
50016.43167331932	50074.70773201182	29
50174.426996450165	50081.92666857377	29
50160.21794185151	50127.79109256899	29
50044.116019461224	50161.168506209106	29
49987.39416614017	50087.73395574174	29
50129.87373920015	50148.746084229846	29
50192.315534096575	50131.555467062026	29
50204.03518681167	50057.54258227971	29
49950.59712625275	50088.899598051925	29
49913.46914892828	50078.31099851569	29
49941.80906339296	50125.669668450166	29
50076.776636783055	50170.735144201135	29
50231.157852090655	50038.23005011106	29
50064.167911090764	49973.81701696221	29
50009.946457831335	50040.294713913616	29
49976.62923370386	50115.85039572825	29
50031.78686202183	49955.756735851304	29
49968.85620160089	50060.12077367528	29
50030.018285788465	49991.92135278713	29
50069.520026890714	49940.110507489415	29
50207.866830066225	50088.37330638633	29
49997.02258298128	50148.61400400445	29
50179.0136523858	50160.181520685255	29
50112.80694023557	50175.223011658774	29
50263.12104619965	50036.77445922076	29
50144.11168693138	50176.722574568135	29
49905.311506183236	50041.56220266783	29
50182.139264306286	50192.67059101048	29
49867.81142205153	50050.78876309221	29
49963.97071373529	50028.05559493525	29
50173.10813832315	50226.37402108266	29
50126.77693422966	50028.5271919354	29
50247.02305308991	50063.71685955961	29
50145.16227229878	50213.229992372224	29
50155.91044514868	50040.24433274239	29
50211.43297810832	50171.50867154811	29
50202.96373962201	50013.056565648	29
50080.91927765233	50205.909935440955	29
49997.54813210563	49973.0593218013	29
50269.247574574394	50086.45763420268	29
49841.29206146812	50074.127492679996	29
50157.389171453484	50008.83067026151	29
50039.31350700023	50199.37026981541	29
50208.59220773514	50228.97836651461	29
49840.39302038097	50025.075093017396	29
50081.03122194712	49912.208122503085	29
49805.80533333098	50007.44865200065	29
49806.74005584896	50041.77979693521	29
50242.24493739076	50005.895735397076	29
50226.74908124993	50253.820606799934	29
49887.01093815908	50015.482375758955	29
50024.1449281616	49922.79489087787	29
50123.462513003615	50238.14232397061	29
49894.81495528553	50102.02398605974	29
50063.50480541758	49885.06193693737	29
49961.14429204852	50162.71223900593	29
49944.815639996144	50194.18970593139	29
50009.56594227213	50182.71897358693	29
50298.403466122836	50038.45023242397	29
49970.8516556985	49992.65169339329	29
49925.723149492434	50019.36704850129	29
50239.834490361376	50100.85916116809	29
49987.98211359788	49910.56490774452	29
50126.35966525913	50268.449290170705	29
50275.762533055335	49998.88763965614	29
50185.878287545595	50254.55727681909	29
50163.95186603355	50275.04777614479	29
50119.181628474325	49999.3898839555	29
50206.711356580425	50280.07864614594	29
49979.51060996149	49947.58317713143	29
49845.77816368878	49991.76522074445	29
49912.553716854854	50190.31288303633	29
49929.264554818365	50225.63867514592	29
49979.15710694601	50197.69338719986	29
49925.15529980785	50161.0826046531	29
49932.937393490814	50054.75110748376	29
50336.95612589611	50033.901004569576	29
49771.24605336403	50003.76698478469	29
50322.18903473856	50005.982304858095	29
50147.84377947536	50309.451574322615	29
49957.39026475559	49916.71607928799	29
50249.57154377123	50179.02717782392	29
49962.87720536719	50225.78692700317	29
50261.36841048057	49967.51749675211	29
50306.46933398573	50097.249583798795	29
50213.8135454595	49985.064292590316	29
50335.581790226985	50120.62009943549	29
50255.973174672166	50231.84716376933	29
49920.983016335296	49989.6178208332	29
50335.124148217525	50079.41179696504	29
49766.658610625724	50035.4218596768	29
50121.9273782774	50337.44233590632	29
50284.43484713911	50253.043490790245	29
50089.646278827066	50325.85613466429	29
50265.01963894074	49935.95490805183	29
49732.91856649943	50029.88619014319	29
50279.2132879904	50193.12139189262	29
50124.59969624896	50371.219393150066	29
50102.85637000039	49939.315189933055	29
50053.26582696319	50232.73756804613	29
49854.62259774089	49957.7691899544	29
50290.54363432767	49919.26768473219	29
50149.293374976245	50350.370059773224	29
50300.73954597348	50285.974768743334	29
50357.994507957694	50143.41418063921	29
49882.56068773352	49977.29830563072	29
50069.10738385175	50260.207245898586	29
49723.81971779066	49994.29647221681	29
49885.192492716276	50164.519542659684	29
50329.56897530418	50271.82090935779	29
50360.65904531829	50098.40988168651	29
50247.13139658406	49904.0998489231	29
50226.97225313308	50142.57459825981	29
50370.25452412272	50065.46879047224	29
50397.01716597813	50084.1332992114	29
49817.67009719201	49958.11165761261	29
49906.19123152768	49956.20902790499	29
49967.44797320635	49888.25782714808	29
49950.3704316351	49965.915356151425	29
50142.62205867038	50401.79625704147	29
49692.62213791016	49995.96931491159	29
50231.671495022	49930.447939426034	29
50400.24755486512	50051.00520817848	29
50415.76342965163	50024.188844556076	29
49831.253235865	50108.1691994086	29
49902.3137833361	50136.79961580646	29
50101.56121256342	50396.79878338695	29
50100.885900994945	49888.81298291069	29
49933.20482662481	49878.57953025286	29
50124.535857573464	50430.22441080028	29
50298.74261693943	50222.866870903206	29
49847.273798060305	50137.18372913943	29
50354.99674034736	50004.31735403368	29
50015.800193338815	49889.2952002565	29
49791.142023709224	49943.3221652761	29
50180.6438615144	50303.29739312213	29
49984.08534468337	49854.21638032386	29
50323.49897820628	50152.93769540043	29
50296.43337609441	50316.93318153945	29
50433.87608297568	50057.70674636566	29
50407.45396492032	49991.47737130956	29
50135.08615999794	49945.524012663984	29
50094.80837676383	50361.51954448646	29
50307.0372913922	50349.332238285206	29
50000.65754556159	50223.93399950352	29
50062.31750613262	50294.293385457546	29
50219.93555451706	49888.53943569003	29
49915.88139976476	49847.0232537217	29
50063.382211677934	50402.82016955398	29
49754.59787958818	49956.81825561444	29
50039.407277297505	49855.89717660559	29
50372.95753083011	50029.64686625421	29
50294.48091007805	49966.48637757756	29
50263.29659170657	50313.71075823562	29
50203.274513693985	49943.67113132738	29
50165.43048195246	49957.89197694993	29
50122.08935291497	49910.61731129739	29
49898.28147417949	50220.20888558181	29
50324.23676601768	49923.85134756235	29
50437.617726902354	49992.53239489137	29
50065.43559499702	49832.04220994201	29
50014.603884374206	49835.69991900351	29
49946.20293974771	49848.03480721211	29
50269.27458266937	50356.15043453166	29
49800.5317160539	50092.78412001555	29
50401.231039828934	49958.07452672834	29
50095.3060558193	50441.179621786054	29
50222.2091117477	50307.0226583342	29
50101.86696781123	50288.76017069235	29
50396.478599610324	49925.512974723424	29
50094.58632782025	49809.61701229368	29
49767.3259745134	49924.479708265884	29
50026.19039213658	50299.44617040444	29
50160.19234384302	50445.0497524494	29
49865.86264715553	49920.67917147069	29
50334.36497407057	49978.55766241323	29
50327.980685841445	50199.7004931775	29
50233.54725043699	50336.661867907496	29
50055.84289956594	49800.69710601489	29
49829.6982730683	49922.46106651421	29
50182.92266597711	49990.115695079214	29
49808.722925129885	50141.65055362972	29
50192.69702434153	49911.0064804747	29
50288.56208226972	50161.316217335596	29
50062.108798124216	50454.72662693107	29
50425.130638727846	49936.379313413774	29
50264.63441792301	50122.13126410083	29
50110.52967969334	49856.459944307055	29
49880.208283472486	49840.97784795747	29
49759.93257809927	49889.138130478146	29
50361.56240599883	50272.90308321631	29
50112.89020240806	49776.817398926825	29
50165.728056343854	50379.3202600809	29
50366.60949547867	50309.22436873931	29
49919.15604665713	49909.52704623135	29
50103.62787823898	50473.45134243515	29
49893.75204089447	49870.215618779934	29
49938.78129407505	50254.96168824168	29
50391.53523381221	50281.768430863696	29
50443.59319085533	49962.84108213474	29
49722.59170435337	49881.703861922855	29
50142.57122416669	49855.847334947815	29
50197.34106056473	50329.10343633186	29
50423.16360876494	50279.91710213979	29
50153.15426790006	49903.52379960834	29
50034.043827330366	50470.032954674185	29
49712.22515178879	49965.042296752894	29
49761.48037036759	50069.5435186077	29
49849.328310928795	49826.918122123105	29
50023.084429049275	49800.465112428086	29
49869.360206816535	50197.98097268936	29
50407.12545432427	50313.12376787111	29
50429.44126647247	49906.17031574725	29
50146.31613845938	49774.494718751725	29
49747.038242225084	49855.21372369833	29
49745.935651972904	50104.98800761647	29
50281.37129401341	50387.840916645684	29
49704.90184488108	50056.56892726502	29
50002.82033184447	49769.775095842306	29
50369.25834460897	49974.29902557897	29
49664.83982735581	49968.625102685044	29
50258.95396116163	50273.16367061282	29
49724.70183081089	49914.890626692395	29
50257.47497956587	50407.71827890041	29
50439.040637037906	50319.85347066137	29
50220.7828175065	49850.309673559066	29
50435.18143807715	50250.90631909917	29
50049.757668259095	50370.0367865512	29
49702.80089297847	50092.25641606145	29
49888.239773919915	49804.04755852117	29
50318.53375498533	50379.541617993564	29
50472.61307639133	50319.2703053251	29
49865.82247283116	50093.20865951083	29
50453.058353881184	50354.7443591781	29
50414.41098925877	50349.172087287705	29
49974.711659594344	50256.98305548864	29
50089.18291455483	50509.31971197373	29
50382.845650591014	50164.42356502236	29
50452.49892385937	50223.60333983479	29
50124.27257100954	50498.07487518875	29
50112.55910449747	49742.21895864688	29
50363.4399894427	49932.42604600096	29
50250.015887576505	49827.478558460374	29
49986.16703290075	50286.4184219461	29
50432.82093231447	50196.92856142657	29
50508.97942898722	50320.861649154554	29
50156.39352366807	50499.51907755439	29
50115.812925521	50534.308871451	29
50278.753331480846	49853.833486328745	29
50022.078231032494	50385.00603316678	29
50380.523492924905	50337.7812648659	29
49793.53089367621	49903.27074119301	29
50245.28196380157	49795.955775802846	29
50140.79984690559	49977.850051885274	29
50470.246309235925	50250.602009474635	29
50345.429345966084	50396.84616649473	29
50426.45294364262	50102.5486388503	29
49973.08029376579	49822.38921647435	29
50060.171221997276	50496.76593630447	29
50177.19963091928	50415.25562552081	29
50387.790282933565	50131.561896263505	29
50392.22097336714	49893.874626073964	29
50301.524074833564	49881.90270100516	29
50422.507891763984	50161.41643621412	29
50350.151128719095	49902.646671656876	29
50176.950532293944	49859.30248106524	29
50185.5168554738	50481.22647930482	29
50361.74266859792	50366.33915425251	29
50279.45365159309	49783.43514071473	29
50012.26413143	50496.363975425396	29
50293.92899825975	50415.4793195357	29
50032.004217566515	50415.90293003802	29
50376.023012349375	49864.01287276385	29
50467.86247887988	50005.223834785	29
50399.766847968065	50244.9733894407	29
49698.21740713683	49852.90344968549	29
50095.60385623973	49977.44307638412	29
50012.45903001022	50267.811112914096	29
50241.029035283835	49765.65152403006	29
49848.87279222059	49794.36327916751	29
50221.42432820076	50412.00470586416	29
50331.138363275175	50325.133599208086	29
50220.53433795776	49740.400125318556	29
49969.62430475877	49760.45709718571	29
49906.1540122732	50261.55987415094	29
49674.50071054466	49875.15119044325	29
49948.32303227471	49727.83853891173	29
49872.93639493062	50272.43287422743	29
49821.24347015621	49843.377485314304	29
50321.06161729881	49854.58684057468	29
50388.33262726109	50194.75155938299	29
50460.2678135453	50290.383766921426	29
49811.983219253816	50177.13393404821	29
50131.55303075964	49801.77674927521	29
50164.63202132037	49828.443564523	29
50461.10888129981	50085.231463922566	29
50148.78491022752	49739.38589046704	29
50494.84123550173	50025.19809171732	29
50181.590139046806	49736.020801419094	29
50520.311431068665	50044.77559495824	29
50502.17532911059	50242.087270530756	29
50000.42632555605	49737.08085908773	29
50514.568337938596	49999.50148977323	29
49740.98044530469	50135.387245131154	29
49939.772490837415	49805.49896276463	29
49690.48980498787	49915.42525289838	29
50066.88338776097	50537.904946893	29
49651.419331495934	50004.089065772314	29
49989.70311686174	50390.140445188066	29
50091.8202000597	50563.668218262705	29
50486.7136980639	50209.41807303032	29
50113.438373495184	50206.441800935936	29
49995.468765973295	50471.281865714875	29
50458.00355319982	50034.95264073219	29
50485.68561229319	50352.96681610585	29
50369.75720312159	50221.14413840226	29
50009.62230732301	49704.774648558625	29
50020.60604634823	50346.477715887355	29
50149.94657682068	50551.08580580598	29
50137.633795032154	50468.532324926186	29
49733.239646774906	50167.809689659756	29
50346.10547965012	50244.79652236205	29
50524.25220286093	50273.91519139058	29
50336.55576707033	49826.88269359299	29
50303.08272638743	50129.54393453461	29
50461.074219687645	49924.06502550245	29
50248.8820842521	49864.35753916952	29
49916.67687684643	49749.09951438396	29
49703.9448042264	50154.37979528068	29
49991.95756898908	50321.016314503206	29
50300.046097853	49808.674376432	29
50494.47136293631	50383.10410663894	29
50539.96567025432	50306.10226179992	29
49671.23300381455	50054.42101750574	29
50128.698543723265	49708.68951272213	29
50481.2157369607	49969.04235002231	29
50326.29540657413	49789.77306419835	29
50496.616376478094	50291.4611901224	29
49965.38561763308	50463.998941486694	29
49966.50270545435	50432.132219509025	29
50367.193364853636	49812.66488239655	29
50494.38017537637	50059.96377705103	29
50441.36395022029	50130.895951369865	29
49781.19889141754	50165.04880710071	29
50239.41618634997	50381.36805933203	29
49981.35572120468	50503.4522271677	29
50076.36185017615	49734.82083999021	29
49843.51640713491	50180.99820442194	29
50206.057541419446	50451.914228172944	29
50018.800736357705	50443.45614133043	29
50356.014590584215	49783.47753117441	29
50510.61405599122	50094.20700693424	29
50095.8825465423	50595.36978969477	29
50266.10091727906	50442.76066298333	29
49882.78807638903	50304.40028421373	29
50032.50627347854	50538.21498663076	29
49909.99972906216	50318.00048930835	29
49934.76070101085	49696.072156529735	29
49618.16801464605	50004.58554917486	29
50454.228683521535	50161.64738836973	29
50224.489921559005	50198.67931369004	29
49783.6809062177	49858.803807225646	29
49885.25479079739	49771.85227002215	29
49870.795482288646	50234.75923428828	29
49885.49115683926	49730.8380973524	29
50045.15874504678	49710.04491256831	29
49667.718392522474	50096.142960511905	29
50033.651974956	49681.819231052905	29
50402.48384269053	49839.86726803262	29
50435.434229890496	49828.45798124217	29
50545.83196739028	50089.22002367628	29
50443.60194380706	49860.9510447168	29
49999.797055009745	49676.09801630691	29
49846.379650453506	49861.16091995559	29
50547.10456668703	50009.928166655656	29
50000.551378711025	50006.293797362814	29
49956.42263048413	50297.07251038956	29
49936.92157175496	50476.62278034715	29
49816.64434954836	49789.19437333983	29
50207.50150612287	49771.67625341327	29
49971.94268235978	50345.66664565726	29
50474.228552468056	49863.58361438917	29
50216.74971455548	49805.835089406064	29
50517.8951036446	50360.679139912594	29
50216.08583552726	50493.419509536696	29
49781.49624521792	49786.456433902036	29
50007.81068350146	50558.53835138856	29
49788.45508830159	49818.687701907664	29
49634.982565060396	50087.50445112002	29
50042.64446915657	49771.32695623386	29
50536.398808509985	49976.01180258653	29
50403.82647563172	49807.70797769774	29
50408.09081300501	49777.62497358949	29
50054.6964191369	49660.155075991475	29
50249.33041083502	49718.3692139463	29
49934.82568240016	50351.006037100095	29
50379.894959514495	49753.5372099042	29
50060.668743894814	50571.87473183315	29
49777.644018580126	49755.00058543766	29
50033.38859514793	50598.193074397495	29
50330.9934617955	49756.46489964584	29
50232.159771621795	49687.42817112633	29
50353.33868268113	50181.83148754803	29
50167.13327264469	49705.04199852157	29
50496.07763092246	49835.03862968972	29
50516.41143254413	50198.746956762014	29
49654.02362785495	49915.416794758436	29
50551.15030408428	49947.3896252437	29
49612.462543164154	50036.7630156651	29
49745.9536518499	49751.65280081378	29
50174.46550343812	49792.67316304039	29
50582.96171610857	50086.76004284665	29
50091.910788911504	50240.34281335974	29
50580.65212909669	49925.523691484654	29
50542.03695997366	49916.039274933624	29
49777.31086653785	50132.27010939786	29
49978.43818449283	49707.2131980104	29
49901.980067352306	50475.67657246566	29
50325.68236488795	50429.22400220608	29
50018.32090141897	49651.49474934861	29
50461.79097953114	50389.41333938	29
50355.4476084426	50441.24716601652	29
49813.0914266824	49753.919122320556	29
50463.76727454472	49894.00892653574	29
50515.216432762885	49864.27503029838	29
49917.30882232585	50445.29435820483	29
49574.54495380946	50032.407304079665	29
50054.96721262635	50338.77759233055	29
49739.85635730102	49789.51286391119	29
50378.12880076163	49722.72101232632	29
50319.44416314752	49728.06330353296	29
49879.82559774159	50335.57760576693	29
49696.8668983091	50124.682985485386	29
50091.00186322173	49657.62588384179	29
49630.5534927224	49942.98010620361	29
50569.23614741611	49983.52593421621	29
50284.28870836234	50476.89408149036	29
50532.66501053788	50226.876574806745	29
49863.56462606515	50474.13774736018	29
50609.53183811322	50062.776022574886	29
50122.78308116449	49648.23078971576	29
50249.906420022766	50476.28154895266	29
50564.29847233019	50237.993547264865	29
49601.058271956856	49931.937144298136	29
49842.19201376849	50220.630205084846	29
49606.40186198216	50071.348839262566	29
50090.5770342437	50628.201659743325	29
49799.72586946626	50205.35029564138	29
50555.312872530594	50279.12100611725	29
49957.035494190124	50377.60058556794	29
49851.89941817273	49760.37240759511	29
50131.33613162556	50592.12662681544	29
49972.745284705976	49655.770761242275	29
50576.9614062209	49887.4942570006	29
50156.59274891645	49672.394980362864	29
50526.020886390754	49830.89952866617	29
50380.23071847292	50413.432058409366	29
49731.891431857424	49822.311662461725	29
50496.381019444976	49908.86144830408	29
50264.71503935347	49666.958936554474	29
50558.66958074168	50043.06339118306	29
50364.84915381476	49688.464668297485	29
50129.20274778101	49616.03012364593	29
49896.86661962231	50367.46325571963	29
50428.66350215331	50383.51979214064	29
49707.99149561778	49792.43647556661	29
50464.46825481953	49807.670280290055	29
50094.49277589948	49627.27485141723	29
50550.8309556752	50371.64513190925	29
49610.463124257905	49967.25683328708	29
50297.47962156663	49670.56680709814	29
49679.41432216309	49829.390320810584	29
50195.95628781447	50362.02321241793	29
49669.152913207305	50149.17151002512	29
50630.20428652576	50033.00422974433	29
50611.46034641176	49920.556788932794	29
49887.08730106161	50444.31256100872	29
50614.41855221717	50006.21507803868	29
50387.035445002	50451.42841302858	29
49789.06518047486	49725.811886960604	29
50657.42519047912	50015.5971956974	29
50002.967969161014	50592.633107126145	29
50334.045207147006	49674.9651173691	29
50186.472226479586	49669.276407046484	29
50551.09908479771	50202.65262225206	29
50645.97419695859	49929.178179841525	29
50439.04604691477	49788.313936635044	29
49818.424008824506	49879.81993302374	29
