# Supplementary material for: Abundant Topological Outliers in Social Media Data and Their Effect on Spatial Analysis
Source: PLoS One. 2016 Sep 9;11(9):e0162360. doi: 10.1371/journal.pone.0162360 (PMC5017681; doi:10.1371/journal.pone.0162360)
Supplement: S6 Dataset — See the respective attached file. (ZIP) [file pone.0162360.s006.zip › S6_overlap_swl/clust_31_40.csv]

50000.0	50000.0	0
50001.1199382742	50005.597232803535	0
50010.474073703306	50004.538835650805	0
49992.59330351276	50005.30010366702	0
49998.97978393994	50002.81568248988	0
49995.94433854478	50000.283501054924	0
49992.110046690934	49994.960676135706	0
50001.69172750674	49994.57444040063	0
50004.089583240035	50002.88217446919	0
49995.22015105517	50008.609882115925	0
50002.55073404207	49993.56360799795	0
49986.072168127575	49997.04184594443	0
50003.188169777386	50009.9058963167	0
50012.27525783438	49992.819765352564	0
50012.262513774476	49989.354148040744	0
49998.02118867848	50008.80627001903	0
49993.557594313854	50006.23561640466	0
49997.38944128892	50001.35532493175	0
49993.74842547102	50014.75506549149	0
49998.23968503435	50005.27065217079	0
50003.22125142318	50000.026961999516	0
50002.66845612155	50016.014489106456	0
49996.2912684585	50003.40999236742	0
49993.86713806728	50000.48736039716	0
50002.18471612465	50002.01162544507	0
49992.171524388265	50006.56961401369	0
50009.77186363497	49998.33913800016	0
49990.12856972812	50008.3087286591	0
49992.75834275438	49999.61132553548	0
50000.612712480484	49996.66863853376	0
49996.93869881451	50007.42426954709	0
49990.9573124268	49998.74455680348	0
49995.12813021465	50012.34964490406	0
49987.132816399535	50000.77841298042	0
49995.04622939411	50001.254507425205	0
49996.3518189633	49998.69148218202	0
49994.72286757851	50006.43666481398	0
50004.991603808936	50007.81247139701	0
49998.28891676479	49997.763041664824	0
50002.11006087792	50008.18226655358	0
49997.144179930016	49989.940910198144	0
49990.216027359624	50003.557911732714	0
50004.8382996796	49999.67581012021	0
50009.729321556355	49988.228197133496	0
50000.199954210955	50007.84356371471	0
49984.868450241316	50001.72764928467	0
50005.25378396498	49991.44544110929	0
50012.19437814406	50000.390381149926	0
49988.04893344996	49995.904611826896	0
50000.97171294396	50001.87618615546	0
50003.16859701153	50001.34186794273	0
49996.8205400242	50002.39747857786	0
50016.35653848915	49987.25542234889	0
50006.096174901984	50010.23095889712	0
49993.33550236973	49997.9139297533	0
50011.19002934476	50002.36431250059	0
49998.45984931102	50006.65695684455	0
50019.87468519033	49983.95720550682	0
50006.448840401084	49997.32346873195	0
50003.483634122094	50006.1099987375	0
50000.35234659256	50010.71421082459	0
50020.92058148781	49993.51767071989	0
50008.47578298118	49985.24545972329	0
50012.97116378821	49991.6961769247	0
49993.74796506671	49992.427417029416	0
49991.82516773376	49992.694590956104	0
50010.8124938929	49998.028114249224	0
49987.955751149355	49997.770027754355	0
49991.724628069634	50000.06228921305	0
49995.80643166333	50013.468969971	0
49993.380375235734	50016.55980591119	0
49991.201634813246	50005.408821551166	0
50004.525946402624	49989.78947725459	0
50007.720378466904	50000.492135651875	0
49992.7685793167	50011.0280228053	0
49987.159758849266	49996.84261681274	0
50014.02574978567	49996.18798372425	0
49984.32643570934	50004.57184983245	0
50019.639648138225	49988.9067237791	0
49989.4997473447	50007.36039035869	0
50013.91997383251	50009.37214947754	0
50004.58622819102	49995.15801530333	0
50005.85271576996	49989.50522008991	0
50015.47921159886	50003.75857515637	0
49996.39937650525	49993.39036016212	0
50001.0647897504	50004.010292953724	0
49986.027487069885	50006.27634010284	0
49987.260876982415	49991.042278530156	0
49999.78395213294	50006.223143715055	0
50005.5951472911	50002.242531785334	0
49994.95863623795	49990.98932230843	0
49995.970214808425	50011.21575680999	0
49998.74724789229	50000.301414385256	0
49995.76262299148	50005.347803119126	0
49985.78393825049	50003.32292956534	0
50007.42877995727	50004.03245223129	0
49992.96622310832	50014.11763760789	0
49994.55499953395	50010.948281901576	0
49983.915535437955	49992.4110437863	0
50008.8660950074	49978.749708719544	0
50013.7990956949	50003.00902758653	0
50008.5066603574	49980.605440097264	0
49999.61536353447	50001.38011543159	0
49999.92720012225	49999.00146537139	0
49984.44548889699	49998.69683486348	0
50002.482884739184	50003.040579738794	0
50016.024045681486	49994.94398923562	0
50003.36648616504	50004.322037109174	0
49988.738161772046	50017.689027507506	0
50003.539439997585	50008.933367662175	0
49994.49256234436	50019.33132076997	0
50005.85319903553	50016.693436037065	0
50002.48134869301	50006.34512799061	0
49993.523880528526	49996.86229670025	0
49988.034997579	50012.957727244124	0
50020.71389257763	49981.778924319464	0
49995.38804044498	49997.158702901135	0
50013.95022191785	49997.89115681875	0
49984.13772326518	49991.42872524563	0
50003.58552550782	50019.3121430576	0
49989.91037830248	49997.47012205967	0
50012.09890688885	50009.91283746573	0
49998.36748406831	49993.20199538089	0
49989.127843465685	49996.61911019781	0
49982.65034680979	49999.834836403585	0
49996.56500742211	49994.747294359564	0
49985.379552577164	50000.53127187064	0
50017.09675845898	49993.71089669888	0
50021.41356700267	50010.70370059395	0
49982.40342955259	49994.328994020594	0
50016.4869019828	49980.40359262994	0
50023.71775476843	50012.20330780786	0
50005.64968115003	49995.160253301765	0
49973.871359122015	49999.93485576274	0
49991.04769969644	50018.64712142673	0
49999.68945811258	49989.69377801033	0
50024.16967004485	49998.373773470084	0
50002.22080701014	49996.583511445446	0
49981.3376436746	49994.9974062802	0
49984.137410919924	50006.137292454296	0
49996.130313645284	50019.87582555533	0
49984.51107861298	49990.24442534623	0
50006.568329781825	49987.41605597233	0
50001.265128160514	50015.41691763768	0
49994.71701353506	50015.249262662495	0
49984.049094679925	50002.930402503676	0
50007.33751108774	49981.8758819164	0
49990.53033617756	50001.14600459991	0
50016.78128835845	49973.40706114249	0
49993.95433979805	49991.08775145235	0
50020.50775026029	49998.11343636441	0
50000.36685129092	49992.305125517465	0
50025.412902998294	49985.28219532157	0
50011.811277040055	50005.8423952594	0
50005.650122642444	50018.556061829826	0
50000.10513937223	50004.37368352619	0
49997.312147224504	49999.09697793524	0
50007.98935284791	49996.53957427053	0
50002.08677570072	50010.85949233453	0
49986.699023909634	49994.97925279905	0
49985.61698965447	49991.72042149556	0
49982.103822344194	50003.015963724676	0
50017.46227211739	50006.10305446117	0
49995.381477958945	50002.40666228191	0
50011.97582092875	49999.282779231835	0
50008.063404920314	50009.83952207464	0
50013.46450656	49984.93900585626	0
49991.29771770397	50013.528169385616	0
49990.72512365944	50014.788818904555	0
49988.34248722313	50003.84700004693	0
49978.86050890926	50004.459502539525	0
49992.91864707092	50012.72445101887	0
50001.84787568867	49990.60674350676	0
50004.63839490317	50017.67334490595	0
49985.1248169725	50007.29216522827	0
49993.17341765991	49987.23628058628	0
49993.857411968136	50017.57636704799	0
50019.0152945883	49986.98070871417	0
49998.41475540304	49991.03758824367	0
49972.09249794468	50008.2640976498	0
49993.10918587191	50001.86801828644	0
49993.00955253663	50003.3707764521	0
49984.194173076576	50018.57796040268	0
49988.37111772968	49985.660734294215	0
50001.68402032854	50019.222658424515	0
50001.185520989595	50017.05278349851	0
49989.66815837991	49993.68744920904	0
50004.177711652395	49985.70662376911	0
50018.82869206279	49999.52190675685	0
49985.443533641	49996.21552947299	0
50016.38826833475	50012.74464866587	0
50017.914900136435	49980.502944041815	0
50014.39181755627	50017.85709331672	0
50018.95202462218	49985.56744633257	0
49997.36448100937	50005.91903864351	0
50018.96796534248	50005.16627708392	0
50011.90539425546	49988.111134330444	0
49996.546614288876	49996.795399916264	0
49963.08142993959	50006.26759739082	0
50008.2356600962	50002.43606836597	0
49998.63921899667	49988.79814231758	0
50005.75242938296	50004.17089970687	0
49998.376769049384	50010.6689754653	0
50008.42442695799	49998.31820524386	0
50004.508050526805	49983.47349690265	0
49987.17050041002	49988.9025554235	0
50009.18109265108	49992.22014886556	0
50004.879056196725	49986.61034885251	0
50014.915422483675	49977.07720187199	0
49990.130907603474	50004.80258105486	0
49984.6703277626	49988.74133172314	0
50007.52672577151	50012.93686597503	0
50003.49650970437	50012.38108186982	0
49989.06725250327	50015.3378129636	0
50024.98456411381	50006.06013812308	0
49991.80368593366	49990.462414806636	0
50000.77352016364	49989.79042744623	0
49988.90719015552	50002.71719901248	0
49984.039032220186	49996.676878046324	0
50012.847622088455	49998.36249454505	0
50006.350126348494	49990.98155319997	0
49991.05034624591	50004.198767952716	0
50011.88431427771	50008.83624177822	0
49985.19374747098	50005.49928007464	0
49984.81310954273	50026.06287728749	0
50006.21977860447	50012.16129787784	0
49986.47489642977	49999.4317940804	0
49980.36605421916	50000.95789397295	0
49994.234345594574	49999.2532348494	0
49987.04825099607	50001.832824486286	0
49991.43071227722	49984.226381594905	0
50000.695373251256	50020.70674782014	0
49977.13180553174	50003.37505285267	0
49988.62903234035	50005.177123215675	0
49979.89567759436	50002.4937618266	0
50008.01262186424	49983.679359629714	0
50030.579860834	49998.08369322793	0
50003.089884360816	49981.16884909539	0
50024.37014218025	49982.08487044395	0
49983.90656666351	50026.928564756556	0
49964.314383131496	50014.1377602163	0
49993.20228802501	50009.89883245395	0
49988.35846928065	49994.74515624361	0
49974.56068759045	50004.79214296714	0
50014.41609705478	49979.75520468273	0
49991.174539429005	50006.969037631694	0
49989.155636819094	50000.54506709529	0
49982.544533415894	50024.606837722065	0
49994.92587873124	49988.20647099332	0
49991.308890379405	50009.11640038469	0
50011.281064215545	49984.921503686244	0
49989.75789397745	49987.457219427255	0
50008.221414162435	50012.20209665073	0
50013.621088465676	49978.83287026756	0
49985.19186980337	49992.980264506536	0
49992.32125134785	49989.032611767434	0
50014.674771463535	49999.908761826504	0
49997.68841019571	49983.69681048847	0
50015.382964093515	49974.88611401902	0
49974.646961190396	49999.20360856275	0
49993.622733056916	50004.394124466075	0
49996.18215660206	49990.57420118714	0
49990.531939051354	50002.542578106964	0
49995.628193938675	49992.49588250879	0
50021.47129342551	49969.80051040332	0
49963.43332412238	50009.15111641512	0
50005.631109868045	49981.978888305464	0
50016.42316313038	50001.98515059546	0
49980.96052567742	50020.686115295306	0
50014.72496783221	49986.0471516237	0
49983.5417594323	49995.75678905932	0
49993.07010199822	50029.18300593349	0
49997.88200827209	49991.896996510884	0
49982.946899317554	50009.619161594186	0
50002.15424062545	50000.4773237086	0
49991.00394052615	49996.04070296146	0
50031.56106314288	50012.96897761344	0
50026.88381878394	49996.47826587183	0
49984.03994023804	49986.15198562376	0
49987.28963664043	50020.60062188324	0
50013.90791418998	50004.26976645357	0
49983.08076631143	49991.201045514004	0
50022.11073926888	49967.124204367305	0
50010.73215520759	49996.40090077004	0
49996.054670956706	50006.56227185395	0
49995.70387124523	49986.98770630229	0
50007.941107878476	50018.039088252415	0
50002.0192275201	49982.59943772668	0
49992.05158923507	50010.26029829259	0
50027.93304776287	50005.78420573993	0
49982.89182072447	49989.6455582383	0
49998.64668225386	50018.43203433023	0
50013.62737578455	49989.94661316443	0
49993.08509566163	49988.31637596258	0
49989.81805414489	49991.931824775784	0
49997.76086401288	49987.90124568716	0
49988.69996163046	50009.713207319626	0
49985.80025773397	50018.196075051266	0
49984.54357744596	49987.1594216123	0
50006.59958761954	49972.297102456854	0
49984.82793631655	50022.262719026876	0
50009.686765035396	50012.49651623412	0
50005.67540109913	49998.77026419197	0
49998.76553220897	50009.60097154551	0
49991.720902063105	50001.874151299206	0
49995.344981691764	50003.769781086085	0
50000.779533303816	50006.55995037668	0
50003.69493811055	49982.743629087825	0
50002.270752389726	49997.78815897597	0
50027.570700147895	49993.28160735885	0
49976.52404899746	49992.70823713537	0
49998.92765844171	49982.472509075604	0
49994.93953583841	49994.87526102259	0
50009.450371016355	49984.56460257237	0
49988.154083484755	49999.52040214659	0
49999.394387052766	50014.98009375397	0
49978.547517703526	50000.09883902086	0
49977.2653315401	50000.844206454574	0
49998.90667228046	50008.20905964552	0
49991.6637407009	49985.60237193076	0
49996.812852085255	49991.85268425626	0
50010.361860965386	50000.785222744336	0
50015.982394048064	50025.712936463955	0
49980.52196003663	49992.07084033371	0
50031.62064003572	50018.88854821377	0
50008.9961750777	49996.41672377975	0
49987.61931332246	50006.2850009189	0
49976.108964526924	49990.178279804175	0
50023.926871643285	49997.28176746767	0
50019.938527361184	49994.309713364564	0
50000.35731265099	50002.84047830652	0
49993.60333916049	50007.42141270693	0
50023.25337906322	49995.00581889214	0
50002.075911878404	50005.261111667336	0
49991.96428640682	50014.48773082656	0
49985.479854508725	50004.39257273865	0
49980.523275281885	50010.645308643936	0
50001.43088150619	49983.63567861773	0
50010.12290986445	50002.12243553688	0
49967.36856159413	50003.35500522987	0
50002.53163693798	49987.2817417695	0
49958.51475070698	50007.728524315105	0
50011.38108761024	50001.03297300693	0
49981.69861163078	49992.37124347021	0
49989.76191395739	49999.01550114256	0
50010.464523219016	49992.24245972176	0
50026.519101309525	50000.02798517489	0
50012.28382736543	49984.83474359573	0
49989.42265260656	49983.96844532203	0
49984.23840069896	49997.66761618687	0
49985.550927108794	49986.82666453693	0
50021.497478391924	49994.63200883348	0
50019.51522702777	50003.991941070715	0
49997.68469127628	49986.69892490847	0
50017.52555436652	50007.437281765255	0
49996.923835170724	50009.65263753655	0
49980.798506964515	49985.652067432005	0
50017.90091994998	49982.2521155558	0
49990.37161102477	50017.07697390062	0
49988.90511406528	49992.75445658593	0
50017.32112340442	49965.353068070195	0
49991.01257760791	50023.468584741226	0
50025.8875906799	49994.35984820899	0
49986.1918187451	50023.68497230164	0
50013.15743500942	49983.78458207533	0
49992.8456436454	49993.0203413024	0
49979.75815741602	50012.571960582	0
50009.70308924862	49979.83589096704	0
49985.30046070793	50021.08763342582	0
49978.359205601315	50034.878715319064	0
49990.92884580327	50011.163169812375	0
50007.772940196795	50007.064996400484	0
49985.22103137368	50016.08668389368	0
50009.59707490614	49993.95697076497	0
50017.70003800679	50001.97785272779	0
49983.797748258876	50023.64017913821	0
49990.26735697697	50010.258346329596	0
49987.64568629228	49992.33821425586	0
49988.52793226814	49987.91776019862	0
49991.20423086804	50029.989168432476	0
50026.25973034724	50010.5650833099	0
49982.16330270223	49998.10186605435	0
50007.13541309917	50007.95622569247	0
49983.95748989525	50010.98829389653	0
49962.45221143677	50007.2760570099	0
50012.1000044754	49996.95407723872	0
50021.052185858316	49972.64330460891	0
49984.3085518675	50009.58683887556	0
49993.510659247964	49989.892241724825	0
50011.752156646566	50004.78944145074	0
49983.52563494623	50001.75016082405	0
49978.460538100626	49997.75242771528	0
50014.52143088854	49988.22950508876	0
50018.24137458081	49990.739344225905	0
49972.37989154419	50007.14160963748	0
50006.63472878829	49999.431527854525	0
50016.01207628755	50007.56525634756	0
49992.159033924385	49975.903792794095	0
50016.99256930141	49996.1277298885	0
50004.48312201096	50016.53523623439	0
50003.73362658861	50014.7511990841	0
49974.63211839188	49979.516263068035	0
50001.48585664339	49987.945459319424	0
50021.840174437224	49996.55115787979	0
49994.03666699587	50020.72279787452	0
50020.94362840362	50003.47457288229	0
49998.62700416022	50014.24645452575	0
49995.17512210399	50016.79463493951	0
50005.23037043188	50011.73729598273	0
49971.37117085837	49989.47221639413	0
49981.521518297865	49999.23994426472	0
49965.42437354049	50013.05953711824	0
50008.834474853866	50007.65616359565	0
50000.22266364497	49982.341419794524	0
50021.85104569774	50002.35034673412	0
49981.560701735485	49996.23068757506	0
50012.74701363594	49985.80192002436	0
49971.80503375848	49991.85551823733	0
50011.263172707324	50007.67989684717	0
49997.842192490825	49995.525909340686	0
49994.00690011958	50013.24210864979	0
49986.9534427898	50008.40761073288	0
49983.36103802528	50033.88309737791	0
50021.35608252024	49989.69815647043	0
49988.97845850354	49998.21097134659	0
49994.642367226574	49977.56378857998	0
50003.55488727248	50010.91109031009	0
49974.81667358894	50002.99823491594	0
50012.0645759029	50012.10464978939	0
49987.68602979314	50010.93503302086	0
50007.17280957686	49992.3085541642	0
49981.705499678246	50015.11060490018	0
49996.69556881796	50014.109138468055	0
49998.64670998637	49980.67626758387	0
50019.10045114579	49976.023584512244	0
50017.45835616199	49985.36377514416	0
49970.33294685764	50009.780079539814	0
49982.3735722141	50017.46739492288	0
50006.68958436496	49994.526210000105	0
50018.734070250706	49989.80705437178	0
50002.46857216815	49986.06925098604	0
50022.675958277854	49992.05708802764	0
50022.926585169895	50001.64972110677	0
49983.52862677752	50014.963717433006	0
49998.90581301964	49994.84596139951	0
50005.79092528655	50014.775009063815	0
50000.22661360575	49988.81757789523	0
49980.74425647727	49996.82260257941	0
49971.55135378028	49993.170189732235	0
49964.134354578964	50010.02551413979	0
50012.74411197212	50007.99878332312	0
49990.74377587022	49973.90298912179	0
49985.28964060534	50013.18698399553	0
50002.94614847365	50024.81554806511	0
50018.25121765347	50010.052068038465	0
49989.67279102292	50031.185116729364	0
50024.78778113604	50000.02968615381	0
49957.10144021539	50006.30757505217	0
50004.91798427541	50013.10522473025	0
49997.73721727142	50000.206776466686	0
49987.073785197594	49981.08982656079	0
49968.0433233723	50010.0828608519	0
50012.324460548836	49995.737823114214	0
49973.49292689296	50018.279391364136	0
49987.24555378543	50029.79294837929	0
49998.130607358624	49976.53703077404	0
50007.75675174732	49991.20943177642	0
49995.458395374444	49999.14344184725	0
50010.742096311136	49993.331644497855	0
49985.84573346792	49985.809309381766	0
50000.266877230206	50025.833258622944	0
50015.02347028834	50012.069686554314	0
49999.98576549963	50017.1888278349	0
49994.20623659825	50009.09252126425	0
50002.60633630994	50028.573161161155	0
49983.685760399516	49994.434229655286	0
49997.98413692526	49973.09937067709	0
50010.56374303187	50009.418935307316	0
50010.08479905599	50015.411645682536	0
49981.765431604974	50026.49109198164	0
50008.58410835759	49981.64823307443	0
49984.49931009959	50029.64027167754	0
50007.61917516849	50005.81807298415	0
49954.76580966707	50007.702943843884	0
49998.27241309566	49978.57915551045	0
50022.54566981191	49987.258173264716	0
50005.091519311456	50006.0974021464	0
50033.204334621514	50008.87278491397	0
49975.961106071736	50033.7681879828	0
50008.89909742184	50018.638205887495	0
50013.46930471949	49988.41976209015	0
50015.209385585105	50013.91423486294	0
50022.0337844933	49980.9584175392	0
49989.67638337026	50018.303126039296	0
50025.83946226305	49991.62136154643	0
50020.63370337653	50014.81552965945	0
50007.67840103903	49995.493720252845	0
49968.685987238656	50012.365807529546	0
50010.842442392815	49988.60160661161	0
49997.47090266504	49980.29339993033	0
50123.05395484886	50089.6656869402	30
50146.98163770885	50063.009434937645	30
50084.74453383217	50084.14181178671	30
50090.86337441508	50122.52956321931	30
50056.77230811517	50124.81941376778	30
50171.0067372797	50088.24199920095	30
50033.978641051806	50153.85397051474	30
50197.564846937494	50115.735793771986	30
50048.4504831902	50081.89023385935	30
50160.93918373502	50118.26113337772	30
50127.61023553849	50125.4974981385	30
50102.672402237826	50053.165406656255	30
50005.4572342139	50171.75994844728	30
50068.623103499915	50161.619746299606	30
49968.45068184388	50164.19267841328	30
50021.286258139044	50097.09698957975	30
49991.77752176457	50076.512498868775	30
50006.514843035045	50043.51892165475	30
50116.98133535384	50162.40909581675	30
50147.35082807054	50179.38232049945	30
50093.34707507855	50182.657810038276	30
50171.17878920808	50040.748545788665	30
50209.92339912812	50050.63972607764	30
49968.07187686552	50198.06277590135	30
49998.031834049056	50134.98731028276	30
50091.32526871065	50220.848007096734	30
49938.71884433363	50175.51770390859	30
49968.39153957229	50047.52633343772	30
50041.07178675803	50028.97039206942	30
50182.069995815196	50165.64465365291	30
50202.86096378507	50191.84692974021	30
49960.30990871837	50084.916983348485	30
50223.41271570687	50082.39207192068	30
49959.14038575996	50125.932599791064	30
49923.165755308604	50094.861991451806	30
50064.6163468379	50236.74064344904	30
49911.06482125847	50160.088240253965	30
50204.62503285939	50230.97702340024	30
49891.171415479344	50097.87925359711	30
50050.39082207502	50195.04298465672	30
50025.94051605882	50243.58234529743	30
50075.123012058575	50028.42275792019	30
50228.73634976278	50171.66079841365	30
50180.50611957481	50252.358369861875	30
49914.65322486596	50206.114406389526	30
50002.4559083145	50214.12458249322	30
49996.646749537635	50006.509156951695	30
50096.41788860499	50254.95156682148	30
49924.31676753054	50129.3532249608	30
50131.69908411031	50268.95597718822	30
50248.069987228824	50038.73114798238	30
50028.83333690066	50280.83812660531	30
49884.53923114366	50213.71184843814	30
49990.20010706424	50249.995515818344	30
50283.92046729429	50032.61361649989	30
49957.73145505895	50002.62522770698	30
50215.832778208656	50016.038580243774	30
50120.50119345979	50198.989717224984	30
49878.65576870474	50149.98929357964	30
50148.32692361095	50227.35802366881	30
50030.79766570788	49997.30855488253	30
50317.127746168284	50044.79682580994	30
49941.79271954111	50225.881870181925	30
50122.23302427026	50021.82655567396	30
50163.773066505935	50007.89267226558	30
49923.10243389112	50003.37831994559	30
50240.79212265303	50233.45422678074	30
50196.34154983391	49986.637232671	30
49851.19140643307	50128.20892079203	30
50272.54389469517	50237.144023560635	30
50065.934625829395	49997.93050102178	30
49857.15835241836	50182.37287231416	30
50251.03843766553	50271.08520027122	30
50261.74334494046	50003.45535839204	30
49926.49121971307	50037.51545025727	30
50231.039437148895	50128.07561687114	30
50284.86041820395	50269.86897579828	30
49841.04176225691	50214.905217651045	30
49827.45082589012	50103.3743097467	30
49812.62534544771	50066.93488455095	30
49990.53429598161	50284.809683696796	30
50269.728339072986	50297.83476663719	30
50176.21692700559	50286.62694160377	30
49784.695158897994	50047.144758994	30
50309.84796042333	50247.23240446174	30
49837.798974170575	50247.291237670586	30
49895.756300121066	50024.51556749524	30
50327.3124954885	50012.37377145174	30
50055.52957750108	49966.54880065245	30
50292.49156551489	50328.74066871817	30
49941.43375849752	49974.59071962215	30
49955.815025705044	50299.44954833814	30
49905.24482794195	50245.53142583111	30
49905.4699550435	49975.739188768464	30
49769.67571306921	50013.88176602738	30
50195.10839735587	49949.53955645305	30
50059.057301455796	50268.62329076908	30
50036.80815075063	50312.00518197377	30
49810.00629271454	50266.88983911928	30
49879.74180262014	50067.86669188521	30
49803.86657075044	50217.0909300892	30
50159.965850668545	49942.12396583785	30
50018.99563969461	50341.65600761461	30
50347.55769365957	50036.184930071955	30
50262.194534947455	50336.31021511194	30
49864.31383580932	50268.25388029005	30
49924.72728777197	50284.8231485805	30
49873.79326867528	49984.293625478414	30
50301.632059122916	50079.51698494732	30
50217.046621807254	50267.63217593136	30
50278.134585220425	50203.05047893134	30
50250.587584604786	50099.24708630493	30
49818.974863706164	50188.48434160167	30
49856.01909317389	50022.50404637113	30
50333.51792668253	50083.72193287366	30
49844.90660440099	50053.421537736096	30
49835.207848456535	49996.04204004578	30
50005.30612205417	49971.98461055326	30
50313.29095647317	50209.29091616015	30
50177.29863490412	50213.210781462505	30
50310.1499701739	50299.983672600865	30
49834.02339363496	49958.46930556655	30
49966.750922773375	50329.398013751386	30
49803.31106512017	49999.41491016164	30
49934.07997299431	50338.44773579857	30
49819.81008646096	50034.650534327455	30
50343.580103611836	49979.97286347809	30
49791.106229331635	50097.63716769954	30
49870.29790113399	49946.03865771159	30
50234.196166688125	50359.60533758051	30
50000.33553064181	49940.26354277832	30
49809.80996893054	50150.57146090064	30
50338.13077764818	49947.350241659886	30
50052.311971368144	49935.140797252236	30
50226.01652272759	49952.48512393468	30
50269.39228036234	50373.73622468563	30
50283.434763330886	49975.02632099376	30
50206.040125203035	50300.16911936289	30
49736.48208368286	50005.59587875751	30
49907.08730802197	50318.63258287061	30
49757.25473432401	50074.28055115839	30
50339.71206073606	50256.66743678453	30
50319.74866300182	50111.617971105516	30
50056.48055609709	50338.5788429393	30
49761.05931162923	50112.59639519114	30
50075.033488173234	50304.369233795056	30
50134.46776685523	49971.68167185223	30
50096.70847618865	50003.69149223884	30
50095.81636714668	50337.525006994896	30
50106.634728899604	50300.71220704067	30
50372.36448835077	50007.81794083692	30
50326.46029473243	50180.70873590971	30
50245.27441944378	50198.76481776369	30
50191.729357950644	49914.358481063944	30
50283.300561283155	50117.45423699582	30
50265.96527163226	50170.851517413335	30
49774.669316992164	50257.50844548552	30
50313.57915831414	50144.314219935666	30
49756.76130835623	50143.66986889656	30
49754.93572104271	49977.55714609941	30
50129.19603649795	49934.11511921519	30
49777.491857280955	49944.966966955224	30
49728.90084437161	50089.31083501437	30
49752.27751312695	50286.82007605129	30
50370.04721533855	50232.67487100379	30
50408.222806093196	50228.4291105562	30
50383.467966216114	50268.89463107167	30
50421.214875060294	50262.17876687416	30
49979.193438543356	50360.27017225073	30
50262.874763440916	49944.2625719243	30
50196.81217008957	50357.284595785684	30
50346.3340477073	50289.650329893986	30
49797.47210265516	50301.32765986353	30
49939.49790679702	49935.264585380435	30
49730.03431862561	50052.61388164048	30
50164.29031664399	50343.06911894683	30
50357.556681321184	50199.78716461548	30
50400.90033347838	50296.39114918554	30
50347.96658417935	50127.71030207284	30
50129.40923100262	50353.04805768851	30
50222.54310712965	49918.120615346335	30
50300.99272691581	50366.635003200776	30
50179.25260854972	50384.60553745145	30
49903.2871555801	49925.779866643985	30
50082.88631770302	49923.12642334346	30
50018.453731191046	50375.80823507426	30
49713.4772618437	49972.87994405802	30
50215.54999874153	50388.760095034195	30
49902.77096723807	49892.643431566095	30
49797.706148611156	50339.10233844224	30
49722.674148443126	50127.17976773511	30
50090.10660784927	49965.469160447654	30
50142.12971604965	50299.56588088429	30
49853.129514074455	50084.96367155438	30
50337.780228437216	50359.9683246123	30
49701.39678257821	50155.64406844435	30
50290.53289555457	49923.21247575553	30
50239.42136156108	49887.353022448966	30
49684.83493207757	49997.9916088821	30
49670.932314377154	49964.88896890587	30
49908.402108810034	50358.63987557228	30
49893.3010101597	49854.64377331033	30
50272.52625354137	49874.49888364264	30
49970.717127616925	49953.24851589298	30
49789.0829335714	50175.50983456855	30
49948.47762064915	50263.63922832982	30
50363.2083904465	50063.88413849253	30
50161.02449031654	49906.05256675513	30
50263.79034411254	50412.436254545835	30
50423.010430402086	50327.03608134947	30
49769.79075963101	50211.3231188986	30
49866.9399173455	49876.650117816316	30
49706.25452263348	50021.779055659936	30
50404.302500229496	50361.62404671354	30
49645.493691153235	49998.360765664496	30
50288.03571227418	50433.791963693926	30
50237.27447785956	50308.71805411601	30
50447.13487364331	50223.58314687822	30
50147.689225078415	50380.12830115272	30
49874.404574773886	50343.99477396458	30
50385.64251636097	50176.44703296743	30
49837.911045702975	49862.96398095705	30
49664.792361204745	50025.16011462733	30
49954.34524963207	50382.46303105495	30
49938.47626764419	49904.23719890568	30
49671.50852149773	50057.10648218868	30
49886.47442032435	50293.21845768941	30
49736.88384163462	49945.69984416138	30
50357.355037712514	49922.33450981312	30
49806.04871812939	49927.91602968503	30
49707.417867761484	50194.01158368504	30
50122.933004761275	49901.91273066738	30
50391.37835463795	50330.49811680663	30
50316.17336332417	49893.881580929796	30
49728.443224067974	50222.70319514934	30
50175.20723692363	49869.81546712497	30
49832.481086171174	50304.15005882181	30
50262.255413477855	49909.38393504771	30
49701.61145750309	49931.59889965901	30
50373.979000428306	49956.32108744013	30
49683.578860519556	50119.15700513731	30
49630.07867220892	50037.73938945369	30
50234.91591686699	49984.37241016432	30
50365.75869036214	50101.548872906686	30
50436.54528119524	50359.102114184854	30
49691.13071140981	50224.12665710794	30
50355.86343784263	50394.39977913139	30
50483.06520123303	50208.85589507524	30
49875.794209332314	50376.71951082103	30
50233.07901552189	50421.330977742786	30
50456.25695480176	50386.365069013955	30
50344.7960258117	50424.27019310054	30
49633.43361402936	49967.249834309645	30
50442.00602615097	50289.62514925601	30
49836.42714143968	50344.60412255065	30
50447.43895524576	50183.70698139908	30
49756.45785321983	50178.38982311369	30
50374.14334511311	50436.683966594734	30
50441.924988541075	50146.93257160694	30
50233.59772156407	50457.3886320065	30
50000.94477893455	50316.05309759957	30
50368.639660421075	50356.34597163407	30
49672.46941454579	49912.341798973015	30
49723.662244138446	50266.608392895076	30
49866.70260675861	49911.80709431205	30
49842.80386939272	49832.095406907705	30
50195.69426455896	49843.958362149926	30
50268.88271366954	50462.20997148897	30
50329.8947923887	50329.74699431602	30
49805.88443165724	50376.834720149855	30
50511.59615102529	50188.72292673576	30
50231.53128173258	49832.820492404986	30
50478.91453219118	50413.418137440756	30
50546.25425337526	50208.001119250315	30
50315.413563461014	50404.926027858266	30
50178.68757490355	49815.87899817993	30
50157.23730538256	50416.108431187065	30
49592.48647544857	50034.7163427769	30
50400.09930105663	49986.78916250319	30
50197.601389147974	50420.880759109474	30
50457.403006115404	50446.588618301095	30
50508.0619879571	50396.995582060394	30
49996.97675295219	50402.11281646311	30
50442.961761318846	50415.18401130577	30
49854.20996367382	49795.16295966795	30
50501.17523257081	50437.276549540635	30
50427.45574869678	49969.99568614364	30
50412.0000994926	50403.5764285238	30
50395.361267677414	50077.79446201992	30
49657.06908561332	50224.01225500642	30
49638.576227035235	49928.91153547802	30
49817.77728807945	49784.22377947894	30
50543.92439319809	50391.39493893596	30
50284.194252474495	49842.65500444382	30
49972.41788250519	49914.123611827694	30
49950.43728747919	50418.661661860395	30
50170.08783951131	49783.07680243598	30
50148.14053108795	50454.6322963383	30
50498.136545356436	50473.80256615993	30
49851.870108267176	50408.55775068471	30
50436.5605292845	50006.19940644108	30
49608.4690570656	49903.90279690265	30
49934.71004037461	49872.93890280413	30
49837.52833758776	49894.11171676016	30
50407.622256985596	50025.14931299864	30
50421.2532732035	50438.408639368754	30
50511.48727667388	50505.75258246186	30
50439.209987593465	50039.39204608052	30
49615.159946346525	50006.985993176524	30
50555.92359836057	50176.672649415435	30
49666.64452801534	50259.83522269714	30
50231.74132925297	49798.118545877966	30
50541.59324558951	50516.42851160736	30
50175.982409873715	50471.18218356417	30
49672.23437972715	50187.698150149496	30
50298.16869753198	49809.96404353806	30
50278.05204960431	49776.66583475032	30
50530.05707639155	50154.45537881241	30
50054.492619924094	50373.461364925104	30
50317.56536141554	49836.76995950983	30
50277.05699933729	49738.65840725579	30
49760.78176519198	49917.82517472125	30
50518.31268611664	50545.467038377195	30
49879.320321580686	49817.43808317662	30
50536.78237936498	50478.823013330286	30
49904.40155687053	50401.50275640886	30
49695.2873153902	50082.62025592308	30
50315.79432905928	50455.33935240561	30
49639.95171217003	50079.162193842276	30
50113.83935602115	50467.897428646815	30
50471.025630009295	49991.7007194661	30
50414.521787932754	50193.32192937355	30
49643.404552018466	49897.32696157215	30
50577.28159641939	50515.74624529051	30
49647.77361311617	49860.42534373996	30
49813.00868063341	50411.65878032846	30
50090.286330548995	49884.798978142084	30
49599.991113327625	49977.599664001595	30
50090.45949453804	50436.15750392969	30
49972.87442823885	49877.82776575921	30
49656.90765184638	50152.9648859656	30
49574.86942637788	50008.86295271523	30
50126.059364770175	50406.184685753266	30
50489.659443842815	49959.81460464759	30
50449.54427639645	50072.11278701813	30
50241.65787942436	49749.3974614739	30
50572.78255737836	50552.45121341629	30
50156.645058297945	49841.661990467604	30
50428.20887700011	50100.45895247101	30
50294.64331720305	49709.48296000742	30
50182.43300147171	50508.60129470013	30
49685.665909682866	50294.90703613	30
50474.26117773185	50023.78529868944	30
49794.21045281994	49889.745959360225	30
49613.29869349818	50105.9766493666	30
50438.00054497228	50473.35520118328	30
50042.86637023726	49896.98588442082	30
50266.31526716389	49693.496586211586	30
49620.336866072386	50233.9396723406	30
50463.32048830405	49930.01219326625	30
50426.83585832657	49933.4427345364	30
50141.18667317783	49871.48482231575	30
50165.734168855895	49973.69618921566	30
49854.655858215294	50442.59571457061	30
50488.37009029017	50168.03066026989	30
50455.81531372022	50255.55497991379	30
50107.608671779104	50377.98549433107	30
49771.40550608832	50392.6023136337	30
50206.1130975945	50482.52824509282	30
50452.4694179283	49891.98289906401	30
50517.79083819044	49985.2143102325	30
49644.38875772311	50118.99636830576	30
50564.32229011141	50140.469682670824	30
50280.34169457853	50496.312045305305	30
50381.71244134029	50143.365951590305	30
50013.38297736211	50436.85512245582	30
49678.011302041334	49840.605859799	30
49588.64357296208	50074.55965330126	30
49923.35387828431	49836.20880343289	30
50580.962354484305	50388.33513067094	30
50296.84718533036	50528.75093340583	30
50285.03354177647	50561.4960286495	30
50309.75784420837	49752.824321817345	30
50154.65398588269	50525.51611906406	30
49696.098481899266	49882.41317738154	30
50376.96285185057	50473.799638360666	30
50490.46058603601	50560.214465879944	30
49745.60752349977	50371.57643340099	30
49681.85983035893	50327.73089508297	30
50345.00908125699	50473.200507888476	30
50035.98778346774	50469.54600336526	30
49943.093845947405	49805.09248194879	30
49650.73989636454	50309.470518226226	30
49733.07516394946	49890.76383053315	30
49768.57256450066	50325.8114752457	30
50330.46794074258	49711.19132016675	30
50320.144149681815	50493.879937361446	30
50272.58058489847	50065.503946114964	30
50531.570459529634	50421.85748558248	30
49620.81950302312	50160.75979239929	30
50228.143037643735	50510.74077319299	30
49981.82400269267	49841.39669494438	30
49785.25849235127	49768.034639724945	30
50475.84815538552	50302.147731420184	30
50409.2124701005	50128.3498853006	30
50547.16615333132	50010.98435487981	30
50554.633414085096	50361.97093355625	30
49979.81824607407	50458.14810167015	30
50295.63173526542	50592.7547845862	30
49769.774710690865	49802.22901008546	30
50362.05867875411	49695.53691620159	30
50020.40175134298	49848.52758906119	30
50476.81740106089	50354.24402733582	30
50482.63786588676	50131.946778941245	30
49585.298579990085	50174.554760506384	30
49586.31206463388	50231.96275544711	30
50132.49635146009	49775.84287863069	30
49614.153765079085	49851.316322935345	30
50431.372173814445	49865.01305243566	30
49722.59818612089	50300.26581655272	30
50580.21791410001	49990.07070806726	30
50087.13653396754	50404.57283206928	30
50206.35002760212	49772.726893564184	30
50412.25873645414	49889.47165005176	30
50148.657025032604	49807.199157866	30
49942.52578156216	50449.45687136759	30
50587.24270270234	50167.486826985914	30
49621.68707922532	50193.03381074725	30
50497.11434284318	50330.79033161259	30
50139.268562724414	50488.42785574311	30
49811.45800866741	49838.08026053436	30
50487.957292770865	50248.882303715625	30
50054.857514789925	50408.054177717306	30
49552.43534699585	49983.93497945795	30
49548.17481710223	50032.76753747338	30
50263.06996306978	49659.34483446509	30
49578.72885413649	49883.32458292695	30
49743.78784639663	50408.335941473924	30
49627.72204167158	50272.75200424778	30
49748.1298018093	49771.14653466513	30
50501.25102684744	50594.27542970555	30
49540.92288372638	49889.15077463224	30
50004.27815956408	49885.438701402665	30
50605.830747172586	50537.39122938546	30
49987.08226768283	50496.313775718765	30
50481.22103854626	50618.73069292443	30
49617.54502560031	50306.85860649046	30
49728.65893601146	49852.4718016845	30
49590.591639683444	49937.70008812176	30
50121.33058572028	50516.7021508996	30
49724.83952823789	50338.995911303944	30
49773.058533329706	49837.050818793294	30
49923.094698374385	49780.70429843278	30
50485.2916007808	49895.639034573695	30
49561.40248076515	49922.98559449222	30
50059.14637292768	49853.20570192522	30
50520.88651305884	50239.61743310407	30
50230.584314142856	49714.4248080329	30
50121.55413608667	49838.166149112076	30
50263.378738142914	49810.670621445395	30
50633.57560777254	50555.405470129335	30
50040.97084745565	49821.19429347431	30
50459.58583816667	50541.01727168614	30
50268.398363175525	49623.63088674809	30
50110.40878112437	49801.16685972467	30
49877.63887238781	50470.527744149294	30
50579.95833827872	50201.89720832451	30
49525.595734116105	49938.297402247	30
50464.74361140872	49863.21968282838	30
50074.557106839005	49811.09727276261	30
50479.62671970896	50506.8974057867	30
50631.52663304091	50512.254945289715	30
49760.54288979334	49738.03200039126	30
50474.54285183564	50094.62653511003	30
49941.28443616237	49748.21526893339	30
50614.90729194064	50005.39722691717	30
49767.98486979965	50438.44112507181	30
49746.51894704341	49705.07265041433	30
50132.08794937725	49738.192861160256	30
50283.77067686381	49591.63440004121	30
50183.8244020012	50546.731499322115	30
50597.310689956495	50360.33717950746	30
50344.72337214949	49751.55184397218	30
50648.37441017248	50484.97856880576	30
50295.096961612384	49639.592507227535	30
50198.06427483993	50580.520059193084	30
50639.24500835465	50586.73532262765	30
49962.03931405005	49721.83155420479	30
50426.66889553765	49833.0746217405	30
50422.9801487843	49797.675520669116	30
50579.84097190071	50023.52076562207	30
49625.38490381896	49815.283121615284	30
49720.1428567631	49727.37034469493	30
50218.83859874446	50548.44352605007	30
50447.02902307125	50508.16592733752	30
50197.04764675006	49723.98869859867	30
50390.51399158528	49820.520621213174	30
50314.37324192129	49567.50109046483	30
50453.31905326039	50598.49927726133	30
50101.23531988715	50540.66481118699	30
