# Supplementary material for: Abundant Topological Outliers in Social Media Data and Their Effect on Spatial Analysis
Source: PLoS One. 2016 Sep 9;11(9):e0162360. doi: 10.1371/journal.pone.0162360 (PMC5017681; doi:10.1371/journal.pone.0162360)
Supplement: S6 Dataset — See the respective attached file. (ZIP) [file pone.0162360.s006.zip › S6_overlap_swl/clust_32_41.csv]

50000.0	50000.0	0
50001.1199382742	50005.597232803535	0
50010.474073703306	50004.538835650805	0
49992.59330351276	50005.30010366702	0
49998.97978393994	50002.81568248988	0
49995.94433854478	50000.283501054924	0
49992.110046690934	49994.960676135706	0
50001.69172750674	49994.57444040063	0
50004.089583240035	50002.88217446919	0
49995.22015105517	50008.609882115925	0
50002.55073404207	49993.56360799795	0
49986.072168127575	49997.04184594443	0
50003.188169777386	50009.9058963167	0
50012.27525783438	49992.819765352564	0
50012.262513774476	49989.354148040744	0
49998.02118867848	50008.80627001903	0
49993.557594313854	50006.23561640466	0
49997.38944128892	50001.35532493175	0
49993.74842547102	50014.75506549149	0
49998.23968503435	50005.27065217079	0
50003.22125142318	50000.026961999516	0
50002.66845612155	50016.014489106456	0
49996.2912684585	50003.40999236742	0
49993.86713806728	50000.48736039716	0
50002.18471612465	50002.01162544507	0
49992.171524388265	50006.56961401369	0
50009.77186363497	49998.33913800016	0
49990.12856972812	50008.3087286591	0
49992.75834275438	49999.61132553548	0
50000.612712480484	49996.66863853376	0
49996.93869881451	50007.42426954709	0
49990.9573124268	49998.74455680348	0
49995.12813021465	50012.34964490406	0
49987.132816399535	50000.77841298042	0
49995.04622939411	50001.254507425205	0
49996.3518189633	49998.69148218202	0
49994.72286757851	50006.43666481398	0
50004.991603808936	50007.81247139701	0
49998.28891676479	49997.763041664824	0
50002.11006087792	50008.18226655358	0
49997.144179930016	49989.940910198144	0
49990.216027359624	50003.557911732714	0
50004.8382996796	49999.67581012021	0
50009.729321556355	49988.228197133496	0
50000.199954210955	50007.84356371471	0
49984.868450241316	50001.72764928467	0
50005.25378396498	49991.44544110929	0
50012.19437814406	50000.390381149926	0
49988.04893344996	49995.904611826896	0
50000.97171294396	50001.87618615546	0
50003.16859701153	50001.34186794273	0
49996.8205400242	50002.39747857786	0
50016.35653848915	49987.25542234889	0
50006.096174901984	50010.23095889712	0
49993.33550236973	49997.9139297533	0
50011.19002934476	50002.36431250059	0
49998.45984931102	50006.65695684455	0
50019.87468519033	49983.95720550682	0
50006.448840401084	49997.32346873195	0
50003.483634122094	50006.1099987375	0
50000.35234659256	50010.71421082459	0
50020.92058148781	49993.51767071989	0
50008.47578298118	49985.24545972329	0
50012.97116378821	49991.6961769247	0
49993.74796506671	49992.427417029416	0
49991.82516773376	49992.694590956104	0
50010.8124938929	49998.028114249224	0
49987.955751149355	49997.770027754355	0
49991.724628069634	50000.06228921305	0
49995.80643166333	50013.468969971	0
49993.380375235734	50016.55980591119	0
49991.201634813246	50005.408821551166	0
50004.525946402624	49989.78947725459	0
50007.720378466904	50000.492135651875	0
49992.7685793167	50011.0280228053	0
49987.159758849266	49996.84261681274	0
50014.02574978567	49996.18798372425	0
49984.32643570934	50004.57184983245	0
50019.639648138225	49988.9067237791	0
49989.4997473447	50007.36039035869	0
50013.91997383251	50009.37214947754	0
50004.58622819102	49995.15801530333	0
50005.85271576996	49989.50522008991	0
50015.47921159886	50003.75857515637	0
49996.39937650525	49993.39036016212	0
50001.0647897504	50004.010292953724	0
49986.027487069885	50006.27634010284	0
49987.260876982415	49991.042278530156	0
49999.78395213294	50006.223143715055	0
50005.5951472911	50002.242531785334	0
49994.95863623795	49990.98932230843	0
49995.970214808425	50011.21575680999	0
49998.74724789229	50000.301414385256	0
49995.76262299148	50005.347803119126	0
49985.78393825049	50003.32292956534	0
50007.42877995727	50004.03245223129	0
49992.96622310832	50014.11763760789	0
49994.55499953395	50010.948281901576	0
49983.915535437955	49992.4110437863	0
50008.8660950074	49978.749708719544	0
50013.7990956949	50003.00902758653	0
50008.5066603574	49980.605440097264	0
49999.61536353447	50001.38011543159	0
49999.92720012225	49999.00146537139	0
49984.44548889699	49998.69683486348	0
50002.482884739184	50003.040579738794	0
50016.024045681486	49994.94398923562	0
50003.36648616504	50004.322037109174	0
49988.738161772046	50017.689027507506	0
50003.539439997585	50008.933367662175	0
49994.49256234436	50019.33132076997	0
50005.85319903553	50016.693436037065	0
50002.48134869301	50006.34512799061	0
49993.523880528526	49996.86229670025	0
49988.034997579	50012.957727244124	0
50020.71389257763	49981.778924319464	0
49995.38804044498	49997.158702901135	0
50013.95022191785	49997.89115681875	0
49984.13772326518	49991.42872524563	0
50003.58552550782	50019.3121430576	0
49989.91037830248	49997.47012205967	0
50012.09890688885	50009.91283746573	0
49998.36748406831	49993.20199538089	0
49989.127843465685	49996.61911019781	0
49982.65034680979	49999.834836403585	0
49996.56500742211	49994.747294359564	0
49985.379552577164	50000.53127187064	0
50017.09675845898	49993.71089669888	0
50021.41356700267	50010.70370059395	0
49982.40342955259	49994.328994020594	0
50016.4869019828	49980.40359262994	0
50023.71775476843	50012.20330780786	0
50005.64968115003	49995.160253301765	0
49973.871359122015	49999.93485576274	0
49991.04769969644	50018.64712142673	0
49999.68945811258	49989.69377801033	0
50024.16967004485	49998.373773470084	0
50002.22080701014	49996.583511445446	0
49981.3376436746	49994.9974062802	0
49984.137410919924	50006.137292454296	0
49996.130313645284	50019.87582555533	0
49984.51107861298	49990.24442534623	0
50006.568329781825	49987.41605597233	0
50001.265128160514	50015.41691763768	0
49994.71701353506	50015.249262662495	0
49984.049094679925	50002.930402503676	0
50007.33751108774	49981.8758819164	0
49990.53033617756	50001.14600459991	0
50016.78128835845	49973.40706114249	0
49993.95433979805	49991.08775145235	0
50020.50775026029	49998.11343636441	0
50000.36685129092	49992.305125517465	0
50025.412902998294	49985.28219532157	0
50011.811277040055	50005.8423952594	0
50005.650122642444	50018.556061829826	0
50000.10513937223	50004.37368352619	0
49997.312147224504	49999.09697793524	0
50007.98935284791	49996.53957427053	0
50002.08677570072	50010.85949233453	0
49986.699023909634	49994.97925279905	0
49985.61698965447	49991.72042149556	0
49982.103822344194	50003.015963724676	0
50017.46227211739	50006.10305446117	0
49995.381477958945	50002.40666228191	0
50011.97582092875	49999.282779231835	0
50008.063404920314	50009.83952207464	0
50013.46450656	49984.93900585626	0
49991.29771770397	50013.528169385616	0
49990.72512365944	50014.788818904555	0
49988.34248722313	50003.84700004693	0
49978.86050890926	50004.459502539525	0
49992.91864707092	50012.72445101887	0
50001.84787568867	49990.60674350676	0
50004.63839490317	50017.67334490595	0
49985.1248169725	50007.29216522827	0
49993.17341765991	49987.23628058628	0
49993.857411968136	50017.57636704799	0
50019.0152945883	49986.98070871417	0
49998.41475540304	49991.03758824367	0
49972.09249794468	50008.2640976498	0
49993.10918587191	50001.86801828644	0
49993.00955253663	50003.3707764521	0
49984.194173076576	50018.57796040268	0
49988.37111772968	49985.660734294215	0
50001.68402032854	50019.222658424515	0
50001.185520989595	50017.05278349851	0
49989.66815837991	49993.68744920904	0
50004.177711652395	49985.70662376911	0
50018.82869206279	49999.52190675685	0
49985.443533641	49996.21552947299	0
50016.38826833475	50012.74464866587	0
50017.914900136435	49980.502944041815	0
50014.39181755627	50017.85709331672	0
50018.95202462218	49985.56744633257	0
49997.36448100937	50005.91903864351	0
50018.96796534248	50005.16627708392	0
50011.90539425546	49988.111134330444	0
49996.546614288876	49996.795399916264	0
49963.08142993959	50006.26759739082	0
50008.2356600962	50002.43606836597	0
49998.63921899667	49988.79814231758	0
50005.75242938296	50004.17089970687	0
49998.376769049384	50010.6689754653	0
50008.42442695799	49998.31820524386	0
50004.508050526805	49983.47349690265	0
49987.17050041002	49988.9025554235	0
50009.18109265108	49992.22014886556	0
50004.879056196725	49986.61034885251	0
50014.915422483675	49977.07720187199	0
49990.130907603474	50004.80258105486	0
49984.6703277626	49988.74133172314	0
50007.52672577151	50012.93686597503	0
50003.49650970437	50012.38108186982	0
49989.06725250327	50015.3378129636	0
50024.98456411381	50006.06013812308	0
49991.80368593366	49990.462414806636	0
50000.77352016364	49989.79042744623	0
49988.90719015552	50002.71719901248	0
49984.039032220186	49996.676878046324	0
50012.847622088455	49998.36249454505	0
50006.350126348494	49990.98155319997	0
49991.05034624591	50004.198767952716	0
50011.88431427771	50008.83624177822	0
49985.19374747098	50005.49928007464	0
49984.81310954273	50026.06287728749	0
50006.21977860447	50012.16129787784	0
49986.47489642977	49999.4317940804	0
49980.36605421916	50000.95789397295	0
49994.234345594574	49999.2532348494	0
49987.04825099607	50001.832824486286	0
49991.43071227722	49984.226381594905	0
50000.695373251256	50020.70674782014	0
49977.13180553174	50003.37505285267	0
49988.62903234035	50005.177123215675	0
49979.89567759436	50002.4937618266	0
50008.01262186424	49983.679359629714	0
50030.579860834	49998.08369322793	0
50003.089884360816	49981.16884909539	0
50024.37014218025	49982.08487044395	0
49983.90656666351	50026.928564756556	0
49964.314383131496	50014.1377602163	0
49993.20228802501	50009.89883245395	0
49988.35846928065	49994.74515624361	0
49974.56068759045	50004.79214296714	0
50014.41609705478	49979.75520468273	0
49991.174539429005	50006.969037631694	0
49989.155636819094	50000.54506709529	0
49982.544533415894	50024.606837722065	0
49994.92587873124	49988.20647099332	0
49991.308890379405	50009.11640038469	0
50011.281064215545	49984.921503686244	0
49989.75789397745	49987.457219427255	0
50008.221414162435	50012.20209665073	0
50013.621088465676	49978.83287026756	0
49985.19186980337	49992.980264506536	0
49992.32125134785	49989.032611767434	0
50014.674771463535	49999.908761826504	0
49997.68841019571	49983.69681048847	0
50015.382964093515	49974.88611401902	0
49974.646961190396	49999.20360856275	0
49993.622733056916	50004.394124466075	0
49996.18215660206	49990.57420118714	0
49990.531939051354	50002.542578106964	0
49995.628193938675	49992.49588250879	0
50021.47129342551	49969.80051040332	0
49963.43332412238	50009.15111641512	0
50005.631109868045	49981.978888305464	0
50016.42316313038	50001.98515059546	0
49980.96052567742	50020.686115295306	0
50014.72496783221	49986.0471516237	0
49983.5417594323	49995.75678905932	0
49993.07010199822	50029.18300593349	0
49997.88200827209	49991.896996510884	0
49982.946899317554	50009.619161594186	0
50002.15424062545	50000.4773237086	0
49991.00394052615	49996.04070296146	0
50031.56106314288	50012.96897761344	0
50026.88381878394	49996.47826587183	0
49984.03994023804	49986.15198562376	0
49987.28963664043	50020.60062188324	0
50013.90791418998	50004.26976645357	0
49983.08076631143	49991.201045514004	0
50022.11073926888	49967.124204367305	0
50010.73215520759	49996.40090077004	0
49996.054670956706	50006.56227185395	0
49995.70387124523	49986.98770630229	0
50007.941107878476	50018.039088252415	0
50002.0192275201	49982.59943772668	0
49992.05158923507	50010.26029829259	0
50027.93304776287	50005.78420573993	0
49982.89182072447	49989.6455582383	0
49998.64668225386	50018.43203433023	0
50013.62737578455	49989.94661316443	0
49993.08509566163	49988.31637596258	0
49989.81805414489	49991.931824775784	0
49997.76086401288	49987.90124568716	0
49988.69996163046	50009.713207319626	0
49985.80025773397	50018.196075051266	0
49984.54357744596	49987.1594216123	0
50006.59958761954	49972.297102456854	0
49984.82793631655	50022.262719026876	0
50009.686765035396	50012.49651623412	0
50005.67540109913	49998.77026419197	0
49998.76553220897	50009.60097154551	0
49991.720902063105	50001.874151299206	0
49995.344981691764	50003.769781086085	0
50000.779533303816	50006.55995037668	0
50003.69493811055	49982.743629087825	0
50002.270752389726	49997.78815897597	0
50027.570700147895	49993.28160735885	0
49976.52404899746	49992.70823713537	0
49998.92765844171	49982.472509075604	0
49994.93953583841	49994.87526102259	0
50009.450371016355	49984.56460257237	0
49988.154083484755	49999.52040214659	0
49999.394387052766	50014.98009375397	0
49978.547517703526	50000.09883902086	0
49977.2653315401	50000.844206454574	0
49998.90667228046	50008.20905964552	0
49991.6637407009	49985.60237193076	0
49996.812852085255	49991.85268425626	0
50010.361860965386	50000.785222744336	0
50015.982394048064	50025.712936463955	0
49980.52196003663	49992.07084033371	0
50031.62064003572	50018.88854821377	0
50008.9961750777	49996.41672377975	0
49987.61931332246	50006.2850009189	0
49976.108964526924	49990.178279804175	0
50023.926871643285	49997.28176746767	0
50019.938527361184	49994.309713364564	0
50000.35731265099	50002.84047830652	0
49993.60333916049	50007.42141270693	0
50023.25337906322	49995.00581889214	0
50002.075911878404	50005.261111667336	0
49991.96428640682	50014.48773082656	0
49985.479854508725	50004.39257273865	0
49980.523275281885	50010.645308643936	0
50001.43088150619	49983.63567861773	0
50010.12290986445	50002.12243553688	0
49967.36856159413	50003.35500522987	0
50002.53163693798	49987.2817417695	0
49958.51475070698	50007.728524315105	0
50011.38108761024	50001.03297300693	0
49981.69861163078	49992.37124347021	0
49989.76191395739	49999.01550114256	0
50010.464523219016	49992.24245972176	0
50026.519101309525	50000.02798517489	0
50012.28382736543	49984.83474359573	0
49989.42265260656	49983.96844532203	0
49984.23840069896	49997.66761618687	0
49985.550927108794	49986.82666453693	0
50021.497478391924	49994.63200883348	0
50019.51522702777	50003.991941070715	0
49997.68469127628	49986.69892490847	0
50017.52555436652	50007.437281765255	0
49996.923835170724	50009.65263753655	0
49980.798506964515	49985.652067432005	0
50017.90091994998	49982.2521155558	0
49990.37161102477	50017.07697390062	0
49988.90511406528	49992.75445658593	0
50017.32112340442	49965.353068070195	0
49991.01257760791	50023.468584741226	0
50025.8875906799	49994.35984820899	0
49986.1918187451	50023.68497230164	0
50013.15743500942	49983.78458207533	0
49992.8456436454	49993.0203413024	0
49979.75815741602	50012.571960582	0
50009.70308924862	49979.83589096704	0
49985.30046070793	50021.08763342582	0
49978.359205601315	50034.878715319064	0
49990.92884580327	50011.163169812375	0
50007.772940196795	50007.064996400484	0
49985.22103137368	50016.08668389368	0
50009.59707490614	49993.95697076497	0
50017.70003800679	50001.97785272779	0
49983.797748258876	50023.64017913821	0
49990.26735697697	50010.258346329596	0
49987.64568629228	49992.33821425586	0
49988.52793226814	49987.91776019862	0
49991.20423086804	50029.989168432476	0
50026.25973034724	50010.5650833099	0
49982.16330270223	49998.10186605435	0
50007.13541309917	50007.95622569247	0
49983.95748989525	50010.98829389653	0
49962.45221143677	50007.2760570099	0
50012.1000044754	49996.95407723872	0
50021.052185858316	49972.64330460891	0
49984.3085518675	50009.58683887556	0
49993.510659247964	49989.892241724825	0
50011.752156646566	50004.78944145074	0
49983.52563494623	50001.75016082405	0
49978.460538100626	49997.75242771528	0
50014.52143088854	49988.22950508876	0
50018.24137458081	49990.739344225905	0
49972.37989154419	50007.14160963748	0
50006.63472878829	49999.431527854525	0
50016.01207628755	50007.56525634756	0
49992.159033924385	49975.903792794095	0
50016.99256930141	49996.1277298885	0
50004.48312201096	50016.53523623439	0
50003.73362658861	50014.7511990841	0
49974.63211839188	49979.516263068035	0
50001.48585664339	49987.945459319424	0
50021.840174437224	49996.55115787979	0
49994.03666699587	50020.72279787452	0
50020.94362840362	50003.47457288229	0
49998.62700416022	50014.24645452575	0
49995.17512210399	50016.79463493951	0
50005.23037043188	50011.73729598273	0
49971.37117085837	49989.47221639413	0
49981.521518297865	49999.23994426472	0
49965.42437354049	50013.05953711824	0
50008.834474853866	50007.65616359565	0
50000.22266364497	49982.341419794524	0
50021.85104569774	50002.35034673412	0
49981.560701735485	49996.23068757506	0
50012.74701363594	49985.80192002436	0
49971.80503375848	49991.85551823733	0
50011.263172707324	50007.67989684717	0
49997.842192490825	49995.525909340686	0
49994.00690011958	50013.24210864979	0
49986.9534427898	50008.40761073288	0
49983.36103802528	50033.88309737791	0
50021.35608252024	49989.69815647043	0
49988.97845850354	49998.21097134659	0
49994.642367226574	49977.56378857998	0
50003.55488727248	50010.91109031009	0
49974.81667358894	50002.99823491594	0
50012.0645759029	50012.10464978939	0
49987.68602979314	50010.93503302086	0
50007.17280957686	49992.3085541642	0
49981.705499678246	50015.11060490018	0
49996.69556881796	50014.109138468055	0
49998.64670998637	49980.67626758387	0
50019.10045114579	49976.023584512244	0
50017.45835616199	49985.36377514416	0
49970.33294685764	50009.780079539814	0
49982.3735722141	50017.46739492288	0
50006.68958436496	49994.526210000105	0
50018.734070250706	49989.80705437178	0
50002.46857216815	49986.06925098604	0
50022.675958277854	49992.05708802764	0
50022.926585169895	50001.64972110677	0
49983.52862677752	50014.963717433006	0
49998.90581301964	49994.84596139951	0
50005.79092528655	50014.775009063815	0
50000.22661360575	49988.81757789523	0
49980.74425647727	49996.82260257941	0
49971.55135378028	49993.170189732235	0
49964.134354578964	50010.02551413979	0
50012.74411197212	50007.99878332312	0
49990.74377587022	49973.90298912179	0
49985.28964060534	50013.18698399553	0
50002.94614847365	50024.81554806511	0
50018.25121765347	50010.052068038465	0
49989.67279102292	50031.185116729364	0
50024.78778113604	50000.02968615381	0
49957.10144021539	50006.30757505217	0
50004.91798427541	50013.10522473025	0
49997.73721727142	50000.206776466686	0
49987.073785197594	49981.08982656079	0
49968.0433233723	50010.0828608519	0
50012.324460548836	49995.737823114214	0
49973.49292689296	50018.279391364136	0
49987.24555378543	50029.79294837929	0
49998.130607358624	49976.53703077404	0
50007.75675174732	49991.20943177642	0
49995.458395374444	49999.14344184725	0
50010.742096311136	49993.331644497855	0
49985.84573346792	49985.809309381766	0
50000.266877230206	50025.833258622944	0
50015.02347028834	50012.069686554314	0
49999.98576549963	50017.1888278349	0
49994.20623659825	50009.09252126425	0
50002.60633630994	50028.573161161155	0
49983.685760399516	49994.434229655286	0
49997.98413692526	49973.09937067709	0
50010.56374303187	50009.418935307316	0
50010.08479905599	50015.411645682536	0
49981.765431604974	50026.49109198164	0
50008.58410835759	49981.64823307443	0
49984.49931009959	50029.64027167754	0
50007.61917516849	50005.81807298415	0
49954.76580966707	50007.702943843884	0
49998.27241309566	49978.57915551045	0
50022.54566981191	49987.258173264716	0
50005.091519311456	50006.0974021464	0
50033.204334621514	50008.87278491397	0
49975.961106071736	50033.7681879828	0
50008.89909742184	50018.638205887495	0
50013.46930471949	49988.41976209015	0
50015.209385585105	50013.91423486294	0
50022.0337844933	49980.9584175392	0
49989.67638337026	50018.303126039296	0
50025.83946226305	49991.62136154643	0
50020.63370337653	50014.81552965945	0
50007.67840103903	49995.493720252845	0
49968.685987238656	50012.365807529546	0
50010.842442392815	49988.60160661161	0
49997.47090266504	49980.29339993033	0
50110.59089879993	50191.33846794782	31
50143.824555798936	50207.18197858976	31
50086.586766730754	50169.375499368354	31
50097.42136157229	50139.255654005945	31
50101.97020005555	50228.2025618595	31
50157.40138169335	50172.71936669841	31
50130.313356649654	50138.69046781997	31
50052.97384674347	50180.354918280755	31
50024.891628234545	50196.59453438077	31
50191.2630990736	50180.51249066663	31
50095.514438675105	50103.39652094168	31
50133.77464833379	50105.19561840789	31
50087.67418389598	50259.58213094287	31
50023.456871791874	50157.64695005819	31
50011.54943007587	50122.17173822951	31
50056.377233870764	50147.41192497048	31
50044.870309812635	50226.53896198701	31
50052.16503982066	50268.62584642292	31
49992.62197342134	50174.13207161302	31
50113.87042749079	50074.916627321305	31
50024.23535060223	50286.60469842024	31
49997.328461267876	50311.07192743279	31
50167.21191050748	50129.054234942465	31
50077.64243109115	50069.25472053901	31
50202.5364094599	50127.4623752427	31
49988.15164414993	50270.19622753857	31
50174.582703129025	50228.42713975322	31
50122.55869236169	50262.20386508413	31
50009.068877208825	50347.46779754337	31
50224.206190408935	50164.79182694357	31
50041.38277977418	50108.82241541446	31
50206.6562072323	50095.281551421605	31
50004.568301400555	50222.479816727995	31
49977.717028857805	50337.22465805644	31
50142.10367765333	50288.26805160794	31
50142.897729214536	50055.043950108986	31
50072.78124355215	50294.94928570715	31
49954.11328309199	50174.65532244544	31
50094.47238492681	50328.77976904339	31
50196.27137980929	50058.30649141071	31
49956.12985221235	50254.901655467314	31
49977.52040033178	50202.73434647877	31
50233.92252792074	50067.947323837594	31
50181.98704954777	50282.098365456135	31
50137.50024951631	50015.99587083251	31
50168.89854483258	50097.06933063334	31
50128.33972487878	50349.16524352396	31
50249.99244575678	50190.377165714955	31
49964.468030490825	50298.716579429034	31
50220.43308327581	50030.536916623925	31
50015.672040058154	50253.762143784465	31
50245.92644478558	50001.249404935144	31
50043.71851009028	50315.13340540265	31
50011.3807731164	50087.087511681886	31
50170.40184342002	50038.06139488917	31
50103.92432517023	50008.904635290026	31
49978.287360682916	50089.58859925819	31
49994.565807859755	50052.338261393874	31
50149.883046603616	50373.002611379394	31
50052.31105908655	50044.6274170332	31
50024.099573258696	50025.43708153002	31
50067.951328491275	50010.894550866105	31
49931.78555722665	50225.01554359236	31
49973.45594364834	50131.488330616114	31
50100.96734081782	50376.23961013215	31
49943.70931436497	50107.876270543544	31
50066.01285293343	50355.018068953905	31
50076.49521249497	50202.126221815524	31
50111.31995201966	50414.697522100934	31
49929.23877432903	50142.774759458785	31
50279.64627825983	50015.35993845684	31
49892.8093779381	50154.12214292584	31
50160.08345649378	49987.41092372604	31
49950.11421558993	50071.279312038816	31
50156.974197088224	50330.44553278825	31
50239.73106871065	49964.02733087752	31
50071.63972258278	50393.174157234025	31
49856.71204254089	50135.217121321446	31
49922.0080300522	50185.3953458557	31
50249.15320984702	50098.191544629546	31
50255.918275887896	50141.28824717009	31
50125.66377309597	49984.428197285444	31
49962.051023619344	50032.08762961469	31
50188.175496405056	50366.37033650342	31
49931.47573339499	50296.48554647334	31
50261.595017608044	49929.77404563011	31
50206.93768967391	50312.99871195423	31
50118.51269129594	49945.43391158011	31
50182.26011236096	50406.45683054309	31
50154.9911261077	49942.69296097312	31
50207.080017726796	50429.898803141485	31
50140.28295709579	49912.430874501166	31
50171.3582372923	49893.1142579119	31
50223.095952512434	49934.228071013495	31
50278.89899247847	49961.86185370671	31
49933.2486359078	50007.489355706166	31
49913.58833383308	50086.82586944414	31
49982.630945364115	50368.84542057779	31
50220.981566209906	50210.02942890634	31
50260.4874355127	49896.45127805576	31
50267.360768659775	50066.10722567754	31
50285.608753638124	50191.635277134264	31
50234.540416538206	50245.619611245646	31
49925.51489776278	50043.05765438463	31
50145.66026084193	50422.52479465312	31
50298.86952393385	49913.12706883673	31
50111.91816392887	50301.48781833155	31
50265.171079149906	50255.55951073008	31
49918.29746904087	50260.459209531866	31
50312.860593686564	49984.706754475825	31
49942.8589328805	49970.00201800123	31
49897.523981282866	50018.50758656708	31
50315.11437912003	50206.130774042635	31
49880.37656283581	50257.570308017355	31
49835.67868906739	50104.42728313288	31
50346.692979434076	50194.57623372512	31
49832.33858189537	50156.44711635239	31
50047.05994445529	49980.43911406585	31
50186.270240510865	49956.48285887617	31
50303.70605322387	49879.98735202829	31
50304.22261994009	50038.11353553544	31
50030.45988966966	50372.515067511486	31
49962.06071199721	49935.34952113374	31
49986.108165925456	49912.22622126392	31
50241.46914899297	50433.691093985195	31
50214.076334495214	50272.70413648613	31
50174.52503807298	50442.6553924658	31
50008.88534436888	50405.27866368088	31
49947.215896866226	50377.909583352994	31
49912.25085900616	50379.497860120515	31
49878.34060467579	50382.94011116476	31
50237.77642881727	50323.3747989257	31
50336.908713477045	49887.30792489817	31
50225.151165779476	50383.00805557134	31
49898.17724119472	50209.97044036582	31
50112.049670130335	50453.219549453985	31
50199.58159240653	50466.411310251766	31
50092.53255117605	49971.252562362504	31
50279.243937951374	50110.504676775185	31
50259.217321671735	50221.917787521124	31
50297.67942847273	50251.96033873503	31
50256.57038222216	50403.22606080885	31
49929.73579102826	49932.42749498044	31
49880.634586324246	50053.38633287568	31
50255.21670935471	50294.15308872307	31
49902.05103934642	49915.642449913634	31
49856.037859165146	50023.84918746399	31
50224.21765441358	49897.57346540471	31
49948.05341553354	50413.68079468435	31
50279.64980654654	50315.62704568858	31
49793.946895007386	50169.330223103614	31
49826.637762966464	49996.422529446165	31
50305.46603796827	50090.56571776912	31
49975.28991196969	50439.35261747437	31
50159.09785082811	49860.41246539245	31
50129.38573499612	50481.18725710637	31
50197.45547939269	50001.671241130294	31
49825.731717895076	50036.25241517247	31
50295.86392786705	50157.32679249887	31
49952.62764030625	49900.824407518965	31
49975.19682627903	49976.83836580882	31
50282.42422724052	49849.44797919304	31
49833.474029344245	50194.17802037702	31
50317.54969848014	49846.9857263704	31
50251.48192590882	49860.41463432255	31
49864.78785881039	49923.53258385518	31
50368.066372272835	50161.59790225714	31
50359.71001925609	49864.78182059392	31
50106.75164061147	49911.78821573375	31
50217.99785622637	49852.639903636846	31
50009.83767113428	49940.90682791199	31
50330.28815781783	50120.349867891025	31
49880.40002392828	50110.61066885976	31
49803.8483521232	50107.81169893775	31
50237.541484315414	50480.31401538874	31
50312.135038535605	50330.450476082005	31
50170.49117397391	50480.28773541586	31
49935.0845888083	50340.166031460525	31
50153.55825507494	50509.856608011796	31
49887.29985081945	50288.83967570243	31
50162.30438396673	49822.71343541384	31
50014.34089784656	49988.90763389682	31
49907.500396763295	50318.449895647485	31
49786.27228522592	50035.42781283596	31
50341.54349883091	50003.068655936186	31
49865.18529209062	50189.79151108466	31
50344.05309818739	49923.063332562255	31
49879.256306172145	49883.13226241921	31
50089.60533200544	50484.865444316514	31
49834.60889458684	49911.62001273435	31
50309.60119143178	50289.97177817337	31
49827.49704764704	50073.34028411728	31
50287.51690039356	50392.889656886815	31
50279.59562438204	50427.46980529249	31
49784.10222746797	50207.129191711254	31
50377.97647114327	49910.46473066204	31
49845.31545176819	50396.6366390383	31
50393.094566914035	49861.57082908757	31
49854.14246312501	49971.170235846155	31
49874.99330667269	50419.4063210245	31
50012.97357181756	50438.43315105737	31
49917.96083754059	49884.128562615384	31
50071.58781558787	49904.449433250025	31
50003.69216689871	49884.303699160955	31
50383.657936998905	50206.36254379235	31
50429.98712564854	49854.73915595953	31
50341.71937838374	50308.995180309	31
50346.078720707126	49967.352094134025	31
49992.105367441814	49850.23107919956	31
50402.50729502281	49825.0499908331	31
50199.30741756175	50501.53137126691	31
50064.23944782412	50426.26579340841	31
50370.12984363213	49943.75782633522	31
49886.79367096834	49946.846628354964	31
50255.27137847407	49825.69432929398	31
50258.469796436766	50365.036039399616	31
50124.62000598215	50533.44614573985	31
50192.297061410965	49924.37319494004	31
50130.198270397574	50565.91390082329	31
50040.77107892793	49886.08196007367	31
50264.09799316937	50462.16090726398	31
50261.830058757034	50502.17760262803	31
50389.87658692952	49786.83575414252	31
50395.6807927868	49750.44310457033	31
50466.312762519075	49850.039505434666	31
49873.46073600337	50322.5392210572	31
49859.81925888179	50352.347699391205	31
50207.73930028883	49817.672455499036	31
49864.09246419097	50081.599280069546	31
49849.17033815762	50266.80337423919	31
50060.50691378535	50510.33828629148	31
49772.28091677967	50118.44480756699	31
50181.14612708081	49789.36859576959	31
49949.47481487658	50463.79621467635	31
50122.211308486185	49849.23301094652	31
50161.631999349454	50555.83997973207	31
50412.929991386765	49722.78871885274	31
50330.31689979176	50259.79717457515	31
50334.91189572862	50158.26454081121	31
50323.246098005824	50379.57072426144	31
50076.23737901258	50543.9180207518	31
49981.06389767774	49815.61049926356	31
49760.116491319764	50237.293402809766	31
49893.2086364447	49980.46714760837	31
49867.104188414974	50227.671506077946	31
50246.54812265812	49788.22513899179	31
50157.912278283606	50255.798866162404	31
49824.57341069884	49954.7059866176	31
49843.800318572474	50433.82123214244	31
49916.0201538363	50435.1017270068	31
50127.35744594153	49882.97056594295	31
50355.247186584405	49793.515188754885	31
50418.6524362363	49889.71391085157	31
50037.91607663765	49925.20654007448	31
50373.75099794347	50020.76248667812	31
49796.36513449519	49903.24309349318	31
49830.86462512154	50330.04191922315	31
50376.05139127651	49723.89942524327	31
49993.50974971884	50013.866671070195	31
49766.81428757979	49876.70612605487	31
49728.90162955909	50212.92549609477	31
49706.51065405096	50189.48994485646	31
50210.43181218219	49774.276666892205	31
50110.71406586319	49812.77532127396	31
50195.00485901577	50553.441848389324	31
50373.90187386562	50061.56960750479	31
50081.500511668666	49846.784428505	31
50398.560879181205	50139.41223819002	31
50068.647255860444	50459.94690028138	31
49802.64726685313	50308.489288318044	31
50107.17680820402	49778.31159558033	31
50487.08199900612	49877.45221559147	31
49766.142240828776	50065.814093773	31
50313.249113134414	49808.28004207217	31
50293.206643971906	50477.47400319578	31
50344.89690561521	50044.96796848211	31
50414.64421351216	50064.438677011545	31
50266.389528996195	49757.58742614604	31
50025.67176741029	50473.381831533836	31
50417.893444854446	50167.25808662199	31
50428.997032677624	49774.12590841567	31
50407.257069251216	50100.13950891899	31
50380.757850528214	49989.443222031005	31
50395.2731616827	50245.52680547015	31
50457.09871951646	50176.41161432215	31
50211.279969543815	50586.93795068387	31
50410.93832689717	50032.57213703381	31
50341.99210554034	50078.89883829697	31
50470.699168083054	50214.23655389072	31
49792.68370097363	50269.94852620952	31
50279.7520159907	49723.20878392826	31
50367.34238227732	50100.34897032414	31
49988.743121712476	50473.79120220035	31
50516.834956555154	49863.15495041797	31
49961.23207704439	49862.5676986057	31
49812.167556402295	50228.246831752265	31
50424.351830753134	50263.17622474129	31
49750.459292712774	49845.547222651985	31
49826.80347370424	50363.84131028902	31
50489.866419956306	50243.30397453216	31
50283.49297166213	50526.974889499616	31
50122.74594571752	49741.27945192296	31
50062.94531693852	49952.45163435087	31
50229.65026110275	50544.66655220525	31
49742.34637903335	50105.11874204999	31
50391.209537025825	49690.26031866712	31
50557.12218468723	49870.70638340221	31
50233.5244154833	50620.56189141228	31
50454.601003202464	49879.89879552713	31
50090.655208345146	50038.793681194344	31
50179.102154417604	50602.83173672873	31
50073.740181563124	49777.8321729524	31
50314.85370797406	49949.83380375036	31
50365.92089238776	50261.49921288549	31
50146.86279109594	49770.02361868292	31
49788.82357671397	50359.603282529446	31
50185.35701530243	49753.288832748796	31
49682.26647135333	50156.52181252488	31
50489.9225095999	50275.56382875996	31
50503.90314035014	50211.83764287192	31
50113.85553940698	50595.0310762386	31
50388.62642489145	50287.216204461365	31
49972.69711844918	49780.815674283964	31
50316.44314187348	50415.3085384389	31
50370.46128348218	49826.969946052894	31
49677.45502895245	50211.31425902136	31
50350.73751833594	49701.06308912102	31
50451.613860492	50048.853823698824	31
49819.00135547548	49880.515243306654	31
50034.74491347591	49783.35289672744	31
50260.98809444773	50565.21691171077	31
50404.42819280142	49950.18114116378	31
50344.71523873578	49732.8357269787	31
49757.80693138376	50018.368909802	31
50590.08531127508	49849.36727572443	31
49729.96220747176	50070.10190660435	31
50144.639601279116	49710.834022187104	31
50520.78230985767	49895.49615369843	31
50061.696161796455	50581.038434178656	31
50480.63874988151	50035.09605444083	31
50462.14789757705	50080.782230071556	31
49776.96084664088	49826.30177043254	31
49740.60989599228	49987.58939132993	31
50011.29462484016	50508.93935738495	31
49732.18290596029	50265.94074290255	31
50444.18323485016	49951.63652431205	31
50281.364967197595	49789.878812987285	31
49973.410858369854	49744.93680786788	31
49800.83105426109	50393.6666255435	31
50168.040069440765	50638.552217125434	31
49805.76064374224	49805.57582752249	31
49758.79768119658	49915.72976926567	31
50515.07163846809	50301.47395228173	31
50446.94439694657	49806.46130838151	31
50266.57217405374	50620.7116829147	31
50114.60123693661	49683.59271524828	31
49719.07302923115	49916.69545489204	31
49754.270660366354	50172.12751802602	31
50611.80791579416	49817.271575626895	31
50413.29639773202	49992.66928963118	31
50462.99440625518	49914.121617869845	31
49831.06526093561	50293.4722638413	31
49693.4815236376	50082.26530741517	31
50301.66181676928	50627.70600970425	31
49936.98494745005	49762.419176437565	31
50358.10752006245	50388.6091482403	31
50455.89801507615	50244.22160878649	31
49705.44531146412	50286.075268278495	31
49906.15584976705	49777.835578884085	31
50445.846538866674	49711.69319077021	31
49703.14088976241	50002.49127644765	31
49721.77220472862	49952.34168990827	31
50063.44226810706	49812.22683574789	31
49655.25351554533	50179.200986770345	31
50296.500891890544	50582.74989061465	31
50045.594911211425	50076.18913331907	31
50102.066766413715	50627.888224063056	31
50458.20993394734	49746.612044662106	31
50479.26963451514	50308.65465089392	31
50490.19685744261	49738.91721067723	31
50111.196505951535	50659.28809729649	31
50582.53686690939	49901.359875699236	31
50573.94470197473	49815.14155174185	31
49707.05452795129	50246.09407384684	31
49723.113223135595	50032.16552122824	31
50195.20672546782	50661.913565131086	31
50647.8537912054	49808.46911906179	31
50300.39929152775	49756.72903306269	31
50221.3592907558	50691.69804769477	31
50019.16852538884	49811.97456940869	31
50533.28640450089	50193.05014203298	31
50146.547774641636	49676.360262232614	31
49650.69337384325	50137.42840955467	31
50357.68227459639	49667.8631194787	31
49761.16301405093	50402.62192499654	31
49955.75708807499	50501.3408783096	31
49966.708962621444	49705.08323625513	31
50422.05666872672	50203.987045818314	31
50464.36883358822	50000.81012284464	31
50419.4697255656	50304.61408701932	31
50381.45438195706	50318.41445574587	31
49748.017863468674	49809.283718155646	31
49720.314590276335	49827.954802854605	31
50013.62609415794	50543.73249536614	31
49774.007632727786	49974.791540074	31
50069.89358122678	49738.239859500434	31
50171.46519326968	50688.80465818771	31
49683.91389012511	49944.449702958416	31
49809.2918000566	50452.581084698606	31
50067.34398951136	50624.28470132708	31
50043.59318091112	49849.74863444764	31
50398.72036995088	49651.576071515025	31
50059.37916167552	49704.70161007494	31
49622.59726378823	50169.8574149808	31
50504.21026711406	50339.16289882204	31
49927.912853201524	49723.6701514567	31
49744.36498490433	49769.284410165295	31
50315.37437926202	50540.32690309421	31
49892.02447462068	49748.70645187827	31
50536.92259663176	50340.53269045743	31
49729.850845844834	49873.297606653476	31
49740.40467426995	49735.73899729958	31
50547.81143662829	50278.65785229931	31
50018.53482756289	49703.38213649223	31
49884.90618621189	49715.814024002386	31
49854.17915493444	49758.14339859127	31
50045.85908645347	49666.26132799368	31
50491.40308814176	49941.09752638657	31
49682.87616349377	50313.27659753112	31
49696.28563266752	50118.689054030045	31
49657.58314560696	50086.95291650751	31
50258.75705293892	50659.4161280351	31
50323.427361947724	49672.59797859534	31
50329.72360391315	50589.68849187724	31
50326.59959854981	50447.75609606563	31
49674.729536213505	49980.34572156157	31
50454.99315987507	50281.3237246067	31
49977.50098603336	50541.61121547129	31
50313.4145779269	49720.41790571378	31
50335.68872875614	49636.43645073733	31
49645.25810818095	50233.183273153394	31
49846.137587879275	49858.48782079172	31
49917.09903571226	50483.89031334503	31
50481.26014762113	49773.10942315179	31
50040.461189377624	49627.49558960296	31
50295.36109563152	50361.848578363824	31
50451.42872390885	50120.336545950326	31
49945.12624350087	49818.28365466023	31
50011.968322448316	49612.559952572905	31
50481.90905255651	50155.34144575782	31
49877.72970059195	50454.76590489061	31
50681.47681636991	49808.17389986678	31
50311.55991116043	49609.43573244645	31
50092.92153193076	49709.98301919006	31
50443.35119448065	49673.19329018448	31
50273.32539314621	50690.75846415822	31
50576.4615907701	49935.383014582854	31
50355.82585204239	49608.14590840051	31
50526.342529821486	49929.23061953913	31
50007.944521710466	49757.13412128287	31
50469.67038260297	49645.103204644576	31
50470.283564597616	50345.64992173959	31
50365.90126156587	50353.08693510535	31
49938.58460956754	50545.500484549535	31
49689.65842214434	49891.08648793986	31
50342.534676730545	50624.27805317143	31
49829.76149816471	49731.67694946403	31
50306.68363479865	50672.55999576028	31
50373.214947560045	50634.2454575181	31
49763.67307828986	50338.30444326118	31
49836.0473071787	49792.13367750801	31
50315.76017622861	50504.44979032889	31
50343.99807755072	50658.836574712164	31
50055.40055862988	49596.90505033497	31
49926.641329105696	49852.89686591539	31
50401.318228548625	50610.995824422185	31
49755.04944422412	50440.62752556747	31
49672.90399138098	50350.10431803179	31
50003.67452409	50579.352279280145	31
50485.089262866255	49615.09240103959	31
50399.37983131628	50570.80035981871	31
49844.855590063824	50471.96480691395	31
49630.75959218912	50108.54101366242	31
50462.237315417275	50377.23571007049	31
50009.556169940006	50613.31473405855	31
49741.939104736426	50375.606413764144	31
49606.49332791868	50243.13555695603	31
50585.82098720471	50268.036260610206	31
49812.47634222181	50485.58036002265	31
50518.38171447764	50153.705057975836	31
49649.079027064894	50306.23356858591	31
50457.76641348373	50414.64453885563	31
50336.535751417614	49578.49867748018	31
50034.77515787735	50637.82296918031	31
50538.90516174395	50226.24259935004	31
49712.959727095484	50394.1685062505	31
50534.40918629679	50124.073091620485	31
50565.80016345986	49782.58734870754	31
50242.752774604676	49732.701686169	31
50289.3914003247	50721.73310590907	31
