# Supplementary material for: Abundant Topological Outliers in Social Media Data and Their Effect on Spatial Analysis
Source: PLoS One. 2016 Sep 9;11(9):e0162360. doi: 10.1371/journal.pone.0162360 (PMC5017681; doi:10.1371/journal.pone.0162360)
Supplement: S6 Dataset — See the respective attached file. (ZIP) [file pone.0162360.s006.zip › S6_overlap_swl/clust_33_42.csv]

50000.0	50000.0	0
50001.1199382742	50005.597232803535	0
50010.474073703306	50004.538835650805	0
49992.59330351276	50005.30010366702	0
49998.97978393994	50002.81568248988	0
49995.94433854478	50000.283501054924	0
49992.110046690934	49994.960676135706	0
50001.69172750674	49994.57444040063	0
50004.089583240035	50002.88217446919	0
49995.22015105517	50008.609882115925	0
50002.55073404207	49993.56360799795	0
49986.072168127575	49997.04184594443	0
50003.188169777386	50009.9058963167	0
50012.27525783438	49992.819765352564	0
50012.262513774476	49989.354148040744	0
49998.02118867848	50008.80627001903	0
49993.557594313854	50006.23561640466	0
49997.38944128892	50001.35532493175	0
49993.74842547102	50014.75506549149	0
49998.23968503435	50005.27065217079	0
50003.22125142318	50000.026961999516	0
50002.66845612155	50016.014489106456	0
49996.2912684585	50003.40999236742	0
49993.86713806728	50000.48736039716	0
50002.18471612465	50002.01162544507	0
49992.171524388265	50006.56961401369	0
50009.77186363497	49998.33913800016	0
49990.12856972812	50008.3087286591	0
49992.75834275438	49999.61132553548	0
50000.612712480484	49996.66863853376	0
49996.93869881451	50007.42426954709	0
49990.9573124268	49998.74455680348	0
49995.12813021465	50012.34964490406	0
49987.132816399535	50000.77841298042	0
49995.04622939411	50001.254507425205	0
49996.3518189633	49998.69148218202	0
49994.72286757851	50006.43666481398	0
50004.991603808936	50007.81247139701	0
49998.28891676479	49997.763041664824	0
50002.11006087792	50008.18226655358	0
49997.144179930016	49989.940910198144	0
49990.216027359624	50003.557911732714	0
50004.8382996796	49999.67581012021	0
50009.729321556355	49988.228197133496	0
50000.199954210955	50007.84356371471	0
49984.868450241316	50001.72764928467	0
50005.25378396498	49991.44544110929	0
50012.19437814406	50000.390381149926	0
49988.04893344996	49995.904611826896	0
50000.97171294396	50001.87618615546	0
50003.16859701153	50001.34186794273	0
49996.8205400242	50002.39747857786	0
50016.35653848915	49987.25542234889	0
50006.096174901984	50010.23095889712	0
49993.33550236973	49997.9139297533	0
50011.19002934476	50002.36431250059	0
49998.45984931102	50006.65695684455	0
50019.87468519033	49983.95720550682	0
50006.448840401084	49997.32346873195	0
50003.483634122094	50006.1099987375	0
50000.35234659256	50010.71421082459	0
50020.92058148781	49993.51767071989	0
50008.47578298118	49985.24545972329	0
50012.97116378821	49991.6961769247	0
49993.74796506671	49992.427417029416	0
49991.82516773376	49992.694590956104	0
50010.8124938929	49998.028114249224	0
49987.955751149355	49997.770027754355	0
49991.724628069634	50000.06228921305	0
49995.80643166333	50013.468969971	0
49993.380375235734	50016.55980591119	0
49991.201634813246	50005.408821551166	0
50004.525946402624	49989.78947725459	0
50007.720378466904	50000.492135651875	0
49992.7685793167	50011.0280228053	0
49987.159758849266	49996.84261681274	0
50014.02574978567	49996.18798372425	0
49984.32643570934	50004.57184983245	0
50019.639648138225	49988.9067237791	0
49989.4997473447	50007.36039035869	0
50013.91997383251	50009.37214947754	0
50004.58622819102	49995.15801530333	0
50005.85271576996	49989.50522008991	0
50015.47921159886	50003.75857515637	0
49996.39937650525	49993.39036016212	0
50001.0647897504	50004.010292953724	0
49986.027487069885	50006.27634010284	0
49987.260876982415	49991.042278530156	0
49999.78395213294	50006.223143715055	0
50005.5951472911	50002.242531785334	0
49994.95863623795	49990.98932230843	0
49995.970214808425	50011.21575680999	0
49998.74724789229	50000.301414385256	0
49995.76262299148	50005.347803119126	0
49985.78393825049	50003.32292956534	0
50007.42877995727	50004.03245223129	0
49992.96622310832	50014.11763760789	0
49994.55499953395	50010.948281901576	0
49983.915535437955	49992.4110437863	0
50008.8660950074	49978.749708719544	0
50013.7990956949	50003.00902758653	0
50008.5066603574	49980.605440097264	0
49999.61536353447	50001.38011543159	0
49999.92720012225	49999.00146537139	0
49984.44548889699	49998.69683486348	0
50002.482884739184	50003.040579738794	0
50016.024045681486	49994.94398923562	0
50003.36648616504	50004.322037109174	0
49988.738161772046	50017.689027507506	0
50003.539439997585	50008.933367662175	0
49994.49256234436	50019.33132076997	0
50005.85319903553	50016.693436037065	0
50002.48134869301	50006.34512799061	0
49993.523880528526	49996.86229670025	0
49988.034997579	50012.957727244124	0
50020.71389257763	49981.778924319464	0
49995.38804044498	49997.158702901135	0
50013.95022191785	49997.89115681875	0
49984.13772326518	49991.42872524563	0
50003.58552550782	50019.3121430576	0
49989.91037830248	49997.47012205967	0
50012.09890688885	50009.91283746573	0
49998.36748406831	49993.20199538089	0
49989.127843465685	49996.61911019781	0
49982.65034680979	49999.834836403585	0
49996.56500742211	49994.747294359564	0
49985.379552577164	50000.53127187064	0
50017.09675845898	49993.71089669888	0
50021.41356700267	50010.70370059395	0
49982.40342955259	49994.328994020594	0
50016.4869019828	49980.40359262994	0
50023.71775476843	50012.20330780786	0
50005.64968115003	49995.160253301765	0
49973.871359122015	49999.93485576274	0
49991.04769969644	50018.64712142673	0
49999.68945811258	49989.69377801033	0
50024.16967004485	49998.373773470084	0
50002.22080701014	49996.583511445446	0
49981.3376436746	49994.9974062802	0
49984.137410919924	50006.137292454296	0
49996.130313645284	50019.87582555533	0
49984.51107861298	49990.24442534623	0
50006.568329781825	49987.41605597233	0
50001.265128160514	50015.41691763768	0
49994.71701353506	50015.249262662495	0
49984.049094679925	50002.930402503676	0
50007.33751108774	49981.8758819164	0
49990.53033617756	50001.14600459991	0
50016.78128835845	49973.40706114249	0
49993.95433979805	49991.08775145235	0
50020.50775026029	49998.11343636441	0
50000.36685129092	49992.305125517465	0
50025.412902998294	49985.28219532157	0
50011.811277040055	50005.8423952594	0
50005.650122642444	50018.556061829826	0
50000.10513937223	50004.37368352619	0
49997.312147224504	49999.09697793524	0
50007.98935284791	49996.53957427053	0
50002.08677570072	50010.85949233453	0
49986.699023909634	49994.97925279905	0
49985.61698965447	49991.72042149556	0
49982.103822344194	50003.015963724676	0
50017.46227211739	50006.10305446117	0
49995.381477958945	50002.40666228191	0
50011.97582092875	49999.282779231835	0
50008.063404920314	50009.83952207464	0
50013.46450656	49984.93900585626	0
49991.29771770397	50013.528169385616	0
49990.72512365944	50014.788818904555	0
49988.34248722313	50003.84700004693	0
49978.86050890926	50004.459502539525	0
49992.91864707092	50012.72445101887	0
50001.84787568867	49990.60674350676	0
50004.63839490317	50017.67334490595	0
49985.1248169725	50007.29216522827	0
49993.17341765991	49987.23628058628	0
49993.857411968136	50017.57636704799	0
50019.0152945883	49986.98070871417	0
49998.41475540304	49991.03758824367	0
49972.09249794468	50008.2640976498	0
49993.10918587191	50001.86801828644	0
49993.00955253663	50003.3707764521	0
49984.194173076576	50018.57796040268	0
49988.37111772968	49985.660734294215	0
50001.68402032854	50019.222658424515	0
50001.185520989595	50017.05278349851	0
49989.66815837991	49993.68744920904	0
50004.177711652395	49985.70662376911	0
50018.82869206279	49999.52190675685	0
49985.443533641	49996.21552947299	0
50016.38826833475	50012.74464866587	0
50017.914900136435	49980.502944041815	0
50014.39181755627	50017.85709331672	0
50018.95202462218	49985.56744633257	0
49997.36448100937	50005.91903864351	0
50018.96796534248	50005.16627708392	0
50011.90539425546	49988.111134330444	0
49996.546614288876	49996.795399916264	0
49963.08142993959	50006.26759739082	0
50008.2356600962	50002.43606836597	0
49998.63921899667	49988.79814231758	0
50005.75242938296	50004.17089970687	0
49998.376769049384	50010.6689754653	0
50008.42442695799	49998.31820524386	0
50004.508050526805	49983.47349690265	0
49987.17050041002	49988.9025554235	0
50009.18109265108	49992.22014886556	0
50004.879056196725	49986.61034885251	0
50014.915422483675	49977.07720187199	0
49990.130907603474	50004.80258105486	0
49984.6703277626	49988.74133172314	0
50007.52672577151	50012.93686597503	0
50003.49650970437	50012.38108186982	0
49989.06725250327	50015.3378129636	0
50024.98456411381	50006.06013812308	0
49991.80368593366	49990.462414806636	0
50000.77352016364	49989.79042744623	0
49988.90719015552	50002.71719901248	0
49984.039032220186	49996.676878046324	0
50012.847622088455	49998.36249454505	0
50006.350126348494	49990.98155319997	0
49991.05034624591	50004.198767952716	0
50011.88431427771	50008.83624177822	0
49985.19374747098	50005.49928007464	0
49984.81310954273	50026.06287728749	0
50006.21977860447	50012.16129787784	0
49986.47489642977	49999.4317940804	0
49980.36605421916	50000.95789397295	0
49994.234345594574	49999.2532348494	0
49987.04825099607	50001.832824486286	0
49991.43071227722	49984.226381594905	0
50000.695373251256	50020.70674782014	0
49977.13180553174	50003.37505285267	0
49988.62903234035	50005.177123215675	0
49979.89567759436	50002.4937618266	0
50008.01262186424	49983.679359629714	0
50030.579860834	49998.08369322793	0
50003.089884360816	49981.16884909539	0
50024.37014218025	49982.08487044395	0
49983.90656666351	50026.928564756556	0
49964.314383131496	50014.1377602163	0
49993.20228802501	50009.89883245395	0
49988.35846928065	49994.74515624361	0
49974.56068759045	50004.79214296714	0
50014.41609705478	49979.75520468273	0
49991.174539429005	50006.969037631694	0
49989.155636819094	50000.54506709529	0
49982.544533415894	50024.606837722065	0
49994.92587873124	49988.20647099332	0
49991.308890379405	50009.11640038469	0
50011.281064215545	49984.921503686244	0
49989.75789397745	49987.457219427255	0
50008.221414162435	50012.20209665073	0
50013.621088465676	49978.83287026756	0
49985.19186980337	49992.980264506536	0
49992.32125134785	49989.032611767434	0
50014.674771463535	49999.908761826504	0
49997.68841019571	49983.69681048847	0
50015.382964093515	49974.88611401902	0
49974.646961190396	49999.20360856275	0
49993.622733056916	50004.394124466075	0
49996.18215660206	49990.57420118714	0
49990.531939051354	50002.542578106964	0
49995.628193938675	49992.49588250879	0
50021.47129342551	49969.80051040332	0
49963.43332412238	50009.15111641512	0
50005.631109868045	49981.978888305464	0
50016.42316313038	50001.98515059546	0
49980.96052567742	50020.686115295306	0
50014.72496783221	49986.0471516237	0
49983.5417594323	49995.75678905932	0
49993.07010199822	50029.18300593349	0
49997.88200827209	49991.896996510884	0
49982.946899317554	50009.619161594186	0
50002.15424062545	50000.4773237086	0
49991.00394052615	49996.04070296146	0
50031.56106314288	50012.96897761344	0
50026.88381878394	49996.47826587183	0
49984.03994023804	49986.15198562376	0
49987.28963664043	50020.60062188324	0
50013.90791418998	50004.26976645357	0
49983.08076631143	49991.201045514004	0
50022.11073926888	49967.124204367305	0
50010.73215520759	49996.40090077004	0
49996.054670956706	50006.56227185395	0
49995.70387124523	49986.98770630229	0
50007.941107878476	50018.039088252415	0
50002.0192275201	49982.59943772668	0
49992.05158923507	50010.26029829259	0
50027.93304776287	50005.78420573993	0
49982.89182072447	49989.6455582383	0
49998.64668225386	50018.43203433023	0
50013.62737578455	49989.94661316443	0
49993.08509566163	49988.31637596258	0
49989.81805414489	49991.931824775784	0
49997.76086401288	49987.90124568716	0
49988.69996163046	50009.713207319626	0
49985.80025773397	50018.196075051266	0
49984.54357744596	49987.1594216123	0
50006.59958761954	49972.297102456854	0
49984.82793631655	50022.262719026876	0
50009.686765035396	50012.49651623412	0
50005.67540109913	49998.77026419197	0
49998.76553220897	50009.60097154551	0
49991.720902063105	50001.874151299206	0
49995.344981691764	50003.769781086085	0
50000.779533303816	50006.55995037668	0
50003.69493811055	49982.743629087825	0
50002.270752389726	49997.78815897597	0
50027.570700147895	49993.28160735885	0
49976.52404899746	49992.70823713537	0
49998.92765844171	49982.472509075604	0
49994.93953583841	49994.87526102259	0
50009.450371016355	49984.56460257237	0
49988.154083484755	49999.52040214659	0
49999.394387052766	50014.98009375397	0
49978.547517703526	50000.09883902086	0
49977.2653315401	50000.844206454574	0
49998.90667228046	50008.20905964552	0
49991.6637407009	49985.60237193076	0
49996.812852085255	49991.85268425626	0
50010.361860965386	50000.785222744336	0
50015.982394048064	50025.712936463955	0
49980.52196003663	49992.07084033371	0
50031.62064003572	50018.88854821377	0
50008.9961750777	49996.41672377975	0
49987.61931332246	50006.2850009189	0
49976.108964526924	49990.178279804175	0
50023.926871643285	49997.28176746767	0
50019.938527361184	49994.309713364564	0
50000.35731265099	50002.84047830652	0
49993.60333916049	50007.42141270693	0
50023.25337906322	49995.00581889214	0
50002.075911878404	50005.261111667336	0
49991.96428640682	50014.48773082656	0
49985.479854508725	50004.39257273865	0
49980.523275281885	50010.645308643936	0
50001.43088150619	49983.63567861773	0
50010.12290986445	50002.12243553688	0
49967.36856159413	50003.35500522987	0
50002.53163693798	49987.2817417695	0
49958.51475070698	50007.728524315105	0
50011.38108761024	50001.03297300693	0
49981.69861163078	49992.37124347021	0
49989.76191395739	49999.01550114256	0
50010.464523219016	49992.24245972176	0
50026.519101309525	50000.02798517489	0
50012.28382736543	49984.83474359573	0
49989.42265260656	49983.96844532203	0
49984.23840069896	49997.66761618687	0
49985.550927108794	49986.82666453693	0
50021.497478391924	49994.63200883348	0
50019.51522702777	50003.991941070715	0
49997.68469127628	49986.69892490847	0
50017.52555436652	50007.437281765255	0
49996.923835170724	50009.65263753655	0
49980.798506964515	49985.652067432005	0
50017.90091994998	49982.2521155558	0
49990.37161102477	50017.07697390062	0
49988.90511406528	49992.75445658593	0
50017.32112340442	49965.353068070195	0
49991.01257760791	50023.468584741226	0
50025.8875906799	49994.35984820899	0
49986.1918187451	50023.68497230164	0
50013.15743500942	49983.78458207533	0
49992.8456436454	49993.0203413024	0
49979.75815741602	50012.571960582	0
50009.70308924862	49979.83589096704	0
49985.30046070793	50021.08763342582	0
49978.359205601315	50034.878715319064	0
49990.92884580327	50011.163169812375	0
50007.772940196795	50007.064996400484	0
49985.22103137368	50016.08668389368	0
50009.59707490614	49993.95697076497	0
50017.70003800679	50001.97785272779	0
49983.797748258876	50023.64017913821	0
49990.26735697697	50010.258346329596	0
49987.64568629228	49992.33821425586	0
49988.52793226814	49987.91776019862	0
49991.20423086804	50029.989168432476	0
50026.25973034724	50010.5650833099	0
49982.16330270223	49998.10186605435	0
50007.13541309917	50007.95622569247	0
49983.95748989525	50010.98829389653	0
49962.45221143677	50007.2760570099	0
50012.1000044754	49996.95407723872	0
50021.052185858316	49972.64330460891	0
49984.3085518675	50009.58683887556	0
49993.510659247964	49989.892241724825	0
50011.752156646566	50004.78944145074	0
49983.52563494623	50001.75016082405	0
49978.460538100626	49997.75242771528	0
50014.52143088854	49988.22950508876	0
50018.24137458081	49990.739344225905	0
49972.37989154419	50007.14160963748	0
50006.63472878829	49999.431527854525	0
50016.01207628755	50007.56525634756	0
49992.159033924385	49975.903792794095	0
50016.99256930141	49996.1277298885	0
50004.48312201096	50016.53523623439	0
50003.73362658861	50014.7511990841	0
49974.63211839188	49979.516263068035	0
50001.48585664339	49987.945459319424	0
50021.840174437224	49996.55115787979	0
49994.03666699587	50020.72279787452	0
50020.94362840362	50003.47457288229	0
49998.62700416022	50014.24645452575	0
49995.17512210399	50016.79463493951	0
50005.23037043188	50011.73729598273	0
49971.37117085837	49989.47221639413	0
49981.521518297865	49999.23994426472	0
49965.42437354049	50013.05953711824	0
50008.834474853866	50007.65616359565	0
50000.22266364497	49982.341419794524	0
50021.85104569774	50002.35034673412	0
49981.560701735485	49996.23068757506	0
50012.74701363594	49985.80192002436	0
49971.80503375848	49991.85551823733	0
50011.263172707324	50007.67989684717	0
49997.842192490825	49995.525909340686	0
49994.00690011958	50013.24210864979	0
49986.9534427898	50008.40761073288	0
49983.36103802528	50033.88309737791	0
50021.35608252024	49989.69815647043	0
49988.97845850354	49998.21097134659	0
49994.642367226574	49977.56378857998	0
50003.55488727248	50010.91109031009	0
49974.81667358894	50002.99823491594	0
50012.0645759029	50012.10464978939	0
49987.68602979314	50010.93503302086	0
50007.17280957686	49992.3085541642	0
49981.705499678246	50015.11060490018	0
49996.69556881796	50014.109138468055	0
49998.64670998637	49980.67626758387	0
50019.10045114579	49976.023584512244	0
50017.45835616199	49985.36377514416	0
49970.33294685764	50009.780079539814	0
49982.3735722141	50017.46739492288	0
50006.68958436496	49994.526210000105	0
50018.734070250706	49989.80705437178	0
50002.46857216815	49986.06925098604	0
50022.675958277854	49992.05708802764	0
50022.926585169895	50001.64972110677	0
49983.52862677752	50014.963717433006	0
49998.90581301964	49994.84596139951	0
50005.79092528655	50014.775009063815	0
50000.22661360575	49988.81757789523	0
49980.74425647727	49996.82260257941	0
49971.55135378028	49993.170189732235	0
49964.134354578964	50010.02551413979	0
50012.74411197212	50007.99878332312	0
49990.74377587022	49973.90298912179	0
49985.28964060534	50013.18698399553	0
50002.94614847365	50024.81554806511	0
50018.25121765347	50010.052068038465	0
49989.67279102292	50031.185116729364	0
50024.78778113604	50000.02968615381	0
49957.10144021539	50006.30757505217	0
50004.91798427541	50013.10522473025	0
49997.73721727142	50000.206776466686	0
49987.073785197594	49981.08982656079	0
49968.0433233723	50010.0828608519	0
50012.324460548836	49995.737823114214	0
49973.49292689296	50018.279391364136	0
49987.24555378543	50029.79294837929	0
49998.130607358624	49976.53703077404	0
50007.75675174732	49991.20943177642	0
49995.458395374444	49999.14344184725	0
50010.742096311136	49993.331644497855	0
49985.84573346792	49985.809309381766	0
50000.266877230206	50025.833258622944	0
50015.02347028834	50012.069686554314	0
49999.98576549963	50017.1888278349	0
49994.20623659825	50009.09252126425	0
50002.60633630994	50028.573161161155	0
49983.685760399516	49994.434229655286	0
49997.98413692526	49973.09937067709	0
50010.56374303187	50009.418935307316	0
50010.08479905599	50015.411645682536	0
49981.765431604974	50026.49109198164	0
50008.58410835759	49981.64823307443	0
49984.49931009959	50029.64027167754	0
50007.61917516849	50005.81807298415	0
49954.76580966707	50007.702943843884	0
49998.27241309566	49978.57915551045	0
50022.54566981191	49987.258173264716	0
50005.091519311456	50006.0974021464	0
50033.204334621514	50008.87278491397	0
49975.961106071736	50033.7681879828	0
50008.89909742184	50018.638205887495	0
50013.46930471949	49988.41976209015	0
50015.209385585105	50013.91423486294	0
50022.0337844933	49980.9584175392	0
49989.67638337026	50018.303126039296	0
50025.83946226305	49991.62136154643	0
50020.63370337653	50014.81552965945	0
50007.67840103903	49995.493720252845	0
49968.685987238656	50012.365807529546	0
50010.842442392815	49988.60160661161	0
49997.47090266504	49980.29339993033	0
50176.83716458127	50116.74501590911	32
50159.24534576783	50083.27065590145	32
50150.35951218494	50047.71636895693	32
50187.909228954166	50150.70569806506	32
50184.068616523895	50035.19892168327	32
50211.363459845794	50124.23379102854	32
50113.7466615845	50039.13789802248	32
50193.8432767935	50188.84213025232	32
50115.797865549095	50075.24304218517	32
50153.959805769555	50155.12838777842	32
50157.13123149151	50003.248087714404	32
50210.72353278372	50067.62520625943	32
50096.53610047152	50106.32322316114	32
50161.90793456182	49963.63051620167	32
50155.305801246745	50194.172749144884	32
50062.07620486467	50118.055179213836	32
50030.95292527265	50097.920638459924	32
50131.786263937334	49945.2429964264	32
50114.99241410447	50151.36924712797	32
49994.82684934289	50112.15439362451	32
49998.87105880976	50148.260049418765	32
50241.804815184565	50152.81274125073	32
50094.33847257283	49952.141557915005	32
50246.111831753704	50119.59474218426	32
50033.228163594984	50134.743134355216	32
50125.88189310557	49979.878043518256	32
50209.446648060366	50003.322584621965	32
50027.792196138136	50174.75336776279	32
50163.89157959	50232.6266110949	32
50007.084463041705	50067.1994647555	32
50082.17414793025	50073.16869479713	32
50240.50479488059	50028.89112555958	32
50124.26032766797	50210.092565971885	32
49965.30484582345	50093.91742891122	32
50145.47294771782	50263.24523263957	32
49928.590899566276	50091.79762626796	32
49960.92340784322	50164.51903467525	32
50134.57639763008	50119.57820020422	32
50232.93401672837	50187.57459201768	32
49923.86442206233	50155.1353023599	32
50115.82861166688	50244.803235609914	32
49940.09954956775	50125.469578128024	32
50167.669873482504	49925.25425632141	32
50188.668802987566	50255.75780798672	32
50076.27563610779	49921.42757425788	32
49891.02308721181	50178.06787556687	32
49971.248634011004	50049.20142032609	32
50072.061674714	49883.65867209153	32
50045.77240541935	49938.14137237291	32
50202.33221595096	49954.73390094168	32
50110.40629376414	49906.21224381311	32
50235.12893280666	49964.74948502456	32
50061.084627215205	50185.097037454114	32
49855.67946917308	50185.96461389173	32
50069.140102619574	49977.76123637286	32
49889.61028363036	50102.934844351235	32
50058.390828909505	49848.61805585904	32
50110.390656846874	49872.208390565844	32
50012.96668196054	49924.705299787805	32
49991.56517236392	50014.590982052134	32
49958.59189140536	50202.09364672231	32
50123.90798461194	49841.59461144667	32
50089.79720163314	50214.92665624332	32
49979.63793141032	49906.29070069752	32
49891.79707473124	50136.459772206326	32
49945.284119297714	50020.17814503628	32
50046.85760452448	50063.109550601235	32
50260.886636139905	49943.41074642531	32
50214.893828496824	50222.979861384454	32
50019.584499778306	49989.38282837475	32
50278.22623790618	50035.081581207436	32
50002.13416513903	49957.17231160834	32
49881.59289053159	50211.261500565604	32
50156.247552163855	49822.80603333684	32
49856.10052682698	50141.163081430626	32
50079.078621330525	49815.84032287804	32
49850.78896022803	50229.78031861567	32
50294.423566145204	49939.83725977648	32
49968.924663392536	49872.90646462935	32
50148.905049935995	49874.57598317147	32
49839.25676201524	50264.44028744906	32
50315.4507557958	49904.191014031334	32
49965.268601111835	49972.37515430109	32
50265.169082559434	50179.053244702875	32
50268.74879426756	50094.07009208732	32
50021.91328691985	50028.94042589423	32
50175.25900241133	49790.71052841621	32
50160.961586591475	49755.45420268075	32
50049.607634584	50010.29404526203	32
50052.90761144135	49785.84022772305	32
50311.30851744264	50026.35699761604	32
49939.649286452564	49942.97453092518	32
50121.025254936816	49763.07745316657	32
49815.79844880219	50145.06809072402	32
50034.053517529326	49815.56712932873	32
49920.20481514417	50207.71367206907	32
50348.534205184194	50029.74211282626	32
49880.62294810571	50069.87966820424	32
49935.53530374493	49888.43193115514	32
49831.68656042291	50297.54302716508	32
49834.68826340253	50111.36932674209	32
49816.21770317439	50184.826493154185	32
50005.7585621975	49883.82683249798	32
50212.204096683745	49773.731757525005	32
50345.33636211988	49927.73698756374	32
49830.301872090546	50335.12397005753	32
49950.1481327216	50239.23060558864	32
50070.56187019349	49749.4459536628	32
49910.66620670021	50030.31350862978	32
49903.06431124682	49949.17643442701	32
50186.90777508644	49838.34790741897	32
49812.66639464838	50243.475107157516	32
50295.74386268329	50124.975866465524	32
49868.65272749598	50305.11453699902	32
50225.83945180896	49838.218401803104	32
50324.900446414664	49992.88207858265	32
49913.5559130113	50241.579523621716	32
50331.347111276074	49959.41568274374	32
49879.64277717246	50256.217375293614	32
49936.16237585298	50058.90550715589	32
50252.35394245903	50062.84687609809	32
50086.96564673479	50266.34769061801	32
50040.72679064991	49734.00373337768	32
50265.437724484145	49997.56133265255	32
49901.43818113961	50285.32235276637	32
49937.17099420081	50271.43860427507	32
50096.475330194815	50178.793768354575	32
50123.17513047274	50292.72481227506	32
50013.11164524611	49846.622545576516	32
49788.231140592325	50164.955619617635	32
49790.03520801962	50216.99347190054	32
50015.90305809848	49773.78119135271	32
50217.24827254181	49921.79649852482	32
49896.30048569894	49898.56766806687	32
50266.007763701535	49836.68435561761	32
50304.949997767195	50075.18772275618	32
50218.88245295523	50270.89596465671	32
50336.0702391075	50087.19495257781	32
50139.74248399237	49793.334748753674	32
50293.43716407172	49975.118595270906	32
49799.96278988549	50310.97319895418	32
50178.66051745644	49891.81627025663	32
49760.6891327931	50299.88972029822	32
50345.06146209999	49877.18342672648	32
50292.34270488687	49814.223002648345	32
49869.65064895369	50032.48178241668	32
49904.32242324021	49985.68584284688	32
49935.12323495601	50309.553250326724	32
50190.45763834051	49726.53239396737	32
50228.025950580115	49715.626736118495	32
49783.462094703966	50348.76182583732	32
50163.06244283113	50296.185835689736	32
50132.428204347605	50325.19630786241	32
49942.2224103524	49846.12341845821	32
50278.86877705199	50209.59233656054	32
50299.36607201288	50165.933294229224	32
50362.58625881	49986.58798883433	32
49741.49196554219	50333.73942734036	32
50072.07498335463	50297.337686691106	32
49871.11535676627	49969.92527348265	32
49755.08512101329	50169.609901686614	32
49787.610463573976	50383.171836056295	32
50370.757538604536	50059.72066049117	32
50203.5417578605	49691.81722967354	32
50210.14362520212	50305.660492671974	32
49968.966601545944	50332.47940932522	32
49888.401603015685	50340.93080145428	32
50317.58774112614	49844.025698914724	32
49968.702577612254	50369.411028712646	32
50263.7770882034	49714.80715526832	32
50079.47862974751	50146.44555707605	32
49999.25838338516	50349.86193255114	32
49994.32642115375	49817.98221394848	32
49719.43043228206	50185.52885955263	32
49999.17477850107	50315.46179032315	32
50071.61613388278	50035.708755696636	32
50033.313886484786	50329.26786849305	32
50312.19345660822	50203.97366515838	32
50366.03516061022	49849.90294241674	32
50384.07568876159	49886.056947664736	32
49816.82589664156	50401.73879357941	32
49754.58250426621	50405.343766842336	32
50297.1510153043	50242.27937977554	32
50372.29917329166	50105.25472018197	32
50395.76341229375	50000.700516493416	32
49790.86943384096	50276.753117983804	32
50060.911836181	50237.102412736276	32
50250.35472635972	49899.12739768325	32
49897.87075972128	49860.94671281146	32
49894.43238970896	49822.22563730108	32
49935.60294195115	50360.51989159584	32
49863.83083174794	49877.9099913885	32
50028.48143288055	50368.010843960496	32
49746.667534474574	50135.46322974328	32
50043.02182913966	50270.792187422005	32
49889.7042760445	50374.699835957	32
49729.65909213075	50382.53873527805	32
50011.751688187425	50284.60774214601	32
49860.04209365114	50392.37790075102	32
50169.502371549104	49673.19483491713	32
49711.44039945887	50117.50462773477	32
50222.32470158023	49658.49755077737	32
50259.77717144074	50237.87514485581	32
50255.50178615153	49804.7218221242	32
49710.13921340876	50350.92350716534	32
50339.112966985405	50165.72559734049	32
50344.8168630101	50130.828506751386	32
49678.27707132897	50102.536667241766	32
50243.65820699488	50306.114224016615	32
50005.757915082264	49719.20380005778	32
50053.990187065516	49696.85365594729	32
50018.401887020875	49684.7713474074	32
49804.336151628566	50087.079901659126	32
49764.61816688016	50097.54402173341	32
50403.68734203864	50118.57707569963	32
50384.15435770557	49814.84470766871	32
49840.59860577754	50436.01025048989	32
50382.97959744168	49959.97851945603	32
49674.508592632745	50360.989048797164	32
49861.14584308804	49929.169477624826	32
50252.78968863881	49637.93726566559	32
49725.49018399154	50297.41355861679	32
50400.129813171414	50033.77642911345	32
50414.00943446931	50083.32869043032	32
49683.491755572715	50185.321711681216	32
50297.87316353088	49710.85119476058	32
49850.667983582745	50005.018783161926	32
49850.4913804978	49839.417568349294	32
50283.36567750198	49780.54862974825	32
49789.50810870276	50124.54824733322	32
49983.607795618074	50230.87784222817	32
50274.702424641524	49679.72808616356	32
50259.258025127965	50273.131562886774	32
49895.358323075474	50412.30860270026	32
49819.44546654643	50017.0332956718	32
49826.47137911063	50061.507818426784	32
49807.20371848888	50442.70944796773	32
49902.19798733284	50447.555173686684	32
50111.774958875154	49730.57664751761	32
50296.18784098472	49747.629951223564	32
49817.94281836554	50475.06677705153	32
49685.06614637156	50142.645829703135	32
49843.729487741766	50498.59145722823	32
50063.02631469922	50343.909209670936	32
49998.63150342571	50193.195866975184	32
49723.977470859005	50422.09732733953	32
49969.13597667718	50293.91499338674	32
49748.87721848824	50210.38576324631	32
50374.16314142082	50148.1417326336	32
49744.6785116239	50251.84755479459	32
50420.606967052845	49880.85671411213	32
49876.55249571947	50485.97274286822	32
50418.37496445589	49812.02959452441	32
50139.911401336176	49648.36797892917	32
50350.43841253124	49810.34638008337	32
50406.5066357547	49930.770370020495	32
49797.78505252274	50504.01344574573	32
49694.13077793856	50396.34312568978	32
49939.395197113605	50449.05774045249	32
49705.14398954143	50254.40101651616	32
50021.54372408654	50219.37277969507	32
49826.39811729586	49865.789408840035	32
49847.28674886554	50536.170264351815	32
50332.21559271782	49766.67174722513	32
50153.58835628925	49707.76197421443	32
49767.371513135346	50478.11909368872	32
49824.149779556596	50368.99200175966	32
49734.20209894498	50459.187176055	32
50089.862325685106	49697.11182266981	32
50007.01844920119	50394.586790481706	32
50145.553461781	50364.11638985794	32
50451.012044149385	50099.753389437275	32
49798.96017586515	50545.26354038821	32
50292.970769433006	50278.938254193316	32
49708.325882739584	50217.21671859802	32
50207.58309733078	50340.25013043008	32
49818.07284170391	49814.94336325681	32
50042.20472130976	49903.933976308654	32
50246.773214565466	49749.16516866713	32
49642.39673354657	50380.78366952727	32
50426.2901746109	49847.79926867469	32
50218.431450844546	49877.97048832465	32
49785.62531077874	49798.924399342955	32
50039.54822399641	49658.78767142345	32
49959.78230697769	50405.67217142641	32
49711.318676655865	50490.44169906285	32
49762.775901895584	50437.826135727555	32
49811.094863023594	49982.91838253762	32
50458.26530659522	49858.71218153841	32
50103.82707706105	50343.38956655506	32
49663.557047393195	50214.992411629486	32
49709.00484143711	50084.31725810201	32
50454.07480308951	49791.63049437304	32
49655.21255398736	50247.25474455896	32
49838.16328947721	49957.863091108	32
49641.19998255234	50339.46131546998	32
50130.42774667437	50398.360935851015	32
49787.884398690716	49762.08641991187	32
50332.99618085908	50232.82978619734	32
50056.41206194905	49628.0082822502	32
49747.11323193548	49756.11588926498	32
49826.592174472346	49757.65426199359	32
49807.17068412292	49932.25068710732	32
50286.74423398778	49873.87369810253	32
50469.05626165343	49825.31482709938	32
49731.6187212973	50052.944080634305	32
49775.255474858	49728.75929967179	32
49832.0733868385	49900.009371236556	32
49724.590732958175	50525.306078955604	32
50369.2219032914	50181.28977298422	32
49782.187175485196	50023.25668258581	32
49606.75274694135	50358.73474448484	32
50282.241033301216	49907.66111929759	32
49573.00263483028	50375.82721837789	32
49921.68364790188	50391.055978800345	32
49771.63666706504	49830.183524806	32
49630.265806508876	50192.306919350325	32
49667.66954936137	50425.95147878472	32
49919.46072403516	49792.65753540692	32
49609.8553335998	50322.30698885373	32
50496.739042049325	49857.90974729723	32
49780.31191984985	50580.37247013598	32
49917.81540823306	49752.1367059787	32
50289.64890389798	49646.795146649485	32
49953.220539197835	49745.35339431746	32
49964.22828151916	49792.9855777707	32
49761.161559734704	50519.32120473595	32
49985.34288171279	49670.75811185028	32
50118.664043446675	49675.85335025986	32
49652.596239184226	50463.139650477366	32
50054.775645332964	50391.39341361821	32
50174.696760561856	50334.262612300554	32
49700.99756960591	50452.30516951725	32
50443.576638738916	49941.42226222666	32
50322.0994463068	49683.08447831032	32
49762.70895193686	49865.63859169635	32
49680.386276974765	50320.00085503472	32
49984.57163186273	49757.060577927004	32
50427.716713692294	49970.607954484716	32
49751.518627320555	49796.27942872548	32
49609.33768441445	50394.046565218	32
49881.911515157524	50556.0559652464	32
49921.41350056638	50553.684995363816	32
49846.79854340526	49793.254284748546	32
50172.20032776071	49629.471219574094	32
49770.63563067072	49983.81180851952	32
49880.30872138342	49743.1095136862	32
50363.26795556586	49779.88489510424	32
50086.914492015654	49661.096173208476	32
50483.55330660665	50110.14916248683	32
50459.78268360024	49978.55313879907	32
50058.29082932582	50433.22347666453	32
49831.37353101244	49722.66094356651	32
49585.283743332555	50418.12816768318	32
49574.76393356072	50323.69227446421	32
49763.15054688059	50064.069108736796	32
49666.894191868305	50068.410605788005	32
49554.02512018765	50434.547214261394	32
50090.807042635926	49616.00669887746	32
50403.51915735688	50173.91418149751	32
49757.08532763644	49904.325111117534	32
49639.946958758286	50114.38633235535	32
50283.71894423283	49605.8755907644	32
50126.43213507917	49614.65951525261	32
49725.68611356839	49887.57524437387	32
50480.885751751055	49893.024213547695	32
50260.26567247811	49574.361525146815	32
49901.19756051214	50519.86159012311	32
50209.21953147422	50381.51828104971	32
49797.50338052109	49700.08798293043	32
50452.30823389281	49753.79719737189	32
50448.13349350938	49908.332855553	32
50334.778732310355	49728.562905976534	32
49676.86734332891	50486.09897596327	32
49906.941652285765	49717.745761396116	32
50505.856716225964	50138.916343479745	32
49623.95775424078	50484.440435160985	32
49605.35043784086	50454.219738135085	32
49613.2219684037	50247.90139979857	32
49950.362105881664	49682.04757581271	32
49603.305970482426	50173.17755836558	32
50092.45941276724	50443.299731224884	32
49948.61491586465	50532.83237506726	32
50521.229969835236	50169.88459228728	32
50480.63119252112	49723.38339586288	32
49714.33603505358	49739.402187160165	32
50480.25280009431	50013.077678192385	32
50478.236881017925	50052.755691690574	32
50363.244860416315	49746.60323341427	32
49932.20955922082	50498.24158561773	32
50068.33206741778	49585.4160982924	32
50242.741332491	50394.71552088756	32
49567.43295469178	50171.825873908245	32
50100.253903941884	50482.47530820302	32
49965.419691578914	49711.84611585854	32
49545.611861501726	50306.977883487554	32
50098.210628204484	50380.728872546046	32
50251.113431958285	50358.59334678782	32
50513.35173065524	49737.72831891381	32
50103.43012766138	50517.60541219283	32
49623.41319714442	50144.26667047549	32
49765.017970067674	49690.76932089455	32
49731.715703570364	49971.351624748255	32
49724.22270320423	49691.60441169616	32
49549.45458094133	50473.67147528552	32
49581.78384316786	50227.49117044193	32
49919.46323606649	49668.88899594428	32
50437.5245288975	50196.23469380477	32
49724.01956728748	49927.8793879392	32
49582.101824701946	50271.977066814296	32
49740.75200343788	50004.801508605626	32
49976.688943113804	49632.083745994096	32
50253.665509684055	49537.98683292978	32
49751.85667070382	49654.948461120424	32
50280.72908195628	50393.494960818214	32
49527.020085898985	50334.68120788334	32
49584.038542661365	50140.53758246008	32
50318.10272127334	49583.19857253643	32
50355.28667654998	49682.059210145926	32
49887.80070629182	50595.11945774097	32
49597.52642995264	50515.787429698044	32
50542.1634487049	49763.26967961819	32
50487.49181009954	49948.44557902414	32
49492.91825718936	50348.21552943231	32
50385.678682968995	50218.70755683387	32
49941.90926523284	49619.0741599683	32
50178.57010503304	50367.92895042016	32
49696.67846404757	50556.196453408425	32
49678.16074815647	50285.435250972114	32
49737.43514293101	49829.594228529415	32
49964.58754559073	50482.35036896005	32
50473.1193807546	50161.59068684778	32
49851.62652629453	50597.36236953039	32
49696.50828494573	49955.71250372635	32
49999.12723068853	50474.54266509261	32
50446.53286087962	50062.043467935844	32
49798.30091804884	49892.18405392115	32
49538.795364361	50395.578145223466	32
49889.69473040872	50632.00708306472	32
50091.25067714872	50006.018658457295	32
50395.32592813041	49686.524093922264	32
50031.40627803025	49600.085241412526	32
50539.10934792497	50126.33210832433	32
50031.68226372397	49560.11750250314	32
49958.00038634029	50565.79602330384	32
50423.85470405221	49668.17877499416	32
49990.499374420586	50535.64153152241	32
50135.370358789354	50489.51669254331	32
50031.72241780448	50491.510698429774	32
49922.541562741215	50624.475282246254	32
50436.444471883246	50014.13704946952	32
50432.31759698188	50236.298827312836	32
50402.29405479054	49779.3136199	32
49741.98205221213	50557.088043110176	32
49602.07220333275	50108.13023047437	32
49512.255064485966	50430.30914643176	32
50460.02623709471	50264.22440992951	32
49640.059263659794	50277.71204810504	32
50007.156437880425	49645.4213656293	32
50289.026143463736	50431.94971332248	32
49691.06015563218	49883.48529111462	32
49881.89487314	49782.910048912556	32
50510.32737937206	50205.741133118245	32
50352.55616532787	49599.63676293344	32
50218.30004755114	49526.165965336266	32
50477.29861505403	50203.99729693658	32
49583.29027539092	50079.9645503306	32
50553.81574231316	50190.56265974453	32
49881.57808385216	49667.53918012858	32
49690.97563325474	49916.750237490145	32
50067.47453720313	49549.64796707297	32
49995.92639378152	49586.02690782844	32
50249.01409607497	50431.89706470224	32
50495.302851526	49795.6379380515	32
49689.01056205745	49772.25237671808	32
49708.64988646852	50026.92466211963	32
50594.010291748054	50184.528147131976	32
50109.71978515175	49584.521790867984	32
49956.132054120426	49573.13142779672	32
49500.258203567304	50312.1285818997	32
49702.56497322861	49665.304922115	32
50210.375673274604	49807.47801870534	32
50217.52622329611	49565.990610699715	32
50601.05188709922	50148.09369893876	32
49775.773932602635	50618.13600373078	32
50125.255685230106	49547.236885488164	32
50200.11028091789	49497.57977590167	32
49853.88491629391	50635.92952424869	32
50302.41472392184	50364.426862507105	32
50505.48417205189	50080.78814057815	32
49975.70208491198	50451.03770798758	32
49658.167980682556	49891.02980812197	32
50439.54941800238	50138.859101321	32
50226.179351025414	49470.30225914056	32
49561.466898232844	50526.29072837616	32
49742.757212402765	49720.85903158878	32
50416.18622231096	49733.26357282811	32
49689.70870544133	50590.66519609488	32
50322.0084530543	50415.117617634	32
49683.177625865734	49701.45649890355	32
