# Supplementary material for: Abundant Topological Outliers in Social Media Data and Their Effect on Spatial Analysis
Source: PLoS One. 2016 Sep 9;11(9):e0162360. doi: 10.1371/journal.pone.0162360 (PMC5017681; doi:10.1371/journal.pone.0162360)
Supplement: S6 Dataset — See the respective attached file. (ZIP) [file pone.0162360.s006.zip › S6_overlap_swl/clust_34_43.csv]

50000.0	50000.0	0
50001.1199382742	50005.597232803535	0
50010.474073703306	50004.538835650805	0
49992.59330351276	50005.30010366702	0
49998.97978393994	50002.81568248988	0
49995.94433854478	50000.283501054924	0
49992.110046690934	49994.960676135706	0
50001.69172750674	49994.57444040063	0
50004.089583240035	50002.88217446919	0
49995.22015105517	50008.609882115925	0
50002.55073404207	49993.56360799795	0
49986.072168127575	49997.04184594443	0
50003.188169777386	50009.9058963167	0
50012.27525783438	49992.819765352564	0
50012.262513774476	49989.354148040744	0
49998.02118867848	50008.80627001903	0
49993.557594313854	50006.23561640466	0
49997.38944128892	50001.35532493175	0
49993.74842547102	50014.75506549149	0
49998.23968503435	50005.27065217079	0
50003.22125142318	50000.026961999516	0
50002.66845612155	50016.014489106456	0
49996.2912684585	50003.40999236742	0
49993.86713806728	50000.48736039716	0
50002.18471612465	50002.01162544507	0
49992.171524388265	50006.56961401369	0
50009.77186363497	49998.33913800016	0
49990.12856972812	50008.3087286591	0
49992.75834275438	49999.61132553548	0
50000.612712480484	49996.66863853376	0
49996.93869881451	50007.42426954709	0
49990.9573124268	49998.74455680348	0
49995.12813021465	50012.34964490406	0
49987.132816399535	50000.77841298042	0
49995.04622939411	50001.254507425205	0
49996.3518189633	49998.69148218202	0
49994.72286757851	50006.43666481398	0
50004.991603808936	50007.81247139701	0
49998.28891676479	49997.763041664824	0
50002.11006087792	50008.18226655358	0
49997.144179930016	49989.940910198144	0
49990.216027359624	50003.557911732714	0
50004.8382996796	49999.67581012021	0
50009.729321556355	49988.228197133496	0
50000.199954210955	50007.84356371471	0
49984.868450241316	50001.72764928467	0
50005.25378396498	49991.44544110929	0
50012.19437814406	50000.390381149926	0
49988.04893344996	49995.904611826896	0
50000.97171294396	50001.87618615546	0
50003.16859701153	50001.34186794273	0
49996.8205400242	50002.39747857786	0
50016.35653848915	49987.25542234889	0
50006.096174901984	50010.23095889712	0
49993.33550236973	49997.9139297533	0
50011.19002934476	50002.36431250059	0
49998.45984931102	50006.65695684455	0
50019.87468519033	49983.95720550682	0
50006.448840401084	49997.32346873195	0
50003.483634122094	50006.1099987375	0
50000.35234659256	50010.71421082459	0
50020.92058148781	49993.51767071989	0
50008.47578298118	49985.24545972329	0
50012.97116378821	49991.6961769247	0
49993.74796506671	49992.427417029416	0
49991.82516773376	49992.694590956104	0
50010.8124938929	49998.028114249224	0
49987.955751149355	49997.770027754355	0
49991.724628069634	50000.06228921305	0
49995.80643166333	50013.468969971	0
49993.380375235734	50016.55980591119	0
49991.201634813246	50005.408821551166	0
50004.525946402624	49989.78947725459	0
50007.720378466904	50000.492135651875	0
49992.7685793167	50011.0280228053	0
49987.159758849266	49996.84261681274	0
50014.02574978567	49996.18798372425	0
49984.32643570934	50004.57184983245	0
50019.639648138225	49988.9067237791	0
49989.4997473447	50007.36039035869	0
50013.91997383251	50009.37214947754	0
50004.58622819102	49995.15801530333	0
50005.85271576996	49989.50522008991	0
50015.47921159886	50003.75857515637	0
49996.39937650525	49993.39036016212	0
50001.0647897504	50004.010292953724	0
49986.027487069885	50006.27634010284	0
49987.260876982415	49991.042278530156	0
49999.78395213294	50006.223143715055	0
50005.5951472911	50002.242531785334	0
49994.95863623795	49990.98932230843	0
49995.970214808425	50011.21575680999	0
49998.74724789229	50000.301414385256	0
49995.76262299148	50005.347803119126	0
49985.78393825049	50003.32292956534	0
50007.42877995727	50004.03245223129	0
49992.96622310832	50014.11763760789	0
49994.55499953395	50010.948281901576	0
49983.915535437955	49992.4110437863	0
50008.8660950074	49978.749708719544	0
50013.7990956949	50003.00902758653	0
50008.5066603574	49980.605440097264	0
49999.61536353447	50001.38011543159	0
49999.92720012225	49999.00146537139	0
49984.44548889699	49998.69683486348	0
50002.482884739184	50003.040579738794	0
50016.024045681486	49994.94398923562	0
50003.36648616504	50004.322037109174	0
49988.738161772046	50017.689027507506	0
50003.539439997585	50008.933367662175	0
49994.49256234436	50019.33132076997	0
50005.85319903553	50016.693436037065	0
50002.48134869301	50006.34512799061	0
49993.523880528526	49996.86229670025	0
49988.034997579	50012.957727244124	0
50020.71389257763	49981.778924319464	0
49995.38804044498	49997.158702901135	0
50013.95022191785	49997.89115681875	0
49984.13772326518	49991.42872524563	0
50003.58552550782	50019.3121430576	0
49989.91037830248	49997.47012205967	0
50012.09890688885	50009.91283746573	0
49998.36748406831	49993.20199538089	0
49989.127843465685	49996.61911019781	0
49982.65034680979	49999.834836403585	0
49996.56500742211	49994.747294359564	0
49985.379552577164	50000.53127187064	0
50017.09675845898	49993.71089669888	0
50021.41356700267	50010.70370059395	0
49982.40342955259	49994.328994020594	0
50016.4869019828	49980.40359262994	0
50023.71775476843	50012.20330780786	0
50005.64968115003	49995.160253301765	0
49973.871359122015	49999.93485576274	0
49991.04769969644	50018.64712142673	0
49999.68945811258	49989.69377801033	0
50024.16967004485	49998.373773470084	0
50002.22080701014	49996.583511445446	0
49981.3376436746	49994.9974062802	0
49984.137410919924	50006.137292454296	0
49996.130313645284	50019.87582555533	0
49984.51107861298	49990.24442534623	0
50006.568329781825	49987.41605597233	0
50001.265128160514	50015.41691763768	0
49994.71701353506	50015.249262662495	0
49984.049094679925	50002.930402503676	0
50007.33751108774	49981.8758819164	0
49990.53033617756	50001.14600459991	0
50016.78128835845	49973.40706114249	0
49993.95433979805	49991.08775145235	0
50020.50775026029	49998.11343636441	0
50000.36685129092	49992.305125517465	0
50025.412902998294	49985.28219532157	0
50011.811277040055	50005.8423952594	0
50005.650122642444	50018.556061829826	0
50000.10513937223	50004.37368352619	0
49997.312147224504	49999.09697793524	0
50007.98935284791	49996.53957427053	0
50002.08677570072	50010.85949233453	0
49986.699023909634	49994.97925279905	0
49985.61698965447	49991.72042149556	0
49982.103822344194	50003.015963724676	0
50017.46227211739	50006.10305446117	0
49995.381477958945	50002.40666228191	0
50011.97582092875	49999.282779231835	0
50008.063404920314	50009.83952207464	0
50013.46450656	49984.93900585626	0
49991.29771770397	50013.528169385616	0
49990.72512365944	50014.788818904555	0
49988.34248722313	50003.84700004693	0
49978.86050890926	50004.459502539525	0
49992.91864707092	50012.72445101887	0
50001.84787568867	49990.60674350676	0
50004.63839490317	50017.67334490595	0
49985.1248169725	50007.29216522827	0
49993.17341765991	49987.23628058628	0
49993.857411968136	50017.57636704799	0
50019.0152945883	49986.98070871417	0
49998.41475540304	49991.03758824367	0
49972.09249794468	50008.2640976498	0
49993.10918587191	50001.86801828644	0
49993.00955253663	50003.3707764521	0
49984.194173076576	50018.57796040268	0
49988.37111772968	49985.660734294215	0
50001.68402032854	50019.222658424515	0
50001.185520989595	50017.05278349851	0
49989.66815837991	49993.68744920904	0
50004.177711652395	49985.70662376911	0
50018.82869206279	49999.52190675685	0
49985.443533641	49996.21552947299	0
50016.38826833475	50012.74464866587	0
50017.914900136435	49980.502944041815	0
50014.39181755627	50017.85709331672	0
50018.95202462218	49985.56744633257	0
49997.36448100937	50005.91903864351	0
50018.96796534248	50005.16627708392	0
50011.90539425546	49988.111134330444	0
49996.546614288876	49996.795399916264	0
49963.08142993959	50006.26759739082	0
50008.2356600962	50002.43606836597	0
49998.63921899667	49988.79814231758	0
50005.75242938296	50004.17089970687	0
49998.376769049384	50010.6689754653	0
50008.42442695799	49998.31820524386	0
50004.508050526805	49983.47349690265	0
49987.17050041002	49988.9025554235	0
50009.18109265108	49992.22014886556	0
50004.879056196725	49986.61034885251	0
50014.915422483675	49977.07720187199	0
49990.130907603474	50004.80258105486	0
49984.6703277626	49988.74133172314	0
50007.52672577151	50012.93686597503	0
50003.49650970437	50012.38108186982	0
49989.06725250327	50015.3378129636	0
50024.98456411381	50006.06013812308	0
49991.80368593366	49990.462414806636	0
50000.77352016364	49989.79042744623	0
49988.90719015552	50002.71719901248	0
49984.039032220186	49996.676878046324	0
50012.847622088455	49998.36249454505	0
50006.350126348494	49990.98155319997	0
49991.05034624591	50004.198767952716	0
50011.88431427771	50008.83624177822	0
49985.19374747098	50005.49928007464	0
49984.81310954273	50026.06287728749	0
50006.21977860447	50012.16129787784	0
49986.47489642977	49999.4317940804	0
49980.36605421916	50000.95789397295	0
49994.234345594574	49999.2532348494	0
49987.04825099607	50001.832824486286	0
49991.43071227722	49984.226381594905	0
50000.695373251256	50020.70674782014	0
49977.13180553174	50003.37505285267	0
49988.62903234035	50005.177123215675	0
49979.89567759436	50002.4937618266	0
50008.01262186424	49983.679359629714	0
50030.579860834	49998.08369322793	0
50003.089884360816	49981.16884909539	0
50024.37014218025	49982.08487044395	0
49983.90656666351	50026.928564756556	0
49964.314383131496	50014.1377602163	0
49993.20228802501	50009.89883245395	0
49988.35846928065	49994.74515624361	0
49974.56068759045	50004.79214296714	0
50014.41609705478	49979.75520468273	0
49991.174539429005	50006.969037631694	0
49989.155636819094	50000.54506709529	0
49982.544533415894	50024.606837722065	0
49994.92587873124	49988.20647099332	0
49991.308890379405	50009.11640038469	0
50011.281064215545	49984.921503686244	0
49989.75789397745	49987.457219427255	0
50008.221414162435	50012.20209665073	0
50013.621088465676	49978.83287026756	0
49985.19186980337	49992.980264506536	0
49992.32125134785	49989.032611767434	0
50014.674771463535	49999.908761826504	0
49997.68841019571	49983.69681048847	0
50015.382964093515	49974.88611401902	0
49974.646961190396	49999.20360856275	0
49993.622733056916	50004.394124466075	0
49996.18215660206	49990.57420118714	0
49990.531939051354	50002.542578106964	0
49995.628193938675	49992.49588250879	0
50021.47129342551	49969.80051040332	0
49963.43332412238	50009.15111641512	0
50005.631109868045	49981.978888305464	0
50016.42316313038	50001.98515059546	0
49980.96052567742	50020.686115295306	0
50014.72496783221	49986.0471516237	0
49983.5417594323	49995.75678905932	0
49993.07010199822	50029.18300593349	0
49997.88200827209	49991.896996510884	0
49982.946899317554	50009.619161594186	0
50002.15424062545	50000.4773237086	0
49991.00394052615	49996.04070296146	0
50031.56106314288	50012.96897761344	0
50026.88381878394	49996.47826587183	0
49984.03994023804	49986.15198562376	0
49987.28963664043	50020.60062188324	0
50013.90791418998	50004.26976645357	0
49983.08076631143	49991.201045514004	0
50022.11073926888	49967.124204367305	0
50010.73215520759	49996.40090077004	0
49996.054670956706	50006.56227185395	0
49995.70387124523	49986.98770630229	0
50007.941107878476	50018.039088252415	0
50002.0192275201	49982.59943772668	0
49992.05158923507	50010.26029829259	0
50027.93304776287	50005.78420573993	0
49982.89182072447	49989.6455582383	0
49998.64668225386	50018.43203433023	0
50013.62737578455	49989.94661316443	0
49993.08509566163	49988.31637596258	0
49989.81805414489	49991.931824775784	0
49997.76086401288	49987.90124568716	0
49988.69996163046	50009.713207319626	0
49985.80025773397	50018.196075051266	0
49984.54357744596	49987.1594216123	0
50006.59958761954	49972.297102456854	0
49984.82793631655	50022.262719026876	0
50009.686765035396	50012.49651623412	0
50005.67540109913	49998.77026419197	0
49998.76553220897	50009.60097154551	0
49991.720902063105	50001.874151299206	0
49995.344981691764	50003.769781086085	0
50000.779533303816	50006.55995037668	0
50003.69493811055	49982.743629087825	0
50002.270752389726	49997.78815897597	0
50027.570700147895	49993.28160735885	0
49976.52404899746	49992.70823713537	0
49998.92765844171	49982.472509075604	0
49994.93953583841	49994.87526102259	0
50009.450371016355	49984.56460257237	0
49988.154083484755	49999.52040214659	0
49999.394387052766	50014.98009375397	0
49978.547517703526	50000.09883902086	0
49977.2653315401	50000.844206454574	0
49998.90667228046	50008.20905964552	0
49991.6637407009	49985.60237193076	0
49996.812852085255	49991.85268425626	0
50010.361860965386	50000.785222744336	0
50015.982394048064	50025.712936463955	0
49980.52196003663	49992.07084033371	0
50031.62064003572	50018.88854821377	0
50008.9961750777	49996.41672377975	0
49987.61931332246	50006.2850009189	0
49976.108964526924	49990.178279804175	0
50023.926871643285	49997.28176746767	0
50019.938527361184	49994.309713364564	0
50000.35731265099	50002.84047830652	0
49993.60333916049	50007.42141270693	0
50023.25337906322	49995.00581889214	0
50002.075911878404	50005.261111667336	0
49991.96428640682	50014.48773082656	0
49985.479854508725	50004.39257273865	0
49980.523275281885	50010.645308643936	0
50001.43088150619	49983.63567861773	0
50010.12290986445	50002.12243553688	0
49967.36856159413	50003.35500522987	0
50002.53163693798	49987.2817417695	0
49958.51475070698	50007.728524315105	0
50011.38108761024	50001.03297300693	0
49981.69861163078	49992.37124347021	0
49989.76191395739	49999.01550114256	0
50010.464523219016	49992.24245972176	0
50026.519101309525	50000.02798517489	0
50012.28382736543	49984.83474359573	0
49989.42265260656	49983.96844532203	0
49984.23840069896	49997.66761618687	0
49985.550927108794	49986.82666453693	0
50021.497478391924	49994.63200883348	0
50019.51522702777	50003.991941070715	0
49997.68469127628	49986.69892490847	0
50017.52555436652	50007.437281765255	0
49996.923835170724	50009.65263753655	0
49980.798506964515	49985.652067432005	0
50017.90091994998	49982.2521155558	0
49990.37161102477	50017.07697390062	0
49988.90511406528	49992.75445658593	0
50017.32112340442	49965.353068070195	0
49991.01257760791	50023.468584741226	0
50025.8875906799	49994.35984820899	0
49986.1918187451	50023.68497230164	0
50013.15743500942	49983.78458207533	0
49992.8456436454	49993.0203413024	0
49979.75815741602	50012.571960582	0
50009.70308924862	49979.83589096704	0
49985.30046070793	50021.08763342582	0
49978.359205601315	50034.878715319064	0
49990.92884580327	50011.163169812375	0
50007.772940196795	50007.064996400484	0
49985.22103137368	50016.08668389368	0
50009.59707490614	49993.95697076497	0
50017.70003800679	50001.97785272779	0
49983.797748258876	50023.64017913821	0
49990.26735697697	50010.258346329596	0
49987.64568629228	49992.33821425586	0
49988.52793226814	49987.91776019862	0
49991.20423086804	50029.989168432476	0
50026.25973034724	50010.5650833099	0
49982.16330270223	49998.10186605435	0
50007.13541309917	50007.95622569247	0
49983.95748989525	50010.98829389653	0
49962.45221143677	50007.2760570099	0
50012.1000044754	49996.95407723872	0
50021.052185858316	49972.64330460891	0
49984.3085518675	50009.58683887556	0
49993.510659247964	49989.892241724825	0
50011.752156646566	50004.78944145074	0
49983.52563494623	50001.75016082405	0
49978.460538100626	49997.75242771528	0
50014.52143088854	49988.22950508876	0
50018.24137458081	49990.739344225905	0
49972.37989154419	50007.14160963748	0
50006.63472878829	49999.431527854525	0
50016.01207628755	50007.56525634756	0
49992.159033924385	49975.903792794095	0
50016.99256930141	49996.1277298885	0
50004.48312201096	50016.53523623439	0
50003.73362658861	50014.7511990841	0
49974.63211839188	49979.516263068035	0
50001.48585664339	49987.945459319424	0
50021.840174437224	49996.55115787979	0
49994.03666699587	50020.72279787452	0
50020.94362840362	50003.47457288229	0
49998.62700416022	50014.24645452575	0
49995.17512210399	50016.79463493951	0
50005.23037043188	50011.73729598273	0
49971.37117085837	49989.47221639413	0
49981.521518297865	49999.23994426472	0
49965.42437354049	50013.05953711824	0
50008.834474853866	50007.65616359565	0
50000.22266364497	49982.341419794524	0
50021.85104569774	50002.35034673412	0
49981.560701735485	49996.23068757506	0
50012.74701363594	49985.80192002436	0
49971.80503375848	49991.85551823733	0
50011.263172707324	50007.67989684717	0
49997.842192490825	49995.525909340686	0
49994.00690011958	50013.24210864979	0
49986.9534427898	50008.40761073288	0
49983.36103802528	50033.88309737791	0
50021.35608252024	49989.69815647043	0
49988.97845850354	49998.21097134659	0
49994.642367226574	49977.56378857998	0
50003.55488727248	50010.91109031009	0
49974.81667358894	50002.99823491594	0
50012.0645759029	50012.10464978939	0
49987.68602979314	50010.93503302086	0
50007.17280957686	49992.3085541642	0
49981.705499678246	50015.11060490018	0
49996.69556881796	50014.109138468055	0
49998.64670998637	49980.67626758387	0
50019.10045114579	49976.023584512244	0
50017.45835616199	49985.36377514416	0
49970.33294685764	50009.780079539814	0
49982.3735722141	50017.46739492288	0
50006.68958436496	49994.526210000105	0
50018.734070250706	49989.80705437178	0
50002.46857216815	49986.06925098604	0
50022.675958277854	49992.05708802764	0
50022.926585169895	50001.64972110677	0
49983.52862677752	50014.963717433006	0
49998.90581301964	49994.84596139951	0
50005.79092528655	50014.775009063815	0
50000.22661360575	49988.81757789523	0
49980.74425647727	49996.82260257941	0
49971.55135378028	49993.170189732235	0
49964.134354578964	50010.02551413979	0
50012.74411197212	50007.99878332312	0
49990.74377587022	49973.90298912179	0
49985.28964060534	50013.18698399553	0
50002.94614847365	50024.81554806511	0
50018.25121765347	50010.052068038465	0
49989.67279102292	50031.185116729364	0
50024.78778113604	50000.02968615381	0
49957.10144021539	50006.30757505217	0
50004.91798427541	50013.10522473025	0
49997.73721727142	50000.206776466686	0
49987.073785197594	49981.08982656079	0
49968.0433233723	50010.0828608519	0
50012.324460548836	49995.737823114214	0
49973.49292689296	50018.279391364136	0
49987.24555378543	50029.79294837929	0
49998.130607358624	49976.53703077404	0
50007.75675174732	49991.20943177642	0
49995.458395374444	49999.14344184725	0
50010.742096311136	49993.331644497855	0
49985.84573346792	49985.809309381766	0
50000.266877230206	50025.833258622944	0
50015.02347028834	50012.069686554314	0
49999.98576549963	50017.1888278349	0
49994.20623659825	50009.09252126425	0
50002.60633630994	50028.573161161155	0
49983.685760399516	49994.434229655286	0
49997.98413692526	49973.09937067709	0
50010.56374303187	50009.418935307316	0
50010.08479905599	50015.411645682536	0
49981.765431604974	50026.49109198164	0
50008.58410835759	49981.64823307443	0
49984.49931009959	50029.64027167754	0
50007.61917516849	50005.81807298415	0
49954.76580966707	50007.702943843884	0
49998.27241309566	49978.57915551045	0
50022.54566981191	49987.258173264716	0
50005.091519311456	50006.0974021464	0
50033.204334621514	50008.87278491397	0
49975.961106071736	50033.7681879828	0
50008.89909742184	50018.638205887495	0
50013.46930471949	49988.41976209015	0
50015.209385585105	50013.91423486294	0
50022.0337844933	49980.9584175392	0
49989.67638337026	50018.303126039296	0
50025.83946226305	49991.62136154643	0
50020.63370337653	50014.81552965945	0
50007.67840103903	49995.493720252845	0
49968.685987238656	50012.365807529546	0
50010.842442392815	49988.60160661161	0
49997.47090266504	49980.29339993033	0
50201.96963412085	50081.19817979899	33
50204.00852795775	50043.08951989661	33
50230.893901503434	50012.10341931782	33
50166.80190576805	50042.55150079311	33
50132.50459611245	50026.935476788734	33
50247.79033097016	49975.331625463215	33
50104.33394366365	49997.21692439358	33
50101.6996413337	50051.3192555699	33
50084.67454383478	49963.59117687933	33
50064.82533245705	50007.57630742017	33
50042.86540960891	50035.97850928647	33
50021.04437889974	50001.939463891846	33
50255.16598753598	49936.97399260272	33
50189.375523164665	50010.574093984935	33
50189.18465667577	49976.24745058527	33
50122.32592250545	49950.25625234025	33
50285.17612690206	49989.1890456189	33
50058.48058092417	50068.89398121351	33
50014.77791297592	50064.04949470374	33
50072.65625365604	50100.4584463023	33
50013.72845108848	50100.83945773547	33
50325.05761085393	49998.04641042103	33
50221.18844615309	49950.3066438209	33
50157.15043683312	49935.70027876519	33
49997.08764456317	50032.82945502515	33
49956.46469326168	50046.20536538361	33
50009.25552188324	49966.1619064833	33
49983.72314152068	49991.896385585205	33
50311.55260816013	49962.18644155784	33
50150.7179947116	49976.713247638094	33
50167.853182583836	50106.25471841071	33
50273.37526925751	50026.98178513903	33
50200.131381143314	50119.645643374104	33
50235.51470149087	50105.33822440644	33
50134.65335368444	49900.35763457926	33
50307.19685560466	50051.2713714175	33
50309.36569390771	50090.718060204315	33
50361.64721309222	49983.171544662	33
50347.551947456166	50046.57637642422	33
50269.713105512186	50075.96606211273	33
50175.8285747092	50146.23476584991	33
50131.407714227265	50112.45636298978	33
50382.71299628087	49952.95135444856	33
50037.9895546731	49942.52264235718	33
50180.84639602111	49904.77798030868	33
50125.654831472726	50075.544809965686	33
50072.67121911464	49926.37038522789	33
50246.16965026951	50049.81565009058	33
50267.820634143565	50124.83089120697	33
49943.95040424707	49986.63043475348	33
50001.39406097892	49920.8760900639	33
50261.00303114565	50160.20381250349	33
50048.069188560024	50130.21485042039	33
50207.03554338953	50167.691118872375	33
50345.23498413876	49940.881036077226	33
50398.20003719334	49916.709109404546	33
50167.398648683484	50179.8514881534	33
49973.412439238025	49944.708229714284	33
50221.74341038986	50201.024603372105	33
50014.69515472335	50151.99602427654	33
49982.42530650056	50141.15139139707	33
49961.84562226759	49908.56961592753	33
49931.123649512934	49953.678100047284	33
50371.92815506676	50017.15073461196	33
50236.69108576555	49899.80527435644	33
50278.37384378622	49904.503151378216	33
50313.063992429474	49920.60393480737	33
49905.12381495065	49998.747846651255	33
50414.13995378916	49973.771117621225	33
49955.88464602587	50116.094882939266	33
50211.59558813465	49867.84969688784	33
50089.5112564918	49886.89430576064	33
50342.041491406024	50101.18799255651	33
49884.484899735	49971.667279563044	33
49975.456069719155	50176.60251880579	33
50308.84461545425	50127.99574068839	33
49916.49713719242	50041.35868543256	33
49921.899691299855	50121.0705709623	33
50378.349622220405	50096.48995788437	33
50172.215126711235	50217.92112656464	33
50044.31423403303	50169.69483743083	33
49969.58753779605	49874.194226056825	33
50059.869948279156	50201.86264945375	33
50054.425485017644	49865.521597210674	33
50128.04518059011	50179.22427800953	33
50282.00623409209	50195.4514275566	33
49903.86906162322	50155.423236205366	33
49881.25351107962	50187.208338676886	33
49965.17379875908	49836.44834899045	33
50089.72296209747	49851.287565701474	33
49924.612639074796	49829.024980773655	33
50405.74077073612	50125.99393820781	33
50247.749971656616	49866.272340913056	33
49992.666975303095	50210.28420410066	33
49885.97675390462	50057.87308762695	33
49868.78546847899	50008.69958091396	33
50082.26641669515	50229.39700383085	33
50290.54747841291	49864.805126747575	33
49857.18095398578	50218.63331794217	33
50439.40266658712	49950.2412641849	33
49870.340846304614	50258.59370137855	33
50109.39292711527	50149.38107090776	33
49912.91358887586	50258.289605329526	33
49940.98390412049	50150.35657022993	33
50369.13365111199	50142.2936033963	33
49920.37549593473	50224.79937898609	33
49908.16007158266	49920.89695260107	33
50043.438761935795	50232.16763536097	33
49891.93886844675	49806.736153081474	33
50077.22446988019	50263.90553451645	33
50205.63988296558	50235.39207103298	33
49898.58963089639	50297.61930575401	33
50005.970137976576	49841.71164721779	33
50399.01236559477	50061.38809127118	33
49977.782226060684	50075.36724850171	33
49934.15917093386	50188.53965062826	33
50306.62219782602	50164.21870655115	33
49856.767595940546	50153.27086614056	33
50005.27188722098	50242.45273564567	33
49881.017984663675	49840.49162182246	33
49896.974131598115	49876.15746922405	33
49955.164322034354	49803.886571038696	33
49866.24229539941	49779.98292355007	33
49862.21286647002	50293.45225103178	33
50092.91519681085	50188.218220565424	33
49921.028176290856	50076.457518636016	33
50126.90215832426	49861.52002346519	33
50226.1155462238	50267.54402876735	33
50387.51991255676	49875.65803643735	33
50335.04558034425	50195.6398295902	33
50433.63093651834	50152.50735125873	33
50316.29659332886	50229.26903050759	33
49850.83512758991	50070.59253547217	33
50111.610809218146	50270.53647002721	33
50165.151902966754	49859.79904377246	33
50351.92730039585	49857.89140773329	33
49858.88562944372	49867.09627664386	33
50473.88686483753	49959.76057808266	33
50108.92686044279	50306.007972475694	33
50124.63461552187	49827.54429943291	33
49870.85749777036	49740.98154192041	33
50103.2163013639	50341.706141437295	33
50077.735937898105	50370.53924714675	33
49821.239080865074	50221.38159881779	33
49810.127405269624	50079.383466483996	33
50037.029070822435	50272.73324305676	33
49935.30354017226	50310.18224772251	33
49782.125038921964	50058.022301139885	33
50340.088226779306	49817.89960541352	33
49835.88704434694	49799.709446554894	33
49878.78209583854	49705.66632141804	33
49805.35494333024	50021.848358506664	33
50090.03344736965	49810.151398016336	33
49880.02431148886	50123.64446259644	33
50377.94317557079	49827.25609956542	33
50150.21929462371	50298.16541111015	33
49826.452816686644	50117.71867731199	33
50263.02098708385	50256.722059172105	33
50126.547926008825	50231.06392890289	33
49906.034478086374	49774.35170834798	33
49894.639387047944	49674.73325952673	33
49937.54340438612	50347.6839295172	33
49895.31019214472	50351.25193654292	33
50188.252968115106	50288.418462224494	33
49768.71010944072	50024.52640562986	33
49842.22202195506	49716.19954847053	33
50393.39218684981	50170.52475893893	33
50336.68526854933	49782.10643743452	33
50110.776881072015	50389.08361078554	33
49839.514258890966	49837.61554159111	33
49856.98305746265	50361.627579114356	33
50423.746647612286	49890.41473732487	33
50145.235494287284	50263.864239565024	33
49835.696626460696	50315.15851118753	33
50009.07895158145	49805.9696881961	33
50416.11559139663	50011.5177913839	33
49808.25521045503	49779.509313592294	33
50371.2568291194	49792.29839686835	33
50425.355232332804	50092.89881638944	33
49798.27166440449	50310.5151071922	33
50444.5266108612	50038.19479995168	33
50478.3309889877	50054.921176856	33
49830.212678624535	50384.404005412485	33
50298.122255777904	50267.47871839964	33
49800.60342569797	49821.03451274433	33
50454.3298761833	49917.52494861767	33
50447.518130052515	49988.82641124393	33
50462.67919777745	50089.30636196375	33
50046.03938669259	50397.006355635116	33
50355.76207547704	50236.27574594381	33
49862.05098446542	49660.65003545663	33
49939.70329477406	49764.02343968656	33
50353.99532109348	49897.7458534958	33
49807.929583830715	49857.424858938255	33
50144.76565907864	49792.1111550274	33
49929.79640320742	49886.016851039945	33
50408.504679261656	49774.3206994201	33
50317.048794853756	50298.08233248069	33
49858.22571511822	49624.667461578225	33
49822.60536094961	49621.57011809907	33
49781.39143816547	49630.874611084	33
50220.756492896864	50313.244676246686	33
50079.97851907476	50413.977151445484	33
50344.31919561206	50324.193972536035	33
50373.528990860155	50202.23522491882	33
50410.48325346281	50205.98948643631	33
50279.13750205375	49825.76344529403	33
50369.89433376813	50354.44800940215	33
50332.328446348256	50361.21946083489	33
49786.62099276288	50126.330811677195	33
49831.0313850683	50424.31678906302	33
49787.709824067744	50349.64648876315	33
49833.21153940118	50264.778819751846	33
49864.23008610049	49907.11697262414	33
49968.048896433414	49742.77557783704	33
49767.13729266418	49800.16536609819	33
49903.97719590188	49730.01074740316	33
49773.58117351878	49984.48413394277	33
50026.07715668324	50368.77714486716	33
50070.015339591664	50314.24376145549	33
49797.01045731062	50245.609811310045	33
49796.84167016802	49890.51324952785	33
49758.99130755205	50309.184913436286	33
50338.04902462368	50268.75267438989	33
50505.70629379073	50031.20780890313	33
50531.508424961896	50007.415186633196	33
49762.8601803962	49884.61193575975	33
50137.86355122379	50331.08783761814	33
49747.894317664846	49829.7521643304	33
49752.52211581904	50131.733140411714	33
50492.26880606534	49994.05364675	33
50368.85643890844	49757.755929782965	33
50500.873863422006	49931.68402406045	33
50197.04400094486	49833.690879081114	33
50166.62782595763	50355.768747813425	33
49817.44264124933	50151.71615732361	33
50354.0658692	50393.01256460309	33
50052.217455374244	50436.28639454934	33
50270.9371118218	50295.51364375184	33
49773.086680257875	50215.477773632745	33
49804.34837948952	50189.24089663052	33
50385.13452792281	49718.1542898605	33
50242.234975423526	49814.97693108702	33
50039.37521719691	49834.42061380239	33
49919.41127152805	49646.775667505535	33
49804.83496944329	50451.41682027617	33
49860.591421852776	49944.399323814105	33
49738.863745296985	50191.3318601358	33
50572.786888967	49996.93152986155	33
50111.57192113621	49774.39099056597	33
50004.98971695402	49767.64004343036	33
50051.869357531425	50343.75620782444	33
49777.877433305744	50164.87125927982	33
50159.57383126501	49752.95672443753	33
50392.03417998546	49680.97680856851	33
50029.251042406126	49888.77696998433	33
49715.366132536226	50124.64045169351	33
50183.257810425705	49718.66598066197	33
49775.50217836413	49922.51595263369	33
50044.51919914188	50475.6988177379	33
49824.55862421679	49661.87846950938	33
50098.831410478844	50446.20641687867	33
49759.82990662105	50085.36933009784	33
49954.19271374755	50271.687862200626	33
49956.60664416879	50229.85842196837	33
50178.78178719698	49784.630913245426	33
50428.27943332035	49699.74039172809	33
49796.47266266061	49593.83616104934	33
50401.04754393815	50244.89314002537	33
49915.44387832518	50382.894725209175	33
50353.93012485609	49674.87279560774	33
49718.84649285119	49800.136329633344	33
49812.23529951093	49982.77630443194	33
49868.20424014142	50328.686842647614	33
50597.69048901791	50027.64472765136	33
50045.4160626956	49755.514124606154	33
49743.068139485906	49938.618831490145	33
49956.97230005749	50389.116736296484	33
49817.442777963595	50483.531147697795	33
49815.373233566635	49744.72854907858	33
49683.03530496575	50096.47363466597	33
50408.40206654464	49810.69679178042	33
49711.61367542863	50169.306937552865	33
50452.95118592127	49729.231992800196	33
50465.67674109441	49693.35865364897	33
50607.310063557445	49990.62271585238	33
50266.439110340005	50331.17770872808	33
50134.47275935885	50465.068293551536	33
49682.7316132078	49799.782882733365	33
50411.010223467936	49851.07183726688	33
50268.754291641875	49791.9688718398	33
50083.67153589686	50480.425005921774	33
50128.85892457681	50426.08802303333	33
49759.67252327439	49763.54260564688	33
50597.70900425615	50070.179676602565	33
50184.31122411564	49679.15783675861	33
50390.78087190757	50386.711264352576	33
50308.95951937264	50387.16344803817	33
49932.68696713767	49707.534432921406	33
49674.20640689301	49840.93887284028	33
49999.44305263021	50281.91473786563	33
50458.266285353704	50183.804029280785	33
49728.4826090372	50067.29805571943	33
50402.529507944106	50280.38459269235	33
50170.266735838944	49644.18564705851	33
49975.81246287025	50346.184826199955	33
50235.366562994	50358.47024847255	33
49708.78897736399	50207.429209713344	33
50220.606129856984	50396.67252158429	33
49691.30347677186	50057.88204541384	33
50403.57206704291	50317.60095517266	33
49787.66405429912	49556.33664145191	33
50326.12778960675	49742.76367268254	33
50146.06993573475	49719.31868677046	33
49844.767257712745	50460.52184428061	33
49740.48459234587	50229.78869014588	33
50550.63691706629	50045.04494759417	33
50008.18793025679	50406.51229011244	33
50319.6207818382	49887.0046090358	33
50430.704506778966	49665.090508530804	33
49956.98029842558	49664.30885360326	33
49835.722327138596	49587.034405328144	33
50211.56407012597	49799.23654337337	33
49772.918811143325	50272.37789640333	33
49731.648062827655	50010.67139275514	33
49843.65797197201	50186.380588308755	33
49869.81642833039	50431.674558749466	33
50303.15899611532	49772.710246606344	33
50275.73269437019	49750.53434329166	33
49829.93638921845	49914.61667158786	33
49649.64929510354	50110.775087425085	33
49796.68302728038	50391.2323616116	33
50578.149363318174	49960.80442786117	33
50161.53692219451	49604.09656111123	33
50055.4890966245	50511.27883827918	33
50642.43945293879	49981.30330804823	33
50538.549226688505	50080.525466120154	33
49773.49145492855	49725.76105505001	33
49753.466809811034	50371.699441673074	33
49715.15690547042	50382.13221402946	33
50676.72914140214	49976.05950544192	33
50440.10002674816	50319.53355761196	33
49692.613555942095	49877.36431138097	33
50538.566627433385	49965.88339038615	33
50439.51877017061	49831.00236424429	33
50078.95498952019	49730.859648003505	33
50033.96690639161	50312.74999442192	33
49647.374848702275	49812.94479596566	33
50019.03375986389	50513.53606593935	33
50446.19875152469	49783.60984310303	33
49947.18292349854	49615.697870053176	33
50051.555222794035	49798.319241886835	33
50496.5080923103	50185.87845901478	33
50043.13894081391	49721.13146919033	33
49694.05763553912	50414.13814561892	33
49651.57782690267	50071.36384959108	33
50220.102079951015	49676.200177847226	33
49696.82836663333	50241.620567583086	33
50242.328878317356	49769.9865901736	33
49946.585572266864	50430.428915491975	33
49782.53392303907	50507.47727371727	33
49811.26262357889	49701.61086672682	33
49605.92583497696	49810.83018746763	33
50122.59852982933	49689.7873241624	33
49721.68497504283	50435.10494371693	33
49614.504040207314	50130.88826988962	33
49772.68472689891	49521.2262954012	33
50256.77004646909	50396.32524969509	33
49677.23380786474	50181.81712335412	33
49936.98818428114	50467.50475433844	33
49866.2117599493	50397.1151529864	33
50083.286527357086	50542.718484342644	33
50531.77357898831	50163.165247734156	33
50324.87744729664	49645.72590787614	33
50164.77694108818	49822.392991159846	33
49726.974009876976	49736.655529932934	33
49708.99368756236	49835.968395628566	33
50125.30570879505	49605.80096601751	33
49975.6723980627	49589.202634041445	33
49986.88057796332	50441.899245655826	33
49945.59647318184	50508.810962260206	33
49751.45622412327	50416.037525644715	33
49660.97393549922	49768.13836953326	33
49731.253524239	49512.902833148175	33
50468.47197491037	49657.86746475096	33
50090.17330499724	49607.944755335615	33
50476.41370836769	49805.62846658396	33
50165.10439719212	50481.085963819336	33
49692.90718646211	50017.33379214989	33
50487.09440447534	50223.570760194285	33
50041.01426835794	50549.48168051754	33
50494.97236180101	50108.897799513645	33
50461.57582671789	49883.09468842197	33
49682.38132436895	50272.77069093742	33
50482.886940659686	50264.1844166482	33
49597.70774071366	49776.81357871661	33
49906.9091500325	50521.28023378834	33
49939.3840000482	49581.6206788827	33
49680.64636070669	50146.77109868926	33
49745.682152965506	49544.86456418021	33
50436.050795099654	50248.383060077984	33
49626.91332470064	49746.407811286794	33
50073.35869041885	50575.505440632216	33
50530.25746374256	50129.173045693366	33
49684.88782117515	50364.14142176437	33
49969.503996170606	50541.548128184484	33
50006.769937754965	50481.77390514577	33
50287.109675621134	49633.93795208692	33
50199.24641010803	49617.76871442599	33
50372.289143486596	50302.43117842327	33
50301.75243352956	50330.09040230334	33
50084.50508628519	50616.18480649647	33
49703.836028322934	49708.377034303296	33
50231.6996166941	49731.58657072846	33
49578.99805733722	50130.317557066686	33
50201.57292715302	49755.69754452187	33
50469.33936635288	50341.789891108245	33
50164.47746991063	50425.54341847613	33
50233.082200903606	49628.61424962888	33
49971.65544154241	50302.32643028444	33
50566.24668261204	50136.0913603136	33
49641.472624662456	50154.840849955086	33
49702.023313227226	49981.126797304445	33
49566.170596386386	49816.83657747307	33
50003.42215186632	49707.49322964986	33
49824.201538986345	49546.7659302018	33
49882.07246757347	50474.09234101659	33
50121.09527672469	50622.53571239988	33
49640.51009963076	50195.487353342636	33
49763.19357857736	49661.01680823855	33
50551.52927249235	49925.19257226886	33
49599.73576777378	50197.423125312926	33
50279.88051790049	50365.51625231874	33
49736.23324281677	49582.70342128229	33
50500.88068652606	49637.40747153497	33
50435.46093486466	49625.25280691319	33
49703.69849216878	50328.389253125555	33
49811.92000452102	50535.9792124728	33
49916.714587213835	50557.58501458535	33
50405.565226789426	50421.33996078167	33
49715.48288150274	50289.10942756541	33
50497.91291261456	49712.40026846164	33
50131.575502940366	49644.90367102518	33
50016.21014909545	49602.804735273414	33
49978.78145976824	49634.91477950801	33
49647.312576497745	50232.212659054276	33
50200.47039183849	50467.54468280021	33
49639.00405073505	50265.62739195847	33
49851.21935313586	50497.68089720218	33
50600.88484172666	50105.33567805514	33
49647.14764910526	50036.14753940125	33
49885.47466113098	49593.390932462724	33
50479.37181742938	49765.2142447713	33
50063.23527323851	50648.77750605746	33
49861.340747505135	49548.39069704006	33
49977.830298837165	49549.64583503493	33
50424.069997656734	50359.91354217321	33
50480.92210741194	50142.35755625949	33
49658.012713379496	50411.38167296871	33
49615.29559591353	50052.6374163471	33
50019.271564870396	50583.18522620546	33
50029.459397328144	50624.08987332734	33
50531.205624799186	49661.53042040783	33
50261.93406288013	49607.52470705418	33
50654.194146383874	49946.28710378351	33
49620.1580772268	50413.05814522613	33
50226.278663219564	49591.07233653349	33
49576.83397687349	50041.18058031257	33
49562.749468623166	49753.56677693978	33
50077.75530431349	49576.07587639796	33
49548.86707824331	50114.368384138004	33
49704.104955941664	49538.769298800755	33
49684.49529949518	49949.433175335915	33
50149.27027959594	50385.97151633303	33
50233.274392257954	50440.116884952076	33
49721.19220399412	49899.876774077944	33
49640.381965224005	49708.15864195252	33
49933.628818807105	49539.368166669025	33
50517.229309930604	50255.12679112385	33
50593.43493383576	50159.457170145324	33
49509.842308055035	50114.08574873786	33
50337.29041902292	50427.620033101666	33
50038.95634444478	49559.64884612655	33
49565.689797521016	50000.49257703434	33
49475.24100288644	50092.63785836903	33
49802.359344762146	49948.002313487705	33
50006.98803928585	49670.388652185626	33
50511.9824510885	49798.21611173434	33
50392.20484200331	49638.24763324516	33
49536.371499409724	49793.28382692938	33
49595.99781837674	49971.63604821595	33
49698.21169323163	49767.81593527738	33
49670.75006005441	49909.61944883582	33
49752.28791811771	49479.55987462248	33
49547.546966267444	49963.96712447449	33
50207.87953278841	50504.006303582326	33
50043.03332708837	50684.67190876678	33
50334.40184996271	49707.69420754615	33
49529.49228506438	50076.997251626766	33
49992.03624342737	50604.98931292456	33
