# Supplementary material for: Abundant Topological Outliers in Social Media Data and Their Effect on Spatial Analysis
Source: PLoS One. 2016 Sep 9;11(9):e0162360. doi: 10.1371/journal.pone.0162360 (PMC5017681; doi:10.1371/journal.pone.0162360)
Supplement: S6 Dataset — See the respective attached file. (ZIP) [file pone.0162360.s006.zip › S6_overlap_swl/clust_35_44.csv]

50000.0	50000.0	0
50001.1199382742	50005.597232803535	0
50010.474073703306	50004.538835650805	0
49992.59330351276	50005.30010366702	0
49998.97978393994	50002.81568248988	0
49995.94433854478	50000.283501054924	0
49992.110046690934	49994.960676135706	0
50001.69172750674	49994.57444040063	0
50004.089583240035	50002.88217446919	0
49995.22015105517	50008.609882115925	0
50002.55073404207	49993.56360799795	0
49986.072168127575	49997.04184594443	0
50003.188169777386	50009.9058963167	0
50012.27525783438	49992.819765352564	0
50012.262513774476	49989.354148040744	0
49998.02118867848	50008.80627001903	0
49993.557594313854	50006.23561640466	0
49997.38944128892	50001.35532493175	0
49993.74842547102	50014.75506549149	0
49998.23968503435	50005.27065217079	0
50003.22125142318	50000.026961999516	0
50002.66845612155	50016.014489106456	0
49996.2912684585	50003.40999236742	0
49993.86713806728	50000.48736039716	0
50002.18471612465	50002.01162544507	0
49992.171524388265	50006.56961401369	0
50009.77186363497	49998.33913800016	0
49990.12856972812	50008.3087286591	0
49992.75834275438	49999.61132553548	0
50000.612712480484	49996.66863853376	0
49996.93869881451	50007.42426954709	0
49990.9573124268	49998.74455680348	0
49995.12813021465	50012.34964490406	0
49987.132816399535	50000.77841298042	0
49995.04622939411	50001.254507425205	0
49996.3518189633	49998.69148218202	0
49994.72286757851	50006.43666481398	0
50004.991603808936	50007.81247139701	0
49998.28891676479	49997.763041664824	0
50002.11006087792	50008.18226655358	0
49997.144179930016	49989.940910198144	0
49990.216027359624	50003.557911732714	0
50004.8382996796	49999.67581012021	0
50009.729321556355	49988.228197133496	0
50000.199954210955	50007.84356371471	0
49984.868450241316	50001.72764928467	0
50005.25378396498	49991.44544110929	0
50012.19437814406	50000.390381149926	0
49988.04893344996	49995.904611826896	0
50000.97171294396	50001.87618615546	0
50003.16859701153	50001.34186794273	0
49996.8205400242	50002.39747857786	0
50016.35653848915	49987.25542234889	0
50006.096174901984	50010.23095889712	0
49993.33550236973	49997.9139297533	0
50011.19002934476	50002.36431250059	0
49998.45984931102	50006.65695684455	0
50019.87468519033	49983.95720550682	0
50006.448840401084	49997.32346873195	0
50003.483634122094	50006.1099987375	0
50000.35234659256	50010.71421082459	0
50020.92058148781	49993.51767071989	0
50008.47578298118	49985.24545972329	0
50012.97116378821	49991.6961769247	0
49993.74796506671	49992.427417029416	0
49991.82516773376	49992.694590956104	0
50010.8124938929	49998.028114249224	0
49987.955751149355	49997.770027754355	0
49991.724628069634	50000.06228921305	0
49995.80643166333	50013.468969971	0
49993.380375235734	50016.55980591119	0
49991.201634813246	50005.408821551166	0
50004.525946402624	49989.78947725459	0
50007.720378466904	50000.492135651875	0
49992.7685793167	50011.0280228053	0
49987.159758849266	49996.84261681274	0
50014.02574978567	49996.18798372425	0
49984.32643570934	50004.57184983245	0
50019.639648138225	49988.9067237791	0
49989.4997473447	50007.36039035869	0
50013.91997383251	50009.37214947754	0
50004.58622819102	49995.15801530333	0
50005.85271576996	49989.50522008991	0
50015.47921159886	50003.75857515637	0
49996.39937650525	49993.39036016212	0
50001.0647897504	50004.010292953724	0
49986.027487069885	50006.27634010284	0
49987.260876982415	49991.042278530156	0
49999.78395213294	50006.223143715055	0
50005.5951472911	50002.242531785334	0
49994.95863623795	49990.98932230843	0
49995.970214808425	50011.21575680999	0
49998.74724789229	50000.301414385256	0
49995.76262299148	50005.347803119126	0
49985.78393825049	50003.32292956534	0
50007.42877995727	50004.03245223129	0
49992.96622310832	50014.11763760789	0
49994.55499953395	50010.948281901576	0
49983.915535437955	49992.4110437863	0
50008.8660950074	49978.749708719544	0
50013.7990956949	50003.00902758653	0
50008.5066603574	49980.605440097264	0
49999.61536353447	50001.38011543159	0
49999.92720012225	49999.00146537139	0
49984.44548889699	49998.69683486348	0
50002.482884739184	50003.040579738794	0
50016.024045681486	49994.94398923562	0
50003.36648616504	50004.322037109174	0
49988.738161772046	50017.689027507506	0
50003.539439997585	50008.933367662175	0
49994.49256234436	50019.33132076997	0
50005.85319903553	50016.693436037065	0
50002.48134869301	50006.34512799061	0
49993.523880528526	49996.86229670025	0
49988.034997579	50012.957727244124	0
50020.71389257763	49981.778924319464	0
49995.38804044498	49997.158702901135	0
50013.95022191785	49997.89115681875	0
49984.13772326518	49991.42872524563	0
50003.58552550782	50019.3121430576	0
49989.91037830248	49997.47012205967	0
50012.09890688885	50009.91283746573	0
49998.36748406831	49993.20199538089	0
49989.127843465685	49996.61911019781	0
49982.65034680979	49999.834836403585	0
49996.56500742211	49994.747294359564	0
49985.379552577164	50000.53127187064	0
50017.09675845898	49993.71089669888	0
50021.41356700267	50010.70370059395	0
49982.40342955259	49994.328994020594	0
50016.4869019828	49980.40359262994	0
50023.71775476843	50012.20330780786	0
50005.64968115003	49995.160253301765	0
49973.871359122015	49999.93485576274	0
49991.04769969644	50018.64712142673	0
49999.68945811258	49989.69377801033	0
50024.16967004485	49998.373773470084	0
50002.22080701014	49996.583511445446	0
49981.3376436746	49994.9974062802	0
49984.137410919924	50006.137292454296	0
49996.130313645284	50019.87582555533	0
49984.51107861298	49990.24442534623	0
50006.568329781825	49987.41605597233	0
50001.265128160514	50015.41691763768	0
49994.71701353506	50015.249262662495	0
49984.049094679925	50002.930402503676	0
50007.33751108774	49981.8758819164	0
49990.53033617756	50001.14600459991	0
50016.78128835845	49973.40706114249	0
49993.95433979805	49991.08775145235	0
50020.50775026029	49998.11343636441	0
50000.36685129092	49992.305125517465	0
50025.412902998294	49985.28219532157	0
50011.811277040055	50005.8423952594	0
50005.650122642444	50018.556061829826	0
50000.10513937223	50004.37368352619	0
49997.312147224504	49999.09697793524	0
50007.98935284791	49996.53957427053	0
50002.08677570072	50010.85949233453	0
49986.699023909634	49994.97925279905	0
49985.61698965447	49991.72042149556	0
49982.103822344194	50003.015963724676	0
50017.46227211739	50006.10305446117	0
49995.381477958945	50002.40666228191	0
50011.97582092875	49999.282779231835	0
50008.063404920314	50009.83952207464	0
50013.46450656	49984.93900585626	0
49991.29771770397	50013.528169385616	0
49990.72512365944	50014.788818904555	0
49988.34248722313	50003.84700004693	0
49978.86050890926	50004.459502539525	0
49992.91864707092	50012.72445101887	0
50001.84787568867	49990.60674350676	0
50004.63839490317	50017.67334490595	0
49985.1248169725	50007.29216522827	0
49993.17341765991	49987.23628058628	0
49993.857411968136	50017.57636704799	0
50019.0152945883	49986.98070871417	0
49998.41475540304	49991.03758824367	0
49972.09249794468	50008.2640976498	0
49993.10918587191	50001.86801828644	0
49993.00955253663	50003.3707764521	0
49984.194173076576	50018.57796040268	0
49988.37111772968	49985.660734294215	0
50001.68402032854	50019.222658424515	0
50001.185520989595	50017.05278349851	0
49989.66815837991	49993.68744920904	0
50004.177711652395	49985.70662376911	0
50018.82869206279	49999.52190675685	0
49985.443533641	49996.21552947299	0
50016.38826833475	50012.74464866587	0
50017.914900136435	49980.502944041815	0
50014.39181755627	50017.85709331672	0
50018.95202462218	49985.56744633257	0
49997.36448100937	50005.91903864351	0
50018.96796534248	50005.16627708392	0
50011.90539425546	49988.111134330444	0
49996.546614288876	49996.795399916264	0
49963.08142993959	50006.26759739082	0
50008.2356600962	50002.43606836597	0
49998.63921899667	49988.79814231758	0
50005.75242938296	50004.17089970687	0
49998.376769049384	50010.6689754653	0
50008.42442695799	49998.31820524386	0
50004.508050526805	49983.47349690265	0
49987.17050041002	49988.9025554235	0
50009.18109265108	49992.22014886556	0
50004.879056196725	49986.61034885251	0
50014.915422483675	49977.07720187199	0
49990.130907603474	50004.80258105486	0
49984.6703277626	49988.74133172314	0
50007.52672577151	50012.93686597503	0
50003.49650970437	50012.38108186982	0
49989.06725250327	50015.3378129636	0
50024.98456411381	50006.06013812308	0
49991.80368593366	49990.462414806636	0
50000.77352016364	49989.79042744623	0
49988.90719015552	50002.71719901248	0
49984.039032220186	49996.676878046324	0
50012.847622088455	49998.36249454505	0
50006.350126348494	49990.98155319997	0
49991.05034624591	50004.198767952716	0
50011.88431427771	50008.83624177822	0
49985.19374747098	50005.49928007464	0
49984.81310954273	50026.06287728749	0
50006.21977860447	50012.16129787784	0
49986.47489642977	49999.4317940804	0
49980.36605421916	50000.95789397295	0
49994.234345594574	49999.2532348494	0
49987.04825099607	50001.832824486286	0
49991.43071227722	49984.226381594905	0
50000.695373251256	50020.70674782014	0
49977.13180553174	50003.37505285267	0
49988.62903234035	50005.177123215675	0
49979.89567759436	50002.4937618266	0
50008.01262186424	49983.679359629714	0
50030.579860834	49998.08369322793	0
50003.089884360816	49981.16884909539	0
50024.37014218025	49982.08487044395	0
49983.90656666351	50026.928564756556	0
49964.314383131496	50014.1377602163	0
49993.20228802501	50009.89883245395	0
49988.35846928065	49994.74515624361	0
49974.56068759045	50004.79214296714	0
50014.41609705478	49979.75520468273	0
49991.174539429005	50006.969037631694	0
49989.155636819094	50000.54506709529	0
49982.544533415894	50024.606837722065	0
49994.92587873124	49988.20647099332	0
49991.308890379405	50009.11640038469	0
50011.281064215545	49984.921503686244	0
49989.75789397745	49987.457219427255	0
50008.221414162435	50012.20209665073	0
50013.621088465676	49978.83287026756	0
49985.19186980337	49992.980264506536	0
49992.32125134785	49989.032611767434	0
50014.674771463535	49999.908761826504	0
49997.68841019571	49983.69681048847	0
50015.382964093515	49974.88611401902	0
49974.646961190396	49999.20360856275	0
49993.622733056916	50004.394124466075	0
49996.18215660206	49990.57420118714	0
49990.531939051354	50002.542578106964	0
49995.628193938675	49992.49588250879	0
50021.47129342551	49969.80051040332	0
49963.43332412238	50009.15111641512	0
50005.631109868045	49981.978888305464	0
50016.42316313038	50001.98515059546	0
49980.96052567742	50020.686115295306	0
50014.72496783221	49986.0471516237	0
49983.5417594323	49995.75678905932	0
49993.07010199822	50029.18300593349	0
49997.88200827209	49991.896996510884	0
49982.946899317554	50009.619161594186	0
50002.15424062545	50000.4773237086	0
49991.00394052615	49996.04070296146	0
50031.56106314288	50012.96897761344	0
50026.88381878394	49996.47826587183	0
49984.03994023804	49986.15198562376	0
49987.28963664043	50020.60062188324	0
50013.90791418998	50004.26976645357	0
49983.08076631143	49991.201045514004	0
50022.11073926888	49967.124204367305	0
50010.73215520759	49996.40090077004	0
49996.054670956706	50006.56227185395	0
49995.70387124523	49986.98770630229	0
50007.941107878476	50018.039088252415	0
50002.0192275201	49982.59943772668	0
49992.05158923507	50010.26029829259	0
50027.93304776287	50005.78420573993	0
49982.89182072447	49989.6455582383	0
49998.64668225386	50018.43203433023	0
50013.62737578455	49989.94661316443	0
49993.08509566163	49988.31637596258	0
49989.81805414489	49991.931824775784	0
49997.76086401288	49987.90124568716	0
49988.69996163046	50009.713207319626	0
49985.80025773397	50018.196075051266	0
49984.54357744596	49987.1594216123	0
50006.59958761954	49972.297102456854	0
49984.82793631655	50022.262719026876	0
50009.686765035396	50012.49651623412	0
50005.67540109913	49998.77026419197	0
49998.76553220897	50009.60097154551	0
49991.720902063105	50001.874151299206	0
49995.344981691764	50003.769781086085	0
50000.779533303816	50006.55995037668	0
50003.69493811055	49982.743629087825	0
50002.270752389726	49997.78815897597	0
50027.570700147895	49993.28160735885	0
49976.52404899746	49992.70823713537	0
49998.92765844171	49982.472509075604	0
49994.93953583841	49994.87526102259	0
50009.450371016355	49984.56460257237	0
49988.154083484755	49999.52040214659	0
49999.394387052766	50014.98009375397	0
49978.547517703526	50000.09883902086	0
49977.2653315401	50000.844206454574	0
49998.90667228046	50008.20905964552	0
49991.6637407009	49985.60237193076	0
49996.812852085255	49991.85268425626	0
50010.361860965386	50000.785222744336	0
50015.982394048064	50025.712936463955	0
49980.52196003663	49992.07084033371	0
50031.62064003572	50018.88854821377	0
50008.9961750777	49996.41672377975	0
49987.61931332246	50006.2850009189	0
49976.108964526924	49990.178279804175	0
50023.926871643285	49997.28176746767	0
50019.938527361184	49994.309713364564	0
50000.35731265099	50002.84047830652	0
49993.60333916049	50007.42141270693	0
50023.25337906322	49995.00581889214	0
50002.075911878404	50005.261111667336	0
49991.96428640682	50014.48773082656	0
49985.479854508725	50004.39257273865	0
49980.523275281885	50010.645308643936	0
50001.43088150619	49983.63567861773	0
50010.12290986445	50002.12243553688	0
49967.36856159413	50003.35500522987	0
50002.53163693798	49987.2817417695	0
49958.51475070698	50007.728524315105	0
50011.38108761024	50001.03297300693	0
49981.69861163078	49992.37124347021	0
49989.76191395739	49999.01550114256	0
50010.464523219016	49992.24245972176	0
50026.519101309525	50000.02798517489	0
50012.28382736543	49984.83474359573	0
49989.42265260656	49983.96844532203	0
49984.23840069896	49997.66761618687	0
49985.550927108794	49986.82666453693	0
50021.497478391924	49994.63200883348	0
50019.51522702777	50003.991941070715	0
49997.68469127628	49986.69892490847	0
50017.52555436652	50007.437281765255	0
49996.923835170724	50009.65263753655	0
49980.798506964515	49985.652067432005	0
50017.90091994998	49982.2521155558	0
49990.37161102477	50017.07697390062	0
49988.90511406528	49992.75445658593	0
50017.32112340442	49965.353068070195	0
49991.01257760791	50023.468584741226	0
50025.8875906799	49994.35984820899	0
49986.1918187451	50023.68497230164	0
50013.15743500942	49983.78458207533	0
49992.8456436454	49993.0203413024	0
49979.75815741602	50012.571960582	0
50009.70308924862	49979.83589096704	0
49985.30046070793	50021.08763342582	0
49978.359205601315	50034.878715319064	0
49990.92884580327	50011.163169812375	0
50007.772940196795	50007.064996400484	0
49985.22103137368	50016.08668389368	0
50009.59707490614	49993.95697076497	0
50017.70003800679	50001.97785272779	0
49983.797748258876	50023.64017913821	0
49990.26735697697	50010.258346329596	0
49987.64568629228	49992.33821425586	0
49988.52793226814	49987.91776019862	0
49991.20423086804	50029.989168432476	0
50026.25973034724	50010.5650833099	0
49982.16330270223	49998.10186605435	0
50007.13541309917	50007.95622569247	0
49983.95748989525	50010.98829389653	0
49962.45221143677	50007.2760570099	0
50012.1000044754	49996.95407723872	0
50021.052185858316	49972.64330460891	0
49984.3085518675	50009.58683887556	0
49993.510659247964	49989.892241724825	0
50011.752156646566	50004.78944145074	0
49983.52563494623	50001.75016082405	0
49978.460538100626	49997.75242771528	0
50014.52143088854	49988.22950508876	0
50018.24137458081	49990.739344225905	0
49972.37989154419	50007.14160963748	0
50006.63472878829	49999.431527854525	0
50016.01207628755	50007.56525634756	0
49992.159033924385	49975.903792794095	0
50016.99256930141	49996.1277298885	0
50004.48312201096	50016.53523623439	0
50003.73362658861	50014.7511990841	0
49974.63211839188	49979.516263068035	0
50001.48585664339	49987.945459319424	0
50021.840174437224	49996.55115787979	0
49994.03666699587	50020.72279787452	0
50020.94362840362	50003.47457288229	0
49998.62700416022	50014.24645452575	0
49995.17512210399	50016.79463493951	0
50005.23037043188	50011.73729598273	0
49971.37117085837	49989.47221639413	0
49981.521518297865	49999.23994426472	0
49965.42437354049	50013.05953711824	0
50008.834474853866	50007.65616359565	0
50000.22266364497	49982.341419794524	0
50021.85104569774	50002.35034673412	0
49981.560701735485	49996.23068757506	0
50012.74701363594	49985.80192002436	0
49971.80503375848	49991.85551823733	0
50011.263172707324	50007.67989684717	0
49997.842192490825	49995.525909340686	0
49994.00690011958	50013.24210864979	0
49986.9534427898	50008.40761073288	0
49983.36103802528	50033.88309737791	0
50021.35608252024	49989.69815647043	0
49988.97845850354	49998.21097134659	0
49994.642367226574	49977.56378857998	0
50003.55488727248	50010.91109031009	0
49974.81667358894	50002.99823491594	0
50012.0645759029	50012.10464978939	0
49987.68602979314	50010.93503302086	0
50007.17280957686	49992.3085541642	0
49981.705499678246	50015.11060490018	0
49996.69556881796	50014.109138468055	0
49998.64670998637	49980.67626758387	0
50019.10045114579	49976.023584512244	0
50017.45835616199	49985.36377514416	0
49970.33294685764	50009.780079539814	0
49982.3735722141	50017.46739492288	0
50006.68958436496	49994.526210000105	0
50018.734070250706	49989.80705437178	0
50002.46857216815	49986.06925098604	0
50022.675958277854	49992.05708802764	0
50022.926585169895	50001.64972110677	0
49983.52862677752	50014.963717433006	0
49998.90581301964	49994.84596139951	0
50005.79092528655	50014.775009063815	0
50000.22661360575	49988.81757789523	0
49980.74425647727	49996.82260257941	0
49971.55135378028	49993.170189732235	0
49964.134354578964	50010.02551413979	0
50012.74411197212	50007.99878332312	0
49990.74377587022	49973.90298912179	0
49985.28964060534	50013.18698399553	0
50002.94614847365	50024.81554806511	0
50018.25121765347	50010.052068038465	0
49989.67279102292	50031.185116729364	0
50024.78778113604	50000.02968615381	0
49957.10144021539	50006.30757505217	0
50004.91798427541	50013.10522473025	0
49997.73721727142	50000.206776466686	0
49987.073785197594	49981.08982656079	0
49968.0433233723	50010.0828608519	0
50012.324460548836	49995.737823114214	0
49973.49292689296	50018.279391364136	0
49987.24555378543	50029.79294837929	0
49998.130607358624	49976.53703077404	0
50007.75675174732	49991.20943177642	0
49995.458395374444	49999.14344184725	0
50010.742096311136	49993.331644497855	0
49985.84573346792	49985.809309381766	0
50000.266877230206	50025.833258622944	0
50015.02347028834	50012.069686554314	0
49999.98576549963	50017.1888278349	0
49994.20623659825	50009.09252126425	0
50002.60633630994	50028.573161161155	0
49983.685760399516	49994.434229655286	0
49997.98413692526	49973.09937067709	0
50010.56374303187	50009.418935307316	0
50010.08479905599	50015.411645682536	0
49981.765431604974	50026.49109198164	0
50008.58410835759	49981.64823307443	0
49984.49931009959	50029.64027167754	0
50007.61917516849	50005.81807298415	0
49954.76580966707	50007.702943843884	0
49998.27241309566	49978.57915551045	0
50022.54566981191	49987.258173264716	0
50005.091519311456	50006.0974021464	0
50033.204334621514	50008.87278491397	0
49975.961106071736	50033.7681879828	0
50008.89909742184	50018.638205887495	0
50013.46930471949	49988.41976209015	0
50015.209385585105	50013.91423486294	0
50022.0337844933	49980.9584175392	0
49989.67638337026	50018.303126039296	0
50025.83946226305	49991.62136154643	0
50020.63370337653	50014.81552965945	0
50007.67840103903	49995.493720252845	0
49968.685987238656	50012.365807529546	0
50010.842442392815	49988.60160661161	0
49997.47090266504	49980.29339993033	0
49949.74012022039	49948.01317456715	34
49987.840089244004	49938.96369187979	34
49943.743141066385	49909.69472030038	34
50003.63957188029	49900.50593458547	34
49922.17967044555	49875.73399300852	34
50025.29863951364	49944.12750767731	34
50014.525138784535	49985.376745034264	34
49909.206044662234	49918.389712434146	34
49975.097565775504	49973.70127364124	34
50033.16581171476	49876.75019116532	34
49926.587741676136	49838.07815500418	34
49942.768100395035	49991.43141765769	34
50053.59855370407	50003.105538420576	34
50058.10429343123	49929.65092459497	34
50094.03744385447	49924.94045470026	34
49894.468053691584	49954.01756053212	34
49884.58964977682	49888.06668552837	34
49900.274774771584	49988.66803028649	34
49987.11431174559	49864.81716866905	34
50094.44434676934	50001.972480355435	34
50067.36090718242	49966.3582340758	34
50069.43011695749	50042.64606964537	34
49912.022527276684	50024.847504291865	34
50113.991015992746	49963.852240004286	34
49927.83092663214	50058.210465705444	34
49875.74709692698	50038.049116733964	34
49862.87769242309	49999.968194690686	34
49872.199112471135	49851.52942130074	34
50118.063901712405	49892.70827489679	34
50072.68472449033	49895.76182128215	34
50031.922341196514	50045.98187095958	34
49837.316130146435	49862.57264617422	34
49837.447589562405	49975.199287103955	34
49937.305844056915	50097.13830574585	34
49993.97213528331	50019.81674477531	34
49806.65486807618	50000.26902360353	34
50017.20176719604	50083.14388211609	34
50002.36088761745	49827.92428550621	34
49820.564393425666	49824.60287903005	34
49883.45750522583	49810.63395159999	34
50048.84283304919	49839.98276470517	34
50056.13901664877	50095.321863562574	34
50133.380257841716	50001.007726138116	34
49763.3622086729	50005.572887159055	34
49959.52513689831	50035.81724204296	34
49840.98553744515	49790.66762576057	34
50130.17843471897	49930.6865548067	34
49831.43520144312	50025.86506073466	34
49976.178860969165	50086.31649408949	34
49901.19386863215	50087.36389018014	34
49885.229474781074	49773.712015373974	34
50105.99471241306	50036.342669162776	34
50100.726616301385	50073.062385446276	34
50142.5129017483	50046.989351765274	34
49794.90116784716	49790.1586253328	34
50159.33365005846	49900.69261787211	34
49960.79402769527	49817.0833797606	34
49838.56602686846	49931.27534581606	34
49927.34209357311	50133.1937548459	34
49809.37673533793	50056.587612792224	34
49820.060781425076	49758.195055106225	34
49877.12791816853	50119.37019442321	34
49781.73787553647	49843.25322202703	34
49756.93050402024	49797.57040599834	34
50182.671668491144	50054.94018732859	34
49789.4039866208	49728.64781009022	34
49936.141917710025	50175.409026493275	34
50164.64981157538	50087.48050121134	34
50092.42925468715	50111.60873396697	34
49892.132568319816	50152.15568476454	34
49906.77140568529	50194.7102967529	34
49800.04743814526	49873.2325453357	34
50046.98121896944	50138.15214511784	34
50191.79084041058	50014.3046408454	34
50189.14818133625	49978.40626862176	34
49961.810567985776	50139.28415749449	34
50216.995579887625	50041.19197066609	34
49869.054147727766	50189.65804250831	34
50255.665815836066	50057.10882342875	34
49883.15819463874	50230.46201456083	34
49856.966712641035	50077.172288289774	34
49976.18813886213	50187.89358994232	34
49722.7420870612	50021.18081612375	34
49803.401952566084	49689.395577027644	34
50295.9985401725	50043.82370510595	34
49997.8162571918	50216.48047452863	34
49766.76610259901	49891.39794716326	34
49841.822855355116	50221.55629436048	34
50277.39579446199	50009.97775158933	34
49841.55760881869	49720.906916870365	34
49779.14355732771	49972.48106338639	34
49775.622618820016	49662.01100033503	34
50005.06252558287	50122.46236200584	34
49856.46030269547	50155.65701025512	34
49752.72141163562	50041.436791239496	34
50140.44499668638	49863.004406562766	34
49861.14705846206	50264.976076525054	34
50081.765269728276	50148.76466580829	34
49889.10023094626	50294.05973086208	34
50127.95079803716	50109.661906289206	34
50159.10539530501	49830.87861604006	34
50166.72733122587	50126.008366617905	34
49870.959433950055	50326.21645959024	34
50279.498775905675	49973.480413129946	34
50189.91325499149	50154.5606647343	34
50320.50409660595	49965.3846181507	34
49838.830029802855	50107.85207550296	34
50295.41204974857	49932.95911910929	34
50028.04399103389	50191.27034541909	34
50207.98477868269	50185.819923741954	34
50242.06201068438	50016.24628881502	34
49799.99003968848	49935.89594105998	34
50239.98397117021	49975.49570997676	34
50194.05156414235	49924.300425477675	34
49762.869935218034	49754.576963239306	34
49730.21809640974	50076.50879136921	34
49884.84824568167	49716.00059124362	34
50115.6499982638	49838.29313150516	34
50318.3023255587	50011.58999592388	34
49840.44008882565	50299.692888420584	34
49704.75122867727	50052.40823105025	34
50090.27406540105	49809.16425096228	34
50354.917045443835	50009.61933118361	34
50255.48696571491	49943.19256416998	34
49809.91057937375	50202.76639251264	34
49784.771829027624	49627.14156915441	34
49749.85761313346	49637.99060240347	34
49731.016316115805	49903.344643605626	34
50231.53082466693	50152.09083577207	34
49698.67833231399	50098.14670327161	34
49725.00679173682	50125.49960140768	34
49685.37808692416	50019.61146210336	34
49813.82371433946	49601.38116896925	34
49971.44824718756	49782.99597371135	34
50231.49899975471	50087.50556282307	34
50184.46725396069	49856.110186093036	34
50170.66044613791	50201.85438451476	34
49764.61275943644	50096.011891443944	34
49815.13467922246	49650.55342524514	34
50145.036594236284	49796.44751677553	34
50264.22965940293	50110.45050264605	34
50295.84556782629	50094.55026970923	34
49709.19122877549	49932.4909745082	34
49762.12788705619	49932.77054528485	34
50009.30742088722	50161.485410370464	34
50151.09983787187	49963.8082673816	34
50007.686738543416	49792.12062652183	34
50215.042795288195	49836.667115968754	34
49780.31770489489	49582.41739232959	34
50112.590414382124	49770.38738365881	34
49699.31532000267	49973.09467679746	34
49822.87120721206	50259.08335151026	34
49937.93040116243	50212.89704613644	34
49911.690399103376	49741.587243099864	34
50153.48949746856	49753.938385407884	34
50174.45594264	49723.313082617635	34
50189.18265688175	49770.72007358054	34
49879.03743645001	49676.417218569375	34
50220.72209983571	49793.68890551424	34
49721.85861132434	49774.24436253903	34
50247.21135573664	49908.996505421186	34
49738.15995758102	49718.246461952716	34
49721.81069666628	49615.360042681314	34
50244.47395856403	50188.77228697429	34
49710.98865449976	49651.32986622302	34
49852.554884193014	49639.674561311585	34
50255.26211348579	49814.44425710985	34
49668.638373229085	50058.975371702814	34
50046.07253251717	49786.094940725794	34
49792.433721850306	49548.51959811442	34
50254.626061580755	49849.456896321106	34
50063.75404192558	49750.97289964175	34
50291.56055781215	49831.062089379564	34
50207.30019832697	49889.62874740723	34
49774.9256587143	50201.332047258744	34
49938.75375578033	49768.04961392397	34
49925.50589115278	50307.04228119384	34
50043.75050863979	50226.01375769707	34
50041.884687285194	50264.63163867235	34
50118.71701057297	50152.107402915	34
49638.66272901632	50036.297493991566	34
50080.58185755678	49858.50575013122	34
49919.876887635306	49701.09141824947	34
49957.24880691279	49708.552245594794	34
49872.53411957336	49601.9220309537	34
50209.65481937098	49701.50580984734	34
50394.57819697053	50007.2124567806	34
49840.74023144867	49681.44117818163	34
49800.40476911803	50112.61422729267	34
50139.762309834674	50228.0850277642	34
50184.6098104839	49675.827811641284	34
50152.04040348282	49650.01655286116	34
49800.53784665284	50317.87830452691	34
49907.63467028026	49593.02842194933	34
50406.67077930287	50043.02399804906	34
50113.279518048446	50194.60589798517	34
50074.77486023385	50208.772039560696	34
49675.336110026794	49912.808183358495	34
49889.17889760439	49641.89195952427	34
50144.6353432557	49609.134184961615	34
49745.49077265733	50225.449402109916	34
49698.25127702073	50153.636837114886	34
49860.23465035631	50361.97052088446	34
50083.728454951626	50264.45368414858	34
50278.76878356921	50179.554002964	34
50062.84211735337	50296.832259462266	34
50128.02704059851	49575.9860866399	34
49663.15000102076	49947.64383208509	34
49669.53380892556	50129.924964536214	34
50276.8434486362	49877.73947558874	34
50102.58014382111	50305.80648947144	34
49740.22191075346	49569.764501071295	34
49825.26333321978	50358.14383171214	34
49921.77650381655	49663.43706095409	34
49740.420380362906	49961.7093218573	34
50202.559110476665	50112.25894661102	34
49634.22381673742	50113.70360493856	34
49741.91311347004	49681.78528007656	34
50109.40552994848	49607.851728512236	34
49956.56078201873	49643.73609529234	34
49703.87103355236	49561.3839138428	34
50127.12815427832	50331.37854817321	34
50007.930837194916	50254.806588902415	34
50432.57443496629	49992.66404307202	34
49911.753965205906	50266.38023230814	34
49787.26492656568	50243.532047608416	34
50078.14810720978	49585.84097758795	34
49704.8863676766	49736.2743718042	34
49685.4494679021	49768.786796785476	34
50287.93910362169	49795.26389741497	34
50023.37839101217	49750.94818968282	34
49947.6460372637	49607.51738530489	34
50441.6762592014	50069.023105407636	34
50299.296246708705	50134.13767198544	34
50320.95753264911	50168.38782104638	34
49672.02860034413	49801.11494631858	34
50242.13243529287	50223.90571820137	34
50303.8190498389	50206.187623200196	34
49790.880519417624	50147.17225551198	34
49896.14816246148	50369.06548794978	34
50395.749619100985	49966.96300165769	34
49628.32682016236	49935.18534727234	34
49649.11517890612	50158.584701706975	34
49608.91881732526	50063.20151021162	34
50397.146954160475	49931.877895854304	34
49888.0933725113	49557.972761070814	34
50130.993663001565	49682.778819047664	34
49746.886177222565	49529.34820841606	34
50291.30907155317	50240.373671204004	34
50355.91254238358	50163.24685152396	34
50128.41518591831	49719.584480275946	34
50089.59551911625	49696.030545889844	34
50363.692826635706	50128.114398801896	34
50157.612182125034	50259.13526208148	34
49649.38073844117	49749.81799381939	34
50317.35216329974	49775.553464479184	34
50144.24337794324	50293.185446889154	34
50117.81122207966	50370.37209731256	34
50377.436947142356	50091.95328197779	34
49998.23629646973	49700.52167177287	34
50261.035793151575	50260.52435915821	34
49639.214097309006	49897.22522295207	34
49939.57003861362	49566.92291332702	34
49950.86375195766	50342.926706116814	34
50346.5617216318	50211.75679860877	34
49682.71309958054	49842.0685271856	34
49973.61762627871	49674.553818592576	34
49940.37274134983	50379.411680507816	34
49873.65636897274	50398.7811394974	34
50025.02461400066	50297.674675215385	34
49579.57239609953	50042.16913357904	34
49808.83311111186	49511.643898311515	34
49794.72060863193	50389.74043881594	34
50314.90481135195	49880.44805070403	34
49732.57152577451	50162.051875216486	34
50345.61194383446	49803.16635726774	34
50155.3931923229	50352.324123657745	34
49977.28795543483	50373.95434580594	34
50085.266373946564	50339.06887980602	34
49878.22363822541	50433.72435743192	34
50182.047968483996	50324.73878505853	34
50258.570633046205	49768.553890219	34
49773.48916593236	50426.92274074996	34
50301.57243604862	49739.0830296272	34
49762.60657171542	50274.3113022001	34
49837.16017227781	50416.10494393302	34
49707.25906486461	49690.06528345297	34
50043.72801533916	50331.21232206032	34
50367.33201160481	50249.04534568313	34
50220.9260930873	49663.63145831782	34
49559.944071827995	50080.04706360969	34
50346.701106233086	50067.93752960024	34
49742.31354339165	49855.61573994998	34
50383.84373204159	50193.52928805291	34
49786.53217918533	50355.676823111884	34
50435.12032006693	49947.3775509861	34
49879.30210729544	50474.928445094025	34
50381.51028460099	49821.41619622843	34
49983.21741956331	49595.28346253073	34
50197.01658093388	50225.09167933672	34
49736.65722348392	50304.98724365648	34
50410.33031488632	50166.68707854626	34
49844.778003344596	49576.52268147184	34
50011.634899127734	49662.11404247057	34
50360.73123432591	49944.55919623316	34
49835.46447196009	49542.55855826709	34
50343.289681656104	49853.73082135349	34
50453.48247432181	49908.5406493428	34
50010.50339472519	50350.86406152423	34
49843.14794943031	50458.3792778513	34
49610.905108075225	50171.16314372895	34
49798.49132293934	50452.85295271247	34
49855.129641702806	49510.821636889064	34
49981.742445053365	49742.429116672654	34
49636.05552515729	49789.75658504604	34
50426.70812964177	50198.091270802004	34
49925.17448815197	49801.994236143466	34
50190.89650292516	50283.22661679818	34
50425.998673392285	50233.57021477309	34
49917.69461793156	50475.45484632707	34
49695.02857907539	50295.89308431093	34
49909.94340248718	50511.332456685894	34
49714.06260718321	49504.142188408834	34
49914.94601797127	50404.240459277666	34
49696.83392772488	49470.39254279759	34
50466.653749750716	50006.657704572746	34
49969.55821954825	50252.448928289385	34
50449.31235354832	49865.72125619276	34
49585.302417613304	49928.98555382491	34
49703.80750089892	50335.60480483428	34
50342.755978974354	49741.35606067313	34
49675.294234758745	50185.885469485605	34
49777.559507117614	49495.89417079977	34
49948.14356045869	50423.71703402198	34
50035.133782838566	49593.70494371076	34
49659.18228945715	49482.04399830515	34
49558.55088587138	49955.67732841623	34
50193.498404932725	50373.393440944325	34
49731.73360443927	49462.140071923415	34
49716.82842388028	50265.28732250319	34
49637.80002365911	49710.15176062141	34
50178.35625665997	49583.563546784	34
49988.19699514634	49558.20766455889	34
50464.23026347102	50232.417070847274	34
50173.70068436218	49548.464393390495	34
49895.654653068355	50552.14035936	34
50226.3036002686	49741.205256067886	34
50244.431681983435	49693.17209209005	34
49518.82789638592	50089.65393899623	34
50056.124891242194	49683.28407099031	34
50145.24608091129	50401.195491269784	34
50096.30575232454	49736.247630664664	34
49621.16381128343	49669.86381785721	34
50273.21953060518	50299.94032822339	34
50189.744467570155	49810.35282810143	34
49705.78029239017	50214.8240359839	34
50343.711375125764	49911.99862806352	34
50029.49148307282	49555.259216492705	34
50400.398024015434	50122.5331047174	34
49931.69642714854	50571.629517846726	34
50268.678483964184	49721.8075982605	34
50238.53398295034	50288.7753342135	34
49924.96149884749	50611.11042132482	34
49546.67914953962	49990.71177762732	34
50413.71466187195	49855.11600127827	34
50151.497371988335	50167.95472181359	34
50437.59346302672	50116.15138814542	34
49726.36198558977	49424.3020244915	34
49644.122074472485	49839.565442126426	34
50107.136443616124	49544.110924554094	34
50196.87823633097	49521.746868521535	34
49516.43044266053	50131.67770655844	34
50401.22293734921	50263.184920102336	34
50461.94717265368	50274.005098622074	34
50498.99929931581	50251.504497361886	34
50486.04864133612	49930.63204991645	34
49658.15269811299	49982.31350098356	34
50286.26659630572	49681.805972182075	34
50529.75300471168	50221.32428782181	34
50094.91435051183	49506.25821270281	34
50155.15101726963	49510.71579000672	34
49507.201732034155	50051.958572903975	34
50469.09560747307	50092.93679645096	34
50507.46912097975	50098.529215376475	34
49560.02434220405	50128.50496037664	34
50501.07115062181	50189.15196538424	34
49596.293530650175	50125.21593308119	34
50285.18047847923	49642.592277189535	34
50484.947913923366	49888.9376266423	34
50470.60117150861	50314.2222828116	34
49977.88568127142	50293.04527717652	34
49635.02751198842	50201.96821479521	34
50327.96468232521	49683.39387017248	34
50546.97700933112	50092.26454027305	34
50174.42677559347	50429.00970904008	34
50548.35174404559	50252.00450520207	34
49966.1383844904	50596.22706452162	34
50520.63618815322	49865.431973350125	34
49599.1821360872	50004.51913115237	34
50448.013735329165	50153.503150559176	34
50506.57785903523	50322.74039489726	34
50506.3297236645	50150.31022665276	34
49890.49312787181	49502.719512203614	34
49749.52192518877	49387.11847771948	34
50175.14725049868	49474.060379827264	34
49688.907309298214	49598.99386932923	34
49665.42486269362	50325.425411680364	34
49788.87244308736	50491.15151196633	34
49983.61306484144	50413.17846435893	34
50133.328796264934	49477.1848462887	34
49983.52385600981	50559.74064047907	34
49705.68248646885	49387.11902229708	34
50370.680560007364	49682.63196102067	34
49605.88483497713	50221.79615957815	34
50505.65531930123	50287.49402746879	34
50329.77818148611	50252.21053776089	34
49506.326560111374	49991.06484313985	34
50224.751337457485	50326.598992353735	34
49597.593207797276	50256.33661036925	34
49839.904048220174	50498.05954449977	34
50383.70558163821	49785.113221211395	34
49608.0884236381	49866.63020029796	34
50414.80014150071	49805.5110510031	34
49700.10114739869	49878.31629010774	34
50412.303375592375	49684.42640246902	34
50230.59125039936	50366.337681505276	34
49544.600625424595	50026.48044436421	34
50386.05872348949	49649.47289470517	34
50422.70587114011	49649.68401922897	34
50260.82281278196	50394.47545129551	34
50171.034689320164	49435.62305849756	34
50476.6872568493	50046.05885534634	34
50371.19190603563	50292.13421960737	34
50502.39513696951	49990.901239488245	34
50575.10805736008	50277.004480400945	34
49782.86947621054	49455.5141266804	34
49984.42713476728	49522.04801803364	34
49959.22358197681	50633.455977271406	34
49574.68715085618	49878.254441460565	34
50402.852909352	50311.45793193656	34
49470.799446947734	50064.18864817252	34
49720.4178657044	49354.50115795269	34
50550.18707773392	50302.11577447839	34
50393.11060378757	49750.72127577566	34
50466.99406985794	50349.36894785082	34
49758.410746307854	50518.467548547116	34
49946.443463661526	50502.38098117145	34
50195.93792662715	50465.95784542375	34
49682.82473876147	49429.46007845761	34
50018.386100714815	50388.84242100255	34
50400.09149788714	49891.30026259949	34
50082.56420765455	50387.23885325609	34
49717.432150052955	49810.272639424154	34
49626.338009227846	49460.493173242394	34
49976.44665789991	50665.730625436576	34
49757.92319519164	50384.27884939909	34
49676.516941489834	50244.95157792671	34
50199.03543369936	50505.645290486755	34
50120.276224896355	50259.21250172558	34
49677.18983661719	49516.44370005185	34
49948.46700706054	49526.823559838245	34
50346.08143448846	50325.257581672224	34
49669.92767377389	49649.68952748886	34
49624.188342657	50335.31871255747	34
50199.209670285905	50541.967882378936	34
50233.68585558371	49506.960081290046	34
50062.329351828805	49642.973810386335	34
50138.86758521942	49416.01112970891	34
49537.23145587062	49896.64005843661	34
49595.765062555955	49643.393445538204	34
50050.27378887013	49517.31446161052	34
49641.40618489815	49423.576746020626	34
50448.80251236386	49784.58450846343	34
49634.364383318425	50254.660546278756	34
49650.56389777137	50364.60002002593	34
49984.18903949359	50511.780176310924	34
49977.538264667724	50453.2827752296	34
50161.12984517254	50561.84173017612	34
50404.12835176071	50346.905252887336	34
50017.7570205294	49503.43408124348	34
50369.8986037769	49614.988228719885	34
49573.048976239515	49616.73639308891	34
49472.67413054819	50133.665224887496	34
50229.23303148605	50409.661506908225	34
49583.3534108365	50344.18938459983	34
49432.86208692851	50149.79294805574	34
50384.25749042119	49715.42469794272	34
49654.58220353108	50284.353532946145	34
50538.38284295944	50186.17271765173	34
49598.95117632268	49490.74265165625	34
49791.60278917402	49412.855281777214	34
49611.4109236546	49738.91046020291	34
50507.55777981611	50361.97714165285	34
50410.80391872505	50385.176852756995	34
50229.61574866229	50565.4060057341	34
49746.18483084469	50558.79218308615	34
50334.86584604628	49636.26314984745	34
49572.13473513939	50383.94355302091	34
49651.245043053634	49545.608781367075	34
49587.022773983925	49450.47043766917	34
