# Supplementary material for: Abundant Topological Outliers in Social Media Data and Their Effect on Spatial Analysis
Source: PLoS One. 2016 Sep 9;11(9):e0162360. doi: 10.1371/journal.pone.0162360 (PMC5017681; doi:10.1371/journal.pone.0162360)
Supplement: S6 Dataset — See the respective attached file. (ZIP) [file pone.0162360.s006.zip › S6_overlap_swl/clust_36_45.csv]

50000.0	50000.0	0
50001.1199382742	50005.597232803535	0
50010.474073703306	50004.538835650805	0
49992.59330351276	50005.30010366702	0
49998.97978393994	50002.81568248988	0
49995.94433854478	50000.283501054924	0
49992.110046690934	49994.960676135706	0
50001.69172750674	49994.57444040063	0
50004.089583240035	50002.88217446919	0
49995.22015105517	50008.609882115925	0
50002.55073404207	49993.56360799795	0
49986.072168127575	49997.04184594443	0
50003.188169777386	50009.9058963167	0
50012.27525783438	49992.819765352564	0
50012.262513774476	49989.354148040744	0
49998.02118867848	50008.80627001903	0
49993.557594313854	50006.23561640466	0
49997.38944128892	50001.35532493175	0
49993.74842547102	50014.75506549149	0
49998.23968503435	50005.27065217079	0
50003.22125142318	50000.026961999516	0
50002.66845612155	50016.014489106456	0
49996.2912684585	50003.40999236742	0
49993.86713806728	50000.48736039716	0
50002.18471612465	50002.01162544507	0
49992.171524388265	50006.56961401369	0
50009.77186363497	49998.33913800016	0
49990.12856972812	50008.3087286591	0
49992.75834275438	49999.61132553548	0
50000.612712480484	49996.66863853376	0
49996.93869881451	50007.42426954709	0
49990.9573124268	49998.74455680348	0
49995.12813021465	50012.34964490406	0
49987.132816399535	50000.77841298042	0
49995.04622939411	50001.254507425205	0
49996.3518189633	49998.69148218202	0
49994.72286757851	50006.43666481398	0
50004.991603808936	50007.81247139701	0
49998.28891676479	49997.763041664824	0
50002.11006087792	50008.18226655358	0
49997.144179930016	49989.940910198144	0
49990.216027359624	50003.557911732714	0
50004.8382996796	49999.67581012021	0
50009.729321556355	49988.228197133496	0
50000.199954210955	50007.84356371471	0
49984.868450241316	50001.72764928467	0
50005.25378396498	49991.44544110929	0
50012.19437814406	50000.390381149926	0
49988.04893344996	49995.904611826896	0
50000.97171294396	50001.87618615546	0
50003.16859701153	50001.34186794273	0
49996.8205400242	50002.39747857786	0
50016.35653848915	49987.25542234889	0
50006.096174901984	50010.23095889712	0
49993.33550236973	49997.9139297533	0
50011.19002934476	50002.36431250059	0
49998.45984931102	50006.65695684455	0
50019.87468519033	49983.95720550682	0
50006.448840401084	49997.32346873195	0
50003.483634122094	50006.1099987375	0
50000.35234659256	50010.71421082459	0
50020.92058148781	49993.51767071989	0
50008.47578298118	49985.24545972329	0
50012.97116378821	49991.6961769247	0
49993.74796506671	49992.427417029416	0
49991.82516773376	49992.694590956104	0
50010.8124938929	49998.028114249224	0
49987.955751149355	49997.770027754355	0
49991.724628069634	50000.06228921305	0
49995.80643166333	50013.468969971	0
49993.380375235734	50016.55980591119	0
49991.201634813246	50005.408821551166	0
50004.525946402624	49989.78947725459	0
50007.720378466904	50000.492135651875	0
49992.7685793167	50011.0280228053	0
49987.159758849266	49996.84261681274	0
50014.02574978567	49996.18798372425	0
49984.32643570934	50004.57184983245	0
50019.639648138225	49988.9067237791	0
49989.4997473447	50007.36039035869	0
50013.91997383251	50009.37214947754	0
50004.58622819102	49995.15801530333	0
50005.85271576996	49989.50522008991	0
50015.47921159886	50003.75857515637	0
49996.39937650525	49993.39036016212	0
50001.0647897504	50004.010292953724	0
49986.027487069885	50006.27634010284	0
49987.260876982415	49991.042278530156	0
49999.78395213294	50006.223143715055	0
50005.5951472911	50002.242531785334	0
49994.95863623795	49990.98932230843	0
49995.970214808425	50011.21575680999	0
49998.74724789229	50000.301414385256	0
49995.76262299148	50005.347803119126	0
49985.78393825049	50003.32292956534	0
50007.42877995727	50004.03245223129	0
49992.96622310832	50014.11763760789	0
49994.55499953395	50010.948281901576	0
49983.915535437955	49992.4110437863	0
50008.8660950074	49978.749708719544	0
50013.7990956949	50003.00902758653	0
50008.5066603574	49980.605440097264	0
49999.61536353447	50001.38011543159	0
49999.92720012225	49999.00146537139	0
49984.44548889699	49998.69683486348	0
50002.482884739184	50003.040579738794	0
50016.024045681486	49994.94398923562	0
50003.36648616504	50004.322037109174	0
49988.738161772046	50017.689027507506	0
50003.539439997585	50008.933367662175	0
49994.49256234436	50019.33132076997	0
50005.85319903553	50016.693436037065	0
50002.48134869301	50006.34512799061	0
49993.523880528526	49996.86229670025	0
49988.034997579	50012.957727244124	0
50020.71389257763	49981.778924319464	0
49995.38804044498	49997.158702901135	0
50013.95022191785	49997.89115681875	0
49984.13772326518	49991.42872524563	0
50003.58552550782	50019.3121430576	0
49989.91037830248	49997.47012205967	0
50012.09890688885	50009.91283746573	0
49998.36748406831	49993.20199538089	0
49989.127843465685	49996.61911019781	0
49982.65034680979	49999.834836403585	0
49996.56500742211	49994.747294359564	0
49985.379552577164	50000.53127187064	0
50017.09675845898	49993.71089669888	0
50021.41356700267	50010.70370059395	0
49982.40342955259	49994.328994020594	0
50016.4869019828	49980.40359262994	0
50023.71775476843	50012.20330780786	0
50005.64968115003	49995.160253301765	0
49973.871359122015	49999.93485576274	0
49991.04769969644	50018.64712142673	0
49999.68945811258	49989.69377801033	0
50024.16967004485	49998.373773470084	0
50002.22080701014	49996.583511445446	0
49981.3376436746	49994.9974062802	0
49984.137410919924	50006.137292454296	0
49996.130313645284	50019.87582555533	0
49984.51107861298	49990.24442534623	0
50006.568329781825	49987.41605597233	0
50001.265128160514	50015.41691763768	0
49994.71701353506	50015.249262662495	0
49984.049094679925	50002.930402503676	0
50007.33751108774	49981.8758819164	0
49990.53033617756	50001.14600459991	0
50016.78128835845	49973.40706114249	0
49993.95433979805	49991.08775145235	0
50020.50775026029	49998.11343636441	0
50000.36685129092	49992.305125517465	0
50025.412902998294	49985.28219532157	0
50011.811277040055	50005.8423952594	0
50005.650122642444	50018.556061829826	0
50000.10513937223	50004.37368352619	0
49997.312147224504	49999.09697793524	0
50007.98935284791	49996.53957427053	0
50002.08677570072	50010.85949233453	0
49986.699023909634	49994.97925279905	0
49985.61698965447	49991.72042149556	0
49982.103822344194	50003.015963724676	0
50017.46227211739	50006.10305446117	0
49995.381477958945	50002.40666228191	0
50011.97582092875	49999.282779231835	0
50008.063404920314	50009.83952207464	0
50013.46450656	49984.93900585626	0
49991.29771770397	50013.528169385616	0
49990.72512365944	50014.788818904555	0
49988.34248722313	50003.84700004693	0
49978.86050890926	50004.459502539525	0
49992.91864707092	50012.72445101887	0
50001.84787568867	49990.60674350676	0
50004.63839490317	50017.67334490595	0
49985.1248169725	50007.29216522827	0
49993.17341765991	49987.23628058628	0
49993.857411968136	50017.57636704799	0
50019.0152945883	49986.98070871417	0
49998.41475540304	49991.03758824367	0
49972.09249794468	50008.2640976498	0
49993.10918587191	50001.86801828644	0
49993.00955253663	50003.3707764521	0
49984.194173076576	50018.57796040268	0
49988.37111772968	49985.660734294215	0
50001.68402032854	50019.222658424515	0
50001.185520989595	50017.05278349851	0
49989.66815837991	49993.68744920904	0
50004.177711652395	49985.70662376911	0
50018.82869206279	49999.52190675685	0
49985.443533641	49996.21552947299	0
50016.38826833475	50012.74464866587	0
50017.914900136435	49980.502944041815	0
50014.39181755627	50017.85709331672	0
50018.95202462218	49985.56744633257	0
49997.36448100937	50005.91903864351	0
50018.96796534248	50005.16627708392	0
50011.90539425546	49988.111134330444	0
49996.546614288876	49996.795399916264	0
49963.08142993959	50006.26759739082	0
50008.2356600962	50002.43606836597	0
49998.63921899667	49988.79814231758	0
50005.75242938296	50004.17089970687	0
49998.376769049384	50010.6689754653	0
50008.42442695799	49998.31820524386	0
50004.508050526805	49983.47349690265	0
49987.17050041002	49988.9025554235	0
50009.18109265108	49992.22014886556	0
50004.879056196725	49986.61034885251	0
50014.915422483675	49977.07720187199	0
49990.130907603474	50004.80258105486	0
49984.6703277626	49988.74133172314	0
50007.52672577151	50012.93686597503	0
50003.49650970437	50012.38108186982	0
49989.06725250327	50015.3378129636	0
50024.98456411381	50006.06013812308	0
49991.80368593366	49990.462414806636	0
50000.77352016364	49989.79042744623	0
49988.90719015552	50002.71719901248	0
49984.039032220186	49996.676878046324	0
50012.847622088455	49998.36249454505	0
50006.350126348494	49990.98155319997	0
49991.05034624591	50004.198767952716	0
50011.88431427771	50008.83624177822	0
49985.19374747098	50005.49928007464	0
49984.81310954273	50026.06287728749	0
50006.21977860447	50012.16129787784	0
49986.47489642977	49999.4317940804	0
49980.36605421916	50000.95789397295	0
49994.234345594574	49999.2532348494	0
49987.04825099607	50001.832824486286	0
49991.43071227722	49984.226381594905	0
50000.695373251256	50020.70674782014	0
49977.13180553174	50003.37505285267	0
49988.62903234035	50005.177123215675	0
49979.89567759436	50002.4937618266	0
50008.01262186424	49983.679359629714	0
50030.579860834	49998.08369322793	0
50003.089884360816	49981.16884909539	0
50024.37014218025	49982.08487044395	0
49983.90656666351	50026.928564756556	0
49964.314383131496	50014.1377602163	0
49993.20228802501	50009.89883245395	0
49988.35846928065	49994.74515624361	0
49974.56068759045	50004.79214296714	0
50014.41609705478	49979.75520468273	0
49991.174539429005	50006.969037631694	0
49989.155636819094	50000.54506709529	0
49982.544533415894	50024.606837722065	0
49994.92587873124	49988.20647099332	0
49991.308890379405	50009.11640038469	0
50011.281064215545	49984.921503686244	0
49989.75789397745	49987.457219427255	0
50008.221414162435	50012.20209665073	0
50013.621088465676	49978.83287026756	0
49985.19186980337	49992.980264506536	0
49992.32125134785	49989.032611767434	0
50014.674771463535	49999.908761826504	0
49997.68841019571	49983.69681048847	0
50015.382964093515	49974.88611401902	0
49974.646961190396	49999.20360856275	0
49993.622733056916	50004.394124466075	0
49996.18215660206	49990.57420118714	0
49990.531939051354	50002.542578106964	0
49995.628193938675	49992.49588250879	0
50021.47129342551	49969.80051040332	0
49963.43332412238	50009.15111641512	0
50005.631109868045	49981.978888305464	0
50016.42316313038	50001.98515059546	0
49980.96052567742	50020.686115295306	0
50014.72496783221	49986.0471516237	0
49983.5417594323	49995.75678905932	0
49993.07010199822	50029.18300593349	0
49997.88200827209	49991.896996510884	0
49982.946899317554	50009.619161594186	0
50002.15424062545	50000.4773237086	0
49991.00394052615	49996.04070296146	0
50031.56106314288	50012.96897761344	0
50026.88381878394	49996.47826587183	0
49984.03994023804	49986.15198562376	0
49987.28963664043	50020.60062188324	0
50013.90791418998	50004.26976645357	0
49983.08076631143	49991.201045514004	0
50022.11073926888	49967.124204367305	0
50010.73215520759	49996.40090077004	0
49996.054670956706	50006.56227185395	0
49995.70387124523	49986.98770630229	0
50007.941107878476	50018.039088252415	0
50002.0192275201	49982.59943772668	0
49992.05158923507	50010.26029829259	0
50027.93304776287	50005.78420573993	0
49982.89182072447	49989.6455582383	0
49998.64668225386	50018.43203433023	0
50013.62737578455	49989.94661316443	0
49993.08509566163	49988.31637596258	0
49989.81805414489	49991.931824775784	0
49997.76086401288	49987.90124568716	0
49988.69996163046	50009.713207319626	0
49985.80025773397	50018.196075051266	0
49984.54357744596	49987.1594216123	0
50006.59958761954	49972.297102456854	0
49984.82793631655	50022.262719026876	0
50009.686765035396	50012.49651623412	0
50005.67540109913	49998.77026419197	0
49998.76553220897	50009.60097154551	0
49991.720902063105	50001.874151299206	0
49995.344981691764	50003.769781086085	0
50000.779533303816	50006.55995037668	0
50003.69493811055	49982.743629087825	0
50002.270752389726	49997.78815897597	0
50027.570700147895	49993.28160735885	0
49976.52404899746	49992.70823713537	0
49998.92765844171	49982.472509075604	0
49994.93953583841	49994.87526102259	0
50009.450371016355	49984.56460257237	0
49988.154083484755	49999.52040214659	0
49999.394387052766	50014.98009375397	0
49978.547517703526	50000.09883902086	0
49977.2653315401	50000.844206454574	0
49998.90667228046	50008.20905964552	0
49991.6637407009	49985.60237193076	0
49996.812852085255	49991.85268425626	0
50010.361860965386	50000.785222744336	0
50015.982394048064	50025.712936463955	0
49980.52196003663	49992.07084033371	0
50031.62064003572	50018.88854821377	0
50008.9961750777	49996.41672377975	0
49987.61931332246	50006.2850009189	0
49976.108964526924	49990.178279804175	0
50023.926871643285	49997.28176746767	0
50019.938527361184	49994.309713364564	0
50000.35731265099	50002.84047830652	0
49993.60333916049	50007.42141270693	0
50023.25337906322	49995.00581889214	0
50002.075911878404	50005.261111667336	0
49991.96428640682	50014.48773082656	0
49985.479854508725	50004.39257273865	0
49980.523275281885	50010.645308643936	0
50001.43088150619	49983.63567861773	0
50010.12290986445	50002.12243553688	0
49967.36856159413	50003.35500522987	0
50002.53163693798	49987.2817417695	0
49958.51475070698	50007.728524315105	0
50011.38108761024	50001.03297300693	0
49981.69861163078	49992.37124347021	0
49989.76191395739	49999.01550114256	0
50010.464523219016	49992.24245972176	0
50026.519101309525	50000.02798517489	0
50012.28382736543	49984.83474359573	0
49989.42265260656	49983.96844532203	0
49984.23840069896	49997.66761618687	0
49985.550927108794	49986.82666453693	0
50021.497478391924	49994.63200883348	0
50019.51522702777	50003.991941070715	0
49997.68469127628	49986.69892490847	0
50017.52555436652	50007.437281765255	0
49996.923835170724	50009.65263753655	0
49980.798506964515	49985.652067432005	0
50017.90091994998	49982.2521155558	0
49990.37161102477	50017.07697390062	0
49988.90511406528	49992.75445658593	0
50017.32112340442	49965.353068070195	0
49991.01257760791	50023.468584741226	0
50025.8875906799	49994.35984820899	0
49986.1918187451	50023.68497230164	0
50013.15743500942	49983.78458207533	0
49992.8456436454	49993.0203413024	0
49979.75815741602	50012.571960582	0
50009.70308924862	49979.83589096704	0
49985.30046070793	50021.08763342582	0
49978.359205601315	50034.878715319064	0
49990.92884580327	50011.163169812375	0
50007.772940196795	50007.064996400484	0
49985.22103137368	50016.08668389368	0
50009.59707490614	49993.95697076497	0
50017.70003800679	50001.97785272779	0
49983.797748258876	50023.64017913821	0
49990.26735697697	50010.258346329596	0
49987.64568629228	49992.33821425586	0
49988.52793226814	49987.91776019862	0
49991.20423086804	50029.989168432476	0
50026.25973034724	50010.5650833099	0
49982.16330270223	49998.10186605435	0
50007.13541309917	50007.95622569247	0
49983.95748989525	50010.98829389653	0
49962.45221143677	50007.2760570099	0
50012.1000044754	49996.95407723872	0
50021.052185858316	49972.64330460891	0
49984.3085518675	50009.58683887556	0
49993.510659247964	49989.892241724825	0
50011.752156646566	50004.78944145074	0
49983.52563494623	50001.75016082405	0
49978.460538100626	49997.75242771528	0
50014.52143088854	49988.22950508876	0
50018.24137458081	49990.739344225905	0
49972.37989154419	50007.14160963748	0
50006.63472878829	49999.431527854525	0
50016.01207628755	50007.56525634756	0
49992.159033924385	49975.903792794095	0
50016.99256930141	49996.1277298885	0
50004.48312201096	50016.53523623439	0
50003.73362658861	50014.7511990841	0
49974.63211839188	49979.516263068035	0
50001.48585664339	49987.945459319424	0
50021.840174437224	49996.55115787979	0
49994.03666699587	50020.72279787452	0
50020.94362840362	50003.47457288229	0
49998.62700416022	50014.24645452575	0
49995.17512210399	50016.79463493951	0
50005.23037043188	50011.73729598273	0
49971.37117085837	49989.47221639413	0
49981.521518297865	49999.23994426472	0
49965.42437354049	50013.05953711824	0
50008.834474853866	50007.65616359565	0
50000.22266364497	49982.341419794524	0
50021.85104569774	50002.35034673412	0
49981.560701735485	49996.23068757506	0
50012.74701363594	49985.80192002436	0
49971.80503375848	49991.85551823733	0
50011.263172707324	50007.67989684717	0
49997.842192490825	49995.525909340686	0
49994.00690011958	50013.24210864979	0
49986.9534427898	50008.40761073288	0
49983.36103802528	50033.88309737791	0
50021.35608252024	49989.69815647043	0
49988.97845850354	49998.21097134659	0
49994.642367226574	49977.56378857998	0
50003.55488727248	50010.91109031009	0
49974.81667358894	50002.99823491594	0
50012.0645759029	50012.10464978939	0
49987.68602979314	50010.93503302086	0
50007.17280957686	49992.3085541642	0
49981.705499678246	50015.11060490018	0
49996.69556881796	50014.109138468055	0
49998.64670998637	49980.67626758387	0
50019.10045114579	49976.023584512244	0
50017.45835616199	49985.36377514416	0
49970.33294685764	50009.780079539814	0
49982.3735722141	50017.46739492288	0
50006.68958436496	49994.526210000105	0
50018.734070250706	49989.80705437178	0
50002.46857216815	49986.06925098604	0
50022.675958277854	49992.05708802764	0
50022.926585169895	50001.64972110677	0
49983.52862677752	50014.963717433006	0
49998.90581301964	49994.84596139951	0
50005.79092528655	50014.775009063815	0
50000.22661360575	49988.81757789523	0
49980.74425647727	49996.82260257941	0
49971.55135378028	49993.170189732235	0
49964.134354578964	50010.02551413979	0
50012.74411197212	50007.99878332312	0
49990.74377587022	49973.90298912179	0
49985.28964060534	50013.18698399553	0
50002.94614847365	50024.81554806511	0
50018.25121765347	50010.052068038465	0
49989.67279102292	50031.185116729364	0
50024.78778113604	50000.02968615381	0
49957.10144021539	50006.30757505217	0
50004.91798427541	50013.10522473025	0
49997.73721727142	50000.206776466686	0
49987.073785197594	49981.08982656079	0
49968.0433233723	50010.0828608519	0
50012.324460548836	49995.737823114214	0
49973.49292689296	50018.279391364136	0
49987.24555378543	50029.79294837929	0
49998.130607358624	49976.53703077404	0
50007.75675174732	49991.20943177642	0
49995.458395374444	49999.14344184725	0
50010.742096311136	49993.331644497855	0
49985.84573346792	49985.809309381766	0
50000.266877230206	50025.833258622944	0
50015.02347028834	50012.069686554314	0
49999.98576549963	50017.1888278349	0
49994.20623659825	50009.09252126425	0
50002.60633630994	50028.573161161155	0
49983.685760399516	49994.434229655286	0
49997.98413692526	49973.09937067709	0
50010.56374303187	50009.418935307316	0
50010.08479905599	50015.411645682536	0
49981.765431604974	50026.49109198164	0
50008.58410835759	49981.64823307443	0
49984.49931009959	50029.64027167754	0
50007.61917516849	50005.81807298415	0
49954.76580966707	50007.702943843884	0
49998.27241309566	49978.57915551045	0
50022.54566981191	49987.258173264716	0
50005.091519311456	50006.0974021464	0
50033.204334621514	50008.87278491397	0
49975.961106071736	50033.7681879828	0
50008.89909742184	50018.638205887495	0
50013.46930471949	49988.41976209015	0
50015.209385585105	50013.91423486294	0
50022.0337844933	49980.9584175392	0
49989.67638337026	50018.303126039296	0
50025.83946226305	49991.62136154643	0
50020.63370337653	50014.81552965945	0
50007.67840103903	49995.493720252845	0
49968.685987238656	50012.365807529546	0
50010.842442392815	49988.60160661161	0
49997.47090266504	49980.29339993033	0
50213.64666804162	50190.18627575531	35
50176.79864928679	50174.22022843589	35
50240.65209260121	50224.11024608058	35
50191.319263375386	50132.83440451817	35
50216.95715324584	50103.26661967791	35
50239.506028157506	50138.78467918217	35
50138.47537637088	50161.85913480407	35
50184.873730930805	50076.524412533596	35
50169.27402422494	50041.078002519804	35
50254.355030891726	50105.83761833291	35
50145.7793898773	50203.179642537434	35
50172.011410594256	50232.00718773806	35
50199.691199225315	50256.18105131927	35
50163.903216086386	50273.772726794385	35
50272.53500967045	50155.97341160742	35
50124.50020091761	50040.241202095225	35
50194.11527909804	50006.26892452249	35
50142.71659419162	50006.231779818896	35
50136.23646516362	50241.95486396444	35
50207.16115218286	50297.53735982735	35
50106.42351074033	50216.92910566211	35
50130.0490179056	50082.65925553692	35
50317.20740408051	50153.02951488491	35
50343.917887633164	50123.49646556504	35
50232.167478357595	50328.37122731135	35
50266.108095116826	50258.3795438834	35
50162.500053987176	49965.92941870635	35
50066.04943835405	50223.828050696044	35
50104.84361597909	50001.36498514097	35
50329.41114590313	50193.34077386046	35
50260.70612376475	50297.78101930773	35
50085.86975574691	50186.602374841386	35
50050.55151659536	50173.780654675145	35
50377.784049525995	50148.39186356898	35
50413.40890376004	50130.170112789856	35
50258.48825112578	50361.882883433864	35
50218.70312206658	50372.11973134421	35
50198.12496073173	50402.87888245134	35
50166.263445171804	50376.08285380643	35
50157.95738459996	50119.233426572624	35
50091.071750193	50085.505453859776	35
50102.67756182346	50145.07218181188	35
50320.78931819476	50231.61778123371	35
50071.55884301021	50259.59862350009	35
50121.40410418716	49966.2948667329	35
50272.803502095245	50197.08646511423	35
50168.65252676362	50315.571977836924	35
50405.57447845949	50093.207637592626	35
50221.790754717214	49973.89049090624	35
50291.80362426174	50340.04565136742	35
50191.7186793196	50444.48468972666	35
50068.375860884065	50121.41773063326	35
50195.64923170796	50341.32244559877	35
50277.854268289506	50394.0358197699	35
50067.67715045126	50001.68643729195	35
50296.15852593778	50278.2869948962	35
50188.76079249788	49932.51954406494	35
50317.85750573097	50410.371231791345	35
50048.110483106626	50032.14700993651	35
50164.49500902239	49895.34933679898	35
50189.74800138287	49861.134758718246	35
50135.54370601653	49925.49934832626	35
50157.28116935934	50460.788360405255	35
50450.29640692469	50142.20547439453	35
50460.92598109268	50104.224741481	35
50433.487613964135	50061.28785518017	35
50065.05444958288	50303.313725653235	35
50393.43875614271	50052.4696208965	35
50131.5677707204	50334.18794284368	35
50290.4657050838	50117.342630001134	35
50085.67559093414	50037.9396519209	35
50503.43143205517	50098.7130957742	35
50048.13219065267	49961.99160906984	35
50263.48160016787	50064.58267253779	35
50035.272309506196	50140.896646194335	35
50036.708183533316	50071.459734054646	35
50221.94016478183	50033.781681801	35
50367.92407805456	50092.64965409308	35
50428.58120602761	50172.297063384234	35
50093.500016990896	50327.42113668686	35
50191.48854104321	50481.98862594306	35
50044.8632004802	50337.083482435366	35
50318.50916272697	50091.734189591756	35
50221.863979038935	49904.94021535557	35
50466.066351658774	50194.59526754281	35
50257.859352196836	50432.79395185461	35
50310.82895549027	50055.74064693261	35
50487.41566275759	50134.533064752104	35
50261.240896871175	50026.50646497572	35
50369.17718804364	50016.893742275395	35
50013.40037847884	50190.78059609389	35
50309.13746049709	50374.56765681955	35
50225.30522896473	49848.250080682476	35
50077.20824172111	50366.98305068414	35
50102.07074373708	50281.10457562304	35
49977.32665759506	50200.64667249449	35
50097.35295138811	49938.50489478631	35
50230.95944212956	50457.83641831354	35
50246.94372991753	49817.212882833475	35
50255.63412135421	49953.8310833007	35
50294.25485022417	49960.77048732589	35
50325.68362379864	49990.31085014527	35
49941.23792192954	50220.8065721903	35
50448.522285561245	50021.76777529462	35
50537.633165485415	50113.066399472395	35
50518.80808572987	50064.15194930039	35
50336.71269540966	50445.869508130556	35
50128.272145908755	50380.54127865906	35
50478.92347432662	50064.578802887845	35
50360.35844516489	50417.197353856835	35
50350.49241817928	49957.15095837816	35
50207.689820260304	49812.69787041666	35
50000.479332338575	50061.85326729909	35
50281.020727365496	49789.05607623839	35
50009.84711939876	50226.97045845612	35
49947.488961372896	50178.789753727535	35
50120.41253449563	50421.05986901897	35
50159.660847845254	50418.07158875751	35
50341.95999404373	49916.32058805357	35
50229.3182120042	50502.722816975554	35
50362.317525592494	50247.4628775307	35
49992.476486835745	50268.32690457338	35
50170.13983455665	49818.27651057236	35
50259.07845049184	49913.961227978754	35
50267.29028514676	50491.49451584674	35
49995.22057161834	50150.02996870386	35
50533.46141548394	50152.481650538684	35
50507.18156054884	50025.28951418714	35
50034.09555390872	50271.203617552026	35
50409.30532783276	50004.89765593784	35
50294.11075000219	50446.02503097733	35
50456.88847659292	49978.62511711193	35
50140.2611936153	50495.76179395734	35
50151.30589893617	49854.22894696948	35
50321.67657370574	49806.550145652145	35
50534.69758699524	49996.28496470036	35
50134.53142575676	50297.938578256006	35
50364.81373453427	50472.05182104582	35
50490.07388762986	49964.4315489325	35
50330.04753304618	50297.84637875332	35
50110.98111376341	50459.347549021164	35
50014.164120159265	49979.419663154375	35
50178.58123891327	50518.647504670276	35
50247.10716878755	49775.942956734085	35
50393.2174165725	50193.29210919056	35
50528.68765399381	49956.31793382395	35
50012.05173591064	50304.12444284269	35
50542.865645179685	50032.324067376416	35
49932.82695345357	50145.81541876219	35
49905.34192668517	50188.306837356846	35
50375.512021006696	49892.35213526486	35
50306.241841744435	50502.427092729085	35
50193.76509074749	49776.491846418954	35
50067.39823893968	50406.3986422217	35
50578.089846274015	50150.378739670385	35
50388.17019970838	49955.057904899884	35
50013.31851319689	50022.35425698102	35
50220.285341697796	50541.30415228685	35
49963.27557942075	50052.99398939105	35
50461.295118288544	50238.133457439755	35
50200.073628203114	50580.06274571464	35
49979.670555431076	50113.00363383059	35
50297.130257177145	49890.63321327912	35
50572.91607304788	50002.21927203501	35
50313.25022504455	49854.486382184026	35
49997.31831405024	49938.819068561286	35
50128.24932890873	49820.461361412505	35
50489.004373197124	49926.476369285636	35
50396.47335282744	50495.57974262729	35
50176.154220540644	49739.28788518384	35
50256.09187764722	50550.8907632519	35
50097.53387177633	50502.150189519954	35
50359.53934323427	50513.24068428607	35
50055.534316145466	50492.85884735596	35
50409.64259260242	50537.13111388012	35
50409.285004454876	49915.45395351233	35
50428.70444789604	50209.466427789885	35
49898.25804975749	50227.06818461266	35
50087.82345288852	49836.34748650892	35
50356.72532344902	50053.029520996875	35
50167.26214751106	49703.24063810915	35
49952.828950140014	49933.0700146271	35
50433.11737684623	50489.33437939851	35
50276.22866143644	49753.2662776423	35
50395.58975281321	50435.55555589325	35
49937.181733501064	50102.44732726221	35
50047.77294934765	50537.13760395507	35
50240.29431942583	49727.109186180416	35
50021.544062344314	50465.306953491345	35
50340.11014284267	50350.814876099204	35
50364.31193170848	50286.55037971321	35
49919.36874246512	50058.64675442521	35
50425.34035170411	50575.38995061137	35
49878.92391139209	50039.39182542626	35
50443.095123108316	49938.59225378901	35
50438.78433261004	49887.31639303327	35
50313.2232460477	49770.01008690861	35
49865.06466819556	50200.99935621033	35
49943.95240820176	49892.998034899305	35
50545.68105835478	49916.912251325935	35
49902.67922171488	49904.34188059729	35
50128.92212198412	49887.98940502301	35
50358.41632374492	49817.71820934759	35
50067.35465297067	50453.17160623994	35
49820.27879163506	50197.66018374874	35
50424.40350978174	50411.350884256	35
50455.871498969624	50433.547638694115	35
49895.976729847665	50095.02392423031	35
49883.28302227207	49998.56591412512	35
50079.46597088124	49902.82682485312	35
50136.955473877664	49760.336508492415	35
49854.53185877098	50161.6034667219	35
49963.53882082471	50009.32506701553	35
50390.77221501885	49834.66460173309	35
50476.94212355304	49865.84357962619	35
50037.86938053655	49918.36901564901	35
49841.27500991538	50017.5633903192	35
50023.62835944728	50422.510128051836	35
49831.15218793286	50126.98397489459	35
49856.7787241382	49965.7509273026	35
49918.50446838408	50019.950774661884	35
50499.07528302385	50256.51191392733	35
50156.411471639796	50549.83790033556	35
49864.09124562521	49925.321673661805	35
50396.07356613247	50308.77628877649	35
50514.594793350974	49849.34020683106	35
50558.58925873233	49843.18589054922	35
50426.31404869633	49813.36261401203	35
49975.74262282855	49861.97760468966	35
50602.92426816888	50179.05663849667	35
49801.71086653399	50148.76800027423	35
50580.93715285296	49943.17220798931	35
49989.4416688736	50447.14267958425	35
49949.87984776728	49829.69555822663	35
50463.29745620339	49796.81357121012	35
50504.992753602804	50175.76548621643	35
50633.671921894966	50200.78604767856	35
50514.09228158952	49886.16255137775	35
50040.076041238564	50572.683381070594	35
50485.04379434562	50465.31562727736	35
49974.92232156643	50307.340005089965	35
50007.37458908869	50546.39105635585	35
50431.539120173715	50266.55467116207	35
50121.074028561714	49720.90620800709	35
50215.57875532112	49696.71070076172	35
49820.48137634294	49927.74142907144	35
50540.79715555555	50193.224342413756	35
50507.94657427008	50432.263460063245	35
50252.87295416176	49672.44504061263	35
50257.989421258346	49867.39205989263	35
50596.86857884472	49847.873096341755	35
50284.6889114397	49997.15298048212	35
50509.00755330642	50391.693903446685	35
50608.10748248004	49807.22404694915	35
50088.51359296385	49739.98857900323	35
50466.3178785722	50508.329315013805	35
50644.705720318736	50158.20032490823	35
50540.25535921531	50452.80777534229	35
49767.23934477382	50127.17769528143	35
49852.42273234552	50095.92915653655	35
49807.316546627895	49995.16351196873	35
49923.32290582676	50261.87125038005	35
50474.69243380232	50552.307800027855	35
50527.182249925965	50352.61467969253	35
50583.51093857236	50038.728821123324	35
50081.24686102674	50559.05282905744	35
49827.25693314996	50059.491671073956	35
50401.58622099908	50236.11082289435	35
50280.55070310121	49832.80401737657	35
50581.78876057133	50105.144752638465	35
50585.083827750495	50214.7573696523	35
49778.82849770834	50202.19370829548	35
50379.72056500522	50560.756829470316	35
49788.91181801819	50063.2250893025	35
50670.55348940899	50206.43675925318	35
49980.80069107121	49899.514138849234	35
50060.28811609653	49871.04751057259	35
50559.27959516662	49806.90890565599	35
49978.87173273413	50573.751182142936	35
50516.52080140818	50545.53488551017	35
49967.59906145641	50530.48876816453	35
50124.8774648321	50568.89801628718	35
49981.04009099703	50491.3040288708	35
50496.71046538164	49814.27040434374	35
49884.96489259221	50135.840152374934	35
50154.8001275676	49661.90702812355	35
50582.61728754466	50256.82914750146	35
49842.605545022045	49895.22618426886	35
50690.36449012786	50240.145035218986	35
50518.036754044675	50501.263004383996	35
50627.30538887167	49870.6265604395	35
50047.571195059514	50615.24746073039	35
50506.538066598056	50580.72324638398	35
50009.39498393935	50345.0793412516	35
50244.97536009132	49633.90692309707	35
49919.90293454381	49865.02905643639	35
49920.30455508996	50301.46407246394	35
49953.3343771997	50336.18375965142	35
50640.79539593792	49909.30338645829	35
49884.7735219991	50269.205516504786	35
49915.60135094819	50349.996009211856	35
49916.542831946244	49974.73212062942	35
50289.518354345404	49635.2773997654	35
50491.082274460896	49767.89688947101	35
50408.32858874243	50370.29311826293	35
50306.74707466643	49729.98141766375	35
50539.476128473274	50596.469139487446	35
50571.74305231022	49890.94531499085	35
50350.07868293739	49719.872346280354	35
50522.73740204412	49786.355645092095	35
50058.968854286984	49718.43224137977	35
49988.16236730674	49824.20274987698	35
49890.598098921575	50377.869986335594	35
49735.47425232016	50144.81099501102	35
50619.366535257985	50280.17626560786	35
50044.24632362841	50658.460368618566	35
50549.37769912101	50529.53970314434	35
50507.271213687745	50314.154380769854	35
50433.43652285336	50304.58290219778	35
50576.72523987659	50501.047862861444	35
49930.14438030909	50510.789504411914	35
50299.19008464453	49693.868122107735	35
50234.76307638658	49598.4986642505	35
49849.2967995797	50387.369268092036	35
50579.55049259083	49776.63960187242	35
50553.95424701854	50281.47919789398	35
50371.616872097955	50372.526223865	35
49777.01454049563	50241.79433114303	35
49983.18053548113	50617.25324404857	35
50578.19153207111	50309.19033146604	35
50051.664536402845	49757.88420460147	35
50660.59211076188	50289.3975357532	35
50605.00540309971	50533.661256122454	35
49863.656986298185	50429.99610646168	35
50023.929183518325	49829.980030114086	35
50308.6841449474	50540.56127167666	35
50675.80069380879	50325.8585310994	35
50126.41818006372	50609.17019989039	35
49825.14035020409	50419.74937561248	35
50606.25095153418	49979.2233200464	35
50018.40373929181	49870.36755862795	35
50301.87457712772	50580.3894458547	35
50345.55155663447	50582.79229629145	35
49888.974147274566	50496.941189744786	35
50114.39673448304	49677.75041014402	35
50443.94390120341	50343.496899646125	35
50466.89169228606	50276.427408266434	35
50562.42620244401	50378.762932301775	35
50046.82608980943	50701.208500745626	35
49912.86162825567	50412.39607180249	35
50057.99648584825	49799.60099992801	35
49943.18934442989	50389.76075406652	35
50033.93593398265	50385.27618813894	35
49696.45840668365	50148.00943808312	35
50482.8071706181	50340.74129704299	35
49653.21978875563	50146.27711877587	35
50095.65863061739	49786.21844057089	35
49758.43894278325	50273.97995647162	35
50088.73371021416	50698.158841546785	35
50626.23520419024	50013.83310314071	35
50381.009131642706	50604.69633998004	35
49879.65050483625	49870.66475281712	35
49888.534105306615	49828.33076800094	35
49844.529565652985	49820.07255599929	35
50566.41518185299	50071.762553751156	35
50644.54397025285	49980.78443732315	35
49822.8743589135	49860.58547286175	35
50083.51434622947	50638.53399115139	35
49931.37596133805	50550.766733171404	35
50417.38431572566	50612.7859187487	35
49869.2565817473	49791.37160221465	35
49725.80462154975	50301.66194004575	35
50446.42489817841	50638.86130856673	35
49806.46451689531	49822.15098966205	35
49919.11756086346	49796.35945633248	35
50612.578610008684	50126.77286876765	35
49892.654093742676	50458.587347715606	35
50615.20365056435	50237.49138336567	35
50283.07943685197	49597.17694142257	35
50705.29512703787	50292.810885811276	35
50362.83686146953	49775.587436496884	35
50386.98705080977	49742.40758764301	35
49714.7546981968	50180.80773867633	35
50559.39760825573	50417.843234973974	35
49767.85546279895	49981.46954647683	35
50542.53915564493	50229.45170114099	35
50464.79473133805	49732.624585293175	35
50042.53136492887	50738.09774142526	35
49952.446689929995	50457.340645064134	35
49795.37997718844	49953.94223115068	35
49770.20349163027	49808.283019825765	35
49779.006744424805	49849.45122631077	35
49730.408963950045	50338.45428921634	35
50162.222756306066	50591.74886813131	35
50269.13387210317	50605.865531718555	35
49943.02506194135	50615.1256090261	35
49616.909775068074	50124.771196148155	35
49804.34298306891	50388.057123395054	35
49887.30721514426	50327.32542104577	35
50618.4059734344	50489.316143052114	35
50654.66684006801	50468.66096778583	35
50427.01874481333	49736.06377889127	35
50288.44489225521	50641.19396170692	35
50160.921848799706	50631.05343974894	35
50605.40476256475	50074.431397048684	35
50599.19363489636	50458.13833578492	35
49853.934533008	50523.584973248435	35
50683.403101409735	49906.381679915976	35
49742.075641906275	49843.10790043366	35
50440.0083761713	49847.10869096294	35
50359.13464249078	49681.83506274078	35
49748.58027227682	50078.549066229054	35
50250.94114173295	50644.09788508818	35
50319.40124982009	50666.61368752524	35
49977.53599062868	50365.0332299681	35
50459.824198068134	50587.768233376926	35
50401.35656182876	49779.73823460736	35
49689.84485143209	50329.77290941105	35
50565.819913261614	50567.55564859639	35
50417.921374870166	50669.08439704133	35
50697.514594494445	50175.09904842305	35
50011.5590329727	50718.97184158792	35
49946.24185577886	49768.08785697675	35
50659.12604608514	49940.540962693616	35
49653.41757117415	50339.53335063215	35
50647.171257753165	50068.42515710646	35
49743.074309355194	50222.99017979745	35
50647.35453062577	50107.24720496598	35
50718.60467212181	49886.13327559454	35
49677.49433573102	50184.43150289816	35
49838.38753813117	49763.82595102886	35
50743.745041945214	50306.853800257006	35
49911.65731750185	50590.35085746187	35
49739.75075628147	49881.37275856453	35
50218.544611492354	50618.79340443759	35
50354.577993237996	50691.178585740425	35
49796.08191988759	50104.70504279907	35
50614.84284485849	49769.27940524689	35
50412.51783397023	49696.06405538499	35
50123.01311112578	50654.46531658282	35
50366.54040069181	50654.98341256828	35
49698.969390544	50225.46802845879	35
49741.9041487065	49779.64552156052	35
49992.08517246976	50400.92636909378	35
49815.168910414795	50264.6259007633	35
50078.071032720036	49656.32457498815	35
50324.877583670765	50623.478902732706	35
50178.68656217794	49625.034099533994	35
49874.529533625486	49743.61126898284	35
50536.16293761961	50633.141926751974	35
49709.35907916905	50084.63104636687	35
50238.26815276654	50583.13289490241	35
50590.65287129841	50352.225156434164	35
50603.82666432601	50587.84659868101	35
49633.85944777883	50180.49929480054	35
50515.23335062794	49731.6803046742	35
49768.492341638266	50408.35866099874	35
50658.11320921131	50507.912729512194	35
49672.57140288434	50076.45672411508	35
50068.27947323991	49618.01949530239	35
50017.78268276054	49771.36093145121	35
50353.98671859167	49857.71989025105	35
50605.49148177618	50419.61373474306	35
50084.6335588345	50744.54006529835	35
50503.05208868277	50661.34395363809	35
49761.354529799	50317.18490088908	35
49825.7694808163	50492.252522818686	35
49774.054125078976	50358.60088508186	35
49797.762439176564	49746.38718443959	35
50651.109436780884	49778.732234384355	35
50737.36115970929	50175.951779886316	35
50192.46400318769	49659.557612861885	35
50210.52791269527	50654.8012822448	35
50465.493575418215	50397.5084110837	35
50481.7159333224	50624.90131460622	35
49600.22510234338	50088.98732662332	35
50472.82102662601	49690.75258000324	35
50272.401550524366	50677.73914204537	35
50126.98334700934	50741.07672285282	35
50633.13424267975	50612.42689966865	35
50140.67536959589	49613.998120907345	35
50653.37595549538	50650.61615789962	35
49647.40379413052	50044.553960988225	35
49795.38241847445	50472.05270521693	35
50659.70910001096	50428.68983740697	35
49692.656997067104	50274.121407594655	35
49906.371075276555	50635.28019118208	35
49768.97888468413	50167.05179780781	35
50405.07575223436	49870.98892299827	35
50012.54160261565	50510.650287770266	35
50171.39406395335	50673.16336731045	35
49652.8964249603	50281.34650292827	35
50149.97669498768	50771.15126736894	35
50343.05301767212	50730.97122807459	35
49656.599481492834	50377.31886351607	35
50426.79242371219	50705.085855744255	35
50666.19501655919	50362.19297118007	35
49721.474284701086	49745.64461682523	35
50040.62232230478	49585.080516020316	35
49702.436385780245	49886.8798808375	35
