# Supplementary material for: Abundant Topological Outliers in Social Media Data and Their Effect on Spatial Analysis
Source: PLoS One. 2016 Sep 9;11(9):e0162360. doi: 10.1371/journal.pone.0162360 (PMC5017681; doi:10.1371/journal.pone.0162360)
Supplement: S6 Dataset — See the respective attached file. (ZIP) [file pone.0162360.s006.zip › S6_overlap_swl/clust_37_46.csv]

50000.0	50000.0	0
50001.1199382742	50005.597232803535	0
50010.474073703306	50004.538835650805	0
49992.59330351276	50005.30010366702	0
49998.97978393994	50002.81568248988	0
49995.94433854478	50000.283501054924	0
49992.110046690934	49994.960676135706	0
50001.69172750674	49994.57444040063	0
50004.089583240035	50002.88217446919	0
49995.22015105517	50008.609882115925	0
50002.55073404207	49993.56360799795	0
49986.072168127575	49997.04184594443	0
50003.188169777386	50009.9058963167	0
50012.27525783438	49992.819765352564	0
50012.262513774476	49989.354148040744	0
49998.02118867848	50008.80627001903	0
49993.557594313854	50006.23561640466	0
49997.38944128892	50001.35532493175	0
49993.74842547102	50014.75506549149	0
49998.23968503435	50005.27065217079	0
50003.22125142318	50000.026961999516	0
50002.66845612155	50016.014489106456	0
49996.2912684585	50003.40999236742	0
49993.86713806728	50000.48736039716	0
50002.18471612465	50002.01162544507	0
49992.171524388265	50006.56961401369	0
50009.77186363497	49998.33913800016	0
49990.12856972812	50008.3087286591	0
49992.75834275438	49999.61132553548	0
50000.612712480484	49996.66863853376	0
49996.93869881451	50007.42426954709	0
49990.9573124268	49998.74455680348	0
49995.12813021465	50012.34964490406	0
49987.132816399535	50000.77841298042	0
49995.04622939411	50001.254507425205	0
49996.3518189633	49998.69148218202	0
49994.72286757851	50006.43666481398	0
50004.991603808936	50007.81247139701	0
49998.28891676479	49997.763041664824	0
50002.11006087792	50008.18226655358	0
49997.144179930016	49989.940910198144	0
49990.216027359624	50003.557911732714	0
50004.8382996796	49999.67581012021	0
50009.729321556355	49988.228197133496	0
50000.199954210955	50007.84356371471	0
49984.868450241316	50001.72764928467	0
50005.25378396498	49991.44544110929	0
50012.19437814406	50000.390381149926	0
49988.04893344996	49995.904611826896	0
50000.97171294396	50001.87618615546	0
50003.16859701153	50001.34186794273	0
49996.8205400242	50002.39747857786	0
50016.35653848915	49987.25542234889	0
50006.096174901984	50010.23095889712	0
49993.33550236973	49997.9139297533	0
50011.19002934476	50002.36431250059	0
49998.45984931102	50006.65695684455	0
50019.87468519033	49983.95720550682	0
50006.448840401084	49997.32346873195	0
50003.483634122094	50006.1099987375	0
50000.35234659256	50010.71421082459	0
50020.92058148781	49993.51767071989	0
50008.47578298118	49985.24545972329	0
50012.97116378821	49991.6961769247	0
49993.74796506671	49992.427417029416	0
49991.82516773376	49992.694590956104	0
50010.8124938929	49998.028114249224	0
49987.955751149355	49997.770027754355	0
49991.724628069634	50000.06228921305	0
49995.80643166333	50013.468969971	0
49993.380375235734	50016.55980591119	0
49991.201634813246	50005.408821551166	0
50004.525946402624	49989.78947725459	0
50007.720378466904	50000.492135651875	0
49992.7685793167	50011.0280228053	0
49987.159758849266	49996.84261681274	0
50014.02574978567	49996.18798372425	0
49984.32643570934	50004.57184983245	0
50019.639648138225	49988.9067237791	0
49989.4997473447	50007.36039035869	0
50013.91997383251	50009.37214947754	0
50004.58622819102	49995.15801530333	0
50005.85271576996	49989.50522008991	0
50015.47921159886	50003.75857515637	0
49996.39937650525	49993.39036016212	0
50001.0647897504	50004.010292953724	0
49986.027487069885	50006.27634010284	0
49987.260876982415	49991.042278530156	0
49999.78395213294	50006.223143715055	0
50005.5951472911	50002.242531785334	0
49994.95863623795	49990.98932230843	0
49995.970214808425	50011.21575680999	0
49998.74724789229	50000.301414385256	0
49995.76262299148	50005.347803119126	0
49985.78393825049	50003.32292956534	0
50007.42877995727	50004.03245223129	0
49992.96622310832	50014.11763760789	0
49994.55499953395	50010.948281901576	0
49983.915535437955	49992.4110437863	0
50008.8660950074	49978.749708719544	0
50013.7990956949	50003.00902758653	0
50008.5066603574	49980.605440097264	0
49999.61536353447	50001.38011543159	0
49999.92720012225	49999.00146537139	0
49984.44548889699	49998.69683486348	0
50002.482884739184	50003.040579738794	0
50016.024045681486	49994.94398923562	0
50003.36648616504	50004.322037109174	0
49988.738161772046	50017.689027507506	0
50003.539439997585	50008.933367662175	0
49994.49256234436	50019.33132076997	0
50005.85319903553	50016.693436037065	0
50002.48134869301	50006.34512799061	0
49993.523880528526	49996.86229670025	0
49988.034997579	50012.957727244124	0
50020.71389257763	49981.778924319464	0
49995.38804044498	49997.158702901135	0
50013.95022191785	49997.89115681875	0
49984.13772326518	49991.42872524563	0
50003.58552550782	50019.3121430576	0
49989.91037830248	49997.47012205967	0
50012.09890688885	50009.91283746573	0
49998.36748406831	49993.20199538089	0
49989.127843465685	49996.61911019781	0
49982.65034680979	49999.834836403585	0
49996.56500742211	49994.747294359564	0
49985.379552577164	50000.53127187064	0
50017.09675845898	49993.71089669888	0
50021.41356700267	50010.70370059395	0
49982.40342955259	49994.328994020594	0
50016.4869019828	49980.40359262994	0
50023.71775476843	50012.20330780786	0
50005.64968115003	49995.160253301765	0
49973.871359122015	49999.93485576274	0
49991.04769969644	50018.64712142673	0
49999.68945811258	49989.69377801033	0
50024.16967004485	49998.373773470084	0
50002.22080701014	49996.583511445446	0
49981.3376436746	49994.9974062802	0
49984.137410919924	50006.137292454296	0
49996.130313645284	50019.87582555533	0
49984.51107861298	49990.24442534623	0
50006.568329781825	49987.41605597233	0
50001.265128160514	50015.41691763768	0
49994.71701353506	50015.249262662495	0
49984.049094679925	50002.930402503676	0
50007.33751108774	49981.8758819164	0
49990.53033617756	50001.14600459991	0
50016.78128835845	49973.40706114249	0
49993.95433979805	49991.08775145235	0
50020.50775026029	49998.11343636441	0
50000.36685129092	49992.305125517465	0
50025.412902998294	49985.28219532157	0
50011.811277040055	50005.8423952594	0
50005.650122642444	50018.556061829826	0
50000.10513937223	50004.37368352619	0
49997.312147224504	49999.09697793524	0
50007.98935284791	49996.53957427053	0
50002.08677570072	50010.85949233453	0
49986.699023909634	49994.97925279905	0
49985.61698965447	49991.72042149556	0
49982.103822344194	50003.015963724676	0
50017.46227211739	50006.10305446117	0
49995.381477958945	50002.40666228191	0
50011.97582092875	49999.282779231835	0
50008.063404920314	50009.83952207464	0
50013.46450656	49984.93900585626	0
49991.29771770397	50013.528169385616	0
49990.72512365944	50014.788818904555	0
49988.34248722313	50003.84700004693	0
49978.86050890926	50004.459502539525	0
49992.91864707092	50012.72445101887	0
50001.84787568867	49990.60674350676	0
50004.63839490317	50017.67334490595	0
49985.1248169725	50007.29216522827	0
49993.17341765991	49987.23628058628	0
49993.857411968136	50017.57636704799	0
50019.0152945883	49986.98070871417	0
49998.41475540304	49991.03758824367	0
49972.09249794468	50008.2640976498	0
49993.10918587191	50001.86801828644	0
49993.00955253663	50003.3707764521	0
49984.194173076576	50018.57796040268	0
49988.37111772968	49985.660734294215	0
50001.68402032854	50019.222658424515	0
50001.185520989595	50017.05278349851	0
49989.66815837991	49993.68744920904	0
50004.177711652395	49985.70662376911	0
50018.82869206279	49999.52190675685	0
49985.443533641	49996.21552947299	0
50016.38826833475	50012.74464866587	0
50017.914900136435	49980.502944041815	0
50014.39181755627	50017.85709331672	0
50018.95202462218	49985.56744633257	0
49997.36448100937	50005.91903864351	0
50018.96796534248	50005.16627708392	0
50011.90539425546	49988.111134330444	0
49996.546614288876	49996.795399916264	0
49963.08142993959	50006.26759739082	0
50008.2356600962	50002.43606836597	0
49998.63921899667	49988.79814231758	0
50005.75242938296	50004.17089970687	0
49998.376769049384	50010.6689754653	0
50008.42442695799	49998.31820524386	0
50004.508050526805	49983.47349690265	0
49987.17050041002	49988.9025554235	0
50009.18109265108	49992.22014886556	0
50004.879056196725	49986.61034885251	0
50014.915422483675	49977.07720187199	0
49990.130907603474	50004.80258105486	0
49984.6703277626	49988.74133172314	0
50007.52672577151	50012.93686597503	0
50003.49650970437	50012.38108186982	0
49989.06725250327	50015.3378129636	0
50024.98456411381	50006.06013812308	0
49991.80368593366	49990.462414806636	0
50000.77352016364	49989.79042744623	0
49988.90719015552	50002.71719901248	0
49984.039032220186	49996.676878046324	0
50012.847622088455	49998.36249454505	0
50006.350126348494	49990.98155319997	0
49991.05034624591	50004.198767952716	0
50011.88431427771	50008.83624177822	0
49985.19374747098	50005.49928007464	0
49984.81310954273	50026.06287728749	0
50006.21977860447	50012.16129787784	0
49986.47489642977	49999.4317940804	0
49980.36605421916	50000.95789397295	0
49994.234345594574	49999.2532348494	0
49987.04825099607	50001.832824486286	0
49991.43071227722	49984.226381594905	0
50000.695373251256	50020.70674782014	0
49977.13180553174	50003.37505285267	0
49988.62903234035	50005.177123215675	0
49979.89567759436	50002.4937618266	0
50008.01262186424	49983.679359629714	0
50030.579860834	49998.08369322793	0
50003.089884360816	49981.16884909539	0
50024.37014218025	49982.08487044395	0
49983.90656666351	50026.928564756556	0
49964.314383131496	50014.1377602163	0
49993.20228802501	50009.89883245395	0
49988.35846928065	49994.74515624361	0
49974.56068759045	50004.79214296714	0
50014.41609705478	49979.75520468273	0
49991.174539429005	50006.969037631694	0
49989.155636819094	50000.54506709529	0
49982.544533415894	50024.606837722065	0
49994.92587873124	49988.20647099332	0
49991.308890379405	50009.11640038469	0
50011.281064215545	49984.921503686244	0
49989.75789397745	49987.457219427255	0
50008.221414162435	50012.20209665073	0
50013.621088465676	49978.83287026756	0
49985.19186980337	49992.980264506536	0
49992.32125134785	49989.032611767434	0
50014.674771463535	49999.908761826504	0
49997.68841019571	49983.69681048847	0
50015.382964093515	49974.88611401902	0
49974.646961190396	49999.20360856275	0
49993.622733056916	50004.394124466075	0
49996.18215660206	49990.57420118714	0
49990.531939051354	50002.542578106964	0
49995.628193938675	49992.49588250879	0
50021.47129342551	49969.80051040332	0
49963.43332412238	50009.15111641512	0
50005.631109868045	49981.978888305464	0
50016.42316313038	50001.98515059546	0
49980.96052567742	50020.686115295306	0
50014.72496783221	49986.0471516237	0
49983.5417594323	49995.75678905932	0
49993.07010199822	50029.18300593349	0
49997.88200827209	49991.896996510884	0
49982.946899317554	50009.619161594186	0
50002.15424062545	50000.4773237086	0
49991.00394052615	49996.04070296146	0
50031.56106314288	50012.96897761344	0
50026.88381878394	49996.47826587183	0
49984.03994023804	49986.15198562376	0
49987.28963664043	50020.60062188324	0
50013.90791418998	50004.26976645357	0
49983.08076631143	49991.201045514004	0
50022.11073926888	49967.124204367305	0
50010.73215520759	49996.40090077004	0
49996.054670956706	50006.56227185395	0
49995.70387124523	49986.98770630229	0
50007.941107878476	50018.039088252415	0
50002.0192275201	49982.59943772668	0
49992.05158923507	50010.26029829259	0
50027.93304776287	50005.78420573993	0
49982.89182072447	49989.6455582383	0
49998.64668225386	50018.43203433023	0
50013.62737578455	49989.94661316443	0
49993.08509566163	49988.31637596258	0
49989.81805414489	49991.931824775784	0
49997.76086401288	49987.90124568716	0
49988.69996163046	50009.713207319626	0
49985.80025773397	50018.196075051266	0
49984.54357744596	49987.1594216123	0
50006.59958761954	49972.297102456854	0
49984.82793631655	50022.262719026876	0
50009.686765035396	50012.49651623412	0
50005.67540109913	49998.77026419197	0
49998.76553220897	50009.60097154551	0
49991.720902063105	50001.874151299206	0
49995.344981691764	50003.769781086085	0
50000.779533303816	50006.55995037668	0
50003.69493811055	49982.743629087825	0
50002.270752389726	49997.78815897597	0
50027.570700147895	49993.28160735885	0
49976.52404899746	49992.70823713537	0
49998.92765844171	49982.472509075604	0
49994.93953583841	49994.87526102259	0
50009.450371016355	49984.56460257237	0
49988.154083484755	49999.52040214659	0
49999.394387052766	50014.98009375397	0
49978.547517703526	50000.09883902086	0
49977.2653315401	50000.844206454574	0
49998.90667228046	50008.20905964552	0
49991.6637407009	49985.60237193076	0
49996.812852085255	49991.85268425626	0
50010.361860965386	50000.785222744336	0
50015.982394048064	50025.712936463955	0
49980.52196003663	49992.07084033371	0
50031.62064003572	50018.88854821377	0
50008.9961750777	49996.41672377975	0
49987.61931332246	50006.2850009189	0
49976.108964526924	49990.178279804175	0
50023.926871643285	49997.28176746767	0
50019.938527361184	49994.309713364564	0
50000.35731265099	50002.84047830652	0
49993.60333916049	50007.42141270693	0
50023.25337906322	49995.00581889214	0
50002.075911878404	50005.261111667336	0
49991.96428640682	50014.48773082656	0
49985.479854508725	50004.39257273865	0
49980.523275281885	50010.645308643936	0
50001.43088150619	49983.63567861773	0
50010.12290986445	50002.12243553688	0
49967.36856159413	50003.35500522987	0
50002.53163693798	49987.2817417695	0
49958.51475070698	50007.728524315105	0
50011.38108761024	50001.03297300693	0
49981.69861163078	49992.37124347021	0
49989.76191395739	49999.01550114256	0
50010.464523219016	49992.24245972176	0
50026.519101309525	50000.02798517489	0
50012.28382736543	49984.83474359573	0
49989.42265260656	49983.96844532203	0
49984.23840069896	49997.66761618687	0
49985.550927108794	49986.82666453693	0
50021.497478391924	49994.63200883348	0
50019.51522702777	50003.991941070715	0
49997.68469127628	49986.69892490847	0
50017.52555436652	50007.437281765255	0
49996.923835170724	50009.65263753655	0
49980.798506964515	49985.652067432005	0
50017.90091994998	49982.2521155558	0
49990.37161102477	50017.07697390062	0
49988.90511406528	49992.75445658593	0
50017.32112340442	49965.353068070195	0
49991.01257760791	50023.468584741226	0
50025.8875906799	49994.35984820899	0
49986.1918187451	50023.68497230164	0
50013.15743500942	49983.78458207533	0
49992.8456436454	49993.0203413024	0
49979.75815741602	50012.571960582	0
50009.70308924862	49979.83589096704	0
49985.30046070793	50021.08763342582	0
49978.359205601315	50034.878715319064	0
49990.92884580327	50011.163169812375	0
50007.772940196795	50007.064996400484	0
49985.22103137368	50016.08668389368	0
50009.59707490614	49993.95697076497	0
50017.70003800679	50001.97785272779	0
49983.797748258876	50023.64017913821	0
49990.26735697697	50010.258346329596	0
49987.64568629228	49992.33821425586	0
49988.52793226814	49987.91776019862	0
49991.20423086804	50029.989168432476	0
50026.25973034724	50010.5650833099	0
49982.16330270223	49998.10186605435	0
50007.13541309917	50007.95622569247	0
49983.95748989525	50010.98829389653	0
49962.45221143677	50007.2760570099	0
50012.1000044754	49996.95407723872	0
50021.052185858316	49972.64330460891	0
49984.3085518675	50009.58683887556	0
49993.510659247964	49989.892241724825	0
50011.752156646566	50004.78944145074	0
49983.52563494623	50001.75016082405	0
49978.460538100626	49997.75242771528	0
50014.52143088854	49988.22950508876	0
50018.24137458081	49990.739344225905	0
49972.37989154419	50007.14160963748	0
50006.63472878829	49999.431527854525	0
50016.01207628755	50007.56525634756	0
49992.159033924385	49975.903792794095	0
50016.99256930141	49996.1277298885	0
50004.48312201096	50016.53523623439	0
50003.73362658861	50014.7511990841	0
49974.63211839188	49979.516263068035	0
50001.48585664339	49987.945459319424	0
50021.840174437224	49996.55115787979	0
49994.03666699587	50020.72279787452	0
50020.94362840362	50003.47457288229	0
49998.62700416022	50014.24645452575	0
49995.17512210399	50016.79463493951	0
50005.23037043188	50011.73729598273	0
49971.37117085837	49989.47221639413	0
49981.521518297865	49999.23994426472	0
49965.42437354049	50013.05953711824	0
50008.834474853866	50007.65616359565	0
50000.22266364497	49982.341419794524	0
50021.85104569774	50002.35034673412	0
49981.560701735485	49996.23068757506	0
50012.74701363594	49985.80192002436	0
49971.80503375848	49991.85551823733	0
50011.263172707324	50007.67989684717	0
49997.842192490825	49995.525909340686	0
49994.00690011958	50013.24210864979	0
49986.9534427898	50008.40761073288	0
49983.36103802528	50033.88309737791	0
50021.35608252024	49989.69815647043	0
49988.97845850354	49998.21097134659	0
49994.642367226574	49977.56378857998	0
50003.55488727248	50010.91109031009	0
49974.81667358894	50002.99823491594	0
50012.0645759029	50012.10464978939	0
49987.68602979314	50010.93503302086	0
50007.17280957686	49992.3085541642	0
49981.705499678246	50015.11060490018	0
49996.69556881796	50014.109138468055	0
49998.64670998637	49980.67626758387	0
50019.10045114579	49976.023584512244	0
50017.45835616199	49985.36377514416	0
49970.33294685764	50009.780079539814	0
49982.3735722141	50017.46739492288	0
50006.68958436496	49994.526210000105	0
50018.734070250706	49989.80705437178	0
50002.46857216815	49986.06925098604	0
50022.675958277854	49992.05708802764	0
50022.926585169895	50001.64972110677	0
49983.52862677752	50014.963717433006	0
49998.90581301964	49994.84596139951	0
50005.79092528655	50014.775009063815	0
50000.22661360575	49988.81757789523	0
49980.74425647727	49996.82260257941	0
49971.55135378028	49993.170189732235	0
49964.134354578964	50010.02551413979	0
50012.74411197212	50007.99878332312	0
49990.74377587022	49973.90298912179	0
49985.28964060534	50013.18698399553	0
50002.94614847365	50024.81554806511	0
50018.25121765347	50010.052068038465	0
49989.67279102292	50031.185116729364	0
50024.78778113604	50000.02968615381	0
49957.10144021539	50006.30757505217	0
50004.91798427541	50013.10522473025	0
49997.73721727142	50000.206776466686	0
49987.073785197594	49981.08982656079	0
49968.0433233723	50010.0828608519	0
50012.324460548836	49995.737823114214	0
49973.49292689296	50018.279391364136	0
49987.24555378543	50029.79294837929	0
49998.130607358624	49976.53703077404	0
50007.75675174732	49991.20943177642	0
49995.458395374444	49999.14344184725	0
50010.742096311136	49993.331644497855	0
49985.84573346792	49985.809309381766	0
50000.266877230206	50025.833258622944	0
50015.02347028834	50012.069686554314	0
49999.98576549963	50017.1888278349	0
49994.20623659825	50009.09252126425	0
50002.60633630994	50028.573161161155	0
49983.685760399516	49994.434229655286	0
49997.98413692526	49973.09937067709	0
50010.56374303187	50009.418935307316	0
50010.08479905599	50015.411645682536	0
49981.765431604974	50026.49109198164	0
50008.58410835759	49981.64823307443	0
49984.49931009959	50029.64027167754	0
50007.61917516849	50005.81807298415	0
49954.76580966707	50007.702943843884	0
49998.27241309566	49978.57915551045	0
50022.54566981191	49987.258173264716	0
50005.091519311456	50006.0974021464	0
50033.204334621514	50008.87278491397	0
49975.961106071736	50033.7681879828	0
50008.89909742184	50018.638205887495	0
50013.46930471949	49988.41976209015	0
50015.209385585105	50013.91423486294	0
50022.0337844933	49980.9584175392	0
49989.67638337026	50018.303126039296	0
50025.83946226305	49991.62136154643	0
50020.63370337653	50014.81552965945	0
50007.67840103903	49995.493720252845	0
49968.685987238656	50012.365807529546	0
50010.842442392815	49988.60160661161	0
49997.47090266504	49980.29339993033	0
50013.90720800213	50069.37458811402	36
50052.28564042293	50054.4560053725	36
49994.51818369965	50109.86314917364	36
50021.73115919132	50135.11845218497	36
50083.753356988025	50030.16730012136	36
50112.2260943012	50000.47289431355	36
49977.580081312066	50076.66256422996	36
50051.18411767975	50103.32980984612	36
49971.2685451385	50143.75363859712	36
50153.38575875454	49987.63548020311	36
49943.149460862514	50046.49104387269	36
50106.29699650026	49959.26175918258	36
49954.413863827365	50106.99528584675	36
49932.7650317973	50153.581162070164	36
50059.81275943232	50144.09789210958	36
50074.76317171958	49991.98927053434	36
50084.71809469586	50086.6237018441	36
49922.86286081561	50082.57851514191	36
49943.62799700612	50194.08302247424	36
49987.343004698036	50186.99269876431	36
50039.50804678364	50007.75375095287	36
49895.115426054814	50140.028594762065	36
50127.52288876811	50092.54710115247	36
50034.4833333566	50172.166213298275	36
50054.26978721409	49954.61680541908	36
50095.04376009395	49917.02977953948	36
50099.135262075164	50163.69407766853	36
49885.136555900994	50087.6175819387	36
50008.60748690712	49984.196204547516	36
50124.85806166706	50048.352969652864	36
49967.39115785322	50016.36864732591	36
50008.804465444315	49939.20037336044	36
50082.413104838604	50205.32850720559	36
50017.25818544219	50212.02882882181	36
49848.94125674266	50066.28258926778	36
50145.807327985836	49950.094652390544	36
50011.66942661992	49897.381909772244	36
49950.998357739416	50235.32714683754	36
49914.76960593614	50250.69504390339	36
49842.06755622834	50108.80751776658	36
49875.63042438871	50244.79419693933	36
49873.73982883303	50029.657679168195	36
49974.31493364053	49885.254579161585	36
50043.74197470599	49868.102260954714	36
50050.58703646647	50231.77498260253	36
50137.3470878795	50163.42847659907	36
50039.95251525803	49828.91605796234	36
49842.844034332935	50214.22442357164	36
49802.234310806	50209.73549591298	36
49929.36705928626	49893.711151772135	36
49799.97754053435	50164.40517734469	36
50001.3087351578	49859.905737103276	36
49977.08581637404	49830.11235049018	36
50164.298901064	50194.309036124236	36
49848.78964428015	50281.04571608492	36
49898.36033755647	49869.31502398812	36
49942.74605842244	49847.31035841007	36
49987.967452227385	49789.75772015018	36
50127.458920323385	50208.846035732786	36
49809.55479466571	50294.23357326793	36
49931.43979934113	49934.70122206517	36
49910.43922056788	49824.42647180688	36
49887.26419649908	50303.17255803431	36
49897.99665543062	49914.16580371719	36
49947.05125825197	50275.253006860716	36
50168.02004805421	50130.44030215148	36
49913.15263876661	50333.149013724666	36
49903.468439799624	50374.637280005176	36
49773.1507792139	50129.532519487264	36
49879.63561919216	50405.4532201081	36
49848.796433465955	50000.03117742394	36
50162.96136004952	49909.60409363573	36
50200.981960335856	50219.12751991972	36
50163.230474064134	50066.73983807995	36
50189.89256256152	49969.55346922687	36
49920.78846715402	50411.45636866891	36
50170.07580804352	50028.23064521843	36
50193.63504702975	50095.142622412575	36
49832.45090476712	50146.50521132295	36
50212.670611013535	50005.951295498606	36
50117.5830436633	50131.5928705916	36
49805.02606279629	50256.89611569916	36
50060.89996910175	49793.95458853161	36
49872.63289922825	50344.668376193156	36
50062.25434097129	50274.812397739624	36
49818.58840169086	49966.88644020803	36
49840.170499364474	50317.72057363486	36
49809.505987134704	50086.85486587366	36
50224.62422616062	50118.28123487308	36
49784.808572876645	49983.28027615156	36
50105.760002024756	49796.15478634309	36
49889.655690664295	50445.68914469891	36
49807.58376859408	50042.83580126536	36
49761.79909026517	50247.130254639575	36
50212.92084816027	50158.08475296116	36
50082.158695593535	49875.51380174711	36
49731.404632884245	50117.09070995489	36
50223.063646144954	50256.22194535575	36
50251.806101565104	50013.58306914803	36
49909.52137834909	50485.763494553314	36
50214.73803699722	49937.77734566087	36
49821.88851480199	50355.81795548249	36
49905.44595591685	50528.098523110966	36
49992.06055248573	50239.192958693886	36
50186.105101576104	50261.09846309339	36
49761.17648343012	50168.87023221671	36
49956.97146884605	50383.073505555614	36
49771.479353615316	50091.42704597494	36
50269.487420070225	50118.84669920703	36
49901.41478758634	50206.827307201354	36
50141.65824630211	50263.996649045715	36
49866.34388333923	50477.6560941226	36
49955.403185198156	49970.39683355472	36
50088.83202106312	50246.42047978396	36
49875.31656037961	49945.89242975852	36
50201.0992826515	50058.35953909603	36
49988.82881031263	50357.181458859915	36
50105.39033838737	49833.313730405556	36
49959.90741592606	50423.46752383821	36
49726.739875119005	50217.63584126927	36
49963.93552604425	50460.56104807146	36
50083.0346300179	49760.893467176116	36
50251.58535838135	50176.15591929611	36
49781.99152983771	50352.31418631265	36
49923.25592252647	49789.34290278614	36
49765.61087470033	50023.58988168208	36
49883.509911873865	49786.79736148414	36
50246.044812139335	49909.267107699176	36
49929.11951608236	50000.25892473278	36
49999.79568001264	50431.468265557356	36
49729.552044982134	50014.65397511256	36
50261.847991782684	50078.21257410539	36
49727.021016926294	50077.94507267585	36
50015.144710741624	49761.36171079511	36
50003.16001807127	50029.259050497116	36
50144.12618486227	49790.343971456394	36
50014.97704849015	50325.614527141806	36
49992.750915641525	50281.17755099129	36
50161.63681583783	50295.21724600655	36
50292.12895816226	50196.85030522005	36
50282.98129457221	49918.69426056751	36
50052.96620410893	49736.62839727125	36
49827.76830064293	50473.17634916582	36
50307.68719877401	50136.75059374849	36
50155.06699870304	49746.550050533966	36
49827.61396026969	49924.22367334756	36
49931.4678958089	49748.8132648662	36
50319.447582665496	50101.483078244135	36
50185.12314952883	49800.50770338952	36
49705.1331124321	49976.03311891985	36
49684.6814036487	50063.98439730775	36
50343.18429909942	50162.92344763449	36
49763.35816067622	50291.73064363295	36
50197.92042465453	49756.58441121831	36
49715.180652008	49932.82904965962	36
50299.29008498258	50055.55025415926	36
49717.3695588701	49892.425940094865	36
49726.309800786716	50263.5722272885	36
49681.0998371145	50216.41403307415	36
50361.097551711464	50085.45126268901	36
49692.10500657414	50134.003795916105	36
49863.35153192844	50537.91680901597	36
49833.90912687769	50512.28562556046	36
50130.31256335303	49890.80547770248	36
49682.62474510618	49914.43293327744	36
50197.38374744693	50311.53099463271	36
49835.655790631514	50394.26242973177	36
49684.21055525241	50275.929040392126	36
49664.0992985785	49968.47775741307	36
50237.85966415748	49766.4960175363	36
50074.663815092004	49696.99189172867	36
49744.159232783444	50353.22365219149	36
49840.09416883036	50432.37020196386	36
50243.8626949379	49971.99202717431	36
49644.92639044925	49920.45473743092	36
49941.83096227237	50520.04620059322	36
49710.491169154426	50376.422765547926	36
49651.05490608602	50086.15007235337	36
50067.336371249585	49657.03026307639	36
50111.386325738116	49655.86140866972	36
49660.56198345975	50030.490042828	36
50241.495821071796	50291.64499509729	36
49975.253810886665	49923.30491720338	36
49664.126463994246	50313.48685106207	36
50205.68680283459	50354.71850662577	36
50199.00825306604	50393.45773228696	36
49695.21119153041	49853.33551572206	36
50117.5512868711	49740.01132712655	36
49848.282467607845	49890.1699300564	36
50220.31710146918	49880.44191243376	36
50023.73245274801	50384.31204746686	36
49784.48323801311	49943.04288012746	36
49623.69522023958	50026.351293636064	36
49951.12505499954	50326.41460496668	36
49755.71382689501	49913.20810020418	36
49655.63070832166	50184.740287890505	36
49968.50610754791	49742.43466888356	36
50405.04190240918	50097.908484969965	36
50070.66257249686	49613.93032918269	36
50435.524636829716	50128.390543388596	36
50281.791066624144	49759.57379008083	36
50154.29392411484	49646.6763367147	36
50325.77687037161	50220.929603196906	36
50059.72028754277	50320.460950520595	36
50361.24494784255	50239.65661470664	36
50141.17286722965	49685.726800922646	36
50032.312755680236	49701.49508435747	36
50179.14332600439	49871.4232625809	36
49823.230881490774	49854.99018159691	36
50391.552190425755	50218.190863823795	36
49614.061181423705	50097.096218183804	36
50034.94259121846	50452.44727525229	36
49611.633876534586	50137.76307482993	36
50098.18471368171	49578.88143468712	36
49600.313505265905	50059.57796436263	36
49574.07128002098	50134.77395765347	36
49896.297945567865	50572.191955337614	36
50301.9290464188	49720.62720249461	36
49912.883489121035	49711.93601284773	36
49707.80238415938	50171.9401419433	36
50180.45010642703	49717.66565002996	36
49785.43963651355	49831.22736978839	36
49785.6962986818	49868.90409459526	36
50419.81531185263	50185.88480490424	36
50430.57912892754	50228.91196250353	36
50189.43672373014	49678.332215249866	36
50462.27115152545	50196.952300541976	36
50006.770957330424	50479.58576187909	36
49795.42923987075	50406.96621971114	36
50161.06949953874	50376.59051250344	36
49701.38244348706	50418.22262619355	36
49534.133649124924	50135.047494314014	36
50053.11207445747	50493.74370850948	36
49664.814652936286	49832.05678156728	36
49619.25687732323	50198.19659850013	36
50395.219535725635	50060.734493297256	36
49626.42435084369	49830.140391728586	36
49656.32073871615	50419.28881098773	36
50220.990642357654	49723.298896948916	36
50247.35943033952	49847.40635144318	36
49940.372569545	50573.566868828886	36
49871.69753077734	50175.869376818955	36
49611.04514197294	49898.00622205831	36
49570.8899858069	49919.253835058815	36
49572.20202431034	49880.84269754294	36
50058.23622896118	49904.85626910714	36
50142.22663559037	50410.84993287359	36
49591.22220207131	50001.35406544185	36
50029.577863154715	49654.78217848422	36
49809.81651802826	49801.89583618103	36
50199.889549895364	49637.320174345514	36
49528.41693635249	49871.43543662406	36
49552.136515668164	50000.96944036592	36
49885.90252036229	49737.58001199483	36
50069.706643027464	50362.27095742221	36
50069.649319153585	50431.847887893455	36
50467.18562373565	50242.37019012921	36
50228.15744465457	49681.9705944266	36
50065.56646084767	49559.964593806755	36
49790.76288110227	50463.9721243915	36
50157.030114953726	50333.107717895924	36
49496.55516646422	50155.3812879418	36
50131.74384340411	49602.595093374424	36
49856.39076072569	49707.887498426404	36
50430.88625798285	50039.502729221655	36
49528.509180109424	49963.94833329856	36
49744.96408938221	49965.64862625857	36
49744.838687251846	49809.84260767446	36
50032.39236159721	49592.51533852562	36
50056.70329907074	49522.18638006024	36
50232.479444600875	49609.30820836584	36
49908.46302302721	49670.501417933905	36
49656.936879049834	50356.144218263216	36
50261.05185786961	49720.34168901476	36
49616.33525498275	50400.43989406933	36
50023.44095220309	49501.77512951064	36
49952.88758461311	49705.181802698346	36
49734.73919806359	49853.94938109745	36
49572.828054232545	50178.595514716726	36
49712.334224126505	49788.21600444283	36
49843.20272655422	50573.269003570516	36
49687.32105237977	50453.07089798756	36
49616.804537228316	49951.36298850646	36
49863.35130797668	49855.956443513445	36
50289.38437304402	50244.811788356856	36
50367.42207225365	50125.41639787286	36
49656.17288967981	50473.76682867272	36
50008.61828023938	50523.404765018735	36
49616.86151811466	50238.94991788007	36
49639.57965532718	49872.320689454034	36
49851.28553973401	50611.650931512166	36
50133.774985368116	49561.70256877344	36
50395.084678307896	50261.00950229173	36
49995.563995890065	49715.39575307889	36
49541.633922872854	50036.72849199226	36
49530.877348094604	50179.92831977519	36
50334.59367570843	50268.13098459359	36
49987.182610459575	49484.99116507471	36
50271.18399730302	49802.68176524302	36
50096.29758753296	50330.21716447129	36
49485.24258017663	49870.33434979885	36
50175.549648285916	49606.68171976929	36
49953.74868954846	49666.84087985957	36
49848.11932166377	49806.95376734658	36
49485.72509211942	49953.54581292774	36
49837.345603516245	49675.14755704073	36
50085.863594479255	50520.96711213324	36
49992.02061619256	49581.206122519914	36
49880.24743899559	49645.890182646624	36
49805.55859771936	50584.462563372814	36
49973.42520631333	49444.74431165406	36
50472.48975458372	50157.43198915629	36
49976.07382461033	50549.20338964876	36
49507.442731994655	49902.761699009454	36
49775.71793172599	50612.51695803499	36
49755.33641144364	50411.38745462597	36
49687.24872202246	50495.33343102196	36
49622.21133584828	50443.27757038457	36
49821.01897650745	49728.04178582997	36
50266.51146685879	49586.692959993205	36
50314.03509172906	49678.465147285315	36
49786.96696097176	50503.173016004395	36
49748.076825238946	50487.402251113796	36
49805.46558502984	49644.173857654154	36
49851.18018764319	49755.17613260759	36
50510.14801667354	50248.65485639804	36
49559.17435569322	50093.01838649556	36
49566.14851135584	49956.26529742225	36
49803.13127116613	49598.934971413306	36
50290.45373429212	50004.58816755208	36
49496.41827329502	49993.172668792875	36
50231.875690018285	49811.87345458459	36
49458.31476842095	50004.651701288196	36
49593.94629732623	50475.796941833774	36
50205.9513468811	49572.24557548807	36
50023.173871320854	49539.07098368262	36
50101.63648361378	50408.09918221348	36
50117.04176848427	50443.50006490002	36
49832.922837719154	49572.25620986029	36
49650.56101032622	50127.716190298386	36
50268.848408208774	49878.02860181178	36
49890.394516862965	50609.54106389947	36
50175.33360569675	50429.5791853107	36
49976.74084174943	50594.49369130067	36
50017.360293472404	49455.5354088981	36
50148.843092506446	50464.523324337715	36
49796.376682220805	49692.63453218345	36
50227.75662197087	49532.702524808235	36
49498.00213339663	50036.89602813529	36
50056.83758596314	49449.14552948875	36
50111.16095324708	50482.19183500386	36
49712.01613868743	50533.227964622565	36
49561.20853355312	50219.750201205105	36
50553.22491879412	50241.13223572756	36
49467.63977011865	49905.44314047108	36
49431.44219385409	49968.34600690014	36
49764.708704581375	49630.70374816021	36
49983.14059863781	49537.6922278622	36
49974.276933732865	50499.83223391845	36
49407.37917684468	49936.466177863054	36
49479.71733516298	50118.50072591516	36
49993.75096853921	49645.26956478206	36
49782.40635412739	49776.519700677985	36
50099.06878811211	49506.493548316015	36
49829.831189697965	50650.95448633459	36
49939.833915159456	50614.39532649116	36
49766.79693442166	50536.8443158249	36
49988.01838777423	50637.804414445076	36
49852.12764898961	49533.54999436918	36
49627.11185420584	49788.393699774344	36
49945.362009698074	49541.82062441724	36
50325.39820690957	50017.15799286276	36
49549.98573236252	50257.754369456794	36
50248.14381567394	50329.57456809876	36
50368.97622152784	50032.129257818546	36
49585.637973009565	50511.88901958512	36
50308.97180568433	49950.80838472305	36
49502.0072540571	50203.63767751048	36
49645.018556394454	50265.53943765923	36
49994.14670191283	49409.155725942655	36
50035.04801077764	49397.168041258854	36
49880.56392716403	50649.45424868881	36
49859.40544808374	49598.59681060296	36
49930.824399194695	50656.30267540015	36
49577.37304217269	50409.1376082666	36
49719.529154949516	50576.34182453609	36
50276.77197917902	49678.936432127695	36
50297.43411286586	50284.889070748875	36
50108.44581661176	50555.62664607405	36
49493.810289298046	50077.03768203013	36
50056.7688814539	50556.11122025868	36
49584.51926869021	49843.96876001227	36
49732.00781895306	50440.757261781895	36
50012.4635987776	50572.146050795665	36
50349.19490962198	50311.416206627335	36
49807.08593435637	50546.95259879514	36
50238.5290184826	50412.9802435884	36
50211.127944020795	50444.27575942668	36
49669.55225015617	49790.76099197952	36
50517.70457781604	50290.83100193617	36
49742.263580514955	50641.18577684696	36
50309.04776420736	49816.446147785195	36
49714.9133315731	50614.2667862336	36
49737.67387547463	49760.273501273245	36
49990.798619026195	50675.90545799501	36
49901.834360638706	49539.425696248676	36
49604.37949701851	49749.84485738164	36
49897.434805790836	50685.63958462567	36
50053.17283409671	49362.42687974365	36
49718.92747438194	50675.632381342286	36
50091.983472913504	49465.0235240174	36
49715.4740044696	50305.357868416904	36
50249.23577839483	49645.086545034384	36
50337.07982216668	49708.95719354281	36
50593.42828435194	50258.66882895883	36
49779.26973669539	50657.691290912575	36
50531.34677101328	50331.52820227914	36
50313.41101046753	49895.1841412708	36
50388.339841236	49993.69396958908	36
49755.900330833254	49677.78966634537	36
50402.841008584925	50151.02687144432	36
50406.36429108018	50299.2275274871	36
49692.24826078621	50645.3724189905	36
49395.58471950581	49991.17324114047	36
50374.6414639065	49689.343747347935	36
49677.48413263401	50589.72659896728	36
50471.429648765974	50022.91767487501	36
49578.25110160023	49713.87901950405	36
49891.996356406824	49496.1013431702	36
49416.27091893919	50021.9205626094	36
49372.10079296619	49907.35596880961	36
49754.48886716762	50698.868422745974	36
50333.31056680057	49860.28501794294	36
50474.5339780706	50108.53219029722	36
49530.5537211136	49829.701778585615	36
50387.89326053326	50332.61515615919	36
50614.12314071069	50295.102588218644	36
49955.702434922154	49411.256038607164	36
50337.80838392572	49746.735075007804	36
49817.1266261091	49507.028330609646	36
50491.176993844194	50318.72782677306	36
49781.199121431324	49732.53946705564	36
49769.471982874464	49568.05856331841	36
50366.322212915395	49884.69434956813	36
49931.70705996596	49576.67238722759	36
49919.48081977092	49624.58250542824	36
49401.36807584086	49875.78596388272	36
50063.991755660536	49323.78995947229	36
50454.19931098819	50324.64826048594	36
50358.466714022674	50365.89157168669	36
49455.50426816943	50164.426554054655	36
49375.10584849456	50039.15476670815	36
50616.74083129428	50336.83567350955	36
50486.31219520108	50058.324982792496	36
49578.6061563174	50287.09587384785	36
49716.949617500744	49693.76069520992	36
49963.27942869497	49622.338060566166	36
50375.77482907495	49927.896271329555	36
49717.282514382016	49649.806232535506	36
50098.070184101256	49344.49519552738	36
50189.281214257026	49536.719054908725	36
50382.78914383484	49734.05105228003	36
49788.332022510636	49533.289041368254	36
50563.96804688988	50307.830157146425	36
50115.50900001144	50599.8595030487	36
50139.8733489798	49853.509995701956	36
49551.14889137957	50494.959466615066	36
49583.4388152141	49673.176190394945	36
49543.29355359701	50390.365651828266	36
49681.75686201767	50691.03635534268	36
50174.476296842775	50496.141060352995	36
49522.31037893433	50349.989351642194	36
49555.40724170172	50448.646498441674	36
50031.69622076512	49303.36336064328	36
50583.01878079703	50206.52326254085	36
50100.2149354096	50284.64100032715	36
49354.13098707563	50000.92202979582	36
50033.78742753779	50608.84104574217	36
49408.897997310516	49832.45253537353	36
49325.38623503291	50030.834350872916	36
49540.56881864198	50317.61906800403	36
49298.01578591342	50063.71232580047	36
49469.7332402757	49834.27531055411	36
50126.60529811432	49314.92436313175	36
50549.892280894004	50366.790987385066	36
49452.685535243596	50207.66989202484	36
50117.951104623215	50373.54620896402	36
50656.89647055629	50350.98942932543	36
49676.36411743908	50550.95085810385	36
49653.88155923859	50516.66193129326	36
49732.93144858794	49595.28609926916	36
49890.16503616132	49993.62119575026	36
49760.01615925046	50576.368169916255	36
50463.38703842434	50288.33501755846	36
50691.95435837516	50377.928353093674	36
49687.68041951701	49752.017118678436	36
50254.63639225819	50230.52423979059	36
50184.44448968553	49499.563375042075	36
49300.50616465421	50109.446049474376	36
49470.04068874156	50241.62803894407	36
