# Supplementary material for: Abundant Topological Outliers in Social Media Data and Their Effect on Spatial Analysis
Source: PLoS One. 2016 Sep 9;11(9):e0162360. doi: 10.1371/journal.pone.0162360 (PMC5017681; doi:10.1371/journal.pone.0162360)
Supplement: S6 Dataset — See the respective attached file. (ZIP) [file pone.0162360.s006.zip › S6_overlap_swl/clust_38_47.csv]

50000.0	50000.0	0
50001.1199382742	50005.597232803535	0
50010.474073703306	50004.538835650805	0
49992.59330351276	50005.30010366702	0
49998.97978393994	50002.81568248988	0
49995.94433854478	50000.283501054924	0
49992.110046690934	49994.960676135706	0
50001.69172750674	49994.57444040063	0
50004.089583240035	50002.88217446919	0
49995.22015105517	50008.609882115925	0
50002.55073404207	49993.56360799795	0
49986.072168127575	49997.04184594443	0
50003.188169777386	50009.9058963167	0
50012.27525783438	49992.819765352564	0
50012.262513774476	49989.354148040744	0
49998.02118867848	50008.80627001903	0
49993.557594313854	50006.23561640466	0
49997.38944128892	50001.35532493175	0
49993.74842547102	50014.75506549149	0
49998.23968503435	50005.27065217079	0
50003.22125142318	50000.026961999516	0
50002.66845612155	50016.014489106456	0
49996.2912684585	50003.40999236742	0
49993.86713806728	50000.48736039716	0
50002.18471612465	50002.01162544507	0
49992.171524388265	50006.56961401369	0
50009.77186363497	49998.33913800016	0
49990.12856972812	50008.3087286591	0
49992.75834275438	49999.61132553548	0
50000.612712480484	49996.66863853376	0
49996.93869881451	50007.42426954709	0
49990.9573124268	49998.74455680348	0
49995.12813021465	50012.34964490406	0
49987.132816399535	50000.77841298042	0
49995.04622939411	50001.254507425205	0
49996.3518189633	49998.69148218202	0
49994.72286757851	50006.43666481398	0
50004.991603808936	50007.81247139701	0
49998.28891676479	49997.763041664824	0
50002.11006087792	50008.18226655358	0
49997.144179930016	49989.940910198144	0
49990.216027359624	50003.557911732714	0
50004.8382996796	49999.67581012021	0
50009.729321556355	49988.228197133496	0
50000.199954210955	50007.84356371471	0
49984.868450241316	50001.72764928467	0
50005.25378396498	49991.44544110929	0
50012.19437814406	50000.390381149926	0
49988.04893344996	49995.904611826896	0
50000.97171294396	50001.87618615546	0
50003.16859701153	50001.34186794273	0
49996.8205400242	50002.39747857786	0
50016.35653848915	49987.25542234889	0
50006.096174901984	50010.23095889712	0
49993.33550236973	49997.9139297533	0
50011.19002934476	50002.36431250059	0
49998.45984931102	50006.65695684455	0
50019.87468519033	49983.95720550682	0
50006.448840401084	49997.32346873195	0
50003.483634122094	50006.1099987375	0
50000.35234659256	50010.71421082459	0
50020.92058148781	49993.51767071989	0
50008.47578298118	49985.24545972329	0
50012.97116378821	49991.6961769247	0
49993.74796506671	49992.427417029416	0
49991.82516773376	49992.694590956104	0
50010.8124938929	49998.028114249224	0
49987.955751149355	49997.770027754355	0
49991.724628069634	50000.06228921305	0
49995.80643166333	50013.468969971	0
49993.380375235734	50016.55980591119	0
49991.201634813246	50005.408821551166	0
50004.525946402624	49989.78947725459	0
50007.720378466904	50000.492135651875	0
49992.7685793167	50011.0280228053	0
49987.159758849266	49996.84261681274	0
50014.02574978567	49996.18798372425	0
49984.32643570934	50004.57184983245	0
50019.639648138225	49988.9067237791	0
49989.4997473447	50007.36039035869	0
50013.91997383251	50009.37214947754	0
50004.58622819102	49995.15801530333	0
50005.85271576996	49989.50522008991	0
50015.47921159886	50003.75857515637	0
49996.39937650525	49993.39036016212	0
50001.0647897504	50004.010292953724	0
49986.027487069885	50006.27634010284	0
49987.260876982415	49991.042278530156	0
49999.78395213294	50006.223143715055	0
50005.5951472911	50002.242531785334	0
49994.95863623795	49990.98932230843	0
49995.970214808425	50011.21575680999	0
49998.74724789229	50000.301414385256	0
49995.76262299148	50005.347803119126	0
49985.78393825049	50003.32292956534	0
50007.42877995727	50004.03245223129	0
49992.96622310832	50014.11763760789	0
49994.55499953395	50010.948281901576	0
49983.915535437955	49992.4110437863	0
50008.8660950074	49978.749708719544	0
50013.7990956949	50003.00902758653	0
50008.5066603574	49980.605440097264	0
49999.61536353447	50001.38011543159	0
49999.92720012225	49999.00146537139	0
49984.44548889699	49998.69683486348	0
50002.482884739184	50003.040579738794	0
50016.024045681486	49994.94398923562	0
50003.36648616504	50004.322037109174	0
49988.738161772046	50017.689027507506	0
50003.539439997585	50008.933367662175	0
49994.49256234436	50019.33132076997	0
50005.85319903553	50016.693436037065	0
50002.48134869301	50006.34512799061	0
49993.523880528526	49996.86229670025	0
49988.034997579	50012.957727244124	0
50020.71389257763	49981.778924319464	0
49995.38804044498	49997.158702901135	0
50013.95022191785	49997.89115681875	0
49984.13772326518	49991.42872524563	0
50003.58552550782	50019.3121430576	0
49989.91037830248	49997.47012205967	0
50012.09890688885	50009.91283746573	0
49998.36748406831	49993.20199538089	0
49989.127843465685	49996.61911019781	0
49982.65034680979	49999.834836403585	0
49996.56500742211	49994.747294359564	0
49985.379552577164	50000.53127187064	0
50017.09675845898	49993.71089669888	0
50021.41356700267	50010.70370059395	0
49982.40342955259	49994.328994020594	0
50016.4869019828	49980.40359262994	0
50023.71775476843	50012.20330780786	0
50005.64968115003	49995.160253301765	0
49973.871359122015	49999.93485576274	0
49991.04769969644	50018.64712142673	0
49999.68945811258	49989.69377801033	0
50024.16967004485	49998.373773470084	0
50002.22080701014	49996.583511445446	0
49981.3376436746	49994.9974062802	0
49984.137410919924	50006.137292454296	0
49996.130313645284	50019.87582555533	0
49984.51107861298	49990.24442534623	0
50006.568329781825	49987.41605597233	0
50001.265128160514	50015.41691763768	0
49994.71701353506	50015.249262662495	0
49984.049094679925	50002.930402503676	0
50007.33751108774	49981.8758819164	0
49990.53033617756	50001.14600459991	0
50016.78128835845	49973.40706114249	0
49993.95433979805	49991.08775145235	0
50020.50775026029	49998.11343636441	0
50000.36685129092	49992.305125517465	0
50025.412902998294	49985.28219532157	0
50011.811277040055	50005.8423952594	0
50005.650122642444	50018.556061829826	0
50000.10513937223	50004.37368352619	0
49997.312147224504	49999.09697793524	0
50007.98935284791	49996.53957427053	0
50002.08677570072	50010.85949233453	0
49986.699023909634	49994.97925279905	0
49985.61698965447	49991.72042149556	0
49982.103822344194	50003.015963724676	0
50017.46227211739	50006.10305446117	0
49995.381477958945	50002.40666228191	0
50011.97582092875	49999.282779231835	0
50008.063404920314	50009.83952207464	0
50013.46450656	49984.93900585626	0
49991.29771770397	50013.528169385616	0
49990.72512365944	50014.788818904555	0
49988.34248722313	50003.84700004693	0
49978.86050890926	50004.459502539525	0
49992.91864707092	50012.72445101887	0
50001.84787568867	49990.60674350676	0
50004.63839490317	50017.67334490595	0
49985.1248169725	50007.29216522827	0
49993.17341765991	49987.23628058628	0
49993.857411968136	50017.57636704799	0
50019.0152945883	49986.98070871417	0
49998.41475540304	49991.03758824367	0
49972.09249794468	50008.2640976498	0
49993.10918587191	50001.86801828644	0
49993.00955253663	50003.3707764521	0
49984.194173076576	50018.57796040268	0
49988.37111772968	49985.660734294215	0
50001.68402032854	50019.222658424515	0
50001.185520989595	50017.05278349851	0
49989.66815837991	49993.68744920904	0
50004.177711652395	49985.70662376911	0
50018.82869206279	49999.52190675685	0
49985.443533641	49996.21552947299	0
50016.38826833475	50012.74464866587	0
50017.914900136435	49980.502944041815	0
50014.39181755627	50017.85709331672	0
50018.95202462218	49985.56744633257	0
49997.36448100937	50005.91903864351	0
50018.96796534248	50005.16627708392	0
50011.90539425546	49988.111134330444	0
49996.546614288876	49996.795399916264	0
49963.08142993959	50006.26759739082	0
50008.2356600962	50002.43606836597	0
49998.63921899667	49988.79814231758	0
50005.75242938296	50004.17089970687	0
49998.376769049384	50010.6689754653	0
50008.42442695799	49998.31820524386	0
50004.508050526805	49983.47349690265	0
49987.17050041002	49988.9025554235	0
50009.18109265108	49992.22014886556	0
50004.879056196725	49986.61034885251	0
50014.915422483675	49977.07720187199	0
49990.130907603474	50004.80258105486	0
49984.6703277626	49988.74133172314	0
50007.52672577151	50012.93686597503	0
50003.49650970437	50012.38108186982	0
49989.06725250327	50015.3378129636	0
50024.98456411381	50006.06013812308	0
49991.80368593366	49990.462414806636	0
50000.77352016364	49989.79042744623	0
49988.90719015552	50002.71719901248	0
49984.039032220186	49996.676878046324	0
50012.847622088455	49998.36249454505	0
50006.350126348494	49990.98155319997	0
49991.05034624591	50004.198767952716	0
50011.88431427771	50008.83624177822	0
49985.19374747098	50005.49928007464	0
49984.81310954273	50026.06287728749	0
50006.21977860447	50012.16129787784	0
49986.47489642977	49999.4317940804	0
49980.36605421916	50000.95789397295	0
49994.234345594574	49999.2532348494	0
49987.04825099607	50001.832824486286	0
49991.43071227722	49984.226381594905	0
50000.695373251256	50020.70674782014	0
49977.13180553174	50003.37505285267	0
49988.62903234035	50005.177123215675	0
49979.89567759436	50002.4937618266	0
50008.01262186424	49983.679359629714	0
50030.579860834	49998.08369322793	0
50003.089884360816	49981.16884909539	0
50024.37014218025	49982.08487044395	0
49983.90656666351	50026.928564756556	0
49964.314383131496	50014.1377602163	0
49993.20228802501	50009.89883245395	0
49988.35846928065	49994.74515624361	0
49974.56068759045	50004.79214296714	0
50014.41609705478	49979.75520468273	0
49991.174539429005	50006.969037631694	0
49989.155636819094	50000.54506709529	0
49982.544533415894	50024.606837722065	0
49994.92587873124	49988.20647099332	0
49991.308890379405	50009.11640038469	0
50011.281064215545	49984.921503686244	0
49989.75789397745	49987.457219427255	0
50008.221414162435	50012.20209665073	0
50013.621088465676	49978.83287026756	0
49985.19186980337	49992.980264506536	0
49992.32125134785	49989.032611767434	0
50014.674771463535	49999.908761826504	0
49997.68841019571	49983.69681048847	0
50015.382964093515	49974.88611401902	0
49974.646961190396	49999.20360856275	0
49993.622733056916	50004.394124466075	0
49996.18215660206	49990.57420118714	0
49990.531939051354	50002.542578106964	0
49995.628193938675	49992.49588250879	0
50021.47129342551	49969.80051040332	0
49963.43332412238	50009.15111641512	0
50005.631109868045	49981.978888305464	0
50016.42316313038	50001.98515059546	0
49980.96052567742	50020.686115295306	0
50014.72496783221	49986.0471516237	0
49983.5417594323	49995.75678905932	0
49993.07010199822	50029.18300593349	0
49997.88200827209	49991.896996510884	0
49982.946899317554	50009.619161594186	0
50002.15424062545	50000.4773237086	0
49991.00394052615	49996.04070296146	0
50031.56106314288	50012.96897761344	0
50026.88381878394	49996.47826587183	0
49984.03994023804	49986.15198562376	0
49987.28963664043	50020.60062188324	0
50013.90791418998	50004.26976645357	0
49983.08076631143	49991.201045514004	0
50022.11073926888	49967.124204367305	0
50010.73215520759	49996.40090077004	0
49996.054670956706	50006.56227185395	0
49995.70387124523	49986.98770630229	0
50007.941107878476	50018.039088252415	0
50002.0192275201	49982.59943772668	0
49992.05158923507	50010.26029829259	0
50027.93304776287	50005.78420573993	0
49982.89182072447	49989.6455582383	0
49998.64668225386	50018.43203433023	0
50013.62737578455	49989.94661316443	0
49993.08509566163	49988.31637596258	0
49989.81805414489	49991.931824775784	0
49997.76086401288	49987.90124568716	0
49988.69996163046	50009.713207319626	0
49985.80025773397	50018.196075051266	0
49984.54357744596	49987.1594216123	0
50006.59958761954	49972.297102456854	0
49984.82793631655	50022.262719026876	0
50009.686765035396	50012.49651623412	0
50005.67540109913	49998.77026419197	0
49998.76553220897	50009.60097154551	0
49991.720902063105	50001.874151299206	0
49995.344981691764	50003.769781086085	0
50000.779533303816	50006.55995037668	0
50003.69493811055	49982.743629087825	0
50002.270752389726	49997.78815897597	0
50027.570700147895	49993.28160735885	0
49976.52404899746	49992.70823713537	0
49998.92765844171	49982.472509075604	0
49994.93953583841	49994.87526102259	0
50009.450371016355	49984.56460257237	0
49988.154083484755	49999.52040214659	0
49999.394387052766	50014.98009375397	0
49978.547517703526	50000.09883902086	0
49977.2653315401	50000.844206454574	0
49998.90667228046	50008.20905964552	0
49991.6637407009	49985.60237193076	0
49996.812852085255	49991.85268425626	0
50010.361860965386	50000.785222744336	0
50015.982394048064	50025.712936463955	0
49980.52196003663	49992.07084033371	0
50031.62064003572	50018.88854821377	0
50008.9961750777	49996.41672377975	0
49987.61931332246	50006.2850009189	0
49976.108964526924	49990.178279804175	0
50023.926871643285	49997.28176746767	0
50019.938527361184	49994.309713364564	0
50000.35731265099	50002.84047830652	0
49993.60333916049	50007.42141270693	0
50023.25337906322	49995.00581889214	0
50002.075911878404	50005.261111667336	0
49991.96428640682	50014.48773082656	0
49985.479854508725	50004.39257273865	0
49980.523275281885	50010.645308643936	0
50001.43088150619	49983.63567861773	0
50010.12290986445	50002.12243553688	0
49967.36856159413	50003.35500522987	0
50002.53163693798	49987.2817417695	0
49958.51475070698	50007.728524315105	0
50011.38108761024	50001.03297300693	0
49981.69861163078	49992.37124347021	0
49989.76191395739	49999.01550114256	0
50010.464523219016	49992.24245972176	0
50026.519101309525	50000.02798517489	0
50012.28382736543	49984.83474359573	0
49989.42265260656	49983.96844532203	0
49984.23840069896	49997.66761618687	0
49985.550927108794	49986.82666453693	0
50021.497478391924	49994.63200883348	0
50019.51522702777	50003.991941070715	0
49997.68469127628	49986.69892490847	0
50017.52555436652	50007.437281765255	0
49996.923835170724	50009.65263753655	0
49980.798506964515	49985.652067432005	0
50017.90091994998	49982.2521155558	0
49990.37161102477	50017.07697390062	0
49988.90511406528	49992.75445658593	0
50017.32112340442	49965.353068070195	0
49991.01257760791	50023.468584741226	0
50025.8875906799	49994.35984820899	0
49986.1918187451	50023.68497230164	0
50013.15743500942	49983.78458207533	0
49992.8456436454	49993.0203413024	0
49979.75815741602	50012.571960582	0
50009.70308924862	49979.83589096704	0
49985.30046070793	50021.08763342582	0
49978.359205601315	50034.878715319064	0
49990.92884580327	50011.163169812375	0
50007.772940196795	50007.064996400484	0
49985.22103137368	50016.08668389368	0
50009.59707490614	49993.95697076497	0
50017.70003800679	50001.97785272779	0
49983.797748258876	50023.64017913821	0
49990.26735697697	50010.258346329596	0
49987.64568629228	49992.33821425586	0
49988.52793226814	49987.91776019862	0
49991.20423086804	50029.989168432476	0
50026.25973034724	50010.5650833099	0
49982.16330270223	49998.10186605435	0
50007.13541309917	50007.95622569247	0
49983.95748989525	50010.98829389653	0
49962.45221143677	50007.2760570099	0
50012.1000044754	49996.95407723872	0
50021.052185858316	49972.64330460891	0
49984.3085518675	50009.58683887556	0
49993.510659247964	49989.892241724825	0
50011.752156646566	50004.78944145074	0
49983.52563494623	50001.75016082405	0
49978.460538100626	49997.75242771528	0
50014.52143088854	49988.22950508876	0
50018.24137458081	49990.739344225905	0
49972.37989154419	50007.14160963748	0
50006.63472878829	49999.431527854525	0
50016.01207628755	50007.56525634756	0
49992.159033924385	49975.903792794095	0
50016.99256930141	49996.1277298885	0
50004.48312201096	50016.53523623439	0
50003.73362658861	50014.7511990841	0
49974.63211839188	49979.516263068035	0
50001.48585664339	49987.945459319424	0
50021.840174437224	49996.55115787979	0
49994.03666699587	50020.72279787452	0
50020.94362840362	50003.47457288229	0
49998.62700416022	50014.24645452575	0
49995.17512210399	50016.79463493951	0
50005.23037043188	50011.73729598273	0
49971.37117085837	49989.47221639413	0
49981.521518297865	49999.23994426472	0
49965.42437354049	50013.05953711824	0
50008.834474853866	50007.65616359565	0
50000.22266364497	49982.341419794524	0
50021.85104569774	50002.35034673412	0
49981.560701735485	49996.23068757506	0
50012.74701363594	49985.80192002436	0
49971.80503375848	49991.85551823733	0
50011.263172707324	50007.67989684717	0
49997.842192490825	49995.525909340686	0
49994.00690011958	50013.24210864979	0
49986.9534427898	50008.40761073288	0
49983.36103802528	50033.88309737791	0
50021.35608252024	49989.69815647043	0
49988.97845850354	49998.21097134659	0
49994.642367226574	49977.56378857998	0
50003.55488727248	50010.91109031009	0
49974.81667358894	50002.99823491594	0
50012.0645759029	50012.10464978939	0
49987.68602979314	50010.93503302086	0
50007.17280957686	49992.3085541642	0
49981.705499678246	50015.11060490018	0
49996.69556881796	50014.109138468055	0
49998.64670998637	49980.67626758387	0
50019.10045114579	49976.023584512244	0
50017.45835616199	49985.36377514416	0
49970.33294685764	50009.780079539814	0
49982.3735722141	50017.46739492288	0
50006.68958436496	49994.526210000105	0
50018.734070250706	49989.80705437178	0
50002.46857216815	49986.06925098604	0
50022.675958277854	49992.05708802764	0
50022.926585169895	50001.64972110677	0
49983.52862677752	50014.963717433006	0
49998.90581301964	49994.84596139951	0
50005.79092528655	50014.775009063815	0
50000.22661360575	49988.81757789523	0
49980.74425647727	49996.82260257941	0
49971.55135378028	49993.170189732235	0
49964.134354578964	50010.02551413979	0
50012.74411197212	50007.99878332312	0
49990.74377587022	49973.90298912179	0
49985.28964060534	50013.18698399553	0
50002.94614847365	50024.81554806511	0
50018.25121765347	50010.052068038465	0
49989.67279102292	50031.185116729364	0
50024.78778113604	50000.02968615381	0
49957.10144021539	50006.30757505217	0
50004.91798427541	50013.10522473025	0
49997.73721727142	50000.206776466686	0
49987.073785197594	49981.08982656079	0
49968.0433233723	50010.0828608519	0
50012.324460548836	49995.737823114214	0
49973.49292689296	50018.279391364136	0
49987.24555378543	50029.79294837929	0
49998.130607358624	49976.53703077404	0
50007.75675174732	49991.20943177642	0
49995.458395374444	49999.14344184725	0
50010.742096311136	49993.331644497855	0
49985.84573346792	49985.809309381766	0
50000.266877230206	50025.833258622944	0
50015.02347028834	50012.069686554314	0
49999.98576549963	50017.1888278349	0
49994.20623659825	50009.09252126425	0
50002.60633630994	50028.573161161155	0
49983.685760399516	49994.434229655286	0
49997.98413692526	49973.09937067709	0
50010.56374303187	50009.418935307316	0
50010.08479905599	50015.411645682536	0
49981.765431604974	50026.49109198164	0
50008.58410835759	49981.64823307443	0
49984.49931009959	50029.64027167754	0
50007.61917516849	50005.81807298415	0
49954.76580966707	50007.702943843884	0
49998.27241309566	49978.57915551045	0
50022.54566981191	49987.258173264716	0
50005.091519311456	50006.0974021464	0
50033.204334621514	50008.87278491397	0
49975.961106071736	50033.7681879828	0
50008.89909742184	50018.638205887495	0
50013.46930471949	49988.41976209015	0
50015.209385585105	50013.91423486294	0
50022.0337844933	49980.9584175392	0
49989.67638337026	50018.303126039296	0
50025.83946226305	49991.62136154643	0
50020.63370337653	50014.81552965945	0
50007.67840103903	49995.493720252845	0
49968.685987238656	50012.365807529546	0
50010.842442392815	49988.60160661161	0
49997.47090266504	49980.29339993033	0
50209.25165329418	50136.609210770315	37
50185.705145648564	50171.59746968253	37
50150.67175036995	50187.62507373028	37
50211.34186758248	50098.371538934036	37
50207.18283149469	50206.93726503744	37
50251.82729075286	50149.96238900303	37
50165.380060526855	50093.34777126193	37
50256.034999715885	50192.992757932254	37
50296.063323930444	50204.292415101605	37
50131.89076175381	50065.025645456626	37
50106.668978518	50197.9223046539	37
50292.9370677033	50148.7236380849	37
50234.51668817629	50065.37983406395	37
50171.299641232305	50220.768642507435	37
50328.45557037436	50176.56602355047	37
50203.867009414455	50252.95836764237	37
50191.94786702022	50051.624634490676	37
50248.01722085026	50028.85500551916	37
50072.508955649784	50216.3947863793	37
50035.854704888174	50198.83593348252	37
50161.13260651452	50132.67089157134	37
50117.65295672622	50123.688080031585	37
50226.785145583446	50289.301172138825	37
50132.008806161495	50230.85813253051	37
50103.90031194098	50159.246908365516	37
50215.73072126413	49999.83658077301	37
50343.275394136064	50133.56147251088	37
50251.603676199265	49977.50455129911	37
50270.23528445643	50298.68932948841	37
50079.97512784101	50099.602003533335	37
50042.76177528137	50117.38905300971	37
50095.32070574884	50259.66946287315	37
50058.90068914382	50154.0132922237	37
50167.268269945474	50264.937179428714	37
50000.77321136003	50115.7190539753	37
50058.14454455557	50285.04828909283	37
49971.829841990686	50080.06460554759	37
50124.011738561276	50021.32876852467	37
50081.47595605142	50007.42842774246	37
50330.65065689241	50226.06998418804	37
50293.608499812115	50244.27144830138	37
50309.208436226225	50284.69547972663	37
49969.69368211362	50145.54895679597	37
49930.714969944995	50152.200240813196	37
50013.270281446195	50282.45448061543	37
50349.65729181793	50296.73269261489	37
50249.22754101973	50245.22398920777	37
49912.47228199061	50190.095736520074	37
50127.06551089324	50281.25306019008	37
50371.58867130181	50166.51462388002	37
50048.918330977634	49977.661170729036	37
49899.283178566606	50230.65464528486	37
49998.5015731929	50243.72600812775	37
50251.94300354029	50334.403662525	37
50066.927622505085	50056.784796446045	37
49978.99429302951	50210.03736258577	37
49998.7246359021	50174.628906925325	37
50023.25724377982	50075.07824341512	37
50214.86889618507	50353.34866648742	37
50297.29843835411	50336.56871706621	37
50166.45098928759	50014.79655997672	37
50009.84616268505	50321.07498816117	37
50289.226318205496	49957.18380021051	37
50037.100788753225	50239.6045975804	37
50092.964752458276	49964.027263462405	37
50009.47231578463	49962.58102742471	37
50183.63996845783	50319.429494774566	37
50001.5812191246	50006.065839464376	37
49984.10304773277	49929.29429083326	37
50119.6703855598	49927.272723622475	37
50039.760789294654	50355.45078411094	37
49939.361070752304	50220.03084372161	37
50320.44604120857	50098.75797788456	37
49895.544420246864	50123.658964772505	37
50027.81209842316	49923.528834833814	37
50243.06708765601	50388.779369261945	37
49874.67520141	50182.33739266423	37
50374.938274762084	50213.77904919129	37
50346.76903608607	50064.00940973644	37
49858.915484188554	50238.62342151958	37
50252.43328112482	49936.63324878633	37
50159.73449042307	49911.682449864114	37
50077.26062370767	50363.06591375063	37
50113.70483752868	50381.303599108694	37
50080.92315816215	50316.07948455873	37
50382.49593069994	50079.58794067064	37
50393.712214589796	50289.82310139514	37
50408.28907893206	50044.82097804239	37
50413.11125258128	50330.67607147478	37
50000.7759646279	50377.89821678096	37
49975.04234313616	50273.623090147914	37
50110.13044778138	49881.795485189046	37
49889.60812521438	50276.633271592225	37
50070.82153670581	50403.969849256195	37
50440.15607744367	50358.25331676642	37
50104.38566423327	50427.56554651328	37
50293.817362973394	49915.65650683772	37
49942.242647328865	50052.37143313228	37
50273.36173307916	50419.75730379075	37
50066.659871633725	49876.23795574538	37
50187.043935762595	49881.12140909822	37
50280.81864950056	50375.45934671073	37
49830.652926181014	50266.02070549545	37
49915.77084551385	50090.89938587675	37
49791.51593276127	50280.920116019115	37
50158.58585618404	50358.78748706708	37
50262.387005771234	49891.71643481627	37
49831.8284398617	50304.17024719875	37
49850.11703498703	50343.77156531176	37
50468.81103887415	50324.872092828875	37
50180.4929163649	49840.08332669136	37
50042.59292634547	50025.28292387486	37
50183.50572483256	50392.516232500006	37
50410.801983910715	50001.61065961979	37
50191.04540364898	49941.38747543396	37
49838.767509534635	50384.005060870884	37
50030.88703627076	50401.115620742705	37
50067.93043488726	49932.5029726268	37
49959.06370164265	50364.0507220682	37
50499.14724154	50353.359595599184	37
50454.56797654407	50013.94414268427	37
49887.98320305802	50356.15429707637	37
50446.27414805953	49975.28615638239	37
50154.66919448254	49975.496580341365	37
50497.88448330257	50397.336445671725	37
50331.505846980726	50358.78101751379	37
50538.14670887229	50346.470141354606	37
50402.68102964041	50241.01002944614	37
50334.85600977826	49906.02063796263	37
49846.86452141769	50156.35917449352	37
50369.536130855384	49994.80732055021	37
50412.376635086875	50113.725433942076	37
49808.11639175235	50133.22679938008	37
50453.09365455917	50406.03323237814	37
49812.78263384231	50415.46851319442	37
49879.808530984556	50313.880042069584	37
50303.050940953464	49875.34038453445	37
49927.79662776535	50294.65070899714	37
50295.713861106524	50062.888280151215	37
49815.36158020649	50226.53556932408	37
50332.972691725816	49957.5388256514	37
50371.42448709792	50337.18940238443	37
50555.34913181176	50305.210126072714	37
50319.932614924226	50399.80706754007	37
50030.263622496495	49859.931656731955	37
50119.13841148352	50321.649771301585	37
50212.6162813487	50421.518057149486	37
50054.77714461279	50442.877123999184	37
50224.484542395934	49871.89203163868	37
50417.17819763926	49943.99976037928	37
49908.88635366435	50396.92124425873	37
50125.912256368996	49845.82029335801	37
50316.78182345419	50028.80901425569	37
50357.332261969794	50255.73943324165	37
50134.2167486455	50452.79906916158	37
49961.19593586062	50322.701254303036	37
50566.50778862101	50375.486347939855	37
50019.36944786236	49816.09999833965	37
49776.81032627254	50167.34438456504	37
50488.70948942768	49984.73695611249	37
50150.62310341896	50413.53502743185	37
49993.18243091858	49848.5734424371	37
50083.31409652931	49836.03115206423	37
50586.665574822124	50280.38785325789	37
50253.20897209616	49843.85806685687	37
50399.104606520465	49908.560751931065	37
50496.70329628144	50027.95694541267	37
49733.23239854121	50164.535349422185	37
50180.54576056788	49797.16353089779	37
50004.0155673185	49891.10197721841	37
50526.78596775254	49969.45631182723	37
50212.0296450652	49774.63583317239	37
50544.898554424886	50003.02442357222	37
50450.6004414361	50097.23439765603	37
50366.482244481995	50398.35202439258	37
50624.27297121784	50293.43866713813	37
50282.25394119382	50101.18408444975	37
50518.16236931808	50281.00898933098	37
50272.951467026374	50465.793798496314	37
49943.28505937514	49929.89660189459	37
49903.1283919921	49908.82310668197	37
49753.032206429154	50261.16284840336	37
50231.96678567495	50483.74978970899	37
49859.45147397053	49901.82711860719	37
50357.97440491581	49874.29465844612	37
50491.922699647905	50101.33678965922	37
50200.642078748795	50513.42538131648	37
50491.038581015295	50436.61390254337	37
50606.353346686235	50366.184535553424	37
50582.58477939778	50334.97718637555	37
50165.33979630379	49760.33987725666	37
50451.812140814436	50058.42976615938	37
49800.11200750258	50338.576232024374	37
49769.48700310168	50414.80742414854	37
49756.18154047663	50304.99768628185	37
49693.647687197525	50142.96080413903	37
49896.97415117139	50057.62497947352	37
50552.88243186117	50261.525940976084	37
50583.01740226189	50412.3540837689	37
50532.12652311378	50443.16357588888	37
50463.09743492013	50464.49571125175	37
50222.519313888624	49735.00168833608	37
50074.45992712502	49796.70044675106	37
50519.751685172305	49930.37755995325	37
49980.12057961229	49812.53804032699	37
50619.863064862046	50253.3989428636	37
49752.21359678046	50198.36526648462	37
49948.835526564515	49779.8043620326	37
49653.5592244756	50131.220775175636	37
49946.59222921167	49840.21756251112	37
50109.344690052356	50483.427587211605	37
50441.153743689	49910.005735154075	37
49965.68874624817	50401.56662667756	37
49944.65525938907	49974.250008477	37
50524.1022294381	50133.56901545374	37
49620.21768873542	50150.60966542419	37
49659.23974097259	50176.6311131636	37
50167.96992372259	50487.99686460189	37
49928.10535613492	49742.31422513576	37
50304.69395181128	50495.57498442028	37
50453.089053179916	50282.856688245214	37
49823.750908376824	49923.225279797916	37
50475.57792736457	49878.646308490526	37
50659.44993782434	50274.40234274937	37
50540.75725087235	50041.7315352563	37
50243.335957810086	49806.31423886491	37
50104.43623206467	50527.557162294	37
49832.95835785223	49867.20225968184	37
49716.38523800479	50282.06062577096	37
49940.74674769917	50439.601286356374	37
49842.41365126312	50449.742361854136	37
50329.80919363626	49847.80005377002	37
50403.69808526933	50371.87365439917	37
50208.27133394564	50555.566334180854	37
50419.15322631278	50198.15104655794	37
50266.61120008225	50507.36548681624	37
49674.49895423931	50278.117589691305	37
50168.72289807707	50571.63033025783	37
49900.72769533538	49870.65757044884	37
50469.9167488041	49836.10647646654	37
50017.01765471927	50448.32151021326	37
49720.91699920569	50327.76160883135	37
50448.3114789764	50243.78258536663	37
50480.313950983065	50499.74914334578	37
50178.551654851086	49718.40260679963	37
49905.62765048972	49986.31991082592	37
50585.32442652822	50224.93727164275	37
49839.03846827533	49964.70677422827	37
49941.00671872399	49887.44734170443	37
50395.682307428484	49868.357570123866	37
50123.96275027881	49748.31288202734	37
50508.85671306936	49848.01816947047	37
50476.79821044059	50142.135386886934	37
50259.29890595579	50548.95435295136	37
49897.463820759716	50445.851996313424	37
49638.6681170644	50092.50793509257	37
50427.180186205864	49845.188173840106	37
49873.21029510647	50410.71974024104	37
50464.0416009807	49792.015310885785	37
49912.18320109126	49703.75974678759	37
49923.226444542386	50480.455025685886	37
49786.014749398164	49930.12894746576	37
49887.88403672123	49750.317490597714	37
50082.15038457376	50560.00932906697	37
49857.08877282546	50007.85093504608	37
50273.07928966137	50587.73677760081	37
49783.592733250116	49974.55594703972	37
49688.36482591585	50206.180651875686	37
50487.42369042726	50180.294154142466	37
49702.81901919012	50361.49007241013	37
49677.033532301364	50097.52684786376	37
50620.48410026807	50195.32697961654	37
50499.524946544865	50239.26617318913	37
49822.52469003619	50486.77522986997	37
50548.28034389732	50166.40711300223	37
50538.00066579665	50210.60522171144	37
50698.99680346564	50265.63119722857	37
49820.111710721634	50185.545021157486	37
50473.278738760935	49941.43590736811	37
49680.67084236795	50317.190775815536	37
50420.177734100784	50428.96660018093	37
50119.05338164085	49793.88897311375	37
50680.76739517654	50316.13678562722	37
50002.3616370371	49780.676478661066	37
49665.91326610534	50382.82801165806	37
49922.82270274684	49810.21556225834	37
50423.18231116488	50484.743157786754	37
50348.2735886826	50431.7322817684	37
50017.73759103269	49743.340365443335	37
50315.69387313825	50585.75155713182	37
50345.11564812741	50509.91878774713	37
50565.61852463797	49959.32925255361	37
50606.40920174753	49961.99012100304	37
49945.218565898635	50115.28690441705	37
49724.1874128621	50115.92043924573	37
49790.355552777626	49871.64881951806	37
50300.65065341036	50537.02014495211	37
50028.90952376832	49706.46393286097	37
49684.86461215449	50416.35905269317	37
50356.292989879956	50608.82767715019	37
50657.04542097617	50353.98652729174	37
50521.98342275162	50493.07384792709	37
50618.65955367584	50004.29328354906	37
49745.67906651577	50452.75798286306	37
50036.742505535185	50481.57451123302	37
50643.70784995873	49933.509477642074	37
50282.48054355921	49799.84969419277	37
49687.0798203927	50059.17452319275	37
50207.626986439784	49689.81875608324	37
49740.6391588157	49960.1683747957	37
50402.5472995793	49808.767848191	37
50380.59574614503	50458.33252800889	37
50409.45030253734	50160.10533463296	37
50283.88368032357	49998.642879743595	37
50388.5989869534	49768.4855982129	37
50527.152230997766	50085.35041530304	37
49744.741502221405	49999.09809178509	37
50208.158157310376	50602.33537519173	37
49774.44704507632	50025.24704585325	37
49763.74659205443	50362.08327491673	37
49875.093169244596	50483.30605968848	37
49643.7216585704	50217.96213277583	37
49643.24034647282	50337.39213799355	37
50363.2901187943	49738.07365694989	37
49791.9333801418	50517.30408150744	37
49731.28452231406	50073.879750219334	37
49864.760854858265	50521.26020512784	37
50103.51100961924	50593.41916211343	37
50608.64105044194	50041.663608821145	37
50372.791729921475	49955.053896279576	37
50681.14859742942	49940.3385588033	37
49999.509817667655	49670.867729391466	37
50188.118077002764	50642.833422630785	37
50621.86414016356	50084.07717584076	37
50262.58087139346	49713.298372604666	37
49656.46633499354	50444.84856465921	37
49608.188191847716	50193.04799094655	37
50341.69412926853	49773.22631058585	37
49748.45944926261	49868.97736268238	37
49710.398638913626	49848.56345278072	37
50037.44146145644	49655.67684257189	37
49713.77692762987	49929.853921629125	37
50708.60744636715	49975.222112983596	37
50289.06849628405	49679.78083581988	37
50736.05582727901	49947.143033429085	37
50384.81459316523	50573.174517470456	37
49605.23820363521	50236.815581250325	37
49642.62709885563	50256.331387923245	37
49885.03426875907	49794.5204874646	37
50539.3295097361	49892.24402525987	37
50198.703155315015	50460.4388149165	37
49756.590374613166	50543.75097243093	37
49821.50517438282	50553.72449482879	37
49675.2328371396	49944.6486076282	37
50424.52658057613	50524.31908192953	37
49585.41616258925	50124.79730879736	37
50287.830464219565	49751.65820370925	37
49727.1783684556	50415.82457787175	37
50576.60813607132	50132.195822635476	37
49675.46209722508	49874.928394086746	37
50662.20952057742	49987.64729286245	37
50163.62639496607	49674.83524569987	37
49686.98327105019	49811.23821794906	37
49885.521877775325	49942.58206547484	37
50672.37928977885	50234.67221490931	37
50712.733355224875	49916.38891010567	37
49769.82693318709	50579.80346934253	37
50071.94307003532	50502.79503757112	37
49641.53054239458	49966.55091063622	37
49956.30399099965	49688.74369372849	37
50575.79278499524	49909.69957634603	37
49775.84507101988	50477.86852441713	37
50164.41872746013	50528.73390271058	37
50744.21809170438	49991.45016933467	37
49752.66298214318	49830.746284787725	37
50713.024362566684	50214.040208589395	37
50162.85036181849	50613.842457931176	37
49927.06646384413	50525.069619596885	37
49625.55787937542	50379.88026154665	37
50661.83879626074	50030.95610187129	37
49995.494823614295	50481.22103112581	37
49852.51235699441	50112.57495134933	37
49967.70279795961	50514.28698292498	37
50157.34361307657	50678.04224703723	37
50668.06158220493	50076.82252486059	37
50369.75701517943	49835.700258628734	37
50167.18891402901	49635.54613713044	37
50505.17370851443	49791.79900869027	37
49978.79628842907	49743.47655158837	37
50009.950958879934	50527.99047789124	37
49854.910476036566	49729.760976173966	37
49873.669398325364	49831.077282691265	37
50452.30276471151	49752.26811642555	37
50337.25793410948	50469.99693821913	37
49564.29196945598	50218.946158976854	37
49811.55534463992	50008.796529147214	37
50620.584096289494	50148.290012868434	37
49802.35634466449	49833.230721152926	37
50690.26103080506	50179.4940421384	37
50781.47812774811	50006.230984620044	37
50604.57030730833	50451.43005497346	37
49732.379975208336	49796.25262875193	37
50560.344015032104	50501.00477103661	37
49537.71102288037	50184.999944797884	37
49720.787260989775	50035.62537942964	37
50160.44593464736	49591.16646220371	37
50227.897519592465	49649.83349676512	37
50386.018813647504	50504.408064488474	37
49603.92482348681	50320.066223092115	37
50451.29816901096	49710.790308523225	37
50715.737971702714	50140.128603453675	37
49540.85790780297	50141.29569197601	37
49650.66977342753	49835.15539889412	37
50538.27624490747	49816.78263659378	37
49873.59286429269	49687.082901693204	37
49819.26123930521	49746.21781947425	37
50714.293274030664	50076.913826045944	37
50414.11428722042	49727.99983295768	37
49583.34228734811	50396.63101250317	37
49652.53063254865	49785.37157165239	37
50308.55662094117	50436.54530757303	37
50156.19169441239	50719.992561861785	37
50704.916624013335	50031.1064202262	37
49604.79505073691	49950.89228285264	37
50727.13091634628	50314.221052942135	37
50283.65211812035	50625.8931982688	37
49837.26066928769	49808.72168921728	37
50755.25824186628	50222.86151370098	37
50255.456849927024	50661.748544313275	37
49781.091425885774	49795.62055497371	37
50119.621848430565	50668.42165628621	37
50419.14311364791	49689.17829134821	37
49772.72965731958	50063.78935809945	37
49723.48751014875	50231.295733238774	37
50446.251681562295	49659.95376232255	37
49785.68748562045	49727.65156225257	37
50256.63204448282	49619.43798069643	37
50125.92395567091	49633.22154835908	37
49643.5019137833	50050.442122493136	37
50130.50323215512	50757.29674470668	37
49613.65468704201	50444.78429546333	37
50268.467060082185	49579.877327687675	37
49856.79510974432	50568.28040637121	37
50068.13660594514	49691.04493277886	37
49979.76163447135	50556.393765410816	37
50036.3749028499	49613.6459209295	37
50681.43997747079	50120.130219005274	37
49988.12378436177	50043.97248952646	37
50395.17615496851	50613.405194427876	37
50703.388810304124	50347.50815491886	37
50793.784421374105	49962.23912418689	37
49755.75637347914	49760.777255764435	37
49572.46510399114	50163.4417703876	37
49800.155833671975	50378.93590663109	37
49503.822563803486	50124.24925944265	37
49827.00208308757	50045.70234948831	37
50570.44671528644	50074.503850365625	37
50356.69724044441	50547.321943764255	37
49464.87865958594	50100.47564161246	37
50402.182477696006	49644.03997102385	37
50001.77052858265	49631.33355639091	37
49723.37003824057	50577.69513553612	37
50265.084716541	49540.75251735818	37
50117.58006273986	49593.02937640217	37
49560.292344317764	50437.256976822384	37
50181.078851573984	49549.93437476024	37
49702.90457224916	50618.164768905175	37
50379.07421033185	49689.66549559737	37
49606.928175848094	50279.813762289356	37
50122.13676117837	49673.65862312208	37
49636.98533336231	49899.479078992525	37
50176.35582628272	49506.93503868258	37
50026.67332027513	50564.95155051025	37
49672.29502363589	50020.81032039365	37
50072.63227734313	49734.03282977276	37
50081.5672275989	50644.177228962435	37
49627.750560157154	50011.654120351945	37
50136.961065651136	49553.31895629427	37
50487.77527193401	49730.418382737094	37
49498.80923497657	50083.172595796175	37
50430.91640652102	50634.75624488923	37
49720.17747074153	50658.39089992625	37
50301.673294412	50669.18443000118	37
49558.42510378092	50331.6007746009	37
49701.87884971062	50452.69711081503	37
50746.36210543736	49884.33290493699	37
49426.54716678445	50089.86456663806	37
50747.62734188225	50356.20614739727	37
50825.42297750414	50010.669344424154	37
50372.51389113122	50648.04845903086	37
50205.891944437644	49582.29448665518	37
49566.91393401956	49933.60919330316	37
49670.05928409208	50638.591770982945	37
50190.75478237513	50702.310362975215	37
49802.38026388684	49688.72690484821	37
50749.83538200859	50052.28069703168	37
49742.89586525828	50627.762718827646	37
50068.89809076231	50687.48980044648	37
50487.11005761742	49657.54570430404	37
50614.45354996873	49891.26447557863	37
