# Supplementary material for: Abundant Topological Outliers in Social Media Data and Their Effect on Spatial Analysis
Source: PLoS One. 2016 Sep 9;11(9):e0162360. doi: 10.1371/journal.pone.0162360 (PMC5017681; doi:10.1371/journal.pone.0162360)
Supplement: S6 Dataset — See the respective attached file. (ZIP) [file pone.0162360.s006.zip › S6_overlap_swl/clust_39_48.csv]

50000.0	50000.0	0
50001.1199382742	50005.597232803535	0
50010.474073703306	50004.538835650805	0
49992.59330351276	50005.30010366702	0
49998.97978393994	50002.81568248988	0
49995.94433854478	50000.283501054924	0
49992.110046690934	49994.960676135706	0
50001.69172750674	49994.57444040063	0
50004.089583240035	50002.88217446919	0
49995.22015105517	50008.609882115925	0
50002.55073404207	49993.56360799795	0
49986.072168127575	49997.04184594443	0
50003.188169777386	50009.9058963167	0
50012.27525783438	49992.819765352564	0
50012.262513774476	49989.354148040744	0
49998.02118867848	50008.80627001903	0
49993.557594313854	50006.23561640466	0
49997.38944128892	50001.35532493175	0
49993.74842547102	50014.75506549149	0
49998.23968503435	50005.27065217079	0
50003.22125142318	50000.026961999516	0
50002.66845612155	50016.014489106456	0
49996.2912684585	50003.40999236742	0
49993.86713806728	50000.48736039716	0
50002.18471612465	50002.01162544507	0
49992.171524388265	50006.56961401369	0
50009.77186363497	49998.33913800016	0
49990.12856972812	50008.3087286591	0
49992.75834275438	49999.61132553548	0
50000.612712480484	49996.66863853376	0
49996.93869881451	50007.42426954709	0
49990.9573124268	49998.74455680348	0
49995.12813021465	50012.34964490406	0
49987.132816399535	50000.77841298042	0
49995.04622939411	50001.254507425205	0
49996.3518189633	49998.69148218202	0
49994.72286757851	50006.43666481398	0
50004.991603808936	50007.81247139701	0
49998.28891676479	49997.763041664824	0
50002.11006087792	50008.18226655358	0
49997.144179930016	49989.940910198144	0
49990.216027359624	50003.557911732714	0
50004.8382996796	49999.67581012021	0
50009.729321556355	49988.228197133496	0
50000.199954210955	50007.84356371471	0
49984.868450241316	50001.72764928467	0
50005.25378396498	49991.44544110929	0
50012.19437814406	50000.390381149926	0
49988.04893344996	49995.904611826896	0
50000.97171294396	50001.87618615546	0
50003.16859701153	50001.34186794273	0
49996.8205400242	50002.39747857786	0
50016.35653848915	49987.25542234889	0
50006.096174901984	50010.23095889712	0
49993.33550236973	49997.9139297533	0
50011.19002934476	50002.36431250059	0
49998.45984931102	50006.65695684455	0
50019.87468519033	49983.95720550682	0
50006.448840401084	49997.32346873195	0
50003.483634122094	50006.1099987375	0
50000.35234659256	50010.71421082459	0
50020.92058148781	49993.51767071989	0
50008.47578298118	49985.24545972329	0
50012.97116378821	49991.6961769247	0
49993.74796506671	49992.427417029416	0
49991.82516773376	49992.694590956104	0
50010.8124938929	49998.028114249224	0
49987.955751149355	49997.770027754355	0
49991.724628069634	50000.06228921305	0
49995.80643166333	50013.468969971	0
49993.380375235734	50016.55980591119	0
49991.201634813246	50005.408821551166	0
50004.525946402624	49989.78947725459	0
50007.720378466904	50000.492135651875	0
49992.7685793167	50011.0280228053	0
49987.159758849266	49996.84261681274	0
50014.02574978567	49996.18798372425	0
49984.32643570934	50004.57184983245	0
50019.639648138225	49988.9067237791	0
49989.4997473447	50007.36039035869	0
50013.91997383251	50009.37214947754	0
50004.58622819102	49995.15801530333	0
50005.85271576996	49989.50522008991	0
50015.47921159886	50003.75857515637	0
49996.39937650525	49993.39036016212	0
50001.0647897504	50004.010292953724	0
49986.027487069885	50006.27634010284	0
49987.260876982415	49991.042278530156	0
49999.78395213294	50006.223143715055	0
50005.5951472911	50002.242531785334	0
49994.95863623795	49990.98932230843	0
49995.970214808425	50011.21575680999	0
49998.74724789229	50000.301414385256	0
49995.76262299148	50005.347803119126	0
49985.78393825049	50003.32292956534	0
50007.42877995727	50004.03245223129	0
49992.96622310832	50014.11763760789	0
49994.55499953395	50010.948281901576	0
49983.915535437955	49992.4110437863	0
50008.8660950074	49978.749708719544	0
50013.7990956949	50003.00902758653	0
50008.5066603574	49980.605440097264	0
49999.61536353447	50001.38011543159	0
49999.92720012225	49999.00146537139	0
49984.44548889699	49998.69683486348	0
50002.482884739184	50003.040579738794	0
50016.024045681486	49994.94398923562	0
50003.36648616504	50004.322037109174	0
49988.738161772046	50017.689027507506	0
50003.539439997585	50008.933367662175	0
49994.49256234436	50019.33132076997	0
50005.85319903553	50016.693436037065	0
50002.48134869301	50006.34512799061	0
49993.523880528526	49996.86229670025	0
49988.034997579	50012.957727244124	0
50020.71389257763	49981.778924319464	0
49995.38804044498	49997.158702901135	0
50013.95022191785	49997.89115681875	0
49984.13772326518	49991.42872524563	0
50003.58552550782	50019.3121430576	0
49989.91037830248	49997.47012205967	0
50012.09890688885	50009.91283746573	0
49998.36748406831	49993.20199538089	0
49989.127843465685	49996.61911019781	0
49982.65034680979	49999.834836403585	0
49996.56500742211	49994.747294359564	0
49985.379552577164	50000.53127187064	0
50017.09675845898	49993.71089669888	0
50021.41356700267	50010.70370059395	0
49982.40342955259	49994.328994020594	0
50016.4869019828	49980.40359262994	0
50023.71775476843	50012.20330780786	0
50005.64968115003	49995.160253301765	0
49973.871359122015	49999.93485576274	0
49991.04769969644	50018.64712142673	0
49999.68945811258	49989.69377801033	0
50024.16967004485	49998.373773470084	0
50002.22080701014	49996.583511445446	0
49981.3376436746	49994.9974062802	0
49984.137410919924	50006.137292454296	0
49996.130313645284	50019.87582555533	0
49984.51107861298	49990.24442534623	0
50006.568329781825	49987.41605597233	0
50001.265128160514	50015.41691763768	0
49994.71701353506	50015.249262662495	0
49984.049094679925	50002.930402503676	0
50007.33751108774	49981.8758819164	0
49990.53033617756	50001.14600459991	0
50016.78128835845	49973.40706114249	0
49993.95433979805	49991.08775145235	0
50020.50775026029	49998.11343636441	0
50000.36685129092	49992.305125517465	0
50025.412902998294	49985.28219532157	0
50011.811277040055	50005.8423952594	0
50005.650122642444	50018.556061829826	0
50000.10513937223	50004.37368352619	0
49997.312147224504	49999.09697793524	0
50007.98935284791	49996.53957427053	0
50002.08677570072	50010.85949233453	0
49986.699023909634	49994.97925279905	0
49985.61698965447	49991.72042149556	0
49982.103822344194	50003.015963724676	0
50017.46227211739	50006.10305446117	0
49995.381477958945	50002.40666228191	0
50011.97582092875	49999.282779231835	0
50008.063404920314	50009.83952207464	0
50013.46450656	49984.93900585626	0
49991.29771770397	50013.528169385616	0
49990.72512365944	50014.788818904555	0
49988.34248722313	50003.84700004693	0
49978.86050890926	50004.459502539525	0
49992.91864707092	50012.72445101887	0
50001.84787568867	49990.60674350676	0
50004.63839490317	50017.67334490595	0
49985.1248169725	50007.29216522827	0
49993.17341765991	49987.23628058628	0
49993.857411968136	50017.57636704799	0
50019.0152945883	49986.98070871417	0
49998.41475540304	49991.03758824367	0
49972.09249794468	50008.2640976498	0
49993.10918587191	50001.86801828644	0
49993.00955253663	50003.3707764521	0
49984.194173076576	50018.57796040268	0
49988.37111772968	49985.660734294215	0
50001.68402032854	50019.222658424515	0
50001.185520989595	50017.05278349851	0
49989.66815837991	49993.68744920904	0
50004.177711652395	49985.70662376911	0
50018.82869206279	49999.52190675685	0
49985.443533641	49996.21552947299	0
50016.38826833475	50012.74464866587	0
50017.914900136435	49980.502944041815	0
50014.39181755627	50017.85709331672	0
50018.95202462218	49985.56744633257	0
49997.36448100937	50005.91903864351	0
50018.96796534248	50005.16627708392	0
50011.90539425546	49988.111134330444	0
49996.546614288876	49996.795399916264	0
49963.08142993959	50006.26759739082	0
50008.2356600962	50002.43606836597	0
49998.63921899667	49988.79814231758	0
50005.75242938296	50004.17089970687	0
49998.376769049384	50010.6689754653	0
50008.42442695799	49998.31820524386	0
50004.508050526805	49983.47349690265	0
49987.17050041002	49988.9025554235	0
50009.18109265108	49992.22014886556	0
50004.879056196725	49986.61034885251	0
50014.915422483675	49977.07720187199	0
49990.130907603474	50004.80258105486	0
49984.6703277626	49988.74133172314	0
50007.52672577151	50012.93686597503	0
50003.49650970437	50012.38108186982	0
49989.06725250327	50015.3378129636	0
50024.98456411381	50006.06013812308	0
49991.80368593366	49990.462414806636	0
50000.77352016364	49989.79042744623	0
49988.90719015552	50002.71719901248	0
49984.039032220186	49996.676878046324	0
50012.847622088455	49998.36249454505	0
50006.350126348494	49990.98155319997	0
49991.05034624591	50004.198767952716	0
50011.88431427771	50008.83624177822	0
49985.19374747098	50005.49928007464	0
49984.81310954273	50026.06287728749	0
50006.21977860447	50012.16129787784	0
49986.47489642977	49999.4317940804	0
49980.36605421916	50000.95789397295	0
49994.234345594574	49999.2532348494	0
49987.04825099607	50001.832824486286	0
49991.43071227722	49984.226381594905	0
50000.695373251256	50020.70674782014	0
49977.13180553174	50003.37505285267	0
49988.62903234035	50005.177123215675	0
49979.89567759436	50002.4937618266	0
50008.01262186424	49983.679359629714	0
50030.579860834	49998.08369322793	0
50003.089884360816	49981.16884909539	0
50024.37014218025	49982.08487044395	0
49983.90656666351	50026.928564756556	0
49964.314383131496	50014.1377602163	0
49993.20228802501	50009.89883245395	0
49988.35846928065	49994.74515624361	0
49974.56068759045	50004.79214296714	0
50014.41609705478	49979.75520468273	0
49991.174539429005	50006.969037631694	0
49989.155636819094	50000.54506709529	0
49982.544533415894	50024.606837722065	0
49994.92587873124	49988.20647099332	0
49991.308890379405	50009.11640038469	0
50011.281064215545	49984.921503686244	0
49989.75789397745	49987.457219427255	0
50008.221414162435	50012.20209665073	0
50013.621088465676	49978.83287026756	0
49985.19186980337	49992.980264506536	0
49992.32125134785	49989.032611767434	0
50014.674771463535	49999.908761826504	0
49997.68841019571	49983.69681048847	0
50015.382964093515	49974.88611401902	0
49974.646961190396	49999.20360856275	0
49993.622733056916	50004.394124466075	0
49996.18215660206	49990.57420118714	0
49990.531939051354	50002.542578106964	0
49995.628193938675	49992.49588250879	0
50021.47129342551	49969.80051040332	0
49963.43332412238	50009.15111641512	0
50005.631109868045	49981.978888305464	0
50016.42316313038	50001.98515059546	0
49980.96052567742	50020.686115295306	0
50014.72496783221	49986.0471516237	0
49983.5417594323	49995.75678905932	0
49993.07010199822	50029.18300593349	0
49997.88200827209	49991.896996510884	0
49982.946899317554	50009.619161594186	0
50002.15424062545	50000.4773237086	0
49991.00394052615	49996.04070296146	0
50031.56106314288	50012.96897761344	0
50026.88381878394	49996.47826587183	0
49984.03994023804	49986.15198562376	0
49987.28963664043	50020.60062188324	0
50013.90791418998	50004.26976645357	0
49983.08076631143	49991.201045514004	0
50022.11073926888	49967.124204367305	0
50010.73215520759	49996.40090077004	0
49996.054670956706	50006.56227185395	0
49995.70387124523	49986.98770630229	0
50007.941107878476	50018.039088252415	0
50002.0192275201	49982.59943772668	0
49992.05158923507	50010.26029829259	0
50027.93304776287	50005.78420573993	0
49982.89182072447	49989.6455582383	0
49998.64668225386	50018.43203433023	0
50013.62737578455	49989.94661316443	0
49993.08509566163	49988.31637596258	0
49989.81805414489	49991.931824775784	0
49997.76086401288	49987.90124568716	0
49988.69996163046	50009.713207319626	0
49985.80025773397	50018.196075051266	0
49984.54357744596	49987.1594216123	0
50006.59958761954	49972.297102456854	0
49984.82793631655	50022.262719026876	0
50009.686765035396	50012.49651623412	0
50005.67540109913	49998.77026419197	0
49998.76553220897	50009.60097154551	0
49991.720902063105	50001.874151299206	0
49995.344981691764	50003.769781086085	0
50000.779533303816	50006.55995037668	0
50003.69493811055	49982.743629087825	0
50002.270752389726	49997.78815897597	0
50027.570700147895	49993.28160735885	0
49976.52404899746	49992.70823713537	0
49998.92765844171	49982.472509075604	0
49994.93953583841	49994.87526102259	0
50009.450371016355	49984.56460257237	0
49988.154083484755	49999.52040214659	0
49999.394387052766	50014.98009375397	0
49978.547517703526	50000.09883902086	0
49977.2653315401	50000.844206454574	0
49998.90667228046	50008.20905964552	0
49991.6637407009	49985.60237193076	0
49996.812852085255	49991.85268425626	0
50010.361860965386	50000.785222744336	0
50015.982394048064	50025.712936463955	0
49980.52196003663	49992.07084033371	0
50031.62064003572	50018.88854821377	0
50008.9961750777	49996.41672377975	0
49987.61931332246	50006.2850009189	0
49976.108964526924	49990.178279804175	0
50023.926871643285	49997.28176746767	0
50019.938527361184	49994.309713364564	0
50000.35731265099	50002.84047830652	0
49993.60333916049	50007.42141270693	0
50023.25337906322	49995.00581889214	0
50002.075911878404	50005.261111667336	0
49991.96428640682	50014.48773082656	0
49985.479854508725	50004.39257273865	0
49980.523275281885	50010.645308643936	0
50001.43088150619	49983.63567861773	0
50010.12290986445	50002.12243553688	0
49967.36856159413	50003.35500522987	0
50002.53163693798	49987.2817417695	0
49958.51475070698	50007.728524315105	0
50011.38108761024	50001.03297300693	0
49981.69861163078	49992.37124347021	0
49989.76191395739	49999.01550114256	0
50010.464523219016	49992.24245972176	0
50026.519101309525	50000.02798517489	0
50012.28382736543	49984.83474359573	0
49989.42265260656	49983.96844532203	0
49984.23840069896	49997.66761618687	0
49985.550927108794	49986.82666453693	0
50021.497478391924	49994.63200883348	0
50019.51522702777	50003.991941070715	0
49997.68469127628	49986.69892490847	0
50017.52555436652	50007.437281765255	0
49996.923835170724	50009.65263753655	0
49980.798506964515	49985.652067432005	0
50017.90091994998	49982.2521155558	0
49990.37161102477	50017.07697390062	0
49988.90511406528	49992.75445658593	0
50017.32112340442	49965.353068070195	0
49991.01257760791	50023.468584741226	0
50025.8875906799	49994.35984820899	0
49986.1918187451	50023.68497230164	0
50013.15743500942	49983.78458207533	0
49992.8456436454	49993.0203413024	0
49979.75815741602	50012.571960582	0
50009.70308924862	49979.83589096704	0
49985.30046070793	50021.08763342582	0
49978.359205601315	50034.878715319064	0
49990.92884580327	50011.163169812375	0
50007.772940196795	50007.064996400484	0
49985.22103137368	50016.08668389368	0
50009.59707490614	49993.95697076497	0
50017.70003800679	50001.97785272779	0
49983.797748258876	50023.64017913821	0
49990.26735697697	50010.258346329596	0
49987.64568629228	49992.33821425586	0
49988.52793226814	49987.91776019862	0
49991.20423086804	50029.989168432476	0
50026.25973034724	50010.5650833099	0
49982.16330270223	49998.10186605435	0
50007.13541309917	50007.95622569247	0
49983.95748989525	50010.98829389653	0
49962.45221143677	50007.2760570099	0
50012.1000044754	49996.95407723872	0
50021.052185858316	49972.64330460891	0
49984.3085518675	50009.58683887556	0
49993.510659247964	49989.892241724825	0
50011.752156646566	50004.78944145074	0
49983.52563494623	50001.75016082405	0
49978.460538100626	49997.75242771528	0
50014.52143088854	49988.22950508876	0
50018.24137458081	49990.739344225905	0
49972.37989154419	50007.14160963748	0
50006.63472878829	49999.431527854525	0
50016.01207628755	50007.56525634756	0
49992.159033924385	49975.903792794095	0
50016.99256930141	49996.1277298885	0
50004.48312201096	50016.53523623439	0
50003.73362658861	50014.7511990841	0
49974.63211839188	49979.516263068035	0
50001.48585664339	49987.945459319424	0
50021.840174437224	49996.55115787979	0
49994.03666699587	50020.72279787452	0
50020.94362840362	50003.47457288229	0
49998.62700416022	50014.24645452575	0
49995.17512210399	50016.79463493951	0
50005.23037043188	50011.73729598273	0
49971.37117085837	49989.47221639413	0
49981.521518297865	49999.23994426472	0
49965.42437354049	50013.05953711824	0
50008.834474853866	50007.65616359565	0
50000.22266364497	49982.341419794524	0
50021.85104569774	50002.35034673412	0
49981.560701735485	49996.23068757506	0
50012.74701363594	49985.80192002436	0
49971.80503375848	49991.85551823733	0
50011.263172707324	50007.67989684717	0
49997.842192490825	49995.525909340686	0
49994.00690011958	50013.24210864979	0
49986.9534427898	50008.40761073288	0
49983.36103802528	50033.88309737791	0
50021.35608252024	49989.69815647043	0
49988.97845850354	49998.21097134659	0
49994.642367226574	49977.56378857998	0
50003.55488727248	50010.91109031009	0
49974.81667358894	50002.99823491594	0
50012.0645759029	50012.10464978939	0
49987.68602979314	50010.93503302086	0
50007.17280957686	49992.3085541642	0
49981.705499678246	50015.11060490018	0
49996.69556881796	50014.109138468055	0
49998.64670998637	49980.67626758387	0
50019.10045114579	49976.023584512244	0
50017.45835616199	49985.36377514416	0
49970.33294685764	50009.780079539814	0
49982.3735722141	50017.46739492288	0
50006.68958436496	49994.526210000105	0
50018.734070250706	49989.80705437178	0
50002.46857216815	49986.06925098604	0
50022.675958277854	49992.05708802764	0
50022.926585169895	50001.64972110677	0
49983.52862677752	50014.963717433006	0
49998.90581301964	49994.84596139951	0
50005.79092528655	50014.775009063815	0
50000.22661360575	49988.81757789523	0
49980.74425647727	49996.82260257941	0
49971.55135378028	49993.170189732235	0
49964.134354578964	50010.02551413979	0
50012.74411197212	50007.99878332312	0
49990.74377587022	49973.90298912179	0
49985.28964060534	50013.18698399553	0
50002.94614847365	50024.81554806511	0
50018.25121765347	50010.052068038465	0
49989.67279102292	50031.185116729364	0
50024.78778113604	50000.02968615381	0
49957.10144021539	50006.30757505217	0
50004.91798427541	50013.10522473025	0
49997.73721727142	50000.206776466686	0
49987.073785197594	49981.08982656079	0
49968.0433233723	50010.0828608519	0
50012.324460548836	49995.737823114214	0
49973.49292689296	50018.279391364136	0
49987.24555378543	50029.79294837929	0
49998.130607358624	49976.53703077404	0
50007.75675174732	49991.20943177642	0
49995.458395374444	49999.14344184725	0
50010.742096311136	49993.331644497855	0
49985.84573346792	49985.809309381766	0
50000.266877230206	50025.833258622944	0
50015.02347028834	50012.069686554314	0
49999.98576549963	50017.1888278349	0
49994.20623659825	50009.09252126425	0
50002.60633630994	50028.573161161155	0
49983.685760399516	49994.434229655286	0
49997.98413692526	49973.09937067709	0
50010.56374303187	50009.418935307316	0
50010.08479905599	50015.411645682536	0
49981.765431604974	50026.49109198164	0
50008.58410835759	49981.64823307443	0
49984.49931009959	50029.64027167754	0
50007.61917516849	50005.81807298415	0
49954.76580966707	50007.702943843884	0
49998.27241309566	49978.57915551045	0
50022.54566981191	49987.258173264716	0
50005.091519311456	50006.0974021464	0
50033.204334621514	50008.87278491397	0
49975.961106071736	50033.7681879828	0
50008.89909742184	50018.638205887495	0
50013.46930471949	49988.41976209015	0
50015.209385585105	50013.91423486294	0
50022.0337844933	49980.9584175392	0
49989.67638337026	50018.303126039296	0
50025.83946226305	49991.62136154643	0
50020.63370337653	50014.81552965945	0
50007.67840103903	49995.493720252845	0
49968.685987238656	50012.365807529546	0
50010.842442392815	49988.60160661161	0
49997.47090266504	49980.29339993033	0
50010.31013882581	50035.012300676346	38
49969.141425196016	50022.019142947924	38
50053.12467175685	50019.55572923194	38
49996.98207751487	49990.92032125346	38
49988.16253400318	50076.188237110255	38
49949.77203441058	50059.86931748232	38
49956.229003989654	50100.14443111109	38
49989.99484027002	49951.77032136574	38
50027.74012306843	49941.46006367708	38
50048.49787134998	49974.53126152624	38
49946.81719549353	49956.258167702115	38
50060.1186832095	49914.60462440262	38
49908.45072510959	50075.102163226315	38
49911.02363692886	50117.22724802598	38
49993.538383459585	49912.578334982296	38
49968.21356646982	50139.17734290511	38
49929.97275568192	49999.223146120596	38
50087.412958623165	49982.99176080043	38
50048.79570274204	50065.56443531631	38
49973.056612756925	49879.37830104043	38
49948.678969671535	50176.966869826974	38
49904.370859736904	50170.6240744568	38
50055.96289817558	49873.75163847362	38
49902.90617251869	49956.08002786126	38
50097.45757457575	49887.414843991835	38
49898.6800180533	50036.74819753567	38
49861.92057936133	50009.36799601821	38
50116.76168844564	49955.34297206918	38
50043.552513770264	49832.25181643827	38
49847.001655917455	49971.36142908089	38
49990.34809904249	50181.1547301036	38
49973.73610085942	50218.22326857863	38
49996.581005091735	50249.96266338742	38
50001.16578393145	49850.20471278502	38
50035.852143132055	49789.72785535875	38
50085.14129042682	49844.34113912381	38
50089.83109011303	50037.75961084924	38
50074.800168803406	49803.64943351201	38
49939.323838939454	49903.086919814334	38
50127.98977686862	50020.973737777924	38
50029.017608905735	50197.65493117494	38
49814.81004265532	49945.191736373046	38
49893.30153046052	49909.08491459965	38
49893.20726403771	50213.18887898449	38
49995.977644264756	49788.31625986961	38
50067.231270024975	49761.59756405249	38
50029.14979942711	50101.7507224118	38
49853.483315918806	49921.18736852621	38
50064.727908408735	50126.993614717	38
49956.690246477774	49801.266020174364	38
49956.64178598838	49758.944556441864	38
49910.19721236071	49755.623250572	38
49922.060460360866	49865.16377454803	38
49976.197222535106	49718.719874911585	38
50057.634147817094	50169.860389326546	38
50062.492703979435	50230.58219614648	38
50116.35725955455	49800.479903315914	38
49921.38453772937	49710.2406011998	38
50007.85539116736	50138.60800067169	38
50146.07450090463	49771.936081363325	38
49857.18747720413	50196.705697376245	38
49888.78998484158	49841.27864262951	38
50182.88300721332	49754.33851779414	38
49852.123839237975	49861.52267421492	38
50163.15974633118	49959.06891310344	38
49910.60590771817	49669.166923989054	38
49820.76569529184	50007.98537346043	38
49873.50778587469	49683.41081744698	38
49775.11822642205	50002.419430332135	38
49859.97173311108	49646.74799969285	38
49912.36451759303	49803.20175353174	38
50226.59425451663	49741.91366609416	38
49863.43851894714	50249.28235966152	38
49774.79791569243	49953.06898324294	38
49811.8521128937	49841.57577974152	38
50246.82095844188	49703.06956224295	38
49868.30493596095	50124.09805946633	38
50207.074372946205	49686.38938101703	38
49747.83633616963	49915.84547827643	38
50153.003794526216	49824.470469403044	38
49873.56566791539	49794.9810156157	38
49827.29199881232	50103.39662348017	38
49800.365085576675	49800.583723734395	38
49937.10413217164	49630.767332125906	38
50231.51663499817	49784.56652304961	38
49831.07805583731	50063.6271581396	38
49726.9352615803	49882.75726719038	38
50172.573460813204	50022.21996740185	38
49734.43993384641	49962.659127554405	38
49842.558362133626	50155.8610977561	38
49794.58240365422	50134.421620221816	38
50052.37691166429	49722.957115221405	38
50206.50349070436	49949.97901125731	38
49768.00543524781	49847.94052627376	38
49825.042976991586	50257.33283557503	38
49979.26107338684	50285.23093161196	38
50245.61566094001	49963.97311511976	38
50036.803433650086	50266.08126544562	38
50117.420195742525	49740.513879981605	38
50220.200817372504	50024.240197863386	38
50056.726866253644	50306.62699962899	38
49831.27212447667	49676.893507496075	38
49713.69498565682	49999.90854270542	38
50283.822861992376	49954.92499326036	38
49805.42608749892	49899.37903585353	38
49782.79791734651	49758.8421556694	38
49733.37922347319	49825.47531910109	38
50162.390420699616	49675.316706478756	38
49698.228253210575	49920.47890756798	38
50087.964502320676	50200.18940066913	38
50268.20939508197	49913.53846056187	38
49795.83104197295	50230.32173300997	38
50269.97077927211	49667.64825834541	38
50267.93723330856	49620.373607076726	38
50089.830134160635	50276.005759097396	38
50120.66708259757	50063.37788362061	38
50019.367146474695	49698.55375357568	38
49691.36288185593	49851.79412181951	38
50308.22585145325	49887.14570191007	38
49784.23978165317	50042.816334689276	38
49791.38930245427	50086.99335321741	38
49672.60026686929	49813.802884713135	38
50220.22553835964	49616.718730842724	38
50270.36569317006	49764.602966631384	38
49980.39015556629	49626.282083028105	38
50297.64246859144	49798.97839940589	38
50085.084594944776	50086.2695155102	38
50288.54022699981	49707.59289712272	38
50324.910171401985	49831.63164926773	38
49757.2140841003	49792.41342831617	38
49634.86896450909	49786.628023859404	38
49750.72742724718	50077.11104676564	38
49726.230175264456	50039.062364336496	38
49971.67425460427	49583.934392931216	38
50167.32025909969	50062.95732462889	38
49969.48236372083	49668.03080265218	38
50335.62218748464	49924.67541250458	38
50125.02210460828	49854.62125850007	38
49903.572839040506	50252.23431765098	38
49992.05780594656	49548.48357030009	38
50016.9945151954	49584.012027529956	38
49804.73150350844	49639.676631639486	38
50260.646061598185	50024.12249892761	38
50312.4512766892	49672.64460056495	38
49844.74549749672	49759.399875324576	38
50120.46343206734	49694.88274305373	38
50227.37312981593	49890.29171523374	38
50028.898804195	49628.73710267559	38
50184.7698702866	49882.3255394832	38
49796.551095821145	50175.99169270951	38
49875.4677694326	50288.4254220935	38
50376.43928677434	49921.883639207204	38
50062.03030457109	49600.32835334549	38
50304.84836790497	49597.63943454301	38
50193.0936054376	49792.60759112711	38
49726.769931888244	49763.79861483476	38
50014.88630769525	50308.021402634724	38
50276.03107033203	50061.71847572599	38
50139.070053693424	49896.40757877858	38
49758.892911398274	50198.421980682695	38
49931.60366581105	50222.214839861146	38
50025.132709796984	50346.16495310801	38
50162.433227225956	49629.55044252531	38
49943.243706313995	50302.77545270139	38
49948.1096659008	50346.810449177196	38
50158.15934014047	49716.21632660022	38
49812.579271088376	49726.616745608364	38
50048.63551224086	49665.93659049496	38
49803.969935468056	50300.19631203436	38
49961.96509990422	50386.90705071549	38
49720.88073462602	50188.89495563123	38
50291.44889757107	50097.56780305037	38
50329.295699343886	49636.22221802242	38
50191.21311496504	50104.29343656195	38
49873.35538492481	49727.98532191119	38
50146.07350076986	49590.73972704607	38
50097.81212034938	50327.52915328904	38
50061.923986811664	49556.00498828256	38
50358.63744704651	49603.328347002054	38
50283.767142775	49557.68703267231	38
50125.0121029571	49551.489368128314	38
49677.52078914163	50199.66987635327	38
50138.83088060059	50309.291299850214	38
49639.63087173233	50176.33826704721	38
50102.274030285786	49584.789026787446	38
49771.656532765686	49666.69768899027	38
50360.421371736	49851.075770256124	38
50328.557906796384	50116.57307302416	38
50353.14868756922	49967.78121742878	38
49907.37107443551	50338.260732607625	38
49777.32972980786	50270.84630894035	38
50260.88618242811	49857.57011897164	38
49980.192623021736	50427.977939281365	38
50125.88326686477	49653.06538549057	38
50296.89614992607	50142.2019698107	38
49679.78260525913	49971.80485543022	38
50355.45436684619	49668.08062070425	38
50016.943704222766	50389.358100958336	38
50401.181170747484	49663.67938588171	38
49831.307362127656	49608.78499661606	38
49868.905497758526	50359.12254869559	38
50212.00190687599	50138.385950996584	38
50225.886092509136	50086.38137968142	38
50309.42051125578	49991.20343941656	38
49844.393655043306	50326.11225132738	38
50197.22334479004	49580.110858070686	38
50128.59645233902	50360.28799763216	38
49610.34086424676	50213.82980386565	38
50101.42525593497	50161.68309825924	38
50233.849188135384	49552.97459375816	38
50367.18982910924	50099.84285270145	38
50105.559588275	49516.13683394661	38
49937.7401655018	50420.73210809204	38
50107.31396357805	50236.34893973695	38
50055.81529514973	50385.65778625292	38
50255.32960460205	50149.0641617661	38
50178.657444807664	50163.64552148735	38
50079.057224091186	49694.45796388573	38
50355.6167313078	50150.056099911555	38
49897.06610315037	49614.37285460436	38
50154.7157774147	50270.77524875771	38
50324.45274671988	49561.76272228996	38
49637.39973198952	49975.19916641538	38
50224.70440104593	50179.33541071452	38
49733.76816346349	49682.20625291829	38
49685.965151578464	49758.571135582206	38
49930.593591904515	49584.388374070564	38
49736.8840208866	50149.9908882685	38
50188.179309645995	50296.36918825773	38
50334.17748396183	50069.54549206524	38
49607.6232082492	49943.9995956201	38
50029.79840983873	49525.19289078627	38
49658.7798053006	50008.40730532932	38
49651.8619215524	49732.60749191605	38
49737.23333850111	50267.62692590143	38
49657.18345476248	49885.28195074413	38
50015.01951964544	49484.27829143978	38
50171.36805530967	49919.661211731574	38
49614.46736990807	49902.61501122331	38
50011.06644629954	50462.91224655962	38
49664.29835944179	50053.20089469621	38
50351.560674795546	49710.488658310824	38
50116.80414156471	49474.92186397037	38
50218.57545061257	49850.969539546655	38
49695.56269370887	50158.21301326923	38
49987.80522721547	49455.179589134044	38
50199.39997282944	50252.44083289842	38
50370.915192898225	50194.75292700513	38
49569.424171949904	49958.18794568141	38
50049.969912474975	50442.557038481435	38
49952.49629146188	49479.61616963331	38
50231.119079519245	50277.04716528579	38
49761.61361280723	49620.362714006595	38
50397.671386028785	50146.65337477794	38
50132.334982171866	50206.37963033707	38
49603.58354633143	49856.72410082244	38
50183.464675785115	50212.83514601042	38
50019.97636861007	49425.381483357734	38
49586.05763894864	50000.718372891715	38
50350.90448472976	50029.58060448902	38
50412.816796094594	50098.13140409792	38
50198.581200459455	49532.07415139732	38
50239.780421194926	50319.83394659213	38
49904.813860558475	49553.44663422596	38
50398.785332817504	49963.783994733436	38
49682.73061088864	50119.80404221214	38
49933.54814552721	49517.189240648295	38
49802.69345258211	49575.958868419126	38
50093.1079372846	50435.09808303259	38
50076.63885708812	49470.41055602994	38
50019.43537600651	49749.99558309822	38
49830.946726523594	50375.57488213	38
49760.110999302946	49566.23766639819	38
49897.34584702358	50397.448071792685	38
50287.433888076506	50324.47882138027	38
50048.80065006489	49388.45662108455	38
49763.24833906911	50309.72452748826	38
49940.57049545834	50462.56184420739	38
50418.36715622212	49898.74211547849	38
49893.83203402537	50471.19375921382	38
50191.6266301099	49986.274162678936	38
50080.03613744076	50475.33955970837	38
50354.962073324336	49534.383624037335	38
50455.43922498595	50103.131463813676	38
49659.654328827324	49932.795894490424	38
50404.0787800939	50223.4959401955	38
49605.416126657095	49753.00617196515	38
50327.91726568714	50187.04266650661	38
50429.24328578032	49936.86872695891	38
49696.30615591159	49660.63756610133	38
49660.30648073444	50242.30934843235	38
50155.17685971689	49518.783034009	38
49943.68493310686	50261.78872435925	38
49574.71938628566	49919.24566637644	38
50235.61971823088	50359.21297059873	38
50150.00993701634	50393.11300380529	38
50114.96082079505	50504.33578437067	38
50415.66274075077	50264.654805356775	38
50416.84508189034	49852.3397804731	38
50258.15052879852	49817.044428403606	38
50190.369699727846	50399.49143167407	38
49566.00642473103	49874.51388045983	38
49839.559872186044	50416.60489698835	38
49655.889793007416	49675.06913119507	38
50489.97819562655	50083.3587431754	38
50381.21873612242	50060.625233611	38
50038.513382887824	50493.29654498264	38
50392.92470851933	49711.71993204514	38
50253.57937121693	50237.20214922746	38
49689.67022828951	49616.761575874014	38
49852.64789134528	50453.893492383366	38
49984.69890521145	49509.58465172951	38
50152.71199265541	49448.72680063273	38
49812.75896486893	50478.17132948099	38
49612.73780124147	49665.3247832553	38
49801.27151870825	50408.71784637665	38
49726.62976919641	49591.80850693432	38
50005.65353781048	49385.72378356531	38
49599.92918865502	49807.44835833208	38
49631.426140232405	49624.635494810944	38
49607.66161944456	49711.11883029808	38
49621.703413750416	50134.24746211431	38
50429.09857619958	50059.227095317314	38
50177.53870904517	49411.50951899533	38
50460.662608873354	49844.59897286228	38
50000.29959439799	50503.43695788632	38
50287.552024193894	49511.00386787908	38
50498.068562814165	50043.63759695287	38
49834.50075541202	49552.928305655	38
50466.87305054684	49956.939947669416	38
49596.32165635585	50172.61098984808	38
49762.61022532943	50425.81410650351	38
49557.10062648499	50199.17961307816	38
50043.79062988326	50538.674998694165	38
50193.8502812835	50444.1628287104	38
50478.13441279836	50137.55135020608	38
50200.068588142625	50487.244390472566	38
49917.82133081301	49456.98037209594	38
49959.9239729033	50497.79014194449	38
50323.83019403067	49494.916935707326	38
50385.382350627944	49567.05878870152	38
50290.03865795031	50204.04941418492	38
49714.45276016581	50231.79142282048	38
50238.193481681716	50439.24013544978	38
49765.01485095524	49522.43796836542	38
50071.686555603796	50574.72816610038	38
50476.54479513469	49880.63727688757	38
50303.852597031066	50240.521686613945	38
49692.60713626308	49712.55271835702	38
49891.91900790141	50512.06479644449	38
49554.008284929056	50035.82900480845	38
50307.929152693934	50036.491200709046	38
50460.63009885598	49997.5020183925	38
49517.81595728968	50014.43417480126	38
50502.86401395981	49825.96386581656	38
49849.207376986706	50524.99624482254	38
50124.203371312746	50462.36620800048	38
50519.088544127495	49884.09148024833	38
49883.62122686632	49484.94997703392	38
50503.41745393309	49989.09178477825	38
49507.66683814626	50057.74100271352	38
50103.55274767533	50610.05872047269	38
49971.74280179365	49412.935061669916	38
50443.19471570415	50228.800192332754	38
50306.812879102195	50288.652696372956	38
50296.95388373607	50363.655486881646	38
49790.93012219438	50352.18923719197	38
50499.14910919455	49926.97798417246	38
50434.8178047101	50182.60616423234	38
50351.28703332115	50277.07202920211	38
49802.901271633076	50531.72823436167	38
50414.78033948504	49536.90961456221	38
50218.35704660019	49424.23329330493	38
50423.15344495914	50020.06936005428	38
49826.14288464222	50564.86063839337	38
49534.487593942766	50091.3911306237	38
50191.04027119414	50337.798908727236	38
50114.20216707746	50555.76215126989	38
49572.970509562416	49775.40046641776	38
49719.70947478826	50440.088414908125	38
49887.06795043398	49428.50936409042	38
49649.439677638555	50094.77529178468	38
50320.552024603916	49765.08733903474	38
49532.47371049523	49753.58910115517	38
49706.57536715863	50082.19164822564	38
50005.293054860966	50545.46235369545	38
50404.64413000005	49750.35643133661	38
49695.47770531917	50476.23887965111	38
50141.973967006044	50098.869585344735	38
50434.992634900336	49713.8681906864	38
50070.65766165087	49423.89069269196	38
50421.80646708941	49591.21228468128	38
50261.289842406164	49435.19253914558	38
49574.01544866729	50090.01862049256	38
50222.33370533684	49494.5227981054	38
50156.688993858515	50519.9629903956	38
50327.83567378695	50330.34043633341	38
49665.469803650354	50450.110795426495	38
49526.18488617478	50164.56445359506	38
49735.89615246679	49725.45111613363	38
50246.10862490323	50480.6460236097	38
50447.88176389479	49803.10716709255	38
49525.65171013569	49861.277695571865	38
50369.572617849895	49775.21776606209	38
49623.608299770814	50061.70775693005	38
49926.19200441971	49401.98822005563	38
50542.11018629494	49945.58775284444	38
50554.2088970902	49907.055319750085	38
50131.89789248265	49408.10805802785	38
49502.41688648506	49974.75692331686	38
49463.1720390169	50042.43346352089	38
50298.00581823268	49460.47422419811	38
49530.49886946901	49937.38872054053	38
50455.62958377825	49557.06929961774	38
49790.25703891016	49489.56710713564	38
49570.450859762626	49730.73064210412	38
49494.86651300252	50096.440450716706	38
50521.07289693759	50128.27655181251	38
49818.8666390365	49461.11628300542	38
50198.1171434519	49369.916248252055	38
49771.139045491516	50474.893825886196	38
50338.625203722746	49453.937872681614	38
50298.16943161178	49414.59692158725	38
49627.960847687405	50433.257032309775	38
49481.75883179674	49867.28723821452	38
49536.28047949967	49820.892494499225	38
49430.29411085041	50065.50472595008	38
49906.22236373305	50557.36515734214	38
50280.6503663773	50453.44092681118	38
49493.15465336911	49911.56640225941	38
50104.04752349388	49376.8018149232	38
50550.15136291034	49996.89595460362	38
50107.65676106599	50397.61295781546	38
49469.37082720168	49953.17804489117	38
50584.62397541106	50021.29385486489	38
49620.69135594431	50253.14426427714	38
50509.30301826463	50173.40311845349	38
49790.41990984974	49429.69892451961	38
49748.63131451171	49483.81385082183	38
49655.234959235575	50501.272916982656	38
50177.26524419737	49480.83832710046	38
50447.13641182395	49676.536985637256	38
49859.600990949984	49520.72162261141	38
49759.5657145544	50376.43883979767	38
50023.32626512136	49350.88978268116	38
50543.588928596524	49847.78466260981	38
50390.291711474056	49814.52262127869	38
50090.017951187074	50646.95898728891	38
49700.507626192644	50518.59102382856	38
49549.35197082673	50244.33460718486	38
50525.867181003756	49794.18048723328	38
49439.57498929219	49845.25691097078	38
49431.78150915347	50011.60986505614	38
49645.7862560036	49847.0960751939	38
49396.34831646802	50087.949459128584	38
49877.260506662176	50590.79966484586	38
50488.90744045919	49690.970024766946	38
50065.655040480546	50677.83691015299	38
49419.40341083131	49966.6902091088	38
50362.34569774931	49485.71739073444	38
49481.83927300488	49825.797604032356	38
50370.41966801328	50335.9001036492	38
50483.775009529825	50244.246367677966	38
49696.665453027985	49557.59983529241	38
50578.56230194565	49866.51919109565	38
49549.35584207045	49691.60691185708	38
50596.03605381942	49915.90272725569	38
50397.172850231014	50303.52841574585	38
49532.57318300468	49648.51051723693	38
49786.37427470055	50571.47471745494	38
50573.078927683324	50065.32057674374	38
50373.15942370399	50380.15894504587	38
50615.48924637695	49837.97649561163	38
50511.02744627484	49651.28239663217	38
49393.39201031225	49929.45929390389	38
50453.36997637773	49754.6855190628	38
49881.61934962981	49381.699533833984	38
49581.22969694217	50438.37538699768	38
50616.57813397633	50046.991151677605	38
49830.24831819237	49412.89103065979	38
49639.43714305302	50387.84008456765	38
50288.01350746229	50498.82788189277	38
50578.40127293301	49823.926580925385	38
50412.992157325774	49495.77441692143	38
50012.552993097364	49305.972914806924	38
49752.7601783645	50539.18972514004	38
50084.48273502696	50716.25886858234	38
49923.80323211006	50593.76018115819	38
49466.999154191384	49788.64627939744	38
49865.2113568924	49580.35234217109	38
49902.84380342313	50634.24513544246	38
49555.78600205348	50124.73687687919	38
49950.87025058351	50560.265311294985	38
50157.22997187119	49376.52857004474	38
49983.9637060042	49347.17984107182	38
49945.27527841988	50643.4640590105	38
50553.82980528425	50162.75666926412	38
50408.76482605364	50345.720979598074	38
49486.9939884161	49652.56795329103	38
49425.738442184265	49771.328391651834	38
