# Supplementary material for: Abundant Topological Outliers in Social Media Data and Their Effect on Spatial Analysis
Source: PLoS One. 2016 Sep 9;11(9):e0162360. doi: 10.1371/journal.pone.0162360 (PMC5017681; doi:10.1371/journal.pone.0162360)
Supplement: S6 Dataset — See the respective attached file. (ZIP) [file pone.0162360.s006.zip › S6_overlap_swl/clust_4_13.csv]

50000.0	50000.0	0
50001.1199382742	50005.597232803535	0
50010.474073703306	50004.538835650805	0
49992.59330351276	50005.30010366702	0
49998.97978393994	50002.81568248988	0
49995.94433854478	50000.283501054924	0
49992.110046690934	49994.960676135706	0
50001.69172750674	49994.57444040063	0
50004.089583240035	50002.88217446919	0
49995.22015105517	50008.609882115925	0
50002.55073404207	49993.56360799795	0
49986.072168127575	49997.04184594443	0
50003.188169777386	50009.9058963167	0
50012.27525783438	49992.819765352564	0
50012.262513774476	49989.354148040744	0
49998.02118867848	50008.80627001903	0
49993.557594313854	50006.23561640466	0
49997.38944128892	50001.35532493175	0
49993.74842547102	50014.75506549149	0
49998.23968503435	50005.27065217079	0
50003.22125142318	50000.026961999516	0
50002.66845612155	50016.014489106456	0
49996.2912684585	50003.40999236742	0
49993.86713806728	50000.48736039716	0
50002.18471612465	50002.01162544507	0
49992.171524388265	50006.56961401369	0
50009.77186363497	49998.33913800016	0
49990.12856972812	50008.3087286591	0
49992.75834275438	49999.61132553548	0
50000.612712480484	49996.66863853376	0
49996.93869881451	50007.42426954709	0
49990.9573124268	49998.74455680348	0
49995.12813021465	50012.34964490406	0
49987.132816399535	50000.77841298042	0
49995.04622939411	50001.254507425205	0
49996.3518189633	49998.69148218202	0
49994.72286757851	50006.43666481398	0
50004.991603808936	50007.81247139701	0
49998.28891676479	49997.763041664824	0
50002.11006087792	50008.18226655358	0
49997.144179930016	49989.940910198144	0
49990.216027359624	50003.557911732714	0
50004.8382996796	49999.67581012021	0
50009.729321556355	49988.228197133496	0
50000.199954210955	50007.84356371471	0
49984.868450241316	50001.72764928467	0
50005.25378396498	49991.44544110929	0
50012.19437814406	50000.390381149926	0
49988.04893344996	49995.904611826896	0
50000.97171294396	50001.87618615546	0
50003.16859701153	50001.34186794273	0
49996.8205400242	50002.39747857786	0
50016.35653848915	49987.25542234889	0
50006.096174901984	50010.23095889712	0
49993.33550236973	49997.9139297533	0
50011.19002934476	50002.36431250059	0
49998.45984931102	50006.65695684455	0
50019.87468519033	49983.95720550682	0
50006.448840401084	49997.32346873195	0
50003.483634122094	50006.1099987375	0
50000.35234659256	50010.71421082459	0
50020.92058148781	49993.51767071989	0
50008.47578298118	49985.24545972329	0
50012.97116378821	49991.6961769247	0
49993.74796506671	49992.427417029416	0
49991.82516773376	49992.694590956104	0
50010.8124938929	49998.028114249224	0
49987.955751149355	49997.770027754355	0
49991.724628069634	50000.06228921305	0
49995.80643166333	50013.468969971	0
49993.380375235734	50016.55980591119	0
49991.201634813246	50005.408821551166	0
50004.525946402624	49989.78947725459	0
50007.720378466904	50000.492135651875	0
49992.7685793167	50011.0280228053	0
49987.159758849266	49996.84261681274	0
50014.02574978567	49996.18798372425	0
49984.32643570934	50004.57184983245	0
50019.639648138225	49988.9067237791	0
49989.4997473447	50007.36039035869	0
50013.91997383251	50009.37214947754	0
50004.58622819102	49995.15801530333	0
50005.85271576996	49989.50522008991	0
50015.47921159886	50003.75857515637	0
49996.39937650525	49993.39036016212	0
50001.0647897504	50004.010292953724	0
49986.027487069885	50006.27634010284	0
49987.260876982415	49991.042278530156	0
49999.78395213294	50006.223143715055	0
50005.5951472911	50002.242531785334	0
49994.95863623795	49990.98932230843	0
49995.970214808425	50011.21575680999	0
49998.74724789229	50000.301414385256	0
49995.76262299148	50005.347803119126	0
49985.78393825049	50003.32292956534	0
50007.42877995727	50004.03245223129	0
49992.96622310832	50014.11763760789	0
49994.55499953395	50010.948281901576	0
49983.915535437955	49992.4110437863	0
50008.8660950074	49978.749708719544	0
50013.7990956949	50003.00902758653	0
50008.5066603574	49980.605440097264	0
49999.61536353447	50001.38011543159	0
49999.92720012225	49999.00146537139	0
49984.44548889699	49998.69683486348	0
50002.482884739184	50003.040579738794	0
50016.024045681486	49994.94398923562	0
50003.36648616504	50004.322037109174	0
49988.738161772046	50017.689027507506	0
50003.539439997585	50008.933367662175	0
49994.49256234436	50019.33132076997	0
50005.85319903553	50016.693436037065	0
50002.48134869301	50006.34512799061	0
49993.523880528526	49996.86229670025	0
49988.034997579	50012.957727244124	0
50020.71389257763	49981.778924319464	0
49995.38804044498	49997.158702901135	0
50013.95022191785	49997.89115681875	0
49984.13772326518	49991.42872524563	0
50003.58552550782	50019.3121430576	0
49989.91037830248	49997.47012205967	0
50012.09890688885	50009.91283746573	0
49998.36748406831	49993.20199538089	0
49989.127843465685	49996.61911019781	0
49982.65034680979	49999.834836403585	0
49996.56500742211	49994.747294359564	0
49985.379552577164	50000.53127187064	0
50017.09675845898	49993.71089669888	0
50021.41356700267	50010.70370059395	0
49982.40342955259	49994.328994020594	0
50016.4869019828	49980.40359262994	0
50023.71775476843	50012.20330780786	0
50005.64968115003	49995.160253301765	0
49973.871359122015	49999.93485576274	0
49991.04769969644	50018.64712142673	0
49999.68945811258	49989.69377801033	0
50024.16967004485	49998.373773470084	0
50002.22080701014	49996.583511445446	0
49981.3376436746	49994.9974062802	0
49984.137410919924	50006.137292454296	0
49996.130313645284	50019.87582555533	0
49984.51107861298	49990.24442534623	0
50006.568329781825	49987.41605597233	0
50001.265128160514	50015.41691763768	0
49994.71701353506	50015.249262662495	0
49984.049094679925	50002.930402503676	0
50007.33751108774	49981.8758819164	0
49990.53033617756	50001.14600459991	0
50016.78128835845	49973.40706114249	0
49993.95433979805	49991.08775145235	0
50020.50775026029	49998.11343636441	0
50000.36685129092	49992.305125517465	0
50025.412902998294	49985.28219532157	0
50011.811277040055	50005.8423952594	0
50005.650122642444	50018.556061829826	0
50000.10513937223	50004.37368352619	0
49997.312147224504	49999.09697793524	0
50007.98935284791	49996.53957427053	0
50002.08677570072	50010.85949233453	0
49986.699023909634	49994.97925279905	0
49985.61698965447	49991.72042149556	0
49982.103822344194	50003.015963724676	0
50017.46227211739	50006.10305446117	0
49995.381477958945	50002.40666228191	0
50011.97582092875	49999.282779231835	0
50008.063404920314	50009.83952207464	0
50013.46450656	49984.93900585626	0
49991.29771770397	50013.528169385616	0
49990.72512365944	50014.788818904555	0
49988.34248722313	50003.84700004693	0
49978.86050890926	50004.459502539525	0
49992.91864707092	50012.72445101887	0
50001.84787568867	49990.60674350676	0
50004.63839490317	50017.67334490595	0
49985.1248169725	50007.29216522827	0
49993.17341765991	49987.23628058628	0
49993.857411968136	50017.57636704799	0
50019.0152945883	49986.98070871417	0
49998.41475540304	49991.03758824367	0
49972.09249794468	50008.2640976498	0
49993.10918587191	50001.86801828644	0
49993.00955253663	50003.3707764521	0
49984.194173076576	50018.57796040268	0
49988.37111772968	49985.660734294215	0
50001.68402032854	50019.222658424515	0
50001.185520989595	50017.05278349851	0
49989.66815837991	49993.68744920904	0
50004.177711652395	49985.70662376911	0
50018.82869206279	49999.52190675685	0
49985.443533641	49996.21552947299	0
50016.38826833475	50012.74464866587	0
50017.914900136435	49980.502944041815	0
50014.39181755627	50017.85709331672	0
50018.95202462218	49985.56744633257	0
49997.36448100937	50005.91903864351	0
50018.96796534248	50005.16627708392	0
50011.90539425546	49988.111134330444	0
49996.546614288876	49996.795399916264	0
49963.08142993959	50006.26759739082	0
50008.2356600962	50002.43606836597	0
49998.63921899667	49988.79814231758	0
50005.75242938296	50004.17089970687	0
49998.376769049384	50010.6689754653	0
50008.42442695799	49998.31820524386	0
50004.508050526805	49983.47349690265	0
49987.17050041002	49988.9025554235	0
50009.18109265108	49992.22014886556	0
50004.879056196725	49986.61034885251	0
50014.915422483675	49977.07720187199	0
49990.130907603474	50004.80258105486	0
49984.6703277626	49988.74133172314	0
50007.52672577151	50012.93686597503	0
50003.49650970437	50012.38108186982	0
49989.06725250327	50015.3378129636	0
50024.98456411381	50006.06013812308	0
49991.80368593366	49990.462414806636	0
50000.77352016364	49989.79042744623	0
49988.90719015552	50002.71719901248	0
49984.039032220186	49996.676878046324	0
50012.847622088455	49998.36249454505	0
50006.350126348494	49990.98155319997	0
49991.05034624591	50004.198767952716	0
50011.88431427771	50008.83624177822	0
49985.19374747098	50005.49928007464	0
49984.81310954273	50026.06287728749	0
50006.21977860447	50012.16129787784	0
49986.47489642977	49999.4317940804	0
49980.36605421916	50000.95789397295	0
49994.234345594574	49999.2532348494	0
49987.04825099607	50001.832824486286	0
49991.43071227722	49984.226381594905	0
50000.695373251256	50020.70674782014	0
49977.13180553174	50003.37505285267	0
49988.62903234035	50005.177123215675	0
49979.89567759436	50002.4937618266	0
50008.01262186424	49983.679359629714	0
50030.579860834	49998.08369322793	0
50003.089884360816	49981.16884909539	0
50024.37014218025	49982.08487044395	0
49983.90656666351	50026.928564756556	0
49964.314383131496	50014.1377602163	0
49993.20228802501	50009.89883245395	0
49988.35846928065	49994.74515624361	0
49974.56068759045	50004.79214296714	0
50014.41609705478	49979.75520468273	0
49991.174539429005	50006.969037631694	0
49989.155636819094	50000.54506709529	0
49982.544533415894	50024.606837722065	0
49994.92587873124	49988.20647099332	0
49991.308890379405	50009.11640038469	0
50011.281064215545	49984.921503686244	0
49989.75789397745	49987.457219427255	0
50008.221414162435	50012.20209665073	0
50013.621088465676	49978.83287026756	0
49985.19186980337	49992.980264506536	0
49992.32125134785	49989.032611767434	0
50014.674771463535	49999.908761826504	0
49997.68841019571	49983.69681048847	0
50015.382964093515	49974.88611401902	0
49974.646961190396	49999.20360856275	0
49993.622733056916	50004.394124466075	0
49996.18215660206	49990.57420118714	0
49990.531939051354	50002.542578106964	0
49995.628193938675	49992.49588250879	0
50021.47129342551	49969.80051040332	0
49963.43332412238	50009.15111641512	0
50005.631109868045	49981.978888305464	0
50016.42316313038	50001.98515059546	0
49980.96052567742	50020.686115295306	0
50014.72496783221	49986.0471516237	0
49983.5417594323	49995.75678905932	0
49993.07010199822	50029.18300593349	0
49997.88200827209	49991.896996510884	0
49982.946899317554	50009.619161594186	0
50002.15424062545	50000.4773237086	0
49991.00394052615	49996.04070296146	0
50031.56106314288	50012.96897761344	0
50026.88381878394	49996.47826587183	0
49984.03994023804	49986.15198562376	0
49987.28963664043	50020.60062188324	0
50013.90791418998	50004.26976645357	0
49983.08076631143	49991.201045514004	0
50022.11073926888	49967.124204367305	0
50010.73215520759	49996.40090077004	0
49996.054670956706	50006.56227185395	0
49995.70387124523	49986.98770630229	0
50007.941107878476	50018.039088252415	0
50002.0192275201	49982.59943772668	0
49992.05158923507	50010.26029829259	0
50027.93304776287	50005.78420573993	0
49982.89182072447	49989.6455582383	0
49998.64668225386	50018.43203433023	0
50013.62737578455	49989.94661316443	0
49993.08509566163	49988.31637596258	0
49989.81805414489	49991.931824775784	0
49997.76086401288	49987.90124568716	0
49988.69996163046	50009.713207319626	0
49985.80025773397	50018.196075051266	0
49984.54357744596	49987.1594216123	0
50006.59958761954	49972.297102456854	0
49984.82793631655	50022.262719026876	0
50009.686765035396	50012.49651623412	0
50005.67540109913	49998.77026419197	0
49998.76553220897	50009.60097154551	0
49991.720902063105	50001.874151299206	0
49995.344981691764	50003.769781086085	0
50000.779533303816	50006.55995037668	0
50003.69493811055	49982.743629087825	0
50002.270752389726	49997.78815897597	0
50027.570700147895	49993.28160735885	0
49976.52404899746	49992.70823713537	0
49998.92765844171	49982.472509075604	0
49994.93953583841	49994.87526102259	0
50009.450371016355	49984.56460257237	0
49988.154083484755	49999.52040214659	0
49999.394387052766	50014.98009375397	0
49978.547517703526	50000.09883902086	0
49977.2653315401	50000.844206454574	0
49998.90667228046	50008.20905964552	0
49991.6637407009	49985.60237193076	0
49996.812852085255	49991.85268425626	0
50010.361860965386	50000.785222744336	0
50015.982394048064	50025.712936463955	0
49980.52196003663	49992.07084033371	0
50031.62064003572	50018.88854821377	0
50008.9961750777	49996.41672377975	0
49987.61931332246	50006.2850009189	0
49976.108964526924	49990.178279804175	0
50023.926871643285	49997.28176746767	0
50019.938527361184	49994.309713364564	0
50000.35731265099	50002.84047830652	0
49993.60333916049	50007.42141270693	0
50023.25337906322	49995.00581889214	0
50002.075911878404	50005.261111667336	0
49991.96428640682	50014.48773082656	0
49985.479854508725	50004.39257273865	0
49980.523275281885	50010.645308643936	0
50001.43088150619	49983.63567861773	0
50010.12290986445	50002.12243553688	0
49967.36856159413	50003.35500522987	0
50002.53163693798	49987.2817417695	0
49958.51475070698	50007.728524315105	0
50011.38108761024	50001.03297300693	0
49981.69861163078	49992.37124347021	0
49989.76191395739	49999.01550114256	0
50010.464523219016	49992.24245972176	0
50026.519101309525	50000.02798517489	0
50012.28382736543	49984.83474359573	0
49989.42265260656	49983.96844532203	0
49984.23840069896	49997.66761618687	0
49985.550927108794	49986.82666453693	0
50021.497478391924	49994.63200883348	0
50019.51522702777	50003.991941070715	0
49997.68469127628	49986.69892490847	0
50017.52555436652	50007.437281765255	0
49996.923835170724	50009.65263753655	0
49980.798506964515	49985.652067432005	0
50017.90091994998	49982.2521155558	0
49990.37161102477	50017.07697390062	0
49988.90511406528	49992.75445658593	0
50017.32112340442	49965.353068070195	0
49991.01257760791	50023.468584741226	0
50025.8875906799	49994.35984820899	0
49986.1918187451	50023.68497230164	0
50013.15743500942	49983.78458207533	0
49992.8456436454	49993.0203413024	0
49979.75815741602	50012.571960582	0
50009.70308924862	49979.83589096704	0
49985.30046070793	50021.08763342582	0
49978.359205601315	50034.878715319064	0
49990.92884580327	50011.163169812375	0
50007.772940196795	50007.064996400484	0
49985.22103137368	50016.08668389368	0
50009.59707490614	49993.95697076497	0
50017.70003800679	50001.97785272779	0
49983.797748258876	50023.64017913821	0
49990.26735697697	50010.258346329596	0
49987.64568629228	49992.33821425586	0
49988.52793226814	49987.91776019862	0
49991.20423086804	50029.989168432476	0
50026.25973034724	50010.5650833099	0
49982.16330270223	49998.10186605435	0
50007.13541309917	50007.95622569247	0
49983.95748989525	50010.98829389653	0
49962.45221143677	50007.2760570099	0
50012.1000044754	49996.95407723872	0
50021.052185858316	49972.64330460891	0
49984.3085518675	50009.58683887556	0
49993.510659247964	49989.892241724825	0
50011.752156646566	50004.78944145074	0
49983.52563494623	50001.75016082405	0
49978.460538100626	49997.75242771528	0
50014.52143088854	49988.22950508876	0
50018.24137458081	49990.739344225905	0
49972.37989154419	50007.14160963748	0
50006.63472878829	49999.431527854525	0
50016.01207628755	50007.56525634756	0
49992.159033924385	49975.903792794095	0
50016.99256930141	49996.1277298885	0
50004.48312201096	50016.53523623439	0
50003.73362658861	50014.7511990841	0
49974.63211839188	49979.516263068035	0
50001.48585664339	49987.945459319424	0
50021.840174437224	49996.55115787979	0
49994.03666699587	50020.72279787452	0
50020.94362840362	50003.47457288229	0
49998.62700416022	50014.24645452575	0
49995.17512210399	50016.79463493951	0
50005.23037043188	50011.73729598273	0
49971.37117085837	49989.47221639413	0
49981.521518297865	49999.23994426472	0
49965.42437354049	50013.05953711824	0
50008.834474853866	50007.65616359565	0
50000.22266364497	49982.341419794524	0
50021.85104569774	50002.35034673412	0
49981.560701735485	49996.23068757506	0
50012.74701363594	49985.80192002436	0
49971.80503375848	49991.85551823733	0
50011.263172707324	50007.67989684717	0
49997.842192490825	49995.525909340686	0
49994.00690011958	50013.24210864979	0
49986.9534427898	50008.40761073288	0
49983.36103802528	50033.88309737791	0
50021.35608252024	49989.69815647043	0
49988.97845850354	49998.21097134659	0
49994.642367226574	49977.56378857998	0
50003.55488727248	50010.91109031009	0
49974.81667358894	50002.99823491594	0
50012.0645759029	50012.10464978939	0
49987.68602979314	50010.93503302086	0
50007.17280957686	49992.3085541642	0
49981.705499678246	50015.11060490018	0
49996.69556881796	50014.109138468055	0
49998.64670998637	49980.67626758387	0
50019.10045114579	49976.023584512244	0
50017.45835616199	49985.36377514416	0
49970.33294685764	50009.780079539814	0
49982.3735722141	50017.46739492288	0
50006.68958436496	49994.526210000105	0
50018.734070250706	49989.80705437178	0
50002.46857216815	49986.06925098604	0
50022.675958277854	49992.05708802764	0
50022.926585169895	50001.64972110677	0
49983.52862677752	50014.963717433006	0
49998.90581301964	49994.84596139951	0
50005.79092528655	50014.775009063815	0
50000.22661360575	49988.81757789523	0
49980.74425647727	49996.82260257941	0
49971.55135378028	49993.170189732235	0
49964.134354578964	50010.02551413979	0
50012.74411197212	50007.99878332312	0
49990.74377587022	49973.90298912179	0
49985.28964060534	50013.18698399553	0
50002.94614847365	50024.81554806511	0
50018.25121765347	50010.052068038465	0
49989.67279102292	50031.185116729364	0
50024.78778113604	50000.02968615381	0
49957.10144021539	50006.30757505217	0
50004.91798427541	50013.10522473025	0
49997.73721727142	50000.206776466686	0
49987.073785197594	49981.08982656079	0
49968.0433233723	50010.0828608519	0
50012.324460548836	49995.737823114214	0
49973.49292689296	50018.279391364136	0
49987.24555378543	50029.79294837929	0
49998.130607358624	49976.53703077404	0
50007.75675174732	49991.20943177642	0
49995.458395374444	49999.14344184725	0
50010.742096311136	49993.331644497855	0
49985.84573346792	49985.809309381766	0
50000.266877230206	50025.833258622944	0
50015.02347028834	50012.069686554314	0
49999.98576549963	50017.1888278349	0
49994.20623659825	50009.09252126425	0
50002.60633630994	50028.573161161155	0
49983.685760399516	49994.434229655286	0
49997.98413692526	49973.09937067709	0
50010.56374303187	50009.418935307316	0
50010.08479905599	50015.411645682536	0
49981.765431604974	50026.49109198164	0
50008.58410835759	49981.64823307443	0
49984.49931009959	50029.64027167754	0
50007.61917516849	50005.81807298415	0
49954.76580966707	50007.702943843884	0
49998.27241309566	49978.57915551045	0
50022.54566981191	49987.258173264716	0
50005.091519311456	50006.0974021464	0
50033.204334621514	50008.87278491397	0
49975.961106071736	50033.7681879828	0
50008.89909742184	50018.638205887495	0
50013.46930471949	49988.41976209015	0
50015.209385585105	50013.91423486294	0
50022.0337844933	49980.9584175392	0
49989.67638337026	50018.303126039296	0
50025.83946226305	49991.62136154643	0
50020.63370337653	50014.81552965945	0
50007.67840103903	49995.493720252845	0
49968.685987238656	50012.365807529546	0
50010.842442392815	49988.60160661161	0
49997.47090266504	49980.29339993033	0
50009.691488593584	50026.723029894696	3
50002.81766792101	50021.360985704414	3
50003.994096033595	50025.27769769491	3
50015.97777091357	50017.17140642526	3
50013.35986294331	50009.80867665876	3
50020.17424398543	50008.24166103126	3
49994.4672639688	50028.75714847786	3
49989.76801035153	50028.338911322666	3
50005.04271989137	50037.199066868954	3
50006.46531008038	50030.50164021728	3
49999.866802570046	50029.3030775129	3
50005.96825858741	50014.718389325804	3
49994.72794371312	50017.53238436785	3
50012.31267943115	50029.9945241471	3
50023.89117215462	49998.7764954654	3
50020.96583268233	50023.010884670606	3
49991.69390282949	50034.62306086854	3
50011.338285968275	50022.78831098841	3
49991.52500019297	50022.71671600931	3
50017.59402474033	50001.14843482039	3
50021.94591535885	50003.41702283304	3
50031.84648051463	50002.651782815316	3
50014.516380796005	50025.558469913434	3
50018.704816449535	50035.05935211213	3
50015.92441359677	50021.714827811316	3
50031.51344412046	50007.26186090843	3
50027.419491208195	49993.41595515402	3
49995.86620137818	50022.9699172584	3
50028.70373034318	50010.28487020283	3
49982.812868349334	50020.21089205709	3
50020.41586907483	50014.80826314698	3
50030.84286766399	50037.23070030386	3
49997.170926908046	50013.22655748363	3
50033.139712268996	50020.31492266083	3
50042.765971680696	50004.89010828521	3
49982.67092789418	50033.05469572152	3
50044.237982074716	49999.65333692667	3
50016.74284255582	50029.691244345464	3
50049.830583375195	49994.02503887224	3
50037.63513512083	49997.64419613166	3
50017.36228457238	50041.03448797408	3
50025.56081151075	50042.618993647404	3
50033.50701439411	49985.59447182353	3
49988.445636425575	50004.46689281519	3
50037.31012167107	50010.90183096259	3
49989.45999944333	50015.442419657826	3
49989.17414454894	50010.15071588594	3
50011.64196223079	50017.130817309226	3
50037.13603567748	50040.09547869773	3
50041.62686552295	50009.25034005355	3
50001.11812423634	50017.42412169109	3
50006.99099226506	50010.19349829827	3
50042.69786058942	49988.07063403194	3
50042.48758275457	50036.01047030304	3
50000.81445682781	50009.96717327317	3
49980.223450934405	50006.25685141273	3
49987.6319813448	50024.54783062783	3
50048.54687665755	49999.446045405086	3
50028.84204050904	50015.190305424665	3
49987.082062935835	49995.030676173534	3
50052.99964412558	50012.18482004366	3
50050.29755747197	50007.77628557846	3
49983.943639776866	50011.90666179483	3
50035.86700063841	50015.907822774614	3
50009.93235084303	50034.44586229298	3
50059.74327861764	49987.22659483205	3
50013.13278867312	50047.250011734905	3
49997.36780556715	50037.2687786688	3
49988.873206988756	49999.11433454853	3
50035.69677078649	50046.1178204838	3
50070.51055062501	49991.72498960078	3
49986.66101915782	50042.39371834202	3
49975.842539064455	49989.0635954692	3
49996.483634401084	50032.65198485794	3
50019.41119915684	50047.83567769497	3
50057.72087467182	50006.86413109073	3
49980.05858771924	50036.39483884369	3
49987.57466789562	49985.82743095067	3
50070.31178602683	49980.61415806369	3
50059.16644989181	50012.58857887227	3
50042.37624396708	49995.65054206668	3
50037.90552385796	50004.584673507525	3
49969.947664820225	50008.65947658484	3
50037.53055602471	49988.97718417278	3
50047.651855056894	50039.098772217556	3
50041.49312633026	50018.87480632011	3
49996.04606723364	49994.896467041784	3
50020.54820768731	50060.58757804271	3
49992.41723768684	50005.550559237185	3
49995.87360755795	50003.47074838357	3
49985.28476360763	49982.006142994025	3
50045.198655884815	49983.387459528916	3
50051.916700577494	50001.80506618076	3
50049.63691855207	49985.557728902546	3
49979.434901263085	50015.76948526421	3
50047.09530441436	50012.13025527326	3
49998.28308479566	50043.88381348588	3
49977.82996299812	49982.5540606926	3
49987.200655390014	50037.864572551385	3
49979.264580764604	50040.606588163995	3
49973.112516514695	49984.6483076557	3
50062.870941042594	49995.703483505786	3
50022.01531100741	50052.184887894575	3
49981.605787381755	49999.30674053638	3
50012.70061032514	50000.17546994665	3
49967.70712000779	50018.40740868128	3
49974.435796143174	50025.07306266269	3
50059.00866815814	49975.430896591926	3
49987.471950119834	50054.11039092961	3
49999.57814859478	50000.68553429693	3
50068.21045629923	50012.418674057626	3
49988.52100469526	50019.58842370607	3
50007.796973125856	50046.21442183152	3
50046.292824025084	50026.16786099792	3
49977.04078851581	50002.53078169948	3
49964.556148310236	50012.72266038701	3
49978.70732169104	50032.33836374467	3
50057.677879606206	50020.50037614002	3
50041.841666043016	50047.090827004766	3
50052.00206729627	50026.08897000577	3
50063.12771956071	50017.84280080846	3
50008.65193403572	49996.55749784492	3
50015.17974584066	50059.03567881436	3
50028.08087362539	50033.49665188214	3
49966.30815383477	50000.70827245159	3
50016.94909442893	50063.148217743044	3
50034.15458800177	50031.66826196032	3
49991.82043267836	49984.95938670537	3
50049.968689342364	49978.75486839333	3
49998.26122554435	49978.962379608114	3
50024.0050964754	50011.68718632646	3
50010.955018961424	50043.21376212135	3
50017.37586390878	50011.97744242442	3
50040.28853224994	49984.06307881163	3
50066.9703296141	49987.85866520084	3
50012.70790986602	49991.27778592854	3
50052.81614973141	49973.35740286454	3
50041.80547837609	50040.294696731115	3
50036.966049599556	49993.210330371934	3
49994.40518554452	50042.83407773033	3
50008.15795391137	50063.327057987146	3
50021.017963365666	49986.951334204205	3
50005.48940609195	50000.3467113925	3
50005.807192847875	50005.47717342182	3
50031.74655357293	49996.89237299948	3
50051.37690997112	49967.69918919247	3
49960.36824655691	50004.073518518235	3
50056.39798304782	49984.70108063545	3
50026.374670925536	50057.70378523242	3
50052.98718791084	50043.82469155555	3
50013.466933735435	50065.491233073895	3
49990.84062668258	49991.65237871658	3
49974.896111244925	49969.9715542238	3
50007.162107003955	49991.52663952094	3
49976.26443274499	49995.48112042765	3
49970.99517307374	50000.06888108398	3
50077.114983570566	49981.97111468874	3
50036.515609019945	50025.441150720224	3
49958.864491588785	50012.8854286089	3
49972.04104384173	50012.73725348732	3
49966.43947762141	50006.731286095834	3
50076.63126076645	49988.03596769684	3
49991.43699739603	50047.34379596839	3
50004.39559151832	49986.16741918144	3
50043.81611501711	49968.49033385344	3
49957.01254456044	50020.21393174687	3
49981.6348510707	49973.35504944674	3
49962.07568689861	49997.36993438152	3
50049.28936843015	50020.356232020175	3
50015.72605726907	50052.95737288845	3
50062.56881756327	50022.88612211675	3
50001.43750310787	49990.60836862187	3
49987.049355409144	50032.347866486925	3
50003.439618205775	50041.03314582883	3
50010.86585610905	50052.98493025482	3
50058.82287564852	50046.287525200714	3
50022.6356776575	50028.13417862843	3
50018.31023301972	49996.90050058437	3
50008.20595959102	50070.63597883874	3
50063.80070877251	50028.35325184038	3
50045.29931777767	50031.11943406108	3
49961.13800697702	50018.3457589193	3
50057.29921336035	50029.444419221465	3
50053.97410686218	49960.29823994421	3
50009.44653244495	50038.50020411445	3
50003.81254316082	49980.35808540341	3
49984.39597744595	49976.29888315635	3
50000.27041567739	49986.44794648305	3
50018.42802084611	49983.4949375451	3
50045.05516213577	49991.763864474786	3
50023.41431591193	50018.42113302451	3
49981.148025717004	50028.10139287925	3
49975.76211721024	50007.48095487636	3
49983.95244534887	49991.31083552846	3
50046.58769648317	50035.05419418181	3
50052.28410729515	50033.989210689055	3
50044.653872442344	50021.941796307845	3
49985.91198006529	50058.52247169327	3
50057.05401992086	50034.639518767835	3
49955.8396158923	50000.49495747622	3
50013.05578826582	50071.49375032759	3
49978.718522105155	50022.30809638781	3
50048.18417465605	50044.452213816505	3
49965.11398363695	50021.78114451062	3
49984.654755842486	50049.38188542256	3
49979.5736995699	50048.137493572576	3
50051.87722419362	50039.04045629496	3
50059.66681626634	50001.80772335659	3
49971.43575918592	50034.107378110726	3
50031.3265420559	50046.46052655067	3
50026.56200728505	50003.9974873461	3
50079.90985220452	49991.80417228406	3
50000.95324666523	50056.39286560075	3
49972.498309433984	50044.024642172364	3
50064.6785209985	49982.8746520146	3
50079.21512848963	49976.973705777746	3
49982.9640480302	49995.20906815569	3
49952.66529108853	50011.24454269011	3
50056.199050057534	49991.54592008742	3
49944.55350916293	50001.42788137523	3
50030.925541904544	50029.254184600075	3
50005.570785117	50052.73766676241	3
49990.51944745535	50061.65101742171	3
50036.542559887064	50036.071882356024	3
50056.83157448054	50016.27482034102	3
49967.73610808762	50040.07607446365	3
50028.88613234518	49987.718688819725	3
49994.12641974918	50053.42710005297	3
50051.44698445456	49989.158934036685	3
50027.15354579402	50022.32854385129	3
49954.01776642449	50006.13382620445	3
50075.54368911592	49995.667091826275	3
50017.568328673224	50070.10855549294	3
49981.73773914209	49979.42525193582	3
50033.85531950689	49981.26706872519	3
50068.72877639509	50006.78033162345	3
49971.504414945884	50028.27401159259	3
50038.58335924527	49978.13890188668	3
50013.75417674565	49987.19359258198	3
50041.67205961011	50024.72769117844	3
50068.58298081204	50018.37644318513	3
50061.07500984025	49971.28305279356	3
49948.53322781856	49991.718014449856	3
49948.48922237795	50010.64487484502	3
50058.0112391402	49967.423399543666	3
50079.58140815088	49999.175471299284	3
50010.66575973171	50004.33609355951	3
49991.152907213596	49978.96136955341	3
50001.71976762192	50005.89637096516	3
50061.45640863272	50051.237057773156	3
50049.82613154805	50030.51573260493	3
50039.32338221969	50031.2541735081	3
50061.20118059413	50037.98000035141	3
49962.49601642423	49992.56310458898	3
50064.14195311652	50010.66012173202	3
50090.07331876176	50004.533261596014	3
50062.002739486335	50042.551498081484	3
49964.80305371716	50050.77831708754	3
49959.95696785239	50041.75508730053	3
49951.59328176452	49986.542469802145	3
49988.81190903784	49974.34568796972	3
50019.386305803404	49991.157621361584	3
50069.27094550601	49970.9029831742	3
50085.01120091096	50008.585379484146	3
49937.25521243953	50005.0485986017	3
49969.99613975377	49987.370935281804	3
50009.314296948905	50056.985576043204	3
50087.658371195925	49998.6626046044	3
50014.0717267546	50038.24687500349	3
50040.138649568304	49972.61982274119	3
50026.21169711002	50026.29427033545	3
50002.22663911754	50061.15893412879	3
50084.39080132283	49993.521048121314	3
50006.011712543725	49974.48728200885	3
50072.12196389975	50027.680249510304	3
49961.64143379488	49985.567326135235	3
50001.885450167916	50070.530308028276	3
50076.19911859431	50019.707403748165	3
50080.99122257613	50005.984586626226	3
49936.81082308573	50012.588828253196	3
50058.265737053865	49980.4067717359	3
50003.489767585386	50065.3668416623	3
50054.32236152353	50052.60726617786	3
50028.09658030252	49979.83147450541	3
50022.76895770946	50035.42401422243	3
49994.53084593108	50066.99114101803	3
50002.145890077314	49995.90091723571	3
49974.84095306779	50050.214497382345	3
49938.18700611934	49994.073403824645	3
50002.00381805053	50077.93103741987	3
50026.8962446744	49983.71118389179	3
50024.61064652153	50066.630419365305	3
50026.096978729875	49975.74863050263	3
49960.736676371525	50037.30777708433	3
49930.29036767277	49991.89222113374	3
49984.675156664416	49970.10206654257	3
50030.32133673522	50054.317498328346	3
50007.88214000226	50076.39398028026	3
50028.4955269068	50062.67910657308	3
50033.759287513756	49976.551210019585	3
50077.06038893362	50004.352672180736	3
50070.45455494885	49976.030198327346	3
49952.970714119954	49981.88540599429	3
50047.15297737163	49973.24907870735	3
49970.00679783452	49992.05626619915	3
50071.8889181754	50022.80895937667	3
50044.35327016939	49976.473843859916	3
50011.77565573125	49976.70545819944	3
50066.859933220796	49994.98680063279	3
50089.856428884086	50016.32855475231	3
50023.23457202606	50073.31425654356	3
50078.59050033851	50027.08235194183	3
49985.06548632128	50006.61668343538	3
50074.97786125032	49965.70782595386	3
50035.43446956897	49968.345136565644	3
50100.90660899216	50011.08510274862	3
50101.49846264553	50004.33424690629	3
50023.678220362424	49968.30888210269	3
50008.26439288078	49984.286073110736	3
49985.801714107896	50066.009926479885	3
50100.11586322623	50015.920857029196	3
50009.69680588574	49970.36145235835	3
50083.986907900326	49985.97048727164	3
49973.773677987214	50017.81563078602	3
50003.82542798179	50045.062171525075	3
50023.99280982692	50047.411360188016	3
50053.910034640445	49981.06778106702	3
49962.9920121615	50054.85325298632	3
50048.4935301449	50053.69801207929	3
50046.96406093957	50060.66166128084	3
49924.45312344893	49988.933039982025	3
49953.50306924346	49994.34728328191	3
50049.452196914324	49958.33172561076	3
49998.65087266644	50074.81600469732	3
50081.38014885939	50020.05378511444	3
49995.0674174934	49970.90412210795	3
49952.958320659774	50041.678305560694	3
49954.46557396297	50016.99738931237	3
49961.916871659814	50008.69111892356	3
49930.26556528972	50012.10529781818	3
49997.951769444466	49973.90486623071	3
49942.67081732322	50014.18529268471	3
49957.54296250902	50048.90023872321	3
50062.45163786743	49961.197890227195	3
50093.69884842464	49994.11105610698	3
50008.964323828855	50080.756970470786	3
50087.015429980675	50031.95297758911	3
49977.783636246255	49967.05026618646	3
50039.68152728242	49960.05842192683	3
49951.56405790149	50027.04200432491	3
49976.11965862388	50013.28181008935	3
50111.174192826096	50011.16666695195	3
49960.25346900304	50057.90125787875	3
49942.94840404985	49995.635080003856	3
50072.32521317581	50003.64194104495	3
49995.979143896206	50061.98586185494	3
49981.575236366094	49984.41945362712	3
49992.20878498137	50071.653357372226	3
50081.00463887744	50031.303571413984	3
50088.387202745114	49994.23193045118	3
49957.760309831196	49992.51508492533	3
49969.21853924392	50003.84828920127	3
50007.493605070864	50018.69969693999	3
49966.259250247545	50065.24430165399	3
50033.77531063653	50065.86179433661	3
50042.62926193941	49980.320559963795	3
50096.03931780782	49989.312769000804	3
49971.527385927664	49962.74990064928	3
49974.77952854904	50062.60852613748	3
49915.58622855722	49987.67217902093	3
50030.34355051608	49964.521422797676	3
49967.803581063505	49996.95171346298	3
49934.398268819394	50001.581064638856	3
50088.62338011382	49988.632022066646	3
49944.14037120374	50033.85069461658	3
49938.672878027355	50018.27722158298	3
49960.98097709275	50028.04054260814	3
50086.26712438796	50013.39042718039	3
49977.14992799324	49974.89200424337	3
49975.328137154625	49960.1553652736	3
50020.61773875093	50065.494663268466	3
50019.803033277516	50077.33446778639	3
50016.62612764655	50083.0305248404	3
49979.75877382634	49992.73774960462	3
50056.64930742708	50040.41758798375	3
49958.23421780831	50068.22199730566	3
49955.57198039413	50030.85114511001	3
50044.18827382038	50065.06699682608	3
49967.03344963996	50059.85982657754	3
50007.9125222088	50088.00682744327	3
50097.919900074034	49996.1832237695	3
50005.91296406057	50059.24444115855	3
50040.30267854169	50014.825101784554	3
50027.93925150067	50071.63908471934	3
50075.77955071348	50032.65841743037	3
50050.25460401644	50049.23190357318	3
50030.156262968514	49958.22019587901	3
50091.551266269766	49974.05296170805	3
49979.208501718356	50057.9127102085	3
50105.037808567045	50009.602622263024	3
50061.854011781084	50032.735597780884	3
49954.78811331882	49969.14854427445	3
49962.88731157489	49970.41065567782	3
50066.29387466261	50036.479249717806	3
50014.82360990192	50090.89421302637	3
49950.56744828854	50020.49759316984	3
49965.06676707281	50029.04937150549	3
49980.55543491756	49960.39215268334	3
49919.02438138904	49985.50110324036	3
50069.507874346215	50044.57388076781	3
50073.078919516694	50047.61274925889	3
50034.79197132543	50061.86520032069	3
49988.817581733914	49961.6004591947	3
49950.434180565404	50001.0096554752	3
50094.66331927377	50005.447693252594	3
50079.832380172804	50046.944465430664	3
49967.78398365175	49983.564184232026	3
49990.27391049978	50077.18022515462	3
50079.33286753299	50009.858080035454	3
50057.50823175891	50024.888988165774	3
49996.18314846136	49989.86957648534	3
50032.653793264384	49990.956215252576	3
50000.78885367787	50033.66863483275	3
50023.570098856566	50085.01332729031	3
49933.57778731197	49996.04318583775	3
50110.086935606545	50003.312873863026	3
49967.267394704155	49965.42554471035	3
50102.689128177044	49985.40972856278	3
50067.227065200335	49964.545373269495	3
50060.17115086388	50056.80035458933	3
50026.62695640785	50081.43795190941	3
50098.82466591414	50000.758484316604	3
50039.2625949137	50069.72736477124	3
50094.99800728167	49980.60810879234	3
49989.714452777094	49969.40961395781	3
49915.9973123151	49978.233461722426	3
50093.62669219511	50011.07212854741	3
50103.50944032086	50000.01253858843	3
50076.78445447312	49969.658620928676	3
50089.65057308462	49978.69088309137	3
50111.602339243946	49997.49079371518	3
49973.149048919295	49977.98596681517	3
50027.96882243025	50049.50700206298	3
49946.81897561099	50025.254953187854	3
50038.38570190626	49953.33757036289	3
50045.43180180884	49957.00862106149	3
50076.41620844706	50038.560195903396	3
50067.93954071623	49955.767112478345	3
50035.87071643249	50051.86762773216	3
50044.917568141456	50069.0977925997	3
50070.88674257047	49986.06814076418	3
50044.55000963549	50057.25338594328	3
49995.864323377755	50048.796303349234	3
49998.53392439937	50082.83988030783	3
49947.58110361008	50015.18538418121	3
50052.132157987406	50064.610413465816	3
50041.5848705917	50054.303607079695	3
50031.69221639742	50024.326669297836	3
50073.22179269011	50012.37282009994	3
49948.30955336716	50033.62659001222	3
50090.86969125948	50037.89734495963	3
49987.04645419688	50087.49410376956	3
49981.923104343696	50053.97988003752	3
49980.54022513853	50073.531982635934	3
50053.52651881198	50018.80601478076	3
50094.526515241065	49999.67519483321	3
49949.45201148426	49996.25607250893	3
50064.95474924497	49970.04267964477	3
50035.77443204953	49972.35174088278	3
49958.01147803868	49965.989856145236	3
49934.710750720624	50026.884005324486	3
49947.35966271761	50068.5632119902	3
50115.96344476724	50003.87514021117	3
49929.643342360236	50000.67851424328	3
49980.76085594874	50078.06049208872	3
50003.945381620266	49964.19957881787	3
50082.30051732451	50041.69813476325	3
50013.522542085295	50079.815947759635	3
49966.238921354896	50045.444767902816	3
49970.88372634375	50079.28664692466	3
50068.58073948302	50031.97663923801	3
49993.80093590112	50085.34738795753	3
50026.2847564538	50089.30543301356	3
49945.356945856205	50075.269692381764	3
50009.02508915961	49959.54029131558	3
50121.5031668402	50009.185804320565	3
49923.57321128023	49999.39879938589	3
50086.1635007747	49973.213296940135	3
49910.46697744839	49979.25104187851	3
50060.53444054004	49957.40940735598	3
49958.17762954277	50024.90527576623	3
49967.386518137144	50032.43840939003	3
49974.36234395704	50084.15114572021	3
50063.53427639168	50003.10650707048	3
49916.179802970764	49973.016830976376	3
49968.04127466453	50054.34497400695	3
50083.88349499008	49979.197411007946	3
49969.50409265491	50072.6390451095	3
50070.317896030276	49961.627215934794	3
50099.49388700572	49979.31626462542	3
