# Supplementary material for: Abundant Topological Outliers in Social Media Data and Their Effect on Spatial Analysis
Source: PLoS One. 2016 Sep 9;11(9):e0162360. doi: 10.1371/journal.pone.0162360 (PMC5017681; doi:10.1371/journal.pone.0162360)
Supplement: S6 Dataset — See the respective attached file. (ZIP) [file pone.0162360.s006.zip › S6_overlap_swl/clust_40_49.csv]

50000.0	50000.0	0
50001.1199382742	50005.597232803535	0
50010.474073703306	50004.538835650805	0
49992.59330351276	50005.30010366702	0
49998.97978393994	50002.81568248988	0
49995.94433854478	50000.283501054924	0
49992.110046690934	49994.960676135706	0
50001.69172750674	49994.57444040063	0
50004.089583240035	50002.88217446919	0
49995.22015105517	50008.609882115925	0
50002.55073404207	49993.56360799795	0
49986.072168127575	49997.04184594443	0
50003.188169777386	50009.9058963167	0
50012.27525783438	49992.819765352564	0
50012.262513774476	49989.354148040744	0
49998.02118867848	50008.80627001903	0
49993.557594313854	50006.23561640466	0
49997.38944128892	50001.35532493175	0
49993.74842547102	50014.75506549149	0
49998.23968503435	50005.27065217079	0
50003.22125142318	50000.026961999516	0
50002.66845612155	50016.014489106456	0
49996.2912684585	50003.40999236742	0
49993.86713806728	50000.48736039716	0
50002.18471612465	50002.01162544507	0
49992.171524388265	50006.56961401369	0
50009.77186363497	49998.33913800016	0
49990.12856972812	50008.3087286591	0
49992.75834275438	49999.61132553548	0
50000.612712480484	49996.66863853376	0
49996.93869881451	50007.42426954709	0
49990.9573124268	49998.74455680348	0
49995.12813021465	50012.34964490406	0
49987.132816399535	50000.77841298042	0
49995.04622939411	50001.254507425205	0
49996.3518189633	49998.69148218202	0
49994.72286757851	50006.43666481398	0
50004.991603808936	50007.81247139701	0
49998.28891676479	49997.763041664824	0
50002.11006087792	50008.18226655358	0
49997.144179930016	49989.940910198144	0
49990.216027359624	50003.557911732714	0
50004.8382996796	49999.67581012021	0
50009.729321556355	49988.228197133496	0
50000.199954210955	50007.84356371471	0
49984.868450241316	50001.72764928467	0
50005.25378396498	49991.44544110929	0
50012.19437814406	50000.390381149926	0
49988.04893344996	49995.904611826896	0
50000.97171294396	50001.87618615546	0
50003.16859701153	50001.34186794273	0
49996.8205400242	50002.39747857786	0
50016.35653848915	49987.25542234889	0
50006.096174901984	50010.23095889712	0
49993.33550236973	49997.9139297533	0
50011.19002934476	50002.36431250059	0
49998.45984931102	50006.65695684455	0
50019.87468519033	49983.95720550682	0
50006.448840401084	49997.32346873195	0
50003.483634122094	50006.1099987375	0
50000.35234659256	50010.71421082459	0
50020.92058148781	49993.51767071989	0
50008.47578298118	49985.24545972329	0
50012.97116378821	49991.6961769247	0
49993.74796506671	49992.427417029416	0
49991.82516773376	49992.694590956104	0
50010.8124938929	49998.028114249224	0
49987.955751149355	49997.770027754355	0
49991.724628069634	50000.06228921305	0
49995.80643166333	50013.468969971	0
49993.380375235734	50016.55980591119	0
49991.201634813246	50005.408821551166	0
50004.525946402624	49989.78947725459	0
50007.720378466904	50000.492135651875	0
49992.7685793167	50011.0280228053	0
49987.159758849266	49996.84261681274	0
50014.02574978567	49996.18798372425	0
49984.32643570934	50004.57184983245	0
50019.639648138225	49988.9067237791	0
49989.4997473447	50007.36039035869	0
50013.91997383251	50009.37214947754	0
50004.58622819102	49995.15801530333	0
50005.85271576996	49989.50522008991	0
50015.47921159886	50003.75857515637	0
49996.39937650525	49993.39036016212	0
50001.0647897504	50004.010292953724	0
49986.027487069885	50006.27634010284	0
49987.260876982415	49991.042278530156	0
49999.78395213294	50006.223143715055	0
50005.5951472911	50002.242531785334	0
49994.95863623795	49990.98932230843	0
49995.970214808425	50011.21575680999	0
49998.74724789229	50000.301414385256	0
49995.76262299148	50005.347803119126	0
49985.78393825049	50003.32292956534	0
50007.42877995727	50004.03245223129	0
49992.96622310832	50014.11763760789	0
49994.55499953395	50010.948281901576	0
49983.915535437955	49992.4110437863	0
50008.8660950074	49978.749708719544	0
50013.7990956949	50003.00902758653	0
50008.5066603574	49980.605440097264	0
49999.61536353447	50001.38011543159	0
49999.92720012225	49999.00146537139	0
49984.44548889699	49998.69683486348	0
50002.482884739184	50003.040579738794	0
50016.024045681486	49994.94398923562	0
50003.36648616504	50004.322037109174	0
49988.738161772046	50017.689027507506	0
50003.539439997585	50008.933367662175	0
49994.49256234436	50019.33132076997	0
50005.85319903553	50016.693436037065	0
50002.48134869301	50006.34512799061	0
49993.523880528526	49996.86229670025	0
49988.034997579	50012.957727244124	0
50020.71389257763	49981.778924319464	0
49995.38804044498	49997.158702901135	0
50013.95022191785	49997.89115681875	0
49984.13772326518	49991.42872524563	0
50003.58552550782	50019.3121430576	0
49989.91037830248	49997.47012205967	0
50012.09890688885	50009.91283746573	0
49998.36748406831	49993.20199538089	0
49989.127843465685	49996.61911019781	0
49982.65034680979	49999.834836403585	0
49996.56500742211	49994.747294359564	0
49985.379552577164	50000.53127187064	0
50017.09675845898	49993.71089669888	0
50021.41356700267	50010.70370059395	0
49982.40342955259	49994.328994020594	0
50016.4869019828	49980.40359262994	0
50023.71775476843	50012.20330780786	0
50005.64968115003	49995.160253301765	0
49973.871359122015	49999.93485576274	0
49991.04769969644	50018.64712142673	0
49999.68945811258	49989.69377801033	0
50024.16967004485	49998.373773470084	0
50002.22080701014	49996.583511445446	0
49981.3376436746	49994.9974062802	0
49984.137410919924	50006.137292454296	0
49996.130313645284	50019.87582555533	0
49984.51107861298	49990.24442534623	0
50006.568329781825	49987.41605597233	0
50001.265128160514	50015.41691763768	0
49994.71701353506	50015.249262662495	0
49984.049094679925	50002.930402503676	0
50007.33751108774	49981.8758819164	0
49990.53033617756	50001.14600459991	0
50016.78128835845	49973.40706114249	0
49993.95433979805	49991.08775145235	0
50020.50775026029	49998.11343636441	0
50000.36685129092	49992.305125517465	0
50025.412902998294	49985.28219532157	0
50011.811277040055	50005.8423952594	0
50005.650122642444	50018.556061829826	0
50000.10513937223	50004.37368352619	0
49997.312147224504	49999.09697793524	0
50007.98935284791	49996.53957427053	0
50002.08677570072	50010.85949233453	0
49986.699023909634	49994.97925279905	0
49985.61698965447	49991.72042149556	0
49982.103822344194	50003.015963724676	0
50017.46227211739	50006.10305446117	0
49995.381477958945	50002.40666228191	0
50011.97582092875	49999.282779231835	0
50008.063404920314	50009.83952207464	0
50013.46450656	49984.93900585626	0
49991.29771770397	50013.528169385616	0
49990.72512365944	50014.788818904555	0
49988.34248722313	50003.84700004693	0
49978.86050890926	50004.459502539525	0
49992.91864707092	50012.72445101887	0
50001.84787568867	49990.60674350676	0
50004.63839490317	50017.67334490595	0
49985.1248169725	50007.29216522827	0
49993.17341765991	49987.23628058628	0
49993.857411968136	50017.57636704799	0
50019.0152945883	49986.98070871417	0
49998.41475540304	49991.03758824367	0
49972.09249794468	50008.2640976498	0
49993.10918587191	50001.86801828644	0
49993.00955253663	50003.3707764521	0
49984.194173076576	50018.57796040268	0
49988.37111772968	49985.660734294215	0
50001.68402032854	50019.222658424515	0
50001.185520989595	50017.05278349851	0
49989.66815837991	49993.68744920904	0
50004.177711652395	49985.70662376911	0
50018.82869206279	49999.52190675685	0
49985.443533641	49996.21552947299	0
50016.38826833475	50012.74464866587	0
50017.914900136435	49980.502944041815	0
50014.39181755627	50017.85709331672	0
50018.95202462218	49985.56744633257	0
49997.36448100937	50005.91903864351	0
50018.96796534248	50005.16627708392	0
50011.90539425546	49988.111134330444	0
49996.546614288876	49996.795399916264	0
49963.08142993959	50006.26759739082	0
50008.2356600962	50002.43606836597	0
49998.63921899667	49988.79814231758	0
50005.75242938296	50004.17089970687	0
49998.376769049384	50010.6689754653	0
50008.42442695799	49998.31820524386	0
50004.508050526805	49983.47349690265	0
49987.17050041002	49988.9025554235	0
50009.18109265108	49992.22014886556	0
50004.879056196725	49986.61034885251	0
50014.915422483675	49977.07720187199	0
49990.130907603474	50004.80258105486	0
49984.6703277626	49988.74133172314	0
50007.52672577151	50012.93686597503	0
50003.49650970437	50012.38108186982	0
49989.06725250327	50015.3378129636	0
50024.98456411381	50006.06013812308	0
49991.80368593366	49990.462414806636	0
50000.77352016364	49989.79042744623	0
49988.90719015552	50002.71719901248	0
49984.039032220186	49996.676878046324	0
50012.847622088455	49998.36249454505	0
50006.350126348494	49990.98155319997	0
49991.05034624591	50004.198767952716	0
50011.88431427771	50008.83624177822	0
49985.19374747098	50005.49928007464	0
49984.81310954273	50026.06287728749	0
50006.21977860447	50012.16129787784	0
49986.47489642977	49999.4317940804	0
49980.36605421916	50000.95789397295	0
49994.234345594574	49999.2532348494	0
49987.04825099607	50001.832824486286	0
49991.43071227722	49984.226381594905	0
50000.695373251256	50020.70674782014	0
49977.13180553174	50003.37505285267	0
49988.62903234035	50005.177123215675	0
49979.89567759436	50002.4937618266	0
50008.01262186424	49983.679359629714	0
50030.579860834	49998.08369322793	0
50003.089884360816	49981.16884909539	0
50024.37014218025	49982.08487044395	0
49983.90656666351	50026.928564756556	0
49964.314383131496	50014.1377602163	0
49993.20228802501	50009.89883245395	0
49988.35846928065	49994.74515624361	0
49974.56068759045	50004.79214296714	0
50014.41609705478	49979.75520468273	0
49991.174539429005	50006.969037631694	0
49989.155636819094	50000.54506709529	0
49982.544533415894	50024.606837722065	0
49994.92587873124	49988.20647099332	0
49991.308890379405	50009.11640038469	0
50011.281064215545	49984.921503686244	0
49989.75789397745	49987.457219427255	0
50008.221414162435	50012.20209665073	0
50013.621088465676	49978.83287026756	0
49985.19186980337	49992.980264506536	0
49992.32125134785	49989.032611767434	0
50014.674771463535	49999.908761826504	0
49997.68841019571	49983.69681048847	0
50015.382964093515	49974.88611401902	0
49974.646961190396	49999.20360856275	0
49993.622733056916	50004.394124466075	0
49996.18215660206	49990.57420118714	0
49990.531939051354	50002.542578106964	0
49995.628193938675	49992.49588250879	0
50021.47129342551	49969.80051040332	0
49963.43332412238	50009.15111641512	0
50005.631109868045	49981.978888305464	0
50016.42316313038	50001.98515059546	0
49980.96052567742	50020.686115295306	0
50014.72496783221	49986.0471516237	0
49983.5417594323	49995.75678905932	0
49993.07010199822	50029.18300593349	0
49997.88200827209	49991.896996510884	0
49982.946899317554	50009.619161594186	0
50002.15424062545	50000.4773237086	0
49991.00394052615	49996.04070296146	0
50031.56106314288	50012.96897761344	0
50026.88381878394	49996.47826587183	0
49984.03994023804	49986.15198562376	0
49987.28963664043	50020.60062188324	0
50013.90791418998	50004.26976645357	0
49983.08076631143	49991.201045514004	0
50022.11073926888	49967.124204367305	0
50010.73215520759	49996.40090077004	0
49996.054670956706	50006.56227185395	0
49995.70387124523	49986.98770630229	0
50007.941107878476	50018.039088252415	0
50002.0192275201	49982.59943772668	0
49992.05158923507	50010.26029829259	0
50027.93304776287	50005.78420573993	0
49982.89182072447	49989.6455582383	0
49998.64668225386	50018.43203433023	0
50013.62737578455	49989.94661316443	0
49993.08509566163	49988.31637596258	0
49989.81805414489	49991.931824775784	0
49997.76086401288	49987.90124568716	0
49988.69996163046	50009.713207319626	0
49985.80025773397	50018.196075051266	0
49984.54357744596	49987.1594216123	0
50006.59958761954	49972.297102456854	0
49984.82793631655	50022.262719026876	0
50009.686765035396	50012.49651623412	0
50005.67540109913	49998.77026419197	0
49998.76553220897	50009.60097154551	0
49991.720902063105	50001.874151299206	0
49995.344981691764	50003.769781086085	0
50000.779533303816	50006.55995037668	0
50003.69493811055	49982.743629087825	0
50002.270752389726	49997.78815897597	0
50027.570700147895	49993.28160735885	0
49976.52404899746	49992.70823713537	0
49998.92765844171	49982.472509075604	0
49994.93953583841	49994.87526102259	0
50009.450371016355	49984.56460257237	0
49988.154083484755	49999.52040214659	0
49999.394387052766	50014.98009375397	0
49978.547517703526	50000.09883902086	0
49977.2653315401	50000.844206454574	0
49998.90667228046	50008.20905964552	0
49991.6637407009	49985.60237193076	0
49996.812852085255	49991.85268425626	0
50010.361860965386	50000.785222744336	0
50015.982394048064	50025.712936463955	0
49980.52196003663	49992.07084033371	0
50031.62064003572	50018.88854821377	0
50008.9961750777	49996.41672377975	0
49987.61931332246	50006.2850009189	0
49976.108964526924	49990.178279804175	0
50023.926871643285	49997.28176746767	0
50019.938527361184	49994.309713364564	0
50000.35731265099	50002.84047830652	0
49993.60333916049	50007.42141270693	0
50023.25337906322	49995.00581889214	0
50002.075911878404	50005.261111667336	0
49991.96428640682	50014.48773082656	0
49985.479854508725	50004.39257273865	0
49980.523275281885	50010.645308643936	0
50001.43088150619	49983.63567861773	0
50010.12290986445	50002.12243553688	0
49967.36856159413	50003.35500522987	0
50002.53163693798	49987.2817417695	0
49958.51475070698	50007.728524315105	0
50011.38108761024	50001.03297300693	0
49981.69861163078	49992.37124347021	0
49989.76191395739	49999.01550114256	0
50010.464523219016	49992.24245972176	0
50026.519101309525	50000.02798517489	0
50012.28382736543	49984.83474359573	0
49989.42265260656	49983.96844532203	0
49984.23840069896	49997.66761618687	0
49985.550927108794	49986.82666453693	0
50021.497478391924	49994.63200883348	0
50019.51522702777	50003.991941070715	0
49997.68469127628	49986.69892490847	0
50017.52555436652	50007.437281765255	0
49996.923835170724	50009.65263753655	0
49980.798506964515	49985.652067432005	0
50017.90091994998	49982.2521155558	0
49990.37161102477	50017.07697390062	0
49988.90511406528	49992.75445658593	0
50017.32112340442	49965.353068070195	0
49991.01257760791	50023.468584741226	0
50025.8875906799	49994.35984820899	0
49986.1918187451	50023.68497230164	0
50013.15743500942	49983.78458207533	0
49992.8456436454	49993.0203413024	0
49979.75815741602	50012.571960582	0
50009.70308924862	49979.83589096704	0
49985.30046070793	50021.08763342582	0
49978.359205601315	50034.878715319064	0
49990.92884580327	50011.163169812375	0
50007.772940196795	50007.064996400484	0
49985.22103137368	50016.08668389368	0
50009.59707490614	49993.95697076497	0
50017.70003800679	50001.97785272779	0
49983.797748258876	50023.64017913821	0
49990.26735697697	50010.258346329596	0
49987.64568629228	49992.33821425586	0
49988.52793226814	49987.91776019862	0
49991.20423086804	50029.989168432476	0
50026.25973034724	50010.5650833099	0
49982.16330270223	49998.10186605435	0
50007.13541309917	50007.95622569247	0
49983.95748989525	50010.98829389653	0
49962.45221143677	50007.2760570099	0
50012.1000044754	49996.95407723872	0
50021.052185858316	49972.64330460891	0
49984.3085518675	50009.58683887556	0
49993.510659247964	49989.892241724825	0
50011.752156646566	50004.78944145074	0
49983.52563494623	50001.75016082405	0
49978.460538100626	49997.75242771528	0
50014.52143088854	49988.22950508876	0
50018.24137458081	49990.739344225905	0
49972.37989154419	50007.14160963748	0
50006.63472878829	49999.431527854525	0
50016.01207628755	50007.56525634756	0
49992.159033924385	49975.903792794095	0
50016.99256930141	49996.1277298885	0
50004.48312201096	50016.53523623439	0
50003.73362658861	50014.7511990841	0
49974.63211839188	49979.516263068035	0
50001.48585664339	49987.945459319424	0
50021.840174437224	49996.55115787979	0
49994.03666699587	50020.72279787452	0
50020.94362840362	50003.47457288229	0
49998.62700416022	50014.24645452575	0
49995.17512210399	50016.79463493951	0
50005.23037043188	50011.73729598273	0
49971.37117085837	49989.47221639413	0
49981.521518297865	49999.23994426472	0
49965.42437354049	50013.05953711824	0
50008.834474853866	50007.65616359565	0
50000.22266364497	49982.341419794524	0
50021.85104569774	50002.35034673412	0
49981.560701735485	49996.23068757506	0
50012.74701363594	49985.80192002436	0
49971.80503375848	49991.85551823733	0
50011.263172707324	50007.67989684717	0
49997.842192490825	49995.525909340686	0
49994.00690011958	50013.24210864979	0
49986.9534427898	50008.40761073288	0
49983.36103802528	50033.88309737791	0
50021.35608252024	49989.69815647043	0
49988.97845850354	49998.21097134659	0
49994.642367226574	49977.56378857998	0
50003.55488727248	50010.91109031009	0
49974.81667358894	50002.99823491594	0
50012.0645759029	50012.10464978939	0
49987.68602979314	50010.93503302086	0
50007.17280957686	49992.3085541642	0
49981.705499678246	50015.11060490018	0
49996.69556881796	50014.109138468055	0
49998.64670998637	49980.67626758387	0
50019.10045114579	49976.023584512244	0
50017.45835616199	49985.36377514416	0
49970.33294685764	50009.780079539814	0
49982.3735722141	50017.46739492288	0
50006.68958436496	49994.526210000105	0
50018.734070250706	49989.80705437178	0
50002.46857216815	49986.06925098604	0
50022.675958277854	49992.05708802764	0
50022.926585169895	50001.64972110677	0
49983.52862677752	50014.963717433006	0
49998.90581301964	49994.84596139951	0
50005.79092528655	50014.775009063815	0
50000.22661360575	49988.81757789523	0
49980.74425647727	49996.82260257941	0
49971.55135378028	49993.170189732235	0
49964.134354578964	50010.02551413979	0
50012.74411197212	50007.99878332312	0
49990.74377587022	49973.90298912179	0
49985.28964060534	50013.18698399553	0
50002.94614847365	50024.81554806511	0
50018.25121765347	50010.052068038465	0
49989.67279102292	50031.185116729364	0
50024.78778113604	50000.02968615381	0
49957.10144021539	50006.30757505217	0
50004.91798427541	50013.10522473025	0
49997.73721727142	50000.206776466686	0
49987.073785197594	49981.08982656079	0
49968.0433233723	50010.0828608519	0
50012.324460548836	49995.737823114214	0
49973.49292689296	50018.279391364136	0
49987.24555378543	50029.79294837929	0
49998.130607358624	49976.53703077404	0
50007.75675174732	49991.20943177642	0
49995.458395374444	49999.14344184725	0
50010.742096311136	49993.331644497855	0
49985.84573346792	49985.809309381766	0
50000.266877230206	50025.833258622944	0
50015.02347028834	50012.069686554314	0
49999.98576549963	50017.1888278349	0
49994.20623659825	50009.09252126425	0
50002.60633630994	50028.573161161155	0
49983.685760399516	49994.434229655286	0
49997.98413692526	49973.09937067709	0
50010.56374303187	50009.418935307316	0
50010.08479905599	50015.411645682536	0
49981.765431604974	50026.49109198164	0
50008.58410835759	49981.64823307443	0
49984.49931009959	50029.64027167754	0
50007.61917516849	50005.81807298415	0
49954.76580966707	50007.702943843884	0
49998.27241309566	49978.57915551045	0
50022.54566981191	49987.258173264716	0
50005.091519311456	50006.0974021464	0
50033.204334621514	50008.87278491397	0
49975.961106071736	50033.7681879828	0
50008.89909742184	50018.638205887495	0
50013.46930471949	49988.41976209015	0
50015.209385585105	50013.91423486294	0
50022.0337844933	49980.9584175392	0
49989.67638337026	50018.303126039296	0
50025.83946226305	49991.62136154643	0
50020.63370337653	50014.81552965945	0
50007.67840103903	49995.493720252845	0
49968.685987238656	50012.365807529546	0
50010.842442392815	49988.60160661161	0
49997.47090266504	49980.29339993033	0
50153.814554779434	50072.64399518603	39
50119.18991716122	50100.01626906421	39
50193.33843157796	50098.14297498612	39
50167.50139527998	50132.28817037364	39
50138.15197635213	50028.826770546206	39
50122.3934888024	50142.09716470475	39
50160.259298951336	50175.31536734134	39
50198.663627652764	50052.15674081275	39
50236.08059432947	50032.50947935797	39
50084.83533441871	50124.088441191336	39
50233.517670018606	50085.877168609	39
50039.02349563438	50126.57755319212	39
50205.774892794674	50154.59017573416	39
50266.061979856015	50059.51384715508	39
50190.854623513726	50210.51947472746	39
50087.352363170154	50066.65885609776	39
50072.638656237046	50024.60138584017	39
50268.07254724837	50003.78757683582	39
50177.46171402184	50008.51110216004	39
50032.44615796918	50085.561294380386	39
50224.836894342065	50234.6308916109	39
50253.803761049785	50126.18662218259	39
49990.66006184758	50093.378585011094	39
50214.85103773618	49991.405255087215	39
50211.19144237343	49946.92760336818	39
50245.57444039291	50198.09469176513	39
50170.027940118576	49968.5636194225	39
50263.613309876746	49960.90006377785	39
50125.00073780186	49988.16791719018	39
50304.61457544993	50038.571796171134	39
50166.62273459562	49924.00369673099	39
50123.255680342125	49946.55053157739	39
49960.21132960042	50121.366662070934	39
50204.04934326244	50274.82473634902	39
50252.26476311051	50276.82257301743	39
50288.92200104631	50199.24604244654	39
50343.36255475092	50064.822950009744	39
49945.512850071646	50081.0721895357	39
50095.12945139924	50174.34833695657	39
50052.77499398789	50187.03042752812	39
50144.6633519343	49881.19537288047	39
50023.04923593543	50223.17481106968	39
49899.598951755994	50075.60014204576	39
50255.55697156491	50317.462184971686	39
50328.43974649423	49999.796880729235	39
49870.705958751365	50041.61633775298	39
50077.03593124263	49943.21290759043	39
49978.20112084918	50226.04728302769	39
49883.3938031707	49994.448706019975	39
50370.494338778044	50035.09619292326	39
50110.0600202698	49857.19731172246	39
50270.8242835207	50236.730568719424	39
50012.70420508599	50158.71332130108	39
50066.19848269541	50233.32147850332	39
50066.79348179873	49857.45861374245	39
49930.96485588164	50039.76604922501	39
49874.69430555691	50115.31557301378	39
50159.47965006307	50274.68572713608	39
49841.233518282395	50071.71444895169	39
50067.77001742054	49813.251108389515	39
50025.572428114916	49869.62807803235	39
50317.4619612827	50098.030338461125	39
50195.61248941764	50317.144368254725	39
50117.14309865101	50283.83800398382	39
50031.77910125616	50019.73339683047	39
49954.924854072415	50267.92692639466	39
50326.16666697616	50214.19252525902	39
50135.12507111097	49824.78448626537	39
49982.765516128995	49861.93236991299	39
50335.29613109431	49959.14788086854	39
49816.247456284356	50106.17158695831	39
50393.83787072738	49997.453615884435	39
50085.05194886378	49983.890025082	39
50372.96067938322	49928.911424369355	39
50250.28396646563	49919.02942480564	39
50059.93394832801	49902.91833512905	39
50016.87084651931	50268.30974964548	39
49849.1753788563	49970.86834498502	39
50001.10031562909	49988.94926105135	39
50063.06089229334	50276.7502923582	39
49930.354434974375	50153.74986166886	39
50004.42842716601	49946.88426482978	39
50020.593947838126	49910.28835685102	39
49938.85317991627	50305.90283105918	39
50367.79675286823	50235.38867432491	39
49794.083240299835	50063.52582529936	39
49941.820375386655	49864.97995923926	39
50155.090476338315	49782.85523330969	39
49810.44452281305	49957.74971358896	39
49826.97216625798	50005.75599551201	39
50136.10943671898	50324.206818360086	39
49904.66608485297	49952.036062573585	39
49964.268038730326	50344.1191048573	39
49906.73314511153	49907.93246025184	39
49782.348735091386	49928.052219523044	39
50376.41252585138	50278.03715494241	39
50153.965240590485	50362.942938145745	39
50301.150463859165	50262.925946413896	39
50320.86841600425	50303.355090492994	39
49952.79359866149	49904.11777025218	39
49772.867431261104	49980.35289692844	39
49821.30712542002	49912.657785186784	39
50294.14889103715	50340.725873179144	39
49749.76325632881	50071.96140511749	39
49827.251049396276	50153.66775150508	39
50419.99242902989	50300.06046983469	39
50072.903521794775	49768.6369880998	39
50054.928609761744	50318.87952810157	39
50128.71845664761	50237.37297881905	39
50195.77575700749	50365.75348298243	39
50194.58552722406	49890.30471903234	39
50457.595177576295	50278.530631097485	39
50382.49779659791	50077.02014929908	39
50395.73928641571	50196.87967634613	39
50188.23277792849	49814.1970865795	39
50402.110185985104	49957.30084801852	39
49959.56965966622	49950.98983956147	39
50028.47355672572	49749.988592296395	39
49908.20959732833	50263.632820164006	39
49973.78046857647	50043.749622714655	39
50167.82270723709	50405.712054178126	39
50113.491371126955	50362.17104326406	39
49916.64624022666	50221.43728608268	39
49821.999037233145	50200.509709776015	39
49778.156424849345	49880.89937871111	39
50492.73695788004	50250.573254961695	39
50247.47041225394	50361.706974234796	39
49786.529876342494	50175.53008969395	39
49954.850057314936	50192.45912962586	39
49961.806189977935	49996.5128624569	39
50416.76665706439	50055.9419335531	39
49865.82449730712	50190.05605813449	39
49836.93452032718	50240.83351066015	39
50416.47710038212	50257.86752740415	39
50437.45965857216	50194.66418954636	39
50174.02945017021	49853.752693056274	39
50260.326972771436	50404.19765262018	39
50220.05327970885	49855.58454957528	39
50005.23312648651	49792.36944903897	39
49983.629956125376	50307.165149074426	39
50163.30073656939	49735.09874352815	39
49752.1862931378	50029.137782703576	39
50101.759391402535	50407.82251280834	39
50179.75484337563	49694.070942954284	39
49707.87472736417	50069.71352838686	39
50053.897092053514	49710.42386413959	39
50377.92857169986	50321.171402712134	39
50115.06752661846	49759.34480704295	39
50372.076116809054	50365.88280768819	39
50453.70855228912	50321.80111088781	39
49984.49595388886	50380.4701512774	39
49981.84930439262	49753.11641043951	39
50431.87689282154	50359.5735028998	39
50206.322206408106	49727.734234605945	39
49792.27662297795	50256.49463186305	39
50453.38455855237	50233.0031894304	39
49899.82636173419	50331.80719528073	39
49936.66958988313	50376.16931365932	39
49905.450052539	50412.98083464233	39
50212.03789525044	50409.15860458911	39
50129.32801149355	50444.28101895368	39
50358.33535986383	50110.30590383026	39
50123.65234009024	50486.2736192561	39
50532.782499660854	50276.98631776696	39
49905.87941813516	50454.34182376965	39
50253.396751127264	49878.81599209022	39
49757.02234539359	49842.982878979565	39
50221.663820676324	49767.47661902821	39
50239.618735240074	49693.77782760429	39
49946.88737843615	50441.97120636011	39
50098.968208627484	49708.723729511556	39
50244.70286907418	50449.615284293955	39
49686.51771607468	50108.124098990615	39
50477.519849303826	50377.28165326152	39
49898.844283359584	49865.13212065033	39
49859.976380107844	50353.64762948939	39
49861.63726084818	49912.444302506534	39
50252.15286459063	50493.251872002555	39
49937.15119393162	50488.49955995968	39
50017.63256022044	50349.72704153641	39
49728.64960185846	50110.66041915289	39
50255.72208487111	49834.48949403424	39
49672.11295327689	50152.2452872117	39
50217.33034486499	49655.01984166885	39
49719.64907051093	49822.18440768817	39
50271.11815935156	49660.53420899724	39
50418.45064793396	50404.72799196557	39
49984.68945194991	50471.63488948247	39
49848.10424640254	50310.27812944975	39
50299.86819630034	49843.57521306424	39
50337.70935308653	49813.025787660226	39
50105.138506674084	49661.77586971903	39
49690.945932374474	49783.14187925044	39
50435.8132297658	50146.12602516637	39
50045.96477595844	49972.31168259156	39
50298.093132856324	49787.97396156808	39
50096.31168489597	50526.60206900692	39
50127.44586685067	49627.82907967602	39
50294.82695765641	50131.33488636798	39
50537.19059374874	50324.97384533236	39
49960.987490573774	49787.27745136111	39
50151.09496977085	50519.82675332791	39
49738.13515895582	50149.840158156876	39
50073.31959175124	50377.549896909295	39
50575.47511619581	50298.9501608035	39
50293.464998165495	50434.36476559283	39
50322.23969512217	49878.65664910785	39
50167.49390544133	49652.99341152091	39
50029.85510178557	50387.87293051066	39
50290.26448152804	49747.3544689721	39
50283.4069239681	49704.47127012283	39
50391.53827159722	50139.601037645385	39
50432.708397412185	50016.7383287447	39
49860.85133531136	50464.75846730258	39
49680.306012596324	49736.60644564948	39
49748.27678375197	50194.41731484484	39
50064.70911414428	49671.66013183442	39
50120.77109639048	50565.854690603475	39
50295.20930738776	50482.989898818625	39
49769.37103437517	50115.626486355955	39
49844.53579581421	50509.07024100018	39
50102.37198114002	49899.89442443427	39
50081.59994984847	50482.506271365964	39
49886.7830804061	50498.06257937677	39
50364.42689254693	50411.10475305883	39
49879.72957954551	50542.49072581382	39
49642.01620955081	49709.653571531184	39
49848.83184899819	49873.32981979044	39
49719.207465487816	49713.05567414793	39
50508.82635392644	50407.1650137187	39
49961.24852093317	49711.97137910315	39
50291.16944323453	49909.75168843196	39
50208.9759903979	50479.905324825326	39
49719.36011501495	49863.59164161032	39
49929.31256514024	49743.65338116485	39
50319.29339169311	50169.469147800504	39
50377.93862485324	49832.86047008299	39
49826.65397723141	50385.07988686673	39
49857.3166138047	50412.74216267296	39
50338.89965452231	49751.94130457243	39
50529.23359221839	50442.045969556035	39
50512.06152010358	50483.82295781284	39
50399.584597940935	49795.86111420168	39
50384.25831590179	50449.65156403606	39
50333.93648596026	50458.55493081558	39
49724.853742258776	49753.62483679558	39
50425.86870588805	50096.620260566364	39
49811.49227294822	49848.947670615766	39
49665.27802366103	50046.182589906704	39
49917.911665560554	49825.143871888424	39
49970.93883309283	50519.875094339455	39
50311.889515829505	49672.1980228485	39
50307.719551775044	49631.05169499687	39
50543.08874812149	50384.43440979482	39
49786.10133982844	50364.151802454864	39
50482.418538115446	50148.75301336399	39
49641.37835115967	50006.28908670123	39
49639.61273662467	50180.517316728816	39
50353.08830271688	49658.69995209875	39
50466.91401117765	50095.16923368664	39
49742.309509610386	50383.07140502379	39
49709.17419040407	50008.442319985006	39
50037.54401548663	49640.22012303585	39
49749.65366803838	50337.16025530355	39
50484.495570140345	50198.180990915265	39
50586.54606571163	50346.147675094835	39
50514.63315674868	50090.50920650635	39
49808.79527017514	50428.8769935848	39
50545.3187624496	50057.530103376615	39
50505.0585611845	50526.60549826302	39
49921.73070180923	50545.853523673795	39
50457.031050830716	50419.84259153474	39
50442.766971953	49962.54085285886	39
50162.41733085104	49605.719328420215	39
49714.476683820896	49672.06345321739	39
50618.72461422079	50315.24576579757	39
49721.64059000335	50300.488039014854	39
49645.52166261372	50101.626217242294	39
49643.61336124995	49759.59259536289	39
49871.04177685027	49832.60323189287	39
50499.053143593956	50046.682199645686	39
50387.43981322993	49634.410344729185	39
49706.26934192287	50187.783967664844	39
50561.82256868655	50241.01946808887	39
49731.4150396724	49972.82441498183	39
49621.36354332291	49667.27498490568	39
50196.3744727931	49583.51515683001	39
50134.859343640775	50605.15169043042	39
50008.70633137296	50542.8817759774	39
50489.98378118761	50003.6996244861	39
50548.79236126212	50509.62092117781	39
50347.71668065171	49616.57887018181	39
50473.738280636884	50500.738400591916	39
49816.5447243506	50335.51566480479	39
49803.481113738206	49804.43200203837	39
50077.888307536996	49622.52552494416	39
49983.95587271496	50420.91581284943	39
49842.54950667921	49778.76532166516	39
50467.44227460474	50545.795736262735	39
49596.943118769654	49764.65993061061	39
50590.654293175976	50494.914043325145	39
49602.54322353758	50097.735692318296	39
49749.787307515355	50262.5287898832	39
49668.1781364659	50210.87070739376	39
49667.890483275194	49670.819182391584	39
50173.18837826494	50447.547050965855	39
50277.77264258512	49595.37665854951	39
50429.29526180786	50461.05999634406	39
50443.78165833759	49813.03144129181	39
49899.36331147335	50582.29433676187	39
50478.752439944576	49845.80694349377	39
50475.063386619084	49893.70191803231	39
49602.661326216024	50208.84771698507	39
49855.460851420685	50574.38064328676	39
50530.76789469117	49989.85210469124	39
49759.17559539621	49698.641405917995	39
50415.79360573513	49913.30348672762	39
50551.73332484029	50116.98526794232	39
50606.077480824	50221.357281976314	39
49598.00707448163	49996.124477815705	39
50380.310932428336	49885.38268960706	39
49815.73266444644	49740.210623173894	39
50609.568303705186	50540.112344927926	39
50569.92902617196	50199.43283041767	39
50583.620045403746	50411.82914175776	39
50088.63351425187	50590.63541939582	39
50540.50492549579	50559.02030214306	39
49944.1014740384	50598.42339126677	39
49805.24128379786	49683.448303912126	39
50650.74474718556	50223.5608892629	39
49620.73136712727	50137.293300484685	39
50230.893464833534	49552.40490525075	39
50330.88090329771	49708.37951743743	39
49679.98056948321	49836.80624552537	39
50590.88331131417	50101.5881334553	39
49563.130765691836	50073.17849563864	39
49902.53554231076	50623.128467747534	39
50376.31155048377	49721.92678798206	39
49707.62121327278	50407.21782663233	39
49992.35166354602	49637.321922687835	39
50627.44585401421	50474.51586883007	39
49772.1069078651	49757.586637754226	39
49643.71894031104	49960.28276374137	39
49778.00224615501	49643.896667907255	39
50648.730708984614	50522.44755969085	39
49581.84177017442	49680.47366800386	39
50417.16076298698	49868.74595009987	39
50574.624259676035	50586.72002625926	39
49723.468646988775	49927.589692370275	39
49923.73800906739	49693.90641968326	39
50589.58302816557	50146.581670540036	39
50545.31211682706	49943.74785988184	39
50499.25524877352	50305.23502972348	39
50423.02387163507	49733.47472798446	39
49575.09389336538	50132.61693067114	39
50031.89953339161	50583.58819232185	39
49523.99253743343	50089.6894856055	39
49514.84021912039	50045.83040588606	39
50154.73901005222	49565.52866398955	39
49628.249533483046	49619.716862553374	39
50016.33898839434	49679.63494098344	39
50192.68115614419	50545.54851299821	39
50056.39027658936	50540.71666550954	39
50289.86414355967	50528.953361355394	39
49552.65687238539	49754.398452152025	39
49814.58228609914	50542.51893543877	39
50430.89908272854	49620.310566656495	39
49517.70058481576	49721.79631551525	39
50583.062763873146	49969.56501238751	39
49688.73968607925	49903.50389639749	39
49492.66606731901	49688.525546760495	39
50431.968520758106	50518.587794158404	39
49468.6840820489	49730.26306479782	39
50583.94763062032	49923.72145539269	39
49572.45466389526	49639.792396589175	39
50112.51646126937	50645.36325420321	39
50027.81117802068	50431.60574142442	39
50570.06022962806	50455.62001091352	39
50587.49829600331	50625.64971836325	39
49808.6908663665	49618.13482889658	39
49836.575452941186	49588.53101340904	39
50648.06576748474	50568.36685513633	39
50332.616842161035	50374.944406375835	39
50237.28326595737	49604.756153806775	39
50023.74045395846	50499.2967619639	39
49638.992827208	49840.41523847984	39
50003.949309926946	50612.57631707752	39
49521.41174453179	49652.06101341594	39
50503.359677608125	50346.49600850085	39
49749.20268827988	50422.48699310846	39
50542.736165524024	50636.439978728595	39
50499.120848605424	49805.023422706065	39
50139.479886574285	49519.25240099663	39
49825.883403906504	50607.53736828406	39
50318.65309936015	49570.81435120421	39
49746.61601385119	49611.71674463033	39
49820.521341726126	50654.85612518385	39
49849.54622630152	49697.360103109255	39
49702.43132735198	50261.29131800537	39
50633.81969520598	50277.3879735412	39
49817.39968395562	50471.00162896696	39
50116.17903874512	49586.43890090474	39
49720.42244014889	50453.48984177508	39
49680.08501391167	50469.92438221116	39
49678.52710922257	50368.41652134292	39
50392.81183796102	49679.450455359176	39
50467.06378329184	49638.83378810397	39
50071.48852485586	50635.95272661175	39
49540.20513143738	50162.97647346285	39
50401.85409790384	50549.99511503122	39
50505.17920257647	49949.96289479321	39
50695.701100178434	50214.681933340085	39
49637.905779409884	50483.3555542112	39
49946.92808825554	49631.14866370014	39
49774.73412456714	50295.15242095561	39
50267.46882241142	50163.90655468915	39
50506.933796626385	49626.14407344969	39
49472.10208365843	50028.37222049726	39
49887.9147851884	49668.49032778327	39
50706.269186116144	50172.97115314078	39
49836.88834100171	49654.29798947134	39
49484.06556881838	49625.533366241565	39
49640.80113570932	50438.84463439129	39
50624.292389669936	50125.17651144755	39
50620.184878688946	50180.47544301746	39
50086.554477874415	50679.03147529699	39
50231.88487303339	49505.429509831825	39
49602.716827007695	49804.9917446449	39
50687.97743714855	50544.42996547157	39
49867.99621607509	50267.71000941214	39
49448.079077384245	49595.3030215445	39
49757.0637333089	50470.297806319824	39
49882.28345650724	49625.91586950973	39
50738.552910761704	50203.82392779119	39
49623.43722779515	50060.50177337363	39
50367.18446882764	49567.9879178759	39
49913.93188508832	49596.47872247566	39
50400.10049046508	50491.15891771448	39
49418.57440619224	49566.76057230755	39
50399.25886457475	50598.90348598203	39
49434.703249446065	49705.817760491904	39
50029.47231969708	49828.19772798995	39
50359.90142938243	50491.83752667479	39
50162.90065148587	50575.26977532533	39
49531.609192734286	50207.21822282819	39
49477.02674851795	50100.64039181763	39
49607.27477611156	50410.47055810425	39
49522.92754973802	49784.936132019546	39
50723.93205280366	50518.2312230337	39
50160.74620474351	50643.5834776522	39
49873.69307390822	49736.590828053435	39
49904.27951458576	50667.9407791727	39
50528.48226905804	50186.550756638775	39
49885.28516512071	49778.20223860275	39
50202.16449084577	50662.21577295134	39
50475.79848610691	50460.72696749955	39
50307.07777544008	49529.83834578733	39
49640.4080117261	49882.582131132316	39
50179.23961319953	50699.07295436991	39
49485.58341683236	49802.19856613555	39
49914.7861870962	50114.87997397565	39
50440.92595037432	50623.9968070321	39
49888.82888660608	50154.10857686421	39
50508.16323787752	49763.89289644166	39
50633.539394192005	50635.277005416436	39
50748.93391096388	50247.71043757409	39
50607.422460152855	49885.02126708838	39
49679.11893904031	50300.83314589738	39
50518.305205895034	49667.805858536725	39
49434.18468936282	50090.54567267252	39
49577.34803965706	49954.67965856292	39
49426.51435522846	50027.60766965042	39
49782.57672015703	50678.87213156117	39
50085.78175134833	49549.41377993273	39
49920.121970130895	50706.89791271242	39
50315.008754097915	50564.04845207563	39
49752.330536298454	50641.052237864016	39
49569.308499853214	50392.54620087371	39
50067.84327674368	50434.1813465688	39
50138.245378320375	49476.545064368394	39
49829.70701226886	50701.71312550874	39
49859.61774170676	50730.71849288437	39
50535.91152488451	49712.708295023964	39
50614.421770481895	50678.58809222409	39
49790.9394849884	50627.90292735771	39
49597.35628959031	49901.662188641545	39
49391.0362333247	50089.1190329007	39
50245.46880320319	49460.24464530926	39
50747.9831259439	50161.52800239109	39
49861.449909943585	50641.12495860154	39
50153.90134869113	49431.05857078849	39
50459.374955200336	49764.833872002884	39
49518.69659257767	49999.20981614993	39
49724.0158984764	50503.39834815725	39
49773.08648514315	50568.499567558945	39
49644.48907094334	49800.44040262853	39
50381.72721720291	49524.725942256504	39
50476.98000758983	49686.107950611666	39
50124.210050648675	49394.55358563118	39
49894.427587519785	50757.678197758076	39
