# Supplementary material for: Abundant Topological Outliers in Social Media Data and Their Effect on Spatial Analysis
Source: PLoS One. 2016 Sep 9;11(9):e0162360. doi: 10.1371/journal.pone.0162360 (PMC5017681; doi:10.1371/journal.pone.0162360)
Supplement: S6 Dataset — See the respective attached file. (ZIP) [file pone.0162360.s006.zip › S6_overlap_swl/clust_41_50.csv]

50000.0	50000.0	0
50001.1199382742	50005.597232803535	0
50010.474073703306	50004.538835650805	0
49992.59330351276	50005.30010366702	0
49998.97978393994	50002.81568248988	0
49995.94433854478	50000.283501054924	0
49992.110046690934	49994.960676135706	0
50001.69172750674	49994.57444040063	0
50004.089583240035	50002.88217446919	0
49995.22015105517	50008.609882115925	0
50002.55073404207	49993.56360799795	0
49986.072168127575	49997.04184594443	0
50003.188169777386	50009.9058963167	0
50012.27525783438	49992.819765352564	0
50012.262513774476	49989.354148040744	0
49998.02118867848	50008.80627001903	0
49993.557594313854	50006.23561640466	0
49997.38944128892	50001.35532493175	0
49993.74842547102	50014.75506549149	0
49998.23968503435	50005.27065217079	0
50003.22125142318	50000.026961999516	0
50002.66845612155	50016.014489106456	0
49996.2912684585	50003.40999236742	0
49993.86713806728	50000.48736039716	0
50002.18471612465	50002.01162544507	0
49992.171524388265	50006.56961401369	0
50009.77186363497	49998.33913800016	0
49990.12856972812	50008.3087286591	0
49992.75834275438	49999.61132553548	0
50000.612712480484	49996.66863853376	0
49996.93869881451	50007.42426954709	0
49990.9573124268	49998.74455680348	0
49995.12813021465	50012.34964490406	0
49987.132816399535	50000.77841298042	0
49995.04622939411	50001.254507425205	0
49996.3518189633	49998.69148218202	0
49994.72286757851	50006.43666481398	0
50004.991603808936	50007.81247139701	0
49998.28891676479	49997.763041664824	0
50002.11006087792	50008.18226655358	0
49997.144179930016	49989.940910198144	0
49990.216027359624	50003.557911732714	0
50004.8382996796	49999.67581012021	0
50009.729321556355	49988.228197133496	0
50000.199954210955	50007.84356371471	0
49984.868450241316	50001.72764928467	0
50005.25378396498	49991.44544110929	0
50012.19437814406	50000.390381149926	0
49988.04893344996	49995.904611826896	0
50000.97171294396	50001.87618615546	0
50003.16859701153	50001.34186794273	0
49996.8205400242	50002.39747857786	0
50016.35653848915	49987.25542234889	0
50006.096174901984	50010.23095889712	0
49993.33550236973	49997.9139297533	0
50011.19002934476	50002.36431250059	0
49998.45984931102	50006.65695684455	0
50019.87468519033	49983.95720550682	0
50006.448840401084	49997.32346873195	0
50003.483634122094	50006.1099987375	0
50000.35234659256	50010.71421082459	0
50020.92058148781	49993.51767071989	0
50008.47578298118	49985.24545972329	0
50012.97116378821	49991.6961769247	0
49993.74796506671	49992.427417029416	0
49991.82516773376	49992.694590956104	0
50010.8124938929	49998.028114249224	0
49987.955751149355	49997.770027754355	0
49991.724628069634	50000.06228921305	0
49995.80643166333	50013.468969971	0
49993.380375235734	50016.55980591119	0
49991.201634813246	50005.408821551166	0
50004.525946402624	49989.78947725459	0
50007.720378466904	50000.492135651875	0
49992.7685793167	50011.0280228053	0
49987.159758849266	49996.84261681274	0
50014.02574978567	49996.18798372425	0
49984.32643570934	50004.57184983245	0
50019.639648138225	49988.9067237791	0
49989.4997473447	50007.36039035869	0
50013.91997383251	50009.37214947754	0
50004.58622819102	49995.15801530333	0
50005.85271576996	49989.50522008991	0
50015.47921159886	50003.75857515637	0
49996.39937650525	49993.39036016212	0
50001.0647897504	50004.010292953724	0
49986.027487069885	50006.27634010284	0
49987.260876982415	49991.042278530156	0
49999.78395213294	50006.223143715055	0
50005.5951472911	50002.242531785334	0
49994.95863623795	49990.98932230843	0
49995.970214808425	50011.21575680999	0
49998.74724789229	50000.301414385256	0
49995.76262299148	50005.347803119126	0
49985.78393825049	50003.32292956534	0
50007.42877995727	50004.03245223129	0
49992.96622310832	50014.11763760789	0
49994.55499953395	50010.948281901576	0
49983.915535437955	49992.4110437863	0
50008.8660950074	49978.749708719544	0
50013.7990956949	50003.00902758653	0
50008.5066603574	49980.605440097264	0
49999.61536353447	50001.38011543159	0
49999.92720012225	49999.00146537139	0
49984.44548889699	49998.69683486348	0
50002.482884739184	50003.040579738794	0
50016.024045681486	49994.94398923562	0
50003.36648616504	50004.322037109174	0
49988.738161772046	50017.689027507506	0
50003.539439997585	50008.933367662175	0
49994.49256234436	50019.33132076997	0
50005.85319903553	50016.693436037065	0
50002.48134869301	50006.34512799061	0
49993.523880528526	49996.86229670025	0
49988.034997579	50012.957727244124	0
50020.71389257763	49981.778924319464	0
49995.38804044498	49997.158702901135	0
50013.95022191785	49997.89115681875	0
49984.13772326518	49991.42872524563	0
50003.58552550782	50019.3121430576	0
49989.91037830248	49997.47012205967	0
50012.09890688885	50009.91283746573	0
49998.36748406831	49993.20199538089	0
49989.127843465685	49996.61911019781	0
49982.65034680979	49999.834836403585	0
49996.56500742211	49994.747294359564	0
49985.379552577164	50000.53127187064	0
50017.09675845898	49993.71089669888	0
50021.41356700267	50010.70370059395	0
49982.40342955259	49994.328994020594	0
50016.4869019828	49980.40359262994	0
50023.71775476843	50012.20330780786	0
50005.64968115003	49995.160253301765	0
49973.871359122015	49999.93485576274	0
49991.04769969644	50018.64712142673	0
49999.68945811258	49989.69377801033	0
50024.16967004485	49998.373773470084	0
50002.22080701014	49996.583511445446	0
49981.3376436746	49994.9974062802	0
49984.137410919924	50006.137292454296	0
49996.130313645284	50019.87582555533	0
49984.51107861298	49990.24442534623	0
50006.568329781825	49987.41605597233	0
50001.265128160514	50015.41691763768	0
49994.71701353506	50015.249262662495	0
49984.049094679925	50002.930402503676	0
50007.33751108774	49981.8758819164	0
49990.53033617756	50001.14600459991	0
50016.78128835845	49973.40706114249	0
49993.95433979805	49991.08775145235	0
50020.50775026029	49998.11343636441	0
50000.36685129092	49992.305125517465	0
50025.412902998294	49985.28219532157	0
50011.811277040055	50005.8423952594	0
50005.650122642444	50018.556061829826	0
50000.10513937223	50004.37368352619	0
49997.312147224504	49999.09697793524	0
50007.98935284791	49996.53957427053	0
50002.08677570072	50010.85949233453	0
49986.699023909634	49994.97925279905	0
49985.61698965447	49991.72042149556	0
49982.103822344194	50003.015963724676	0
50017.46227211739	50006.10305446117	0
49995.381477958945	50002.40666228191	0
50011.97582092875	49999.282779231835	0
50008.063404920314	50009.83952207464	0
50013.46450656	49984.93900585626	0
49991.29771770397	50013.528169385616	0
49990.72512365944	50014.788818904555	0
49988.34248722313	50003.84700004693	0
49978.86050890926	50004.459502539525	0
49992.91864707092	50012.72445101887	0
50001.84787568867	49990.60674350676	0
50004.63839490317	50017.67334490595	0
49985.1248169725	50007.29216522827	0
49993.17341765991	49987.23628058628	0
49993.857411968136	50017.57636704799	0
50019.0152945883	49986.98070871417	0
49998.41475540304	49991.03758824367	0
49972.09249794468	50008.2640976498	0
49993.10918587191	50001.86801828644	0
49993.00955253663	50003.3707764521	0
49984.194173076576	50018.57796040268	0
49988.37111772968	49985.660734294215	0
50001.68402032854	50019.222658424515	0
50001.185520989595	50017.05278349851	0
49989.66815837991	49993.68744920904	0
50004.177711652395	49985.70662376911	0
50018.82869206279	49999.52190675685	0
49985.443533641	49996.21552947299	0
50016.38826833475	50012.74464866587	0
50017.914900136435	49980.502944041815	0
50014.39181755627	50017.85709331672	0
50018.95202462218	49985.56744633257	0
49997.36448100937	50005.91903864351	0
50018.96796534248	50005.16627708392	0
50011.90539425546	49988.111134330444	0
49996.546614288876	49996.795399916264	0
49963.08142993959	50006.26759739082	0
50008.2356600962	50002.43606836597	0
49998.63921899667	49988.79814231758	0
50005.75242938296	50004.17089970687	0
49998.376769049384	50010.6689754653	0
50008.42442695799	49998.31820524386	0
50004.508050526805	49983.47349690265	0
49987.17050041002	49988.9025554235	0
50009.18109265108	49992.22014886556	0
50004.879056196725	49986.61034885251	0
50014.915422483675	49977.07720187199	0
49990.130907603474	50004.80258105486	0
49984.6703277626	49988.74133172314	0
50007.52672577151	50012.93686597503	0
50003.49650970437	50012.38108186982	0
49989.06725250327	50015.3378129636	0
50024.98456411381	50006.06013812308	0
49991.80368593366	49990.462414806636	0
50000.77352016364	49989.79042744623	0
49988.90719015552	50002.71719901248	0
49984.039032220186	49996.676878046324	0
50012.847622088455	49998.36249454505	0
50006.350126348494	49990.98155319997	0
49991.05034624591	50004.198767952716	0
50011.88431427771	50008.83624177822	0
49985.19374747098	50005.49928007464	0
49984.81310954273	50026.06287728749	0
50006.21977860447	50012.16129787784	0
49986.47489642977	49999.4317940804	0
49980.36605421916	50000.95789397295	0
49994.234345594574	49999.2532348494	0
49987.04825099607	50001.832824486286	0
49991.43071227722	49984.226381594905	0
50000.695373251256	50020.70674782014	0
49977.13180553174	50003.37505285267	0
49988.62903234035	50005.177123215675	0
49979.89567759436	50002.4937618266	0
50008.01262186424	49983.679359629714	0
50030.579860834	49998.08369322793	0
50003.089884360816	49981.16884909539	0
50024.37014218025	49982.08487044395	0
49983.90656666351	50026.928564756556	0
49964.314383131496	50014.1377602163	0
49993.20228802501	50009.89883245395	0
49988.35846928065	49994.74515624361	0
49974.56068759045	50004.79214296714	0
50014.41609705478	49979.75520468273	0
49991.174539429005	50006.969037631694	0
49989.155636819094	50000.54506709529	0
49982.544533415894	50024.606837722065	0
49994.92587873124	49988.20647099332	0
49991.308890379405	50009.11640038469	0
50011.281064215545	49984.921503686244	0
49989.75789397745	49987.457219427255	0
50008.221414162435	50012.20209665073	0
50013.621088465676	49978.83287026756	0
49985.19186980337	49992.980264506536	0
49992.32125134785	49989.032611767434	0
50014.674771463535	49999.908761826504	0
49997.68841019571	49983.69681048847	0
50015.382964093515	49974.88611401902	0
49974.646961190396	49999.20360856275	0
49993.622733056916	50004.394124466075	0
49996.18215660206	49990.57420118714	0
49990.531939051354	50002.542578106964	0
49995.628193938675	49992.49588250879	0
50021.47129342551	49969.80051040332	0
49963.43332412238	50009.15111641512	0
50005.631109868045	49981.978888305464	0
50016.42316313038	50001.98515059546	0
49980.96052567742	50020.686115295306	0
50014.72496783221	49986.0471516237	0
49983.5417594323	49995.75678905932	0
49993.07010199822	50029.18300593349	0
49997.88200827209	49991.896996510884	0
49982.946899317554	50009.619161594186	0
50002.15424062545	50000.4773237086	0
49991.00394052615	49996.04070296146	0
50031.56106314288	50012.96897761344	0
50026.88381878394	49996.47826587183	0
49984.03994023804	49986.15198562376	0
49987.28963664043	50020.60062188324	0
50013.90791418998	50004.26976645357	0
49983.08076631143	49991.201045514004	0
50022.11073926888	49967.124204367305	0
50010.73215520759	49996.40090077004	0
49996.054670956706	50006.56227185395	0
49995.70387124523	49986.98770630229	0
50007.941107878476	50018.039088252415	0
50002.0192275201	49982.59943772668	0
49992.05158923507	50010.26029829259	0
50027.93304776287	50005.78420573993	0
49982.89182072447	49989.6455582383	0
49998.64668225386	50018.43203433023	0
50013.62737578455	49989.94661316443	0
49993.08509566163	49988.31637596258	0
49989.81805414489	49991.931824775784	0
49997.76086401288	49987.90124568716	0
49988.69996163046	50009.713207319626	0
49985.80025773397	50018.196075051266	0
49984.54357744596	49987.1594216123	0
50006.59958761954	49972.297102456854	0
49984.82793631655	50022.262719026876	0
50009.686765035396	50012.49651623412	0
50005.67540109913	49998.77026419197	0
49998.76553220897	50009.60097154551	0
49991.720902063105	50001.874151299206	0
49995.344981691764	50003.769781086085	0
50000.779533303816	50006.55995037668	0
50003.69493811055	49982.743629087825	0
50002.270752389726	49997.78815897597	0
50027.570700147895	49993.28160735885	0
49976.52404899746	49992.70823713537	0
49998.92765844171	49982.472509075604	0
49994.93953583841	49994.87526102259	0
50009.450371016355	49984.56460257237	0
49988.154083484755	49999.52040214659	0
49999.394387052766	50014.98009375397	0
49978.547517703526	50000.09883902086	0
49977.2653315401	50000.844206454574	0
49998.90667228046	50008.20905964552	0
49991.6637407009	49985.60237193076	0
49996.812852085255	49991.85268425626	0
50010.361860965386	50000.785222744336	0
50015.982394048064	50025.712936463955	0
49980.52196003663	49992.07084033371	0
50031.62064003572	50018.88854821377	0
50008.9961750777	49996.41672377975	0
49987.61931332246	50006.2850009189	0
49976.108964526924	49990.178279804175	0
50023.926871643285	49997.28176746767	0
50019.938527361184	49994.309713364564	0
50000.35731265099	50002.84047830652	0
49993.60333916049	50007.42141270693	0
50023.25337906322	49995.00581889214	0
50002.075911878404	50005.261111667336	0
49991.96428640682	50014.48773082656	0
49985.479854508725	50004.39257273865	0
49980.523275281885	50010.645308643936	0
50001.43088150619	49983.63567861773	0
50010.12290986445	50002.12243553688	0
49967.36856159413	50003.35500522987	0
50002.53163693798	49987.2817417695	0
49958.51475070698	50007.728524315105	0
50011.38108761024	50001.03297300693	0
49981.69861163078	49992.37124347021	0
49989.76191395739	49999.01550114256	0
50010.464523219016	49992.24245972176	0
50026.519101309525	50000.02798517489	0
50012.28382736543	49984.83474359573	0
49989.42265260656	49983.96844532203	0
49984.23840069896	49997.66761618687	0
49985.550927108794	49986.82666453693	0
50021.497478391924	49994.63200883348	0
50019.51522702777	50003.991941070715	0
49997.68469127628	49986.69892490847	0
50017.52555436652	50007.437281765255	0
49996.923835170724	50009.65263753655	0
49980.798506964515	49985.652067432005	0
50017.90091994998	49982.2521155558	0
49990.37161102477	50017.07697390062	0
49988.90511406528	49992.75445658593	0
50017.32112340442	49965.353068070195	0
49991.01257760791	50023.468584741226	0
50025.8875906799	49994.35984820899	0
49986.1918187451	50023.68497230164	0
50013.15743500942	49983.78458207533	0
49992.8456436454	49993.0203413024	0
49979.75815741602	50012.571960582	0
50009.70308924862	49979.83589096704	0
49985.30046070793	50021.08763342582	0
49978.359205601315	50034.878715319064	0
49990.92884580327	50011.163169812375	0
50007.772940196795	50007.064996400484	0
49985.22103137368	50016.08668389368	0
50009.59707490614	49993.95697076497	0
50017.70003800679	50001.97785272779	0
49983.797748258876	50023.64017913821	0
49990.26735697697	50010.258346329596	0
49987.64568629228	49992.33821425586	0
49988.52793226814	49987.91776019862	0
49991.20423086804	50029.989168432476	0
50026.25973034724	50010.5650833099	0
49982.16330270223	49998.10186605435	0
50007.13541309917	50007.95622569247	0
49983.95748989525	50010.98829389653	0
49962.45221143677	50007.2760570099	0
50012.1000044754	49996.95407723872	0
50021.052185858316	49972.64330460891	0
49984.3085518675	50009.58683887556	0
49993.510659247964	49989.892241724825	0
50011.752156646566	50004.78944145074	0
49983.52563494623	50001.75016082405	0
49978.460538100626	49997.75242771528	0
50014.52143088854	49988.22950508876	0
50018.24137458081	49990.739344225905	0
49972.37989154419	50007.14160963748	0
50006.63472878829	49999.431527854525	0
50016.01207628755	50007.56525634756	0
49992.159033924385	49975.903792794095	0
50016.99256930141	49996.1277298885	0
50004.48312201096	50016.53523623439	0
50003.73362658861	50014.7511990841	0
49974.63211839188	49979.516263068035	0
50001.48585664339	49987.945459319424	0
50021.840174437224	49996.55115787979	0
49994.03666699587	50020.72279787452	0
50020.94362840362	50003.47457288229	0
49998.62700416022	50014.24645452575	0
49995.17512210399	50016.79463493951	0
50005.23037043188	50011.73729598273	0
49971.37117085837	49989.47221639413	0
49981.521518297865	49999.23994426472	0
49965.42437354049	50013.05953711824	0
50008.834474853866	50007.65616359565	0
50000.22266364497	49982.341419794524	0
50021.85104569774	50002.35034673412	0
49981.560701735485	49996.23068757506	0
50012.74701363594	49985.80192002436	0
49971.80503375848	49991.85551823733	0
50011.263172707324	50007.67989684717	0
49997.842192490825	49995.525909340686	0
49994.00690011958	50013.24210864979	0
49986.9534427898	50008.40761073288	0
49983.36103802528	50033.88309737791	0
50021.35608252024	49989.69815647043	0
49988.97845850354	49998.21097134659	0
49994.642367226574	49977.56378857998	0
50003.55488727248	50010.91109031009	0
49974.81667358894	50002.99823491594	0
50012.0645759029	50012.10464978939	0
49987.68602979314	50010.93503302086	0
50007.17280957686	49992.3085541642	0
49981.705499678246	50015.11060490018	0
49996.69556881796	50014.109138468055	0
49998.64670998637	49980.67626758387	0
50019.10045114579	49976.023584512244	0
50017.45835616199	49985.36377514416	0
49970.33294685764	50009.780079539814	0
49982.3735722141	50017.46739492288	0
50006.68958436496	49994.526210000105	0
50018.734070250706	49989.80705437178	0
50002.46857216815	49986.06925098604	0
50022.675958277854	49992.05708802764	0
50022.926585169895	50001.64972110677	0
49983.52862677752	50014.963717433006	0
49998.90581301964	49994.84596139951	0
50005.79092528655	50014.775009063815	0
50000.22661360575	49988.81757789523	0
49980.74425647727	49996.82260257941	0
49971.55135378028	49993.170189732235	0
49964.134354578964	50010.02551413979	0
50012.74411197212	50007.99878332312	0
49990.74377587022	49973.90298912179	0
49985.28964060534	50013.18698399553	0
50002.94614847365	50024.81554806511	0
50018.25121765347	50010.052068038465	0
49989.67279102292	50031.185116729364	0
50024.78778113604	50000.02968615381	0
49957.10144021539	50006.30757505217	0
50004.91798427541	50013.10522473025	0
49997.73721727142	50000.206776466686	0
49987.073785197594	49981.08982656079	0
49968.0433233723	50010.0828608519	0
50012.324460548836	49995.737823114214	0
49973.49292689296	50018.279391364136	0
49987.24555378543	50029.79294837929	0
49998.130607358624	49976.53703077404	0
50007.75675174732	49991.20943177642	0
49995.458395374444	49999.14344184725	0
50010.742096311136	49993.331644497855	0
49985.84573346792	49985.809309381766	0
50000.266877230206	50025.833258622944	0
50015.02347028834	50012.069686554314	0
49999.98576549963	50017.1888278349	0
49994.20623659825	50009.09252126425	0
50002.60633630994	50028.573161161155	0
49983.685760399516	49994.434229655286	0
49997.98413692526	49973.09937067709	0
50010.56374303187	50009.418935307316	0
50010.08479905599	50015.411645682536	0
49981.765431604974	50026.49109198164	0
50008.58410835759	49981.64823307443	0
49984.49931009959	50029.64027167754	0
50007.61917516849	50005.81807298415	0
49954.76580966707	50007.702943843884	0
49998.27241309566	49978.57915551045	0
50022.54566981191	49987.258173264716	0
50005.091519311456	50006.0974021464	0
50033.204334621514	50008.87278491397	0
49975.961106071736	50033.7681879828	0
50008.89909742184	50018.638205887495	0
50013.46930471949	49988.41976209015	0
50015.209385585105	50013.91423486294	0
50022.0337844933	49980.9584175392	0
49989.67638337026	50018.303126039296	0
50025.83946226305	49991.62136154643	0
50020.63370337653	50014.81552965945	0
50007.67840103903	49995.493720252845	0
49968.685987238656	50012.365807529546	0
50010.842442392815	49988.60160661161	0
49997.47090266504	49980.29339993033	0
50179.76657339503	50302.5670449468	40
50143.41924606236	50329.323157033024	40
50220.18486823071	50326.74755860317	40
50158.65229706365	50261.4305282127	40
50148.224327815464	50220.10094676795	40
50130.88400037298	50178.53618431953	40
50211.82203278558	50269.00399157553	40
50247.394418386604	50290.281399361855	40
50163.34499372142	50145.62295040749	40
50118.99972734886	50134.12121633329	40
50253.00366395659	50240.65918109315	40
50295.683204616376	50238.30833900321	40
50340.57252827935	50229.026417971065	40
50220.942540657554	50376.514665523566	40
50182.00192661812	50188.48405114653	40
50315.31106292155	50194.47125314435	40
50255.19625182281	50353.250539077	40
50319.4259543362	50274.060533461154	40
50205.15691842915	50138.950948576305	40
50088.75043859388	50193.96114029279	40
50220.375106810025	50214.505674139946	40
50228.02442872591	50424.58489514641	40
50131.93708511296	50376.97587922826	40
50063.62805215713	50158.617745991316	40
50344.4283596538	50306.59721747844	40
50172.00075944139	50104.47182065387	40
50226.92682969297	50099.323616904	40
50179.289423859795	50355.466410354726	40
50199.07897907381	50064.38030984142	40
50087.43369846228	50363.183362857584	40
50113.044331989746	50091.81206155795	40
50165.14672820502	50413.55441565205	40
50077.793706805656	50234.40507831924	40
50267.801967751446	50103.649781422995	40
50143.87833990766	50059.42528019722	40
50022.63943061218	50161.82795973607	40
50274.19788232424	50193.05154491597	40
50351.61982033612	50351.20801906622	40
50282.612273867904	50145.98619544761	40
50093.9577160124	50274.0869099036	40
50260.77127626685	50454.2069316732	40
50397.54492791903	50359.22628353046	40
50134.49486781482	50013.38185306788	40
50097.72038973246	50319.09504124116	40
50258.42012270969	50498.252201954005	40
50101.43057375911	49982.68089897277	40
49984.833601976265	50184.90008080146	40
50305.38025817368	50443.36914586665	40
50350.89789762204	50433.107981964626	40
50296.65752970236	50397.61381236705	40
50146.24789060319	49970.940353206985	40
50091.65047882763	50032.122903300944	40
50057.37660229901	50306.01151109253	40
50290.90122169497	50332.05032326574	40
50308.883086021175	50111.40916232522	40
50378.82515215181	50203.69791311075	40
50191.48816854244	50022.89646571142	40
50019.15464612394	50284.14485585201	40
50045.68278097047	50364.66142478855	40
50406.73257022543	50236.97804727542	40
50421.11831429603	50392.790620971835	40
50318.244295186996	50066.757551222596	40
50442.56247606918	50267.08933605347	40
49987.180107671134	50256.266659214256	40
50399.489913319	50160.515042587525	40
50232.859915056695	50171.80805720716	40
50046.41222214661	50045.78504472813	40
50351.083987061626	50173.1495829319	40
50232.64430664414	50540.66023372802	40
50117.08016270704	49940.85472915815	40
50391.40730208183	50310.4674744908	40
50445.2172949415	50211.24588216989	40
50403.860474333575	50115.76021218699	40
50190.89860163458	50564.18880418192	40
49999.372140699736	50358.199142287325	40
50035.5300325729	50224.185094689696	40
50447.258337328654	50168.780076450734	40
50487.269971860056	50141.04112630798	40
50360.298533365756	50266.26122134576	40
50153.40800508702	50536.01510661631	40
49973.0312438409	50298.763277366	40
50489.97259294672	50227.26756467637	40
50213.58385089809	49978.49452451515	40
50120.43688665705	50568.958412145475	40
50117.552264335114	50613.98347331011	40
50175.22029497656	50603.47021509148	40
50258.6504817668	49983.935919586445	40
50075.61865225361	50111.54486914059	40
50276.8295811588	50538.18350096039	40
50480.990199865664	50294.63525840956	40
49985.9003388506	50138.15694379851	40
50012.49012853496	50103.711702037755	40
50142.23089483363	50453.97423450236	40
50257.976359699	50033.131648527	40
50486.49575361314	50184.576641971966	40
50120.70579647196	49899.43694787348	40
50298.10225785201	50484.185665523495	40
50121.00089073677	50659.9597851329	40
50162.05174900131	50642.63356856073	40
50330.252922473075	50019.05559808141	40
49953.4019595592	50340.189830055344	40
50124.23593488687	50496.601578962094	40
50061.270688797274	49971.37136651026	40
50365.03025608078	50130.044785230326	40
50325.40533424985	50520.42983106317	40
50019.39276896125	50397.26100583335	40
50437.382128613375	50088.977264314235	40
50002.44800435103	50439.97120411925	40
50370.469650072526	50039.43204149994	40
50099.32516988045	50460.00070440619	40
50394.88737417355	50072.65955339193	40
50188.39927933332	50458.9532150623	40
49966.435849207264	50384.28361563449	40
50055.31858958232	50420.44225163775	40
50449.47429513067	50427.7945480469	40
50028.25875195489	50005.91902203366	40
50086.303644175125	50521.07411638044	40
50361.12819667809	49990.67243346459	40
50435.269442658806	50312.15080634688	40
50016.76921262486	49964.62566761126	40
50360.645727393654	50547.00715791615	40
50465.66026777815	50378.651943544544	40
50232.254648972405	50588.57036386899	40
50373.81528806925	50507.36220631796	40
50507.431387615354	50328.992455720865	40
50514.777962159154	50370.49906595434	40
50491.641670334306	50098.202853671944	40
49943.39860169401	50422.759847266694	40
50079.17660237517	50588.68009918972	40
50411.337311858566	50025.9339666922	40
50162.43004563992	49890.73432650295	40
50561.82487506851	50369.78839609565	40
50491.84584120908	50411.40163533839	40
49984.27684364389	50026.48624561982	40
49951.03861620101	50470.65811146324	40
50338.53948406834	50474.831515458165	40
49912.476304944095	50329.31935859068	40
49958.06205269473	50219.94851606073	40
50258.95757847557	50623.76252585231	40
49926.87033833462	50253.25329565255	40
50518.462205922864	50265.3260411762	40
50175.4521952212	49850.63906579442	40
50193.27575101154	50517.276177900945	40
50501.4994690628	50057.92761568901	40
50213.720452808426	49874.62100086886	40
50555.67982765736	50236.5477196198	40
50282.51514631151	50589.86573329587	40
49942.6500548873	50154.73707304326	40
50187.43773074781	49808.597295425025	40
50218.464103371974	49916.348229087955	40
50081.60923625099	49875.30525931797	40
50596.121948514134	50215.71271786358	40
50072.81943026944	49930.788053308555	40
50162.576971622104	50687.919346484014	40
50053.57309392384	50556.55592165591	40
49907.64789337843	50126.38003289966	40
50262.61958153516	49877.14901980621	40
50531.316188560384	50196.832803733334	40
50317.52122626471	50564.42704182029	40
50280.83383741337	49949.329166880445	40
50586.801018463855	50403.81417308665	40
49956.58455042516	50100.3809595312	40
49911.345497494	50085.026830577706	40
49936.437031617956	50048.69818642494	40
50098.8405579274	50418.270164803245	40
50569.06168058934	50177.235806471144	40
49880.66277551461	50057.740968867794	40
50225.238282869126	49827.04391495359	40
50535.14808917993	50411.00724062118	40
49898.413797075984	50285.26378093894	40
50184.014750853865	49943.46746816567	40
49872.81157559898	50354.305973548326	40
50009.54483357514	50538.92511218182	40
50124.55959936521	50707.68417986592	40
50032.564812155	50497.01665344845	40
49868.52926098656	50104.755114696454	40
50047.00040267068	49852.55354506746	40
50430.87243900749	49980.44948660162	40
50617.55436557331	50439.10914661092	40
49861.49894225338	50267.22560860301	40
49998.28826625251	49862.83987725573	40
50645.47641086922	50217.62288948617	40
49838.03035339617	50066.004971162496	40
49792.45936217604	50070.166599929886	40
50260.22694073427	49792.95305396906	40
50321.53083260743	49976.44182861262	40
50012.54873475746	49823.65604956755	40
50636.16770366486	50477.62320706936	40
50078.27045365788	50637.35538440126	40
50529.867640561344	50123.911816667955	40
50443.963461941195	49937.413609252486	40
50036.253172683835	49892.81848790804	40
50624.15422678342	50521.11715293683	40
49896.087250362114	50414.99321666445	40
50610.277086005764	50167.55067388213	40
50304.54583207103	49811.75758577966	40
50243.6935641045	50665.6150673928	40
50147.58501846236	49793.10526415689	40
50106.251105911186	49802.65905324937	40
50485.33606713784	50012.440925535535	40
49827.62536609358	50108.436184299855	40
49834.087084508756	50300.60002062035	40
50057.16933016865	49806.79059559948	40
49925.053546307274	50374.99045028158	40
50284.48156160205	50691.64555031024	40
50133.1469864819	49836.70517908139	40
50670.81202199062	50516.60591084735	40
50317.04196546116	50621.7834268649	40
49902.40838232924	50457.68382697018	40
50694.69722969057	50557.64656144231	40
50628.95420137254	50569.52163704682	40
50589.44330597088	50583.825761868015	40
50307.64492662791	49891.9960187573	40
49991.808294176255	50501.5349252455	40
50377.355730908486	50397.914321541575	40
50615.368499779484	50619.71872016738	40
49915.196206727866	50003.773308405	40
49894.01425352616	49961.72139675187	40
49855.573981900045	49977.73511226196	40
50413.626111910424	50495.084423153115	40
50701.047799741755	50601.50279433747	40
50166.17864731469	50732.32517655743	40
50509.379189451225	50451.095885910196	40
50343.28147370421	49833.36892919917	40
50036.9497979371	50601.91086775026	40
49976.00681916349	49905.027454288	40
50482.42998410746	49971.22926163849	40
49789.261147590274	50132.90089562008	40
49786.32770457588	50175.29900926045	40
49846.80791832916	50414.126670619145	40
49964.97072677935	49827.13867387275	40
50545.817478945166	50068.23317307931	40
50214.36353136431	50742.113780459906	40
50208.08033459813	50637.721624337835	40
50453.770339028924	50051.23834513363	40
49958.58942470575	49991.50842166123	40
50372.7120760976	50590.102231576515	40
49831.195668820175	50370.16206327177	40
50425.75193403155	49894.11129378429	40
50486.368054473525	49917.69496352111	40
49888.40610857233	49919.177805071806	40
50655.5385837596	50606.49516663181	40
49956.6970736585	50525.791952648106	40
50550.351549115934	50296.31485715885	40
50359.142518947556	50640.82270127514	40
50653.349818756746	50153.04196789706	40
50084.94206791683	50693.09630559174	40
50326.578334344464	50674.11172178203	40
50402.02571570146	50432.25690348115	40
50585.51277375026	50054.24147505726	40
49998.40410478148	49783.33490929393	40
49816.59119096672	50023.629864521616	40
49942.30594709744	49861.60664341599	40
49958.09483021988	49759.979773323015	40
50581.556556357275	50327.41755744627	40
50690.09988649417	50175.69449988249	40
50585.25414194466	50272.53434077189	40
49833.656726135414	50174.58218377426	40
49916.617698925984	49741.33406694788	40
50405.11418320544	50535.83408037327	40
49742.08042862135	50130.80470260024	40
49790.89451950248	50307.30155397533	40
50386.7120251269	50671.87927554681	40
49921.169870486854	49815.19634544222	40
50487.75719283079	50491.98593324994	40
49752.03232426655	50086.99521746356	40
49698.601509108456	50145.95473427981	40
50421.11742210704	50707.97238626031	40
49798.11835202243	50259.342261210295	40
49828.0555741105	50231.232698253836	40
50040.394961722486	49760.71944891659	40
49929.46582863669	49909.05521545155	40
50383.81972599849	49904.58918581387	40
49882.45780556067	49828.84493242694	40
49794.269688862965	50393.3381991389	40
50387.1173394337	49949.65349267764	40
50037.46017133859	50646.53710626989	40
50020.44218294817	50693.15169054734	40
50715.30282264776	50512.64677493167	40
50325.81992104402	49771.55602425644	40
50341.15407579189	49935.44409826853	40
50667.07205280311	50648.1708704382	40
49756.7684292569	50258.77435849491	40
50666.16166659306	50111.29904976349	40
50198.159037453486	49765.086284776284	40
49744.423476985634	50219.19108383631	40
49959.14951241186	49949.10053397404	40
50595.149892675545	50011.44940374226	40
50474.123006449365	49872.49789718582	40
49785.20080182732	50440.17060088732	40
49876.29396414665	49722.40079724574	40
50549.02871707068	50597.530726774756	40
49920.03979421958	50197.5121459559	40
50551.73885167521	50007.41731223623	40
49886.60900810529	49680.89804873233	40
49756.57242243708	50337.7683890977	40
50636.34461547631	50077.41237549941	40
49837.447909290815	49708.47956799693	40
49991.646030379205	50630.22185324604	40
49799.56503502878	49984.488474801765	40
50560.573601069846	50551.04360550248	40
50011.73270849199	49724.856205414035	40
50344.54762473658	49729.622536055824	40
49865.310298632896	50476.37736359562	40
49765.652344160844	50037.53510450589	40
49968.3316853918	50567.557469510175	40
49753.624895377725	49965.60014703099	40
50364.70073884344	49689.63548652699	40
49728.36144332871	50296.59975407169	40
50350.14160278628	50716.428487705125	40
49679.68999428388	50302.17849021087	40
50135.29921727795	50759.52212208098	40
50616.399392105	50115.89383700197	40
49744.71217158909	50452.344339823896	40
49940.7511693658	49702.7712349476	40
50356.097086935566	49640.66879750311	40
50588.190123203945	50469.315074898754	40
49721.23927291758	50044.506199667114	40
50520.06066667592	50628.66051992064	40
49950.01392365981	50632.93347207176	40
50630.7672370674	50274.031866062716	40
50035.28870838943	49681.00414221458	40
50388.363423422205	49729.79809676732	40
49687.828041496155	50008.88320412453	40
50456.53889913672	49834.00796197268	40
50161.9095692545	50796.199698641016	40
50706.91198742134	50664.87746722574	40
49651.4168442006	50271.601499542325	40
49731.008160897014	50000.392508190474	40
49908.74291940883	50502.205396893754	40
50763.87858156349	50520.158011511485	40
49810.0656002692	49940.379324691115	40
49798.151815653	49738.81576975165	40
50396.62475359333	49621.265590246294	40
49650.816399231386	50340.670301746904	40
50208.50788657283	50695.61834521366	40
50728.86044320579	50202.6194606619	40
50367.67801532041	50761.978801095654	40
50066.128649412545	49728.42847416806	40
49884.667112826115	50167.748336905235	40
50223.249351545695	50789.10745566455	40
50402.069131227545	50626.180763552344	40
50754.83900507925	50234.881948409646	40
50060.31999316389	49645.484273615824	40
49835.830062432826	49756.28452051813	40
49855.446793204406	50521.56066136493	40
50098.146239733825	49760.927128537725	40
50017.91237224995	49632.900954268785	40
50477.38317593679	50645.995524303085	40
50432.64683825723	50664.29574485449	40
50326.136696763366	50759.523760788325	40
50707.41520068351	50118.052083553266	40
50405.999274198744	49689.12140646323	40
50793.87482151062	50549.91320010864	40
50551.850138258014	50506.787661937095	40
50681.84269937957	50474.11948583368	40
50241.069059910944	50831.83510355726	40
50410.24264119822	49828.05798818865	40
50389.3533532435	49771.83552751582	40
49664.881135292315	49973.796713556236	40
50620.3989789512	50348.62423387107	40
49786.88172108359	49778.701929295414	40
49695.08740357931	50082.63933900907	40
50667.36331618283	50693.38366933132	40
50625.46754066583	50666.82332265991	40
50108.57205877445	49714.82489714034	40
50355.591332310694	49596.6008348947	40
50665.05261064053	50039.93681509427	40
49713.34805346457	50249.9865446957	40
50710.77752621182	50041.152882177725	40
49733.31852377217	50410.65082831792	40
50196.12027722638	50832.80208377978	40
50760.17036749145	50580.95106240637	40
49654.955489369655	50222.329794107995	40
49715.333387258346	50373.55102677521	40
50571.94781993014	50118.467821071885	40
50533.8841350535	49902.91746550818	40
50802.34843722712	50601.63351682472	40
50291.34470739224	50793.802387112206	40
50355.457446866065	49553.54219120059	40
49608.3857256668	50331.37585593398	40
49765.79516188954	50494.34815748136	40
50408.016021206575	50750.28457624387	40
49626.99855165397	49943.30724659757	40
50132.82820166396	50832.02737491205	40
50644.31117714503	49998.81482084407	40
49663.6982284916	50172.662363589065	40
50399.323044887205	49578.92318255129	40
49983.65063142569	49678.623137191025	40
50469.842283073	50697.23606483133	40
50536.22431346014	50673.64219891549	40
50287.532243761016	50838.11427756451	40
50629.25078561569	49960.542806830344	40
49817.03605053542	50475.07059065167	40
49925.01519977434	49660.48589204723	40
50258.107881331176	50732.81414339325	40
50176.09247971516	50878.54413718822	40
49724.180714015696	50511.662145494156	40
50743.11231404057	50154.91741091189	40
49770.2329738272	49916.95053691783	40
49847.01886890859	49796.8771836625	40
49926.31647051683	50591.32948345948	40
50259.246265703696	49744.09391568293	40
50468.769448521074	49789.38195496708	40
50791.27662756559	50207.0644381623	40
49843.41171098751	50568.20885708432	40
50231.57419160166	49713.403986141944	40
50474.04484609895	50604.77750643547	40
49874.36919608035	50595.76325143475	40
50757.28446272768	50055.105796762	40
50135.28231337008	50899.19282921767	40
50502.87318859132	49817.0329250818	40
50338.323652244115	50801.036134483664	40
49920.011537452854	50544.36297490377	40
50440.21241180012	49614.18724182555	40
49713.049694897614	49937.55586780728	40
50679.57951916157	50733.04684513487	40
50429.758303928036	49549.312668235885	40
49884.00745898267	49634.47678024138	40
49743.737417214026	49875.73573210986	40
50103.07413946513	50869.22397694902	40
50513.89220279011	49861.46594547331	40
50547.63397510928	49833.537223699444	40
49954.09980673845	49625.068300612984	40
50588.07433636058	49852.48282235492	40
49882.017119194046	50216.88822859277	40
50829.4983453332	50229.723173226324	40
50088.65662028501	50738.9721652123	40
50444.488030979686	49661.834439951206	40
49854.071032926906	49888.87579968555	40
50468.09726735146	49575.82664519172	40
50833.84092859423	50534.81653683025	40
49856.77464148633	49601.880581055906	40
50146.109174756515	50939.68219209604	40
49786.13842517698	49872.72546618428	40
50788.81078409356	50271.38977260179	40
50238.909928688445	50881.44416691343	40
50077.14548820176	50909.358408820844	40
50090.7992727689	50829.530995367495	40
50428.03082930041	50570.29342995215	40
49730.647909948144	50175.9012566305	40
50785.91446442967	50157.439558786056	40
50743.483435398746	50639.599212535395	40
50137.9413511916	49676.91646582943	40
50665.84041466007	50331.09244679232	40
50311.13109938162	49702.807748182284	40
50488.117780028115	49617.08406851947	40
49604.11966729738	50277.25667887998	40
50402.79534325193	49512.549591293224	40
49569.37486544686	50304.42691404313	40
50375.60348960482	50830.98286570317	40
49648.88222084016	50085.10478361035	40
50157.98402580304	49752.56320893198	40
50161.025364230576	49638.86837713423	40
50467.30535487113	50534.83498101343	40
50312.8144782293	49549.727483288676	40
49623.90948451168	50046.89168088362	40
50450.72039576564	49710.59458088346	40
50700.51831965569	50308.732886139886	40
50510.44294430954	50529.232820841025	40
50433.382285447056	49759.955550992534	40
50576.48093797916	49922.15885010237	40
49625.45261505557	50149.29679119825	40
50255.64696297787	49673.44691142944	40
50512.29919707091	50719.509079838295	40
49855.84719833158	49555.744150080696	40
50671.754223225	49954.55431916183	40
50797.77562849479	50079.08029314253	40
50389.55957371384	50872.155455090215	40
50673.40839247802	49907.89466758548	40
50352.33203099293	50090.33754018482	40
50505.50974055337	49760.61635174361	40
50870.59527884172	50240.049217608896	40
50685.23774661518	50229.865356561546	40
49816.3908697173	49825.75680890118	40
49686.12952428652	50490.96508351251	40
49587.04288556517	50027.40632466249	40
49653.22996397643	50457.87309882039	40
50793.131705373446	50034.12564391496	40
50280.85839426328	49520.57538749483	40
50867.3938811167	50283.44272905991	40
50094.230088944205	50784.99728428521	40
50568.47882267355	50636.24348165987	40
50583.73281689181	49809.133011401114	40
49609.87742752496	50433.910281592565	40
50853.433896120754	50195.66035873951	40
50716.325308011605	50351.74293985382	40
49650.03491116678	49908.092350062485	40
49971.22142323809	50671.48729837302	40
50287.74954080023	50887.315351008176	40
50412.87349260392	50804.35409231172	40
50195.32437038925	49685.67205387434	40
50114.162800277365	49634.786489992934	40
50546.731595232675	49790.72603628076	40
50511.54826413289	50761.39365481234	40
49812.45080332842	49577.64440447962	40
49926.402449661975	50667.9195734011	40
50287.9868848978	49589.828710321286	40
50631.80006434228	49914.43249694145	40
50244.42118810746	49608.60269236423	40
