# Supplementary material for: Abundant Topological Outliers in Social Media Data and Their Effect on Spatial Analysis
Source: PLoS One. 2016 Sep 9;11(9):e0162360. doi: 10.1371/journal.pone.0162360 (PMC5017681; doi:10.1371/journal.pone.0162360)
Supplement: S6 Dataset — See the respective attached file. (ZIP) [file pone.0162360.s006.zip › S6_overlap_swl/clust_42_51.csv]

50000.0	50000.0	0
50001.1199382742	50005.597232803535	0
50010.474073703306	50004.538835650805	0
49992.59330351276	50005.30010366702	0
49998.97978393994	50002.81568248988	0
49995.94433854478	50000.283501054924	0
49992.110046690934	49994.960676135706	0
50001.69172750674	49994.57444040063	0
50004.089583240035	50002.88217446919	0
49995.22015105517	50008.609882115925	0
50002.55073404207	49993.56360799795	0
49986.072168127575	49997.04184594443	0
50003.188169777386	50009.9058963167	0
50012.27525783438	49992.819765352564	0
50012.262513774476	49989.354148040744	0
49998.02118867848	50008.80627001903	0
49993.557594313854	50006.23561640466	0
49997.38944128892	50001.35532493175	0
49993.74842547102	50014.75506549149	0
49998.23968503435	50005.27065217079	0
50003.22125142318	50000.026961999516	0
50002.66845612155	50016.014489106456	0
49996.2912684585	50003.40999236742	0
49993.86713806728	50000.48736039716	0
50002.18471612465	50002.01162544507	0
49992.171524388265	50006.56961401369	0
50009.77186363497	49998.33913800016	0
49990.12856972812	50008.3087286591	0
49992.75834275438	49999.61132553548	0
50000.612712480484	49996.66863853376	0
49996.93869881451	50007.42426954709	0
49990.9573124268	49998.74455680348	0
49995.12813021465	50012.34964490406	0
49987.132816399535	50000.77841298042	0
49995.04622939411	50001.254507425205	0
49996.3518189633	49998.69148218202	0
49994.72286757851	50006.43666481398	0
50004.991603808936	50007.81247139701	0
49998.28891676479	49997.763041664824	0
50002.11006087792	50008.18226655358	0
49997.144179930016	49989.940910198144	0
49990.216027359624	50003.557911732714	0
50004.8382996796	49999.67581012021	0
50009.729321556355	49988.228197133496	0
50000.199954210955	50007.84356371471	0
49984.868450241316	50001.72764928467	0
50005.25378396498	49991.44544110929	0
50012.19437814406	50000.390381149926	0
49988.04893344996	49995.904611826896	0
50000.97171294396	50001.87618615546	0
50003.16859701153	50001.34186794273	0
49996.8205400242	50002.39747857786	0
50016.35653848915	49987.25542234889	0
50006.096174901984	50010.23095889712	0
49993.33550236973	49997.9139297533	0
50011.19002934476	50002.36431250059	0
49998.45984931102	50006.65695684455	0
50019.87468519033	49983.95720550682	0
50006.448840401084	49997.32346873195	0
50003.483634122094	50006.1099987375	0
50000.35234659256	50010.71421082459	0
50020.92058148781	49993.51767071989	0
50008.47578298118	49985.24545972329	0
50012.97116378821	49991.6961769247	0
49993.74796506671	49992.427417029416	0
49991.82516773376	49992.694590956104	0
50010.8124938929	49998.028114249224	0
49987.955751149355	49997.770027754355	0
49991.724628069634	50000.06228921305	0
49995.80643166333	50013.468969971	0
49993.380375235734	50016.55980591119	0
49991.201634813246	50005.408821551166	0
50004.525946402624	49989.78947725459	0
50007.720378466904	50000.492135651875	0
49992.7685793167	50011.0280228053	0
49987.159758849266	49996.84261681274	0
50014.02574978567	49996.18798372425	0
49984.32643570934	50004.57184983245	0
50019.639648138225	49988.9067237791	0
49989.4997473447	50007.36039035869	0
50013.91997383251	50009.37214947754	0
50004.58622819102	49995.15801530333	0
50005.85271576996	49989.50522008991	0
50015.47921159886	50003.75857515637	0
49996.39937650525	49993.39036016212	0
50001.0647897504	50004.010292953724	0
49986.027487069885	50006.27634010284	0
49987.260876982415	49991.042278530156	0
49999.78395213294	50006.223143715055	0
50005.5951472911	50002.242531785334	0
49994.95863623795	49990.98932230843	0
49995.970214808425	50011.21575680999	0
49998.74724789229	50000.301414385256	0
49995.76262299148	50005.347803119126	0
49985.78393825049	50003.32292956534	0
50007.42877995727	50004.03245223129	0
49992.96622310832	50014.11763760789	0
49994.55499953395	50010.948281901576	0
49983.915535437955	49992.4110437863	0
50008.8660950074	49978.749708719544	0
50013.7990956949	50003.00902758653	0
50008.5066603574	49980.605440097264	0
49999.61536353447	50001.38011543159	0
49999.92720012225	49999.00146537139	0
49984.44548889699	49998.69683486348	0
50002.482884739184	50003.040579738794	0
50016.024045681486	49994.94398923562	0
50003.36648616504	50004.322037109174	0
49988.738161772046	50017.689027507506	0
50003.539439997585	50008.933367662175	0
49994.49256234436	50019.33132076997	0
50005.85319903553	50016.693436037065	0
50002.48134869301	50006.34512799061	0
49993.523880528526	49996.86229670025	0
49988.034997579	50012.957727244124	0
50020.71389257763	49981.778924319464	0
49995.38804044498	49997.158702901135	0
50013.95022191785	49997.89115681875	0
49984.13772326518	49991.42872524563	0
50003.58552550782	50019.3121430576	0
49989.91037830248	49997.47012205967	0
50012.09890688885	50009.91283746573	0
49998.36748406831	49993.20199538089	0
49989.127843465685	49996.61911019781	0
49982.65034680979	49999.834836403585	0
49996.56500742211	49994.747294359564	0
49985.379552577164	50000.53127187064	0
50017.09675845898	49993.71089669888	0
50021.41356700267	50010.70370059395	0
49982.40342955259	49994.328994020594	0
50016.4869019828	49980.40359262994	0
50023.71775476843	50012.20330780786	0
50005.64968115003	49995.160253301765	0
49973.871359122015	49999.93485576274	0
49991.04769969644	50018.64712142673	0
49999.68945811258	49989.69377801033	0
50024.16967004485	49998.373773470084	0
50002.22080701014	49996.583511445446	0
49981.3376436746	49994.9974062802	0
49984.137410919924	50006.137292454296	0
49996.130313645284	50019.87582555533	0
49984.51107861298	49990.24442534623	0
50006.568329781825	49987.41605597233	0
50001.265128160514	50015.41691763768	0
49994.71701353506	50015.249262662495	0
49984.049094679925	50002.930402503676	0
50007.33751108774	49981.8758819164	0
49990.53033617756	50001.14600459991	0
50016.78128835845	49973.40706114249	0
49993.95433979805	49991.08775145235	0
50020.50775026029	49998.11343636441	0
50000.36685129092	49992.305125517465	0
50025.412902998294	49985.28219532157	0
50011.811277040055	50005.8423952594	0
50005.650122642444	50018.556061829826	0
50000.10513937223	50004.37368352619	0
49997.312147224504	49999.09697793524	0
50007.98935284791	49996.53957427053	0
50002.08677570072	50010.85949233453	0
49986.699023909634	49994.97925279905	0
49985.61698965447	49991.72042149556	0
49982.103822344194	50003.015963724676	0
50017.46227211739	50006.10305446117	0
49995.381477958945	50002.40666228191	0
50011.97582092875	49999.282779231835	0
50008.063404920314	50009.83952207464	0
50013.46450656	49984.93900585626	0
49991.29771770397	50013.528169385616	0
49990.72512365944	50014.788818904555	0
49988.34248722313	50003.84700004693	0
49978.86050890926	50004.459502539525	0
49992.91864707092	50012.72445101887	0
50001.84787568867	49990.60674350676	0
50004.63839490317	50017.67334490595	0
49985.1248169725	50007.29216522827	0
49993.17341765991	49987.23628058628	0
49993.857411968136	50017.57636704799	0
50019.0152945883	49986.98070871417	0
49998.41475540304	49991.03758824367	0
49972.09249794468	50008.2640976498	0
49993.10918587191	50001.86801828644	0
49993.00955253663	50003.3707764521	0
49984.194173076576	50018.57796040268	0
49988.37111772968	49985.660734294215	0
50001.68402032854	50019.222658424515	0
50001.185520989595	50017.05278349851	0
49989.66815837991	49993.68744920904	0
50004.177711652395	49985.70662376911	0
50018.82869206279	49999.52190675685	0
49985.443533641	49996.21552947299	0
50016.38826833475	50012.74464866587	0
50017.914900136435	49980.502944041815	0
50014.39181755627	50017.85709331672	0
50018.95202462218	49985.56744633257	0
49997.36448100937	50005.91903864351	0
50018.96796534248	50005.16627708392	0
50011.90539425546	49988.111134330444	0
49996.546614288876	49996.795399916264	0
49963.08142993959	50006.26759739082	0
50008.2356600962	50002.43606836597	0
49998.63921899667	49988.79814231758	0
50005.75242938296	50004.17089970687	0
49998.376769049384	50010.6689754653	0
50008.42442695799	49998.31820524386	0
50004.508050526805	49983.47349690265	0
49987.17050041002	49988.9025554235	0
50009.18109265108	49992.22014886556	0
50004.879056196725	49986.61034885251	0
50014.915422483675	49977.07720187199	0
49990.130907603474	50004.80258105486	0
49984.6703277626	49988.74133172314	0
50007.52672577151	50012.93686597503	0
50003.49650970437	50012.38108186982	0
49989.06725250327	50015.3378129636	0
50024.98456411381	50006.06013812308	0
49991.80368593366	49990.462414806636	0
50000.77352016364	49989.79042744623	0
49988.90719015552	50002.71719901248	0
49984.039032220186	49996.676878046324	0
50012.847622088455	49998.36249454505	0
50006.350126348494	49990.98155319997	0
49991.05034624591	50004.198767952716	0
50011.88431427771	50008.83624177822	0
49985.19374747098	50005.49928007464	0
49984.81310954273	50026.06287728749	0
50006.21977860447	50012.16129787784	0
49986.47489642977	49999.4317940804	0
49980.36605421916	50000.95789397295	0
49994.234345594574	49999.2532348494	0
49987.04825099607	50001.832824486286	0
49991.43071227722	49984.226381594905	0
50000.695373251256	50020.70674782014	0
49977.13180553174	50003.37505285267	0
49988.62903234035	50005.177123215675	0
49979.89567759436	50002.4937618266	0
50008.01262186424	49983.679359629714	0
50030.579860834	49998.08369322793	0
50003.089884360816	49981.16884909539	0
50024.37014218025	49982.08487044395	0
49983.90656666351	50026.928564756556	0
49964.314383131496	50014.1377602163	0
49993.20228802501	50009.89883245395	0
49988.35846928065	49994.74515624361	0
49974.56068759045	50004.79214296714	0
50014.41609705478	49979.75520468273	0
49991.174539429005	50006.969037631694	0
49989.155636819094	50000.54506709529	0
49982.544533415894	50024.606837722065	0
49994.92587873124	49988.20647099332	0
49991.308890379405	50009.11640038469	0
50011.281064215545	49984.921503686244	0
49989.75789397745	49987.457219427255	0
50008.221414162435	50012.20209665073	0
50013.621088465676	49978.83287026756	0
49985.19186980337	49992.980264506536	0
49992.32125134785	49989.032611767434	0
50014.674771463535	49999.908761826504	0
49997.68841019571	49983.69681048847	0
50015.382964093515	49974.88611401902	0
49974.646961190396	49999.20360856275	0
49993.622733056916	50004.394124466075	0
49996.18215660206	49990.57420118714	0
49990.531939051354	50002.542578106964	0
49995.628193938675	49992.49588250879	0
50021.47129342551	49969.80051040332	0
49963.43332412238	50009.15111641512	0
50005.631109868045	49981.978888305464	0
50016.42316313038	50001.98515059546	0
49980.96052567742	50020.686115295306	0
50014.72496783221	49986.0471516237	0
49983.5417594323	49995.75678905932	0
49993.07010199822	50029.18300593349	0
49997.88200827209	49991.896996510884	0
49982.946899317554	50009.619161594186	0
50002.15424062545	50000.4773237086	0
49991.00394052615	49996.04070296146	0
50031.56106314288	50012.96897761344	0
50026.88381878394	49996.47826587183	0
49984.03994023804	49986.15198562376	0
49987.28963664043	50020.60062188324	0
50013.90791418998	50004.26976645357	0
49983.08076631143	49991.201045514004	0
50022.11073926888	49967.124204367305	0
50010.73215520759	49996.40090077004	0
49996.054670956706	50006.56227185395	0
49995.70387124523	49986.98770630229	0
50007.941107878476	50018.039088252415	0
50002.0192275201	49982.59943772668	0
49992.05158923507	50010.26029829259	0
50027.93304776287	50005.78420573993	0
49982.89182072447	49989.6455582383	0
49998.64668225386	50018.43203433023	0
50013.62737578455	49989.94661316443	0
49993.08509566163	49988.31637596258	0
49989.81805414489	49991.931824775784	0
49997.76086401288	49987.90124568716	0
49988.69996163046	50009.713207319626	0
49985.80025773397	50018.196075051266	0
49984.54357744596	49987.1594216123	0
50006.59958761954	49972.297102456854	0
49984.82793631655	50022.262719026876	0
50009.686765035396	50012.49651623412	0
50005.67540109913	49998.77026419197	0
49998.76553220897	50009.60097154551	0
49991.720902063105	50001.874151299206	0
49995.344981691764	50003.769781086085	0
50000.779533303816	50006.55995037668	0
50003.69493811055	49982.743629087825	0
50002.270752389726	49997.78815897597	0
50027.570700147895	49993.28160735885	0
49976.52404899746	49992.70823713537	0
49998.92765844171	49982.472509075604	0
49994.93953583841	49994.87526102259	0
50009.450371016355	49984.56460257237	0
49988.154083484755	49999.52040214659	0
49999.394387052766	50014.98009375397	0
49978.547517703526	50000.09883902086	0
49977.2653315401	50000.844206454574	0
49998.90667228046	50008.20905964552	0
49991.6637407009	49985.60237193076	0
49996.812852085255	49991.85268425626	0
50010.361860965386	50000.785222744336	0
50015.982394048064	50025.712936463955	0
49980.52196003663	49992.07084033371	0
50031.62064003572	50018.88854821377	0
50008.9961750777	49996.41672377975	0
49987.61931332246	50006.2850009189	0
49976.108964526924	49990.178279804175	0
50023.926871643285	49997.28176746767	0
50019.938527361184	49994.309713364564	0
50000.35731265099	50002.84047830652	0
49993.60333916049	50007.42141270693	0
50023.25337906322	49995.00581889214	0
50002.075911878404	50005.261111667336	0
49991.96428640682	50014.48773082656	0
49985.479854508725	50004.39257273865	0
49980.523275281885	50010.645308643936	0
50001.43088150619	49983.63567861773	0
50010.12290986445	50002.12243553688	0
49967.36856159413	50003.35500522987	0
50002.53163693798	49987.2817417695	0
49958.51475070698	50007.728524315105	0
50011.38108761024	50001.03297300693	0
49981.69861163078	49992.37124347021	0
49989.76191395739	49999.01550114256	0
50010.464523219016	49992.24245972176	0
50026.519101309525	50000.02798517489	0
50012.28382736543	49984.83474359573	0
49989.42265260656	49983.96844532203	0
49984.23840069896	49997.66761618687	0
49985.550927108794	49986.82666453693	0
50021.497478391924	49994.63200883348	0
50019.51522702777	50003.991941070715	0
49997.68469127628	49986.69892490847	0
50017.52555436652	50007.437281765255	0
49996.923835170724	50009.65263753655	0
49980.798506964515	49985.652067432005	0
50017.90091994998	49982.2521155558	0
49990.37161102477	50017.07697390062	0
49988.90511406528	49992.75445658593	0
50017.32112340442	49965.353068070195	0
49991.01257760791	50023.468584741226	0
50025.8875906799	49994.35984820899	0
49986.1918187451	50023.68497230164	0
50013.15743500942	49983.78458207533	0
49992.8456436454	49993.0203413024	0
49979.75815741602	50012.571960582	0
50009.70308924862	49979.83589096704	0
49985.30046070793	50021.08763342582	0
49978.359205601315	50034.878715319064	0
49990.92884580327	50011.163169812375	0
50007.772940196795	50007.064996400484	0
49985.22103137368	50016.08668389368	0
50009.59707490614	49993.95697076497	0
50017.70003800679	50001.97785272779	0
49983.797748258876	50023.64017913821	0
49990.26735697697	50010.258346329596	0
49987.64568629228	49992.33821425586	0
49988.52793226814	49987.91776019862	0
49991.20423086804	50029.989168432476	0
50026.25973034724	50010.5650833099	0
49982.16330270223	49998.10186605435	0
50007.13541309917	50007.95622569247	0
49983.95748989525	50010.98829389653	0
49962.45221143677	50007.2760570099	0
50012.1000044754	49996.95407723872	0
50021.052185858316	49972.64330460891	0
49984.3085518675	50009.58683887556	0
49993.510659247964	49989.892241724825	0
50011.752156646566	50004.78944145074	0
49983.52563494623	50001.75016082405	0
49978.460538100626	49997.75242771528	0
50014.52143088854	49988.22950508876	0
50018.24137458081	49990.739344225905	0
49972.37989154419	50007.14160963748	0
50006.63472878829	49999.431527854525	0
50016.01207628755	50007.56525634756	0
49992.159033924385	49975.903792794095	0
50016.99256930141	49996.1277298885	0
50004.48312201096	50016.53523623439	0
50003.73362658861	50014.7511990841	0
49974.63211839188	49979.516263068035	0
50001.48585664339	49987.945459319424	0
50021.840174437224	49996.55115787979	0
49994.03666699587	50020.72279787452	0
50020.94362840362	50003.47457288229	0
49998.62700416022	50014.24645452575	0
49995.17512210399	50016.79463493951	0
50005.23037043188	50011.73729598273	0
49971.37117085837	49989.47221639413	0
49981.521518297865	49999.23994426472	0
49965.42437354049	50013.05953711824	0
50008.834474853866	50007.65616359565	0
50000.22266364497	49982.341419794524	0
50021.85104569774	50002.35034673412	0
49981.560701735485	49996.23068757506	0
50012.74701363594	49985.80192002436	0
49971.80503375848	49991.85551823733	0
50011.263172707324	50007.67989684717	0
49997.842192490825	49995.525909340686	0
49994.00690011958	50013.24210864979	0
49986.9534427898	50008.40761073288	0
49983.36103802528	50033.88309737791	0
50021.35608252024	49989.69815647043	0
49988.97845850354	49998.21097134659	0
49994.642367226574	49977.56378857998	0
50003.55488727248	50010.91109031009	0
49974.81667358894	50002.99823491594	0
50012.0645759029	50012.10464978939	0
49987.68602979314	50010.93503302086	0
50007.17280957686	49992.3085541642	0
49981.705499678246	50015.11060490018	0
49996.69556881796	50014.109138468055	0
49998.64670998637	49980.67626758387	0
50019.10045114579	49976.023584512244	0
50017.45835616199	49985.36377514416	0
49970.33294685764	50009.780079539814	0
49982.3735722141	50017.46739492288	0
50006.68958436496	49994.526210000105	0
50018.734070250706	49989.80705437178	0
50002.46857216815	49986.06925098604	0
50022.675958277854	49992.05708802764	0
50022.926585169895	50001.64972110677	0
49983.52862677752	50014.963717433006	0
49998.90581301964	49994.84596139951	0
50005.79092528655	50014.775009063815	0
50000.22661360575	49988.81757789523	0
49980.74425647727	49996.82260257941	0
49971.55135378028	49993.170189732235	0
49964.134354578964	50010.02551413979	0
50012.74411197212	50007.99878332312	0
49990.74377587022	49973.90298912179	0
49985.28964060534	50013.18698399553	0
50002.94614847365	50024.81554806511	0
50018.25121765347	50010.052068038465	0
49989.67279102292	50031.185116729364	0
50024.78778113604	50000.02968615381	0
49957.10144021539	50006.30757505217	0
50004.91798427541	50013.10522473025	0
49997.73721727142	50000.206776466686	0
49987.073785197594	49981.08982656079	0
49968.0433233723	50010.0828608519	0
50012.324460548836	49995.737823114214	0
49973.49292689296	50018.279391364136	0
49987.24555378543	50029.79294837929	0
49998.130607358624	49976.53703077404	0
50007.75675174732	49991.20943177642	0
49995.458395374444	49999.14344184725	0
50010.742096311136	49993.331644497855	0
49985.84573346792	49985.809309381766	0
50000.266877230206	50025.833258622944	0
50015.02347028834	50012.069686554314	0
49999.98576549963	50017.1888278349	0
49994.20623659825	50009.09252126425	0
50002.60633630994	50028.573161161155	0
49983.685760399516	49994.434229655286	0
49997.98413692526	49973.09937067709	0
50010.56374303187	50009.418935307316	0
50010.08479905599	50015.411645682536	0
49981.765431604974	50026.49109198164	0
50008.58410835759	49981.64823307443	0
49984.49931009959	50029.64027167754	0
50007.61917516849	50005.81807298415	0
49954.76580966707	50007.702943843884	0
49998.27241309566	49978.57915551045	0
50022.54566981191	49987.258173264716	0
50005.091519311456	50006.0974021464	0
50033.204334621514	50008.87278491397	0
49975.961106071736	50033.7681879828	0
50008.89909742184	50018.638205887495	0
50013.46930471949	49988.41976209015	0
50015.209385585105	50013.91423486294	0
50022.0337844933	49980.9584175392	0
49989.67638337026	50018.303126039296	0
50025.83946226305	49991.62136154643	0
50020.63370337653	50014.81552965945	0
50007.67840103903	49995.493720252845	0
49968.685987238656	50012.365807529546	0
50010.842442392815	49988.60160661161	0
49997.47090266504	49980.29339993033	0
50252.96293753959	50312.66592836022	41
50299.09335610333	50313.01250059876	41
50278.62694596467	50267.55967026079	41
50271.2014091812	50350.73375798639	41
50276.26077558973	50216.93461426679	41
50347.35461402963	50301.08680519755	41
50233.341556486565	50268.00541879368	41
50228.43068195729	50349.41065708836	41
50279.30095551242	50169.81120398004	41
50240.18146561901	50190.703617047446	41
50191.362384584085	50203.096989833735	41
50241.023288821416	50139.647894797425	41
50284.88605488034	50126.59307349703	41
50164.49727777089	50237.853450500195	41
50361.83073165361	50341.03368165235	41
50396.59220346148	50306.628924453165	41
50119.73989378541	50218.92318327903	41
50111.944012038046	50265.15562169949	41
50211.08879029481	50099.22740795906	41
50206.336425804104	50308.157572120304	41
50075.651057267416	50237.11516685006	41
50333.791119274196	50253.35535523526	41
50155.43687961347	50178.21191271315	41
50284.38454150669	50081.42917761138	41
50146.02546241656	50295.42108244053	41
50228.26054225467	50395.6600185594	41
50324.021168813	50101.58643364219	41
50169.106602070606	50332.99074398718	41
50337.892883654706	50380.02333218853	41
50202.33568930216	50161.50167997689	41
50373.20613899822	50098.81095879341	41
50442.27234421274	50311.45908851421	41
50119.792737913005	50335.75509768938	41
50389.1853856783	50146.61540218489	41
50111.553610553754	50170.808077411275	41
50212.01214356046	50435.701954855715	41
50143.43094146865	50131.27620352017	41
50048.78277859546	50276.09526639113	41
50477.601835063775	50285.41582550642	41
50081.737025987786	50133.283804743514	41
50297.295582070656	50393.78741127901	41
50346.29914555348	50150.91608158952	41
50033.38772809935	50222.84188478832	41
50346.43882471153	50207.12414160064	41
50073.66389640553	50320.52427853928	41
50199.496003513406	50055.448638257956	41
50158.435155731866	50065.5027611842	41
50254.82316690966	50463.18342004044	41
50452.770904415316	50358.97691276282	41
50117.33422169924	50382.30458977646	41
50454.36899014326	50409.076963366744	41
50076.57350850306	50409.5044831716	41
50119.29714102515	50049.09952433326	41
50393.349398135935	50260.87027261735	41
50240.26037103834	50506.21440895604	41
50170.51092205741	50452.1931122052	41
50178.83976270266	50397.93174081109	41
50057.63983907586	50187.86306411731	41
50343.71078331109	50059.57704888302	41
50036.88610863779	50127.059845118616	41
50243.67211689748	50066.8195735481	41
50294.37854112398	50446.81644004296	41
50196.85842148609	50512.82916489507	41
50029.654883552685	50080.07529771339	41
50191.506919477666	50007.867198265885	41
50374.71974654255	50411.58607816984	41
50030.77525193755	50323.406699566185	41
50309.55258950091	50025.46671529128	41
50161.59288448557	50542.317002765405	41
50413.33847642941	50441.26359586873	41
50028.83708612907	50394.70254625312	41
50402.79840264184	50354.811583526214	41
50284.26534994376	49989.81333049191	41
50397.30828951755	50481.01630666881	41
50225.33296679658	50549.180684896295	41
50338.715911379535	50448.44970423472	41
50145.48050534569	50495.467699985544	41
50238.27530368596	50021.67009053797	41
50240.21416399409	49974.232645425065	41
49995.090852397436	50112.10077212135	41
50336.48205414012	50490.4853706242	41
50122.877504580676	50561.3985732732	41
50489.95888021654	50383.29588902072	41
49958.53227486007	50133.33285467162	41
50213.365158165456	50593.932435681025	41
49995.54660309164	50050.96788891628	41
49949.80526793253	50059.73859647094	41
50434.559806282756	50144.67532570933	41
50126.554894698245	50443.49713538898	41
50001.653827036076	50265.341736362236	41
50200.14485750437	49961.154545776124	41
50013.86514272331	50163.08956706726	41
50275.73812437104	50553.942531402616	41
50522.888455509004	50304.569473906435	41
50172.776259614264	50620.664277908065	41
50564.7575641013	50316.53198790903	41
50091.0547630058	50472.2923219408	41
50454.75655193461	50456.15109696569	41
50060.89022983527	50047.02140015243	41
50287.71895142364	50505.82306934706	41
50416.302710655895	50183.17455988118	41
50593.877495993795	50279.43299414608	41
50538.023259825866	50352.87214423541	41
49904.222592104656	50057.072862004075	41
49893.014490893125	50103.71881513791	41
50389.49829276188	50054.25747439396	41
50486.203202462464	50331.348235024496	41
49916.82862804741	50157.84369761256	41
50448.44292031724	50222.38277699646	41
50034.12585969585	50437.388067676206	41
49998.80094956197	50009.06406790839	41
50138.04107237187	50002.75535412679	41
50429.326795000845	50511.76274348405	41
49961.84898850291	50182.639754699194	41
50526.13198510364	50410.67564017307	41
50609.41690269757	50233.72778738821	41
50091.419537111855	50005.649310271634	41
50041.975497444444	50002.35011925407	41
50482.38056942281	50491.712753941116	41
49970.41516865344	50231.21402130988	41
50105.66906793624	50605.21347179314	41
50500.44163758857	50451.59012329173	41
49857.677426942086	50080.5724780062	41
50100.361396974884	50523.15300016783	41
50074.56629117293	50366.586605764285	41
49939.02371127221	50018.470327756906	41
50553.15503821057	50451.19607789864	41
50458.764050379556	50551.757671234795	41
50209.81142756534	50646.09713342787	41
50358.26350940674	50016.15467125639	41
50374.4398097655	49974.943789063385	41
50577.066228399526	50382.4170068045	41
49956.57928871815	50271.28783793903	41
49837.73574796914	50040.629710570305	41
50654.22392102357	50223.41501250627	41
49866.29027751365	50008.28042410264	41
50057.80295556685	50523.8564865596	41
49968.014532162924	49975.54084549356	41
50549.902703279695	50264.41633233346	41
50015.136914348484	50503.97557534916	41
50443.66510457674	50597.113794639525	41
49834.822472591164	49978.90295104244	41
49989.98344677331	50420.25034257128	41
50089.78571731005	50644.69241095748	41
50170.01759260547	50669.73233756821	41
49911.732894257766	49985.96713635359	41
50039.33930960953	50562.75462150839	41
50604.53108202898	50417.173534045265	41
50318.98801294672	50541.86366725262	41
50623.887339441135	50462.35046105413	41
50283.07535639114	49946.80720124006	41
50651.16973149715	50428.79059773187	41
49914.816206630145	50200.62963721415	41
50540.39893565797	50493.20134478328	41
50583.7694900411	50495.3634562707	41
50686.36153594241	50258.16242682188	41
50729.13895263022	50251.624221056634	41
50625.09452719418	50312.28196057347	41
50441.06847969816	50647.819657273714	41
50484.21357951938	50622.682460593234	41
49839.919570174425	49931.8267973356	41
50178.04745666829	49920.19877152405	41
50556.49317078711	50533.61927614206	41
50240.57397415909	49920.38691722724	41
50652.006359327854	50498.4143273683	41
49991.752639732236	50468.0461385518	41
50419.871468492835	50690.68613651644	41
50624.533147861584	50357.341436640934	41
50184.66027187734	49869.77326734593	41
50048.95737448364	50627.90520556828	41
49949.20775718769	50399.613821211904	41
50318.159890999545	49917.448098525674	41
50341.57505730682	50578.2169056196	41
50100.12038065816	50687.81771096713	41
50667.81246670166	50539.82763437558	41
50394.41653036583	50629.00400341531	41
49869.23010850313	50170.45797720403	41
49995.5498269614	50548.876271988716	41
50376.090964945346	50519.73284744229	41
49868.477744738986	50216.82593328699	41
50688.01945106544	50467.25501373587	41
50720.34281867703	50440.36344608976	41
50690.586951309466	50201.820895826495	41
50557.37604314374	50583.50298061408	41
50200.538962176855	49821.866657042716	41
50362.48675209901	49933.92043570105	41
50470.97167513117	50687.31210537814	41
50602.39543923748	50185.21764714625	41
50254.767391927606	50622.392435422415	41
50114.79099442568	50736.45269088884	41
50608.27545703699	50142.384775173814	41
50267.40637284424	50664.19042980753	41
50259.07291997168	49877.95409692911	41
50431.813590547965	50078.56400249046	41
50501.73209750788	50726.574898665276	41
50406.36573602691	49924.33386300869	41
50306.45264260064	50615.175197190685	41
50475.40050156883	50086.81503525866	41
50666.87733845047	50345.84874106933	41
50323.65722464882	49967.55596939915	41
50681.587418762494	50387.6785779339	41
49973.696444214766	50363.60819458067	41
50073.49063600215	50090.74218175742	41
50154.43741712546	49962.687846606525	41
50019.102589497386	50668.923405861686	41
50158.1112713594	49802.67030180108	41
50570.8661554604	50213.762805706676	41
50522.5812824013	50223.374438489314	41
50668.85361704658	50297.2344273424	41
50107.7308724888	49943.091785515244	41
50608.67812380916	50539.21637614034	41
50440.036882339155	49950.86582689534	41
50619.37036969781	50587.65319402549	41
50471.17916765946	50169.446342421026	41
50069.668550016846	49966.36731164231	41
50510.474674376244	50661.03218915599	41
49803.8078963834	50011.40879172387	41
50069.67440175459	50726.376625473305	41
50240.28201196457	49837.9077675741	41
49955.074978780176	50315.27783442179	41
50136.06022124194	49895.742582962936	41
50049.281248139814	50770.63486143952	41
49943.5260804543	50452.38072626643	41
50249.68229299179	50702.55586404539	41
49802.03924079346	50073.73305191271	41
49935.88186128791	49944.44958789262	41
50278.04716447007	49805.50316196577	41
50519.564180567126	50071.15010222525	41
49786.148985122585	50113.50631899063	41
50145.98813298398	49846.56827563204	41
50407.89637628105	50568.032725978876	41
50017.659120097436	49965.28618573627	41
49892.9503072457	49945.448566493134	41
50762.46294591878	50438.72206993895	41
50553.57667231247	50671.23803560764	41
50591.76204583197	50095.84346142257	41
50007.94982865261	50757.63545908704	41
50728.863313999296	50294.17163491949	41
50450.77836291633	50000.197743196455	41
50731.61405141194	50186.1153718122	41
49918.25359990415	50335.69879741908	41
50322.13402036254	49808.28210075335	41
50451.913905409834	50729.52904437363	41
50482.43260229823	49963.83051596562	41
50437.4603750149	49890.03158414254	41
49879.25025149571	50317.15217585079	41
50616.45421870041	50056.941803099275	41
49984.81692767895	49931.14693528173	41
50639.39075217226	50099.95216246969	41
50719.435585349696	50505.215212613584	41
50203.27731968729	50695.665639054954	41
50476.5326403716	50768.51493280526	41
49901.8478695057	50410.36501322237	41
50157.373348842346	50763.620614702	41
50303.12400716701	49870.22298817689	41
50003.96785252555	49893.11408346748	41
50191.91040067818	49775.00602515393	41
50805.600224270034	50462.307681055	41
50309.44004925216	50663.73615931908	41
50594.73777837395	50627.81172598218	41
50363.14347107355	49791.03361307771	41
49843.988495204125	50342.120347553355	41
50730.15393583094	50551.10940726378	41
50205.557637405254	50776.61075900607	41
50352.83354327813	49842.230178200756	41
50580.20387531467	50034.07025972344	41
50518.124682724985	50559.247632627725	41
50113.845751475375	49805.2417567134	41
50504.45704202767	50004.728131645126	41
49823.5688239351	50223.30859725699	41
50721.362687278204	50358.536889738454	41
50508.60677269127	49929.814621957485	41
50105.08839853962	50777.71887650254	41
49967.79618699429	50786.04146335338	41
49931.593141778605	49900.44198252197	41
49981.54295295652	50700.932236978355	41
50067.031598787624	49797.39825565428	41
50726.294497603165	50597.91434036404	41
50148.88374821045	50706.13176829112	41
49837.66743496243	50293.31234541009	41
49917.363660907475	50244.8599981819	41
50401.37412334972	50732.33547272023	41
50332.90173809485	50706.16496736819	41
49952.183621547694	50662.57701837	41
50617.71197333093	50012.39520097688	41
50488.88594333782	50808.70883417349	41
50021.43728843923	50810.035062517505	41
49858.74249460518	50128.291014858085	41
50098.493045035895	49858.25508409459	41
50590.80528584622	49970.97722496694	41
50774.50631975049	50492.76223137403	41
50595.6087747486	50690.5750142751	41
50654.905622441	49983.97162956158	41
49754.97453744735	50018.12959522493	41
49999.12362117847	50591.70930468835	41
50499.07164304944	49884.731762475545	41
50346.02163870071	50753.65823226633	41
50699.00924988101	49981.78049271514	41
49898.901185287345	49863.30613103541	41
50096.23225601506	49762.48644949518	41
50080.45192275231	49716.63434332653	41
50775.57093376509	50172.124786749235	41
49707.69587933574	50030.93479988574	41
50756.96958611365	50219.97556650317	41
49949.08212743341	50536.15648941046	41
50233.86014789248	49796.08537513436	41
49744.90855121503	50104.55945370319	41
49802.02019038263	50265.236645624165	41
50046.27309959537	49755.95024654476	41
50512.310898134354	50182.14653003844	41
49951.50109259588	49862.56404756131	41
50067.44620180822	49919.76350596082	41
50473.56636997286	50039.59347159535	41
49804.373236098385	49901.63588753502	41
50368.915722795035	49889.287859349264	41
50193.59033912963	49727.826330054464	41
50551.856655669886	50000.199544205345	41
50028.43388415212	50717.85809434212	41
49762.62260101383	49921.40311582491	41
49745.695855835795	50060.15047807711	41
49769.20585502972	50295.41930907379	41
50806.49851931628	50521.19754528699	41
49846.7942665841	49878.007520694555	41
50500.701205885984	50128.727880538834	41
50385.44736193941	50773.390320388644	41
49676.3870526522	49990.922688953375	41
50565.88348709735	50148.09087314398	41
50716.72006188983	49942.712154900684	41
50257.7200314745	49759.3477422961	41
49778.308633605244	50229.99693841006	41
50358.17552661024	50663.803892630014	41
50341.24630608974	50797.06329091565	41
50042.45213818395	49867.160761593834	41
49842.744118573464	49829.33810489127	41
49854.03584665216	50422.966132369176	41
49917.89147648694	50788.13153941226	41
50342.442942461756	50845.60140857534	41
49790.9856158616	49957.58593232149	41
49683.68223821276	49949.395304760576	41
50778.54879588893	50130.15836562606	41
50376.61072250134	49744.5748486583	41
50610.89478964666	49933.25337671083	41
50836.64107588056	50557.680125069724	41
50279.60178708457	50739.15901278634	41
49810.095761660996	50178.92103859576	41
49707.00671087467	50081.251024557045	41
49726.18577618012	49947.96103755857	41
50064.48446991688	50818.13535362316	41
50535.981991176115	50623.928421259305	41
50409.238849857196	50815.57065647581	41
50758.93027921696	50391.374330384824	41
49889.61504928194	50457.30828732508	41
49658.92272241874	50036.848313703464	41
50761.91376132582	49927.0925270505	41
50115.07604722004	50097.04887081435	41
50863.07803524105	50517.861013881164	41
50819.05027538862	50180.41219545292	41
50622.576792004766	50725.63209472681	41
49741.29453813924	49882.015954048096	41
50538.77777286572	50752.38325014264	41
49815.48340635637	50390.301474849606	41
50422.32822777257	49763.86319757131	41
50413.61212269228	49845.208300748636	41
50753.95073745185	49884.78624813339	41
50549.74491062085	49954.537576575996	41
50662.81465379241	50057.7820944019	41
50829.41779314057	50227.10982509373	41
49636.85540935449	49957.89989472607	41
50188.334663329435	50816.95199970724	41
50534.32471177787	49858.74000113242	41
50572.16794653598	50725.81188142114	41
50535.73177954624	50797.364877925946	41
49735.53154678147	50224.88754275189	41
50304.26778935806	49756.8822256661	41
50166.99404504172	50859.539469592404	41
50659.436433258765	50609.29076688307	41
50878.62500534877	50580.69498559289	41
50741.451455121314	49985.441695844114	41
50337.29793793652	49726.36316737063	41
50038.52440261477	50859.43734219417	41
50691.13207138304	50155.889173171076	41
50328.569837361356	50892.72251877291	41
50806.655926476335	49902.87412812339	41
50773.65954602141	49847.46955764471	41
49698.81245915026	49901.91251116726	41
50659.56260917054	50756.957001820105	41
50281.10472127277	50893.10339829688	41
50648.269926589004	50158.03331946273	41
49936.86696170132	50746.45805844851	41
49952.364390913994	50598.343028603245	41
50630.602630822745	50794.98942449498	41
49878.449725733524	50261.32189884396	41
49874.7653116005	49799.16802081725	41
49779.965472265205	50336.22728874049	41
50673.769862970716	49924.42730036699	41
50291.18427820852	50781.885135635006	41
49889.24051976327	50370.287487198155	41
50779.46036802195	50084.8296680407	41
50417.11060133697	50859.87653156466	41
49906.874320634575	50835.95478908285	41
50553.43335541824	49910.9756714088	41
50139.87744569395	49748.22259710242	41
49687.41088839569	50214.253938629154	41
50921.283998234794	50592.258851943305	41
50579.801127419894	50800.377650446644	41
50859.655658192394	50626.49216634408	41
50295.40354727099	49699.958946606	41
50871.512129555005	50242.805586752045	41
49981.31984928123	49825.16841263309	41
50370.99681273145	50878.86354751617	41
49726.30012363532	50265.86928929181	41
50803.332636794556	50417.776623616475	41
50458.81161561825	49822.37630119336	41
49738.14821296389	50331.75351796091	41
50742.50546936575	50105.49458896988	41
50000.29771796117	49751.84463887791	41
49707.83581301911	50177.33210500626	41
49787.218930352436	49861.948572409245	41
49615.46835108167	49917.2018113855	41
50740.27423283162	50646.85227932566	41
50376.42610757535	50925.84959575741	41
50630.89918733832	50654.62313963786	41
50692.905508901145	49884.84751751968	41
50467.576725667575	49778.47309054251	41
49655.94313554273	50079.322565611554	41
50549.751207521374	50106.653673354114	41
49878.51186656352	50760.05898881316	41
50268.48688617525	50818.68920487039	41
49683.745479613615	50278.97692080797	41
50430.097114927754	49713.804010874934	41
50548.444389054064	50843.404347531025	41
50408.54378235715	50010.75854357592	41
49907.35860468096	50497.69980580131	41
49924.456505325536	49795.102246214905	41
50886.77693713584	50661.81762328748	41
50957.82630294259	50627.39347346943	41
50133.010665491885	50648.533377049396	41
50806.1863459128	50041.67176501822	41
50231.353220105935	49696.45281081813	41
50659.68786355124	50695.471851291535	41
50788.65671507795	49983.27708998481	41
49904.87852769761	50597.36889419057	41
50799.52379499248	50370.61898562151	41
50656.26805911512	49853.6878145804	41
49951.7405013305	50841.50781845796	41
50929.303398356715	50661.55355858097	41
50506.09743510262	50865.21419019327	41
49587.464032683296	49950.604663027574	41
49617.47434492526	50059.320718645155	41
50697.27978873436	50666.795061004	41
49590.40590007689	49995.74111975192	41
50780.172111849744	50623.77435988837	41
49549.48277524066	49970.37377632286	41
49674.36199426598	50142.2803984774	41
49568.28105249299	50049.56666883047	41
49875.485988634326	50870.388258850704	41
50510.51407283176	49795.03673547513	41
49546.603229727785	49924.950328263956	41
49911.57175147816	50712.39025660802	41
50820.7930411958	50605.075155808925	41
49588.30586863016	50098.93862656106	41
50977.978969663134	50665.64509365327	41
50837.56222929091	50665.74850505419	41
50461.37345884664	50871.70491716518	41
49616.4816748573	49871.91269287229	41
50784.412108626864	50666.23075318732	41
50212.66815858818	49658.799278278624	41
49785.73979485686	49817.51536842884	41
50849.53414349729	49890.16629638854	41
50032.74674225248	49823.896623774584	41
50302.74176298145	49651.871397856936	41
49530.0744717723	49877.65490597942	41
50504.51007298143	50913.31258095655	41
50698.506785277765	50781.934738343036	41
49874.14300662944	50687.53905446714	41
50822.2736688685	50108.6656887614	41
49658.636547768176	50183.61902657395	41
50472.88093974188	49693.672995532106	41
50910.48931862354	50502.55562901517	41
50288.97579388263	49606.38218763184	41
49666.55850246031	49864.63270946228	41
49841.50398403435	50836.57657735009	41
50807.69645277383	50268.496921525766	41
50913.788990323286	50230.54376309785	41
50630.833511217155	49811.77385272144	41
49841.482094240746	50463.260036174775	41
50124.85960773443	50847.34985478391	41
49587.56592889938	49840.37528604227	41
50605.1061598303	49885.95665949831	41
50438.36858738925	50268.664862371785	41
50989.89567251628	50592.57551483148	41
50958.11278572333	50563.618248156105	41
50878.42901827579	50289.63062863987	41
49714.933384274074	49843.892143165336	41
49832.869655436756	50792.09203249858	41
50248.475248067254	50859.80099175608	41
50057.47458715334	49671.297431465915	41
50708.32967005596	50716.09948427236	41
50783.3905245717	49798.354434518595	41
50834.63459191476	50302.3525438645	41
