# Supplementary material for: Abundant Topological Outliers in Social Media Data and Their Effect on Spatial Analysis
Source: PLoS One. 2016 Sep 9;11(9):e0162360. doi: 10.1371/journal.pone.0162360 (PMC5017681; doi:10.1371/journal.pone.0162360)
Supplement: S6 Dataset — See the respective attached file. (ZIP) [file pone.0162360.s006.zip › S6_overlap_swl/clust_43_52.csv]

50000.0	50000.0	0
50001.1199382742	50005.597232803535	0
50010.474073703306	50004.538835650805	0
49992.59330351276	50005.30010366702	0
49998.97978393994	50002.81568248988	0
49995.94433854478	50000.283501054924	0
49992.110046690934	49994.960676135706	0
50001.69172750674	49994.57444040063	0
50004.089583240035	50002.88217446919	0
49995.22015105517	50008.609882115925	0
50002.55073404207	49993.56360799795	0
49986.072168127575	49997.04184594443	0
50003.188169777386	50009.9058963167	0
50012.27525783438	49992.819765352564	0
50012.262513774476	49989.354148040744	0
49998.02118867848	50008.80627001903	0
49993.557594313854	50006.23561640466	0
49997.38944128892	50001.35532493175	0
49993.74842547102	50014.75506549149	0
49998.23968503435	50005.27065217079	0
50003.22125142318	50000.026961999516	0
50002.66845612155	50016.014489106456	0
49996.2912684585	50003.40999236742	0
49993.86713806728	50000.48736039716	0
50002.18471612465	50002.01162544507	0
49992.171524388265	50006.56961401369	0
50009.77186363497	49998.33913800016	0
49990.12856972812	50008.3087286591	0
49992.75834275438	49999.61132553548	0
50000.612712480484	49996.66863853376	0
49996.93869881451	50007.42426954709	0
49990.9573124268	49998.74455680348	0
49995.12813021465	50012.34964490406	0
49987.132816399535	50000.77841298042	0
49995.04622939411	50001.254507425205	0
49996.3518189633	49998.69148218202	0
49994.72286757851	50006.43666481398	0
50004.991603808936	50007.81247139701	0
49998.28891676479	49997.763041664824	0
50002.11006087792	50008.18226655358	0
49997.144179930016	49989.940910198144	0
49990.216027359624	50003.557911732714	0
50004.8382996796	49999.67581012021	0
50009.729321556355	49988.228197133496	0
50000.199954210955	50007.84356371471	0
49984.868450241316	50001.72764928467	0
50005.25378396498	49991.44544110929	0
50012.19437814406	50000.390381149926	0
49988.04893344996	49995.904611826896	0
50000.97171294396	50001.87618615546	0
50003.16859701153	50001.34186794273	0
49996.8205400242	50002.39747857786	0
50016.35653848915	49987.25542234889	0
50006.096174901984	50010.23095889712	0
49993.33550236973	49997.9139297533	0
50011.19002934476	50002.36431250059	0
49998.45984931102	50006.65695684455	0
50019.87468519033	49983.95720550682	0
50006.448840401084	49997.32346873195	0
50003.483634122094	50006.1099987375	0
50000.35234659256	50010.71421082459	0
50020.92058148781	49993.51767071989	0
50008.47578298118	49985.24545972329	0
50012.97116378821	49991.6961769247	0
49993.74796506671	49992.427417029416	0
49991.82516773376	49992.694590956104	0
50010.8124938929	49998.028114249224	0
49987.955751149355	49997.770027754355	0
49991.724628069634	50000.06228921305	0
49995.80643166333	50013.468969971	0
49993.380375235734	50016.55980591119	0
49991.201634813246	50005.408821551166	0
50004.525946402624	49989.78947725459	0
50007.720378466904	50000.492135651875	0
49992.7685793167	50011.0280228053	0
49987.159758849266	49996.84261681274	0
50014.02574978567	49996.18798372425	0
49984.32643570934	50004.57184983245	0
50019.639648138225	49988.9067237791	0
49989.4997473447	50007.36039035869	0
50013.91997383251	50009.37214947754	0
50004.58622819102	49995.15801530333	0
50005.85271576996	49989.50522008991	0
50015.47921159886	50003.75857515637	0
49996.39937650525	49993.39036016212	0
50001.0647897504	50004.010292953724	0
49986.027487069885	50006.27634010284	0
49987.260876982415	49991.042278530156	0
49999.78395213294	50006.223143715055	0
50005.5951472911	50002.242531785334	0
49994.95863623795	49990.98932230843	0
49995.970214808425	50011.21575680999	0
49998.74724789229	50000.301414385256	0
49995.76262299148	50005.347803119126	0
49985.78393825049	50003.32292956534	0
50007.42877995727	50004.03245223129	0
49992.96622310832	50014.11763760789	0
49994.55499953395	50010.948281901576	0
49983.915535437955	49992.4110437863	0
50008.8660950074	49978.749708719544	0
50013.7990956949	50003.00902758653	0
50008.5066603574	49980.605440097264	0
49999.61536353447	50001.38011543159	0
49999.92720012225	49999.00146537139	0
49984.44548889699	49998.69683486348	0
50002.482884739184	50003.040579738794	0
50016.024045681486	49994.94398923562	0
50003.36648616504	50004.322037109174	0
49988.738161772046	50017.689027507506	0
50003.539439997585	50008.933367662175	0
49994.49256234436	50019.33132076997	0
50005.85319903553	50016.693436037065	0
50002.48134869301	50006.34512799061	0
49993.523880528526	49996.86229670025	0
49988.034997579	50012.957727244124	0
50020.71389257763	49981.778924319464	0
49995.38804044498	49997.158702901135	0
50013.95022191785	49997.89115681875	0
49984.13772326518	49991.42872524563	0
50003.58552550782	50019.3121430576	0
49989.91037830248	49997.47012205967	0
50012.09890688885	50009.91283746573	0
49998.36748406831	49993.20199538089	0
49989.127843465685	49996.61911019781	0
49982.65034680979	49999.834836403585	0
49996.56500742211	49994.747294359564	0
49985.379552577164	50000.53127187064	0
50017.09675845898	49993.71089669888	0
50021.41356700267	50010.70370059395	0
49982.40342955259	49994.328994020594	0
50016.4869019828	49980.40359262994	0
50023.71775476843	50012.20330780786	0
50005.64968115003	49995.160253301765	0
49973.871359122015	49999.93485576274	0
49991.04769969644	50018.64712142673	0
49999.68945811258	49989.69377801033	0
50024.16967004485	49998.373773470084	0
50002.22080701014	49996.583511445446	0
49981.3376436746	49994.9974062802	0
49984.137410919924	50006.137292454296	0
49996.130313645284	50019.87582555533	0
49984.51107861298	49990.24442534623	0
50006.568329781825	49987.41605597233	0
50001.265128160514	50015.41691763768	0
49994.71701353506	50015.249262662495	0
49984.049094679925	50002.930402503676	0
50007.33751108774	49981.8758819164	0
49990.53033617756	50001.14600459991	0
50016.78128835845	49973.40706114249	0
49993.95433979805	49991.08775145235	0
50020.50775026029	49998.11343636441	0
50000.36685129092	49992.305125517465	0
50025.412902998294	49985.28219532157	0
50011.811277040055	50005.8423952594	0
50005.650122642444	50018.556061829826	0
50000.10513937223	50004.37368352619	0
49997.312147224504	49999.09697793524	0
50007.98935284791	49996.53957427053	0
50002.08677570072	50010.85949233453	0
49986.699023909634	49994.97925279905	0
49985.61698965447	49991.72042149556	0
49982.103822344194	50003.015963724676	0
50017.46227211739	50006.10305446117	0
49995.381477958945	50002.40666228191	0
50011.97582092875	49999.282779231835	0
50008.063404920314	50009.83952207464	0
50013.46450656	49984.93900585626	0
49991.29771770397	50013.528169385616	0
49990.72512365944	50014.788818904555	0
49988.34248722313	50003.84700004693	0
49978.86050890926	50004.459502539525	0
49992.91864707092	50012.72445101887	0
50001.84787568867	49990.60674350676	0
50004.63839490317	50017.67334490595	0
49985.1248169725	50007.29216522827	0
49993.17341765991	49987.23628058628	0
49993.857411968136	50017.57636704799	0
50019.0152945883	49986.98070871417	0
49998.41475540304	49991.03758824367	0
49972.09249794468	50008.2640976498	0
49993.10918587191	50001.86801828644	0
49993.00955253663	50003.3707764521	0
49984.194173076576	50018.57796040268	0
49988.37111772968	49985.660734294215	0
50001.68402032854	50019.222658424515	0
50001.185520989595	50017.05278349851	0
49989.66815837991	49993.68744920904	0
50004.177711652395	49985.70662376911	0
50018.82869206279	49999.52190675685	0
49985.443533641	49996.21552947299	0
50016.38826833475	50012.74464866587	0
50017.914900136435	49980.502944041815	0
50014.39181755627	50017.85709331672	0
50018.95202462218	49985.56744633257	0
49997.36448100937	50005.91903864351	0
50018.96796534248	50005.16627708392	0
50011.90539425546	49988.111134330444	0
49996.546614288876	49996.795399916264	0
49963.08142993959	50006.26759739082	0
50008.2356600962	50002.43606836597	0
49998.63921899667	49988.79814231758	0
50005.75242938296	50004.17089970687	0
49998.376769049384	50010.6689754653	0
50008.42442695799	49998.31820524386	0
50004.508050526805	49983.47349690265	0
49987.17050041002	49988.9025554235	0
50009.18109265108	49992.22014886556	0
50004.879056196725	49986.61034885251	0
50014.915422483675	49977.07720187199	0
49990.130907603474	50004.80258105486	0
49984.6703277626	49988.74133172314	0
50007.52672577151	50012.93686597503	0
50003.49650970437	50012.38108186982	0
49989.06725250327	50015.3378129636	0
50024.98456411381	50006.06013812308	0
49991.80368593366	49990.462414806636	0
50000.77352016364	49989.79042744623	0
49988.90719015552	50002.71719901248	0
49984.039032220186	49996.676878046324	0
50012.847622088455	49998.36249454505	0
50006.350126348494	49990.98155319997	0
49991.05034624591	50004.198767952716	0
50011.88431427771	50008.83624177822	0
49985.19374747098	50005.49928007464	0
49984.81310954273	50026.06287728749	0
50006.21977860447	50012.16129787784	0
49986.47489642977	49999.4317940804	0
49980.36605421916	50000.95789397295	0
49994.234345594574	49999.2532348494	0
49987.04825099607	50001.832824486286	0
49991.43071227722	49984.226381594905	0
50000.695373251256	50020.70674782014	0
49977.13180553174	50003.37505285267	0
49988.62903234035	50005.177123215675	0
49979.89567759436	50002.4937618266	0
50008.01262186424	49983.679359629714	0
50030.579860834	49998.08369322793	0
50003.089884360816	49981.16884909539	0
50024.37014218025	49982.08487044395	0
49983.90656666351	50026.928564756556	0
49964.314383131496	50014.1377602163	0
49993.20228802501	50009.89883245395	0
49988.35846928065	49994.74515624361	0
49974.56068759045	50004.79214296714	0
50014.41609705478	49979.75520468273	0
49991.174539429005	50006.969037631694	0
49989.155636819094	50000.54506709529	0
49982.544533415894	50024.606837722065	0
49994.92587873124	49988.20647099332	0
49991.308890379405	50009.11640038469	0
50011.281064215545	49984.921503686244	0
49989.75789397745	49987.457219427255	0
50008.221414162435	50012.20209665073	0
50013.621088465676	49978.83287026756	0
49985.19186980337	49992.980264506536	0
49992.32125134785	49989.032611767434	0
50014.674771463535	49999.908761826504	0
49997.68841019571	49983.69681048847	0
50015.382964093515	49974.88611401902	0
49974.646961190396	49999.20360856275	0
49993.622733056916	50004.394124466075	0
49996.18215660206	49990.57420118714	0
49990.531939051354	50002.542578106964	0
49995.628193938675	49992.49588250879	0
50021.47129342551	49969.80051040332	0
49963.43332412238	50009.15111641512	0
50005.631109868045	49981.978888305464	0
50016.42316313038	50001.98515059546	0
49980.96052567742	50020.686115295306	0
50014.72496783221	49986.0471516237	0
49983.5417594323	49995.75678905932	0
49993.07010199822	50029.18300593349	0
49997.88200827209	49991.896996510884	0
49982.946899317554	50009.619161594186	0
50002.15424062545	50000.4773237086	0
49991.00394052615	49996.04070296146	0
50031.56106314288	50012.96897761344	0
50026.88381878394	49996.47826587183	0
49984.03994023804	49986.15198562376	0
49987.28963664043	50020.60062188324	0
50013.90791418998	50004.26976645357	0
49983.08076631143	49991.201045514004	0
50022.11073926888	49967.124204367305	0
50010.73215520759	49996.40090077004	0
49996.054670956706	50006.56227185395	0
49995.70387124523	49986.98770630229	0
50007.941107878476	50018.039088252415	0
50002.0192275201	49982.59943772668	0
49992.05158923507	50010.26029829259	0
50027.93304776287	50005.78420573993	0
49982.89182072447	49989.6455582383	0
49998.64668225386	50018.43203433023	0
50013.62737578455	49989.94661316443	0
49993.08509566163	49988.31637596258	0
49989.81805414489	49991.931824775784	0
49997.76086401288	49987.90124568716	0
49988.69996163046	50009.713207319626	0
49985.80025773397	50018.196075051266	0
49984.54357744596	49987.1594216123	0
50006.59958761954	49972.297102456854	0
49984.82793631655	50022.262719026876	0
50009.686765035396	50012.49651623412	0
50005.67540109913	49998.77026419197	0
49998.76553220897	50009.60097154551	0
49991.720902063105	50001.874151299206	0
49995.344981691764	50003.769781086085	0
50000.779533303816	50006.55995037668	0
50003.69493811055	49982.743629087825	0
50002.270752389726	49997.78815897597	0
50027.570700147895	49993.28160735885	0
49976.52404899746	49992.70823713537	0
49998.92765844171	49982.472509075604	0
49994.93953583841	49994.87526102259	0
50009.450371016355	49984.56460257237	0
49988.154083484755	49999.52040214659	0
49999.394387052766	50014.98009375397	0
49978.547517703526	50000.09883902086	0
49977.2653315401	50000.844206454574	0
49998.90667228046	50008.20905964552	0
49991.6637407009	49985.60237193076	0
49996.812852085255	49991.85268425626	0
50010.361860965386	50000.785222744336	0
50015.982394048064	50025.712936463955	0
49980.52196003663	49992.07084033371	0
50031.62064003572	50018.88854821377	0
50008.9961750777	49996.41672377975	0
49987.61931332246	50006.2850009189	0
49976.108964526924	49990.178279804175	0
50023.926871643285	49997.28176746767	0
50019.938527361184	49994.309713364564	0
50000.35731265099	50002.84047830652	0
49993.60333916049	50007.42141270693	0
50023.25337906322	49995.00581889214	0
50002.075911878404	50005.261111667336	0
49991.96428640682	50014.48773082656	0
49985.479854508725	50004.39257273865	0
49980.523275281885	50010.645308643936	0
50001.43088150619	49983.63567861773	0
50010.12290986445	50002.12243553688	0
49967.36856159413	50003.35500522987	0
50002.53163693798	49987.2817417695	0
49958.51475070698	50007.728524315105	0
50011.38108761024	50001.03297300693	0
49981.69861163078	49992.37124347021	0
49989.76191395739	49999.01550114256	0
50010.464523219016	49992.24245972176	0
50026.519101309525	50000.02798517489	0
50012.28382736543	49984.83474359573	0
49989.42265260656	49983.96844532203	0
49984.23840069896	49997.66761618687	0
49985.550927108794	49986.82666453693	0
50021.497478391924	49994.63200883348	0
50019.51522702777	50003.991941070715	0
49997.68469127628	49986.69892490847	0
50017.52555436652	50007.437281765255	0
49996.923835170724	50009.65263753655	0
49980.798506964515	49985.652067432005	0
50017.90091994998	49982.2521155558	0
49990.37161102477	50017.07697390062	0
49988.90511406528	49992.75445658593	0
50017.32112340442	49965.353068070195	0
49991.01257760791	50023.468584741226	0
50025.8875906799	49994.35984820899	0
49986.1918187451	50023.68497230164	0
50013.15743500942	49983.78458207533	0
49992.8456436454	49993.0203413024	0
49979.75815741602	50012.571960582	0
50009.70308924862	49979.83589096704	0
49985.30046070793	50021.08763342582	0
49978.359205601315	50034.878715319064	0
49990.92884580327	50011.163169812375	0
50007.772940196795	50007.064996400484	0
49985.22103137368	50016.08668389368	0
50009.59707490614	49993.95697076497	0
50017.70003800679	50001.97785272779	0
49983.797748258876	50023.64017913821	0
49990.26735697697	50010.258346329596	0
49987.64568629228	49992.33821425586	0
49988.52793226814	49987.91776019862	0
49991.20423086804	50029.989168432476	0
50026.25973034724	50010.5650833099	0
49982.16330270223	49998.10186605435	0
50007.13541309917	50007.95622569247	0
49983.95748989525	50010.98829389653	0
49962.45221143677	50007.2760570099	0
50012.1000044754	49996.95407723872	0
50021.052185858316	49972.64330460891	0
49984.3085518675	50009.58683887556	0
49993.510659247964	49989.892241724825	0
50011.752156646566	50004.78944145074	0
49983.52563494623	50001.75016082405	0
49978.460538100626	49997.75242771528	0
50014.52143088854	49988.22950508876	0
50018.24137458081	49990.739344225905	0
49972.37989154419	50007.14160963748	0
50006.63472878829	49999.431527854525	0
50016.01207628755	50007.56525634756	0
49992.159033924385	49975.903792794095	0
50016.99256930141	49996.1277298885	0
50004.48312201096	50016.53523623439	0
50003.73362658861	50014.7511990841	0
49974.63211839188	49979.516263068035	0
50001.48585664339	49987.945459319424	0
50021.840174437224	49996.55115787979	0
49994.03666699587	50020.72279787452	0
50020.94362840362	50003.47457288229	0
49998.62700416022	50014.24645452575	0
49995.17512210399	50016.79463493951	0
50005.23037043188	50011.73729598273	0
49971.37117085837	49989.47221639413	0
49981.521518297865	49999.23994426472	0
49965.42437354049	50013.05953711824	0
50008.834474853866	50007.65616359565	0
50000.22266364497	49982.341419794524	0
50021.85104569774	50002.35034673412	0
49981.560701735485	49996.23068757506	0
50012.74701363594	49985.80192002436	0
49971.80503375848	49991.85551823733	0
50011.263172707324	50007.67989684717	0
49997.842192490825	49995.525909340686	0
49994.00690011958	50013.24210864979	0
49986.9534427898	50008.40761073288	0
49983.36103802528	50033.88309737791	0
50021.35608252024	49989.69815647043	0
49988.97845850354	49998.21097134659	0
49994.642367226574	49977.56378857998	0
50003.55488727248	50010.91109031009	0
49974.81667358894	50002.99823491594	0
50012.0645759029	50012.10464978939	0
49987.68602979314	50010.93503302086	0
50007.17280957686	49992.3085541642	0
49981.705499678246	50015.11060490018	0
49996.69556881796	50014.109138468055	0
49998.64670998637	49980.67626758387	0
50019.10045114579	49976.023584512244	0
50017.45835616199	49985.36377514416	0
49970.33294685764	50009.780079539814	0
49982.3735722141	50017.46739492288	0
50006.68958436496	49994.526210000105	0
50018.734070250706	49989.80705437178	0
50002.46857216815	49986.06925098604	0
50022.675958277854	49992.05708802764	0
50022.926585169895	50001.64972110677	0
49983.52862677752	50014.963717433006	0
49998.90581301964	49994.84596139951	0
50005.79092528655	50014.775009063815	0
50000.22661360575	49988.81757789523	0
49980.74425647727	49996.82260257941	0
49971.55135378028	49993.170189732235	0
49964.134354578964	50010.02551413979	0
50012.74411197212	50007.99878332312	0
49990.74377587022	49973.90298912179	0
49985.28964060534	50013.18698399553	0
50002.94614847365	50024.81554806511	0
50018.25121765347	50010.052068038465	0
49989.67279102292	50031.185116729364	0
50024.78778113604	50000.02968615381	0
49957.10144021539	50006.30757505217	0
50004.91798427541	50013.10522473025	0
49997.73721727142	50000.206776466686	0
49987.073785197594	49981.08982656079	0
49968.0433233723	50010.0828608519	0
50012.324460548836	49995.737823114214	0
49973.49292689296	50018.279391364136	0
49987.24555378543	50029.79294837929	0
49998.130607358624	49976.53703077404	0
50007.75675174732	49991.20943177642	0
49995.458395374444	49999.14344184725	0
50010.742096311136	49993.331644497855	0
49985.84573346792	49985.809309381766	0
50000.266877230206	50025.833258622944	0
50015.02347028834	50012.069686554314	0
49999.98576549963	50017.1888278349	0
49994.20623659825	50009.09252126425	0
50002.60633630994	50028.573161161155	0
49983.685760399516	49994.434229655286	0
49997.98413692526	49973.09937067709	0
50010.56374303187	50009.418935307316	0
50010.08479905599	50015.411645682536	0
49981.765431604974	50026.49109198164	0
50008.58410835759	49981.64823307443	0
49984.49931009959	50029.64027167754	0
50007.61917516849	50005.81807298415	0
49954.76580966707	50007.702943843884	0
49998.27241309566	49978.57915551045	0
50022.54566981191	49987.258173264716	0
50005.091519311456	50006.0974021464	0
50033.204334621514	50008.87278491397	0
49975.961106071736	50033.7681879828	0
50008.89909742184	50018.638205887495	0
50013.46930471949	49988.41976209015	0
50015.209385585105	50013.91423486294	0
50022.0337844933	49980.9584175392	0
49989.67638337026	50018.303126039296	0
50025.83946226305	49991.62136154643	0
50020.63370337653	50014.81552965945	0
50007.67840103903	49995.493720252845	0
49968.685987238656	50012.365807529546	0
50010.842442392815	49988.60160661161	0
49997.47090266504	49980.29339993033	0
50264.00209883477	50082.55033318486	42
50222.1289978445	50060.87567558852	42
50184.903168673976	50030.697991070614	42
50188.54991363029	49982.56392483815	42
50136.19785481527	50012.829456998385	42
50239.123592769334	50014.98299486265	42
50161.09276389541	49941.553770049744	42
50166.743043542374	49892.27660689424	42
50301.39096929752	50059.73911644847	42
50157.67973428404	49849.095217858456	42
50207.61676610575	49942.4055027006	42
50186.56221901531	50089.991587672586	42
50192.036386797285	50137.698759494975	42
50093.76553948919	49983.5519484057	42
50202.71107859427	49823.89101873535	42
50308.92031728525	50103.772437712156	42
50219.987332834746	49899.74087509304	42
50101.041231827636	49933.350845204426	42
50226.4115655391	49784.93655698633	42
50332.80609058414	50148.32217891862	42
50263.54148617091	49970.93535360501	42
50060.2803983611	49913.30840785391	42
50257.55353627425	49925.30331322132	42
50148.19947343132	50142.56963610692	42
50290.40987310907	50165.53304948388	42
50106.11866539603	50167.805814587286	42
50258.869992989705	49877.60361253485	42
50298.54035613577	49908.177553987036	42
50356.85366619756	50085.825909473555	42
50245.69050889127	50178.83850063993	42
50170.44912052175	50184.77036734279	42
50248.543560184145	49831.44491491363	42
50245.26209748651	49739.64440016737	42
50244.8505782297	50130.008731287424	42
50346.81243999756	49896.829857481425	42
50126.66943517717	50063.311925704715	42
50190.37883424332	50227.9113487401	42
50055.94332303652	49865.8671861167	42
50185.31064735789	49763.25086006471	42
50117.91676678678	50107.56921897649	42
50011.36891952876	49881.260819419134	42
50144.22391546918	49788.493671895325	42
50391.49419962505	49879.8968204694	42
50052.684437852666	50003.181507375324	42
50230.07004717617	50246.613203442445	42
49971.62474891157	49854.741873943676	42
49960.22185051752	49901.09020593534	42
50014.01530982907	49934.394419566896	42
50281.697988489854	49713.681705267365	42
49923.33818589102	49840.80736458414	42
50167.75564162781	50264.80559844058	42
50204.800540439464	49720.06575845792	42
50285.376493419186	49808.495953719226	42
50081.11572060165	50036.51962874792	42
50416.391240109515	49916.75259977493	42
50059.7342109224	50074.88200444437	42
50051.10468691354	49957.31905601027	42
50162.74745415261	50311.44189488898	42
50303.155836190206	50009.5499226646	42
50150.444836740164	50355.88498544551	42
50103.93477744409	50369.79925236732	42
50101.73815700361	49841.86610224287	42
50376.79536699367	50141.70423854269	42
49977.60106776249	49968.452595931274	42
50130.863551486174	50412.42995942888	42
50002.916988332974	50010.77452004063	42
50240.470863682254	49686.61539561375	42
50329.5036963987	50194.20875891842	42
50147.240716944485	50460.87794355507	42
50305.21902304261	49959.70528315233	42
50388.96405563767	49960.35694737018	42
50374.88325408806	50188.145532601346	42
50212.9336595817	49643.25234799013	42
49875.47423956694	49857.08466923724	42
50322.2794012184	49733.10330078569	42
50369.64461614928	50236.190866513134	42
50076.02905559717	50198.756000775684	42
49977.645140801236	49810.8153556503	42
50018.1802654878	49831.92319872808	42
50064.42750153457	50147.098572680385	42
50397.11453787628	50059.57795652894	42
50357.105449732095	50041.59279940872	42
50111.20676701755	49885.7911719486	42
50271.185528498834	50275.32395756728	42
50096.68055427442	50325.17081032738	42
50181.73572118326	50431.15751937155	42
50060.89955294277	50290.47937768616	42
50310.94115441433	50295.9508045574	42
50202.69073774197	50343.106897375954	42
50122.4787013152	50213.297743053685	42
50098.361579298406	50250.20794948599	42
50161.61100338162	49722.480087789954	42
50400.44523527134	50004.46131638268	42
50436.465522366765	50028.75029278654	42
50335.108373199684	50337.717626146165	42
50312.160465533605	49849.07549980666	42
49889.21932813924	49813.64449643337	42
50152.33981808355	50506.71684295941	42
50418.78807236348	50248.76118198443	42
50298.13303651839	50241.6502070042	42
49927.21734650325	49976.52262804827	42
49888.021066637186	49953.552403542264	42
50248.55537352113	50361.90896426257	42
49948.274159478424	49771.834596959765	42
49910.960256300845	49902.71630550718	42
50118.038345681394	50543.44146000712	42
50186.207909881174	50384.76631067575	42
50118.054108309116	49733.90459525449	42
50096.259352404624	50470.325199290266	42
49855.078675045304	49778.17538673435	42
50083.48984833103	49706.35851207743	42
49960.99760285873	50038.80623393041	42
50466.59598700255	50234.13485140473	42
50350.42731176492	49998.65603859935	42
49836.51277620259	49884.130996557506	42
50155.95029225181	49676.53596914034	42
50203.483571737626	50498.31318932493	42
50353.335545012436	50282.84069953494	42
50458.188602401235	49938.83635738318	42
50302.647138078486	50373.94713794589	42
49902.20884275665	49758.65044356785	42
50286.07048898329	50333.43829006107	42
50420.580536149806	50161.49236990327	42
50316.27179030013	49680.131285026786	42
49789.66212933642	49878.6813677389	42
50052.63934022419	50476.863642677825	42
50245.56094087699	50316.96003357848	42
50192.42338079839	50543.40202250889	42
50236.696258609845	50547.98950600111	42
50056.60989848207	49806.20879775347	42
50105.199157280316	50585.58184279819	42
50083.55307180992	50412.614128285124	42
49977.354364024155	50083.67595169582	42
50323.53191804581	49779.54312418214	42
50452.542060116815	50125.99604429112	42
49944.55370393622	50121.060167200354	42
50042.73089120357	50434.506034133316	42
50378.00373633332	50319.02105650511	42
50428.175666388255	49846.54655944053	42
50292.38807502951	49636.697557322936	42
50027.11761996394	50116.732263293896	42
50246.796312032566	50502.99460447342	42
50457.0421493185	50186.85229253676	42
50021.14047461802	50308.41020413626	42
50281.45969038071	50569.96987135394	42
50112.28788956849	49655.55335916277	42
49842.4418902139	49939.90800919073	42
50250.66724881679	49622.29753979883	42
50006.04137808607	50473.75160855047	42
50034.65630671715	50211.28912153954	42
49995.188769032364	50234.45454462845	42
49957.34657544628	50473.01733013658	42
49871.36665131466	49998.02322303766	42
50366.75933528755	49714.96030361418	42
49864.341219977185	50043.49644925668	42
50473.617698631046	50080.7997561517	42
49987.70386352547	50135.132471339406	42
50052.311103809065	49745.82455268247	42
50084.755433851366	50514.88875514924	42
49905.78816865372	50146.40476153291	42
50225.6148564673	50414.36012994349	42
50497.957410345974	50144.1450367664	42
49797.9375095968	49949.17411419939	42
49890.82313729681	49714.79836191616	42
49831.51095836414	49841.33296820775	42
50523.524169589975	50069.24201169944	42
49800.89156720562	49997.409428689905	42
49913.03348795831	50498.77183289288	42
50058.35051983211	49671.23468731909	42
50258.893263277125	49575.8766930336	42
49749.10343912704	50000.464489717546	42
49914.72745198659	50031.445139322495	42
50058.09112847766	49625.949264841685	42
49970.69871261564	50197.50369476825	42
50020.23520421865	49604.37018317712	42
50349.200518509904	49652.07895582144	42
49989.811963171436	49643.683526456975	42
50488.42915537799	49969.621390334614	42
50050.232571137436	50547.985417433156	42
49902.46567575581	49665.48506198968	42
49772.42953779316	50039.21030720597	42
50102.225620776306	50634.38283597443	42
50414.896561835434	49729.520482197404	42
49840.16400965969	49735.53046446226	42
50250.45213127011	50449.614123858926	42
50210.58154359922	49560.50834628338	42
50164.22427069076	49578.89696333405	42
50270.953015613246	50404.355264787184	42
50133.72672919966	49612.26843389908	42
49933.0393660508	50079.22231873909	42
49753.39714587627	49846.93927503064	42
50498.484114889245	50027.27702916112	42
50551.220874529005	50109.31345374688	42
49803.74371618179	49770.260433274845	42
50593.522413578175	50080.45827832522	42
49727.64660333575	50050.62838500675	42
49940.83510921835	50238.536920849365	42
50285.00191238285	50526.93577524196	42
50094.46638896013	49777.39329976386	42
50442.25810843026	49984.27258922088	42
49971.379825160875	50279.833736600696	42
50623.95460583798	50039.34959281259	42
50040.56996231969	50353.4128194857	42
49798.145554276256	49711.162550951696	42
49894.39109943042	50240.76010527515	42
49934.764906305245	50309.169378772334	42
50209.43871124452	50285.72392710492	42
50507.81022158792	50213.81035041526	42
50451.4908234715	49890.28156107359	42
50437.10704058426	49770.26926969573	42
49769.42409816529	50083.96631382222	42
50097.036412649824	50684.2927899796	42
49952.870792321926	49609.95906100733	42
49687.84421879637	50027.96823708149	42
50398.32731059963	49808.18634305054	42
49981.444744385284	49572.04632943868	42
50099.725545350186	49577.82565936169	42
50275.82844206299	49532.48521630466	42
49819.90978958104	49673.161412080095	42
49980.53384932364	50515.113043428886	42
50153.74505366533	50580.29809434596	42
49763.502393977666	49922.91034297471	42
49923.06462707885	50435.377461975135	42
49831.58622967992	49626.73482715945	42
50507.63551438611	49926.1026215923	42
50297.91306809535	50442.68088405143	42
49963.65799162945	50407.448807878354	42
49644.8633599045	50004.51686115198	42
50112.69193967221	50727.7250347565	42
50311.61755591384	50607.25338145243	42
50465.29181040706	50277.300157495505	42
50283.18578626888	49762.788827237724	42
50460.43367011369	49732.89886796007	42
50375.06636829433	49762.16969460707	42
50201.86731965864	50590.35987416856	42
50016.90261918828	50060.5406188187	42
50340.036234220315	50642.46070916093	42
49945.75335488872	49721.12696686182	42
50348.30440907312	50443.840059654474	42
50318.68513704274	49513.62236819253	42
50059.24728724812	50590.083384163554	42
49871.55509305369	50182.646503047814	42
49975.12315789954	49685.86719587973	42
49923.390534274804	50387.2289588036	42
49781.225111848886	49648.7733825048	42
50545.544514355584	50248.38807352623	42
50015.44839740418	49535.122677424806	42
49983.92435372337	49744.766921949886	42
50331.36645137037	50520.15606857309	42
50268.99934199083	50616.32503423952	42
50426.41901461312	50332.490667607526	42
49701.850414122484	49982.976916509426	42
50541.30651657518	49889.76074449991	42
50500.06398728304	49865.59660724987	42
50427.31663963935	49681.6666964857	42
49850.23289813922	50246.856158946175	42
49906.18586609171	50346.780117307215	42
50061.57438081482	49531.68596989536	42
50050.291159928485	50669.76786868468	42
49981.61092690741	50334.14013468202	42
49759.13340047167	49784.2071439776	42
50299.360719916745	50656.979924832354	42
50476.376980293346	50339.73542988809	42
50325.5741905547	49464.65208682881	42
50011.403590231	50570.62844633454	42
50360.277279501315	49427.769309606076	42
50555.96224880981	49934.80485865212	42
50068.36933070082	50718.977011468225	42
49873.306819602054	49597.29065314119	42
49860.06727683303	50325.566921151614	42
50141.911837069536	50681.68361610475	42
50179.36334901986	50646.28077208287	42
50402.26727375085	50373.18928221461	42
49915.6155847603	49577.301307417474	42
49933.73233953676	50544.55449149433	42
50388.36588935246	50421.43958251993	42
50280.08426539368	49484.051340360296	42
49882.08556465143	50415.08014804337	42
50054.044640605156	49577.55126786779	42
49873.73405502573	50088.927679253415	42
50011.664652128056	50399.56220234836	42
50384.85413641152	50650.04496222783	42
49864.05915408014	50134.32276901969	42
49712.34671664764	49776.47802349122	42
50106.0932021361	49521.0097332284	42
49755.9553853323	49606.07615137147	42
49828.00196705683	50160.94655972848	42
50467.506423351	49820.38538301407	42
49815.85035551813	50046.237600937	42
50107.97578671418	49476.58430232997	42
50356.12573823781	49854.39868626805	42
50192.80613645387	49520.67336229574	42
49740.79014392052	50121.46527768405	42
50327.18290112301	50564.08321707798	42
50525.51060481757	50348.668724423245	42
49816.9110449364	50313.24108295122	42
49695.11190205381	49734.18236594647	42
50215.599336185944	49474.93721870037	42
50478.56837879377	50384.76578193724	42
50425.23906935807	50621.443397490875	42
50040.16151278865	49487.784278646235	42
49903.08756937046	50577.29475459765	42
50003.41753793368	50617.21761974472	42
49809.81006825236	49582.923283827346	42
49738.36701637299	49668.65021820368	42
50370.319358783236	50580.14964581761	42
49621.936450619025	49959.475700429975	42
49696.25084347665	49678.43712300534	42
50387.489466787825	50467.32788970167	42
49716.46153651363	49626.471405585085	42
49886.35980819153	50463.30562780762	42
49646.90593952407	49736.70087950079	42
50557.32665256227	49845.88461052677	42
50023.385185445586	50165.477213829006	42
49719.4444555556	50163.91581365469	42
50597.150016612104	49954.38325329193	42
49820.16231603843	50093.21975018916	42
49893.548213644484	50628.061419542064	42
50508.29784085402	50281.736802548316	42
50548.15130985678	50025.10847593869	42
50649.77903329546	50081.61891197048	42
49604.531137151345	49763.92377466537	42
50503.49578141096	49784.01739462936	42
50626.21761726128	49913.78155760325	42
50660.20961744218	49945.97150443571	42
49594.43870653934	49807.77286579145	42
49595.07160058268	49994.2214715794	42
50242.65360272604	49438.69604909955	42
50342.71104549279	49385.81738147155	42
50103.2421725954	49431.160509817724	42
50427.313333830614	50486.57069593931	42
50105.839942793675	50772.803543376685	42
50645.03470173036	50128.02394610723	42
50479.923679089385	50430.55598957289	42
49589.26941492819	49721.42435861462	42
49803.80405765732	50269.62776932266	42
50015.80178969769	49777.79098724087	42
50469.91082793061	50478.88230616931	42
49921.56760104407	50188.19033837876	42
50435.78647895335	50439.018684852475	42
50602.3746065602	49849.987958057456	42
49650.89532859288	50056.26280041482	42
50621.30840433591	49993.90321575135	42
50295.24217763502	50702.826316319624	42
50502.496423842626	50509.26459152779	42
50524.76770943254	50424.72762696863	42
50503.93415351708	50554.76303386609	42
49666.72798759233	49625.05464723616	42
50153.48026792285	49468.27632882751	42
49821.71668102853	50358.27395324208	42
49788.42166328944	50131.1587556952	42
49752.27115964335	50265.64318956088	42
50450.93144094336	50584.10546615847	42
49687.85337765235	49935.71079381787	42
50633.02385471817	49809.77681408072	42
49897.79412273326	50285.24414490239	42
50666.71887694343	49770.42880469977	42
50357.14446195958	50383.12518770128	42
50189.29045614945	50692.28526966843	42
49567.5168614231	49845.4191271615	42
50055.81132147817	49416.10774403685	42
49661.91956342946	49893.97714007371	42
50540.25284269948	50179.285886702324	42
50456.14604321358	50521.105269861895	42
49759.841139871314	50184.03549293203	42
49935.30219702864	50641.86313179619	42
49643.90260128948	49687.98281150847	42
49877.80755856771	50532.167073242184	42
50619.15350362272	49754.84896752746	42
50696.35282431741	50125.050497939585	42
50678.63566439366	49819.14639670541	42
50096.36296735282	50820.05998056493	42
50312.333346091466	50749.91086313627	42
50282.82561246908	49417.86874243498	42
50582.15412533114	49807.4660774258	42
49672.45985000029	50143.266266592655	42
49550.27122444427	49741.19393837733	42
49502.20795689186	49755.36210670362	42
50688.881346596776	49904.34441175061	42
49843.03697976745	50446.126867729276	42
49695.95125806346	49586.373801278394	42
49728.98378630873	49888.55720991153	42
50005.209210589834	50668.02451575805	42
50014.58968936879	49386.38430624112	42
50548.646902700006	50520.391112820376	42
49976.434711148104	49364.215192711745	42
50670.23245511829	49864.385370207274	42
50062.478098669664	50763.07244262355	42
50381.551689616696	49614.62734898865	42
50585.372054794294	50157.66651914079	42
49800.69222595915	50434.980264636986	42
49755.875633169555	50459.70788266874	42
49778.03029203437	50396.256483570316	42
50401.61793986593	49443.29565004907	42
49954.68395360624	50601.3947844834	42
50587.56577270681	50232.56040408521	42
49709.23352611097	50209.514462206265	42
50020.917069254385	49445.84653498775	42
49639.42024169006	50171.95688859541	42
50570.87621260796	50354.79877026265	42
50352.34419581679	49575.55566118617	42
50617.623463937256	50194.05216721949	42
49934.9649462008	49348.134127957375	42
49645.48436488085	50220.594874767085	42
50149.35970538861	49513.95942451466	42
49974.2575437509	49432.754827926765	42
50612.90392546372	50340.00305638128	42
50371.81683044157	49346.31141689942	42
50459.27548154067	49643.071904749195	42
50417.79363737033	50549.19153152218	42
50147.261301016064	50800.98026784551	42
49641.7107328814	49853.607793568575	42
50710.76598985404	49788.40630315483	42
50722.974582164185	49931.03766004205	42
49992.53000828601	49481.62528752988	42
49951.622667728356	49536.92094911858	42
50571.68294313978	49740.74523906006	42
49633.01841391384	50104.614136272205	42
49520.94761321718	49833.368390232376	42
49716.21179599933	50484.974313341234	42
50666.65413706279	50003.05425357602	42
50097.4388836145	50871.069301494	42
50316.631917553466	50797.33179868452	42
49673.450202360735	50478.75835871301	42
50654.70990644637	49721.3117387817	42
50627.66902454593	50298.79091768431	42
49794.28758359254	50481.383666666705	42
50128.21217172743	50907.47169429311	42
50159.596332679386	50724.58933909394	42
49850.961434576864	50488.528239395855	42
49805.171705266286	50224.54553083056	42
50716.19488382887	50012.33685244653	42
49521.75354740593	49704.37696943923	42
50739.58344541197	49752.33066561564	42
49691.59934826311	50529.84985133673	42
50499.98474589028	49699.89929025338	42
50252.45836185338	50675.85647152711	42
49799.00358269968	50525.95590370437	42
50394.206330161716	50695.51840966381	42
50442.482074448926	49600.03839306134	42
49666.34644337649	49793.439677120194	42
50340.00703821594	50838.04240394102	42
50550.569969565026	50312.71438313217	42
50165.650098104845	50885.17571925771	42
50411.16257028851	50101.74022533959	42
50055.05870574586	50838.177818189964	42
50532.35613952262	49662.83049847935	42
49650.4755900021	49571.59686847805	42
49599.38826911496	50203.918382063144	42
49858.64659542391	50600.441568218026	42
50371.92155473292	50867.09521207156	42
49668.421642258894	49524.804183573244	42
49732.334421501575	49561.80574639133	42
50682.9600818712	50047.48195297733	42
49584.387532783905	49891.39788519577	42
50533.990055132395	49982.53995242757	42
49537.38945019367	49787.377637358906	42
50631.23410077204	50239.1937708915	42
50548.01148353734	50574.36154550002	42
50443.051964953476	50665.12045284235	42
50642.89601677728	50375.753862092395	42
50366.58599097274	49533.23732723956	42
50383.50112495244	50512.85856094899	42
50194.842584211234	50782.08111185662	42
50021.983401910926	49704.65996598935	42
49553.65468885013	50218.18295711914	42
50444.41729830781	49463.661411526766	42
50735.12159379716	50157.27032239539	42
50024.01388809555	50720.688296740525	42
49524.31198999034	49884.99412974553	42
49909.04349481683	49385.70913646662	42
49703.386195159845	49843.96527596666	42
50083.96772366641	50913.89039893628	42
50406.27482168849	50836.23470411184	42
50210.19703773726	50883.01575045882	42
50206.67114505462	49404.934593458165	42
50067.84151975689	49372.81463213945	42
49907.64653383038	49523.32444729127	42
49928.471504133755	49430.87341898518	42
50669.156558056275	50286.953023683614	42
49611.41336842278	49544.93569448758	42
50160.075961376264	49407.9742686165	42
49825.5711438211	49537.96116062926	42
49866.65118282318	49360.085009416296	42
50705.089175512614	49713.52445193442	42
49889.06382132353	49320.34138445297	42
50413.44586445834	49564.5580444055	42
49588.68839214109	49508.279815928974	42
49574.37565139952	49567.69073327756	42
50600.75705272932	50390.28211240079	42
50237.896865618495	50766.84310375844	42
50392.8091842779	49393.12140811241	42
49615.4395236504	50259.12503662367	42
49632.47881888376	49492.17062797516	42
49482.38669887661	49875.0020032833	42
50162.83695354941	50841.09355970624	42
49801.77194400994	49492.49922853836	42
49664.96793253313	50568.10564308104	42
50398.08362720583	49495.101247724786	42
49977.69797728976	50701.17560956954	42
