# Supplementary material for: Abundant Topological Outliers in Social Media Data and Their Effect on Spatial Analysis
Source: PLoS One. 2016 Sep 9;11(9):e0162360. doi: 10.1371/journal.pone.0162360 (PMC5017681; doi:10.1371/journal.pone.0162360)
Supplement: S6 Dataset — See the respective attached file. (ZIP) [file pone.0162360.s006.zip › S6_overlap_swl/clust_44_53.csv]

50000.0	50000.0	0
50001.1199382742	50005.597232803535	0
50010.474073703306	50004.538835650805	0
49992.59330351276	50005.30010366702	0
49998.97978393994	50002.81568248988	0
49995.94433854478	50000.283501054924	0
49992.110046690934	49994.960676135706	0
50001.69172750674	49994.57444040063	0
50004.089583240035	50002.88217446919	0
49995.22015105517	50008.609882115925	0
50002.55073404207	49993.56360799795	0
49986.072168127575	49997.04184594443	0
50003.188169777386	50009.9058963167	0
50012.27525783438	49992.819765352564	0
50012.262513774476	49989.354148040744	0
49998.02118867848	50008.80627001903	0
49993.557594313854	50006.23561640466	0
49997.38944128892	50001.35532493175	0
49993.74842547102	50014.75506549149	0
49998.23968503435	50005.27065217079	0
50003.22125142318	50000.026961999516	0
50002.66845612155	50016.014489106456	0
49996.2912684585	50003.40999236742	0
49993.86713806728	50000.48736039716	0
50002.18471612465	50002.01162544507	0
49992.171524388265	50006.56961401369	0
50009.77186363497	49998.33913800016	0
49990.12856972812	50008.3087286591	0
49992.75834275438	49999.61132553548	0
50000.612712480484	49996.66863853376	0
49996.93869881451	50007.42426954709	0
49990.9573124268	49998.74455680348	0
49995.12813021465	50012.34964490406	0
49987.132816399535	50000.77841298042	0
49995.04622939411	50001.254507425205	0
49996.3518189633	49998.69148218202	0
49994.72286757851	50006.43666481398	0
50004.991603808936	50007.81247139701	0
49998.28891676479	49997.763041664824	0
50002.11006087792	50008.18226655358	0
49997.144179930016	49989.940910198144	0
49990.216027359624	50003.557911732714	0
50004.8382996796	49999.67581012021	0
50009.729321556355	49988.228197133496	0
50000.199954210955	50007.84356371471	0
49984.868450241316	50001.72764928467	0
50005.25378396498	49991.44544110929	0
50012.19437814406	50000.390381149926	0
49988.04893344996	49995.904611826896	0
50000.97171294396	50001.87618615546	0
50003.16859701153	50001.34186794273	0
49996.8205400242	50002.39747857786	0
50016.35653848915	49987.25542234889	0
50006.096174901984	50010.23095889712	0
49993.33550236973	49997.9139297533	0
50011.19002934476	50002.36431250059	0
49998.45984931102	50006.65695684455	0
50019.87468519033	49983.95720550682	0
50006.448840401084	49997.32346873195	0
50003.483634122094	50006.1099987375	0
50000.35234659256	50010.71421082459	0
50020.92058148781	49993.51767071989	0
50008.47578298118	49985.24545972329	0
50012.97116378821	49991.6961769247	0
49993.74796506671	49992.427417029416	0
49991.82516773376	49992.694590956104	0
50010.8124938929	49998.028114249224	0
49987.955751149355	49997.770027754355	0
49991.724628069634	50000.06228921305	0
49995.80643166333	50013.468969971	0
49993.380375235734	50016.55980591119	0
49991.201634813246	50005.408821551166	0
50004.525946402624	49989.78947725459	0
50007.720378466904	50000.492135651875	0
49992.7685793167	50011.0280228053	0
49987.159758849266	49996.84261681274	0
50014.02574978567	49996.18798372425	0
49984.32643570934	50004.57184983245	0
50019.639648138225	49988.9067237791	0
49989.4997473447	50007.36039035869	0
50013.91997383251	50009.37214947754	0
50004.58622819102	49995.15801530333	0
50005.85271576996	49989.50522008991	0
50015.47921159886	50003.75857515637	0
49996.39937650525	49993.39036016212	0
50001.0647897504	50004.010292953724	0
49986.027487069885	50006.27634010284	0
49987.260876982415	49991.042278530156	0
49999.78395213294	50006.223143715055	0
50005.5951472911	50002.242531785334	0
49994.95863623795	49990.98932230843	0
49995.970214808425	50011.21575680999	0
49998.74724789229	50000.301414385256	0
49995.76262299148	50005.347803119126	0
49985.78393825049	50003.32292956534	0
50007.42877995727	50004.03245223129	0
49992.96622310832	50014.11763760789	0
49994.55499953395	50010.948281901576	0
49983.915535437955	49992.4110437863	0
50008.8660950074	49978.749708719544	0
50013.7990956949	50003.00902758653	0
50008.5066603574	49980.605440097264	0
49999.61536353447	50001.38011543159	0
49999.92720012225	49999.00146537139	0
49984.44548889699	49998.69683486348	0
50002.482884739184	50003.040579738794	0
50016.024045681486	49994.94398923562	0
50003.36648616504	50004.322037109174	0
49988.738161772046	50017.689027507506	0
50003.539439997585	50008.933367662175	0
49994.49256234436	50019.33132076997	0
50005.85319903553	50016.693436037065	0
50002.48134869301	50006.34512799061	0
49993.523880528526	49996.86229670025	0
49988.034997579	50012.957727244124	0
50020.71389257763	49981.778924319464	0
49995.38804044498	49997.158702901135	0
50013.95022191785	49997.89115681875	0
49984.13772326518	49991.42872524563	0
50003.58552550782	50019.3121430576	0
49989.91037830248	49997.47012205967	0
50012.09890688885	50009.91283746573	0
49998.36748406831	49993.20199538089	0
49989.127843465685	49996.61911019781	0
49982.65034680979	49999.834836403585	0
49996.56500742211	49994.747294359564	0
49985.379552577164	50000.53127187064	0
50017.09675845898	49993.71089669888	0
50021.41356700267	50010.70370059395	0
49982.40342955259	49994.328994020594	0
50016.4869019828	49980.40359262994	0
50023.71775476843	50012.20330780786	0
50005.64968115003	49995.160253301765	0
49973.871359122015	49999.93485576274	0
49991.04769969644	50018.64712142673	0
49999.68945811258	49989.69377801033	0
50024.16967004485	49998.373773470084	0
50002.22080701014	49996.583511445446	0
49981.3376436746	49994.9974062802	0
49984.137410919924	50006.137292454296	0
49996.130313645284	50019.87582555533	0
49984.51107861298	49990.24442534623	0
50006.568329781825	49987.41605597233	0
50001.265128160514	50015.41691763768	0
49994.71701353506	50015.249262662495	0
49984.049094679925	50002.930402503676	0
50007.33751108774	49981.8758819164	0
49990.53033617756	50001.14600459991	0
50016.78128835845	49973.40706114249	0
49993.95433979805	49991.08775145235	0
50020.50775026029	49998.11343636441	0
50000.36685129092	49992.305125517465	0
50025.412902998294	49985.28219532157	0
50011.811277040055	50005.8423952594	0
50005.650122642444	50018.556061829826	0
50000.10513937223	50004.37368352619	0
49997.312147224504	49999.09697793524	0
50007.98935284791	49996.53957427053	0
50002.08677570072	50010.85949233453	0
49986.699023909634	49994.97925279905	0
49985.61698965447	49991.72042149556	0
49982.103822344194	50003.015963724676	0
50017.46227211739	50006.10305446117	0
49995.381477958945	50002.40666228191	0
50011.97582092875	49999.282779231835	0
50008.063404920314	50009.83952207464	0
50013.46450656	49984.93900585626	0
49991.29771770397	50013.528169385616	0
49990.72512365944	50014.788818904555	0
49988.34248722313	50003.84700004693	0
49978.86050890926	50004.459502539525	0
49992.91864707092	50012.72445101887	0
50001.84787568867	49990.60674350676	0
50004.63839490317	50017.67334490595	0
49985.1248169725	50007.29216522827	0
49993.17341765991	49987.23628058628	0
49993.857411968136	50017.57636704799	0
50019.0152945883	49986.98070871417	0
49998.41475540304	49991.03758824367	0
49972.09249794468	50008.2640976498	0
49993.10918587191	50001.86801828644	0
49993.00955253663	50003.3707764521	0
49984.194173076576	50018.57796040268	0
49988.37111772968	49985.660734294215	0
50001.68402032854	50019.222658424515	0
50001.185520989595	50017.05278349851	0
49989.66815837991	49993.68744920904	0
50004.177711652395	49985.70662376911	0
50018.82869206279	49999.52190675685	0
49985.443533641	49996.21552947299	0
50016.38826833475	50012.74464866587	0
50017.914900136435	49980.502944041815	0
50014.39181755627	50017.85709331672	0
50018.95202462218	49985.56744633257	0
49997.36448100937	50005.91903864351	0
50018.96796534248	50005.16627708392	0
50011.90539425546	49988.111134330444	0
49996.546614288876	49996.795399916264	0
49963.08142993959	50006.26759739082	0
50008.2356600962	50002.43606836597	0
49998.63921899667	49988.79814231758	0
50005.75242938296	50004.17089970687	0
49998.376769049384	50010.6689754653	0
50008.42442695799	49998.31820524386	0
50004.508050526805	49983.47349690265	0
49987.17050041002	49988.9025554235	0
50009.18109265108	49992.22014886556	0
50004.879056196725	49986.61034885251	0
50014.915422483675	49977.07720187199	0
49990.130907603474	50004.80258105486	0
49984.6703277626	49988.74133172314	0
50007.52672577151	50012.93686597503	0
50003.49650970437	50012.38108186982	0
49989.06725250327	50015.3378129636	0
50024.98456411381	50006.06013812308	0
49991.80368593366	49990.462414806636	0
50000.77352016364	49989.79042744623	0
49988.90719015552	50002.71719901248	0
49984.039032220186	49996.676878046324	0
50012.847622088455	49998.36249454505	0
50006.350126348494	49990.98155319997	0
49991.05034624591	50004.198767952716	0
50011.88431427771	50008.83624177822	0
49985.19374747098	50005.49928007464	0
49984.81310954273	50026.06287728749	0
50006.21977860447	50012.16129787784	0
49986.47489642977	49999.4317940804	0
49980.36605421916	50000.95789397295	0
49994.234345594574	49999.2532348494	0
49987.04825099607	50001.832824486286	0
49991.43071227722	49984.226381594905	0
50000.695373251256	50020.70674782014	0
49977.13180553174	50003.37505285267	0
49988.62903234035	50005.177123215675	0
49979.89567759436	50002.4937618266	0
50008.01262186424	49983.679359629714	0
50030.579860834	49998.08369322793	0
50003.089884360816	49981.16884909539	0
50024.37014218025	49982.08487044395	0
49983.90656666351	50026.928564756556	0
49964.314383131496	50014.1377602163	0
49993.20228802501	50009.89883245395	0
49988.35846928065	49994.74515624361	0
49974.56068759045	50004.79214296714	0
50014.41609705478	49979.75520468273	0
49991.174539429005	50006.969037631694	0
49989.155636819094	50000.54506709529	0
49982.544533415894	50024.606837722065	0
49994.92587873124	49988.20647099332	0
49991.308890379405	50009.11640038469	0
50011.281064215545	49984.921503686244	0
49989.75789397745	49987.457219427255	0
50008.221414162435	50012.20209665073	0
50013.621088465676	49978.83287026756	0
49985.19186980337	49992.980264506536	0
49992.32125134785	49989.032611767434	0
50014.674771463535	49999.908761826504	0
49997.68841019571	49983.69681048847	0
50015.382964093515	49974.88611401902	0
49974.646961190396	49999.20360856275	0
49993.622733056916	50004.394124466075	0
49996.18215660206	49990.57420118714	0
49990.531939051354	50002.542578106964	0
49995.628193938675	49992.49588250879	0
50021.47129342551	49969.80051040332	0
49963.43332412238	50009.15111641512	0
50005.631109868045	49981.978888305464	0
50016.42316313038	50001.98515059546	0
49980.96052567742	50020.686115295306	0
50014.72496783221	49986.0471516237	0
49983.5417594323	49995.75678905932	0
49993.07010199822	50029.18300593349	0
49997.88200827209	49991.896996510884	0
49982.946899317554	50009.619161594186	0
50002.15424062545	50000.4773237086	0
49991.00394052615	49996.04070296146	0
50031.56106314288	50012.96897761344	0
50026.88381878394	49996.47826587183	0
49984.03994023804	49986.15198562376	0
49987.28963664043	50020.60062188324	0
50013.90791418998	50004.26976645357	0
49983.08076631143	49991.201045514004	0
50022.11073926888	49967.124204367305	0
50010.73215520759	49996.40090077004	0
49996.054670956706	50006.56227185395	0
49995.70387124523	49986.98770630229	0
50007.941107878476	50018.039088252415	0
50002.0192275201	49982.59943772668	0
49992.05158923507	50010.26029829259	0
50027.93304776287	50005.78420573993	0
49982.89182072447	49989.6455582383	0
49998.64668225386	50018.43203433023	0
50013.62737578455	49989.94661316443	0
49993.08509566163	49988.31637596258	0
49989.81805414489	49991.931824775784	0
49997.76086401288	49987.90124568716	0
49988.69996163046	50009.713207319626	0
49985.80025773397	50018.196075051266	0
49984.54357744596	49987.1594216123	0
50006.59958761954	49972.297102456854	0
49984.82793631655	50022.262719026876	0
50009.686765035396	50012.49651623412	0
50005.67540109913	49998.77026419197	0
49998.76553220897	50009.60097154551	0
49991.720902063105	50001.874151299206	0
49995.344981691764	50003.769781086085	0
50000.779533303816	50006.55995037668	0
50003.69493811055	49982.743629087825	0
50002.270752389726	49997.78815897597	0
50027.570700147895	49993.28160735885	0
49976.52404899746	49992.70823713537	0
49998.92765844171	49982.472509075604	0
49994.93953583841	49994.87526102259	0
50009.450371016355	49984.56460257237	0
49988.154083484755	49999.52040214659	0
49999.394387052766	50014.98009375397	0
49978.547517703526	50000.09883902086	0
49977.2653315401	50000.844206454574	0
49998.90667228046	50008.20905964552	0
49991.6637407009	49985.60237193076	0
49996.812852085255	49991.85268425626	0
50010.361860965386	50000.785222744336	0
50015.982394048064	50025.712936463955	0
49980.52196003663	49992.07084033371	0
50031.62064003572	50018.88854821377	0
50008.9961750777	49996.41672377975	0
49987.61931332246	50006.2850009189	0
49976.108964526924	49990.178279804175	0
50023.926871643285	49997.28176746767	0
50019.938527361184	49994.309713364564	0
50000.35731265099	50002.84047830652	0
49993.60333916049	50007.42141270693	0
50023.25337906322	49995.00581889214	0
50002.075911878404	50005.261111667336	0
49991.96428640682	50014.48773082656	0
49985.479854508725	50004.39257273865	0
49980.523275281885	50010.645308643936	0
50001.43088150619	49983.63567861773	0
50010.12290986445	50002.12243553688	0
49967.36856159413	50003.35500522987	0
50002.53163693798	49987.2817417695	0
49958.51475070698	50007.728524315105	0
50011.38108761024	50001.03297300693	0
49981.69861163078	49992.37124347021	0
49989.76191395739	49999.01550114256	0
50010.464523219016	49992.24245972176	0
50026.519101309525	50000.02798517489	0
50012.28382736543	49984.83474359573	0
49989.42265260656	49983.96844532203	0
49984.23840069896	49997.66761618687	0
49985.550927108794	49986.82666453693	0
50021.497478391924	49994.63200883348	0
50019.51522702777	50003.991941070715	0
49997.68469127628	49986.69892490847	0
50017.52555436652	50007.437281765255	0
49996.923835170724	50009.65263753655	0
49980.798506964515	49985.652067432005	0
50017.90091994998	49982.2521155558	0
49990.37161102477	50017.07697390062	0
49988.90511406528	49992.75445658593	0
50017.32112340442	49965.353068070195	0
49991.01257760791	50023.468584741226	0
50025.8875906799	49994.35984820899	0
49986.1918187451	50023.68497230164	0
50013.15743500942	49983.78458207533	0
49992.8456436454	49993.0203413024	0
49979.75815741602	50012.571960582	0
50009.70308924862	49979.83589096704	0
49985.30046070793	50021.08763342582	0
49978.359205601315	50034.878715319064	0
49990.92884580327	50011.163169812375	0
50007.772940196795	50007.064996400484	0
49985.22103137368	50016.08668389368	0
50009.59707490614	49993.95697076497	0
50017.70003800679	50001.97785272779	0
49983.797748258876	50023.64017913821	0
49990.26735697697	50010.258346329596	0
49987.64568629228	49992.33821425586	0
49988.52793226814	49987.91776019862	0
49991.20423086804	50029.989168432476	0
50026.25973034724	50010.5650833099	0
49982.16330270223	49998.10186605435	0
50007.13541309917	50007.95622569247	0
49983.95748989525	50010.98829389653	0
49962.45221143677	50007.2760570099	0
50012.1000044754	49996.95407723872	0
50021.052185858316	49972.64330460891	0
49984.3085518675	50009.58683887556	0
49993.510659247964	49989.892241724825	0
50011.752156646566	50004.78944145074	0
49983.52563494623	50001.75016082405	0
49978.460538100626	49997.75242771528	0
50014.52143088854	49988.22950508876	0
50018.24137458081	49990.739344225905	0
49972.37989154419	50007.14160963748	0
50006.63472878829	49999.431527854525	0
50016.01207628755	50007.56525634756	0
49992.159033924385	49975.903792794095	0
50016.99256930141	49996.1277298885	0
50004.48312201096	50016.53523623439	0
50003.73362658861	50014.7511990841	0
49974.63211839188	49979.516263068035	0
50001.48585664339	49987.945459319424	0
50021.840174437224	49996.55115787979	0
49994.03666699587	50020.72279787452	0
50020.94362840362	50003.47457288229	0
49998.62700416022	50014.24645452575	0
49995.17512210399	50016.79463493951	0
50005.23037043188	50011.73729598273	0
49971.37117085837	49989.47221639413	0
49981.521518297865	49999.23994426472	0
49965.42437354049	50013.05953711824	0
50008.834474853866	50007.65616359565	0
50000.22266364497	49982.341419794524	0
50021.85104569774	50002.35034673412	0
49981.560701735485	49996.23068757506	0
50012.74701363594	49985.80192002436	0
49971.80503375848	49991.85551823733	0
50011.263172707324	50007.67989684717	0
49997.842192490825	49995.525909340686	0
49994.00690011958	50013.24210864979	0
49986.9534427898	50008.40761073288	0
49983.36103802528	50033.88309737791	0
50021.35608252024	49989.69815647043	0
49988.97845850354	49998.21097134659	0
49994.642367226574	49977.56378857998	0
50003.55488727248	50010.91109031009	0
49974.81667358894	50002.99823491594	0
50012.0645759029	50012.10464978939	0
49987.68602979314	50010.93503302086	0
50007.17280957686	49992.3085541642	0
49981.705499678246	50015.11060490018	0
49996.69556881796	50014.109138468055	0
49998.64670998637	49980.67626758387	0
50019.10045114579	49976.023584512244	0
50017.45835616199	49985.36377514416	0
49970.33294685764	50009.780079539814	0
49982.3735722141	50017.46739492288	0
50006.68958436496	49994.526210000105	0
50018.734070250706	49989.80705437178	0
50002.46857216815	49986.06925098604	0
50022.675958277854	49992.05708802764	0
50022.926585169895	50001.64972110677	0
49983.52862677752	50014.963717433006	0
49998.90581301964	49994.84596139951	0
50005.79092528655	50014.775009063815	0
50000.22661360575	49988.81757789523	0
49980.74425647727	49996.82260257941	0
49971.55135378028	49993.170189732235	0
49964.134354578964	50010.02551413979	0
50012.74411197212	50007.99878332312	0
49990.74377587022	49973.90298912179	0
49985.28964060534	50013.18698399553	0
50002.94614847365	50024.81554806511	0
50018.25121765347	50010.052068038465	0
49989.67279102292	50031.185116729364	0
50024.78778113604	50000.02968615381	0
49957.10144021539	50006.30757505217	0
50004.91798427541	50013.10522473025	0
49997.73721727142	50000.206776466686	0
49987.073785197594	49981.08982656079	0
49968.0433233723	50010.0828608519	0
50012.324460548836	49995.737823114214	0
49973.49292689296	50018.279391364136	0
49987.24555378543	50029.79294837929	0
49998.130607358624	49976.53703077404	0
50007.75675174732	49991.20943177642	0
49995.458395374444	49999.14344184725	0
50010.742096311136	49993.331644497855	0
49985.84573346792	49985.809309381766	0
50000.266877230206	50025.833258622944	0
50015.02347028834	50012.069686554314	0
49999.98576549963	50017.1888278349	0
49994.20623659825	50009.09252126425	0
50002.60633630994	50028.573161161155	0
49983.685760399516	49994.434229655286	0
49997.98413692526	49973.09937067709	0
50010.56374303187	50009.418935307316	0
50010.08479905599	50015.411645682536	0
49981.765431604974	50026.49109198164	0
50008.58410835759	49981.64823307443	0
49984.49931009959	50029.64027167754	0
50007.61917516849	50005.81807298415	0
49954.76580966707	50007.702943843884	0
49998.27241309566	49978.57915551045	0
50022.54566981191	49987.258173264716	0
50005.091519311456	50006.0974021464	0
50033.204334621514	50008.87278491397	0
49975.961106071736	50033.7681879828	0
50008.89909742184	50018.638205887495	0
50013.46930471949	49988.41976209015	0
50015.209385585105	50013.91423486294	0
50022.0337844933	49980.9584175392	0
49989.67638337026	50018.303126039296	0
50025.83946226305	49991.62136154643	0
50020.63370337653	50014.81552965945	0
50007.67840103903	49995.493720252845	0
49968.685987238656	50012.365807529546	0
50010.842442392815	49988.60160661161	0
49997.47090266504	49980.29339993033	0
50263.63301481407	50191.19142200351	43
50272.77330684455	50143.91994641727	43
50246.3154415576	50108.140243302936	43
50259.074698493714	50063.793576802964	43
50286.27600106259	50019.09620105116	43
50216.68426785227	50146.270994779465	43
50321.99865226121	50161.486543541	43
50193.07522652939	50193.55162580372	43
50333.09278182282	50118.418325837345	43
50227.53816210186	50031.85075595083	43
50144.12963679705	50209.04981130058	43
50330.72545698155	50012.98435051528	43
50201.68968469516	50085.26661507543	43
50100.92901633941	50236.557966696964	43
50239.37226723668	50232.60930235541	43
50377.575597892304	50127.690058411245	43
50303.25700189929	50219.17248800796	43
50384.16493079043	50078.53899944548	43
50389.70173353767	50170.1972072215	43
50141.91478486835	50259.02361294239	43
50091.828311772355	50186.448465124864	43
50054.13468027751	50233.071019412266	43
50303.88522947813	50064.89934659439	43
50436.11751006435	50194.140526828116	43
50433.181096020446	50065.266474837845	43
50194.74415673926	50250.935794801786	43
50102.30886495225	50286.53869637926	43
50307.115111762425	49974.06071709422	43
50355.36187836672	49964.874535521245	43
50299.61163915837	49923.423525293096	43
50348.78544892608	50206.213290221225	43
50416.91206743556	50016.8288911572	43
50310.93270645969	50264.02036551765	43
50265.3157931313	49955.761706987105	43
50121.68397180141	50334.872693832214	43
50080.098734779844	50138.46462727615	43
50047.64636696171	50175.71165741389	43
50373.735658109894	50247.4042457475	43
50480.56162062676	50179.33199932933	43
50156.818240086846	50077.39812327183	43
50398.63931789704	50283.74424884494	43
50117.44641736665	50100.0358757796	43
50138.20550100955	50164.19907573224	43
50172.32398631567	50126.78230833909	43
50217.43916253266	49941.65778721251	43
50006.47414876397	50151.48456049997	43
49962.05978059864	50170.57416491362	43
49959.89318619195	50123.40255662517	43
50058.11502308639	50285.46470777574	43
50459.3975743365	50108.5857178272	43
50278.23886090293	50302.660400943	43
50303.734508827765	50348.574864667244	43
50282.318200135494	49879.745315307264	43
50056.67357720675	50329.58692092986	43
50077.900132424926	50066.59843265342	43
50478.66586123898	50054.423043551426	43
50123.332793251044	50037.875290209086	43
50168.607733271565	50339.73614741917	43
49954.59443788957	50078.768419956345	43
49921.18297940891	50188.19584193549	43
50521.702473721845	50029.307734806745	43
50439.24877238574	50258.43452628968	43
50299.54720717618	49838.685462118236	43
50041.59702108835	50039.887037641834	43
50476.23553116269	50223.280756951724	43
50385.082636805964	49926.68099636582	43
50334.03333556415	49888.33109265743	43
50221.27486849895	50293.2328690588	43
50175.76552066392	49916.99954333757	43
50229.173884423086	49890.60273274443	43
50373.93847156097	49858.81381580595	43
50524.85018940188	50214.90674622606	43
50141.26928275187	50376.139531409935	43
50150.595553405576	49999.85406367135	43
50437.66154230979	49929.15412678926	43
50002.92313150303	50201.41806153094	43
50126.64269713173	49906.45826416046	43
50534.19825997017	50263.859903940436	43
50526.098193055426	50169.867094201625	43
50501.99066610853	50298.70515510317	43
49975.31392109111	50033.435481197776	43
50106.216052177646	49993.87934908389	43
50460.278528367526	50318.82129976489	43
49890.62985343957	50147.009166979675	43
50485.37818766356	49937.31910537067	43
50524.12925972471	49972.318871509495	43
50565.96353979951	50009.6562030218	43
50089.82877565988	49945.6121202452	43
49951.95398002849	49994.28725771422	43
50162.52441097364	50419.91530686935	43
50571.672967088794	50166.36748349954	43
50597.75946158817	50122.146837070315	43
50078.011201371395	49889.82002259904	43
49926.21760213597	50234.20351380882	43
49884.6740921582	50219.24049358911	43
50057.94458028494	49977.40743389625	43
50200.086149752846	50456.68135422648	43
50007.65140640694	49996.23156327655	43
50036.53756184373	49920.575514879	43
50414.05492945852	50326.63112736981	43
50188.86933756256	49864.992919314405	43
49961.50024733829	50263.47825493755	43
50366.373679064964	50321.44008842628	43
49891.57257173369	50100.934820685376	43
50213.980052616185	49986.41882873639	43
50245.371072195674	49842.618495972805	43
50015.85211552271	50308.223995477034	43
50513.63268626726	49900.31270857484	43
50250.596349714724	50455.719606329185	43
50013.659386438674	50099.66363861864	43
50220.10469596509	49801.84301472233	43
50532.384183454626	50337.91820081707	43
50454.346239406084	49977.5854037803	43
50430.687016062075	50142.08602860082	43
49911.12425811672	50049.762660072935	43
50002.523920172316	49884.70571262994	43
50581.97385483137	50336.93161744447	43
50156.89037338606	49824.51144394475	43
49921.29271091004	50292.72389579559	43
50490.95062920926	49858.134400649615	43
50506.608900644474	50099.90836800931	43
50112.93947789755	50411.12919477261	43
49977.361916491835	49927.73954359794	43
50036.23776732959	50375.83580694042	43
49875.35872472333	50307.03853916978	43
50411.467131606376	49885.64414600887	43
50383.001958455876	49812.88561629408	43
50544.55629701989	50122.91721541526	43
50532.91119918546	50384.394456784554	43
50207.58340045618	50500.39369421124	43
49935.39690288902	50340.30617953623	43
49899.77532218371	50000.74300147848	43
50259.493710233575	49777.36227006408	43
50486.279152731586	49808.41255357333	43
50184.11023011016	50040.67916013679	43
50547.03750082371	49930.20565910687	43
50529.384630917535	49835.75630883404	43
50109.78893516505	49833.42501127076	43
50356.02486738571	49775.2088505016	43
49827.59160891413	50300.415154560455	43
49888.91705396914	50354.241341878835	43
50630.01274120194	50331.568412348475	43
49975.59235156153	50362.862644928595	43
49840.22289804503	50372.19395045146	43
50292.41404523885	50437.66470127285	43
50282.54989603241	50497.65215188939	43
50406.20582586878	49775.12189764406	43
50483.55822452339	50359.822832862774	43
50454.54458254862	49768.85600912839	43
50410.290109446316	49970.60376914734	43
50434.163559051754	49813.13763697827	43
50338.97452045104	50385.38038328687	43
50573.57449874463	49838.58832827245	43
50590.84219630657	49917.25505508265	43
50646.22038609622	50102.48384214589	43
50056.939935864844	50424.346676819776	43
49854.15361241432	50262.18931389578	43
50573.13760328179	50222.03886885909	43
50191.65805852501	50545.29108197165	43
50062.896832746424	49811.87414903775	43
49785.14628594171	50275.565495139104	43
50605.295846778725	49977.990193804115	43
49930.321977357715	50388.71004473563	43
49875.13486085277	49955.895939441856	43
50103.2919799774	49781.23278630273	43
50156.60403140177	50495.169690164206	43
50619.760807407205	49883.9359132075	43
50554.38740962954	49880.16404718402	43
50110.47331141629	50470.1543198545	43
50093.146978678924	50510.95180224565	43
50332.54076108435	50467.95743977435	43
49753.74991209013	50244.413354853845	43
50477.74226996435	49722.29636308173	43
49721.74389201047	50205.6166632577	43
50587.228488271125	49791.96895085061	43
50612.3059670351	50195.42596855815	43
49845.264639816894	50076.86439318352	43
50483.90766584169	50411.21233216903	43
50642.03011894296	50151.608507591845	43
50139.17796918847	49748.12494159207	43
49835.094969629405	49975.11879709802	43
49780.07966652414	50321.19467035698	43
50258.19193824104	50406.33635182551	43
50524.19454976955	49775.47181502767	43
50393.83623955576	50374.47297917582	43
50646.26647233653	49843.684350306095	43
50442.74861325636	50385.309024094066	43
50417.888165086755	49731.10919446562	43
50637.949904035406	50018.60508991672	43
49850.1075795794	50128.9185871343	43
50371.62600410032	49726.89570748039	43
50468.83044792706	50458.17863707126	43
50356.284889360424	50427.878752166216	43
50579.942905583775	50402.67585704234	43
49704.814315144446	50247.792721419566	43
50679.148262256465	50035.7909117751	43
50605.363274607684	50072.852273361976	43
50227.41198664683	50584.36836265956	43
49932.752765843215	49950.40560988967	43
50049.50111025355	50519.73055417755	43
50064.196691210316	50470.24553256197	43
50240.44655892254	50542.230303277654	43
50657.022336945796	50204.087809058685	43
50061.267126416664	49750.91373543137	43
50254.64780469104	50628.39861569642	43
49775.26002858931	50371.47670411555	43
49832.95583684251	50219.56180801848	43
50554.50466672574	50069.633448915534	43
50681.8287111611	50245.746045159496	43
50641.261862858	49949.88410792513	43
49998.265483256546	50409.304222694314	43
50326.06177671352	49700.18369858568	43
50699.67484790723	50188.1432030888	43
50717.26768998177	50138.56569023305	43
50605.135783649006	49751.762008986916	43
50548.60538981704	49728.879384096326	43
49706.744149188904	50159.96445036955	43
50715.95201259183	50274.20865744154	43
50016.94819560129	50449.93361492536	43
49657.83706096347	50263.87670009645	43
50597.35893563034	49703.568944521285	43
50318.67638151183	50525.481812667116	43
50759.014667121395	50252.7013946781	43
50258.24310840713	50342.35344472114	43
50745.23558165582	50206.3995745559	43
50145.164624579156	49703.67873487733	43
49730.46087463182	50321.84947267113	43
50017.069960042616	49837.29701273968	43
50010.60250953213	50247.85986758918	43
50117.02167211273	50554.82755746181	43
50274.57662218473	50670.31282217702	43
49762.97529014812	50422.3583042012	43
49800.82291835307	49943.752346534086	43
49766.75492443754	50191.80765220136	43
49886.62368372176	50406.576115046075	43
50190.2499370316	49729.59500475036	43
50632.202858690864	50243.13958095042	43
50719.3006378304	50061.038597804625	43
50345.66130138521	50564.54324375569	43
50676.6545044016	50298.03702227549	43
50789.586203630504	50293.78518253098	43
50296.22902987768	49734.87396396145	43
50790.80790472802	50187.88787644789	43
50340.60130774666	49654.32255787159	43
50082.58487922809	50371.19067476128	43
49680.74321090969	50332.38060833132	43
50571.502410925146	50288.424929897665	43
49813.38833393198	50013.88156307499	43
50173.41470173882	49783.50234241876	43
50379.33146992808	50533.23122914449	43
50198.01918297479	50383.04442456793	43
49765.04505897026	50473.12187743722	43
50394.14240141361	49683.067660304056	43
50244.75269227052	50706.16011835191	43
50304.66924173748	50711.929808962246	43
50009.61437538452	50545.40007243399	43
50822.60805829441	50263.17636654101	43
49642.80802043493	50307.46363237272	43
50205.25064282778	50734.23897632274	43
50164.65958651834	50752.36626519854	43
50094.25945501845	49710.73417137613	43
50409.54687595403	50574.29514497297	43
50639.38316344694	49786.810481774206	43
49596.410356767476	50314.076834412306	43
50484.148537877794	49678.661434794034	43
49981.03285564076	50581.67791913341	43
50823.11531710527	50219.10952548336	43
50760.97593129505	50337.35749291655	43
49983.142352898874	50502.9686996358	43
50334.64774562653	50751.792444554434	43
50688.286485595294	49951.80931411116	43
50173.69144864497	49669.66016637808	43
50720.78832418139	49983.961891334206	43
49803.24359991721	50496.6947934545	43
50104.631850764854	50598.282234723454	43
50853.993828005485	50181.66402372363	43
50012.74685464344	50623.026716285065	43
50379.31372670213	49632.726675374775	43
50882.128761760636	50137.851000926355	43
50201.788310591415	50683.73588223179	43
50278.834194890245	50580.213839132426	43
50454.01121154405	50558.77241443621	43
50205.54545514398	50779.18218731637	43
50145.067816326635	49951.629512916006	43
50338.54439075399	50798.60640718142	43
50691.86426130102	49818.702566056905	43
50560.556793051015	49678.51885413236	43
50084.90355199335	50641.98162083954	43
50382.606323561835	50766.411592865246	43
49934.85449793232	50501.380100176815	43
49935.62400687499	50547.02730913062	43
50409.64580698834	50492.90057417223	43
49852.74282021928	50178.7733853971	43
50302.01102289111	50632.0891752352	43
50716.48172848131	50319.467437259795	43
50223.16322994642	49681.68438816333	43
50495.28725208154	49631.798083908165	43
50517.186253187625	49589.51905605308	43
50898.27613119791	50202.2827515916	43
49903.89982090392	50452.08083063602	43
50273.96531385989	50747.92016083171	43
49684.474441350234	50115.57166737899	43
49846.99734216665	50511.8410577352	43
49962.098091027816	49854.845641565946	43
50846.54241711341	50107.88261238657	43
49759.357869080886	49961.84206997637	43
50429.98359907812	50621.6576847915	43
50805.50184054252	50359.47047777393	43
50427.638322003426	49644.05460925803	43
50621.30559616898	50429.94258235956	43
49731.93030700906	50103.77455835294	43
49669.40425718869	50072.30086934002	43
49921.63126482639	49827.4086405366	43
50552.89506400642	49619.68038547404	43
50863.2371105754	50290.0990681124	43
50144.66874989394	49636.06866133621	43
50131.16261500269	50712.53966864002	43
50148.68630105039	50593.02348610657	43
50158.07940721321	50659.09490809011	43
50847.927216213415	50378.010613579114	43
49771.989372100856	50129.1641565954	43
50104.33936145181	49657.6607253972	43
49970.23052382102	50308.29488830478	43
49806.6629218628	50413.93761776884	43
50737.50169470014	49941.99865159781	43
49770.26869924246	50035.49116550816	43
50187.351633784965	49619.022390285034	43
49854.65012118104	50461.2070355726	43
50519.94918760312	50471.472087397306	43
49773.85670233701	50079.47302393058	43
50686.65676937428	49877.44471941133	43
50255.483697934214	49648.907725186284	43
49818.10264087917	50547.608507088735	43
49632.86849365434	50106.22813767765	43
49555.164867608575	50334.66475931474	43
50631.71862005727	50386.93860622215	43
50808.21197104652	50146.36553045262	43
49968.128709629695	50626.39710534337	43
50249.395595816204	50794.311876501386	43
50934.25984692392	50165.070024744855	43
50449.30182532325	49598.99239321954	43
50365.31506439027	50609.65090368428	43
49526.740158048844	50292.72529513892	43
49725.129440269986	50048.587938637465	43
50152.013143753626	49581.31706809426	43
50504.28787991932	50548.91167707639	43
49525.90804178567	50375.10072720312	43
49650.99879917939	50026.80856021708	43
49529.73304374592	50425.32697032115	43
49483.00641357923	50409.264445912886	43
50732.54837514774	49797.94537655095	43
50434.68245165328	50765.40573504676	43
50053.193781834394	50566.38165170159	43
49632.216418468895	50352.4825289758	43
50014.86514618889	49733.75935650376	43
50937.30988632347	50120.88878336076	43
50878.98897468975	50339.75619530308	43
49717.886739384005	49999.36020209326	43
49644.27952051439	50395.22023208385	43
49650.61571700126	50446.92792535541	43
49941.29828454386	49782.025342150766	43
49605.86029758675	50459.54996675141	43
50749.912884628226	50019.921143009626	43
50796.66238066542	50102.677666505515	43
50761.67611248116	50383.75020090984	43
50741.70284259636	49890.41860098534	43
49987.10377336251	50669.01480802622	43
49646.76321683516	49974.839454622845	43
50603.3614730508	49622.424744852855	43
49905.59971753339	49875.820489170044	43
50643.320306933136	49693.335324405445	43
49593.75537837754	50139.15305720353	43
50661.67494006148	49746.932087678026	43
50805.50725579997	50054.590030890184	43
49496.024659513496	50464.05441181472	43
50197.21598558975	50627.57585587906	43
50061.55160181612	49668.262758238634	43
49806.70276855629	50168.170392732376	43
49693.813592685576	50406.11125652776	43
50467.07999293135	50511.84302505297	43
50775.46099519334	49767.03076871341	43
50266.104699843425	49701.50988845438	43
50757.456745712676	50430.96948322263	43
50397.45832057892	49590.050895736145	43
49457.42871301159	50370.47379118877	43
50603.045730028105	50473.08101283609	43
50176.601793370486	50295.27037916955	43
50684.791047193685	50351.43187821674	43
50134.15354499058	49532.08798106399	43
49604.44999031756	50061.69741752416	43
49659.35846395101	50182.85333893108	43
50448.69689151445	50665.33815132616	43
49852.64001013886	49909.67953298115	43
49913.33099660903	50588.158384476264	43
50374.59200448098	49546.19896742574	43
50388.89676419272	50811.91431185781	43
49986.4286876503	49788.27069809302	43
49733.29672046029	49923.97508964243	43
50292.52911820516	49622.300320045826	43
49694.289386290424	50457.36276844573	43
50564.109086107565	50450.50866485005	43
50245.068441030635	50843.28158878362	43
50183.17465506256	49548.97360992503	43
49473.036849028016	50323.934912183075	43
49590.22405374145	50190.78264965422	43
49429.23130946041	50315.44480092694	43
50971.377922106476	50083.31395977412	43
50097.91158012811	49500.16340422186	43
50647.28748310551	50470.983402621525	43
50638.388546785565	50518.4879007858	43
50894.083655235714	50247.040769349376	43
50203.09770636355	50869.54523879017	43
50613.22414694693	49575.29041141442	43
50484.48258633002	50778.005394097774	43
50799.871712217864	49803.66996949502	43
50247.097436515396	49602.129070640985	43
49887.37804110118	50550.52643962576	43
50786.355565220365	49933.326925647074	43
49863.903185680116	50603.492380492484	43
50551.42756305447	50543.61002892767	43
50905.72198976242	50090.05908946413	43
50793.3096681234	50458.699618540064	43
49771.227081907775	50552.643936385684	43
50051.99991671235	50672.3143009142	43
49602.0045321336	49982.00842726641	43
50849.70397923153	50039.416418603214	43
50422.35804520619	50849.617668172636	43
50978.75175031035	50039.12826963031	43
49426.20272445785	50269.20010187575	43
50566.932206321006	49551.021183018514	43
50411.07434903255	50691.44744603213	43
50784.17757408278	49848.11466857711	43
50559.02661198273	50498.75657449606	43
50611.318795697465	49529.73293734714	43
50981.159451091204	50163.25958691333	43
49378.727009589085	50322.59700582349	43
50112.0212826166	50756.40201763098	43
49585.25223308417	50414.89282161526	43
49953.088080444075	50456.528652760615	43
50494.259595841875	50822.94104616837	43
50087.92227925804	50802.93595585929	43
49624.609641161216	49933.510332736405	43
49544.30828409039	50480.79589734415	43
50810.19339988649	49975.04767440978	43
49686.68441644292	49943.06543347839	43
50430.23594867731	50432.918129013575	43
50733.34051192067	49842.54646850683	43
50523.118314806874	50863.99646103817	43
50069.76799524215	50725.072608183356	43
49367.17969015524	50273.4897326007	43
50655.125730021806	49620.3591586912	43
50348.5196180289	50654.38358308109	43
49598.89320458895	49888.1476034823	43
51025.91511777543	50159.165066462185	43
50103.509233837314	49571.65415647726	43
51014.99609863089	50074.259871819944	43
50060.68966918205	49594.56747201911	43
50835.45391896244	49913.99385683233	43
50563.56988873904	50846.579607471285	43
50458.96655840975	49890.28423068095	43
51006.13588600916	50199.48705131656	43
50313.21160891316	49790.08322697794	43
51066.11521817113	50074.19858392263	43
50337.82996517145	49609.56303286993	43
50389.42188411937	50888.94795939033	43
49557.60436143525	49862.02897773551	43
49562.75440792585	49947.66065239766	43
50980.630304041166	50236.21706235371	43
50962.07532167992	50280.08027258769	43
50021.860007841606	50743.939428421574	43
50982.18860568742	49994.4458403846	43
50356.839110059154	50924.30181189552	43
49860.122035044136	49864.045410402345	43
50716.37683789136	50407.313805015794	43
51035.09776210118	50032.13876152094	43
50188.88658778969	50911.47860615784	43
49531.71651659474	50242.5378277831	43
50348.36872027852	49508.45261502517	43
50599.98141085995	49482.29380738541	43
49617.72660375666	50243.92504846393	43
49373.90763158076	50222.46853874994	43
50541.95414424061	49506.473968788036	43
50183.21059210241	49502.49709168972	43
49643.769741666	50493.99556232356	43
49901.06786665341	49758.91454626138	43
49438.42356353962	50425.68381410644	43
50475.69027249526	50604.01839237569	43
50156.68646623665	50874.63492514904	43
50687.610769843486	49702.55546656302	43
50159.54602652986	50825.538061152125	43
50873.628711980185	50422.26279719156	43
49556.83158239918	50526.102370226734	43
50351.3308939495	50973.93797600385	43
50475.183078065995	50876.15784092021	43
49510.670977309484	50524.51048160903	43
51076.790454133356	50017.79124599028	43
50346.868335995925	50848.55132694962	43
49525.31354110507	49914.799204424686	43
51011.225443226744	50281.974312361504	43
49828.11164701173	50631.979666092964	43
