# Supplementary material for: Abundant Topological Outliers in Social Media Data and Their Effect on Spatial Analysis
Source: PLoS One. 2016 Sep 9;11(9):e0162360. doi: 10.1371/journal.pone.0162360 (PMC5017681; doi:10.1371/journal.pone.0162360)
Supplement: S6 Dataset — See the respective attached file. (ZIP) [file pone.0162360.s006.zip › S6_overlap_swl/clust_45_54.csv]

50000.0	50000.0	0
50001.1199382742	50005.597232803535	0
50010.474073703306	50004.538835650805	0
49992.59330351276	50005.30010366702	0
49998.97978393994	50002.81568248988	0
49995.94433854478	50000.283501054924	0
49992.110046690934	49994.960676135706	0
50001.69172750674	49994.57444040063	0
50004.089583240035	50002.88217446919	0
49995.22015105517	50008.609882115925	0
50002.55073404207	49993.56360799795	0
49986.072168127575	49997.04184594443	0
50003.188169777386	50009.9058963167	0
50012.27525783438	49992.819765352564	0
50012.262513774476	49989.354148040744	0
49998.02118867848	50008.80627001903	0
49993.557594313854	50006.23561640466	0
49997.38944128892	50001.35532493175	0
49993.74842547102	50014.75506549149	0
49998.23968503435	50005.27065217079	0
50003.22125142318	50000.026961999516	0
50002.66845612155	50016.014489106456	0
49996.2912684585	50003.40999236742	0
49993.86713806728	50000.48736039716	0
50002.18471612465	50002.01162544507	0
49992.171524388265	50006.56961401369	0
50009.77186363497	49998.33913800016	0
49990.12856972812	50008.3087286591	0
49992.75834275438	49999.61132553548	0
50000.612712480484	49996.66863853376	0
49996.93869881451	50007.42426954709	0
49990.9573124268	49998.74455680348	0
49995.12813021465	50012.34964490406	0
49987.132816399535	50000.77841298042	0
49995.04622939411	50001.254507425205	0
49996.3518189633	49998.69148218202	0
49994.72286757851	50006.43666481398	0
50004.991603808936	50007.81247139701	0
49998.28891676479	49997.763041664824	0
50002.11006087792	50008.18226655358	0
49997.144179930016	49989.940910198144	0
49990.216027359624	50003.557911732714	0
50004.8382996796	49999.67581012021	0
50009.729321556355	49988.228197133496	0
50000.199954210955	50007.84356371471	0
49984.868450241316	50001.72764928467	0
50005.25378396498	49991.44544110929	0
50012.19437814406	50000.390381149926	0
49988.04893344996	49995.904611826896	0
50000.97171294396	50001.87618615546	0
50003.16859701153	50001.34186794273	0
49996.8205400242	50002.39747857786	0
50016.35653848915	49987.25542234889	0
50006.096174901984	50010.23095889712	0
49993.33550236973	49997.9139297533	0
50011.19002934476	50002.36431250059	0
49998.45984931102	50006.65695684455	0
50019.87468519033	49983.95720550682	0
50006.448840401084	49997.32346873195	0
50003.483634122094	50006.1099987375	0
50000.35234659256	50010.71421082459	0
50020.92058148781	49993.51767071989	0
50008.47578298118	49985.24545972329	0
50012.97116378821	49991.6961769247	0
49993.74796506671	49992.427417029416	0
49991.82516773376	49992.694590956104	0
50010.8124938929	49998.028114249224	0
49987.955751149355	49997.770027754355	0
49991.724628069634	50000.06228921305	0
49995.80643166333	50013.468969971	0
49993.380375235734	50016.55980591119	0
49991.201634813246	50005.408821551166	0
50004.525946402624	49989.78947725459	0
50007.720378466904	50000.492135651875	0
49992.7685793167	50011.0280228053	0
49987.159758849266	49996.84261681274	0
50014.02574978567	49996.18798372425	0
49984.32643570934	50004.57184983245	0
50019.639648138225	49988.9067237791	0
49989.4997473447	50007.36039035869	0
50013.91997383251	50009.37214947754	0
50004.58622819102	49995.15801530333	0
50005.85271576996	49989.50522008991	0
50015.47921159886	50003.75857515637	0
49996.39937650525	49993.39036016212	0
50001.0647897504	50004.010292953724	0
49986.027487069885	50006.27634010284	0
49987.260876982415	49991.042278530156	0
49999.78395213294	50006.223143715055	0
50005.5951472911	50002.242531785334	0
49994.95863623795	49990.98932230843	0
49995.970214808425	50011.21575680999	0
49998.74724789229	50000.301414385256	0
49995.76262299148	50005.347803119126	0
49985.78393825049	50003.32292956534	0
50007.42877995727	50004.03245223129	0
49992.96622310832	50014.11763760789	0
49994.55499953395	50010.948281901576	0
49983.915535437955	49992.4110437863	0
50008.8660950074	49978.749708719544	0
50013.7990956949	50003.00902758653	0
50008.5066603574	49980.605440097264	0
49999.61536353447	50001.38011543159	0
49999.92720012225	49999.00146537139	0
49984.44548889699	49998.69683486348	0
50002.482884739184	50003.040579738794	0
50016.024045681486	49994.94398923562	0
50003.36648616504	50004.322037109174	0
49988.738161772046	50017.689027507506	0
50003.539439997585	50008.933367662175	0
49994.49256234436	50019.33132076997	0
50005.85319903553	50016.693436037065	0
50002.48134869301	50006.34512799061	0
49993.523880528526	49996.86229670025	0
49988.034997579	50012.957727244124	0
50020.71389257763	49981.778924319464	0
49995.38804044498	49997.158702901135	0
50013.95022191785	49997.89115681875	0
49984.13772326518	49991.42872524563	0
50003.58552550782	50019.3121430576	0
49989.91037830248	49997.47012205967	0
50012.09890688885	50009.91283746573	0
49998.36748406831	49993.20199538089	0
49989.127843465685	49996.61911019781	0
49982.65034680979	49999.834836403585	0
49996.56500742211	49994.747294359564	0
49985.379552577164	50000.53127187064	0
50017.09675845898	49993.71089669888	0
50021.41356700267	50010.70370059395	0
49982.40342955259	49994.328994020594	0
50016.4869019828	49980.40359262994	0
50023.71775476843	50012.20330780786	0
50005.64968115003	49995.160253301765	0
49973.871359122015	49999.93485576274	0
49991.04769969644	50018.64712142673	0
49999.68945811258	49989.69377801033	0
50024.16967004485	49998.373773470084	0
50002.22080701014	49996.583511445446	0
49981.3376436746	49994.9974062802	0
49984.137410919924	50006.137292454296	0
49996.130313645284	50019.87582555533	0
49984.51107861298	49990.24442534623	0
50006.568329781825	49987.41605597233	0
50001.265128160514	50015.41691763768	0
49994.71701353506	50015.249262662495	0
49984.049094679925	50002.930402503676	0
50007.33751108774	49981.8758819164	0
49990.53033617756	50001.14600459991	0
50016.78128835845	49973.40706114249	0
49993.95433979805	49991.08775145235	0
50020.50775026029	49998.11343636441	0
50000.36685129092	49992.305125517465	0
50025.412902998294	49985.28219532157	0
50011.811277040055	50005.8423952594	0
50005.650122642444	50018.556061829826	0
50000.10513937223	50004.37368352619	0
49997.312147224504	49999.09697793524	0
50007.98935284791	49996.53957427053	0
50002.08677570072	50010.85949233453	0
49986.699023909634	49994.97925279905	0
49985.61698965447	49991.72042149556	0
49982.103822344194	50003.015963724676	0
50017.46227211739	50006.10305446117	0
49995.381477958945	50002.40666228191	0
50011.97582092875	49999.282779231835	0
50008.063404920314	50009.83952207464	0
50013.46450656	49984.93900585626	0
49991.29771770397	50013.528169385616	0
49990.72512365944	50014.788818904555	0
49988.34248722313	50003.84700004693	0
49978.86050890926	50004.459502539525	0
49992.91864707092	50012.72445101887	0
50001.84787568867	49990.60674350676	0
50004.63839490317	50017.67334490595	0
49985.1248169725	50007.29216522827	0
49993.17341765991	49987.23628058628	0
49993.857411968136	50017.57636704799	0
50019.0152945883	49986.98070871417	0
49998.41475540304	49991.03758824367	0
49972.09249794468	50008.2640976498	0
49993.10918587191	50001.86801828644	0
49993.00955253663	50003.3707764521	0
49984.194173076576	50018.57796040268	0
49988.37111772968	49985.660734294215	0
50001.68402032854	50019.222658424515	0
50001.185520989595	50017.05278349851	0
49989.66815837991	49993.68744920904	0
50004.177711652395	49985.70662376911	0
50018.82869206279	49999.52190675685	0
49985.443533641	49996.21552947299	0
50016.38826833475	50012.74464866587	0
50017.914900136435	49980.502944041815	0
50014.39181755627	50017.85709331672	0
50018.95202462218	49985.56744633257	0
49997.36448100937	50005.91903864351	0
50018.96796534248	50005.16627708392	0
50011.90539425546	49988.111134330444	0
49996.546614288876	49996.795399916264	0
49963.08142993959	50006.26759739082	0
50008.2356600962	50002.43606836597	0
49998.63921899667	49988.79814231758	0
50005.75242938296	50004.17089970687	0
49998.376769049384	50010.6689754653	0
50008.42442695799	49998.31820524386	0
50004.508050526805	49983.47349690265	0
49987.17050041002	49988.9025554235	0
50009.18109265108	49992.22014886556	0
50004.879056196725	49986.61034885251	0
50014.915422483675	49977.07720187199	0
49990.130907603474	50004.80258105486	0
49984.6703277626	49988.74133172314	0
50007.52672577151	50012.93686597503	0
50003.49650970437	50012.38108186982	0
49989.06725250327	50015.3378129636	0
50024.98456411381	50006.06013812308	0
49991.80368593366	49990.462414806636	0
50000.77352016364	49989.79042744623	0
49988.90719015552	50002.71719901248	0
49984.039032220186	49996.676878046324	0
50012.847622088455	49998.36249454505	0
50006.350126348494	49990.98155319997	0
49991.05034624591	50004.198767952716	0
50011.88431427771	50008.83624177822	0
49985.19374747098	50005.49928007464	0
49984.81310954273	50026.06287728749	0
50006.21977860447	50012.16129787784	0
49986.47489642977	49999.4317940804	0
49980.36605421916	50000.95789397295	0
49994.234345594574	49999.2532348494	0
49987.04825099607	50001.832824486286	0
49991.43071227722	49984.226381594905	0
50000.695373251256	50020.70674782014	0
49977.13180553174	50003.37505285267	0
49988.62903234035	50005.177123215675	0
49979.89567759436	50002.4937618266	0
50008.01262186424	49983.679359629714	0
50030.579860834	49998.08369322793	0
50003.089884360816	49981.16884909539	0
50024.37014218025	49982.08487044395	0
49983.90656666351	50026.928564756556	0
49964.314383131496	50014.1377602163	0
49993.20228802501	50009.89883245395	0
49988.35846928065	49994.74515624361	0
49974.56068759045	50004.79214296714	0
50014.41609705478	49979.75520468273	0
49991.174539429005	50006.969037631694	0
49989.155636819094	50000.54506709529	0
49982.544533415894	50024.606837722065	0
49994.92587873124	49988.20647099332	0
49991.308890379405	50009.11640038469	0
50011.281064215545	49984.921503686244	0
49989.75789397745	49987.457219427255	0
50008.221414162435	50012.20209665073	0
50013.621088465676	49978.83287026756	0
49985.19186980337	49992.980264506536	0
49992.32125134785	49989.032611767434	0
50014.674771463535	49999.908761826504	0
49997.68841019571	49983.69681048847	0
50015.382964093515	49974.88611401902	0
49974.646961190396	49999.20360856275	0
49993.622733056916	50004.394124466075	0
49996.18215660206	49990.57420118714	0
49990.531939051354	50002.542578106964	0
49995.628193938675	49992.49588250879	0
50021.47129342551	49969.80051040332	0
49963.43332412238	50009.15111641512	0
50005.631109868045	49981.978888305464	0
50016.42316313038	50001.98515059546	0
49980.96052567742	50020.686115295306	0
50014.72496783221	49986.0471516237	0
49983.5417594323	49995.75678905932	0
49993.07010199822	50029.18300593349	0
49997.88200827209	49991.896996510884	0
49982.946899317554	50009.619161594186	0
50002.15424062545	50000.4773237086	0
49991.00394052615	49996.04070296146	0
50031.56106314288	50012.96897761344	0
50026.88381878394	49996.47826587183	0
49984.03994023804	49986.15198562376	0
49987.28963664043	50020.60062188324	0
50013.90791418998	50004.26976645357	0
49983.08076631143	49991.201045514004	0
50022.11073926888	49967.124204367305	0
50010.73215520759	49996.40090077004	0
49996.054670956706	50006.56227185395	0
49995.70387124523	49986.98770630229	0
50007.941107878476	50018.039088252415	0
50002.0192275201	49982.59943772668	0
49992.05158923507	50010.26029829259	0
50027.93304776287	50005.78420573993	0
49982.89182072447	49989.6455582383	0
49998.64668225386	50018.43203433023	0
50013.62737578455	49989.94661316443	0
49993.08509566163	49988.31637596258	0
49989.81805414489	49991.931824775784	0
49997.76086401288	49987.90124568716	0
49988.69996163046	50009.713207319626	0
49985.80025773397	50018.196075051266	0
49984.54357744596	49987.1594216123	0
50006.59958761954	49972.297102456854	0
49984.82793631655	50022.262719026876	0
50009.686765035396	50012.49651623412	0
50005.67540109913	49998.77026419197	0
49998.76553220897	50009.60097154551	0
49991.720902063105	50001.874151299206	0
49995.344981691764	50003.769781086085	0
50000.779533303816	50006.55995037668	0
50003.69493811055	49982.743629087825	0
50002.270752389726	49997.78815897597	0
50027.570700147895	49993.28160735885	0
49976.52404899746	49992.70823713537	0
49998.92765844171	49982.472509075604	0
49994.93953583841	49994.87526102259	0
50009.450371016355	49984.56460257237	0
49988.154083484755	49999.52040214659	0
49999.394387052766	50014.98009375397	0
49978.547517703526	50000.09883902086	0
49977.2653315401	50000.844206454574	0
49998.90667228046	50008.20905964552	0
49991.6637407009	49985.60237193076	0
49996.812852085255	49991.85268425626	0
50010.361860965386	50000.785222744336	0
50015.982394048064	50025.712936463955	0
49980.52196003663	49992.07084033371	0
50031.62064003572	50018.88854821377	0
50008.9961750777	49996.41672377975	0
49987.61931332246	50006.2850009189	0
49976.108964526924	49990.178279804175	0
50023.926871643285	49997.28176746767	0
50019.938527361184	49994.309713364564	0
50000.35731265099	50002.84047830652	0
49993.60333916049	50007.42141270693	0
50023.25337906322	49995.00581889214	0
50002.075911878404	50005.261111667336	0
49991.96428640682	50014.48773082656	0
49985.479854508725	50004.39257273865	0
49980.523275281885	50010.645308643936	0
50001.43088150619	49983.63567861773	0
50010.12290986445	50002.12243553688	0
49967.36856159413	50003.35500522987	0
50002.53163693798	49987.2817417695	0
49958.51475070698	50007.728524315105	0
50011.38108761024	50001.03297300693	0
49981.69861163078	49992.37124347021	0
49989.76191395739	49999.01550114256	0
50010.464523219016	49992.24245972176	0
50026.519101309525	50000.02798517489	0
50012.28382736543	49984.83474359573	0
49989.42265260656	49983.96844532203	0
49984.23840069896	49997.66761618687	0
49985.550927108794	49986.82666453693	0
50021.497478391924	49994.63200883348	0
50019.51522702777	50003.991941070715	0
49997.68469127628	49986.69892490847	0
50017.52555436652	50007.437281765255	0
49996.923835170724	50009.65263753655	0
49980.798506964515	49985.652067432005	0
50017.90091994998	49982.2521155558	0
49990.37161102477	50017.07697390062	0
49988.90511406528	49992.75445658593	0
50017.32112340442	49965.353068070195	0
49991.01257760791	50023.468584741226	0
50025.8875906799	49994.35984820899	0
49986.1918187451	50023.68497230164	0
50013.15743500942	49983.78458207533	0
49992.8456436454	49993.0203413024	0
49979.75815741602	50012.571960582	0
50009.70308924862	49979.83589096704	0
49985.30046070793	50021.08763342582	0
49978.359205601315	50034.878715319064	0
49990.92884580327	50011.163169812375	0
50007.772940196795	50007.064996400484	0
49985.22103137368	50016.08668389368	0
50009.59707490614	49993.95697076497	0
50017.70003800679	50001.97785272779	0
49983.797748258876	50023.64017913821	0
49990.26735697697	50010.258346329596	0
49987.64568629228	49992.33821425586	0
49988.52793226814	49987.91776019862	0
49991.20423086804	50029.989168432476	0
50026.25973034724	50010.5650833099	0
49982.16330270223	49998.10186605435	0
50007.13541309917	50007.95622569247	0
49983.95748989525	50010.98829389653	0
49962.45221143677	50007.2760570099	0
50012.1000044754	49996.95407723872	0
50021.052185858316	49972.64330460891	0
49984.3085518675	50009.58683887556	0
49993.510659247964	49989.892241724825	0
50011.752156646566	50004.78944145074	0
49983.52563494623	50001.75016082405	0
49978.460538100626	49997.75242771528	0
50014.52143088854	49988.22950508876	0
50018.24137458081	49990.739344225905	0
49972.37989154419	50007.14160963748	0
50006.63472878829	49999.431527854525	0
50016.01207628755	50007.56525634756	0
49992.159033924385	49975.903792794095	0
50016.99256930141	49996.1277298885	0
50004.48312201096	50016.53523623439	0
50003.73362658861	50014.7511990841	0
49974.63211839188	49979.516263068035	0
50001.48585664339	49987.945459319424	0
50021.840174437224	49996.55115787979	0
49994.03666699587	50020.72279787452	0
50020.94362840362	50003.47457288229	0
49998.62700416022	50014.24645452575	0
49995.17512210399	50016.79463493951	0
50005.23037043188	50011.73729598273	0
49971.37117085837	49989.47221639413	0
49981.521518297865	49999.23994426472	0
49965.42437354049	50013.05953711824	0
50008.834474853866	50007.65616359565	0
50000.22266364497	49982.341419794524	0
50021.85104569774	50002.35034673412	0
49981.560701735485	49996.23068757506	0
50012.74701363594	49985.80192002436	0
49971.80503375848	49991.85551823733	0
50011.263172707324	50007.67989684717	0
49997.842192490825	49995.525909340686	0
49994.00690011958	50013.24210864979	0
49986.9534427898	50008.40761073288	0
49983.36103802528	50033.88309737791	0
50021.35608252024	49989.69815647043	0
49988.97845850354	49998.21097134659	0
49994.642367226574	49977.56378857998	0
50003.55488727248	50010.91109031009	0
49974.81667358894	50002.99823491594	0
50012.0645759029	50012.10464978939	0
49987.68602979314	50010.93503302086	0
50007.17280957686	49992.3085541642	0
49981.705499678246	50015.11060490018	0
49996.69556881796	50014.109138468055	0
49998.64670998637	49980.67626758387	0
50019.10045114579	49976.023584512244	0
50017.45835616199	49985.36377514416	0
49970.33294685764	50009.780079539814	0
49982.3735722141	50017.46739492288	0
50006.68958436496	49994.526210000105	0
50018.734070250706	49989.80705437178	0
50002.46857216815	49986.06925098604	0
50022.675958277854	49992.05708802764	0
50022.926585169895	50001.64972110677	0
49983.52862677752	50014.963717433006	0
49998.90581301964	49994.84596139951	0
50005.79092528655	50014.775009063815	0
50000.22661360575	49988.81757789523	0
49980.74425647727	49996.82260257941	0
49971.55135378028	49993.170189732235	0
49964.134354578964	50010.02551413979	0
50012.74411197212	50007.99878332312	0
49990.74377587022	49973.90298912179	0
49985.28964060534	50013.18698399553	0
50002.94614847365	50024.81554806511	0
50018.25121765347	50010.052068038465	0
49989.67279102292	50031.185116729364	0
50024.78778113604	50000.02968615381	0
49957.10144021539	50006.30757505217	0
50004.91798427541	50013.10522473025	0
49997.73721727142	50000.206776466686	0
49987.073785197594	49981.08982656079	0
49968.0433233723	50010.0828608519	0
50012.324460548836	49995.737823114214	0
49973.49292689296	50018.279391364136	0
49987.24555378543	50029.79294837929	0
49998.130607358624	49976.53703077404	0
50007.75675174732	49991.20943177642	0
49995.458395374444	49999.14344184725	0
50010.742096311136	49993.331644497855	0
49985.84573346792	49985.809309381766	0
50000.266877230206	50025.833258622944	0
50015.02347028834	50012.069686554314	0
49999.98576549963	50017.1888278349	0
49994.20623659825	50009.09252126425	0
50002.60633630994	50028.573161161155	0
49983.685760399516	49994.434229655286	0
49997.98413692526	49973.09937067709	0
50010.56374303187	50009.418935307316	0
50010.08479905599	50015.411645682536	0
49981.765431604974	50026.49109198164	0
50008.58410835759	49981.64823307443	0
49984.49931009959	50029.64027167754	0
50007.61917516849	50005.81807298415	0
49954.76580966707	50007.702943843884	0
49998.27241309566	49978.57915551045	0
50022.54566981191	49987.258173264716	0
50005.091519311456	50006.0974021464	0
50033.204334621514	50008.87278491397	0
49975.961106071736	50033.7681879828	0
50008.89909742184	50018.638205887495	0
50013.46930471949	49988.41976209015	0
50015.209385585105	50013.91423486294	0
50022.0337844933	49980.9584175392	0
49989.67638337026	50018.303126039296	0
50025.83946226305	49991.62136154643	0
50020.63370337653	50014.81552965945	0
50007.67840103903	49995.493720252845	0
49968.685987238656	50012.365807529546	0
50010.842442392815	49988.60160661161	0
49997.47090266504	49980.29339993033	0
50165.325732794634	49973.270659236456	44
50214.24491609001	49968.5772656577	44
50251.11176943361	50007.59238620069	44
50304.09217634021	50001.15505801298	44
50297.90021546719	49955.16783208308	44
50201.36066052943	50026.01894847726	44
50290.78943594824	50051.891483692525	44
50186.71845200549	49930.89606857208	44
50157.18051953381	50039.45696951266	44
50120.853529808584	49957.388733170825	44
50251.83377851615	49938.33293630288	44
50071.10937807997	49955.122482681865	44
50113.30187590259	50008.457598550885	44
50037.87645315658	49996.76255258581	44
50267.63151530823	50094.23164064479	44
50216.831461459515	49897.3072141298	44
50248.12020381561	50142.60467087462	44
50197.57309373617	50132.95235358805	44
50233.73060249935	50193.65615241508	44
50168.55741505565	49882.84641662818	44
50351.705296190965	49986.17506494373	44
50343.24866520824	49941.07644876649	44
50282.95258202053	49898.14223820911	44
50337.863549936446	50054.997939605964	44
50173.002889942305	50172.308995158994	44
50158.858245867996	50085.646530716556	44
50256.45690067273	49858.68058563471	44
50119.49916188185	49870.87994343094	44
50384.950442438465	50078.49113218664	44
50431.43862866723	50083.2963062979	44
50282.09300499742	49821.04093872433	44
50204.3200003511	50078.69011115658	44
50110.518879135874	50093.90495824761	44
50053.024800288935	50046.510611028614	44
49990.189656902556	49998.191930044886	44
50029.03137184185	49932.23890142615	44
50217.44743130791	50242.52733119361	44
50262.384789174845	49777.2884160217	44
50127.92980454395	50169.980019918585	44
50075.15566578685	49896.70507850883	44
49976.484159062624	49948.16715418067	44
50434.685940855175	50130.11997683454	44
49926.468115060336	49945.2705068401	44
50145.181264677114	49825.36048085077	44
50252.534156965725	50272.450386811404	44
50333.30708670836	49805.52695536797	44
50438.237317567575	50030.852887842775	44
50211.623427330764	50297.75631050343	44
50220.009207901356	49757.24460665473	44
50450.85658779652	49982.88556447996	44
50279.36577344689	50309.986524110864	44
50157.94277979275	50297.65797810683	44
50329.63330960787	49891.351894498126	44
50230.59414912573	49812.113164011105	44
50113.057722697515	50306.82586005916	44
50096.90884530305	49819.067027253914	44
50366.87380188327	50122.930619656814	44
50402.70422989442	49995.38044278934	44
50089.221221888525	50201.72413390016	44
50270.71099486033	50223.64429076637	44
50039.879159095406	50195.782225799776	44
50323.29523794331	50097.57576859704	44
49884.72796820302	49972.52690679393	44
50223.99710474148	50349.68262513054	44
50316.10138198845	50216.747779071644	44
50082.63707990443	50148.85733656227	44
50064.09208930141	49777.17973799073	44
50175.48630527651	49768.31441238371	44
49991.62375003916	49897.52489248106	44
50109.791768675124	49774.16863127657	44
50005.477551216354	49852.996601437706	44
49887.121127204315	49912.40922268376	44
50176.36431823269	50343.776753045495	44
50361.42917227168	49857.988975062304	44
50291.38877592435	50156.793343282145	44
50009.38237381436	49806.23151658334	44
50048.28707029149	49837.33848258196	44
49994.46509878585	50179.51446808407	44
50485.44078218253	50017.94312971665	44
50193.50755800633	49714.713437434475	44
50416.91305769959	50180.16670586463	44
50151.9908998695	50214.4953179765	44
50014.64889547795	49756.57860005854	44
50205.15798881413	49850.215252335795	44
49909.46300936408	49871.96816737607	44
50387.1065941005	49903.44689298535	44
50142.030036466494	50380.082683023655	44
49932.18883864609	49827.52753390534	44
50168.193028626425	49675.23276795622	44
50304.91627708789	50261.87959069998	44
50070.56074632919	50251.05943841881	44
50269.76631741209	50372.324235164044	44
50395.82764164075	49817.67798643261	44
50482.446461835716	50100.58382555308	44
50007.35387822199	50040.19122048288	44
50433.66363119972	49908.629143065395	44
50032.68991852775	50144.47962420363	44
49943.36898306277	49903.1139431237	44
50364.03791500928	50175.4168869464	44
50019.426741613264	49710.41276065805	44
49965.483209400336	49709.82748763652	44
50313.74207531051	50389.65228233651	44
49913.743861222094	49782.66603533394	44
49977.50999441691	50075.830362697096	44
50194.46223674971	50390.56485538688	44
50211.2069607906	49661.83845522603	44
50480.907556456834	49890.096359354466	44
50347.43365729385	49757.3007293954	44
49847.82909446055	50002.390570466494	44
50394.539863935875	49759.03868838642	44
50062.734425038194	50099.53442639967	44
49951.21985151882	50210.619907918845	44
50344.28667399287	50298.81963929774	44
50364.769525899144	49713.57636662057	44
50326.11695929852	49684.45122362294	44
49857.763953428635	49868.66076084421	44
49810.28928358187	49868.113170835735	44
50124.92544993849	49691.034459971124	44
49944.43716717929	49991.78869784135	44
50499.923329752884	49974.59573489335	44
50527.409268591226	49898.89207721364	44
50514.27743692597	50054.701841345355	44
50474.95890185779	50165.61863343504	44
49788.78160441885	49914.85765078783	44
50204.7106645617	49615.38738677611	44
50424.33112405222	49714.68038803094	44
49986.551548739044	50127.56494966716	44
50376.663484755096	49665.89017949946	44
49953.93296734339	49759.06186664139	44
50083.98155724742	50343.76968952553	44
50146.348479231856	49627.44060690446	44
50464.799688319654	49749.94348020404	44
50008.20498962202	49663.81880089277	44
50255.28919280132	49628.79480887807	44
49760.75912267739	49956.69481307502	44
50105.123165868165	49649.00359244466	44
49936.436404951084	49667.36204661717	44
49714.57381013966	49957.80230493881	44
50168.73097060015	49586.74584505774	44
50052.927326369565	49669.46956075366	44
50353.15835120327	50423.07294207689	44
49932.162207348934	50076.286608732815	44
49690.90159475348	50003.1387313347	44
50168.852353240654	50437.30077301147	44
50444.59551299599	49809.948766552436	44
50371.88146306708	50226.268623753414	44
50493.10102088023	49797.40624932907	44
49839.93225300265	49949.62554650655	44
50507.14732226739	49727.09947297411	44
50436.9357596267	49665.68131714925	44
50348.906393277495	49626.295989311926	44
50260.41717279364	49680.816430741754	44
50548.75094038089	49946.81056094558	44
50167.21908869655	50486.48384252571	44
50362.29878257709	50367.10723252596	44
50439.8257148159	50218.9154026712	44
49724.89739581721	50033.26347697064	44
50406.10248762544	50416.76489066777	44
50324.213482836974	49584.74960634763	44
50399.669343307985	49949.27776448307	44
50241.58669909389	49583.194848304505	44
49904.89447860188	50025.86306462901	44
50416.59649454711	50368.62960169314	44
50084.03403292026	50394.90676043609	44
49725.36453985062	50083.479756787376	44
49879.30663819864	49819.26069428506	44
49890.82908422147	49743.25871026975	44
49638.112999453544	50012.43895382647	44
49999.98488349966	50232.285699755856	44
50033.720277112574	50328.8183305188	44
49609.55781088764	49973.18962289654	44
50284.917042877845	49722.760810643005	44
49663.4202869811	49950.61429689743	44
50077.77263636635	50448.25606294793	44
50554.43949624346	49740.64413467651	44
49805.3056594903	49822.49857122655	44
50506.25284251453	50200.40240136361	44
50451.85243628696	50411.804708752075	44
50089.102413761546	49598.80203638065	44
50528.13608892968	50159.68719818614	44
49738.82340448717	49901.528828884526	44
50408.87791237919	50263.17451772824	44
50475.08193543821	49844.720328555064	44
50491.003788233946	50385.426571551616	44
50148.6166330347	49538.694549680215	44
49933.42009466621	50164.54225453374	44
50565.47069715792	50196.31937411194	44
50043.15559224849	50415.533753554235	44
50125.570886006266	50457.62706673546	44
49841.20716819575	49783.29743323204	44
50155.30572590119	49486.92921478921	44
50220.2355651997	50432.48783993945	44
49842.9484040988	49736.88951092453	44
50595.992587242814	50153.28434972488	44
50029.17664017856	50278.26477144968	44
49800.190446908266	49721.54750121006	44
50357.65925220552	50474.37145395476	44
49652.945629083035	49901.15201565727	44
49686.19626222762	50057.909550721626	44
50167.0751656483	49443.29830206246	44
49887.54883932927	50184.281762881576	44
49599.17494550788	50043.52980252895	44
50217.66562533101	49540.437021534526	44
49756.14248726442	49830.90243997708	44
50481.33281956043	49646.08807763336	44
49547.2204280625	50034.60681078212	44
50121.26622147962	50258.88668800203	44
49498.57092606022	50042.333030451715	44
49942.61070832594	50256.59570182672	44
50315.29241252378	50340.65646659327	44
49837.11746605957	50194.57642313346	44
49563.32046150997	50080.11682963767	44
49611.231366587286	49925.309309031174	44
49609.65916028168	49872.19496925498	44
50574.95084032677	49895.677396643354	44
50146.276549415095	49734.04223890585	44
50537.16585213417	50370.89587692491	44
50612.056953889754	50196.653797826235	44
50070.73769425769	49719.94479232075	44
50578.11298953615	50352.17136178107	44
50574.339587258124	49993.86142013687	44
50602.18133018628	49957.74721544933	44
50311.27023974517	50442.333366581035	44
49531.66004529262	49991.50333196128	44
49765.424868458176	50053.07813178721	44
49796.031682534034	50225.06152720672	44
49979.65337932901	50287.02852384869	44
50641.03488553097	50154.436272622224	44
50037.72761459816	50480.482118977765	44
49600.388967090104	50108.44033108521	44
50574.3296375597	49691.83440019647	44
50504.77430248852	50248.457805325605	44
49792.60059184611	50011.51529964723	44
49776.78113219728	49787.1527598519	44
50100.856486685836	50498.88797504421	44
49643.14629961367	50086.98298204415	44
49563.37866404665	49902.59600262849	44
49884.89466310305	50072.18383486327	44
50594.10928681084	50037.68492804064	44
49748.62909786389	50227.75029608185	44
49959.29514764242	50335.09585299492	44
50019.68349492195	50530.159065366875	44
50374.31780454948	49568.7589251026	44
49848.84488816465	50143.59686856682	44
50399.733611373784	49619.560380270916	44
50620.2680263801	49687.61354846387	44
50526.46682341105	49833.840255294475	44
50468.21447337008	50275.966178802766	44
50645.445677917356	49945.040658060556	44
49954.88350156909	49620.50895557124	44
49488.45065951404	50087.256914026366	44
49776.1689363598	50271.24298807969	44
50628.43557951661	50349.38517218402	44
50624.29173539361	50111.08508043071	44
50567.07003248793	49811.98716573224	44
49812.47542813462	50311.08406936962	44
50512.57875450308	49604.62420029316	44
50650.82374039568	50230.86981194486	44
49999.87297950623	50434.90325822225	44
49825.14729778131	50359.06687905673	44
50644.93428114626	50035.19760999479	44
49991.27486560778	50382.7018232307	44
49803.51932544256	49672.39274852282	44
50089.958737338384	49553.72968729242	44
49836.508255296736	50052.89831528453	44
49920.62540498268	50358.32877146109	44
50160.97832196675	50534.096820244195	44
50360.35397203632	50521.195790017344	44
49582.47013941329	50154.710414150126	44
50312.18048700407	50535.167581595226	44
50045.07083879123	49622.81126731143	44
50210.50270695255	49467.99760644378	44
50429.800284754194	49863.71122666456	44
50574.317735309196	50109.26696480341	44
49877.100569300936	49698.63610959654	44
49768.786701730096	49641.001776790035	44
50523.56303520434	49555.57855100975	44
50348.768873685156	50568.37159145864	44
49895.16872074422	50138.33542934392	44
50048.7045112787	49573.27520736575	44
50613.35705790756	49642.02283352144	44
49729.339722390265	50293.37733672295	44
49821.59188697237	49622.770364449294	44
50681.32242769917	50351.12738375534	44
49708.8998931603	50342.40574290196	44
50263.959665307186	49542.5365205896	44
50306.2712264397	50601.29959062436	44
50561.251038357	49519.20295561149	44
50277.960149486134	50474.68972927436	44
50609.823163555695	49866.89479938152	44
50445.16660274206	49618.2048525505	44
50552.36110157088	50263.83021925155	44
49724.958972792396	49791.71091456802	44
49492.689711842744	49967.24898363159	44
49742.59602218472	49685.07210542797	44
49450.672348831606	49997.72823274123	44
50406.35440609038	50519.70669350865	44
49726.9796869375	50187.67796851096	44
49561.05176654677	49853.52019069918	44
50679.44247299613	50070.1957073454	44
50584.35746056631	50305.84696861362	44
49728.72142804454	49606.76191955509	44
49533.94656017637	49807.80357776948	44
49699.1010667074	49871.8206986761	44
50004.20833813807	50577.90914774128	44
49518.60602344823	49887.39398338124	44
49412.13225448714	50030.27122281829	44
50211.92682960709	50478.36083713083	44
49682.08685342161	50284.92826428677	44
49688.306580241464	50109.48967044219	44
50142.06303119373	50577.99133453968	44
49684.535490134665	50156.61251152089	44
50501.14924820904	50310.30555790986	44
50172.474487853	50621.728882026946	44
49450.62978640786	50062.19800461486	44
49713.13765045297	49730.268452182114	44
49801.82960346988	50399.29799186018	44
49954.709670510216	50572.38296763999	44
50421.121294402445	49575.77431251704	44
50259.89317610898	50581.454982520045	44
50628.04084678831	49823.34083360316	44
49702.45487483696	50226.04749857219	44
49823.36226071457	50439.43662745433	44
50569.10982117741	49614.17003439469	44
49771.44467627042	50179.40471744688	44
50050.69491276944	49519.75529956214	44
50594.095808695136	49482.479974998496	44
50286.793525877474	49497.90815802614	44
49719.209328360084	49559.22626269473	44
50523.87745091586	49677.08924568339	44
49998.90251748233	49598.732089066536	44
50094.578230939704	49504.084714107536	44
49867.71453051159	50429.01510242891	44
49952.824112883296	50624.47620135523	44
49472.06281348371	49897.17243231337	44
50426.327186256545	50564.37082956339	44
50246.38777054239	50509.028083160796	44
49693.820164709054	49639.309742360565	44
50428.49415128446	50471.11504181462	44
50347.38889965033	49529.85652515734	44
49893.69376591731	50238.63893352149	44
50664.35786129654	49991.85396127291	44
50123.452649877916	50630.293498740204	44
50587.47738635028	49558.13973765252	44
50161.60611241261	49390.909766867684	44
50389.42724473324	50595.143777975216	44
50596.386906358	49767.470310725264	44
49983.07050517973	50486.09100884814	44
49359.60197637804	50031.11181323321	44
50001.860860248744	50623.02680240365	44
50469.46728817562	49579.977780842855	44
49673.098395852336	49587.089315905956	44
50242.14426119792	49435.26624982306	44
49737.29151298152	49512.16524090394	44
50443.90223926056	49533.03309725226	44
49680.42512410427	49830.35874661807	44
49832.245151652045	50267.54649078371	44
49782.23288001813	49505.90531654995	44
49488.52082249491	49830.70437986812	44
50681.51128975281	50132.177447165755	44
49756.312906328734	50408.620854438464	44
50113.34492452902	49396.57620104239	44
50452.96786822965	50338.168093821274	44
49948.91960377111	50450.520855265015	44
50203.65218477454	50662.05779579807	44
50286.869425585486	49442.85502829256	44
50082.21991136419	50541.2167343711	44
49733.53362809434	50140.07656470796	44
49903.39047691842	50459.01667697736	44
49804.400624625116	49579.259589192254	44
50669.96698438235	50306.27970925512	44
50604.78108367603	50257.424172297506	44
50607.81638285493	50394.12153974135	44
50127.16425544746	50678.253120477624	44
50158.08237248608	50711.79414336747	44
50420.059771473345	49493.90376107904	44
50678.2534787619	49906.723577706776	44
49788.629106952205	50096.2261102923	44
49347.06367461282	50080.72340707556	44
49309.65905686548	50041.88978875254	44
50638.779963158355	49729.29883219925	44
50676.59541105038	49757.371664413884	44
50661.22463664314	49645.4615950711	44
50466.846654871326	49491.848951054344	44
50434.59242955742	50612.394658130186	44
49643.28460959697	49545.28922722294	44
49910.66062781169	50603.3635217618	44
50719.802101857626	50095.19848509246	44
50243.56508518519	50052.88959262139	44
50697.30889596943	50028.7627368874	44
49526.509647052015	50117.73889816417	44
50727.553571238626	50143.20358015621	44
49916.398572753744	50309.76099697641	44
49457.854328137335	50123.48341370187	44
50480.098275832715	50485.092748475785	44
50007.439572944895	49494.558160039465	44
49709.55606469831	49475.97779765282	44
50675.706751026664	49598.7852435492	44
50677.74483015988	49695.37058712841	44
50166.591042804735	50756.778006587876	44
49726.82715567824	49432.13177875245	44
49774.37690771158	49408.71036679382	44
50685.66923107974	50194.10793012642	44
50202.9361762262	50582.14406891066	44
49372.42360599835	50123.73417254582	44
49851.00957335455	49579.21046826558	44
49947.250682465725	50673.989100702194	44
50243.833217756925	50632.22769807785	44
49582.657899866375	49798.79539752401	44
49625.2179936828	49602.57452595558	44
49676.69731502564	49780.54126892188	44
50019.95872663102	50666.26953361338	44
49862.85481891314	50384.20911992424	44
50725.79600250206	50218.875106592	44
50728.654014390064	50365.165666869856	44
50715.90646001721	50299.59120782404	44
50746.345648038536	50262.16252281686	44
50718.23718305362	49736.53911737578	44
49918.21303893117	50411.164801066145	44
49295.442954394515	49994.8784763769	44
50766.07627741553	50167.82666211766	44
50283.08564716173	49391.44339988176	44
49596.80348053779	49752.2810614491	44
49861.02715077106	50594.23963554475	44
49818.34158289978	49389.57913105407	44
50705.65980725559	49863.17209243645	44
50629.22636231602	49585.39704957879	44
49908.084304895805	50702.725275199875	44
49561.302861351476	49951.486955592765	44
50756.57596190946	49768.822077522316	44
50491.35747121506	50436.98052937459	44
50770.889653310536	50121.42066884194	44
49539.30872629624	50185.54661834513	44
49638.06029891346	50308.76099691898	44
50083.025175391864	50605.08542759549	44
50714.972592025406	49622.984744387824	44
49484.30844136346	49777.9367033675	44
50759.55614098819	50310.82852683395	44
50266.461423109446	50418.31371281225	44
49444.09618894524	49801.16366803073	44
49822.01566011478	49478.535279608026	44
49832.16471260856	49340.59135150613	44
50398.89749447716	49445.36286102516	44
49319.409277345876	50125.40715405447	44
50122.386429730395	49349.30017600766	44
49244.95441388486	49984.735117533295	44
49765.83325604266	50320.25368207234	44
50512.91958898327	49497.81616714147	44
49808.25334651897	50601.39318507668	44
50209.190685672605	49392.92051495878	44
50654.39958871965	50403.18134278861	44
50726.43892784261	49673.196388047596	44
50694.272561390375	50438.87382154322	44
49852.99200379825	49517.11210753363	44
50394.686279355046	50312.11665972201	44
50422.545215063765	50657.355369994744	44
50285.93408921138	50649.73623160763	44
49273.76124959984	50109.41490367138	44
50740.06247309296	50002.52264868287	44
50789.355395175604	50244.590636889945	44
50248.321960495734	50680.17843412036	44
49964.032415748974	50723.320746768055	44
49938.283135031386	50508.43921978333	44
50368.368637958076	49486.98839410863	44
50274.43625725645	50718.22222901322	44
50011.03556539818	49542.97532797881	44
49596.62248060833	49564.17989614664	44
49619.953643170804	49704.802769288515	44
49583.049717071146	49678.68771978536	44
50525.378331380096	50507.318690002285	44
50039.57600601775	49457.28962658438	44
50812.109943946154	50306.22597225818	44
50602.72313587043	49437.387577025554	44
50089.934657727594	49454.15108304836	44
49666.85176141173	49720.92960320988	44
50069.43973359522	49348.016596463356	44
50761.67443927361	49643.39859439133	44
49773.38692531418	50458.41829913922	44
50037.69320068304	49405.26040805934	44
50230.01984452926	49352.01627659203	44
50584.129132198505	49394.618412744385	44
50633.97863201702	49518.72766709884	44
49434.03112195486	49925.55487967654	44
49413.045145912845	50144.88351804147	44
49965.99335070594	49517.621188928075	44
50522.30524946176	50558.84542517572	44
50309.97340609749	49349.29406038616	44
49720.56600695103	49385.65344275566	44
49775.33604675868	50504.48161044617	44
50563.5956204341	50412.69927101201	44
49676.827808377224	49371.63553239726	44
50798.55517762266	49739.22203457538	44
50857.015730403735	50333.68333033107	44
50173.42145933844	49342.053196794455	44
50574.14451044707	50460.78020463694	44
50320.57229465469	50716.90515324499	44
49972.81772837761	50773.64043188313	44
49872.241314443	50639.037070824554	44
49590.22449677162	50288.70036603715	44
50671.836740137485	49493.89226508201	44
