# Supplementary material for: Abundant Topological Outliers in Social Media Data and Their Effect on Spatial Analysis
Source: PLoS One. 2016 Sep 9;11(9):e0162360. doi: 10.1371/journal.pone.0162360 (PMC5017681; doi:10.1371/journal.pone.0162360)
Supplement: S6 Dataset — See the respective attached file. (ZIP) [file pone.0162360.s006.zip › S6_overlap_swl/clust_46_55.csv]

50000.0	50000.0	0
50001.1199382742	50005.597232803535	0
50010.474073703306	50004.538835650805	0
49992.59330351276	50005.30010366702	0
49998.97978393994	50002.81568248988	0
49995.94433854478	50000.283501054924	0
49992.110046690934	49994.960676135706	0
50001.69172750674	49994.57444040063	0
50004.089583240035	50002.88217446919	0
49995.22015105517	50008.609882115925	0
50002.55073404207	49993.56360799795	0
49986.072168127575	49997.04184594443	0
50003.188169777386	50009.9058963167	0
50012.27525783438	49992.819765352564	0
50012.262513774476	49989.354148040744	0
49998.02118867848	50008.80627001903	0
49993.557594313854	50006.23561640466	0
49997.38944128892	50001.35532493175	0
49993.74842547102	50014.75506549149	0
49998.23968503435	50005.27065217079	0
50003.22125142318	50000.026961999516	0
50002.66845612155	50016.014489106456	0
49996.2912684585	50003.40999236742	0
49993.86713806728	50000.48736039716	0
50002.18471612465	50002.01162544507	0
49992.171524388265	50006.56961401369	0
50009.77186363497	49998.33913800016	0
49990.12856972812	50008.3087286591	0
49992.75834275438	49999.61132553548	0
50000.612712480484	49996.66863853376	0
49996.93869881451	50007.42426954709	0
49990.9573124268	49998.74455680348	0
49995.12813021465	50012.34964490406	0
49987.132816399535	50000.77841298042	0
49995.04622939411	50001.254507425205	0
49996.3518189633	49998.69148218202	0
49994.72286757851	50006.43666481398	0
50004.991603808936	50007.81247139701	0
49998.28891676479	49997.763041664824	0
50002.11006087792	50008.18226655358	0
49997.144179930016	49989.940910198144	0
49990.216027359624	50003.557911732714	0
50004.8382996796	49999.67581012021	0
50009.729321556355	49988.228197133496	0
50000.199954210955	50007.84356371471	0
49984.868450241316	50001.72764928467	0
50005.25378396498	49991.44544110929	0
50012.19437814406	50000.390381149926	0
49988.04893344996	49995.904611826896	0
50000.97171294396	50001.87618615546	0
50003.16859701153	50001.34186794273	0
49996.8205400242	50002.39747857786	0
50016.35653848915	49987.25542234889	0
50006.096174901984	50010.23095889712	0
49993.33550236973	49997.9139297533	0
50011.19002934476	50002.36431250059	0
49998.45984931102	50006.65695684455	0
50019.87468519033	49983.95720550682	0
50006.448840401084	49997.32346873195	0
50003.483634122094	50006.1099987375	0
50000.35234659256	50010.71421082459	0
50020.92058148781	49993.51767071989	0
50008.47578298118	49985.24545972329	0
50012.97116378821	49991.6961769247	0
49993.74796506671	49992.427417029416	0
49991.82516773376	49992.694590956104	0
50010.8124938929	49998.028114249224	0
49987.955751149355	49997.770027754355	0
49991.724628069634	50000.06228921305	0
49995.80643166333	50013.468969971	0
49993.380375235734	50016.55980591119	0
49991.201634813246	50005.408821551166	0
50004.525946402624	49989.78947725459	0
50007.720378466904	50000.492135651875	0
49992.7685793167	50011.0280228053	0
49987.159758849266	49996.84261681274	0
50014.02574978567	49996.18798372425	0
49984.32643570934	50004.57184983245	0
50019.639648138225	49988.9067237791	0
49989.4997473447	50007.36039035869	0
50013.91997383251	50009.37214947754	0
50004.58622819102	49995.15801530333	0
50005.85271576996	49989.50522008991	0
50015.47921159886	50003.75857515637	0
49996.39937650525	49993.39036016212	0
50001.0647897504	50004.010292953724	0
49986.027487069885	50006.27634010284	0
49987.260876982415	49991.042278530156	0
49999.78395213294	50006.223143715055	0
50005.5951472911	50002.242531785334	0
49994.95863623795	49990.98932230843	0
49995.970214808425	50011.21575680999	0
49998.74724789229	50000.301414385256	0
49995.76262299148	50005.347803119126	0
49985.78393825049	50003.32292956534	0
50007.42877995727	50004.03245223129	0
49992.96622310832	50014.11763760789	0
49994.55499953395	50010.948281901576	0
49983.915535437955	49992.4110437863	0
50008.8660950074	49978.749708719544	0
50013.7990956949	50003.00902758653	0
50008.5066603574	49980.605440097264	0
49999.61536353447	50001.38011543159	0
49999.92720012225	49999.00146537139	0
49984.44548889699	49998.69683486348	0
50002.482884739184	50003.040579738794	0
50016.024045681486	49994.94398923562	0
50003.36648616504	50004.322037109174	0
49988.738161772046	50017.689027507506	0
50003.539439997585	50008.933367662175	0
49994.49256234436	50019.33132076997	0
50005.85319903553	50016.693436037065	0
50002.48134869301	50006.34512799061	0
49993.523880528526	49996.86229670025	0
49988.034997579	50012.957727244124	0
50020.71389257763	49981.778924319464	0
49995.38804044498	49997.158702901135	0
50013.95022191785	49997.89115681875	0
49984.13772326518	49991.42872524563	0
50003.58552550782	50019.3121430576	0
49989.91037830248	49997.47012205967	0
50012.09890688885	50009.91283746573	0
49998.36748406831	49993.20199538089	0
49989.127843465685	49996.61911019781	0
49982.65034680979	49999.834836403585	0
49996.56500742211	49994.747294359564	0
49985.379552577164	50000.53127187064	0
50017.09675845898	49993.71089669888	0
50021.41356700267	50010.70370059395	0
49982.40342955259	49994.328994020594	0
50016.4869019828	49980.40359262994	0
50023.71775476843	50012.20330780786	0
50005.64968115003	49995.160253301765	0
49973.871359122015	49999.93485576274	0
49991.04769969644	50018.64712142673	0
49999.68945811258	49989.69377801033	0
50024.16967004485	49998.373773470084	0
50002.22080701014	49996.583511445446	0
49981.3376436746	49994.9974062802	0
49984.137410919924	50006.137292454296	0
49996.130313645284	50019.87582555533	0
49984.51107861298	49990.24442534623	0
50006.568329781825	49987.41605597233	0
50001.265128160514	50015.41691763768	0
49994.71701353506	50015.249262662495	0
49984.049094679925	50002.930402503676	0
50007.33751108774	49981.8758819164	0
49990.53033617756	50001.14600459991	0
50016.78128835845	49973.40706114249	0
49993.95433979805	49991.08775145235	0
50020.50775026029	49998.11343636441	0
50000.36685129092	49992.305125517465	0
50025.412902998294	49985.28219532157	0
50011.811277040055	50005.8423952594	0
50005.650122642444	50018.556061829826	0
50000.10513937223	50004.37368352619	0
49997.312147224504	49999.09697793524	0
50007.98935284791	49996.53957427053	0
50002.08677570072	50010.85949233453	0
49986.699023909634	49994.97925279905	0
49985.61698965447	49991.72042149556	0
49982.103822344194	50003.015963724676	0
50017.46227211739	50006.10305446117	0
49995.381477958945	50002.40666228191	0
50011.97582092875	49999.282779231835	0
50008.063404920314	50009.83952207464	0
50013.46450656	49984.93900585626	0
49991.29771770397	50013.528169385616	0
49990.72512365944	50014.788818904555	0
49988.34248722313	50003.84700004693	0
49978.86050890926	50004.459502539525	0
49992.91864707092	50012.72445101887	0
50001.84787568867	49990.60674350676	0
50004.63839490317	50017.67334490595	0
49985.1248169725	50007.29216522827	0
49993.17341765991	49987.23628058628	0
49993.857411968136	50017.57636704799	0
50019.0152945883	49986.98070871417	0
49998.41475540304	49991.03758824367	0
49972.09249794468	50008.2640976498	0
49993.10918587191	50001.86801828644	0
49993.00955253663	50003.3707764521	0
49984.194173076576	50018.57796040268	0
49988.37111772968	49985.660734294215	0
50001.68402032854	50019.222658424515	0
50001.185520989595	50017.05278349851	0
49989.66815837991	49993.68744920904	0
50004.177711652395	49985.70662376911	0
50018.82869206279	49999.52190675685	0
49985.443533641	49996.21552947299	0
50016.38826833475	50012.74464866587	0
50017.914900136435	49980.502944041815	0
50014.39181755627	50017.85709331672	0
50018.95202462218	49985.56744633257	0
49997.36448100937	50005.91903864351	0
50018.96796534248	50005.16627708392	0
50011.90539425546	49988.111134330444	0
49996.546614288876	49996.795399916264	0
49963.08142993959	50006.26759739082	0
50008.2356600962	50002.43606836597	0
49998.63921899667	49988.79814231758	0
50005.75242938296	50004.17089970687	0
49998.376769049384	50010.6689754653	0
50008.42442695799	49998.31820524386	0
50004.508050526805	49983.47349690265	0
49987.17050041002	49988.9025554235	0
50009.18109265108	49992.22014886556	0
50004.879056196725	49986.61034885251	0
50014.915422483675	49977.07720187199	0
49990.130907603474	50004.80258105486	0
49984.6703277626	49988.74133172314	0
50007.52672577151	50012.93686597503	0
50003.49650970437	50012.38108186982	0
49989.06725250327	50015.3378129636	0
50024.98456411381	50006.06013812308	0
49991.80368593366	49990.462414806636	0
50000.77352016364	49989.79042744623	0
49988.90719015552	50002.71719901248	0
49984.039032220186	49996.676878046324	0
50012.847622088455	49998.36249454505	0
50006.350126348494	49990.98155319997	0
49991.05034624591	50004.198767952716	0
50011.88431427771	50008.83624177822	0
49985.19374747098	50005.49928007464	0
49984.81310954273	50026.06287728749	0
50006.21977860447	50012.16129787784	0
49986.47489642977	49999.4317940804	0
49980.36605421916	50000.95789397295	0
49994.234345594574	49999.2532348494	0
49987.04825099607	50001.832824486286	0
49991.43071227722	49984.226381594905	0
50000.695373251256	50020.70674782014	0
49977.13180553174	50003.37505285267	0
49988.62903234035	50005.177123215675	0
49979.89567759436	50002.4937618266	0
50008.01262186424	49983.679359629714	0
50030.579860834	49998.08369322793	0
50003.089884360816	49981.16884909539	0
50024.37014218025	49982.08487044395	0
49983.90656666351	50026.928564756556	0
49964.314383131496	50014.1377602163	0
49993.20228802501	50009.89883245395	0
49988.35846928065	49994.74515624361	0
49974.56068759045	50004.79214296714	0
50014.41609705478	49979.75520468273	0
49991.174539429005	50006.969037631694	0
49989.155636819094	50000.54506709529	0
49982.544533415894	50024.606837722065	0
49994.92587873124	49988.20647099332	0
49991.308890379405	50009.11640038469	0
50011.281064215545	49984.921503686244	0
49989.75789397745	49987.457219427255	0
50008.221414162435	50012.20209665073	0
50013.621088465676	49978.83287026756	0
49985.19186980337	49992.980264506536	0
49992.32125134785	49989.032611767434	0
50014.674771463535	49999.908761826504	0
49997.68841019571	49983.69681048847	0
50015.382964093515	49974.88611401902	0
49974.646961190396	49999.20360856275	0
49993.622733056916	50004.394124466075	0
49996.18215660206	49990.57420118714	0
49990.531939051354	50002.542578106964	0
49995.628193938675	49992.49588250879	0
50021.47129342551	49969.80051040332	0
49963.43332412238	50009.15111641512	0
50005.631109868045	49981.978888305464	0
50016.42316313038	50001.98515059546	0
49980.96052567742	50020.686115295306	0
50014.72496783221	49986.0471516237	0
49983.5417594323	49995.75678905932	0
49993.07010199822	50029.18300593349	0
49997.88200827209	49991.896996510884	0
49982.946899317554	50009.619161594186	0
50002.15424062545	50000.4773237086	0
49991.00394052615	49996.04070296146	0
50031.56106314288	50012.96897761344	0
50026.88381878394	49996.47826587183	0
49984.03994023804	49986.15198562376	0
49987.28963664043	50020.60062188324	0
50013.90791418998	50004.26976645357	0
49983.08076631143	49991.201045514004	0
50022.11073926888	49967.124204367305	0
50010.73215520759	49996.40090077004	0
49996.054670956706	50006.56227185395	0
49995.70387124523	49986.98770630229	0
50007.941107878476	50018.039088252415	0
50002.0192275201	49982.59943772668	0
49992.05158923507	50010.26029829259	0
50027.93304776287	50005.78420573993	0
49982.89182072447	49989.6455582383	0
49998.64668225386	50018.43203433023	0
50013.62737578455	49989.94661316443	0
49993.08509566163	49988.31637596258	0
49989.81805414489	49991.931824775784	0
49997.76086401288	49987.90124568716	0
49988.69996163046	50009.713207319626	0
49985.80025773397	50018.196075051266	0
49984.54357744596	49987.1594216123	0
50006.59958761954	49972.297102456854	0
49984.82793631655	50022.262719026876	0
50009.686765035396	50012.49651623412	0
50005.67540109913	49998.77026419197	0
49998.76553220897	50009.60097154551	0
49991.720902063105	50001.874151299206	0
49995.344981691764	50003.769781086085	0
50000.779533303816	50006.55995037668	0
50003.69493811055	49982.743629087825	0
50002.270752389726	49997.78815897597	0
50027.570700147895	49993.28160735885	0
49976.52404899746	49992.70823713537	0
49998.92765844171	49982.472509075604	0
49994.93953583841	49994.87526102259	0
50009.450371016355	49984.56460257237	0
49988.154083484755	49999.52040214659	0
49999.394387052766	50014.98009375397	0
49978.547517703526	50000.09883902086	0
49977.2653315401	50000.844206454574	0
49998.90667228046	50008.20905964552	0
49991.6637407009	49985.60237193076	0
49996.812852085255	49991.85268425626	0
50010.361860965386	50000.785222744336	0
50015.982394048064	50025.712936463955	0
49980.52196003663	49992.07084033371	0
50031.62064003572	50018.88854821377	0
50008.9961750777	49996.41672377975	0
49987.61931332246	50006.2850009189	0
49976.108964526924	49990.178279804175	0
50023.926871643285	49997.28176746767	0
50019.938527361184	49994.309713364564	0
50000.35731265099	50002.84047830652	0
49993.60333916049	50007.42141270693	0
50023.25337906322	49995.00581889214	0
50002.075911878404	50005.261111667336	0
49991.96428640682	50014.48773082656	0
49985.479854508725	50004.39257273865	0
49980.523275281885	50010.645308643936	0
50001.43088150619	49983.63567861773	0
50010.12290986445	50002.12243553688	0
49967.36856159413	50003.35500522987	0
50002.53163693798	49987.2817417695	0
49958.51475070698	50007.728524315105	0
50011.38108761024	50001.03297300693	0
49981.69861163078	49992.37124347021	0
49989.76191395739	49999.01550114256	0
50010.464523219016	49992.24245972176	0
50026.519101309525	50000.02798517489	0
50012.28382736543	49984.83474359573	0
49989.42265260656	49983.96844532203	0
49984.23840069896	49997.66761618687	0
49985.550927108794	49986.82666453693	0
50021.497478391924	49994.63200883348	0
50019.51522702777	50003.991941070715	0
49997.68469127628	49986.69892490847	0
50017.52555436652	50007.437281765255	0
49996.923835170724	50009.65263753655	0
49980.798506964515	49985.652067432005	0
50017.90091994998	49982.2521155558	0
49990.37161102477	50017.07697390062	0
49988.90511406528	49992.75445658593	0
50017.32112340442	49965.353068070195	0
49991.01257760791	50023.468584741226	0
50025.8875906799	49994.35984820899	0
49986.1918187451	50023.68497230164	0
50013.15743500942	49983.78458207533	0
49992.8456436454	49993.0203413024	0
49979.75815741602	50012.571960582	0
50009.70308924862	49979.83589096704	0
49985.30046070793	50021.08763342582	0
49978.359205601315	50034.878715319064	0
49990.92884580327	50011.163169812375	0
50007.772940196795	50007.064996400484	0
49985.22103137368	50016.08668389368	0
50009.59707490614	49993.95697076497	0
50017.70003800679	50001.97785272779	0
49983.797748258876	50023.64017913821	0
49990.26735697697	50010.258346329596	0
49987.64568629228	49992.33821425586	0
49988.52793226814	49987.91776019862	0
49991.20423086804	50029.989168432476	0
50026.25973034724	50010.5650833099	0
49982.16330270223	49998.10186605435	0
50007.13541309917	50007.95622569247	0
49983.95748989525	50010.98829389653	0
49962.45221143677	50007.2760570099	0
50012.1000044754	49996.95407723872	0
50021.052185858316	49972.64330460891	0
49984.3085518675	50009.58683887556	0
49993.510659247964	49989.892241724825	0
50011.752156646566	50004.78944145074	0
49983.52563494623	50001.75016082405	0
49978.460538100626	49997.75242771528	0
50014.52143088854	49988.22950508876	0
50018.24137458081	49990.739344225905	0
49972.37989154419	50007.14160963748	0
50006.63472878829	49999.431527854525	0
50016.01207628755	50007.56525634756	0
49992.159033924385	49975.903792794095	0
50016.99256930141	49996.1277298885	0
50004.48312201096	50016.53523623439	0
50003.73362658861	50014.7511990841	0
49974.63211839188	49979.516263068035	0
50001.48585664339	49987.945459319424	0
50021.840174437224	49996.55115787979	0
49994.03666699587	50020.72279787452	0
50020.94362840362	50003.47457288229	0
49998.62700416022	50014.24645452575	0
49995.17512210399	50016.79463493951	0
50005.23037043188	50011.73729598273	0
49971.37117085837	49989.47221639413	0
49981.521518297865	49999.23994426472	0
49965.42437354049	50013.05953711824	0
50008.834474853866	50007.65616359565	0
50000.22266364497	49982.341419794524	0
50021.85104569774	50002.35034673412	0
49981.560701735485	49996.23068757506	0
50012.74701363594	49985.80192002436	0
49971.80503375848	49991.85551823733	0
50011.263172707324	50007.67989684717	0
49997.842192490825	49995.525909340686	0
49994.00690011958	50013.24210864979	0
49986.9534427898	50008.40761073288	0
49983.36103802528	50033.88309737791	0
50021.35608252024	49989.69815647043	0
49988.97845850354	49998.21097134659	0
49994.642367226574	49977.56378857998	0
50003.55488727248	50010.91109031009	0
49974.81667358894	50002.99823491594	0
50012.0645759029	50012.10464978939	0
49987.68602979314	50010.93503302086	0
50007.17280957686	49992.3085541642	0
49981.705499678246	50015.11060490018	0
49996.69556881796	50014.109138468055	0
49998.64670998637	49980.67626758387	0
50019.10045114579	49976.023584512244	0
50017.45835616199	49985.36377514416	0
49970.33294685764	50009.780079539814	0
49982.3735722141	50017.46739492288	0
50006.68958436496	49994.526210000105	0
50018.734070250706	49989.80705437178	0
50002.46857216815	49986.06925098604	0
50022.675958277854	49992.05708802764	0
50022.926585169895	50001.64972110677	0
49983.52862677752	50014.963717433006	0
49998.90581301964	49994.84596139951	0
50005.79092528655	50014.775009063815	0
50000.22661360575	49988.81757789523	0
49980.74425647727	49996.82260257941	0
49971.55135378028	49993.170189732235	0
49964.134354578964	50010.02551413979	0
50012.74411197212	50007.99878332312	0
49990.74377587022	49973.90298912179	0
49985.28964060534	50013.18698399553	0
50002.94614847365	50024.81554806511	0
50018.25121765347	50010.052068038465	0
49989.67279102292	50031.185116729364	0
50024.78778113604	50000.02968615381	0
49957.10144021539	50006.30757505217	0
50004.91798427541	50013.10522473025	0
49997.73721727142	50000.206776466686	0
49987.073785197594	49981.08982656079	0
49968.0433233723	50010.0828608519	0
50012.324460548836	49995.737823114214	0
49973.49292689296	50018.279391364136	0
49987.24555378543	50029.79294837929	0
49998.130607358624	49976.53703077404	0
50007.75675174732	49991.20943177642	0
49995.458395374444	49999.14344184725	0
50010.742096311136	49993.331644497855	0
49985.84573346792	49985.809309381766	0
50000.266877230206	50025.833258622944	0
50015.02347028834	50012.069686554314	0
49999.98576549963	50017.1888278349	0
49994.20623659825	50009.09252126425	0
50002.60633630994	50028.573161161155	0
49983.685760399516	49994.434229655286	0
49997.98413692526	49973.09937067709	0
50010.56374303187	50009.418935307316	0
50010.08479905599	50015.411645682536	0
49981.765431604974	50026.49109198164	0
50008.58410835759	49981.64823307443	0
49984.49931009959	50029.64027167754	0
50007.61917516849	50005.81807298415	0
49954.76580966707	50007.702943843884	0
49998.27241309566	49978.57915551045	0
50022.54566981191	49987.258173264716	0
50005.091519311456	50006.0974021464	0
50033.204334621514	50008.87278491397	0
49975.961106071736	50033.7681879828	0
50008.89909742184	50018.638205887495	0
50013.46930471949	49988.41976209015	0
50015.209385585105	50013.91423486294	0
50022.0337844933	49980.9584175392	0
49989.67638337026	50018.303126039296	0
50025.83946226305	49991.62136154643	0
50020.63370337653	50014.81552965945	0
50007.67840103903	49995.493720252845	0
49968.685987238656	50012.365807529546	0
50010.842442392815	49988.60160661161	0
49997.47090266504	49980.29339993033	0
49852.06340849749	50070.88499283555	45
49816.68908510523	50035.38754842157	45
49841.81755910833	49987.78183386981	45
49833.72782945986	49938.69069082931	45
49788.60485131291	49993.138836856924	45
49882.46095534541	49932.30683644201	45
49921.08391331368	49965.018605052675	45
49814.474602777875	50102.50813218277	45
49901.61225899635	50012.30650953175	45
49744.198251104266	49977.71077378856	45
49921.83310078291	50054.42185811666	45
49862.0897586294	49887.66948092873	45
49974.348722671675	50059.34025938307	45
49776.77431713171	50063.005389938335	45
49973.68066656653	49957.4166796088	45
49732.423591249615	50032.42534176499	45
50022.261695177534	49969.2613713635	45
49760.8741036012	50109.37230489809	45
50020.8205848328	50085.176710384316	45
49699.570144460115	49994.96152367304	45
49993.86269528428	50009.85839890019	45
49715.84075868154	50132.470810390194	45
49774.51238697948	50160.233006964634	45
49917.33642981947	49899.31536959134	45
49937.07652834843	49853.57506557348	45
50067.85184451617	49979.956778716536	45
49689.89234439911	50061.68950476879	45
49965.032570980075	50109.43495716862	45
49650.57361812098	49988.20105183671	45
50082.036644202715	49930.903196510284	45
49958.48112785525	49805.98949349775	45
49778.0904702864	49944.328626650946	45
50074.850833423654	49880.50247061022	45
50130.3015184963	49922.9291783407	45
50116.618663728135	49993.22828205832	45
50066.28768731172	50095.35206991463	45
50182.045909229724	49934.37670749882	45
49911.47539740228	50110.61910459919	45
50047.814784694034	49839.23302501148	45
49846.240975206805	50138.364287564626	45
50091.14771582506	50036.224788546526	45
49984.23035253856	49847.8079095718	45
50229.12849693629	49920.952562069695	45
49971.53656442196	49910.70712609344	45
50165.7304880372	49985.01669923202	45
50140.59182503196	50040.557840611444	45
49823.98702418443	49851.52660897786	45
50089.9553988829	50137.16083758206	45
50091.587728114886	49823.664903979305	45
50040.563551717125	50017.12473474725	45
49870.803685703	49832.95859014065	45
49653.487883443595	50100.71481693748	45
49672.59999070622	50151.78718479638	45
49951.62446013207	49758.089632908115	45
49826.92161584943	49801.80542145944	45
49745.74681432237	50204.25022063438	45
49980.98577825294	50157.19433025153	45
50262.073519248865	49877.41651984619	45
49887.51958374844	50162.01048583208	45
50084.10197080493	50190.806276859716	45
49786.09232300458	49780.52290998671	45
49770.5938954096	50244.57531686772	45
49917.99228253063	50207.75727138318	45
49903.45796061092	49793.385654829646	45
49808.21941389105	50280.81346738389	45
49803.46015812694	49898.98272967892	45
49648.6931452869	50034.56960440593	45
49946.491142315885	50251.22362431534	45
50067.218211585445	49777.79381504445	45
49966.62569838276	49710.5021469606	45
50014.69941595593	49774.04127726866	45
50042.375176486676	49734.24020301451	45
49736.83825149198	49779.11528220948	45
49983.743938579646	49663.96998722987	45
49996.72478305294	50204.460700149604	45
49858.33283890975	49761.54671797125	45
49831.98217432556	50322.15570114795	45
50214.43995177412	49870.21518970891	45
50030.214092982555	50132.97781376088	45
50294.62516265514	49838.596322012876	45
49838.17693415043	50185.57768340925	45
50248.606075412776	49832.707194682465	45
50132.4462983279	49796.16029282842	45
50059.30365574726	49687.5674614826	45
49878.07491542015	50324.15006858374	45
49885.08328970943	50374.1453076768	45
50243.09833103142	49969.88031589841	45
50134.02763130953	49747.73921171819	45
49846.83442812101	49714.227367543856	45
49795.07945933452	50203.61199121593	45
49936.672166505676	50360.759648093815	45
49856.308741429384	50274.99264734622	45
49702.07000257251	50189.75787260252	45
49615.84520461458	49946.3623898099	45
49758.067802952195	50300.44199988773	45
50023.74659933901	49631.25719873813	45
50099.53573673904	49663.21770483039	45
50163.02196699515	50084.36193101951	45
50342.17898661177	49847.56982135768	45
49699.82147467737	49738.51891347035	45
50090.53977174372	49721.396408754845	45
50278.22551197526	49927.19980822669	45
49656.1679483621	49709.335766001706	45
50162.020970652244	49883.25114110882	45
49603.50950476932	49714.20448085638	45
49969.834311531835	50393.9417327387	45
49778.411678076955	49825.94216810526	45
49628.06449400185	50178.92044209985	45
50310.66078267902	49886.641072864106	45
50198.96231169778	50054.723155743195	45
50092.30584962948	49614.29276102034	45
50390.49644105047	49838.258311109246	45
49917.53248822146	49686.21121424964	45
49897.03222588508	49728.21768114678	45
50117.60638829933	50230.01238122916	45
49852.47449392778	50414.14120490839	45
49777.1328694299	50348.57130229953	45
50248.54122474481	50042.415643007276	45
49955.735094540745	50315.388000016406	45
49553.79563034165	49716.920398844035	45
49974.21343584786	49614.03636709255	45
50066.07119040537	49567.39528683895	45
49630.18376896734	49751.880944485136	45
50089.202785305264	50276.333756382184	45
49665.72443027982	49789.476564845056	45
50089.10461415386	50323.88428793232	45
50143.173078923115	50316.75653001037	45
50012.34132191102	49565.21820419461	45
50444.47770663891	49828.581790358454	45
50152.06077540755	49656.268747152055	45
49737.56638597369	49703.065458449855	45
49579.41725245967	49760.468369427595	45
49833.38516968158	50456.70708645093	45
50142.13543843928	50128.69504077459	45
49959.975619375706	49552.284700119075	45
50154.96564885187	50362.20298490343	45
49583.0097750235	49905.28163631392	45
50132.810787550196	50180.29990170659	45
50241.92905135083	49785.98335027033	45
49750.90990868062	50392.29351315285	45
50493.50744391665	49844.59664875031	45
49745.94869207159	49902.75340081816	45
49784.74416569872	50481.84290561192	45
49736.59281824537	50481.46189314255	45
49997.66142389633	50349.64769833366	45
49695.54871098836	50504.957971149015	45
50186.73180221278	50141.46921104765	45
49904.93040543944	50420.63770155263	45
49719.475052598325	50242.145602768964	45
49704.921807466024	49872.66273500279	45
49631.33884603539	49822.94388490669	45
50459.85572258974	49876.60754881204	45
50172.00939303053	49610.57538820308	45
50022.49759163905	49916.96544307342	45
49561.12609372984	49670.89610824667	45
49934.69623519159	49642.99485881383	45
49577.77859719644	50187.22420327321	45
49923.49165488452	49511.54287397349	45
50404.60626387895	49886.99563940872	45
49575.570473391854	49809.45953449726	45
49823.596878076154	50369.85533158249	45
49533.06811843829	49766.39937468034	45
50216.80743234176	49623.236782966	45
50372.478703424174	49790.962958379685	45
50233.01092573714	50092.18557974593	45
49654.50277134305	50539.279539241754	45
49791.07819305947	49711.92949011938	45
49861.08985035236	50225.515707757346	45
49710.90121650403	50291.34482265273	45
49698.25149119761	50555.58050962469	45
49761.36448380965	50438.5251024303	45
49874.95626652479	50487.773460547476	45
49918.383379025145	50513.52175702879	45
49539.0185244855	49927.9081194195	45
50233.54419036875	49740.717684924166	45
49612.402992014104	49661.445806972435	45
49858.20832626175	50532.20940808007	45
49994.24130723025	50288.212647453925	45
49746.92082676772	50548.65110893148	45
50029.00586066975	50386.47745244627	45
50356.297080057964	49903.123662186845	45
49805.37723941851	50538.65965746491	45
49591.45772947869	50236.221981692266	45
49700.48686682696	49921.61648535441	45
50498.89623261668	49793.828683156826	45
49755.26832857864	49652.28700756189	45
49625.881946872956	50272.31005243525	45
50289.00876860939	49990.14423484975	45
50042.602720466464	50223.55123285245	45
50106.93168267599	50368.96005007218	45
49868.5621628484	50579.24410987199	45
49958.29397465812	50487.823663600626	45
49787.69333317793	49613.63537946067	45
50328.414390840844	49948.40829822084	45
49596.29244187964	49611.77636325699	45
49546.80318574319	49873.90790048432	45
50551.60807917416	49808.57579185456	45
50203.751812307666	49567.34228775104	45
49702.74321036463	50405.90333754566	45
50236.85774524903	50139.99164736836	45
49539.9546965393	50219.35358163713	45
50159.75215377396	49705.62087424033	45
49602.29693508899	50083.95955402951	45
49699.90723013588	50343.84968640433	45
49525.36214141493	49632.76639927727	45
49557.28414442925	50271.580663534674	45
50537.3277759149	49858.74480352711	45
50111.97922127206	50082.93500233252	45
49549.991169635854	49980.346779694606	45
50007.88753664057	50477.232011503744	45
50161.14251098271	50271.87459030554	45
49870.884204355745	49516.99609408572	45
49884.68917277279	49638.405670868706	45
49902.47410632755	50281.6004279936	45
49858.90551304392	49590.47214075694	45
49513.22114095454	49684.82007596708	45
49512.364675454584	50299.42474819592	45
49708.500673152914	49633.159440250514	45
50001.845574352905	50427.00279724852	45
49518.28651318947	50177.53413875603	45
49463.13925725739	49685.01929478803	45
49833.15614980834	49634.54728520638	45
50196.010116414414	49774.121646486725	45
50393.320539883134	49747.22866745327	45
49577.29862112501	50023.65811744519	45
50325.56948865022	50022.05285239212	45
50188.69339871637	49828.92732534131	45
49555.076620810265	50144.60014659311	45
50542.57540996637	49910.96935642094	45
50325.56615223213	49794.20973431032	45
49518.53180601812	50019.27063787139	45
50208.558581545294	50354.454176788975	45
49666.31898287305	50437.29937803393	45
50047.42010817959	50512.62213125663	45
50040.2832554877	50278.61609552026	45
49504.05836852013	50124.932362477426	45
49435.49660636665	49728.329451018115	45
49471.55225478851	50021.34706142171	45
49468.759959888965	50329.55842605272	45
50606.210304557564	49808.85967302214	45
49454.6594803637	50381.72529961258	45
49736.80465401845	49595.471225668785	45
50254.1023304089	50188.35328844556	45
49487.333423259784	49939.0746531946	45
50234.20853972086	49523.53710110142	45
50415.01993061115	49936.755306013234	45
50583.06453984905	49879.599949541785	45
49952.558613341775	50438.93475298471	45
49617.130299190256	49867.443711059605	45
50072.998268433796	50404.96549119497	45
50244.46071855386	50385.44350626067	45
50209.60341803396	50278.35015808241	45
50518.53027770764	49957.288088260124	45
49501.43398587316	50074.26685517349	45
49420.652743816725	50016.34452810479	45
49457.432249019075	50088.46593036786	45
50303.05168514412	50201.38514495484	45
50577.95268191723	49767.79166126551	45
49473.36980699272	49757.41570484632	45
49932.24361449903	50558.160425951224	45
49933.830104956985	50611.5433118059	45
49610.99590526605	50133.94381241349	45
50069.23961216671	49513.300363937364	45
49486.857103606635	49801.7137660504	45
49673.47068396716	50236.42072407737	45
50282.42541724648	49506.803831555866	45
49601.14485210652	49565.005044254176	45
49505.6450479131	50366.01100999622	45
49977.784770467086	50640.885900251895	45
50157.90228110603	49561.57460332005	45
50299.38073737766	50385.69102833173	45
50250.82179987384	50242.985812351886	45
50237.901763654954	49476.12640617438	45
50088.3170802244	49470.18877458386	45
50296.678764912744	50148.25753513757	45
49550.929759716986	50375.642580229556	45
50350.26447293807	50398.02527588906	45
50355.770817750345	50186.82123134552	45
50403.86392455992	50409.44343862709	45
49392.21898040998	50052.55534383713	45
49789.12413921065	50586.91866198359	45
50567.589283181274	49951.931200646824	45
49710.31236115955	49823.77561291187	45
49834.50953376296	50616.83780590133	45
49653.7043091709	50590.755839514226	45
50634.69696312905	49768.99767531378	45
49698.9076162793	50618.99067161363	45
50286.65394656012	50089.52948969738	45
50530.71323207543	49757.391562929166	45
49556.62789353921	49536.93760953131	45
50264.99035096802	49601.781806354054	45
50204.97767796002	50193.06949201501	45
49982.97516077099	50572.07866316074	45
50213.05348660013	50004.71403281487	45
50272.04847008616	50428.717279840785	45
50315.93337233582	50446.2151470054	45
49547.22239707511	50069.22965733995	45
49829.50659095274	49481.18460515226	45
49392.58562386916	49698.405409735766	45
50071.00318439953	50561.093669551985	45
50112.616681665495	50439.003262433565	45
50117.155560356594	50590.507033063135	45
49654.58241373535	49918.36192973689	45
49390.59285084427	49970.74010872503	45
49442.49081892916	49970.01791005345	45
50344.98920169058	50065.63311282454	45
50365.954303975166	50446.39676254192	45
49347.04239072752	50040.35321571552	45
50343.05800485017	50135.32555926393	45
49653.61422455674	50321.50690106329	45
49300.16395673396	50065.169027567106	45
50332.39344884313	49485.1712599829	45
49514.50538595811	49507.373204077434	45
49910.46228824417	49562.00811133322	45
50119.128822644176	49863.73714131516	45
50590.25781724792	49997.64150268525	45
50520.945803259994	50003.29110352185	45
49925.252246665535	50659.02044163346	45
49461.33584260671	50433.85498873281	45
50189.16185161212	49462.718524771175	45
50317.687133425745	49747.696079318914	45
49508.317073627	50253.39398796573	45
49946.67410254526	49465.74181259799	45
50121.786574436934	50487.79786852828	45
49632.50763359825	50635.01020974273	45
50160.69899514392	50425.745728334194	45
49649.330956895275	49541.24711352752	45
49492.135061661946	50479.309031331904	45
50308.12277366552	50337.022642086995	45
50079.15090223544	50618.52151988662	45
50053.92178097685	50666.33260975962	45
49853.59479034825	49437.64957429817	45
50449.857452135904	49775.689547645336	45
50046.77435114413	50343.67774897784	45
50621.35178763811	49852.875130978195	45
49580.503597912575	49490.06696342802	45
50558.69081925122	50038.13441005812	45
50222.57349575867	50442.537246412176	45
49639.1914237796	50484.403091895816	45
50233.6393110336	49673.062003094994	45
50385.308527534544	50114.40307882085	45
49706.1936483699	50672.64144477638	45
50110.40876554765	49540.918795773396	45
50128.04064755699	49497.25297576512	45
49594.4440813685	50312.812929353044	45
50383.75665921655	49478.80231080854	45
50686.88221043489	49777.2636994722	45
50167.796108035735	50606.19878295105	45
50730.62033779966	49749.40970212637	45
50196.24201835658	49416.60098357823	45
49890.39992763942	50701.46084022559	45
50406.387507552936	50482.85071014891	45
50453.920676375965	50420.45302141977	45
49370.118436879726	50098.30835801801	45
50532.112877045445	50081.3734098308	45
49527.97680559491	50438.34886648754	45
50481.017379147925	50463.05519818205	45
50347.426316054974	50308.83257981653	45
49659.155777492066	49646.54967640498	45
50104.662238438876	50661.036448138715	45
49431.42436258346	50476.633496309856	45
49472.486654511704	50197.37449973198	45
49690.52999454448	49569.47216478633	45
50300.417861177375	50492.89318505609	45
49667.30169636917	50705.84658732554	45
50018.89362358694	49516.83718685198	45
50482.15764622705	49920.454407183024	45
49324.0054787405	50116.84744802474	45
49452.17087010909	50518.82296417464	45
50632.04042489653	49898.80307079603	45
49898.94740261638	49467.55423368259	45
49659.62230495313	50387.70208823357	45
50396.9567425384	50291.2423084672	45
49968.804388344324	50687.508497971074	45
49400.60949215652	50376.66320005521	45
50204.68756699252	49367.78219965631	45
50479.472665975816	50093.49250383897	45
50464.02640668299	50142.861027000465	45
50767.36420658723	49716.49472038961	45
50513.084533621375	50423.78736627631	45
50677.22416834411	49925.726270596664	45
50424.41568880391	50172.687158346154	45
49465.69267798258	49892.15657809495	45
50311.84406873252	49443.11989731968	45
50373.5428599058	50029.069752810115	45
49521.9273924846	49832.77490168972	45
50035.17428902581	50593.245453995696	45
50678.1136731396	49977.86358019402	45
50412.53725686541	50363.29848389864	45
49834.42818322361	50671.73653694592	45
49345.07981839142	49949.71512079473	45
49429.62260225978	50128.19206538881	45
50751.303119126984	49665.816728730846	45
50788.63984353034	49764.754203212506	45
49348.19479915001	50371.93834000602	45
49324.61443927089	49991.54480400955	45
50356.22186225987	49714.870638191576	45
50036.42275618052	49468.41955087093	45
50467.49804682798	50206.682795590204	45
50262.69058058874	49428.90263796616	45
49648.55849200706	49595.29367144864	45
49281.86416240994	49965.6139823393	45
50441.59835923967	49975.477228917014	45
49846.81399922458	50720.50725269242	45
49607.44593248223	50585.87053771363	45
50369.08025707586	49431.17834230361	45
49324.64810340747	50421.61885755492	45
49417.25345779687	50324.59294185212	45
49880.48514009466	50642.90658534193	45
49349.16982590818	50158.44452284506	45
50184.59327405757	50476.68755864617	45
49801.49750412284	49430.28796521408	45
50202.68588793225	50520.42134993881	45
50373.12979482587	49966.16645570357	45
50618.879416167634	49953.91430187005	45
50527.98961954226	50133.80223776469	45
49598.408844176214	50520.18334158915	45
50363.7826373602	50504.317690568205	45
50413.537908430604	49515.08314402812	45
49558.448193427444	49585.549922900886	45
49874.16587495891	50765.519209272876	45
50813.017224589305	49698.63602387421	45
49425.85424848564	49656.01955646252	45
50731.821730932235	49922.21493087027	45
50155.75978299156	49374.65278073748	45
50352.061267801786	49528.31146061026	45
50255.11975074551	50483.54408860687	45
49410.72420810811	50421.7540793717	45
50183.34293364193	50653.66772625418	45
50300.12904633389	50541.87514891904	45
50374.61959984533	49569.787671266415	45
50305.45178314369	50595.34945700268	45
50173.86917024729	49510.92320638819	45
49258.58170350845	50010.190424833425	45
49583.99025231679	50659.72929196892	45
50854.545025877145	49719.90479139912	45
50275.02934162478	49715.54336825472	45
50484.87154366921	49740.68354027778	45
49602.24748485569	50379.252983421415	45
50221.92430742759	50627.753758159626	45
50641.4639521474	50013.14159200535	45
50236.27518333042	50580.92988508567	45
49341.83368291471	49696.743370437405	45
50580.569636795706	50132.46589884763	45
49719.51649009972	50716.688926973264	45
49398.89566090412	50276.16391462411	45
50493.17054296072	50378.4982154401	45
49215.40354750354	50036.76934035944	45
50478.8173982699	50037.97312258124	45
50138.80434711609	49450.75902489332	45
49437.554998398926	49611.43216672627	45
50482.74640469167	49693.39838965087	45
50672.54414884219	49859.26462311382	45
49354.62845528761	50302.90670229328	45
50023.193466485056	50710.908893645756	45
50262.32955376764	50342.30676815927	45
49446.74048837981	49562.401545105895	45
50314.452318738964	49598.68106707428	45
50449.60821282778	50331.18156280982	45
49431.109372988554	50221.573722807065	45
50383.682559609864	50244.90327770444	45
50621.84297828698	50101.43317696	45
50426.83527934537	50027.254841563736	45
49430.34765950311	49782.478457153906	45
50507.740583019106	50235.3285879428	45
50115.35229922933	49405.34911680987	45
50312.72443223149	50642.652223199686	45
50896.566596785044	49698.53389981382	45
50254.9958938459	49370.4576673213	45
50463.04851454863	49510.52481574192	45
50301.49645644214	50287.64925276665	45
50304.36091544781	49386.73567020178	45
50299.34007205187	49332.227083970734	45
49489.10030665478	49590.5239279241	45
49283.82011724091	50450.79527669081	45
50794.488712615384	49649.36707612695	45
49343.37069209047	50255.687947989325	45
49827.01334566315	50766.386950290784	45
49733.17910684088	49539.75875540507	45
50170.31562444334	49325.340918761445	45
50857.12523495739	49672.261915215946	45
50347.12857811018	50673.423486380925	45
50255.550446628295	50294.02036315442	45
49894.97427275606	50808.2928709698	45
50314.421932866855	49681.96550851616	45
49640.113002779726	49491.349578303576	45
50442.19080963647	49717.827412560735	45
49766.43866378223	50634.163492034626	45
49268.356130024404	50500.987705056665	45
49405.86931756535	50516.34461056514	45
49749.13037887534	49492.26668343208	45
50118.218524862576	49315.93891241946	45
50113.606794705396	50536.64755950286	45
49544.57301843305	50488.358866086695	45
49927.65282511071	50767.6175100517	45
50656.337268875235	49812.971370454114	45
49356.533578015835	50494.24868616802	45
50551.98395570224	50175.44433799061	45
50444.13309501936	50281.956896400676	45
50535.561516714726	50466.8884382689	45
