# Supplementary material for: Abundant Topological Outliers in Social Media Data and Their Effect on Spatial Analysis
Source: PLoS One. 2016 Sep 9;11(9):e0162360. doi: 10.1371/journal.pone.0162360 (PMC5017681; doi:10.1371/journal.pone.0162360)
Supplement: S6 Dataset — See the respective attached file. (ZIP) [file pone.0162360.s006.zip › S6_overlap_swl/clust_47_56.csv]

50000.0	50000.0	0
50001.1199382742	50005.597232803535	0
50010.474073703306	50004.538835650805	0
49992.59330351276	50005.30010366702	0
49998.97978393994	50002.81568248988	0
49995.94433854478	50000.283501054924	0
49992.110046690934	49994.960676135706	0
50001.69172750674	49994.57444040063	0
50004.089583240035	50002.88217446919	0
49995.22015105517	50008.609882115925	0
50002.55073404207	49993.56360799795	0
49986.072168127575	49997.04184594443	0
50003.188169777386	50009.9058963167	0
50012.27525783438	49992.819765352564	0
50012.262513774476	49989.354148040744	0
49998.02118867848	50008.80627001903	0
49993.557594313854	50006.23561640466	0
49997.38944128892	50001.35532493175	0
49993.74842547102	50014.75506549149	0
49998.23968503435	50005.27065217079	0
50003.22125142318	50000.026961999516	0
50002.66845612155	50016.014489106456	0
49996.2912684585	50003.40999236742	0
49993.86713806728	50000.48736039716	0
50002.18471612465	50002.01162544507	0
49992.171524388265	50006.56961401369	0
50009.77186363497	49998.33913800016	0
49990.12856972812	50008.3087286591	0
49992.75834275438	49999.61132553548	0
50000.612712480484	49996.66863853376	0
49996.93869881451	50007.42426954709	0
49990.9573124268	49998.74455680348	0
49995.12813021465	50012.34964490406	0
49987.132816399535	50000.77841298042	0
49995.04622939411	50001.254507425205	0
49996.3518189633	49998.69148218202	0
49994.72286757851	50006.43666481398	0
50004.991603808936	50007.81247139701	0
49998.28891676479	49997.763041664824	0
50002.11006087792	50008.18226655358	0
49997.144179930016	49989.940910198144	0
49990.216027359624	50003.557911732714	0
50004.8382996796	49999.67581012021	0
50009.729321556355	49988.228197133496	0
50000.199954210955	50007.84356371471	0
49984.868450241316	50001.72764928467	0
50005.25378396498	49991.44544110929	0
50012.19437814406	50000.390381149926	0
49988.04893344996	49995.904611826896	0
50000.97171294396	50001.87618615546	0
50003.16859701153	50001.34186794273	0
49996.8205400242	50002.39747857786	0
50016.35653848915	49987.25542234889	0
50006.096174901984	50010.23095889712	0
49993.33550236973	49997.9139297533	0
50011.19002934476	50002.36431250059	0
49998.45984931102	50006.65695684455	0
50019.87468519033	49983.95720550682	0
50006.448840401084	49997.32346873195	0
50003.483634122094	50006.1099987375	0
50000.35234659256	50010.71421082459	0
50020.92058148781	49993.51767071989	0
50008.47578298118	49985.24545972329	0
50012.97116378821	49991.6961769247	0
49993.74796506671	49992.427417029416	0
49991.82516773376	49992.694590956104	0
50010.8124938929	49998.028114249224	0
49987.955751149355	49997.770027754355	0
49991.724628069634	50000.06228921305	0
49995.80643166333	50013.468969971	0
49993.380375235734	50016.55980591119	0
49991.201634813246	50005.408821551166	0
50004.525946402624	49989.78947725459	0
50007.720378466904	50000.492135651875	0
49992.7685793167	50011.0280228053	0
49987.159758849266	49996.84261681274	0
50014.02574978567	49996.18798372425	0
49984.32643570934	50004.57184983245	0
50019.639648138225	49988.9067237791	0
49989.4997473447	50007.36039035869	0
50013.91997383251	50009.37214947754	0
50004.58622819102	49995.15801530333	0
50005.85271576996	49989.50522008991	0
50015.47921159886	50003.75857515637	0
49996.39937650525	49993.39036016212	0
50001.0647897504	50004.010292953724	0
49986.027487069885	50006.27634010284	0
49987.260876982415	49991.042278530156	0
49999.78395213294	50006.223143715055	0
50005.5951472911	50002.242531785334	0
49994.95863623795	49990.98932230843	0
49995.970214808425	50011.21575680999	0
49998.74724789229	50000.301414385256	0
49995.76262299148	50005.347803119126	0
49985.78393825049	50003.32292956534	0
50007.42877995727	50004.03245223129	0
49992.96622310832	50014.11763760789	0
49994.55499953395	50010.948281901576	0
49983.915535437955	49992.4110437863	0
50008.8660950074	49978.749708719544	0
50013.7990956949	50003.00902758653	0
50008.5066603574	49980.605440097264	0
49999.61536353447	50001.38011543159	0
49999.92720012225	49999.00146537139	0
49984.44548889699	49998.69683486348	0
50002.482884739184	50003.040579738794	0
50016.024045681486	49994.94398923562	0
50003.36648616504	50004.322037109174	0
49988.738161772046	50017.689027507506	0
50003.539439997585	50008.933367662175	0
49994.49256234436	50019.33132076997	0
50005.85319903553	50016.693436037065	0
50002.48134869301	50006.34512799061	0
49993.523880528526	49996.86229670025	0
49988.034997579	50012.957727244124	0
50020.71389257763	49981.778924319464	0
49995.38804044498	49997.158702901135	0
50013.95022191785	49997.89115681875	0
49984.13772326518	49991.42872524563	0
50003.58552550782	50019.3121430576	0
49989.91037830248	49997.47012205967	0
50012.09890688885	50009.91283746573	0
49998.36748406831	49993.20199538089	0
49989.127843465685	49996.61911019781	0
49982.65034680979	49999.834836403585	0
49996.56500742211	49994.747294359564	0
49985.379552577164	50000.53127187064	0
50017.09675845898	49993.71089669888	0
50021.41356700267	50010.70370059395	0
49982.40342955259	49994.328994020594	0
50016.4869019828	49980.40359262994	0
50023.71775476843	50012.20330780786	0
50005.64968115003	49995.160253301765	0
49973.871359122015	49999.93485576274	0
49991.04769969644	50018.64712142673	0
49999.68945811258	49989.69377801033	0
50024.16967004485	49998.373773470084	0
50002.22080701014	49996.583511445446	0
49981.3376436746	49994.9974062802	0
49984.137410919924	50006.137292454296	0
49996.130313645284	50019.87582555533	0
49984.51107861298	49990.24442534623	0
50006.568329781825	49987.41605597233	0
50001.265128160514	50015.41691763768	0
49994.71701353506	50015.249262662495	0
49984.049094679925	50002.930402503676	0
50007.33751108774	49981.8758819164	0
49990.53033617756	50001.14600459991	0
50016.78128835845	49973.40706114249	0
49993.95433979805	49991.08775145235	0
50020.50775026029	49998.11343636441	0
50000.36685129092	49992.305125517465	0
50025.412902998294	49985.28219532157	0
50011.811277040055	50005.8423952594	0
50005.650122642444	50018.556061829826	0
50000.10513937223	50004.37368352619	0
49997.312147224504	49999.09697793524	0
50007.98935284791	49996.53957427053	0
50002.08677570072	50010.85949233453	0
49986.699023909634	49994.97925279905	0
49985.61698965447	49991.72042149556	0
49982.103822344194	50003.015963724676	0
50017.46227211739	50006.10305446117	0
49995.381477958945	50002.40666228191	0
50011.97582092875	49999.282779231835	0
50008.063404920314	50009.83952207464	0
50013.46450656	49984.93900585626	0
49991.29771770397	50013.528169385616	0
49990.72512365944	50014.788818904555	0
49988.34248722313	50003.84700004693	0
49978.86050890926	50004.459502539525	0
49992.91864707092	50012.72445101887	0
50001.84787568867	49990.60674350676	0
50004.63839490317	50017.67334490595	0
49985.1248169725	50007.29216522827	0
49993.17341765991	49987.23628058628	0
49993.857411968136	50017.57636704799	0
50019.0152945883	49986.98070871417	0
49998.41475540304	49991.03758824367	0
49972.09249794468	50008.2640976498	0
49993.10918587191	50001.86801828644	0
49993.00955253663	50003.3707764521	0
49984.194173076576	50018.57796040268	0
49988.37111772968	49985.660734294215	0
50001.68402032854	50019.222658424515	0
50001.185520989595	50017.05278349851	0
49989.66815837991	49993.68744920904	0
50004.177711652395	49985.70662376911	0
50018.82869206279	49999.52190675685	0
49985.443533641	49996.21552947299	0
50016.38826833475	50012.74464866587	0
50017.914900136435	49980.502944041815	0
50014.39181755627	50017.85709331672	0
50018.95202462218	49985.56744633257	0
49997.36448100937	50005.91903864351	0
50018.96796534248	50005.16627708392	0
50011.90539425546	49988.111134330444	0
49996.546614288876	49996.795399916264	0
49963.08142993959	50006.26759739082	0
50008.2356600962	50002.43606836597	0
49998.63921899667	49988.79814231758	0
50005.75242938296	50004.17089970687	0
49998.376769049384	50010.6689754653	0
50008.42442695799	49998.31820524386	0
50004.508050526805	49983.47349690265	0
49987.17050041002	49988.9025554235	0
50009.18109265108	49992.22014886556	0
50004.879056196725	49986.61034885251	0
50014.915422483675	49977.07720187199	0
49990.130907603474	50004.80258105486	0
49984.6703277626	49988.74133172314	0
50007.52672577151	50012.93686597503	0
50003.49650970437	50012.38108186982	0
49989.06725250327	50015.3378129636	0
50024.98456411381	50006.06013812308	0
49991.80368593366	49990.462414806636	0
50000.77352016364	49989.79042744623	0
49988.90719015552	50002.71719901248	0
49984.039032220186	49996.676878046324	0
50012.847622088455	49998.36249454505	0
50006.350126348494	49990.98155319997	0
49991.05034624591	50004.198767952716	0
50011.88431427771	50008.83624177822	0
49985.19374747098	50005.49928007464	0
49984.81310954273	50026.06287728749	0
50006.21977860447	50012.16129787784	0
49986.47489642977	49999.4317940804	0
49980.36605421916	50000.95789397295	0
49994.234345594574	49999.2532348494	0
49987.04825099607	50001.832824486286	0
49991.43071227722	49984.226381594905	0
50000.695373251256	50020.70674782014	0
49977.13180553174	50003.37505285267	0
49988.62903234035	50005.177123215675	0
49979.89567759436	50002.4937618266	0
50008.01262186424	49983.679359629714	0
50030.579860834	49998.08369322793	0
50003.089884360816	49981.16884909539	0
50024.37014218025	49982.08487044395	0
49983.90656666351	50026.928564756556	0
49964.314383131496	50014.1377602163	0
49993.20228802501	50009.89883245395	0
49988.35846928065	49994.74515624361	0
49974.56068759045	50004.79214296714	0
50014.41609705478	49979.75520468273	0
49991.174539429005	50006.969037631694	0
49989.155636819094	50000.54506709529	0
49982.544533415894	50024.606837722065	0
49994.92587873124	49988.20647099332	0
49991.308890379405	50009.11640038469	0
50011.281064215545	49984.921503686244	0
49989.75789397745	49987.457219427255	0
50008.221414162435	50012.20209665073	0
50013.621088465676	49978.83287026756	0
49985.19186980337	49992.980264506536	0
49992.32125134785	49989.032611767434	0
50014.674771463535	49999.908761826504	0
49997.68841019571	49983.69681048847	0
50015.382964093515	49974.88611401902	0
49974.646961190396	49999.20360856275	0
49993.622733056916	50004.394124466075	0
49996.18215660206	49990.57420118714	0
49990.531939051354	50002.542578106964	0
49995.628193938675	49992.49588250879	0
50021.47129342551	49969.80051040332	0
49963.43332412238	50009.15111641512	0
50005.631109868045	49981.978888305464	0
50016.42316313038	50001.98515059546	0
49980.96052567742	50020.686115295306	0
50014.72496783221	49986.0471516237	0
49983.5417594323	49995.75678905932	0
49993.07010199822	50029.18300593349	0
49997.88200827209	49991.896996510884	0
49982.946899317554	50009.619161594186	0
50002.15424062545	50000.4773237086	0
49991.00394052615	49996.04070296146	0
50031.56106314288	50012.96897761344	0
50026.88381878394	49996.47826587183	0
49984.03994023804	49986.15198562376	0
49987.28963664043	50020.60062188324	0
50013.90791418998	50004.26976645357	0
49983.08076631143	49991.201045514004	0
50022.11073926888	49967.124204367305	0
50010.73215520759	49996.40090077004	0
49996.054670956706	50006.56227185395	0
49995.70387124523	49986.98770630229	0
50007.941107878476	50018.039088252415	0
50002.0192275201	49982.59943772668	0
49992.05158923507	50010.26029829259	0
50027.93304776287	50005.78420573993	0
49982.89182072447	49989.6455582383	0
49998.64668225386	50018.43203433023	0
50013.62737578455	49989.94661316443	0
49993.08509566163	49988.31637596258	0
49989.81805414489	49991.931824775784	0
49997.76086401288	49987.90124568716	0
49988.69996163046	50009.713207319626	0
49985.80025773397	50018.196075051266	0
49984.54357744596	49987.1594216123	0
50006.59958761954	49972.297102456854	0
49984.82793631655	50022.262719026876	0
50009.686765035396	50012.49651623412	0
50005.67540109913	49998.77026419197	0
49998.76553220897	50009.60097154551	0
49991.720902063105	50001.874151299206	0
49995.344981691764	50003.769781086085	0
50000.779533303816	50006.55995037668	0
50003.69493811055	49982.743629087825	0
50002.270752389726	49997.78815897597	0
50027.570700147895	49993.28160735885	0
49976.52404899746	49992.70823713537	0
49998.92765844171	49982.472509075604	0
49994.93953583841	49994.87526102259	0
50009.450371016355	49984.56460257237	0
49988.154083484755	49999.52040214659	0
49999.394387052766	50014.98009375397	0
49978.547517703526	50000.09883902086	0
49977.2653315401	50000.844206454574	0
49998.90667228046	50008.20905964552	0
49991.6637407009	49985.60237193076	0
49996.812852085255	49991.85268425626	0
50010.361860965386	50000.785222744336	0
50015.982394048064	50025.712936463955	0
49980.52196003663	49992.07084033371	0
50031.62064003572	50018.88854821377	0
50008.9961750777	49996.41672377975	0
49987.61931332246	50006.2850009189	0
49976.108964526924	49990.178279804175	0
50023.926871643285	49997.28176746767	0
50019.938527361184	49994.309713364564	0
50000.35731265099	50002.84047830652	0
49993.60333916049	50007.42141270693	0
50023.25337906322	49995.00581889214	0
50002.075911878404	50005.261111667336	0
49991.96428640682	50014.48773082656	0
49985.479854508725	50004.39257273865	0
49980.523275281885	50010.645308643936	0
50001.43088150619	49983.63567861773	0
50010.12290986445	50002.12243553688	0
49967.36856159413	50003.35500522987	0
50002.53163693798	49987.2817417695	0
49958.51475070698	50007.728524315105	0
50011.38108761024	50001.03297300693	0
49981.69861163078	49992.37124347021	0
49989.76191395739	49999.01550114256	0
50010.464523219016	49992.24245972176	0
50026.519101309525	50000.02798517489	0
50012.28382736543	49984.83474359573	0
49989.42265260656	49983.96844532203	0
49984.23840069896	49997.66761618687	0
49985.550927108794	49986.82666453693	0
50021.497478391924	49994.63200883348	0
50019.51522702777	50003.991941070715	0
49997.68469127628	49986.69892490847	0
50017.52555436652	50007.437281765255	0
49996.923835170724	50009.65263753655	0
49980.798506964515	49985.652067432005	0
50017.90091994998	49982.2521155558	0
49990.37161102477	50017.07697390062	0
49988.90511406528	49992.75445658593	0
50017.32112340442	49965.353068070195	0
49991.01257760791	50023.468584741226	0
50025.8875906799	49994.35984820899	0
49986.1918187451	50023.68497230164	0
50013.15743500942	49983.78458207533	0
49992.8456436454	49993.0203413024	0
49979.75815741602	50012.571960582	0
50009.70308924862	49979.83589096704	0
49985.30046070793	50021.08763342582	0
49978.359205601315	50034.878715319064	0
49990.92884580327	50011.163169812375	0
50007.772940196795	50007.064996400484	0
49985.22103137368	50016.08668389368	0
50009.59707490614	49993.95697076497	0
50017.70003800679	50001.97785272779	0
49983.797748258876	50023.64017913821	0
49990.26735697697	50010.258346329596	0
49987.64568629228	49992.33821425586	0
49988.52793226814	49987.91776019862	0
49991.20423086804	50029.989168432476	0
50026.25973034724	50010.5650833099	0
49982.16330270223	49998.10186605435	0
50007.13541309917	50007.95622569247	0
49983.95748989525	50010.98829389653	0
49962.45221143677	50007.2760570099	0
50012.1000044754	49996.95407723872	0
50021.052185858316	49972.64330460891	0
49984.3085518675	50009.58683887556	0
49993.510659247964	49989.892241724825	0
50011.752156646566	50004.78944145074	0
49983.52563494623	50001.75016082405	0
49978.460538100626	49997.75242771528	0
50014.52143088854	49988.22950508876	0
50018.24137458081	49990.739344225905	0
49972.37989154419	50007.14160963748	0
50006.63472878829	49999.431527854525	0
50016.01207628755	50007.56525634756	0
49992.159033924385	49975.903792794095	0
50016.99256930141	49996.1277298885	0
50004.48312201096	50016.53523623439	0
50003.73362658861	50014.7511990841	0
49974.63211839188	49979.516263068035	0
50001.48585664339	49987.945459319424	0
50021.840174437224	49996.55115787979	0
49994.03666699587	50020.72279787452	0
50020.94362840362	50003.47457288229	0
49998.62700416022	50014.24645452575	0
49995.17512210399	50016.79463493951	0
50005.23037043188	50011.73729598273	0
49971.37117085837	49989.47221639413	0
49981.521518297865	49999.23994426472	0
49965.42437354049	50013.05953711824	0
50008.834474853866	50007.65616359565	0
50000.22266364497	49982.341419794524	0
50021.85104569774	50002.35034673412	0
49981.560701735485	49996.23068757506	0
50012.74701363594	49985.80192002436	0
49971.80503375848	49991.85551823733	0
50011.263172707324	50007.67989684717	0
49997.842192490825	49995.525909340686	0
49994.00690011958	50013.24210864979	0
49986.9534427898	50008.40761073288	0
49983.36103802528	50033.88309737791	0
50021.35608252024	49989.69815647043	0
49988.97845850354	49998.21097134659	0
49994.642367226574	49977.56378857998	0
50003.55488727248	50010.91109031009	0
49974.81667358894	50002.99823491594	0
50012.0645759029	50012.10464978939	0
49987.68602979314	50010.93503302086	0
50007.17280957686	49992.3085541642	0
49981.705499678246	50015.11060490018	0
49996.69556881796	50014.109138468055	0
49998.64670998637	49980.67626758387	0
50019.10045114579	49976.023584512244	0
50017.45835616199	49985.36377514416	0
49970.33294685764	50009.780079539814	0
49982.3735722141	50017.46739492288	0
50006.68958436496	49994.526210000105	0
50018.734070250706	49989.80705437178	0
50002.46857216815	49986.06925098604	0
50022.675958277854	49992.05708802764	0
50022.926585169895	50001.64972110677	0
49983.52862677752	50014.963717433006	0
49998.90581301964	49994.84596139951	0
50005.79092528655	50014.775009063815	0
50000.22661360575	49988.81757789523	0
49980.74425647727	49996.82260257941	0
49971.55135378028	49993.170189732235	0
49964.134354578964	50010.02551413979	0
50012.74411197212	50007.99878332312	0
49990.74377587022	49973.90298912179	0
49985.28964060534	50013.18698399553	0
50002.94614847365	50024.81554806511	0
50018.25121765347	50010.052068038465	0
49989.67279102292	50031.185116729364	0
50024.78778113604	50000.02968615381	0
49957.10144021539	50006.30757505217	0
50004.91798427541	50013.10522473025	0
49997.73721727142	50000.206776466686	0
49987.073785197594	49981.08982656079	0
49968.0433233723	50010.0828608519	0
50012.324460548836	49995.737823114214	0
49973.49292689296	50018.279391364136	0
49987.24555378543	50029.79294837929	0
49998.130607358624	49976.53703077404	0
50007.75675174732	49991.20943177642	0
49995.458395374444	49999.14344184725	0
50010.742096311136	49993.331644497855	0
49985.84573346792	49985.809309381766	0
50000.266877230206	50025.833258622944	0
50015.02347028834	50012.069686554314	0
49999.98576549963	50017.1888278349	0
49994.20623659825	50009.09252126425	0
50002.60633630994	50028.573161161155	0
49983.685760399516	49994.434229655286	0
49997.98413692526	49973.09937067709	0
50010.56374303187	50009.418935307316	0
50010.08479905599	50015.411645682536	0
49981.765431604974	50026.49109198164	0
50008.58410835759	49981.64823307443	0
49984.49931009959	50029.64027167754	0
50007.61917516849	50005.81807298415	0
49954.76580966707	50007.702943843884	0
49998.27241309566	49978.57915551045	0
50022.54566981191	49987.258173264716	0
50005.091519311456	50006.0974021464	0
50033.204334621514	50008.87278491397	0
49975.961106071736	50033.7681879828	0
50008.89909742184	50018.638205887495	0
50013.46930471949	49988.41976209015	0
50015.209385585105	50013.91423486294	0
50022.0337844933	49980.9584175392	0
49989.67638337026	50018.303126039296	0
50025.83946226305	49991.62136154643	0
50020.63370337653	50014.81552965945	0
50007.67840103903	49995.493720252845	0
49968.685987238656	50012.365807529546	0
50010.842442392815	49988.60160661161	0
49997.47090266504	49980.29339993033	0
49979.071586345344	50140.06069179921	46
50003.597179618126	50095.21869250024	46
49959.7775933761	50190.50622772793	46
49954.81285577763	50076.661888499184	46
50045.97426107615	50059.91919492893	46
50063.71724060762	50106.67638485833	46
50113.61636918458	50097.669770946755	46
49904.6304473637	50067.278900513506	46
49876.17374385329	50029.14480223525	46
49991.50678648445	50227.38913296671	46
50037.97282576819	50150.90700032829	46
50061.244921142534	50192.07344775589	46
50092.502536812695	50235.76266775192	46
50129.12611679265	50267.60895997444	46
50090.86727391691	50029.45851366058	46
50141.001636112596	50005.84027360512	46
49828.712589988696	50058.84668603643	46
49867.77744273516	49980.4097870061	46
49999.20833626816	50045.29282337425	46
50109.4162122769	49968.52431122074	46
50134.32988216489	49926.04801548852	46
50178.81169315163	49976.91252700848	46
50004.53128714662	50275.46714119056	46
50065.034352887036	49935.91763043153	46
49774.429615658904	50049.56084354981	46
50200.31415511543	50022.57222422326	46
50046.597810216066	49885.5750384684	46
49938.61520215236	50239.839759164	46
50181.38068729095	49908.39734588575	46
49854.146187820625	49926.36619705911	46
49915.95057690739	49970.93945441023	46
50094.38692990775	49892.872490082016	46
50109.258777257404	49847.00518203027	46
49885.5643146471	50114.88195767565	46
49902.81981717672	50162.40639646355	46
50144.867887708344	50054.024776837665	46
50009.72827369389	50325.25310933152	46
49852.67950634087	49875.09301899167	46
49997.945799469075	49873.604471115614	46
50221.951298130356	49951.26440130475	46
49800.40878228307	49857.24215818332	46
50225.32546569892	49885.54871307228	46
50236.1895848763	49832.852772450184	46
49818.92055495452	49980.76379066784	46
50107.86258622874	50151.62369394976	46
50044.255497208294	49838.45374457975	46
49853.11281368311	50179.36384244745	46
49752.65046675803	50095.70297913862	46
49701.353588870166	50096.56875328053	46
49689.15424018504	50142.593971597154	46
50193.26078749772	50069.47247703123	46
50034.47344002133	49791.293951651525	46
49797.19884247639	50120.939524917645	46
49901.11509516775	50270.92085192642	46
50280.74071028769	49853.30427984097	46
49756.34838070288	49836.444456072975	46
50330.20508931445	49856.82844644051	46
50380.63525541228	49877.89352671503	46
50156.28861561209	49830.4948541288	46
50178.59849312075	50119.330188677	46
50376.30890592011	49825.76065097713	46
50045.51944352592	49998.87787488282	46
49648.02206349711	50083.71602179267	46
49926.54399958746	49919.26600323144	46
50127.63217363764	49788.9043629366	46
49703.511479599714	50047.63454347585	46
49770.56823141695	49985.46908024897	46
49976.08379430128	49944.112038338986	46
49696.06284905328	50190.563038900924	46
50338.205555662455	49787.5371404578	46
49788.433185823786	49800.77279786939	46
49700.776710318896	49994.08872617285	46
50388.81861598987	49766.616047680276	46
49785.32043745033	49750.98445792603	46
50088.40197301809	49750.352281959276	46
49958.09666430602	50341.80758512994	46
49951.24535616215	50293.10882761753	46
49936.63279498383	50028.6330717714	46
49795.42727595787	49938.64379427921	46
50032.2820835843	50367.187119680915	46
50287.57229818883	49773.68861341991	46
49791.533207073524	49702.90988565888	46
49868.03928036514	49827.46935248471	46
50077.36361401478	50387.46900927826	46
50265.5279706642	49969.4727021488	46
50409.45732074778	49917.1528728782	46
49719.032091597284	49947.62280804497	46
50241.92994645738	50046.92265277404	46
49655.16586200165	50021.18103066505	46
49994.59506073463	49818.08169317762	46
50273.521838271496	50091.72861769338	46
49616.69077857128	50125.30957398674	46
50040.309289871126	49742.45602313708	46
49766.165400876685	50166.695421651595	46
49698.09351249325	49903.7429950276	46
50321.34355207227	50071.24317096258	46
49774.587189689846	49654.26408582401	46
50431.06242816962	49835.59962380295	46
50179.28271370376	50172.48972905004	46
50132.16994341329	50198.79192023798	46
49837.01387363493	49779.851622779286	46
49843.044358573345	49707.848111193685	46
49892.827178568	49779.411364731124	46
49751.49869738886	49889.52615932811	46
50223.86370501402	50191.73918342463	46
50174.28115746331	50242.34363327829	46
50355.187509863485	49732.38888506635	46
49895.59393843039	49713.353118528925	46
49953.06032250816	49845.40658598749	46
49804.4494080257	50205.45379046442	46
50198.76092254401	49799.080692934986	46
49673.55099491241	49862.16750547463	46
50237.48404810951	50125.41366768653	46
49752.526053652546	50217.01951904809	46
49786.29100468383	50250.82813576784	46
50049.20015497586	50432.42229116873	46
50204.874064831456	50283.36934041071	46
49629.30433190224	49889.05984312712	46
50160.75315309063	49755.04624669007	46
49636.869145355966	49830.66256969839	46
49736.56283788791	49707.89664633991	46
50308.49713316023	50020.035208911046	46
50006.15323053526	50410.23076487898	46
50058.872836169314	49699.25585411296	46
49987.394679720695	49991.73704604669	46
50082.10241134964	49808.44880937675	46
49806.26154707724	49614.95352156555	46
49733.64783356435	49763.042658370934	46
49998.34692473115	50461.02078712987	46
49763.05807455212	49592.1184722929	46
50480.06566075108	49834.31249048127	46
49662.33584886976	50228.674011913165	46
50085.61379307953	50468.446968423996	46
49947.659173544955	49714.92494540505	46
49673.19121515596	49796.62012846973	46
49907.198449069656	50324.35001997759	46
50406.56515471338	49720.58126825103	46
50415.95972082244	49669.839369300695	46
50130.764112924815	50395.19005624786	46
49906.784992621775	49667.59982378044	46
50366.47466950724	50089.455298195186	46
50055.77157961493	50300.598288210465	46
50183.932621682834	50400.66071269306	46
49939.057474242414	49626.53573776393	46
50201.301594610966	49721.643472618154	46
50221.41848641713	49672.09440521073	46
50105.55781386752	50308.66236834373	46
50052.444026382116	50504.251891740954	46
49872.121293957964	50227.971899784854	46
50120.55279002384	50500.9215353489	46
50165.933541729966	50473.11490972762	46
50398.64610907277	50054.812604269406	46
49606.17204912864	49939.91367658203	46
50256.072805325995	50299.38958234513	46
49589.604797944114	49859.51807546699	46
49659.6827925241	49938.19432726853	46
49726.46038217482	49626.80774455048	46
50233.8679978444	50243.26492840077	46
49687.82404326959	49747.0894237343	46
49707.14967355646	49582.94977376547	46
50168.654166719585	50349.11843233505	46
50007.781212860886	49701.37503235426	46
50253.90479217319	49729.090214751195	46
49848.6345759975	49588.960664762024	46
49685.77468487298	50274.87850630814	46
49562.153245002075	49972.116028464654	46
49642.42430230572	50182.40358160946	46
50243.33126239583	49628.504517092355	46
50264.59399481708	50354.063540171825	46
49675.00996626651	49623.257909856016	46
50172.155705602585	49646.94051852896	46
49607.36342805637	50034.89410021202	46
49946.77143652352	49786.75877089029	46
49830.35625877585	50282.79490772692	46
50319.89008695737	50120.07454845343	46
49652.22532662558	49665.61304524824	46
50462.27159286977	49910.166169538876	46
50121.76074323125	49709.349498694755	46
49568.50488479429	49903.48264708645	46
50005.13405581232	50508.20010739147	46
49676.67841904835	49541.87830140409	46
49841.05745722676	50336.04399366042	46
50021.515748120284	50555.21310242545	46
50361.281298697155	49944.7853340543	46
50306.59049583138	50310.85334667177	46
49910.69422268788	49871.08480474403	46
50347.742197027386	50335.1039642492	46
49793.26319899854	50358.74344466045	46
49621.98088479508	50258.32572776041	46
50292.55109262219	50396.21047928674	46
50420.93454438396	50097.29673414494	46
50345.77039492915	50388.96765757793	46
49529.329868868146	50017.38953882321	46
50356.87998214714	50026.01359972904	46
49954.39300432292	49576.066837231985	46
50195.78318876186	49604.31688600311	46
49725.03245739543	49535.69588431712	46
50304.6382802953	50447.5180941469	46
49846.18788225553	49645.96021389373	46
49980.49677349789	49749.75813001834	46
50306.68570714919	49716.7895096478	46
49972.47690929168	49665.92858797903	46
49946.601156745965	50389.41255174325	46
49476.602228229815	50022.097372807744	46
49656.583257484606	50316.4405667869	46
49599.09060077614	49790.52698719314	46
49494.82393411647	49974.29708779843	46
49613.82424802126	49632.58822251907	46
50278.96381254674	50193.93624642366	46
50162.189036233336	50526.65898340294	46
49736.217845107705	50292.61316135332	46
49708.83824994811	49830.34712917775	46
50103.13240157785	49660.9004786374	46
50003.68304526782	49590.39279816848	46
50321.56949179904	49907.39260292708	46
50200.852924066254	50559.13725338685	46
50472.473869500776	50102.05684895067	46
49553.12688537743	49816.07838581073	46
50462.20058793379	49716.729668133295	46
50522.4231629808	50106.802370797595	46
50267.19757578153	49921.69391824791	46
49576.95948003683	50080.615571277376	46
49448.4912679995	50062.320800646645	46
50364.870101682696	50143.6218853044	46
50479.154196590345	50152.369685920305	46
49742.68895499874	50360.45293911968	46
50407.4539013761	49965.65571015607	46
50110.657084676764	50547.20167686173	46
49956.66734438244	50488.04907292776	46
49968.309796847105	49530.74661786888	46
50218.16137034807	50436.216586024115	46
50049.51874808539	49617.82413157636	46
49905.127315381294	50469.31051479732	46
50067.932504485376	50577.79088673821	46
50238.22196062385	50517.62026128397	46
49922.47548441403	50521.19186801289	46
49602.82635937581	50214.96773143963	46
50320.70332605104	49968.6262269884	46
50258.254259433015	50566.05542849849	46
49637.2677161583	49757.115728246026	46
49474.937579238926	50107.66090304439	46
49776.96987705394	50409.77031421209	46
49861.05122466589	49535.291540238184	46
49894.04003094952	50562.43861086088	46
49832.47494216703	49495.34283292125	46
49497.78075344158	49823.33151315994	46
49806.62176533661	49560.16682432155	46
49781.62177893206	50305.19760085708	46
50513.134032496004	49707.430544405375	46
49601.20589999247	49585.52123771553	46
50337.5736973579	50268.52960210153	46
49565.35032495931	49621.7827231029	46
49798.46775186026	49451.004712009395	46
49615.65399961006	49707.752197505026	46
50033.48327988581	50612.480261245335	46
49854.35554405944	50463.48088378621	46
50313.50546555107	50569.95838661889	46
49898.109692292004	49577.58947893677	46
50284.63069356908	50499.8200888211	46
49609.038825118456	50316.68099637443	46
49783.988122183575	49510.23234572489	46
49981.65357044068	49476.439212005724	46
50573.116610166086	50117.21158281289	46
50531.96978443284	49833.585434053784	46
49729.52841972095	50405.57522434528	46
50290.17621552294	50266.63227030161	46
49994.68024042108	50647.81161171296	46
49896.70974169395	50379.68814753317	46
50386.861663035845	50420.20717363158	46
50542.71190032201	49748.366950785785	46
50035.234614426634	49480.472853827516	46
50589.47656453423	50064.9400361049	46
49839.87755692505	50572.82829326897	46
50483.10285719051	49787.37535433341	46
50006.60064213032	49436.500504049196	46
49806.182309089985	50456.66123333305	46
49687.15451769881	50435.39113525252	46
50382.084625863856	50195.40542003417	46
50444.415960586884	50035.738931668384	46
50398.54467678747	50466.49816424267	46
50485.95004439566	49952.26433765052	46
49927.73849496875	50604.57491481218	46
49558.450186094175	50303.10831118896	46
50438.88457979364	50432.89581001076	46
50303.23292499679	50622.68498716593	46
50327.55300697516	49666.66486392523	46
50331.5137689534	50217.57821442764	46
50516.265098051685	49900.853588772516	46
50029.77133184255	50691.341552894686	46
50079.178850968674	49452.80382004014	46
49906.79306737692	49522.59188111289	46
50275.62012516976	50663.39478779135	46
49530.63953365086	49769.44167497005	46
49403.493025413656	50033.83218578546	46
49847.56405060708	50522.77746328237	46
49579.18026496415	49745.184846484444	46
50389.800177803976	50371.11636390931	46
50587.4931165546	49768.35341606147	46
49512.877423832644	50071.36801519929	46
49856.57737195602	50625.45457679355	46
50365.11516500665	50564.87710733237	46
50388.99502501442	50250.905842105436	46
49561.07957142679	49554.598227416296	46
50216.74482711379	50349.94115848894	46
50417.39779422897	50322.48946590679	46
49853.30408750387	49444.49886275431	46
50328.552499232654	50681.35057357091	46
49534.20798635345	49861.64089705951	46
50074.925556758906	50634.8549303833	46
50459.390435493966	50290.087857214916	46
50576.17983757866	49816.35593490903	46
50590.47740029157	49865.69532281937	46
49948.64054208987	49436.56939057343	46
49515.34526565639	49632.11743629821	46
50440.26832075001	50244.28965200877	46
50223.57142826133	50671.56874526142	46
49505.263745445154	49683.99720754473	46
49456.26302377275	50156.581002862324	46
49704.455242480326	49670.95777799321	46
50623.69874683215	50134.903805883085	46
49487.021174338915	49876.02161267234	46
49909.53185100472	49405.57473740107	46
50639.82740959003	49887.60489680054	46
49539.74665940369	50251.030066073574	46
49952.955741785976	49384.19321806123	46
50487.27558008444	50226.29553059747	46
49567.420620351266	49690.64194601817	46
50151.934036341365	50576.0969649855	46
49903.41256212733	49467.470525209974	46
50478.357584853344	50461.16514329844	46
49419.51662931837	50124.15883646131	46
49468.04658574024	49630.60107908901	46
49879.96817154664	49366.97049687733	46
49516.21709081687	49916.61963525536	46
50329.06253253253	50524.19573589606	46
50627.027564662756	50182.347444083374	46
50264.58206277024	49577.08626926646	46
50042.94508271124	49530.08467786265	46
50632.10881494389	49738.43713243044	46
50237.227502437556	50392.47971324038	46
49447.52975505422	49836.560580855854	46
50491.783446079724	50035.58537296904	46
49616.49814686906	49533.390686147126	46
50428.40643128508	50173.53048405932	46
49403.838432429235	49983.147634966976	46
49786.7910109999	49400.879065809386	46
50275.489352651886	49668.80202641723	46
50511.911627999536	50274.51804263905	46
50660.11160277599	49936.7488249941	46
50565.61045894305	49908.07244868416	46
49625.688193238355	49484.57033540522	46
49497.29640206378	50223.415478794974	46
50198.460874309356	50621.68975097887	46
49816.40753070347	50661.36375889139	46
50420.424897967656	50572.028742868206	46
50073.55876918951	49569.40600797444	46
49639.85718657842	50463.2519025072	46
50159.1425471171	49572.31641372192	46
50164.214224394505	50654.53225386234	46
50140.43376708232	49524.55715259749	46
50006.72318972121	49372.6733747222	46
49453.88936042128	49691.645125884366	46
49585.74761906419	50363.41949293753	46
50395.31710513688	50528.34833875312	46
49421.07675934404	50195.489220368996	46
49985.63285499659	49327.4903016068	46
49829.359448925265	49361.12541578494	46
49676.70659444641	49489.52108499844	46
50042.78107552397	49338.693441425705	46
50636.56036353088	49838.08841811341	46
49813.477559893116	50716.12778190213	46
50343.00948817933	49620.74009807748	46
50694.22960222432	49886.865068830135	46
49684.43700374149	50484.351607907534	46
49658.69351191411	50389.48478960479	46
50579.84117456957	50016.090043675475	46
50343.36118683904	50477.357368303215	46
50382.95661316268	49593.81311575615	46
49764.67692685096	50480.8799179222	46
50450.46259308934	50503.60248723115	46
50052.9410662662	50738.87077635823	46
50094.12014656265	49508.1149812165	46
50323.53993532658	50167.44311510709	46
49401.446213560965	49817.01411383671	46
50608.88538905184	49941.29806428731	46
50125.243210922235	49617.04774104495	46
50319.438908557924	50732.023783218174	46
50376.326028443385	50677.60246842047	46
49981.14652540072	50700.78450300761	46
49730.47874677727	50514.55474336516	46
50063.11443155627	49406.63066054215	46
50310.88175199651	49556.93287796784	46
50325.38672619095	49511.70315949867	46
49508.81737964243	50148.912688348944	46
50121.99511204918	50690.05649611101	46
49823.35521763519	50763.7975417222	46
49422.62406591242	49773.13235944873	46
50704.84008525652	49962.13844439451	46
49787.65736643873	50524.51517447172	46
49938.76447408449	49337.008050723416	46
49447.6852930654	50248.08119455331	46
49506.58953979838	49548.70862548374	46
50582.43849239788	50163.89866168823	46
50188.07438662092	49507.98077930136	46
49400.58678185634	50274.16751366404	46
49410.6338283067	49722.165225300625	46
50447.1107739444	50364.526875485084	46
50237.366611250545	49521.425458560865	46
49949.09278602529	50562.35714413766	46
50122.32082137232	50622.71479196979	46
50493.95742545003	50333.59213276661	46
49783.38721314714	50573.961764616746	46
49607.276433695464	49434.687877624776	46
49729.0433090962	50565.54609825534	46
49365.896566809344	50122.890026222485	46
50538.740682159296	50061.659681360674	46
49360.65332675624	50062.66370551873	46
50388.17917274199	50729.568967581414	46
50299.3331718758	50783.863249770344	46
50545.02731949628	50240.388243495916	46
49556.57599412879	49426.82219463326	46
49557.4409060857	50401.2258895712	46
50737.26494447822	49913.122379203676	46
50367.94643164749	49541.03191263312	46
49326.619053716975	50096.163612966455	46
49368.81726598627	50230.59394526996	46
50097.37005785005	49372.15529517983	46
49738.78811642614	49479.119229347154	46
50537.86572920682	49664.83245624667	46
49452.386286928	49548.988250388815	46
49989.40959912718	50594.34770292097	46
50431.993949870615	50762.89094256652	46
49346.40119417555	49808.973675471156	46
49526.7047240746	50339.094604761485	46
50582.572999878015	49686.56958744724	46
49666.81418953216	50528.43649973147	46
49336.05655098604	49759.02069629825	46
49950.47784004914	50743.4895859107	46
50130.7753374904	49412.117561214174	46
50001.43496014596	50745.570489354905	46
49564.59013072331	50140.55162224137	46
50174.86058178964	49454.15987124429	46
49471.23135563535	49767.450349796396	46
50130.73127457035	49471.35303202891	46
49761.57175864445	50730.038942653024	46
49920.362872885904	49290.86530602982	46
49877.90836308921	50765.31104210274	46
50182.84551313183	49404.94828251247	46
50666.06381948681	49699.331990099534	46
49827.4191593326	49309.20070225697	46
49387.973353487156	49862.80113254122	46
50645.096563074134	49784.001123326605	46
49586.675482361345	50467.81858113881	46
49439.170119721864	49889.85010958109	46
49428.03476458139	49598.88218101479	46
49730.48527401001	49429.81317082043	46
49621.860929625196	50507.89348498899	46
49780.48391192532	49296.0401313274	46
49419.869407528284	49650.54067529814	46
49304.5339150081	49720.71819279839	46
50132.16731796887	49329.494740570786	46
49603.65210103705	50419.608761539166	46
50707.55396142926	49676.179880783224	46
49379.0522258604	49598.250254965635	46
49356.24143742747	50176.08501770056	46
49354.12951468419	49551.7942659423	46
50045.45889164037	50247.52498265363	46
50693.42952460616	49789.16208472082	46
49418.92890816682	50318.74658165896	46
50317.10293563184	50836.79727715376	46
49537.921233748435	49504.608201826784	46
49912.18325458589	49241.4345062355	46
50497.858396641066	50526.20311057999	46
50713.86241044638	49726.87909691358	46
49965.550942469345	49267.10576870259	46
50675.930105853906	50183.295459425564	46
50514.61556896393	50382.97438642975	46
50169.746271287615	50702.395261733465	46
50740.00531709658	49780.44923604633	46
49747.79262248733	49339.18632885286	46
50548.82245488267	49612.7701677491	46
50426.384337244104	50678.12256610434	46
50536.532116750495	50561.109539810546	46
49881.632170050616	50666.92561498057	46
49827.88509012072	50408.85438294189	46
49504.5321371147	50397.78701022526	46
49729.272406240314	49295.54276140286	46
49540.532077171585	50190.07782818307	46
50581.184078202044	49567.25333576267	46
49792.58539730906	50805.54304015511	46
50599.84436842957	49616.31960106739	46
50295.534502566836	49617.85285774035	46
50011.650588426346	49286.86176972126	46
49541.11880340884	50448.30555726191	46
50547.84569857837	50336.09425812915	46
50713.103782763865	50146.292111192626	46
49347.37343785923	50012.29324378935	46
50761.43622928049	50145.95015382789	46
50500.23208136312	49592.91260196661	46
49325.85974890117	49596.331537307604	46
