# Supplementary material for: Abundant Topological Outliers in Social Media Data and Their Effect on Spatial Analysis
Source: PLoS One. 2016 Sep 9;11(9):e0162360. doi: 10.1371/journal.pone.0162360 (PMC5017681; doi:10.1371/journal.pone.0162360)
Supplement: S6 Dataset — See the respective attached file. (ZIP) [file pone.0162360.s006.zip › S6_overlap_swl/clust_48_57.csv]

50000.0	50000.0	0
50001.1199382742	50005.597232803535	0
50010.474073703306	50004.538835650805	0
49992.59330351276	50005.30010366702	0
49998.97978393994	50002.81568248988	0
49995.94433854478	50000.283501054924	0
49992.110046690934	49994.960676135706	0
50001.69172750674	49994.57444040063	0
50004.089583240035	50002.88217446919	0
49995.22015105517	50008.609882115925	0
50002.55073404207	49993.56360799795	0
49986.072168127575	49997.04184594443	0
50003.188169777386	50009.9058963167	0
50012.27525783438	49992.819765352564	0
50012.262513774476	49989.354148040744	0
49998.02118867848	50008.80627001903	0
49993.557594313854	50006.23561640466	0
49997.38944128892	50001.35532493175	0
49993.74842547102	50014.75506549149	0
49998.23968503435	50005.27065217079	0
50003.22125142318	50000.026961999516	0
50002.66845612155	50016.014489106456	0
49996.2912684585	50003.40999236742	0
49993.86713806728	50000.48736039716	0
50002.18471612465	50002.01162544507	0
49992.171524388265	50006.56961401369	0
50009.77186363497	49998.33913800016	0
49990.12856972812	50008.3087286591	0
49992.75834275438	49999.61132553548	0
50000.612712480484	49996.66863853376	0
49996.93869881451	50007.42426954709	0
49990.9573124268	49998.74455680348	0
49995.12813021465	50012.34964490406	0
49987.132816399535	50000.77841298042	0
49995.04622939411	50001.254507425205	0
49996.3518189633	49998.69148218202	0
49994.72286757851	50006.43666481398	0
50004.991603808936	50007.81247139701	0
49998.28891676479	49997.763041664824	0
50002.11006087792	50008.18226655358	0
49997.144179930016	49989.940910198144	0
49990.216027359624	50003.557911732714	0
50004.8382996796	49999.67581012021	0
50009.729321556355	49988.228197133496	0
50000.199954210955	50007.84356371471	0
49984.868450241316	50001.72764928467	0
50005.25378396498	49991.44544110929	0
50012.19437814406	50000.390381149926	0
49988.04893344996	49995.904611826896	0
50000.97171294396	50001.87618615546	0
50003.16859701153	50001.34186794273	0
49996.8205400242	50002.39747857786	0
50016.35653848915	49987.25542234889	0
50006.096174901984	50010.23095889712	0
49993.33550236973	49997.9139297533	0
50011.19002934476	50002.36431250059	0
49998.45984931102	50006.65695684455	0
50019.87468519033	49983.95720550682	0
50006.448840401084	49997.32346873195	0
50003.483634122094	50006.1099987375	0
50000.35234659256	50010.71421082459	0
50020.92058148781	49993.51767071989	0
50008.47578298118	49985.24545972329	0
50012.97116378821	49991.6961769247	0
49993.74796506671	49992.427417029416	0
49991.82516773376	49992.694590956104	0
50010.8124938929	49998.028114249224	0
49987.955751149355	49997.770027754355	0
49991.724628069634	50000.06228921305	0
49995.80643166333	50013.468969971	0
49993.380375235734	50016.55980591119	0
49991.201634813246	50005.408821551166	0
50004.525946402624	49989.78947725459	0
50007.720378466904	50000.492135651875	0
49992.7685793167	50011.0280228053	0
49987.159758849266	49996.84261681274	0
50014.02574978567	49996.18798372425	0
49984.32643570934	50004.57184983245	0
50019.639648138225	49988.9067237791	0
49989.4997473447	50007.36039035869	0
50013.91997383251	50009.37214947754	0
50004.58622819102	49995.15801530333	0
50005.85271576996	49989.50522008991	0
50015.47921159886	50003.75857515637	0
49996.39937650525	49993.39036016212	0
50001.0647897504	50004.010292953724	0
49986.027487069885	50006.27634010284	0
49987.260876982415	49991.042278530156	0
49999.78395213294	50006.223143715055	0
50005.5951472911	50002.242531785334	0
49994.95863623795	49990.98932230843	0
49995.970214808425	50011.21575680999	0
49998.74724789229	50000.301414385256	0
49995.76262299148	50005.347803119126	0
49985.78393825049	50003.32292956534	0
50007.42877995727	50004.03245223129	0
49992.96622310832	50014.11763760789	0
49994.55499953395	50010.948281901576	0
49983.915535437955	49992.4110437863	0
50008.8660950074	49978.749708719544	0
50013.7990956949	50003.00902758653	0
50008.5066603574	49980.605440097264	0
49999.61536353447	50001.38011543159	0
49999.92720012225	49999.00146537139	0
49984.44548889699	49998.69683486348	0
50002.482884739184	50003.040579738794	0
50016.024045681486	49994.94398923562	0
50003.36648616504	50004.322037109174	0
49988.738161772046	50017.689027507506	0
50003.539439997585	50008.933367662175	0
49994.49256234436	50019.33132076997	0
50005.85319903553	50016.693436037065	0
50002.48134869301	50006.34512799061	0
49993.523880528526	49996.86229670025	0
49988.034997579	50012.957727244124	0
50020.71389257763	49981.778924319464	0
49995.38804044498	49997.158702901135	0
50013.95022191785	49997.89115681875	0
49984.13772326518	49991.42872524563	0
50003.58552550782	50019.3121430576	0
49989.91037830248	49997.47012205967	0
50012.09890688885	50009.91283746573	0
49998.36748406831	49993.20199538089	0
49989.127843465685	49996.61911019781	0
49982.65034680979	49999.834836403585	0
49996.56500742211	49994.747294359564	0
49985.379552577164	50000.53127187064	0
50017.09675845898	49993.71089669888	0
50021.41356700267	50010.70370059395	0
49982.40342955259	49994.328994020594	0
50016.4869019828	49980.40359262994	0
50023.71775476843	50012.20330780786	0
50005.64968115003	49995.160253301765	0
49973.871359122015	49999.93485576274	0
49991.04769969644	50018.64712142673	0
49999.68945811258	49989.69377801033	0
50024.16967004485	49998.373773470084	0
50002.22080701014	49996.583511445446	0
49981.3376436746	49994.9974062802	0
49984.137410919924	50006.137292454296	0
49996.130313645284	50019.87582555533	0
49984.51107861298	49990.24442534623	0
50006.568329781825	49987.41605597233	0
50001.265128160514	50015.41691763768	0
49994.71701353506	50015.249262662495	0
49984.049094679925	50002.930402503676	0
50007.33751108774	49981.8758819164	0
49990.53033617756	50001.14600459991	0
50016.78128835845	49973.40706114249	0
49993.95433979805	49991.08775145235	0
50020.50775026029	49998.11343636441	0
50000.36685129092	49992.305125517465	0
50025.412902998294	49985.28219532157	0
50011.811277040055	50005.8423952594	0
50005.650122642444	50018.556061829826	0
50000.10513937223	50004.37368352619	0
49997.312147224504	49999.09697793524	0
50007.98935284791	49996.53957427053	0
50002.08677570072	50010.85949233453	0
49986.699023909634	49994.97925279905	0
49985.61698965447	49991.72042149556	0
49982.103822344194	50003.015963724676	0
50017.46227211739	50006.10305446117	0
49995.381477958945	50002.40666228191	0
50011.97582092875	49999.282779231835	0
50008.063404920314	50009.83952207464	0
50013.46450656	49984.93900585626	0
49991.29771770397	50013.528169385616	0
49990.72512365944	50014.788818904555	0
49988.34248722313	50003.84700004693	0
49978.86050890926	50004.459502539525	0
49992.91864707092	50012.72445101887	0
50001.84787568867	49990.60674350676	0
50004.63839490317	50017.67334490595	0
49985.1248169725	50007.29216522827	0
49993.17341765991	49987.23628058628	0
49993.857411968136	50017.57636704799	0
50019.0152945883	49986.98070871417	0
49998.41475540304	49991.03758824367	0
49972.09249794468	50008.2640976498	0
49993.10918587191	50001.86801828644	0
49993.00955253663	50003.3707764521	0
49984.194173076576	50018.57796040268	0
49988.37111772968	49985.660734294215	0
50001.68402032854	50019.222658424515	0
50001.185520989595	50017.05278349851	0
49989.66815837991	49993.68744920904	0
50004.177711652395	49985.70662376911	0
50018.82869206279	49999.52190675685	0
49985.443533641	49996.21552947299	0
50016.38826833475	50012.74464866587	0
50017.914900136435	49980.502944041815	0
50014.39181755627	50017.85709331672	0
50018.95202462218	49985.56744633257	0
49997.36448100937	50005.91903864351	0
50018.96796534248	50005.16627708392	0
50011.90539425546	49988.111134330444	0
49996.546614288876	49996.795399916264	0
49963.08142993959	50006.26759739082	0
50008.2356600962	50002.43606836597	0
49998.63921899667	49988.79814231758	0
50005.75242938296	50004.17089970687	0
49998.376769049384	50010.6689754653	0
50008.42442695799	49998.31820524386	0
50004.508050526805	49983.47349690265	0
49987.17050041002	49988.9025554235	0
50009.18109265108	49992.22014886556	0
50004.879056196725	49986.61034885251	0
50014.915422483675	49977.07720187199	0
49990.130907603474	50004.80258105486	0
49984.6703277626	49988.74133172314	0
50007.52672577151	50012.93686597503	0
50003.49650970437	50012.38108186982	0
49989.06725250327	50015.3378129636	0
50024.98456411381	50006.06013812308	0
49991.80368593366	49990.462414806636	0
50000.77352016364	49989.79042744623	0
49988.90719015552	50002.71719901248	0
49984.039032220186	49996.676878046324	0
50012.847622088455	49998.36249454505	0
50006.350126348494	49990.98155319997	0
49991.05034624591	50004.198767952716	0
50011.88431427771	50008.83624177822	0
49985.19374747098	50005.49928007464	0
49984.81310954273	50026.06287728749	0
50006.21977860447	50012.16129787784	0
49986.47489642977	49999.4317940804	0
49980.36605421916	50000.95789397295	0
49994.234345594574	49999.2532348494	0
49987.04825099607	50001.832824486286	0
49991.43071227722	49984.226381594905	0
50000.695373251256	50020.70674782014	0
49977.13180553174	50003.37505285267	0
49988.62903234035	50005.177123215675	0
49979.89567759436	50002.4937618266	0
50008.01262186424	49983.679359629714	0
50030.579860834	49998.08369322793	0
50003.089884360816	49981.16884909539	0
50024.37014218025	49982.08487044395	0
49983.90656666351	50026.928564756556	0
49964.314383131496	50014.1377602163	0
49993.20228802501	50009.89883245395	0
49988.35846928065	49994.74515624361	0
49974.56068759045	50004.79214296714	0
50014.41609705478	49979.75520468273	0
49991.174539429005	50006.969037631694	0
49989.155636819094	50000.54506709529	0
49982.544533415894	50024.606837722065	0
49994.92587873124	49988.20647099332	0
49991.308890379405	50009.11640038469	0
50011.281064215545	49984.921503686244	0
49989.75789397745	49987.457219427255	0
50008.221414162435	50012.20209665073	0
50013.621088465676	49978.83287026756	0
49985.19186980337	49992.980264506536	0
49992.32125134785	49989.032611767434	0
50014.674771463535	49999.908761826504	0
49997.68841019571	49983.69681048847	0
50015.382964093515	49974.88611401902	0
49974.646961190396	49999.20360856275	0
49993.622733056916	50004.394124466075	0
49996.18215660206	49990.57420118714	0
49990.531939051354	50002.542578106964	0
49995.628193938675	49992.49588250879	0
50021.47129342551	49969.80051040332	0
49963.43332412238	50009.15111641512	0
50005.631109868045	49981.978888305464	0
50016.42316313038	50001.98515059546	0
49980.96052567742	50020.686115295306	0
50014.72496783221	49986.0471516237	0
49983.5417594323	49995.75678905932	0
49993.07010199822	50029.18300593349	0
49997.88200827209	49991.896996510884	0
49982.946899317554	50009.619161594186	0
50002.15424062545	50000.4773237086	0
49991.00394052615	49996.04070296146	0
50031.56106314288	50012.96897761344	0
50026.88381878394	49996.47826587183	0
49984.03994023804	49986.15198562376	0
49987.28963664043	50020.60062188324	0
50013.90791418998	50004.26976645357	0
49983.08076631143	49991.201045514004	0
50022.11073926888	49967.124204367305	0
50010.73215520759	49996.40090077004	0
49996.054670956706	50006.56227185395	0
49995.70387124523	49986.98770630229	0
50007.941107878476	50018.039088252415	0
50002.0192275201	49982.59943772668	0
49992.05158923507	50010.26029829259	0
50027.93304776287	50005.78420573993	0
49982.89182072447	49989.6455582383	0
49998.64668225386	50018.43203433023	0
50013.62737578455	49989.94661316443	0
49993.08509566163	49988.31637596258	0
49989.81805414489	49991.931824775784	0
49997.76086401288	49987.90124568716	0
49988.69996163046	50009.713207319626	0
49985.80025773397	50018.196075051266	0
49984.54357744596	49987.1594216123	0
50006.59958761954	49972.297102456854	0
49984.82793631655	50022.262719026876	0
50009.686765035396	50012.49651623412	0
50005.67540109913	49998.77026419197	0
49998.76553220897	50009.60097154551	0
49991.720902063105	50001.874151299206	0
49995.344981691764	50003.769781086085	0
50000.779533303816	50006.55995037668	0
50003.69493811055	49982.743629087825	0
50002.270752389726	49997.78815897597	0
50027.570700147895	49993.28160735885	0
49976.52404899746	49992.70823713537	0
49998.92765844171	49982.472509075604	0
49994.93953583841	49994.87526102259	0
50009.450371016355	49984.56460257237	0
49988.154083484755	49999.52040214659	0
49999.394387052766	50014.98009375397	0
49978.547517703526	50000.09883902086	0
49977.2653315401	50000.844206454574	0
49998.90667228046	50008.20905964552	0
49991.6637407009	49985.60237193076	0
49996.812852085255	49991.85268425626	0
50010.361860965386	50000.785222744336	0
50015.982394048064	50025.712936463955	0
49980.52196003663	49992.07084033371	0
50031.62064003572	50018.88854821377	0
50008.9961750777	49996.41672377975	0
49987.61931332246	50006.2850009189	0
49976.108964526924	49990.178279804175	0
50023.926871643285	49997.28176746767	0
50019.938527361184	49994.309713364564	0
50000.35731265099	50002.84047830652	0
49993.60333916049	50007.42141270693	0
50023.25337906322	49995.00581889214	0
50002.075911878404	50005.261111667336	0
49991.96428640682	50014.48773082656	0
49985.479854508725	50004.39257273865	0
49980.523275281885	50010.645308643936	0
50001.43088150619	49983.63567861773	0
50010.12290986445	50002.12243553688	0
49967.36856159413	50003.35500522987	0
50002.53163693798	49987.2817417695	0
49958.51475070698	50007.728524315105	0
50011.38108761024	50001.03297300693	0
49981.69861163078	49992.37124347021	0
49989.76191395739	49999.01550114256	0
50010.464523219016	49992.24245972176	0
50026.519101309525	50000.02798517489	0
50012.28382736543	49984.83474359573	0
49989.42265260656	49983.96844532203	0
49984.23840069896	49997.66761618687	0
49985.550927108794	49986.82666453693	0
50021.497478391924	49994.63200883348	0
50019.51522702777	50003.991941070715	0
49997.68469127628	49986.69892490847	0
50017.52555436652	50007.437281765255	0
49996.923835170724	50009.65263753655	0
49980.798506964515	49985.652067432005	0
50017.90091994998	49982.2521155558	0
49990.37161102477	50017.07697390062	0
49988.90511406528	49992.75445658593	0
50017.32112340442	49965.353068070195	0
49991.01257760791	50023.468584741226	0
50025.8875906799	49994.35984820899	0
49986.1918187451	50023.68497230164	0
50013.15743500942	49983.78458207533	0
49992.8456436454	49993.0203413024	0
49979.75815741602	50012.571960582	0
50009.70308924862	49979.83589096704	0
49985.30046070793	50021.08763342582	0
49978.359205601315	50034.878715319064	0
49990.92884580327	50011.163169812375	0
50007.772940196795	50007.064996400484	0
49985.22103137368	50016.08668389368	0
50009.59707490614	49993.95697076497	0
50017.70003800679	50001.97785272779	0
49983.797748258876	50023.64017913821	0
49990.26735697697	50010.258346329596	0
49987.64568629228	49992.33821425586	0
49988.52793226814	49987.91776019862	0
49991.20423086804	50029.989168432476	0
50026.25973034724	50010.5650833099	0
49982.16330270223	49998.10186605435	0
50007.13541309917	50007.95622569247	0
49983.95748989525	50010.98829389653	0
49962.45221143677	50007.2760570099	0
50012.1000044754	49996.95407723872	0
50021.052185858316	49972.64330460891	0
49984.3085518675	50009.58683887556	0
49993.510659247964	49989.892241724825	0
50011.752156646566	50004.78944145074	0
49983.52563494623	50001.75016082405	0
49978.460538100626	49997.75242771528	0
50014.52143088854	49988.22950508876	0
50018.24137458081	49990.739344225905	0
49972.37989154419	50007.14160963748	0
50006.63472878829	49999.431527854525	0
50016.01207628755	50007.56525634756	0
49992.159033924385	49975.903792794095	0
50016.99256930141	49996.1277298885	0
50004.48312201096	50016.53523623439	0
50003.73362658861	50014.7511990841	0
49974.63211839188	49979.516263068035	0
50001.48585664339	49987.945459319424	0
50021.840174437224	49996.55115787979	0
49994.03666699587	50020.72279787452	0
50020.94362840362	50003.47457288229	0
49998.62700416022	50014.24645452575	0
49995.17512210399	50016.79463493951	0
50005.23037043188	50011.73729598273	0
49971.37117085837	49989.47221639413	0
49981.521518297865	49999.23994426472	0
49965.42437354049	50013.05953711824	0
50008.834474853866	50007.65616359565	0
50000.22266364497	49982.341419794524	0
50021.85104569774	50002.35034673412	0
49981.560701735485	49996.23068757506	0
50012.74701363594	49985.80192002436	0
49971.80503375848	49991.85551823733	0
50011.263172707324	50007.67989684717	0
49997.842192490825	49995.525909340686	0
49994.00690011958	50013.24210864979	0
49986.9534427898	50008.40761073288	0
49983.36103802528	50033.88309737791	0
50021.35608252024	49989.69815647043	0
49988.97845850354	49998.21097134659	0
49994.642367226574	49977.56378857998	0
50003.55488727248	50010.91109031009	0
49974.81667358894	50002.99823491594	0
50012.0645759029	50012.10464978939	0
49987.68602979314	50010.93503302086	0
50007.17280957686	49992.3085541642	0
49981.705499678246	50015.11060490018	0
49996.69556881796	50014.109138468055	0
49998.64670998637	49980.67626758387	0
50019.10045114579	49976.023584512244	0
50017.45835616199	49985.36377514416	0
49970.33294685764	50009.780079539814	0
49982.3735722141	50017.46739492288	0
50006.68958436496	49994.526210000105	0
50018.734070250706	49989.80705437178	0
50002.46857216815	49986.06925098604	0
50022.675958277854	49992.05708802764	0
50022.926585169895	50001.64972110677	0
49983.52862677752	50014.963717433006	0
49998.90581301964	49994.84596139951	0
50005.79092528655	50014.775009063815	0
50000.22661360575	49988.81757789523	0
49980.74425647727	49996.82260257941	0
49971.55135378028	49993.170189732235	0
49964.134354578964	50010.02551413979	0
50012.74411197212	50007.99878332312	0
49990.74377587022	49973.90298912179	0
49985.28964060534	50013.18698399553	0
50002.94614847365	50024.81554806511	0
50018.25121765347	50010.052068038465	0
49989.67279102292	50031.185116729364	0
50024.78778113604	50000.02968615381	0
49957.10144021539	50006.30757505217	0
50004.91798427541	50013.10522473025	0
49997.73721727142	50000.206776466686	0
49987.073785197594	49981.08982656079	0
49968.0433233723	50010.0828608519	0
50012.324460548836	49995.737823114214	0
49973.49292689296	50018.279391364136	0
49987.24555378543	50029.79294837929	0
49998.130607358624	49976.53703077404	0
50007.75675174732	49991.20943177642	0
49995.458395374444	49999.14344184725	0
50010.742096311136	49993.331644497855	0
49985.84573346792	49985.809309381766	0
50000.266877230206	50025.833258622944	0
50015.02347028834	50012.069686554314	0
49999.98576549963	50017.1888278349	0
49994.20623659825	50009.09252126425	0
50002.60633630994	50028.573161161155	0
49983.685760399516	49994.434229655286	0
49997.98413692526	49973.09937067709	0
50010.56374303187	50009.418935307316	0
50010.08479905599	50015.411645682536	0
49981.765431604974	50026.49109198164	0
50008.58410835759	49981.64823307443	0
49984.49931009959	50029.64027167754	0
50007.61917516849	50005.81807298415	0
49954.76580966707	50007.702943843884	0
49998.27241309566	49978.57915551045	0
50022.54566981191	49987.258173264716	0
50005.091519311456	50006.0974021464	0
50033.204334621514	50008.87278491397	0
49975.961106071736	50033.7681879828	0
50008.89909742184	50018.638205887495	0
50013.46930471949	49988.41976209015	0
50015.209385585105	50013.91423486294	0
50022.0337844933	49980.9584175392	0
49989.67638337026	50018.303126039296	0
50025.83946226305	49991.62136154643	0
50020.63370337653	50014.81552965945	0
50007.67840103903	49995.493720252845	0
49968.685987238656	50012.365807529546	0
50010.842442392815	49988.60160661161	0
49997.47090266504	49980.29339993033	0
49819.189506889714	50032.33582232357	47
49870.11023686025	50043.39359354968	47
49832.32973186948	49979.76515975399	47
49925.997906016	50033.44090558312	47
49895.53703498251	49993.616615156	47
49891.74599816598	50093.90192664988	47
49961.61007851534	49994.44264816543	47
49915.37936889236	50140.36457212818	47
49836.68650864343	50091.95721294679	47
49978.11941298571	50046.808017011914	47
49844.16446599986	50147.51455604029	47
49792.427000113326	50133.53670577222	47
49909.93976946327	49943.78726947099	47
49760.661131917885	50169.752185880076	47
49843.94114674106	50200.43723917655	47
49780.21391874649	49995.82313671474	47
49741.73913557976	50026.85315886678	47
49864.808413074636	50244.22950869532	47
49908.915701780235	50270.322146982406	47
49723.34190633514	50204.16756490182	47
49788.30592127395	50216.507315617004	47
49962.209016095694	50286.855233475886	47
49713.68881708722	49987.86473188459	47
49992.171720551705	50242.297216141524	47
49757.925039977716	49949.94306371889	47
49895.62174700727	50206.809491989006	47
49802.883395468656	49932.240871204805	47
49961.18474418207	50113.33189320834	47
50015.07235923327	50190.43736923192	47
49944.02311888124	50186.618588509875	47
50020.57943878637	50284.70766124925	47
50011.4334483667	50092.45074296502	47
49690.83738625888	50038.92447651065	47
49680.31215907713	50171.76459845292	47
50067.37207365699	50208.70953214338	47
49675.444572253895	50222.72855433108	47
49938.03370514083	49900.027586853634	47
49748.93863655742	49894.32100898433	47
49999.7058481075	50144.892615619	47
49803.44501893702	49878.64921938671	47
49873.71279308258	50307.17573908114	47
49781.9809688722	50068.16799596628	47
49702.658708179195	50122.7045518605	47
50075.90349322338	50159.8953190207	47
49975.10468796588	49943.74125880344	47
49966.50878112223	50340.91231785376	47
49647.87995081388	50268.49706631302	47
50094.01974087075	50251.31586554955	47
49656.98461635939	50092.60071744138	47
49912.80225962612	50341.77446062357	47
49851.052196624434	49888.51675450252	47
49894.961085726696	50389.781002975324	47
50015.52288879664	50335.95412371891	47
50059.98428371375	50314.40812874098	47
50111.004615388716	50334.23656705233	47
50160.444229793444	50359.24690028619	47
49637.13075455347	50323.98702327374	47
49894.90067296249	50440.63035796496	47
50074.19386938391	50369.470434047296	47
49608.378504296474	50365.93601989106	47
49821.29117277784	50312.08477583589	47
49723.32659293758	49846.326882129186	47
50045.99923374856	50048.071872779925	47
49601.339677986034	50245.79293288384	47
50010.630934154826	50001.50236064314	47
49627.98173669264	50150.483872496625	47
49842.906292920015	50411.1411859437	47
49911.72166630043	49858.40691644598	47
49547.929903462704	50249.09614226968	47
49572.65449350987	50200.0288590503	47
49831.604559307285	49830.33203466252	47
49786.110042066044	50351.00811537947	47
49577.447040837505	50148.280837141894	47
49860.56999151643	49937.5437760105	47
49746.283875562425	50385.33459561908	47
49580.14954864061	50319.58253227682	47
49739.506573032515	49798.11356504096	47
49700.47356955681	50419.24748825265	47
50048.22691469663	49960.84501150339	47
49792.86237079099	50408.560784287045	47
50059.09932407726	50099.81681833496	47
49675.03851717561	49848.06321161119	47
49965.261216087325	49856.635882335526	47
49757.8470340101	49745.99744758364	47
49874.13942711457	49800.89559839807	47
50211.45762224614	50350.2532547066	47
50219.803283309375	50294.101385903654	47
49683.65126085411	50355.90516316686	47
49817.205995105454	50456.99136084644	47
49879.11532893239	50494.21603903937	47
49946.57212439012	50464.462753324224	47
49673.26023991929	49796.05095179835	47
49686.86508452973	49894.92682139563	47
50070.432756700895	49913.37166106304	47
50271.88654283616	50283.21725671851	47
49569.59547228864	50396.11639924563	47
50125.99810595341	50181.92096155074	47
49723.04478476715	49702.25069479947	47
49880.478039912516	49751.444796691816	47
49827.35812473466	49757.55430471686	47
49764.718441343124	49672.10850023276	47
49624.03778791364	49780.08922545398	47
49669.38301767414	49717.49852345581	47
49775.96682047867	49834.31591672149	47
50171.242833386845	50412.07495582667	47
49605.79869621086	50439.033811071306	47
49871.97521950506	49702.60384712529	47
49706.06566676161	49749.71227051301	47
49644.104411239234	50018.17165842316	47
49995.692327718556	50440.47936825441	47
49751.78298582885	50249.00375788605	47
50116.82919561825	50121.92023801985	47
50166.481039368286	50110.480130647695	47
49853.547686058795	50362.649885801606	47
49688.87669709286	50471.970752397996	47
50173.644903991095	50268.46601414732	47
50327.20788823241	50290.95690665162	47
49927.87036461261	50518.48825763417	47
49495.880948817496	50249.80381019746	47
49963.4061452988	50560.270689527046	47
49632.17763415948	49901.827099026195	47
49595.83103371176	49827.988126285156	47
49813.232063257536	49678.83489563761	47
49676.61346639516	49669.87444646956	47
49978.012486683285	50388.246675964125	47
49799.659486524426	50510.34500549039	47
49654.46423206774	50508.95561623254	47
49726.75679986344	50503.584870047	47
49750.05644398866	50434.488327787265	47
50017.03861940432	49854.03480549697	47
50021.02144291664	49913.2198245628	47
49934.30094091524	49814.953188393534	47
50190.93161875514	50215.871079589495	47
49701.45820890758	49627.88017526247	47
50222.643121823734	50404.111169812386	47
50122.204848399764	49908.234612605884	47
50337.774180190936	50239.33101268497	47
49605.012133912925	49729.58617133959	47
49524.93390540666	50427.705342123474	47
49668.99026742382	49588.477599839694	47
49695.76651662686	50291.479669391985	47
49630.7638409648	49957.577708048295	47
50358.48002199308	50190.004013667116	47
49924.254941557025	50599.19579400604	47
49563.05105664445	50469.259481621215	47
50011.41430742846	50573.07780302804	47
50158.70021656504	49940.010538992094	47
49691.25105791644	50546.9956527363	47
49625.45159791938	49665.66911850163	47
49620.60724965717	49569.37516990052	47
49689.3952611066	49943.57177930325	47
49622.442801076926	50547.61786220567	47
49576.454066956205	49598.71597126803	47
49525.16251390326	49591.98532812924	47
49597.861461827415	50002.67922994579	47
49873.796732059855	49649.25176764792	47
50061.95702786035	50423.312663088276	47
49585.453630581345	50092.021561830006	47
49496.70246936231	50468.334370615696	47
49584.8708466806	50578.10760939357	47
49871.822159624906	50548.677700055334	47
50220.19695060371	50104.24668032883	47
50193.70125376049	50153.784643584695	47
50141.826041862034	49863.21463864161	47
50086.6203916034	49860.31878799148	47
49919.77284005384	49633.933426920405	47
49482.73847201783	49625.528609068184	47
50237.49046360257	50199.23917008035	47
49576.41299969477	49543.795130255436	47
49943.906265135774	49684.8283459605	47
49808.56615410835	50264.371644572384	47
49753.00534604324	50547.97491828763	47
50211.91458943643	49931.53112449891	47
49552.52422360665	50054.777093252385	47
49973.06071189068	49643.949381445156	47
50393.23498621365	50247.49296379448	47
49470.19215992692	50426.481589343544	47
49556.44499678675	49495.91350276365	47
49838.33787842796	49608.266343031246	47
49435.39198221733	50392.1920221945	47
49547.26571296359	49446.91734977078	47
49626.89847137995	50606.83950742679	47
49586.41371691475	50514.589438655385	47
49397.58556873653	50351.12021651905	47
49549.55110815769	49397.95377728745	47
49575.65312526088	49666.086556014634	47
49791.237679556456	49624.52044713279	47
49781.553234688254	50588.79954014759	47
49586.85261326237	49879.61190724646	47
49498.68201084118	50301.30512877602	47
49526.318454681845	49662.00921624272	47
50263.932470879954	50375.19644567248	47
49448.14524011171	50323.07366701611	47
50037.239357392806	50622.64974909604	47
49519.50462331033	50199.5259050185	47
50063.99359293476	50472.71535700894	47
49505.369205984745	49423.371373556474	47
50026.67575335605	50504.05120032221	47
50408.1448796024	50175.82532147999	47
49757.794315781764	50303.88669085117	47
50411.509942422315	50127.3493542309	47
49545.47366283614	50545.77412726414	47
49517.69553937083	49353.40401216421	47
49928.69716311807	49735.78481639095	47
49722.157665281324	50588.824078914746	47
49538.15035855472	50101.336917210494	47
50072.01329806155	49813.45599818274	47
50456.82681359175	50160.28060718358	47
49887.13899581681	49591.616539812494	47
49511.046314167026	49527.08791509156	47
50134.1245399131	49985.84343657914	47
50362.07540915497	50139.378663613265	47
50256.19194178144	50448.19204550677	47
50082.20614855372	50003.68810796996	47
49982.60100750218	49786.63038093035	47
49470.091077424	49463.31398520156	47
49477.78268863874	49675.64067505537	47
49439.38915679417	49717.494755994245	47
50309.89841660563	50145.193934082374	47
50195.876802162355	50060.09512439331	47
50124.87970904393	49811.079633182446	47
49643.46991367035	49517.295111595784	47
50374.09926332083	50303.24342618274	47
50195.36291414882	49867.93954236721	47
49568.50165487706	49766.3085606572	47
50119.562822315806	50393.185732000966	47
50081.62540367618	50641.83064779813	47
49669.704561392835	49471.41997070621	47
50097.40915022475	49771.40943442197	47
50301.38386341449	50194.19667925104	47
50093.544373987024	50064.289312358065	47
50431.36120610231	50079.57766432937	47
50443.25909743319	50236.10501376599	47
50264.98614752915	50502.029207211985	47
49441.28144830931	50465.459108438765	47
49913.651969640436	49550.72618093289	47
50026.72770566295	49627.37180897103	47
49547.78996042731	49918.14354527971	47
49816.446352237566	50629.86091118011	47
49474.4544837233	49562.80743620137	47
49779.08319675547	50667.89503735266	47
49464.50323393138	50185.420544005996	47
50124.10969765989	50671.23736560388	47
50507.624276704475	50138.97667628656	47
49424.65552729927	49662.96399664375	47
49385.798919420304	50409.59682780997	47
49859.269394518735	50666.70623307303	47
50106.52633926583	50510.56845916479	47
49496.1248311497	49910.9146599466	47
50260.50308731937	50156.73603724312	47
50111.65174666567	50565.34411141132	47
50491.12892450967	50209.017172067266	47
50558.02282417893	50149.97225315864	47
50244.4738749423	50058.32351859675	47
49696.50342027781	49531.061104760745	47
49402.38068103159	50295.48757282527	47
49461.1384122614	49397.11178756738	47
49502.2680484672	50516.486738760745	47
50425.88482517679	50289.02956346664	47
49464.526930334505	49954.79202159197	47
49597.42048717182	49388.16104974309	47
49526.34206054233	49715.224534592635	47
50208.5984913766	50464.69112222814	47
50078.63214098091	49723.492045097075	47
49536.0297291741	50596.13369079455	47
50471.49215920545	50318.781407539944	47
49492.398011703626	50631.19685701377	47
49443.34536545845	49999.0745335488	47
50167.52816393139	50697.04091233887	47
49532.3183150501	50362.4934305899	47
49995.861329482475	49731.87731895853	47
49544.00272343549	50644.726196469834	47
49346.905581343475	50446.889498929195	47
50199.89859092467	50007.3021246377	47
50373.915605755596	50089.968328807496	47
49476.19805114088	50363.72632757515	47
49728.31809031672	50666.98260882927	47
49655.07346247344	50397.32343478321	47
49328.66898235796	50397.41289493501	47
50052.3693619383	50682.48776199585	47
49511.66362011486	50024.28645304139	47
49858.52720569806	50715.01301154188	47
49444.021745746955	50605.22722296647	47
49455.38323485184	50130.253116492255	47
49776.50815953031	49577.062719707406	47
49590.52656701273	49336.39883312111	47
49542.4075973543	49844.67253919577	47
50320.13804136806	50374.59803878873	47
50318.21109231397	50084.32029911194	47
50118.993855274355	50447.72671272577	47
49407.17701732214	50132.1896224796	47
50608.96504487871	50126.24465894267	47
49428.20151966467	49606.41564692678	47
50128.728597667745	49726.59541456862	47
49351.91113181242	50335.33027000668	47
50309.249341786825	50444.60735366132	47
50164.87956946527	50750.16270227027	47
50342.174562725566	50484.26637903838	47
50270.87998843516	50010.922595872966	47
50156.07140463239	50626.808526167064	47
50171.13628797943	49787.648497936214	47
50140.36158297299	49676.581811695534	47
49580.70265281092	49280.25814184149	47
50123.944387669864	50721.529106807786	47
50255.89983147112	49952.47297796068	47
49403.58882037266	49970.50218403679	47
49451.16855947292	50658.240569872134	47
49487.893396156425	50571.382245198794	47
50357.04622179399	50433.46144596539	47
49494.92009056865	49816.30999645849	47
49926.14981179847	50655.733608527495	47
49746.66473632289	49510.78331772506	47
49954.5644550786	49512.34808347616	47
49410.596457448584	49422.18033553868	47
50397.44778620065	50474.22883947714	47
50221.87851088005	50533.07584187933	47
49517.91995729498	49961.65864573344	47
50539.25758194229	50098.23628267927	47
49431.82599519441	49535.16756060232	47
50015.81787214075	49580.51853161137	47
50086.73829591486	50758.995691846496	47
50146.89370290232	50801.55281169652	47
49421.3046872075	50046.69796848484	47
50497.48227416289	50364.47461117174	47
49484.59726533337	49309.93721973328	47
50405.40149110119	50419.31102097873	47
49911.736100196424	50710.23047142978	47
50201.37157310181	50791.28546424076	47
50486.57577284634	50086.415352892735	47
50190.47170874082	49673.11724297518	47
49435.28446506782	50557.17960109023	47
49400.147684262665	49492.57577940746	47
49649.89210879512	49393.20290171052	47
50539.93698045174	50045.597512342036	47
49868.88008994798	50610.505754010075	47
50623.73281722011	50077.694642479844	47
50167.16443011864	50558.94685616305	47
49519.35255254149	49276.67234803338	47
50313.885501059885	50527.969252127295	47
49460.216097354096	49770.16749355865	47
49514.74683691191	49770.97874234307	47
49508.57073095808	50151.666733181104	47
49700.63295981923	49382.35703191732	47
49437.2925413952	49330.650760732155	47
49734.0034668089	50085.79158028722	47
49976.119770485	50620.904273416294	47
49455.632974437154	49853.26482330983	47
50661.74217000358	50111.46846237345	47
50530.49494577147	50237.346942065175	47
49442.194230457004	50235.14889516588	47
49286.03618409807	50435.149550184244	47
50423.96235423418	50344.775043416616	47
49820.61321248952	50750.727843157176	47
50515.511562423846	50289.243255879555	47
49291.58471614574	50358.31130694371	47
49836.655847508824	49554.33435485198	47
49355.487680825914	49524.9411180485	47
49368.47377658119	50165.56621813194	47
49398.6873784613	49367.66491635262	47
50031.187736404376	49783.18013863613	47
50441.49424468111	50497.219648645674	47
49492.175364393486	49232.337546290444	47
50403.97053276143	50528.14062425266	47
49393.492171665996	50473.44124205755	47
49386.37104298064	50083.03303820693	47
50201.83358749391	50596.97672115468	47
49490.54196138105	50075.180653990195	47
49340.8235419501	50099.40845152026	47
49617.11565812772	49468.54079832313	47
50210.6090583644	49723.326877374464	47
50060.08837555447	50575.83397265646	47
50455.59696779341	50434.328224374054	47
50254.28299103386	49896.706561425606	47
50370.260261845266	50382.56768283934	47
49366.64292501405	50038.76122679051	47
49375.72706746248	49674.18468442605	47
50027.600333770606	50388.78289114494	47
50434.44220040137	50023.75675653766	47
50265.81955475224	49714.18769915127	47
49604.198206205736	49229.497434599354	47
49316.3992297202	50146.91556732235	47
49641.97331792783	49314.79326936483	47
50002.62090905302	50678.987764440775	47
49799.26254562455	50801.68257794189	47
50048.30911074873	49533.865463785565	47
50057.96002266678	49676.617836010635	47
50493.995485678315	50474.78995313063	47
49388.89972003591	49572.5683392241	47
50267.01901357108	49763.4619851134	47
49656.194837739684	49266.6365947486	47
50202.6763288633	50654.665920592946	47
49684.383203235484	50688.732010857166	47
49951.84521786016	50740.433387753044	47
49799.512482107195	49513.811488534135	47
49643.01871237437	50660.903218599444	47
49358.13715470752	49426.00787756462	47
49329.40354919337	49697.199157931565	47
49375.82626195374	50253.74595989244	47
49663.54982722798	49219.17346457718	47
49600.275574242594	50696.56904658951	47
50287.2717765947	50331.000184247016	47
49348.40065578049	50497.29262486982	47
49522.69837448303	50692.17306417061	47
49308.536116490955	49498.92706821384	47
50711.11619599509	50121.64071339805	47
50429.127189735984	49974.22418853949	47
50344.18719149008	50566.41503873961	47
50751.03626105197	50083.60662759407	47
50005.93328748822	50729.32846588437	47
49282.057501495176	49683.1843698306	47
49685.34532966075	49173.13646817348	47
50219.90446259425	49812.87378701823	47
49636.41504412498	50729.37124428783	47
50410.493635877334	50578.18617497918	47
50698.4189564443	50169.9174191112	47
49852.53270285779	49501.30939050857	47
49630.84067243666	49182.87419797753	47
50052.83141531908	50797.501170014424	47
50256.13098618287	50779.65294683375	47
49762.05150892481	50833.17848370064	47
50487.06101604755	50024.9477520881	47
49950.22569644721	49462.35505424959	47
49261.83088988905	49528.63342047458	47
50558.02131266135	50000.976551952794	47
50376.12055139883	49992.46348714177	47
50330.328088455455	50012.967216096855	47
49402.473316112664	49859.39888345357	47
50754.00853680593	50160.01135793326	47
49673.26226744553	50763.96491036811	47
50451.64578204104	50615.90543062639	47
50243.040284633775	49666.32195150704	47
50502.6954181927	50633.874438631174	47
49917.68019819342	49423.549031254035	47
49559.35205405436	50725.44085027266	47
50647.507741431225	50172.056509052345	47
50522.17330381301	50410.0319044296	47
49440.71265646839	49910.43019557823	47
49562.78286179519	49201.395650599734	47
50207.95303890064	49623.239382592714	47
49349.39969003583	49602.773999905956	47
49907.45787853108	50762.697566671464	47
50402.77575243144	50643.628388509984	47
49294.76803956142	50496.52173105635	47
50304.51401627999	50594.461784960666	47
49244.848867537374	50383.08032802784	47
49383.21057032666	50531.09313785794	47
49866.612037727624	50789.68964316702	47
50259.08358225914	50567.432038426574	47
49323.02543734824	49646.56112267589	47
49467.22235165559	49187.86257743466	47
49236.613259070495	49577.00203363406	47
49354.28722898948	49851.07759454545	47
49235.990231917014	49487.97048255165	47
49779.8384639823	49468.552208129215	47
50341.559937430946	49947.17282655345	47
49380.83344139199	49808.53505158074	47
50718.66250656938	50223.17117783694	47
50551.065152429794	50623.81955824498	47
50322.45435557406	49894.2281417184	47
49397.31031136054	49754.21974496402	47
50286.02632828504	49812.58912679708	47
50334.65028069172	49817.6793814997	47
49966.168542898005	49408.979343200044	47
50563.19130754516	49948.307510995575	47
49631.59941909116	50790.934036684615	47
49468.05904975054	50706.23456431795	47
49937.420234048775	50800.65532559163	47
49256.460519368695	50314.69716156688	47
49893.57590518082	49468.39017949006	47
50542.13108883703	50495.31754614493	47
50563.177734032324	50542.837091703164	47
50486.90541590031	50583.15891335258	47
50607.97220798841	50565.59100036565	47
49904.11985473784	49368.60829475603	47
49953.69839509559	50853.96979755601	47
49965.066507764044	49578.94043498074	47
49322.89535802571	49386.4422114028	47
49335.48053024938	50288.89918958228	47
49906.113508725626	50845.413367877576	47
49247.35792291263	49641.10158829851	47
49411.71407360434	50195.67837367187	47
50771.18310396993	50210.168332783585	47
50612.186306087	50206.98368284136	47
49319.8127867086	50027.44973189031	47
50178.90770166578	50503.3725781166	47
50387.96933046023	49829.04036515421	47
50783.979912371564	50262.49603877339	47
50377.54314009215	50041.90252483697	47
49720.013946029845	50865.32811032939	47
50398.689868428715	49781.54808556029	47
50264.0954497654	50835.04805607303	47
49306.698258465105	49431.883635741484	47
49770.399371628715	50884.579293292256	47
49999.94058695387	49458.29804322892	47
50613.39931233509	49961.79783321164	47
50005.79069377149	50823.557132789094	47
50315.876668723744	49767.15440679044	47
50278.03949873809	50736.90660937827	47
49755.16765787703	49394.09518406336	47
49552.649784671725	49147.65249009701	47
