# Supplementary material for: Abundant Topological Outliers in Social Media Data and Their Effect on Spatial Analysis
Source: PLoS One. 2016 Sep 9;11(9):e0162360. doi: 10.1371/journal.pone.0162360 (PMC5017681; doi:10.1371/journal.pone.0162360)
Supplement: S6 Dataset — See the respective attached file. (ZIP) [file pone.0162360.s006.zip › S6_overlap_swl/clust_49_58.csv]

50000.0	50000.0	0
50001.1199382742	50005.597232803535	0
50010.474073703306	50004.538835650805	0
49992.59330351276	50005.30010366702	0
49998.97978393994	50002.81568248988	0
49995.94433854478	50000.283501054924	0
49992.110046690934	49994.960676135706	0
50001.69172750674	49994.57444040063	0
50004.089583240035	50002.88217446919	0
49995.22015105517	50008.609882115925	0
50002.55073404207	49993.56360799795	0
49986.072168127575	49997.04184594443	0
50003.188169777386	50009.9058963167	0
50012.27525783438	49992.819765352564	0
50012.262513774476	49989.354148040744	0
49998.02118867848	50008.80627001903	0
49993.557594313854	50006.23561640466	0
49997.38944128892	50001.35532493175	0
49993.74842547102	50014.75506549149	0
49998.23968503435	50005.27065217079	0
50003.22125142318	50000.026961999516	0
50002.66845612155	50016.014489106456	0
49996.2912684585	50003.40999236742	0
49993.86713806728	50000.48736039716	0
50002.18471612465	50002.01162544507	0
49992.171524388265	50006.56961401369	0
50009.77186363497	49998.33913800016	0
49990.12856972812	50008.3087286591	0
49992.75834275438	49999.61132553548	0
50000.612712480484	49996.66863853376	0
49996.93869881451	50007.42426954709	0
49990.9573124268	49998.74455680348	0
49995.12813021465	50012.34964490406	0
49987.132816399535	50000.77841298042	0
49995.04622939411	50001.254507425205	0
49996.3518189633	49998.69148218202	0
49994.72286757851	50006.43666481398	0
50004.991603808936	50007.81247139701	0
49998.28891676479	49997.763041664824	0
50002.11006087792	50008.18226655358	0
49997.144179930016	49989.940910198144	0
49990.216027359624	50003.557911732714	0
50004.8382996796	49999.67581012021	0
50009.729321556355	49988.228197133496	0
50000.199954210955	50007.84356371471	0
49984.868450241316	50001.72764928467	0
50005.25378396498	49991.44544110929	0
50012.19437814406	50000.390381149926	0
49988.04893344996	49995.904611826896	0
50000.97171294396	50001.87618615546	0
50003.16859701153	50001.34186794273	0
49996.8205400242	50002.39747857786	0
50016.35653848915	49987.25542234889	0
50006.096174901984	50010.23095889712	0
49993.33550236973	49997.9139297533	0
50011.19002934476	50002.36431250059	0
49998.45984931102	50006.65695684455	0
50019.87468519033	49983.95720550682	0
50006.448840401084	49997.32346873195	0
50003.483634122094	50006.1099987375	0
50000.35234659256	50010.71421082459	0
50020.92058148781	49993.51767071989	0
50008.47578298118	49985.24545972329	0
50012.97116378821	49991.6961769247	0
49993.74796506671	49992.427417029416	0
49991.82516773376	49992.694590956104	0
50010.8124938929	49998.028114249224	0
49987.955751149355	49997.770027754355	0
49991.724628069634	50000.06228921305	0
49995.80643166333	50013.468969971	0
49993.380375235734	50016.55980591119	0
49991.201634813246	50005.408821551166	0
50004.525946402624	49989.78947725459	0
50007.720378466904	50000.492135651875	0
49992.7685793167	50011.0280228053	0
49987.159758849266	49996.84261681274	0
50014.02574978567	49996.18798372425	0
49984.32643570934	50004.57184983245	0
50019.639648138225	49988.9067237791	0
49989.4997473447	50007.36039035869	0
50013.91997383251	50009.37214947754	0
50004.58622819102	49995.15801530333	0
50005.85271576996	49989.50522008991	0
50015.47921159886	50003.75857515637	0
49996.39937650525	49993.39036016212	0
50001.0647897504	50004.010292953724	0
49986.027487069885	50006.27634010284	0
49987.260876982415	49991.042278530156	0
49999.78395213294	50006.223143715055	0
50005.5951472911	50002.242531785334	0
49994.95863623795	49990.98932230843	0
49995.970214808425	50011.21575680999	0
49998.74724789229	50000.301414385256	0
49995.76262299148	50005.347803119126	0
49985.78393825049	50003.32292956534	0
50007.42877995727	50004.03245223129	0
49992.96622310832	50014.11763760789	0
49994.55499953395	50010.948281901576	0
49983.915535437955	49992.4110437863	0
50008.8660950074	49978.749708719544	0
50013.7990956949	50003.00902758653	0
50008.5066603574	49980.605440097264	0
49999.61536353447	50001.38011543159	0
49999.92720012225	49999.00146537139	0
49984.44548889699	49998.69683486348	0
50002.482884739184	50003.040579738794	0
50016.024045681486	49994.94398923562	0
50003.36648616504	50004.322037109174	0
49988.738161772046	50017.689027507506	0
50003.539439997585	50008.933367662175	0
49994.49256234436	50019.33132076997	0
50005.85319903553	50016.693436037065	0
50002.48134869301	50006.34512799061	0
49993.523880528526	49996.86229670025	0
49988.034997579	50012.957727244124	0
50020.71389257763	49981.778924319464	0
49995.38804044498	49997.158702901135	0
50013.95022191785	49997.89115681875	0
49984.13772326518	49991.42872524563	0
50003.58552550782	50019.3121430576	0
49989.91037830248	49997.47012205967	0
50012.09890688885	50009.91283746573	0
49998.36748406831	49993.20199538089	0
49989.127843465685	49996.61911019781	0
49982.65034680979	49999.834836403585	0
49996.56500742211	49994.747294359564	0
49985.379552577164	50000.53127187064	0
50017.09675845898	49993.71089669888	0
50021.41356700267	50010.70370059395	0
49982.40342955259	49994.328994020594	0
50016.4869019828	49980.40359262994	0
50023.71775476843	50012.20330780786	0
50005.64968115003	49995.160253301765	0
49973.871359122015	49999.93485576274	0
49991.04769969644	50018.64712142673	0
49999.68945811258	49989.69377801033	0
50024.16967004485	49998.373773470084	0
50002.22080701014	49996.583511445446	0
49981.3376436746	49994.9974062802	0
49984.137410919924	50006.137292454296	0
49996.130313645284	50019.87582555533	0
49984.51107861298	49990.24442534623	0
50006.568329781825	49987.41605597233	0
50001.265128160514	50015.41691763768	0
49994.71701353506	50015.249262662495	0
49984.049094679925	50002.930402503676	0
50007.33751108774	49981.8758819164	0
49990.53033617756	50001.14600459991	0
50016.78128835845	49973.40706114249	0
49993.95433979805	49991.08775145235	0
50020.50775026029	49998.11343636441	0
50000.36685129092	49992.305125517465	0
50025.412902998294	49985.28219532157	0
50011.811277040055	50005.8423952594	0
50005.650122642444	50018.556061829826	0
50000.10513937223	50004.37368352619	0
49997.312147224504	49999.09697793524	0
50007.98935284791	49996.53957427053	0
50002.08677570072	50010.85949233453	0
49986.699023909634	49994.97925279905	0
49985.61698965447	49991.72042149556	0
49982.103822344194	50003.015963724676	0
50017.46227211739	50006.10305446117	0
49995.381477958945	50002.40666228191	0
50011.97582092875	49999.282779231835	0
50008.063404920314	50009.83952207464	0
50013.46450656	49984.93900585626	0
49991.29771770397	50013.528169385616	0
49990.72512365944	50014.788818904555	0
49988.34248722313	50003.84700004693	0
49978.86050890926	50004.459502539525	0
49992.91864707092	50012.72445101887	0
50001.84787568867	49990.60674350676	0
50004.63839490317	50017.67334490595	0
49985.1248169725	50007.29216522827	0
49993.17341765991	49987.23628058628	0
49993.857411968136	50017.57636704799	0
50019.0152945883	49986.98070871417	0
49998.41475540304	49991.03758824367	0
49972.09249794468	50008.2640976498	0
49993.10918587191	50001.86801828644	0
49993.00955253663	50003.3707764521	0
49984.194173076576	50018.57796040268	0
49988.37111772968	49985.660734294215	0
50001.68402032854	50019.222658424515	0
50001.185520989595	50017.05278349851	0
49989.66815837991	49993.68744920904	0
50004.177711652395	49985.70662376911	0
50018.82869206279	49999.52190675685	0
49985.443533641	49996.21552947299	0
50016.38826833475	50012.74464866587	0
50017.914900136435	49980.502944041815	0
50014.39181755627	50017.85709331672	0
50018.95202462218	49985.56744633257	0
49997.36448100937	50005.91903864351	0
50018.96796534248	50005.16627708392	0
50011.90539425546	49988.111134330444	0
49996.546614288876	49996.795399916264	0
49963.08142993959	50006.26759739082	0
50008.2356600962	50002.43606836597	0
49998.63921899667	49988.79814231758	0
50005.75242938296	50004.17089970687	0
49998.376769049384	50010.6689754653	0
50008.42442695799	49998.31820524386	0
50004.508050526805	49983.47349690265	0
49987.17050041002	49988.9025554235	0
50009.18109265108	49992.22014886556	0
50004.879056196725	49986.61034885251	0
50014.915422483675	49977.07720187199	0
49990.130907603474	50004.80258105486	0
49984.6703277626	49988.74133172314	0
50007.52672577151	50012.93686597503	0
50003.49650970437	50012.38108186982	0
49989.06725250327	50015.3378129636	0
50024.98456411381	50006.06013812308	0
49991.80368593366	49990.462414806636	0
50000.77352016364	49989.79042744623	0
49988.90719015552	50002.71719901248	0
49984.039032220186	49996.676878046324	0
50012.847622088455	49998.36249454505	0
50006.350126348494	49990.98155319997	0
49991.05034624591	50004.198767952716	0
50011.88431427771	50008.83624177822	0
49985.19374747098	50005.49928007464	0
49984.81310954273	50026.06287728749	0
50006.21977860447	50012.16129787784	0
49986.47489642977	49999.4317940804	0
49980.36605421916	50000.95789397295	0
49994.234345594574	49999.2532348494	0
49987.04825099607	50001.832824486286	0
49991.43071227722	49984.226381594905	0
50000.695373251256	50020.70674782014	0
49977.13180553174	50003.37505285267	0
49988.62903234035	50005.177123215675	0
49979.89567759436	50002.4937618266	0
50008.01262186424	49983.679359629714	0
50030.579860834	49998.08369322793	0
50003.089884360816	49981.16884909539	0
50024.37014218025	49982.08487044395	0
49983.90656666351	50026.928564756556	0
49964.314383131496	50014.1377602163	0
49993.20228802501	50009.89883245395	0
49988.35846928065	49994.74515624361	0
49974.56068759045	50004.79214296714	0
50014.41609705478	49979.75520468273	0
49991.174539429005	50006.969037631694	0
49989.155636819094	50000.54506709529	0
49982.544533415894	50024.606837722065	0
49994.92587873124	49988.20647099332	0
49991.308890379405	50009.11640038469	0
50011.281064215545	49984.921503686244	0
49989.75789397745	49987.457219427255	0
50008.221414162435	50012.20209665073	0
50013.621088465676	49978.83287026756	0
49985.19186980337	49992.980264506536	0
49992.32125134785	49989.032611767434	0
50014.674771463535	49999.908761826504	0
49997.68841019571	49983.69681048847	0
50015.382964093515	49974.88611401902	0
49974.646961190396	49999.20360856275	0
49993.622733056916	50004.394124466075	0
49996.18215660206	49990.57420118714	0
49990.531939051354	50002.542578106964	0
49995.628193938675	49992.49588250879	0
50021.47129342551	49969.80051040332	0
49963.43332412238	50009.15111641512	0
50005.631109868045	49981.978888305464	0
50016.42316313038	50001.98515059546	0
49980.96052567742	50020.686115295306	0
50014.72496783221	49986.0471516237	0
49983.5417594323	49995.75678905932	0
49993.07010199822	50029.18300593349	0
49997.88200827209	49991.896996510884	0
49982.946899317554	50009.619161594186	0
50002.15424062545	50000.4773237086	0
49991.00394052615	49996.04070296146	0
50031.56106314288	50012.96897761344	0
50026.88381878394	49996.47826587183	0
49984.03994023804	49986.15198562376	0
49987.28963664043	50020.60062188324	0
50013.90791418998	50004.26976645357	0
49983.08076631143	49991.201045514004	0
50022.11073926888	49967.124204367305	0
50010.73215520759	49996.40090077004	0
49996.054670956706	50006.56227185395	0
49995.70387124523	49986.98770630229	0
50007.941107878476	50018.039088252415	0
50002.0192275201	49982.59943772668	0
49992.05158923507	50010.26029829259	0
50027.93304776287	50005.78420573993	0
49982.89182072447	49989.6455582383	0
49998.64668225386	50018.43203433023	0
50013.62737578455	49989.94661316443	0
49993.08509566163	49988.31637596258	0
49989.81805414489	49991.931824775784	0
49997.76086401288	49987.90124568716	0
49988.69996163046	50009.713207319626	0
49985.80025773397	50018.196075051266	0
49984.54357744596	49987.1594216123	0
50006.59958761954	49972.297102456854	0
49984.82793631655	50022.262719026876	0
50009.686765035396	50012.49651623412	0
50005.67540109913	49998.77026419197	0
49998.76553220897	50009.60097154551	0
49991.720902063105	50001.874151299206	0
49995.344981691764	50003.769781086085	0
50000.779533303816	50006.55995037668	0
50003.69493811055	49982.743629087825	0
50002.270752389726	49997.78815897597	0
50027.570700147895	49993.28160735885	0
49976.52404899746	49992.70823713537	0
49998.92765844171	49982.472509075604	0
49994.93953583841	49994.87526102259	0
50009.450371016355	49984.56460257237	0
49988.154083484755	49999.52040214659	0
49999.394387052766	50014.98009375397	0
49978.547517703526	50000.09883902086	0
49977.2653315401	50000.844206454574	0
49998.90667228046	50008.20905964552	0
49991.6637407009	49985.60237193076	0
49996.812852085255	49991.85268425626	0
50010.361860965386	50000.785222744336	0
50015.982394048064	50025.712936463955	0
49980.52196003663	49992.07084033371	0
50031.62064003572	50018.88854821377	0
50008.9961750777	49996.41672377975	0
49987.61931332246	50006.2850009189	0
49976.108964526924	49990.178279804175	0
50023.926871643285	49997.28176746767	0
50019.938527361184	49994.309713364564	0
50000.35731265099	50002.84047830652	0
49993.60333916049	50007.42141270693	0
50023.25337906322	49995.00581889214	0
50002.075911878404	50005.261111667336	0
49991.96428640682	50014.48773082656	0
49985.479854508725	50004.39257273865	0
49980.523275281885	50010.645308643936	0
50001.43088150619	49983.63567861773	0
50010.12290986445	50002.12243553688	0
49967.36856159413	50003.35500522987	0
50002.53163693798	49987.2817417695	0
49958.51475070698	50007.728524315105	0
50011.38108761024	50001.03297300693	0
49981.69861163078	49992.37124347021	0
49989.76191395739	49999.01550114256	0
50010.464523219016	49992.24245972176	0
50026.519101309525	50000.02798517489	0
50012.28382736543	49984.83474359573	0
49989.42265260656	49983.96844532203	0
49984.23840069896	49997.66761618687	0
49985.550927108794	49986.82666453693	0
50021.497478391924	49994.63200883348	0
50019.51522702777	50003.991941070715	0
49997.68469127628	49986.69892490847	0
50017.52555436652	50007.437281765255	0
49996.923835170724	50009.65263753655	0
49980.798506964515	49985.652067432005	0
50017.90091994998	49982.2521155558	0
49990.37161102477	50017.07697390062	0
49988.90511406528	49992.75445658593	0
50017.32112340442	49965.353068070195	0
49991.01257760791	50023.468584741226	0
50025.8875906799	49994.35984820899	0
49986.1918187451	50023.68497230164	0
50013.15743500942	49983.78458207533	0
49992.8456436454	49993.0203413024	0
49979.75815741602	50012.571960582	0
50009.70308924862	49979.83589096704	0
49985.30046070793	50021.08763342582	0
49978.359205601315	50034.878715319064	0
49990.92884580327	50011.163169812375	0
50007.772940196795	50007.064996400484	0
49985.22103137368	50016.08668389368	0
50009.59707490614	49993.95697076497	0
50017.70003800679	50001.97785272779	0
49983.797748258876	50023.64017913821	0
49990.26735697697	50010.258346329596	0
49987.64568629228	49992.33821425586	0
49988.52793226814	49987.91776019862	0
49991.20423086804	50029.989168432476	0
50026.25973034724	50010.5650833099	0
49982.16330270223	49998.10186605435	0
50007.13541309917	50007.95622569247	0
49983.95748989525	50010.98829389653	0
49962.45221143677	50007.2760570099	0
50012.1000044754	49996.95407723872	0
50021.052185858316	49972.64330460891	0
49984.3085518675	50009.58683887556	0
49993.510659247964	49989.892241724825	0
50011.752156646566	50004.78944145074	0
49983.52563494623	50001.75016082405	0
49978.460538100626	49997.75242771528	0
50014.52143088854	49988.22950508876	0
50018.24137458081	49990.739344225905	0
49972.37989154419	50007.14160963748	0
50006.63472878829	49999.431527854525	0
50016.01207628755	50007.56525634756	0
49992.159033924385	49975.903792794095	0
50016.99256930141	49996.1277298885	0
50004.48312201096	50016.53523623439	0
50003.73362658861	50014.7511990841	0
49974.63211839188	49979.516263068035	0
50001.48585664339	49987.945459319424	0
50021.840174437224	49996.55115787979	0
49994.03666699587	50020.72279787452	0
50020.94362840362	50003.47457288229	0
49998.62700416022	50014.24645452575	0
49995.17512210399	50016.79463493951	0
50005.23037043188	50011.73729598273	0
49971.37117085837	49989.47221639413	0
49981.521518297865	49999.23994426472	0
49965.42437354049	50013.05953711824	0
50008.834474853866	50007.65616359565	0
50000.22266364497	49982.341419794524	0
50021.85104569774	50002.35034673412	0
49981.560701735485	49996.23068757506	0
50012.74701363594	49985.80192002436	0
49971.80503375848	49991.85551823733	0
50011.263172707324	50007.67989684717	0
49997.842192490825	49995.525909340686	0
49994.00690011958	50013.24210864979	0
49986.9534427898	50008.40761073288	0
49983.36103802528	50033.88309737791	0
50021.35608252024	49989.69815647043	0
49988.97845850354	49998.21097134659	0
49994.642367226574	49977.56378857998	0
50003.55488727248	50010.91109031009	0
49974.81667358894	50002.99823491594	0
50012.0645759029	50012.10464978939	0
49987.68602979314	50010.93503302086	0
50007.17280957686	49992.3085541642	0
49981.705499678246	50015.11060490018	0
49996.69556881796	50014.109138468055	0
49998.64670998637	49980.67626758387	0
50019.10045114579	49976.023584512244	0
50017.45835616199	49985.36377514416	0
49970.33294685764	50009.780079539814	0
49982.3735722141	50017.46739492288	0
50006.68958436496	49994.526210000105	0
50018.734070250706	49989.80705437178	0
50002.46857216815	49986.06925098604	0
50022.675958277854	49992.05708802764	0
50022.926585169895	50001.64972110677	0
49983.52862677752	50014.963717433006	0
49998.90581301964	49994.84596139951	0
50005.79092528655	50014.775009063815	0
50000.22661360575	49988.81757789523	0
49980.74425647727	49996.82260257941	0
49971.55135378028	49993.170189732235	0
49964.134354578964	50010.02551413979	0
50012.74411197212	50007.99878332312	0
49990.74377587022	49973.90298912179	0
49985.28964060534	50013.18698399553	0
50002.94614847365	50024.81554806511	0
50018.25121765347	50010.052068038465	0
49989.67279102292	50031.185116729364	0
50024.78778113604	50000.02968615381	0
49957.10144021539	50006.30757505217	0
50004.91798427541	50013.10522473025	0
49997.73721727142	50000.206776466686	0
49987.073785197594	49981.08982656079	0
49968.0433233723	50010.0828608519	0
50012.324460548836	49995.737823114214	0
49973.49292689296	50018.279391364136	0
49987.24555378543	50029.79294837929	0
49998.130607358624	49976.53703077404	0
50007.75675174732	49991.20943177642	0
49995.458395374444	49999.14344184725	0
50010.742096311136	49993.331644497855	0
49985.84573346792	49985.809309381766	0
50000.266877230206	50025.833258622944	0
50015.02347028834	50012.069686554314	0
49999.98576549963	50017.1888278349	0
49994.20623659825	50009.09252126425	0
50002.60633630994	50028.573161161155	0
49983.685760399516	49994.434229655286	0
49997.98413692526	49973.09937067709	0
50010.56374303187	50009.418935307316	0
50010.08479905599	50015.411645682536	0
49981.765431604974	50026.49109198164	0
50008.58410835759	49981.64823307443	0
49984.49931009959	50029.64027167754	0
50007.61917516849	50005.81807298415	0
49954.76580966707	50007.702943843884	0
49998.27241309566	49978.57915551045	0
50022.54566981191	49987.258173264716	0
50005.091519311456	50006.0974021464	0
50033.204334621514	50008.87278491397	0
49975.961106071736	50033.7681879828	0
50008.89909742184	50018.638205887495	0
50013.46930471949	49988.41976209015	0
50015.209385585105	50013.91423486294	0
50022.0337844933	49980.9584175392	0
49989.67638337026	50018.303126039296	0
50025.83946226305	49991.62136154643	0
50020.63370337653	50014.81552965945	0
50007.67840103903	49995.493720252845	0
49968.685987238656	50012.365807529546	0
50010.842442392815	49988.60160661161	0
49997.47090266504	49980.29339993033	0
50254.28920972399	50234.768703293405	48
50281.359404963965	50189.079218637824	48
50309.84030937887	50233.45908543564	48
50238.78590776723	50289.099971703654	48
50285.356878065264	50133.200623320845	48
50235.51962136605	50148.69443192999	48
50233.65878536989	50091.55887523611	48
50204.937715123124	50230.06378204026	48
50156.47448620547	50218.78962967894	48
50279.74469305012	50060.766895004635	48
50312.48790052706	50290.29004707504	48
50232.081764223534	50340.9191632054	48
50182.19168067418	50169.065978874765	48
50334.59639884143	50148.73107383715	48
50101.80111918277	50235.13331128354	48
50357.76205546596	50264.63803075991	48
50169.855667666496	50266.32726233232	48
50219.69165099639	50396.57739162665	48
50190.69584409465	50314.0718799653	48
50084.336078581255	50181.090967794866	48
50032.82759878217	50162.15903325302	48
50309.9334481075	50020.501777461584	48
50081.76279749088	50125.941720128234	48
50344.34908745563	49978.67256687776	48
50045.71219162664	50083.63489722059	48
50254.83867966917	50003.5298893111	48
50048.93659800902	50222.62977884925	48
50136.65613643941	50309.43609411403	48
50305.64413187066	50343.34660074319	48
50413.94857830608	50260.74318259022	48
50368.30364800065	50184.476420552484	48
50110.97826047922	50353.09394133409	48
49983.26162930029	50178.91297157139	48
49988.80441164442	50228.116366076	48
50088.3638184708	50296.86449052354	48
50368.51211677148	50030.48521153467	48
50229.263410901214	49952.485545501826	48
50356.50118081452	50332.45692808184	48
50341.41596629486	50385.96111604108	48
50417.90702368482	50209.59666644167	48
50172.41746947262	50367.85790660998	48
50339.30035354424	50095.577635065674	48
50027.62249317101	50275.03239312856	48
50436.40493209765	50161.57090359151	48
50384.33896337727	50424.46883072188	48
50405.85349641692	50360.26945795231	48
50326.53741017573	49931.499613672306	48
50221.518393681035	50452.80363071283	48
50012.36810606861	50046.431587394414	48
50281.993728261434	49895.710323427294	48
50423.55616714768	50107.66187116812	48
49937.92428365391	50235.71641402833	48
50284.89377844513	50394.36055597533	48
50171.50498575995	50449.856561402485	48
50177.160950460544	49948.401230907446	48
50426.248724775185	50313.97883350067	48
49895.49762881409	50208.076490425934	48
49843.391932209786	50222.80168224071	48
49969.566429753875	50009.839921793806	48
50116.05967886974	50456.401836772566	48
49846.03423881165	50172.95182847039	48
49872.24504863432	50122.55664153591	48
50340.318897964564	49879.59888952374	48
50479.69733475702	50320.78835687716	48
50478.55174758551	50133.18286756591	48
50186.37609163836	50114.352682461526	48
49843.76480097212	50079.6351396654	48
50494.36852967569	50268.11716502731	48
50281.83307093011	50450.95915519607	48
50134.19198001975	50107.312107948084	48
50520.440584547694	50357.789786455105	48
49794.56553180198	50172.844794610435	48
50326.67651140836	49828.95682074739	48
49893.73108820109	50264.928004345136	48
49956.03745878956	49959.85016901602	48
49754.042937358085	50211.50534176173	48
50231.343445204744	49894.58289874966	48
50200.043066222155	49998.78973485888	48
50164.387667872	50041.07226830597	48
49916.80294087933	50161.90056992234	48
49940.2873878562	49906.07161875312	48
49752.781236919975	50142.69018584062	48
50197.87385288909	49858.46845361391	48
50054.824040832835	50365.98891319592	48
49789.5671989083	50071.51445794851	48
49963.86119177854	50071.1183758654	48
50193.668002430124	50499.35091893667	48
50451.612081660576	50392.36010178672	48
50402.54906815245	49990.3308973515	48
49704.75314701857	50112.759109639046	48
50143.63700207157	49991.91321308419	48
50383.094294897994	49936.35099912634	48
49974.74569370404	50291.99261697162	48
50258.87726068106	49848.164826359185	48
49821.200943898846	50124.7711084592	48
50520.28275417257	50098.9935159896	48
50116.30411203162	50054.17684971597	48
50532.942776474134	50307.092640059804	48
50376.733970464054	49837.164927617705	48
50574.62619577762	50335.81442466127	48
50450.208687924605	49959.82832107127	48
49853.65418755468	50026.007748019765	48
50419.08866408221	49876.69906655449	48
49709.22336561249	50182.12071068018	48
49939.40597987728	50117.67145131081	48
50503.890715117515	50405.985706617095	48
50608.729642870465	50379.341752566535	48
50251.46887100336	50497.48208554383	48
50462.521429363085	49906.620585871766	48
50661.55859097229	50381.69288984783	48
50012.639898192276	49985.04619068788	48
50090.96308869498	49985.77199860345	48
50550.56216173762	50430.51298638978	48
50005.237599673485	50353.86646068156	48
50331.70859873416	50448.72545335053	48
50175.43788609414	49813.21869744463	48
50150.251764502835	49901.81723243884	48
50543.17583851696	50247.33483913778	48
50086.360453053865	50410.47910921307	48
50528.37340553157	50148.3746424276	48
50189.89765823192	49764.11233843984	48
50698.34360182772	50341.570934923264	48
49963.127832807506	50381.279944063586	48
50586.59467833759	50287.79816061509	48
50753.75205215811	50356.17536152329	48
50346.02495230287	50504.689035304764	48
49772.9027052507	50258.95069230603	48
49725.67445260772	50282.00453226715	48
49665.78818744909	50073.11381381672	48
50134.26142150282	50505.3351334358	48
50297.40876672006	50521.150222596996	48
50580.157464739685	50150.85808987716	48
50624.53141541391	50326.90439199636	48
50470.97244021069	50077.83763489526	48
50512.94356327124	50469.28022708736	48
50627.25323831665	50251.26461587512	48
49828.62206030066	50274.57992705647	48
50457.20821685642	50453.88448714646	48
50735.157817625965	50304.90745751449	48
50453.91043034967	50507.451195030255	48
50208.17105704414	50547.58357831511	48
50498.59663496152	49982.74310344399	48
49922.967037608876	50037.878307149396	48
50404.359191731586	50514.024364807054	48
50054.71639795162	49952.06872642738	48
50563.62003731232	50068.22166900305	48
50681.034558074214	50238.3005704756	48
50780.214307830836	50398.7483626842	48
50239.28805668052	49759.394208493504	48
49851.35151300268	49970.96522575393	48
49784.151031693495	50019.45544566772	48
50627.2409319468	50133.632893100366	48
50643.38169507654	50188.858383725346	48
50109.96590295515	49872.58319480296	48
50257.917534282504	50562.4824483614	48
50060.906549905216	49889.21961667278	48
50455.779538958406	50017.217302915764	48
49671.23494506636	50019.29624384419	48
50081.9680504853	50519.12212271837	48
50170.32232758622	49712.83025861297	48
50595.07858189119	50463.91218709625	48
49943.196147849245	50334.37039999499	48
50517.18687299953	50037.3936382801	48
50514.13834483111	49927.03911088474	48
50498.290967650246	50535.13937870983	48
50065.969655807494	50569.3817722126	48
50558.04546892896	50501.187000286525	48
49918.784021414314	49856.358644055246	48
50646.40678238233	50470.33174089545	48
50098.779650724995	49921.7834672165	48
49686.70060741021	49968.715358097725	48
50456.56017528647	50568.83944890689	48
49779.20383936764	49967.324053463526	48
50228.10501584587	49809.466324664645	48
50004.657209453995	49926.30267590393	48
50293.7947612601	49970.24306047844	48
50736.99912294936	50248.40222170962	48
50032.290146663196	49840.19369214222	48
50206.8028824452	49674.91118612437	48
50114.41401258926	50555.96042097178	48
50248.54873768494	49649.0139845986	48
49628.43825060719	50110.991245749945	48
50005.864950078896	49792.39457025909	48
50312.57789872761	49779.1852481514	48
50082.72962338426	49831.18152963098	48
50669.08003293429	50293.88957488775	48
49881.208963738216	50316.11798895039	48
50304.51093257505	49722.758917186125	48
50404.63955380274	50568.272902088196	48
50814.29781051365	50440.17149419198	48
50486.79505315863	50217.915972751616	48
49990.95335567086	49743.20736690397	48
49764.19528715487	49919.05467750767	48
49727.81114383786	50009.09292100656	48
50801.87716752606	50334.780794883554	48
49865.47406128685	49850.69436424664	48
49604.44854848379	50156.78611536379	48
49657.66086748854	50162.6731181775	48
49811.34757199931	49848.87207236482	48
50295.409928196554	49673.39050531124	48
49727.0412446908	50335.352830787924	48
50760.486576752024	50445.26229998873	48
49836.48163114245	49804.158813069065	48
50454.40375036733	49831.41303437886	48
49945.83917650348	50434.88231415501	48
50313.527701047664	50571.36727758904	48
49822.00791529706	49925.35167376785	48
50362.619973872876	49787.04112359527	48
49613.883469348555	50023.38889231232	48
50574.502654074175	50553.93896079075	48
49896.41404431809	49949.0101059834	48
50688.30014945789	50161.05335275599	48
50043.36234097545	50615.51961660571	48
50527.970433975206	50583.60036549664	48
50418.124786734064	50057.59282390872	48
49882.78182049694	49784.14763218859	48
50260.92771996499	49598.58629677967	48
49741.787319974675	50057.84262879521	48
50612.426032179035	50519.7425834384	48
49774.4635235611	50311.5051835966	48
50508.76341183554	50635.89318167309	48
50247.668525390465	49550.73938983112	48
50159.93520338693	50588.77480678583	48
50123.214005200716	49686.352313497526	48
49904.989291655314	49734.13537840471	48
50564.69281670711	50636.93881242356	48
49676.299931432644	50252.65711393757	48
49548.68972924634	50165.48252251749	48
49567.07751215558	50218.213298833994	48
50482.63377005288	50686.65239601865	48
49859.99599851423	49700.288806762626	48
49517.87986396697	50126.891193582815	48
50323.0416911631	50623.56332510386	48
50119.44056690041	50625.01914589241	48
50682.27785889543	50504.55555275776	48
50252.2061224397	49699.06012356715	48
49716.689591227565	49888.210857969454	48
49667.51090732266	49897.199117937125	48
50052.575332954984	50671.95222697736	48
49614.786281246605	50245.23219057685	48
50128.805245463765	49788.34094938738	48
50047.3470319754	49744.020339039846	48
50603.11439705315	50676.75599882316	48
50712.30404247556	50433.17206667195	48
50004.915803641925	50408.932790932195	48
50159.7884084541	49642.82712466366	48
50577.10557209391	50201.68999297667	48
50821.97314088019	50284.47798392815	48
49575.33288954035	50109.924232735524	48
50423.889938784356	50619.94903550072	48
50504.752677734316	49867.86101119095	48
50205.31811387536	50610.8625876958	48
50350.849112720825	49683.1385664532	48
50384.96504167448	50656.90721165978	48
50532.17010975632	50704.15819933487	48
50117.13967939833	49612.36380778337	48
50146.25870745568	50667.1710382115	48
50852.64189744852	50324.323711579564	48
49866.50209144342	49643.59548686012	48
50205.69411727899	49622.56733665566	48
49996.245364788956	50629.46052903789	48
49639.05511618071	49945.420187047515	48
49512.98989192652	50076.41526620965	48
50829.227175419794	50386.94073543039	48
50496.38129058612	49800.0732219625	48
49816.53997633569	49735.01597747734	48
50515.05759582663	49751.225738543755	48
50577.925475495285	50728.257494517304	48
50016.276532160475	50567.777500436	48
50745.50826488786	50164.67900744523	48
50547.377378002544	49705.76235038804	48
50719.46792935713	50539.05152590863	48
49750.96919151953	50379.6504582451	48
50359.66197906213	49630.765995319816	48
50611.762034787695	50613.36559596851	48
49955.28814521837	50487.80329108449	48
50312.31262646243	49583.49533780056	48
50594.28700334219	49675.72431694169	48
50080.44949499277	49657.28288901723	48
50543.21425288521	50768.3965583551	48
50060.54974347441	50025.67876771691	48
50509.025718650184	49668.77450544925	48
50502.59161992222	50805.56330199785	48
50025.93723701733	50513.26032076107	48
50472.05069692817	49723.258473784066	48
49512.266513243216	50205.63043141646	48
50360.204168776174	50588.948009199405	48
50744.35356948082	50110.03146974146	48
50430.32418419461	49757.14421892583	48
49816.1509343017	49674.44576850913	48
49711.59991591032	50419.1218476195	48
50312.01333994293	49531.00526265091	48
49957.688096884216	49706.52731091914	48
49933.459681080385	49807.81306450099	48
49902.21221407259	50491.735861806366	48
50667.36655251731	50627.74281371579	48
50877.550670032455	50272.86348937061	48
50621.70162103022	50083.92560318331	48
49948.9303768657	50602.74880385404	48
50035.62575500953	49677.214617342936	48
50130.64702605374	50160.44626171466	48
50653.126334394474	50575.83327262981	48
50550.46230117637	50000.17264827886	48
49653.59806301204	50305.60580063204	48
49970.17030510163	49864.00695444116	48
49464.13840334863	50089.10996266361	48
50743.4114376693	50586.501120368266	48
50932.42340694436	50286.2019293625	48
50037.71184042652	50446.38718948937	48
50883.935473753285	50368.592721621506	48
49891.86862508322	50418.364286138705	48
49706.414503144224	49834.045568418886	48
50564.17004103209	49636.431505989734	48
49515.90530808985	50255.18806292037	48
50167.62294468657	50717.55445911891	48
50880.31531690278	50425.00197138082	48
49655.84096566034	49849.38092978401	48
50111.4907077242	49558.35644480156	48
49713.52695753921	50471.31523235097	48
49851.7221502226	50475.23101607694	48
50516.66902578468	50856.12534776024	48
50051.32323548079	50721.578922731176	48
50824.134343163205	50230.46351513523	48
50792.64580993006	50136.39330539068	48
50099.28807507079	50703.815784763945	48
49610.18144612505	49871.77673401857	48
50899.501962377006	50225.149597492076	48
50599.0225099249	50027.79508991638	48
49439.7602940073	50045.53307796467	48
50427.735156603616	50697.24995863036	48
50382.47443547414	50135.16070913946	48
50305.54048415907	49479.76324036337	48
50598.55463073874	50781.80434121342	48
49759.800760757586	50497.13449914883	48
49848.83586683894	50529.49436468573	48
49679.21177282371	50377.16476815791	48
50646.12463496267	50794.1325660799	48
50401.40878438285	49715.77250767546	48
50574.45815651906	50854.92100669021	48
49785.467987941156	49796.26645619292	48
50666.19451638625	50677.62359425553	48
49660.47215958184	50449.64814595613	48
50658.35312211261	50046.71699722616	48
49469.024025431994	50230.15122182734	48
50366.055266503696	49516.56455878461	48
50260.73806855484	50625.78289483101	48
49588.94176905739	49921.45134589605	48
50372.34287243597	50708.23321515589	48
49479.29693447822	50015.285337056404	48
49433.34806752508	49981.91978798019	48
50546.72859207225	49795.060230935705	48
50399.20277824728	49480.1889923713	48
50457.72212890142	49657.180358352896	48
50409.833290599214	49617.32004790113	48
49927.553789823054	50647.051842129404	48
50255.90764938286	49495.9056945358	48
49756.345246816396	49849.07877610136	48
50443.748795638734	49581.21249156756	48
49960.76822555536	49655.38894042729	48
49723.75473387709	50535.72205598156	48
49560.968645659384	50027.17585374448	48
49610.083368166874	50330.057026196664	48
50379.89115615992	49575.24822614974	48
50953.99460037918	50226.43518857736	48
50703.13696869499	50793.124191138195	48
50320.61650699007	50724.44962895454	48
49805.80987173697	50384.155094920025	48
49454.146884060734	50143.07021852391	48
49904.20662184738	50543.038243292125	48
49901.307087054076	50365.166145822484	48
50352.19704473033	49452.157057403085	48
49520.930531285725	49988.757903919184	48
50670.360065541216	50727.64988333831	48
50411.449388240275	49537.18565251067	48
50483.90008578886	50735.94471649665	48
50009.780868527894	50118.439230935364	48
50268.53339535585	50709.064523852365	48
49827.00311164434	50429.98903659037	48
50929.32945573135	50349.90902735706	48
50446.435758241874	50812.56262914844	48
50763.61806433537	50504.11528029054	48
49812.13896310891	50568.66248064409	48
50568.40474159555	49953.140470213686	48
49581.789467637616	49827.02868930448	48
50446.020928246384	49463.434809561535	48
50106.1406566879	49503.5678947382	48
50961.40148399016	50175.619653922215	48
49636.42677161552	49799.77573529174	48
49759.78041701312	50432.89390926143	48
49666.6016729296	50501.875585355396	48
50076.202399937494	49457.41934401458	48
49554.94785294328	49882.82145055351	48
49754.32206107185	49753.53743259635	48
50132.79585813008	50758.210778430584	48
50625.28376299145	49942.19749345714	48
49910.240069999636	49672.07434275452	48
50051.85410269033	49518.627997844786	48
49524.003648327256	49933.10085587863	48
50595.81150236014	49598.4291942819	48
50731.494028078894	50636.578833318716	48
49648.95118742355	50555.15833286707	48
50063.86943122078	49596.0238826537	48
50505.93667768433	49616.08865078446	48
50556.42128328207	49896.95721891611	48
49473.29871512768	49933.48582110326	48
49598.292640146945	50537.976121336906	48
50873.17220019231	50173.85852489311	48
49843.787215262135	50348.33225988203	48
50613.02463489213	49891.31776355112	48
49558.35705986749	50293.93557049424	48
50547.3346190281	50905.41348054973	48
50601.986954923945	49794.638642443206	48
50924.59265563885	50461.19327769462	48
49999.27681774403	50686.67686804226	48
50156.83656996383	50802.202850545815	48
49826.20473779738	50615.60427633705	48
50673.673884514996	49967.712330670955	48
49405.650303124996	50120.24928002371	48
49864.01628654804	49593.47688155381	48
50983.798675558945	50330.202969685444	48
49845.594464487476	50664.18477540953	48
50964.25108737749	50491.332269658444	48
49911.078680104605	49612.31604636429	48
50218.213441914064	49456.3881462375	48
50630.429641125884	50843.50510420643	48
50702.55254145813	49922.55763204696	48
49738.547367227686	49705.18940350385	48
49625.179626315796	50600.59049380451	48
49808.05417157566	50700.17621768097	48
51010.15412256778	50462.68622001516	48
49489.7983992765	50299.823121424844	48
49556.687803792185	50504.059676255194	48
50892.377712442474	50505.61307021738	48
49892.85208675795	50692.7054685866	48
50966.34122392933	50385.03741682819	48
50192.225693698674	50761.191273020355	48
50632.04443919003	49707.27784805346	48
50167.43482565205	49586.9160331872	48
50420.2777216816	49419.791244979235	48
50398.37353212676	49665.162623189266	48
49460.18457023429	49877.20968978533	48
50657.199218259906	50893.2997783346	48
49774.72491399125	50625.20114663905	48
50482.831330583416	49504.26993991403	48
50388.01359798245	50762.517785819175	48
50723.41094653181	49990.15966859841	48
50589.557670170696	49732.36104442064	48
50707.641791117974	50045.62443655173	48
49968.74841209727	50548.02220301876	48
49410.50962080568	49897.25767334317	48
50601.93014851001	50895.88671479655	48
51006.74376561307	50217.49420178368	48
49542.80614025656	50349.61129003811	48
50021.19233817656	49626.83465776534	48
50135.26618917452	50853.99326141767	48
49575.403694268665	50602.56819074313	48
51025.35414764492	50369.51318118149	48
49602.141475328746	49758.31225625696	48
51058.06054678671	50225.26675980427	48
50464.263500886016	50860.58494794397	48
49533.21383406679	50404.286038084785	48
50099.55527708448	49732.48927341566	48
50394.09516407671	50836.93017313489	48
50630.22423190321	49836.62688411696	48
50753.812365116035	49932.72228113668	48
49367.32755303889	49922.6290627852	48
49429.802178727936	50193.857646357494	48
50422.16781996618	50898.003985889925	48
50202.30002694751	50681.376485572335	48
50027.055562830006	49449.73596637263	48
49944.80897077564	49572.73297562303	48
49619.67941287716	50484.372943418304	48
49931.28634170154	49520.72261559609	48
50142.21460523711	50902.70108267177	48
49882.31481858606	49528.04094306274	48
49578.585436228015	49975.96050621361	48
49988.46520763501	49548.39546090645	48
50822.272733068836	50095.808771661395	48
49887.259095386034	49899.90595538792	48
49689.58251491625	49722.713946895405	48
50967.93163758822	50436.51734696075	48
51007.06037276894	50517.4243423898	48
49578.96440466459	49709.04723371978	48
49311.813420524086	49912.48658725324	48
49523.293123662326	49837.9420933784	48
50020.36077936134	50760.24538481118	48
50745.90026765306	50817.98748960644	48
50341.39329125088	50859.337128225256	48
50384.15014407221	50933.756360775486	48
50581.79442344237	49848.09093455878	48
50508.08234121684	50944.440538410025	48
50504.482433093544	49548.3535298105	48
49293.90959750187	49960.5196101721	48
50007.23910048314	50813.421531558735	48
50557.554846595056	49542.59795824309	48
49412.470865306634	49845.761833987	48
49610.51844184907	49661.955771283545	48
50757.303933667106	50686.44490460026	48
49606.15499034153	50652.6575392961	48
49538.0171579806	49739.719271095084	48
