# Supplementary material for: Abundant Topological Outliers in Social Media Data and Their Effect on Spatial Analysis
Source: PLoS One. 2016 Sep 9;11(9):e0162360. doi: 10.1371/journal.pone.0162360 (PMC5017681; doi:10.1371/journal.pone.0162360)
Supplement: S6 Dataset — See the respective attached file. (ZIP) [file pone.0162360.s006.zip › S6_overlap_swl/clust_5_14.csv]

50000.0	50000.0	0
50001.1199382742	50005.597232803535	0
50010.474073703306	50004.538835650805	0
49992.59330351276	50005.30010366702	0
49998.97978393994	50002.81568248988	0
49995.94433854478	50000.283501054924	0
49992.110046690934	49994.960676135706	0
50001.69172750674	49994.57444040063	0
50004.089583240035	50002.88217446919	0
49995.22015105517	50008.609882115925	0
50002.55073404207	49993.56360799795	0
49986.072168127575	49997.04184594443	0
50003.188169777386	50009.9058963167	0
50012.27525783438	49992.819765352564	0
50012.262513774476	49989.354148040744	0
49998.02118867848	50008.80627001903	0
49993.557594313854	50006.23561640466	0
49997.38944128892	50001.35532493175	0
49993.74842547102	50014.75506549149	0
49998.23968503435	50005.27065217079	0
50003.22125142318	50000.026961999516	0
50002.66845612155	50016.014489106456	0
49996.2912684585	50003.40999236742	0
49993.86713806728	50000.48736039716	0
50002.18471612465	50002.01162544507	0
49992.171524388265	50006.56961401369	0
50009.77186363497	49998.33913800016	0
49990.12856972812	50008.3087286591	0
49992.75834275438	49999.61132553548	0
50000.612712480484	49996.66863853376	0
49996.93869881451	50007.42426954709	0
49990.9573124268	49998.74455680348	0
49995.12813021465	50012.34964490406	0
49987.132816399535	50000.77841298042	0
49995.04622939411	50001.254507425205	0
49996.3518189633	49998.69148218202	0
49994.72286757851	50006.43666481398	0
50004.991603808936	50007.81247139701	0
49998.28891676479	49997.763041664824	0
50002.11006087792	50008.18226655358	0
49997.144179930016	49989.940910198144	0
49990.216027359624	50003.557911732714	0
50004.8382996796	49999.67581012021	0
50009.729321556355	49988.228197133496	0
50000.199954210955	50007.84356371471	0
49984.868450241316	50001.72764928467	0
50005.25378396498	49991.44544110929	0
50012.19437814406	50000.390381149926	0
49988.04893344996	49995.904611826896	0
50000.97171294396	50001.87618615546	0
50003.16859701153	50001.34186794273	0
49996.8205400242	50002.39747857786	0
50016.35653848915	49987.25542234889	0
50006.096174901984	50010.23095889712	0
49993.33550236973	49997.9139297533	0
50011.19002934476	50002.36431250059	0
49998.45984931102	50006.65695684455	0
50019.87468519033	49983.95720550682	0
50006.448840401084	49997.32346873195	0
50003.483634122094	50006.1099987375	0
50000.35234659256	50010.71421082459	0
50020.92058148781	49993.51767071989	0
50008.47578298118	49985.24545972329	0
50012.97116378821	49991.6961769247	0
49993.74796506671	49992.427417029416	0
49991.82516773376	49992.694590956104	0
50010.8124938929	49998.028114249224	0
49987.955751149355	49997.770027754355	0
49991.724628069634	50000.06228921305	0
49995.80643166333	50013.468969971	0
49993.380375235734	50016.55980591119	0
49991.201634813246	50005.408821551166	0
50004.525946402624	49989.78947725459	0
50007.720378466904	50000.492135651875	0
49992.7685793167	50011.0280228053	0
49987.159758849266	49996.84261681274	0
50014.02574978567	49996.18798372425	0
49984.32643570934	50004.57184983245	0
50019.639648138225	49988.9067237791	0
49989.4997473447	50007.36039035869	0
50013.91997383251	50009.37214947754	0
50004.58622819102	49995.15801530333	0
50005.85271576996	49989.50522008991	0
50015.47921159886	50003.75857515637	0
49996.39937650525	49993.39036016212	0
50001.0647897504	50004.010292953724	0
49986.027487069885	50006.27634010284	0
49987.260876982415	49991.042278530156	0
49999.78395213294	50006.223143715055	0
50005.5951472911	50002.242531785334	0
49994.95863623795	49990.98932230843	0
49995.970214808425	50011.21575680999	0
49998.74724789229	50000.301414385256	0
49995.76262299148	50005.347803119126	0
49985.78393825049	50003.32292956534	0
50007.42877995727	50004.03245223129	0
49992.96622310832	50014.11763760789	0
49994.55499953395	50010.948281901576	0
49983.915535437955	49992.4110437863	0
50008.8660950074	49978.749708719544	0
50013.7990956949	50003.00902758653	0
50008.5066603574	49980.605440097264	0
49999.61536353447	50001.38011543159	0
49999.92720012225	49999.00146537139	0
49984.44548889699	49998.69683486348	0
50002.482884739184	50003.040579738794	0
50016.024045681486	49994.94398923562	0
50003.36648616504	50004.322037109174	0
49988.738161772046	50017.689027507506	0
50003.539439997585	50008.933367662175	0
49994.49256234436	50019.33132076997	0
50005.85319903553	50016.693436037065	0
50002.48134869301	50006.34512799061	0
49993.523880528526	49996.86229670025	0
49988.034997579	50012.957727244124	0
50020.71389257763	49981.778924319464	0
49995.38804044498	49997.158702901135	0
50013.95022191785	49997.89115681875	0
49984.13772326518	49991.42872524563	0
50003.58552550782	50019.3121430576	0
49989.91037830248	49997.47012205967	0
50012.09890688885	50009.91283746573	0
49998.36748406831	49993.20199538089	0
49989.127843465685	49996.61911019781	0
49982.65034680979	49999.834836403585	0
49996.56500742211	49994.747294359564	0
49985.379552577164	50000.53127187064	0
50017.09675845898	49993.71089669888	0
50021.41356700267	50010.70370059395	0
49982.40342955259	49994.328994020594	0
50016.4869019828	49980.40359262994	0
50023.71775476843	50012.20330780786	0
50005.64968115003	49995.160253301765	0
49973.871359122015	49999.93485576274	0
49991.04769969644	50018.64712142673	0
49999.68945811258	49989.69377801033	0
50024.16967004485	49998.373773470084	0
50002.22080701014	49996.583511445446	0
49981.3376436746	49994.9974062802	0
49984.137410919924	50006.137292454296	0
49996.130313645284	50019.87582555533	0
49984.51107861298	49990.24442534623	0
50006.568329781825	49987.41605597233	0
50001.265128160514	50015.41691763768	0
49994.71701353506	50015.249262662495	0
49984.049094679925	50002.930402503676	0
50007.33751108774	49981.8758819164	0
49990.53033617756	50001.14600459991	0
50016.78128835845	49973.40706114249	0
49993.95433979805	49991.08775145235	0
50020.50775026029	49998.11343636441	0
50000.36685129092	49992.305125517465	0
50025.412902998294	49985.28219532157	0
50011.811277040055	50005.8423952594	0
50005.650122642444	50018.556061829826	0
50000.10513937223	50004.37368352619	0
49997.312147224504	49999.09697793524	0
50007.98935284791	49996.53957427053	0
50002.08677570072	50010.85949233453	0
49986.699023909634	49994.97925279905	0
49985.61698965447	49991.72042149556	0
49982.103822344194	50003.015963724676	0
50017.46227211739	50006.10305446117	0
49995.381477958945	50002.40666228191	0
50011.97582092875	49999.282779231835	0
50008.063404920314	50009.83952207464	0
50013.46450656	49984.93900585626	0
49991.29771770397	50013.528169385616	0
49990.72512365944	50014.788818904555	0
49988.34248722313	50003.84700004693	0
49978.86050890926	50004.459502539525	0
49992.91864707092	50012.72445101887	0
50001.84787568867	49990.60674350676	0
50004.63839490317	50017.67334490595	0
49985.1248169725	50007.29216522827	0
49993.17341765991	49987.23628058628	0
49993.857411968136	50017.57636704799	0
50019.0152945883	49986.98070871417	0
49998.41475540304	49991.03758824367	0
49972.09249794468	50008.2640976498	0
49993.10918587191	50001.86801828644	0
49993.00955253663	50003.3707764521	0
49984.194173076576	50018.57796040268	0
49988.37111772968	49985.660734294215	0
50001.68402032854	50019.222658424515	0
50001.185520989595	50017.05278349851	0
49989.66815837991	49993.68744920904	0
50004.177711652395	49985.70662376911	0
50018.82869206279	49999.52190675685	0
49985.443533641	49996.21552947299	0
50016.38826833475	50012.74464866587	0
50017.914900136435	49980.502944041815	0
50014.39181755627	50017.85709331672	0
50018.95202462218	49985.56744633257	0
49997.36448100937	50005.91903864351	0
50018.96796534248	50005.16627708392	0
50011.90539425546	49988.111134330444	0
49996.546614288876	49996.795399916264	0
49963.08142993959	50006.26759739082	0
50008.2356600962	50002.43606836597	0
49998.63921899667	49988.79814231758	0
50005.75242938296	50004.17089970687	0
49998.376769049384	50010.6689754653	0
50008.42442695799	49998.31820524386	0
50004.508050526805	49983.47349690265	0
49987.17050041002	49988.9025554235	0
50009.18109265108	49992.22014886556	0
50004.879056196725	49986.61034885251	0
50014.915422483675	49977.07720187199	0
49990.130907603474	50004.80258105486	0
49984.6703277626	49988.74133172314	0
50007.52672577151	50012.93686597503	0
50003.49650970437	50012.38108186982	0
49989.06725250327	50015.3378129636	0
50024.98456411381	50006.06013812308	0
49991.80368593366	49990.462414806636	0
50000.77352016364	49989.79042744623	0
49988.90719015552	50002.71719901248	0
49984.039032220186	49996.676878046324	0
50012.847622088455	49998.36249454505	0
50006.350126348494	49990.98155319997	0
49991.05034624591	50004.198767952716	0
50011.88431427771	50008.83624177822	0
49985.19374747098	50005.49928007464	0
49984.81310954273	50026.06287728749	0
50006.21977860447	50012.16129787784	0
49986.47489642977	49999.4317940804	0
49980.36605421916	50000.95789397295	0
49994.234345594574	49999.2532348494	0
49987.04825099607	50001.832824486286	0
49991.43071227722	49984.226381594905	0
50000.695373251256	50020.70674782014	0
49977.13180553174	50003.37505285267	0
49988.62903234035	50005.177123215675	0
49979.89567759436	50002.4937618266	0
50008.01262186424	49983.679359629714	0
50030.579860834	49998.08369322793	0
50003.089884360816	49981.16884909539	0
50024.37014218025	49982.08487044395	0
49983.90656666351	50026.928564756556	0
49964.314383131496	50014.1377602163	0
49993.20228802501	50009.89883245395	0
49988.35846928065	49994.74515624361	0
49974.56068759045	50004.79214296714	0
50014.41609705478	49979.75520468273	0
49991.174539429005	50006.969037631694	0
49989.155636819094	50000.54506709529	0
49982.544533415894	50024.606837722065	0
49994.92587873124	49988.20647099332	0
49991.308890379405	50009.11640038469	0
50011.281064215545	49984.921503686244	0
49989.75789397745	49987.457219427255	0
50008.221414162435	50012.20209665073	0
50013.621088465676	49978.83287026756	0
49985.19186980337	49992.980264506536	0
49992.32125134785	49989.032611767434	0
50014.674771463535	49999.908761826504	0
49997.68841019571	49983.69681048847	0
50015.382964093515	49974.88611401902	0
49974.646961190396	49999.20360856275	0
49993.622733056916	50004.394124466075	0
49996.18215660206	49990.57420118714	0
49990.531939051354	50002.542578106964	0
49995.628193938675	49992.49588250879	0
50021.47129342551	49969.80051040332	0
49963.43332412238	50009.15111641512	0
50005.631109868045	49981.978888305464	0
50016.42316313038	50001.98515059546	0
49980.96052567742	50020.686115295306	0
50014.72496783221	49986.0471516237	0
49983.5417594323	49995.75678905932	0
49993.07010199822	50029.18300593349	0
49997.88200827209	49991.896996510884	0
49982.946899317554	50009.619161594186	0
50002.15424062545	50000.4773237086	0
49991.00394052615	49996.04070296146	0
50031.56106314288	50012.96897761344	0
50026.88381878394	49996.47826587183	0
49984.03994023804	49986.15198562376	0
49987.28963664043	50020.60062188324	0
50013.90791418998	50004.26976645357	0
49983.08076631143	49991.201045514004	0
50022.11073926888	49967.124204367305	0
50010.73215520759	49996.40090077004	0
49996.054670956706	50006.56227185395	0
49995.70387124523	49986.98770630229	0
50007.941107878476	50018.039088252415	0
50002.0192275201	49982.59943772668	0
49992.05158923507	50010.26029829259	0
50027.93304776287	50005.78420573993	0
49982.89182072447	49989.6455582383	0
49998.64668225386	50018.43203433023	0
50013.62737578455	49989.94661316443	0
49993.08509566163	49988.31637596258	0
49989.81805414489	49991.931824775784	0
49997.76086401288	49987.90124568716	0
49988.69996163046	50009.713207319626	0
49985.80025773397	50018.196075051266	0
49984.54357744596	49987.1594216123	0
50006.59958761954	49972.297102456854	0
49984.82793631655	50022.262719026876	0
50009.686765035396	50012.49651623412	0
50005.67540109913	49998.77026419197	0
49998.76553220897	50009.60097154551	0
49991.720902063105	50001.874151299206	0
49995.344981691764	50003.769781086085	0
50000.779533303816	50006.55995037668	0
50003.69493811055	49982.743629087825	0
50002.270752389726	49997.78815897597	0
50027.570700147895	49993.28160735885	0
49976.52404899746	49992.70823713537	0
49998.92765844171	49982.472509075604	0
49994.93953583841	49994.87526102259	0
50009.450371016355	49984.56460257237	0
49988.154083484755	49999.52040214659	0
49999.394387052766	50014.98009375397	0
49978.547517703526	50000.09883902086	0
49977.2653315401	50000.844206454574	0
49998.90667228046	50008.20905964552	0
49991.6637407009	49985.60237193076	0
49996.812852085255	49991.85268425626	0
50010.361860965386	50000.785222744336	0
50015.982394048064	50025.712936463955	0
49980.52196003663	49992.07084033371	0
50031.62064003572	50018.88854821377	0
50008.9961750777	49996.41672377975	0
49987.61931332246	50006.2850009189	0
49976.108964526924	49990.178279804175	0
50023.926871643285	49997.28176746767	0
50019.938527361184	49994.309713364564	0
50000.35731265099	50002.84047830652	0
49993.60333916049	50007.42141270693	0
50023.25337906322	49995.00581889214	0
50002.075911878404	50005.261111667336	0
49991.96428640682	50014.48773082656	0
49985.479854508725	50004.39257273865	0
49980.523275281885	50010.645308643936	0
50001.43088150619	49983.63567861773	0
50010.12290986445	50002.12243553688	0
49967.36856159413	50003.35500522987	0
50002.53163693798	49987.2817417695	0
49958.51475070698	50007.728524315105	0
50011.38108761024	50001.03297300693	0
49981.69861163078	49992.37124347021	0
49989.76191395739	49999.01550114256	0
50010.464523219016	49992.24245972176	0
50026.519101309525	50000.02798517489	0
50012.28382736543	49984.83474359573	0
49989.42265260656	49983.96844532203	0
49984.23840069896	49997.66761618687	0
49985.550927108794	49986.82666453693	0
50021.497478391924	49994.63200883348	0
50019.51522702777	50003.991941070715	0
49997.68469127628	49986.69892490847	0
50017.52555436652	50007.437281765255	0
49996.923835170724	50009.65263753655	0
49980.798506964515	49985.652067432005	0
50017.90091994998	49982.2521155558	0
49990.37161102477	50017.07697390062	0
49988.90511406528	49992.75445658593	0
50017.32112340442	49965.353068070195	0
49991.01257760791	50023.468584741226	0
50025.8875906799	49994.35984820899	0
49986.1918187451	50023.68497230164	0
50013.15743500942	49983.78458207533	0
49992.8456436454	49993.0203413024	0
49979.75815741602	50012.571960582	0
50009.70308924862	49979.83589096704	0
49985.30046070793	50021.08763342582	0
49978.359205601315	50034.878715319064	0
49990.92884580327	50011.163169812375	0
50007.772940196795	50007.064996400484	0
49985.22103137368	50016.08668389368	0
50009.59707490614	49993.95697076497	0
50017.70003800679	50001.97785272779	0
49983.797748258876	50023.64017913821	0
49990.26735697697	50010.258346329596	0
49987.64568629228	49992.33821425586	0
49988.52793226814	49987.91776019862	0
49991.20423086804	50029.989168432476	0
50026.25973034724	50010.5650833099	0
49982.16330270223	49998.10186605435	0
50007.13541309917	50007.95622569247	0
49983.95748989525	50010.98829389653	0
49962.45221143677	50007.2760570099	0
50012.1000044754	49996.95407723872	0
50021.052185858316	49972.64330460891	0
49984.3085518675	50009.58683887556	0
49993.510659247964	49989.892241724825	0
50011.752156646566	50004.78944145074	0
49983.52563494623	50001.75016082405	0
49978.460538100626	49997.75242771528	0
50014.52143088854	49988.22950508876	0
50018.24137458081	49990.739344225905	0
49972.37989154419	50007.14160963748	0
50006.63472878829	49999.431527854525	0
50016.01207628755	50007.56525634756	0
49992.159033924385	49975.903792794095	0
50016.99256930141	49996.1277298885	0
50004.48312201096	50016.53523623439	0
50003.73362658861	50014.7511990841	0
49974.63211839188	49979.516263068035	0
50001.48585664339	49987.945459319424	0
50021.840174437224	49996.55115787979	0
49994.03666699587	50020.72279787452	0
50020.94362840362	50003.47457288229	0
49998.62700416022	50014.24645452575	0
49995.17512210399	50016.79463493951	0
50005.23037043188	50011.73729598273	0
49971.37117085837	49989.47221639413	0
49981.521518297865	49999.23994426472	0
49965.42437354049	50013.05953711824	0
50008.834474853866	50007.65616359565	0
50000.22266364497	49982.341419794524	0
50021.85104569774	50002.35034673412	0
49981.560701735485	49996.23068757506	0
50012.74701363594	49985.80192002436	0
49971.80503375848	49991.85551823733	0
50011.263172707324	50007.67989684717	0
49997.842192490825	49995.525909340686	0
49994.00690011958	50013.24210864979	0
49986.9534427898	50008.40761073288	0
49983.36103802528	50033.88309737791	0
50021.35608252024	49989.69815647043	0
49988.97845850354	49998.21097134659	0
49994.642367226574	49977.56378857998	0
50003.55488727248	50010.91109031009	0
49974.81667358894	50002.99823491594	0
50012.0645759029	50012.10464978939	0
49987.68602979314	50010.93503302086	0
50007.17280957686	49992.3085541642	0
49981.705499678246	50015.11060490018	0
49996.69556881796	50014.109138468055	0
49998.64670998637	49980.67626758387	0
50019.10045114579	49976.023584512244	0
50017.45835616199	49985.36377514416	0
49970.33294685764	50009.780079539814	0
49982.3735722141	50017.46739492288	0
50006.68958436496	49994.526210000105	0
50018.734070250706	49989.80705437178	0
50002.46857216815	49986.06925098604	0
50022.675958277854	49992.05708802764	0
50022.926585169895	50001.64972110677	0
49983.52862677752	50014.963717433006	0
49998.90581301964	49994.84596139951	0
50005.79092528655	50014.775009063815	0
50000.22661360575	49988.81757789523	0
49980.74425647727	49996.82260257941	0
49971.55135378028	49993.170189732235	0
49964.134354578964	50010.02551413979	0
50012.74411197212	50007.99878332312	0
49990.74377587022	49973.90298912179	0
49985.28964060534	50013.18698399553	0
50002.94614847365	50024.81554806511	0
50018.25121765347	50010.052068038465	0
49989.67279102292	50031.185116729364	0
50024.78778113604	50000.02968615381	0
49957.10144021539	50006.30757505217	0
50004.91798427541	50013.10522473025	0
49997.73721727142	50000.206776466686	0
49987.073785197594	49981.08982656079	0
49968.0433233723	50010.0828608519	0
50012.324460548836	49995.737823114214	0
49973.49292689296	50018.279391364136	0
49987.24555378543	50029.79294837929	0
49998.130607358624	49976.53703077404	0
50007.75675174732	49991.20943177642	0
49995.458395374444	49999.14344184725	0
50010.742096311136	49993.331644497855	0
49985.84573346792	49985.809309381766	0
50000.266877230206	50025.833258622944	0
50015.02347028834	50012.069686554314	0
49999.98576549963	50017.1888278349	0
49994.20623659825	50009.09252126425	0
50002.60633630994	50028.573161161155	0
49983.685760399516	49994.434229655286	0
49997.98413692526	49973.09937067709	0
50010.56374303187	50009.418935307316	0
50010.08479905599	50015.411645682536	0
49981.765431604974	50026.49109198164	0
50008.58410835759	49981.64823307443	0
49984.49931009959	50029.64027167754	0
50007.61917516849	50005.81807298415	0
49954.76580966707	50007.702943843884	0
49998.27241309566	49978.57915551045	0
50022.54566981191	49987.258173264716	0
50005.091519311456	50006.0974021464	0
50033.204334621514	50008.87278491397	0
49975.961106071736	50033.7681879828	0
50008.89909742184	50018.638205887495	0
50013.46930471949	49988.41976209015	0
50015.209385585105	50013.91423486294	0
50022.0337844933	49980.9584175392	0
49989.67638337026	50018.303126039296	0
50025.83946226305	49991.62136154643	0
50020.63370337653	50014.81552965945	0
50007.67840103903	49995.493720252845	0
49968.685987238656	50012.365807529546	0
50010.842442392815	49988.60160661161	0
49997.47090266504	49980.29339993033	0
49993.86291833188	50052.69505006347	4
49997.428519732326	50043.65843295155	4
49999.86983131648	50053.46860112914	4
50009.37101001049	50055.207478950244	4
49992.51630254106	50033.393891890475	4
49987.525177250085	50032.03541995079	4
50001.09057479137	50029.26429867108	4
49982.35108585094	50035.1770867303	4
50009.89487587268	50043.59483680127	4
49981.79788253506	50040.31410779109	4
49971.932690280635	50040.97183783387	4
50001.53708155636	50019.52915641217	4
49974.51146810335	50026.08810398523	4
50009.39204294996	50019.44808265683	4
50001.53359124379	50040.57295682162	4
50009.200562684186	50060.31938707769	4
50003.50434933803	50024.766660570305	4
49991.12555396526	50044.90157732986	4
50006.49101289149	50048.51932005921	4
50001.21504104014	50048.35785258934	4
49976.0949905256	50034.561455783674	4
49994.99287026951	50018.84986901214	4
50007.01518760524	50039.45100553368	4
50013.3001341978	50031.27066291786	4
50017.18100266911	50038.33318620786	4
50003.687459132525	50035.39119989735	4
49968.880313729336	50023.21963945034	4
49970.997190374495	50032.46482929121	4
49990.55975153853	50027.098688364225	4
49986.65648911513	50038.95939287339	4
50016.58103418526	50021.758980359315	4
50017.0096502045	50056.93069383094	4
49967.7514942833	50028.22770404032	4
49998.4476209436	50013.51235910675	4
50008.320828541924	50026.50800546565	4
49994.47913109164	50063.571373077	4
49961.336391798395	50021.08602627107	4
49973.32775830621	50012.2481325099	4
49967.03280680368	50013.74579072695	4
49971.12652353157	50003.6936986531	4
49995.697359731705	50028.42061260472	4
49978.68336425017	50049.27448914974	4
49963.26623818511	50007.58571596172	4
49973.08939608349	50019.7917524873	4
50019.98790468633	50033.46825041707	4
50008.89850403512	50013.09186314504	4
50015.00173275535	50045.102937729425	4
50022.62792544527	50012.477008192545	4
50017.02369200583	50002.53601521543	4
50014.696691700105	50013.88293621777	4
49986.95357526901	50050.50493683355	4
49996.639184882144	50008.11980272747	4
49991.7548297784	50038.84044608648	4
50026.74970411227	50060.27228702389	4
50019.18206589069	49997.781573121974	4
50002.815006983925	50001.27914654918	4
50026.72247023763	50017.523040063905	4
50025.536705838516	50051.965384261945	4
49980.082531487984	49995.96250204062	4
49957.29827769014	50012.72290516045	4
49960.595215026304	50038.144222996554	4
49960.374940350564	50029.18166747858	4
49978.985045710295	50003.694429972435	4
49976.60906405061	49985.06537484111	4
50028.14555565197	50023.7898991727	4
49945.95059363747	50010.209325986536	4
50021.9327071189	50026.13818278091	4
49974.0636496439	50054.34835572389	4
50016.847702353414	49988.51647949203	4
49960.37471488618	50002.72524655695	4
49953.138257270635	50015.73264607545	4
49977.97487432378	50060.72158929532	4
49951.78530360567	50046.40631471448	4
49984.53668082906	50055.66010184378	4
50028.941074202325	49982.0535092759	4
49938.741064422	50019.397792721	4
49940.27880806642	50013.01689764701	4
50004.23518743314	50070.27793268473	4
49952.03251511143	50007.92230024135	4
49960.43857916866	49994.418605242994	4
50020.91655569323	49982.34279810895	4
49985.06628711413	50045.62196679264	4
49975.600304475825	50073.495215718845	4
49985.47306139535	50021.41447762313	4
49964.44034263492	50034.15965297632	4
49965.38402261866	49997.76774867316	4
49984.41111762392	50010.47363274397	4
50009.665478831535	49995.98160325746	4
50026.386799875974	50006.884574276606	4
49969.075755482685	50059.429330209896	4
49935.45940701131	50032.06029059966	4
49965.33780224898	50066.54570028847	4
49981.093621201704	50065.91185029951	4
50041.9155000053	50023.28411314147	4
50024.767778164896	50002.13107442857	4
50030.49903222666	50055.85425847782	4
49931.42220758582	50035.646333256416	4
49974.2316343617	49991.02595753283	4
49928.01510220713	50043.17140520293	4
49988.74254268614	50004.26535415491	4
50005.37271415712	50008.66187192499	4
50020.747731037576	50061.32604174428	4
49972.5168296232	50049.39762394706	4
50018.25647978246	49976.37238646755	4
49983.46885787429	49982.928593665965	4
50021.68495161301	50044.2678239803	4
50034.675237460644	50016.036654453645	4
50042.51514751211	50032.483020728854	4
49924.59396330341	50036.91977095085	4
50005.834566206766	50064.374867930164	4
49973.11759527012	49976.229351001384	4
49975.4765306172	50007.578711433576	4
49961.42195353055	50055.74350749542	4
49963.96019725504	49990.45539742283	4
49968.12129647181	49985.292829882696	4
49993.2802810593	50001.28598594781	4
49946.89716940026	50023.63949115104	4
49942.42053252017	50034.362780764764	4
49945.24361677137	49998.07978884309	4
49989.60696562773	49992.53239710722	4
50031.19823118238	50066.25114761077	4
49984.61987994684	50076.042155876006	4
49929.567385032984	50018.70224372475	4
50030.804233061084	50035.20626391718	4
50017.365423548974	50008.38173804928	4
50015.44707465339	50051.397843550134	4
49984.76647049702	50027.71105047376	4
49965.73148609357	50077.7804730111	4
50019.09026557488	50016.86484752508	4
49992.884441949376	50013.886528981835	4
49953.28841412409	50029.690718731166	4
49922.90857683962	50012.01409972153	4
50038.24237580005	50019.814548716946	4
49968.08267626088	49993.54831870259	4
49960.76491690731	50069.60253486168	4
49929.079292867325	50051.89014775373	4
50034.76350795384	50031.26633256844	4
50052.452077316804	50031.111491220705	4
49947.39800311397	50035.90619881655	4
50062.569798903874	50026.21073777451	4
50073.07181044022	50029.44918243428	4
49978.91660238295	50012.46374783668	4
49934.87621849027	50013.14497920398	4
49984.12483835246	50000.87341518296	4
49942.68026360976	50028.43392796529	4
50051.13836142849	50014.22550195842	4
49998.76068446794	50078.036036182035	4
49992.86254784428	49983.39979296553	4
49932.495070785466	50001.82249026857	4
49984.99705091226	49988.42185550832	4
50031.40039509874	50007.747856278984	4
49955.514739273596	50051.47687517273	4
49998.47259142386	49997.54440898695	4
50034.01158247377	50049.69525319078	4
50047.56977072997	50008.819816676434	4
49977.92958430209	50022.12314184536	4
49978.13967108545	49977.37170986471	4
50000.36439845334	50083.22746707816	4
49950.91613230235	50001.39797915009	4
49946.63852909705	50016.88400642347	4
50060.99143133472	50019.425754168944	4
49922.29319725969	50048.82444562631	4
50003.190784383965	50059.259214803315	4
49978.97617574116	49969.28233113987	4
49964.72071670837	50041.128172135745	4
50016.40971491889	50069.36299251252	4
50057.72587234784	50036.34450128862	4
49977.240618099844	49960.85267473971	4
49924.711377875	50007.159229086246	4
49985.32344447162	49970.3654961255	4
49941.75350043553	50039.686484131074	4
49963.272984758914	50048.7792906186	4
49923.76462926064	50061.8736153355	4
50028.50796687031	49993.33723354481	4
50009.71857011697	49979.15147409425	4
49981.08108105266	50017.98101438965	4
49989.43362841398	50073.526110551255	4
49996.302962494716	50072.03489979024	4
50078.7107504584	50033.31655927535	4
49982.30699577082	49962.192988760195	4
49920.01581772681	50066.29106586876	4
49995.66334873458	49978.010285860466	4
50038.7191719755	50036.290346110865	4
50048.01224178582	50022.064325068306	4
50036.96636446399	50006.56144356328	4
49918.91887650133	50037.52914992411	4
50022.659228779936	49990.693976083116	4
50068.416595332405	50021.261906846295	4
49955.319126433984	49986.08377176651	4
50011.985360832965	50001.59913969869	4
49921.92326180065	50055.131749568616	4
49913.8473492757	50049.83439445917	4
50039.02725503484	49979.80193225718	4
49995.678117075724	49987.800264506244	4
49987.130278366676	49977.54327214792	4
49931.274838867095	50066.64300376671	4
50028.27276646555	49974.901628497646	4
49964.25912256781	49978.082292321815	4
50034.88713614267	49974.664836307435	4
50001.85636823572	49985.72012814803	4
49948.469481272616	50074.65645959706	4
49943.80849971187	50070.06637265372	4
49960.65929648146	50084.54758988003	4
50034.24370308005	49992.104147126935	4
49939.09230252238	50005.364739439145	4
49901.455316341635	50055.95836470728	4
50001.25192462585	49972.833222764464	4
50022.87176958032	50070.299839679916	4
49984.935976645924	50086.01591589404	4
49934.64573012081	50050.444513891656	4
49931.71493500015	49993.37117848413	4
50038.1400021032	50062.22982656857	4
49917.62637565836	49996.17540359803	4
49936.52903143499	49996.46628237723	4
49940.38321588201	50063.79719250404	4
50010.59153367227	49964.91251634855	4
49926.41978953422	50070.07834959072	4
49952.42323069717	50020.93067526521	4
49916.7646464038	50020.78331296333	4
50003.90030576068	50091.51484710873	4
49974.42831049118	50086.34841098783	4
49914.810081132644	50013.351504504484	4
50000.969776163765	49978.7656821697	4
50027.34701347571	50041.8475343207	4
50011.75992451375	50037.62302190204	4
49913.253143322356	50028.22948311753	4
49973.15271796766	50066.78448930733	4
49969.61933440451	49957.606124901984	4
49927.3225039763	49997.550083170696	4
50042.33652321986	50039.985095673925	4
50013.385820239724	49982.737079350925	4
50012.79217887013	49974.96896958141	4
49911.466472304906	50017.81203295888	4
50010.71153893709	50075.906927380536	4
49916.6299041295	50006.3044501182	4
49989.19894274605	49962.11538214484	4
50025.7448079241	49969.20387283636	4
49946.90542081592	49991.997866481135	4
49988.99831216369	49956.645184699206	4
49976.55170302033	50081.73759689049	4
50022.9164590936	49959.91284154541	4
49982.228235807175	50091.28465798664	4
49951.13417676655	50091.90990922252	4
50040.208722081254	49970.33199734807	4
50030.346023303086	49999.6848524735	4
50004.67117691191	50086.22192502459	4
49947.69666855746	50049.29587252966	4
50029.585044894535	49948.153326482716	4
49919.89386401317	50028.52815614482	4
49936.23011375214	50043.89249825336	4
49989.92893019645	50067.38849310873	4
50043.28066674539	49999.42518301742	4
50041.773018049804	50012.29913845438	4
49922.487755685164	50022.333572739786	4
50073.402447868895	50020.01387773751	4
50007.76082077905	49986.66865059192	4
50015.60550545222	50063.82916355488	4
49976.08101782975	50093.66402593049	4
49910.01549878055	50011.03144067716	4
49972.880638259674	49971.05364305825	4
49901.27626136964	50034.722348251395	4
49944.5878969203	49982.040217718095	4
49989.74224996109	50094.148971158655	4
50072.77220367847	50012.83613032711	4
50016.52917599378	49948.59352191304	4
49889.532717158545	50037.43623613456	4
49971.71636845913	49998.33227876565	4
50078.89784706164	50022.96620418847	4
49950.14093010394	49986.94848766491	4
49949.36512303339	50041.54073846166	4
50071.795611310394	50042.376889182706	4
50033.25479278739	49957.309515213085	4
49969.29779350442	50087.311736137024	4
49906.67279891856	50005.81989845108	4
49988.90113927326	50082.579348224426	4
50041.49901785569	49951.50881929391	4
49958.491683711305	50061.06281976474	4
50044.74032415111	50062.37661935379	4
50021.67681485165	49949.137862977135	4
49964.58738157916	50098.54829626606	4
50042.58876853861	50054.075411740945	4
50085.92018695085	50035.44808341056	4
50084.17507980939	50018.39397788581	4
49984.86654238472	49953.61951349985	4
49907.05349808945	50030.730020718416	4
49943.0095007853	50059.03201625164	4
50071.79957118836	50034.53226387445	4
50033.232923048214	49965.89739236284	4
50001.670238741484	49992.41503348071	4
49955.08085593141	50056.94026690714	4
50082.90610078295	50043.15561317314	4
50017.02395431668	49937.572356863006	4
49917.18082416521	50044.62213953602	4
50019.09988076324	50076.34256090452	4
49916.97677141415	49989.253931555904	4
50061.64524470444	50013.682493106455	4
49919.55850071958	49984.712460530725	4
49972.850644285914	49951.464877080405	4
50091.29325982515	50036.040961490115	4
49925.534093977265	49992.507209857	4
49936.471564616244	50059.74774278331	4
49921.414448820724	50002.9416434029	4
50036.88479364958	50045.41466465639	4
49901.74444450145	50008.07384414013	4
50025.746927759705	49964.119667878054	4
49934.092716668776	50079.554788369176	4
49916.98055229334	50071.7062648731	4
50001.83055453439	49961.20623735016	4
50089.31172795767	50018.10888251991	4
49966.75310106156	50103.935872355956	4
49958.07668637698	50094.98095095162	4
49967.16023848081	49966.57473501803	4
50085.81678966806	50023.67120122884	4
50097.49063073259	50034.75078728912	4
49898.07471337149	50002.86732920078	4
50026.58617534714	49933.51494420641	4
50047.788794157554	50037.99310505087	4
50052.96140048769	50043.520240548634	4
50021.67478575906	49929.61034337991	4
50028.35739454268	50078.51475244561	4
50098.27970833753	50046.96000417612	4
50053.538247655975	50055.28171456586	4
49906.35495282935	50019.443210677506	4
49912.01449692517	50034.562853456046	4
50051.38461481511	49951.76612838836	4
49943.10436799518	50094.39251411712	4
50046.71990124135	49945.92355006989	4
50026.974048621996	50031.44755180979	4
50006.15210085328	49954.08551833845	4
49901.64965669818	50016.19776952446	4
49976.49516068268	50107.53604853098	4
49943.87727469541	50045.928018619255	4
49907.83797019912	50061.089170909654	4
50005.6327243859	49976.18608684257	4
50090.96044159553	50028.87878713075	4
49911.853233731075	50044.40248076639	4
49953.64733350842	49980.88733879918	4
49995.245486876665	49953.035541804806	4
49931.60619616083	49986.51348012206	4
49928.62683991661	50059.54571331132	4
50080.596981098926	50004.938362258436	4
50011.77690743269	49925.33083205216	4
50089.316805850096	50049.13935565202	4
49934.1864644826	49973.16548095746	4
50039.57100643578	49994.74648846007	4
49909.31434902949	49980.70433833046	4
49978.248582692366	50043.938732381364	4
49947.51173157305	50088.241012697195	4
50098.374666952666	50028.316778895445	4
49931.660358965295	50088.72565006898	4
49965.89926227301	49973.30024388022	4
49971.48915574486	50079.20474324245	4
50045.654848664875	50017.3692935572	4
49982.05842798265	49945.097710764196	4
50093.1664530323	50042.18855181394	4
49954.90413164506	50066.86433616247	4
50038.195045265	49959.01175659136	4
50067.86378013845	50026.78511037628	4
50041.14736783328	49946.28761575729	4
50080.671979577695	50028.20832865299	4
49991.03452541821	50058.02652802521	4
50108.92898772212	50040.53754576676	4
49916.36378241494	50056.09414481762	4
49933.094703679984	50008.25538572453	4
49935.77602620102	49963.122288107304	4
50062.11484553159	50033.12964111487	4
50091.881777846706	50012.54243193583	4
49991.26503727694	49967.276093004046	4
49934.503369173304	50024.70410592227	4
49944.10643123622	50079.64199683541	4
50031.359998181724	50074.32403595061	4
50049.51344840068	50048.836026442004	4
49941.804719348576	50053.95293880021	4
49938.287198888574	49976.32178346128	4
50053.75567038791	50022.343923412926	4
50040.1683450676	50079.90066777883	4
50055.6595103664	50017.46916344414	4
50028.56004873063	49954.366368484436	4
50032.878125492796	50042.18209054463	4
50095.07181769947	50019.719074250024	4
50010.777051293415	50084.19591965189	4
49942.211917474735	49969.39057521297	4
50115.95768353089	50028.97374886253	4
50005.619997031376	50075.12428578855	4
49881.50202546949	50033.43931029601	4
49938.372436325255	49982.075704674084	4
50004.87082351935	50096.63070775811	4
49883.45320892807	50042.675848298386	4
49929.64895910769	50074.53102109972	4
50035.8627531524	49937.45100166302	4
49954.113828947884	50085.46560758647	4
50011.995891605104	49915.58536163841	4
50014.909363258885	50089.262885376615	4
49948.33077335724	49974.12114459302	4
49941.28082601776	50084.51977942462	4
49940.02792591843	49992.042726377505	4
49954.763513462436	50037.36154151437	4
50083.596270894894	50051.467400748275	4
49896.01150121929	50009.02912070953	4
49920.888925648156	50090.88455964412	4
49892.91892700966	50001.40448708979	4
50009.708203587485	50070.57906272902	4
50046.06907429293	49958.21359568989	4
50095.75811372337	50051.80851604608	4
50093.432072081545	50057.57537118086	4
50041.94020454503	50045.63437122953	4
50057.45994579466	50063.11282002215	4
49887.37494921429	49990.194579869916	4
50087.77219451079	50007.32598037673	4
50045.010286766345	50070.066610366724	4
49877.5436429992	49987.646671300165	4
49946.28894250153	49965.517342853505	4
49879.82124838241	50046.48754760075	4
50061.64037945153	50005.31051316679	4
49988.52653653371	49942.93465660297	4
49953.477927940454	50099.77750115951	4
49988.02979664782	49997.415560593035	4
49896.419559194816	50066.01641981834	4
49984.40428458424	50061.38553979606	4
49895.69151952159	50015.45382620944	4
50102.452723825016	50032.34804394722	4
49996.10461691177	49941.24632053879	4
49998.53996085357	50066.53356361729	4
50046.384379462186	49987.9533847538	4
49974.53340428886	50099.13986869485	4
49900.35256730332	49997.77828278724	4
50020.42148444941	50050.791276824704	4
50077.90433780769	50040.93400853983	4
49886.44299616157	50015.25535019132	4
50049.19904644778	50075.08307330391	4
49932.68024045416	49968.3651291369	4
49969.095812232255	49946.880009408145	4
49886.48723777199	50026.423721334766	4
50083.09922028586	50065.539818657584	4
49872.62339657466	50049.60962210227	4
50028.437331559435	49987.38133438949	4
50016.736942770665	50094.82958441334	4
50028.433775343634	49928.46983469303	4
49957.160325483084	50025.11179597295	4
49906.46037328411	50041.38021841524	4
50011.521868349286	49958.49376132279	4
49892.03734251291	49988.36355093919	4
49880.26194107794	49998.727164678894	4
49938.45665907255	50071.72819414464	4
50030.32679032346	49915.0901060911	4
50085.9114625315	50030.04347594947	4
49920.16173625362	50016.707561174255	4
49909.9435514042	50056.39108469427	4
49880.68888358145	49980.681641775845	4
49890.60271830162	49983.12566266585	4
49955.58730845223	49971.46856738414	4
49898.55012127831	50050.94264794146	4
49985.032816125604	49937.659791660575	4
50039.41229141856	49989.394971126516	4
49891.0072782772	50006.92137840175	4
50009.84826486277	50092.91257893054	4
49995.223945759295	49931.82666867994	4
50052.96139415603	50079.6172158217	4
49945.45615921129	50064.32509049159	4
50018.09415157178	49903.83115816888	4
50010.679308211074	49896.69573485827	4
49908.55990041773	49997.12770061128	4
50012.17725079624	50100.60059502839	4
49953.844924451456	50077.89786076269	4
49918.71277620469	49977.014048120705	4
50048.30594848399	49963.78683338844	4
49968.25063627713	50072.718581083995	4
50045.58295086155	50087.50483817495	4
50105.81867291526	50024.03567709673	4
50024.99542394998	50037.06313392987	4
50087.79927367621	50054.64167843329	4
50026.42554043157	49941.980393754246	4
49968.8013199852	50008.3094182152	4
49999.83984399052	49966.46866499001	4
49961.65439230759	49970.019736073125	4
50119.34674771393	50034.43401964108	4
49889.34169583337	50054.30275477944	4
50034.094398501686	49945.958190141646	4
50022.59509582137	50106.5605837858	4
50046.96625752108	49980.269756673406	4
50089.35394227303	50068.10425039185	4
50102.93185172623	50051.728312527484	4
49975.4473172035	49944.08713429857	4
49993.74440194283	50105.74817063263	4
50056.9274003234	50050.68363592419	4
50056.27688866766	49955.005350921776	4
49953.75615071096	49964.354261342516	4
50105.22575326089	50014.87762096815	4
50038.60549866353	50074.90811226071	4
49926.38607262535	50027.348418801164	4
50050.57245706652	49995.49805829903	4
50008.05194041299	49947.11067060363	4
49996.674908067966	50057.917238839414	4
49887.28521879963	50000.03808458275	4
49977.5360281102	49938.27197082214	4
49936.4702474916	50087.2020388549	4
50020.084745272994	49968.23288379465	4
50062.87898709555	50046.34500917899	4
50076.803066954424	50050.17851547875	4
49889.31302538282	50042.840069500984	4
