# Supplementary material for: Abundant Topological Outliers in Social Media Data and Their Effect on Spatial Analysis
Source: PLoS One. 2016 Sep 9;11(9):e0162360. doi: 10.1371/journal.pone.0162360 (PMC5017681; doi:10.1371/journal.pone.0162360)
Supplement: S6 Dataset — See the respective attached file. (ZIP) [file pone.0162360.s006.zip › S6_overlap_swl/clust_50_59.csv]

50000.0	50000.0	0
50001.1199382742	50005.597232803535	0
50010.474073703306	50004.538835650805	0
49992.59330351276	50005.30010366702	0
49998.97978393994	50002.81568248988	0
49995.94433854478	50000.283501054924	0
49992.110046690934	49994.960676135706	0
50001.69172750674	49994.57444040063	0
50004.089583240035	50002.88217446919	0
49995.22015105517	50008.609882115925	0
50002.55073404207	49993.56360799795	0
49986.072168127575	49997.04184594443	0
50003.188169777386	50009.9058963167	0
50012.27525783438	49992.819765352564	0
50012.262513774476	49989.354148040744	0
49998.02118867848	50008.80627001903	0
49993.557594313854	50006.23561640466	0
49997.38944128892	50001.35532493175	0
49993.74842547102	50014.75506549149	0
49998.23968503435	50005.27065217079	0
50003.22125142318	50000.026961999516	0
50002.66845612155	50016.014489106456	0
49996.2912684585	50003.40999236742	0
49993.86713806728	50000.48736039716	0
50002.18471612465	50002.01162544507	0
49992.171524388265	50006.56961401369	0
50009.77186363497	49998.33913800016	0
49990.12856972812	50008.3087286591	0
49992.75834275438	49999.61132553548	0
50000.612712480484	49996.66863853376	0
49996.93869881451	50007.42426954709	0
49990.9573124268	49998.74455680348	0
49995.12813021465	50012.34964490406	0
49987.132816399535	50000.77841298042	0
49995.04622939411	50001.254507425205	0
49996.3518189633	49998.69148218202	0
49994.72286757851	50006.43666481398	0
50004.991603808936	50007.81247139701	0
49998.28891676479	49997.763041664824	0
50002.11006087792	50008.18226655358	0
49997.144179930016	49989.940910198144	0
49990.216027359624	50003.557911732714	0
50004.8382996796	49999.67581012021	0
50009.729321556355	49988.228197133496	0
50000.199954210955	50007.84356371471	0
49984.868450241316	50001.72764928467	0
50005.25378396498	49991.44544110929	0
50012.19437814406	50000.390381149926	0
49988.04893344996	49995.904611826896	0
50000.97171294396	50001.87618615546	0
50003.16859701153	50001.34186794273	0
49996.8205400242	50002.39747857786	0
50016.35653848915	49987.25542234889	0
50006.096174901984	50010.23095889712	0
49993.33550236973	49997.9139297533	0
50011.19002934476	50002.36431250059	0
49998.45984931102	50006.65695684455	0
50019.87468519033	49983.95720550682	0
50006.448840401084	49997.32346873195	0
50003.483634122094	50006.1099987375	0
50000.35234659256	50010.71421082459	0
50020.92058148781	49993.51767071989	0
50008.47578298118	49985.24545972329	0
50012.97116378821	49991.6961769247	0
49993.74796506671	49992.427417029416	0
49991.82516773376	49992.694590956104	0
50010.8124938929	49998.028114249224	0
49987.955751149355	49997.770027754355	0
49991.724628069634	50000.06228921305	0
49995.80643166333	50013.468969971	0
49993.380375235734	50016.55980591119	0
49991.201634813246	50005.408821551166	0
50004.525946402624	49989.78947725459	0
50007.720378466904	50000.492135651875	0
49992.7685793167	50011.0280228053	0
49987.159758849266	49996.84261681274	0
50014.02574978567	49996.18798372425	0
49984.32643570934	50004.57184983245	0
50019.639648138225	49988.9067237791	0
49989.4997473447	50007.36039035869	0
50013.91997383251	50009.37214947754	0
50004.58622819102	49995.15801530333	0
50005.85271576996	49989.50522008991	0
50015.47921159886	50003.75857515637	0
49996.39937650525	49993.39036016212	0
50001.0647897504	50004.010292953724	0
49986.027487069885	50006.27634010284	0
49987.260876982415	49991.042278530156	0
49999.78395213294	50006.223143715055	0
50005.5951472911	50002.242531785334	0
49994.95863623795	49990.98932230843	0
49995.970214808425	50011.21575680999	0
49998.74724789229	50000.301414385256	0
49995.76262299148	50005.347803119126	0
49985.78393825049	50003.32292956534	0
50007.42877995727	50004.03245223129	0
49992.96622310832	50014.11763760789	0
49994.55499953395	50010.948281901576	0
49983.915535437955	49992.4110437863	0
50008.8660950074	49978.749708719544	0
50013.7990956949	50003.00902758653	0
50008.5066603574	49980.605440097264	0
49999.61536353447	50001.38011543159	0
49999.92720012225	49999.00146537139	0
49984.44548889699	49998.69683486348	0
50002.482884739184	50003.040579738794	0
50016.024045681486	49994.94398923562	0
50003.36648616504	50004.322037109174	0
49988.738161772046	50017.689027507506	0
50003.539439997585	50008.933367662175	0
49994.49256234436	50019.33132076997	0
50005.85319903553	50016.693436037065	0
50002.48134869301	50006.34512799061	0
49993.523880528526	49996.86229670025	0
49988.034997579	50012.957727244124	0
50020.71389257763	49981.778924319464	0
49995.38804044498	49997.158702901135	0
50013.95022191785	49997.89115681875	0
49984.13772326518	49991.42872524563	0
50003.58552550782	50019.3121430576	0
49989.91037830248	49997.47012205967	0
50012.09890688885	50009.91283746573	0
49998.36748406831	49993.20199538089	0
49989.127843465685	49996.61911019781	0
49982.65034680979	49999.834836403585	0
49996.56500742211	49994.747294359564	0
49985.379552577164	50000.53127187064	0
50017.09675845898	49993.71089669888	0
50021.41356700267	50010.70370059395	0
49982.40342955259	49994.328994020594	0
50016.4869019828	49980.40359262994	0
50023.71775476843	50012.20330780786	0
50005.64968115003	49995.160253301765	0
49973.871359122015	49999.93485576274	0
49991.04769969644	50018.64712142673	0
49999.68945811258	49989.69377801033	0
50024.16967004485	49998.373773470084	0
50002.22080701014	49996.583511445446	0
49981.3376436746	49994.9974062802	0
49984.137410919924	50006.137292454296	0
49996.130313645284	50019.87582555533	0
49984.51107861298	49990.24442534623	0
50006.568329781825	49987.41605597233	0
50001.265128160514	50015.41691763768	0
49994.71701353506	50015.249262662495	0
49984.049094679925	50002.930402503676	0
50007.33751108774	49981.8758819164	0
49990.53033617756	50001.14600459991	0
50016.78128835845	49973.40706114249	0
49993.95433979805	49991.08775145235	0
50020.50775026029	49998.11343636441	0
50000.36685129092	49992.305125517465	0
50025.412902998294	49985.28219532157	0
50011.811277040055	50005.8423952594	0
50005.650122642444	50018.556061829826	0
50000.10513937223	50004.37368352619	0
49997.312147224504	49999.09697793524	0
50007.98935284791	49996.53957427053	0
50002.08677570072	50010.85949233453	0
49986.699023909634	49994.97925279905	0
49985.61698965447	49991.72042149556	0
49982.103822344194	50003.015963724676	0
50017.46227211739	50006.10305446117	0
49995.381477958945	50002.40666228191	0
50011.97582092875	49999.282779231835	0
50008.063404920314	50009.83952207464	0
50013.46450656	49984.93900585626	0
49991.29771770397	50013.528169385616	0
49990.72512365944	50014.788818904555	0
49988.34248722313	50003.84700004693	0
49978.86050890926	50004.459502539525	0
49992.91864707092	50012.72445101887	0
50001.84787568867	49990.60674350676	0
50004.63839490317	50017.67334490595	0
49985.1248169725	50007.29216522827	0
49993.17341765991	49987.23628058628	0
49993.857411968136	50017.57636704799	0
50019.0152945883	49986.98070871417	0
49998.41475540304	49991.03758824367	0
49972.09249794468	50008.2640976498	0
49993.10918587191	50001.86801828644	0
49993.00955253663	50003.3707764521	0
49984.194173076576	50018.57796040268	0
49988.37111772968	49985.660734294215	0
50001.68402032854	50019.222658424515	0
50001.185520989595	50017.05278349851	0
49989.66815837991	49993.68744920904	0
50004.177711652395	49985.70662376911	0
50018.82869206279	49999.52190675685	0
49985.443533641	49996.21552947299	0
50016.38826833475	50012.74464866587	0
50017.914900136435	49980.502944041815	0
50014.39181755627	50017.85709331672	0
50018.95202462218	49985.56744633257	0
49997.36448100937	50005.91903864351	0
50018.96796534248	50005.16627708392	0
50011.90539425546	49988.111134330444	0
49996.546614288876	49996.795399916264	0
49963.08142993959	50006.26759739082	0
50008.2356600962	50002.43606836597	0
49998.63921899667	49988.79814231758	0
50005.75242938296	50004.17089970687	0
49998.376769049384	50010.6689754653	0
50008.42442695799	49998.31820524386	0
50004.508050526805	49983.47349690265	0
49987.17050041002	49988.9025554235	0
50009.18109265108	49992.22014886556	0
50004.879056196725	49986.61034885251	0
50014.915422483675	49977.07720187199	0
49990.130907603474	50004.80258105486	0
49984.6703277626	49988.74133172314	0
50007.52672577151	50012.93686597503	0
50003.49650970437	50012.38108186982	0
49989.06725250327	50015.3378129636	0
50024.98456411381	50006.06013812308	0
49991.80368593366	49990.462414806636	0
50000.77352016364	49989.79042744623	0
49988.90719015552	50002.71719901248	0
49984.039032220186	49996.676878046324	0
50012.847622088455	49998.36249454505	0
50006.350126348494	49990.98155319997	0
49991.05034624591	50004.198767952716	0
50011.88431427771	50008.83624177822	0
49985.19374747098	50005.49928007464	0
49984.81310954273	50026.06287728749	0
50006.21977860447	50012.16129787784	0
49986.47489642977	49999.4317940804	0
49980.36605421916	50000.95789397295	0
49994.234345594574	49999.2532348494	0
49987.04825099607	50001.832824486286	0
49991.43071227722	49984.226381594905	0
50000.695373251256	50020.70674782014	0
49977.13180553174	50003.37505285267	0
49988.62903234035	50005.177123215675	0
49979.89567759436	50002.4937618266	0
50008.01262186424	49983.679359629714	0
50030.579860834	49998.08369322793	0
50003.089884360816	49981.16884909539	0
50024.37014218025	49982.08487044395	0
49983.90656666351	50026.928564756556	0
49964.314383131496	50014.1377602163	0
49993.20228802501	50009.89883245395	0
49988.35846928065	49994.74515624361	0
49974.56068759045	50004.79214296714	0
50014.41609705478	49979.75520468273	0
49991.174539429005	50006.969037631694	0
49989.155636819094	50000.54506709529	0
49982.544533415894	50024.606837722065	0
49994.92587873124	49988.20647099332	0
49991.308890379405	50009.11640038469	0
50011.281064215545	49984.921503686244	0
49989.75789397745	49987.457219427255	0
50008.221414162435	50012.20209665073	0
50013.621088465676	49978.83287026756	0
49985.19186980337	49992.980264506536	0
49992.32125134785	49989.032611767434	0
50014.674771463535	49999.908761826504	0
49997.68841019571	49983.69681048847	0
50015.382964093515	49974.88611401902	0
49974.646961190396	49999.20360856275	0
49993.622733056916	50004.394124466075	0
49996.18215660206	49990.57420118714	0
49990.531939051354	50002.542578106964	0
49995.628193938675	49992.49588250879	0
50021.47129342551	49969.80051040332	0
49963.43332412238	50009.15111641512	0
50005.631109868045	49981.978888305464	0
50016.42316313038	50001.98515059546	0
49980.96052567742	50020.686115295306	0
50014.72496783221	49986.0471516237	0
49983.5417594323	49995.75678905932	0
49993.07010199822	50029.18300593349	0
49997.88200827209	49991.896996510884	0
49982.946899317554	50009.619161594186	0
50002.15424062545	50000.4773237086	0
49991.00394052615	49996.04070296146	0
50031.56106314288	50012.96897761344	0
50026.88381878394	49996.47826587183	0
49984.03994023804	49986.15198562376	0
49987.28963664043	50020.60062188324	0
50013.90791418998	50004.26976645357	0
49983.08076631143	49991.201045514004	0
50022.11073926888	49967.124204367305	0
50010.73215520759	49996.40090077004	0
49996.054670956706	50006.56227185395	0
49995.70387124523	49986.98770630229	0
50007.941107878476	50018.039088252415	0
50002.0192275201	49982.59943772668	0
49992.05158923507	50010.26029829259	0
50027.93304776287	50005.78420573993	0
49982.89182072447	49989.6455582383	0
49998.64668225386	50018.43203433023	0
50013.62737578455	49989.94661316443	0
49993.08509566163	49988.31637596258	0
49989.81805414489	49991.931824775784	0
49997.76086401288	49987.90124568716	0
49988.69996163046	50009.713207319626	0
49985.80025773397	50018.196075051266	0
49984.54357744596	49987.1594216123	0
50006.59958761954	49972.297102456854	0
49984.82793631655	50022.262719026876	0
50009.686765035396	50012.49651623412	0
50005.67540109913	49998.77026419197	0
49998.76553220897	50009.60097154551	0
49991.720902063105	50001.874151299206	0
49995.344981691764	50003.769781086085	0
50000.779533303816	50006.55995037668	0
50003.69493811055	49982.743629087825	0
50002.270752389726	49997.78815897597	0
50027.570700147895	49993.28160735885	0
49976.52404899746	49992.70823713537	0
49998.92765844171	49982.472509075604	0
49994.93953583841	49994.87526102259	0
50009.450371016355	49984.56460257237	0
49988.154083484755	49999.52040214659	0
49999.394387052766	50014.98009375397	0
49978.547517703526	50000.09883902086	0
49977.2653315401	50000.844206454574	0
49998.90667228046	50008.20905964552	0
49991.6637407009	49985.60237193076	0
49996.812852085255	49991.85268425626	0
50010.361860965386	50000.785222744336	0
50015.982394048064	50025.712936463955	0
49980.52196003663	49992.07084033371	0
50031.62064003572	50018.88854821377	0
50008.9961750777	49996.41672377975	0
49987.61931332246	50006.2850009189	0
49976.108964526924	49990.178279804175	0
50023.926871643285	49997.28176746767	0
50019.938527361184	49994.309713364564	0
50000.35731265099	50002.84047830652	0
49993.60333916049	50007.42141270693	0
50023.25337906322	49995.00581889214	0
50002.075911878404	50005.261111667336	0
49991.96428640682	50014.48773082656	0
49985.479854508725	50004.39257273865	0
49980.523275281885	50010.645308643936	0
50001.43088150619	49983.63567861773	0
50010.12290986445	50002.12243553688	0
49967.36856159413	50003.35500522987	0
50002.53163693798	49987.2817417695	0
49958.51475070698	50007.728524315105	0
50011.38108761024	50001.03297300693	0
49981.69861163078	49992.37124347021	0
49989.76191395739	49999.01550114256	0
50010.464523219016	49992.24245972176	0
50026.519101309525	50000.02798517489	0
50012.28382736543	49984.83474359573	0
49989.42265260656	49983.96844532203	0
49984.23840069896	49997.66761618687	0
49985.550927108794	49986.82666453693	0
50021.497478391924	49994.63200883348	0
50019.51522702777	50003.991941070715	0
49997.68469127628	49986.69892490847	0
50017.52555436652	50007.437281765255	0
49996.923835170724	50009.65263753655	0
49980.798506964515	49985.652067432005	0
50017.90091994998	49982.2521155558	0
49990.37161102477	50017.07697390062	0
49988.90511406528	49992.75445658593	0
50017.32112340442	49965.353068070195	0
49991.01257760791	50023.468584741226	0
50025.8875906799	49994.35984820899	0
49986.1918187451	50023.68497230164	0
50013.15743500942	49983.78458207533	0
49992.8456436454	49993.0203413024	0
49979.75815741602	50012.571960582	0
50009.70308924862	49979.83589096704	0
49985.30046070793	50021.08763342582	0
49978.359205601315	50034.878715319064	0
49990.92884580327	50011.163169812375	0
50007.772940196795	50007.064996400484	0
49985.22103137368	50016.08668389368	0
50009.59707490614	49993.95697076497	0
50017.70003800679	50001.97785272779	0
49983.797748258876	50023.64017913821	0
49990.26735697697	50010.258346329596	0
49987.64568629228	49992.33821425586	0
49988.52793226814	49987.91776019862	0
49991.20423086804	50029.989168432476	0
50026.25973034724	50010.5650833099	0
49982.16330270223	49998.10186605435	0
50007.13541309917	50007.95622569247	0
49983.95748989525	50010.98829389653	0
49962.45221143677	50007.2760570099	0
50012.1000044754	49996.95407723872	0
50021.052185858316	49972.64330460891	0
49984.3085518675	50009.58683887556	0
49993.510659247964	49989.892241724825	0
50011.752156646566	50004.78944145074	0
49983.52563494623	50001.75016082405	0
49978.460538100626	49997.75242771528	0
50014.52143088854	49988.22950508876	0
50018.24137458081	49990.739344225905	0
49972.37989154419	50007.14160963748	0
50006.63472878829	49999.431527854525	0
50016.01207628755	50007.56525634756	0
49992.159033924385	49975.903792794095	0
50016.99256930141	49996.1277298885	0
50004.48312201096	50016.53523623439	0
50003.73362658861	50014.7511990841	0
49974.63211839188	49979.516263068035	0
50001.48585664339	49987.945459319424	0
50021.840174437224	49996.55115787979	0
49994.03666699587	50020.72279787452	0
50020.94362840362	50003.47457288229	0
49998.62700416022	50014.24645452575	0
49995.17512210399	50016.79463493951	0
50005.23037043188	50011.73729598273	0
49971.37117085837	49989.47221639413	0
49981.521518297865	49999.23994426472	0
49965.42437354049	50013.05953711824	0
50008.834474853866	50007.65616359565	0
50000.22266364497	49982.341419794524	0
50021.85104569774	50002.35034673412	0
49981.560701735485	49996.23068757506	0
50012.74701363594	49985.80192002436	0
49971.80503375848	49991.85551823733	0
50011.263172707324	50007.67989684717	0
49997.842192490825	49995.525909340686	0
49994.00690011958	50013.24210864979	0
49986.9534427898	50008.40761073288	0
49983.36103802528	50033.88309737791	0
50021.35608252024	49989.69815647043	0
49988.97845850354	49998.21097134659	0
49994.642367226574	49977.56378857998	0
50003.55488727248	50010.91109031009	0
49974.81667358894	50002.99823491594	0
50012.0645759029	50012.10464978939	0
49987.68602979314	50010.93503302086	0
50007.17280957686	49992.3085541642	0
49981.705499678246	50015.11060490018	0
49996.69556881796	50014.109138468055	0
49998.64670998637	49980.67626758387	0
50019.10045114579	49976.023584512244	0
50017.45835616199	49985.36377514416	0
49970.33294685764	50009.780079539814	0
49982.3735722141	50017.46739492288	0
50006.68958436496	49994.526210000105	0
50018.734070250706	49989.80705437178	0
50002.46857216815	49986.06925098604	0
50022.675958277854	49992.05708802764	0
50022.926585169895	50001.64972110677	0
49983.52862677752	50014.963717433006	0
49998.90581301964	49994.84596139951	0
50005.79092528655	50014.775009063815	0
50000.22661360575	49988.81757789523	0
49980.74425647727	49996.82260257941	0
49971.55135378028	49993.170189732235	0
49964.134354578964	50010.02551413979	0
50012.74411197212	50007.99878332312	0
49990.74377587022	49973.90298912179	0
49985.28964060534	50013.18698399553	0
50002.94614847365	50024.81554806511	0
50018.25121765347	50010.052068038465	0
49989.67279102292	50031.185116729364	0
50024.78778113604	50000.02968615381	0
49957.10144021539	50006.30757505217	0
50004.91798427541	50013.10522473025	0
49997.73721727142	50000.206776466686	0
49987.073785197594	49981.08982656079	0
49968.0433233723	50010.0828608519	0
50012.324460548836	49995.737823114214	0
49973.49292689296	50018.279391364136	0
49987.24555378543	50029.79294837929	0
49998.130607358624	49976.53703077404	0
50007.75675174732	49991.20943177642	0
49995.458395374444	49999.14344184725	0
50010.742096311136	49993.331644497855	0
49985.84573346792	49985.809309381766	0
50000.266877230206	50025.833258622944	0
50015.02347028834	50012.069686554314	0
49999.98576549963	50017.1888278349	0
49994.20623659825	50009.09252126425	0
50002.60633630994	50028.573161161155	0
49983.685760399516	49994.434229655286	0
49997.98413692526	49973.09937067709	0
50010.56374303187	50009.418935307316	0
50010.08479905599	50015.411645682536	0
49981.765431604974	50026.49109198164	0
50008.58410835759	49981.64823307443	0
49984.49931009959	50029.64027167754	0
50007.61917516849	50005.81807298415	0
49954.76580966707	50007.702943843884	0
49998.27241309566	49978.57915551045	0
50022.54566981191	49987.258173264716	0
50005.091519311456	50006.0974021464	0
50033.204334621514	50008.87278491397	0
49975.961106071736	50033.7681879828	0
50008.89909742184	50018.638205887495	0
50013.46930471949	49988.41976209015	0
50015.209385585105	50013.91423486294	0
50022.0337844933	49980.9584175392	0
49989.67638337026	50018.303126039296	0
50025.83946226305	49991.62136154643	0
50020.63370337653	50014.81552965945	0
50007.67840103903	49995.493720252845	0
49968.685987238656	50012.365807529546	0
50010.842442392815	49988.60160661161	0
49997.47090266504	49980.29339993033	0
49989.566068297296	50017.485908685805	49
50002.681139444205	50069.99736037996	49
50056.20646573974	50074.9075726255	49
50097.65009130745	50104.14039749164	49
49996.49256294942	49965.88672842589	49
49949.87320802586	50048.58294316294	49
50048.519151563596	49970.34998411297	49
50086.0062498729	50030.28857775908	49
49919.2492699641	50003.536391648166	49
50150.045307569526	50123.32819598552	49
50048.40088905713	49917.78915321703	49
50153.14915061892	50072.33616570456	49
50110.122778576304	50164.25357337312	49
50141.9467855716	50017.94096322115	49
49994.512182131475	49912.88120858167	49
50098.70375902206	49958.33297918989	49
49866.40437830354	50014.075508874994	49
50017.525895498206	50124.20470926396	49
50061.139787305685	50185.96115581816	49
49813.33252990082	50032.15548646858	49
49802.47967874411	49974.515612747404	49
49988.493657778854	50171.00092364074	49
49955.43601807353	50215.303912606716	49
50015.963257139876	49859.51373881964	49
50096.443626578824	49890.17953117685	49
50189.13942171417	49984.41252214216	49
49925.593733779446	50173.37610549437	49
49883.32822139868	50143.70542043993	49
49857.00600306189	49955.35372803233	49
50138.53756977812	49924.40667942644	49
49906.827824703214	49949.721152148704	49
50203.78461297688	50084.16002581838	49
49933.43264878247	49906.942701845044	49
50012.126704701914	50218.121475986416	49
50143.893201180654	49864.154666254355	49
50111.42625243983	50215.83204496139	49
50025.905946220846	50268.904796066934	49
49977.94770828426	49817.17930349614	49
49889.101197792355	50085.678177576614	49
50243.67385832589	49996.06919428669	49
49926.227982209355	49797.46665265751	49
49853.008558734604	49896.586535053335	49
50065.793349739826	49849.41536557863	49
49963.25221965998	50125.39820169641	49
50293.82568950136	50012.96512754919	49
49798.79910643471	49886.583228621945	49
49863.332506255894	49838.927050951184	49
50154.654671299606	50190.2148989993	49
50169.538073981086	50243.007454120954	49
50198.791565459134	50155.593141294885	49
50028.78790595871	49788.90359507104	49
50187.02752241489	49834.88221364256	49
49846.766710111966	50185.738715895124	49
50086.04214506856	49793.65247726901	49
49790.314777762	50178.47057486716	49
50201.81364493895	50282.90373392128	49
49774.886853730386	50226.505664283315	49
50210.50622356113	49880.5334828139	49
49784.97695343548	50279.62645738414	49
50091.519122347134	50266.40965022908	49
49769.55470337515	49841.2327441894	49
50264.153039231416	49869.59386512327	49
49804.21390019708	50124.16730755489	49
50284.326098732236	49958.18064027651	49
49723.121248102594	50217.37944726335	49
50247.04212932742	50123.47201751126	49
50238.52659837346	49816.86373903893	49
50137.103363453694	49805.83289391559	49
50179.54755321953	50328.00493961456	49
49921.381771129054	49849.879358511804	49
49825.85009861276	50309.50083112732	49
49685.770069874525	50179.99085881801	49
50218.308997224674	49766.1628966383	49
50333.005738700354	49933.19286936433	49
49806.39299296327	49801.41497700945	49
49736.45866023429	49802.12843308739	49
50118.24792460178	49744.769866934264	49
49721.822747424514	49858.55233455733	49
50286.232100825786	50161.070341274746	49
49993.40138078305	50310.866042775226	49
50343.76128901345	50172.17859847947	49
49846.75887807793	50256.39487115541	49
49872.406279847855	50330.67146795573	49
49845.1749762669	49764.651742849615	49
49751.49681611005	49903.68444808236	49
49748.95398136374	49998.85993153724	49
49968.18761272483	50266.101265573016	49
49697.287050352155	50021.09751017342	49
50203.83386317771	49934.23944800524	49
49776.41538273922	50333.62770530172	49
50385.81394605223	50143.51995580089	49
50253.47075233851	50056.227577342586	49
49749.4328887509	50383.44892853307	49
50350.97165883941	50011.328125551525	49
50238.71189283726	50325.62944902238	49
49645.08985010337	50039.869199384324	49
49980.73465333688	50365.67333039708	49
49800.51420526816	49726.71747078703	49
49922.9375940704	50352.11116898618	49
50396.67697549153	50197.8569757721	49
49730.18979346188	50278.72406921677	49
49661.83428066497	49982.53773382213	49
49924.87503714565	50405.95931823295	49
49883.02999681859	50436.335323016225	49
49702.538545663585	50321.90954445708	49
49747.97511323711	49717.16720894197	49
49741.73733614556	50164.6379319628	49
49845.462484466545	50373.92479342685	49
49702.094391974104	49915.37390619115	49
49688.56827273442	49778.70123358905	49
50431.151014681374	50117.472808070605	49
49753.53450973104	49658.71163417274	49
49665.91058358413	50356.87876994445	49
49649.508986860405	49897.65629441064	49
49930.32261827242	50456.82977638176	49
49710.31264266226	50074.32853159425	49
50253.06709120483	50374.42609624947	49
50483.3330326679	50095.631194308335	49
50290.12999294713	50097.14418395622	49
49968.193477133245	50493.1540656303	49
49659.177040304414	49733.12964912984	49
50320.03883765108	49878.82820317612	49
49993.67008979129	50444.710970979635	49
49878.17418078675	50492.00878236152	49
50198.433454819664	50377.48639644213	49
50328.662892584834	50060.418642148106	49
49708.31523779571	49628.04734365697	49
49693.27626223637	49693.61169091495	49
49680.58664027129	50122.41014424408	49
49834.76544635204	49689.68065091554	49
49887.23625932238	49712.79720908037	49
50042.746776055494	50474.81657798411	49
50249.32620902982	50430.66419807772	49
50464.71257109677	50161.245756635224	49
50242.28699288945	49716.12970417062	49
50216.76337548744	50211.5227868291	49
50131.65875504992	50346.9664252404	49
49942.55406315904	49741.820312695905	49
50522.78240419677	50133.97128808381	49
49887.151545152265	50542.49585080737	49
49616.68278252857	49698.411509655896	49
50298.189981416595	50212.189635354734	49
50369.01219935268	50095.85022277436	49
49659.89119882811	49654.28822479352	49
50376.680760362775	49902.69462782441	49
49906.974986553796	50287.71960282445	49
50279.187830194256	49787.53550889525	49
50020.030656205745	50526.36960780862	49
50065.448987831136	50426.7018809847	49
49949.51771303774	50544.02226347036	49
49569.53677853688	49666.17105251865	49
49825.4481706044	50430.33549528289	49
49902.267524897885	50598.79539468747	49
49672.55760569999	49584.32751996304	49
49610.125140172684	50365.37585461766	49
50187.35169346159	49725.76304765529	49
49622.707750644644	49615.83756660745	49
50394.12646340575	50049.847232181615	49
50015.159974108814	49735.73694980617	49
49821.194116247374	50497.670359615324	49
50301.02911876612	49737.33697349951	49
50193.3716166865	50443.17342837875	49
50155.48472164327	49680.46409631592	49
50074.24124929135	50360.53439439239	49
50346.397772968536	50226.95158639209	49
50100.690087398965	49663.042068850795	49
49957.43401106015	50601.83793833113	49
49630.21960464177	49850.1626480185	49
49722.26591631163	49562.49136671634	49
50048.91657263957	49660.910592884946	49
50363.09836171441	49840.822852474834	49
50314.940409672665	49681.07167444827	49
50065.40431709212	49709.736977642075	49
50419.050732769785	49873.156551053406	49
49831.76239516191	50551.56546367395	49
49762.784566125134	50093.5311439099	49
50502.09651765479	50203.20514015255	49
49694.21309536174	50398.41198974335	49
50423.71063695754	50246.65009458542	49
50336.6795773535	49776.76436771895	49
50139.33360023063	50287.29972947128	49
49635.41853165122	50187.396647049194	49
49837.58894596616	50083.306562157304	49
50552.055262634945	50177.953183582664	49
50440.3202150536	50029.904028908546	49
50065.68987031714	50310.222486271894	49
50073.29726540964	50517.705113304575	49
49583.589910254464	50322.389756242286	49
49918.47832562709	50650.841913582684	49
49627.90586496195	50102.04851448231	49
50259.16956016462	50270.549865346824	49
50419.067525088634	49984.62791461203	49
49607.31253668612	49971.01075010708	49
50595.97238976934	50145.928993988324	49
49571.8055479176	50111.86144532835	49
49656.235330934374	50302.14794847979	49
50123.296793683054	50419.15337368907	49
49898.129294027756	49655.76945919605	49
50295.97774762665	50411.86588217779	49
49917.24959319968	50702.75006855917	49
50032.436251972926	49609.67436376645	49
50145.70059646751	49625.67885131535	49
50035.261758426	49558.748177515154	49
49862.981953719835	50651.282038438556	49
50519.70629733992	50258.50246318875	49
50317.89062884474	50461.24437271646	49
49882.13069716178	50741.50151656877	49
49772.30451317118	49567.462087493754	49
49637.81537262906	50248.10177916831	49
50498.806792269	50041.48847805988	49
50454.27432660306	50289.70095721855	49
49855.007777770545	49628.28004877831	49
50002.744406015816	49516.123528265765	49
50651.44496985297	50145.22249236445	49
50004.8384692307	50635.40156986978	49
49549.619646900646	50274.39890355619	49
49995.52970393613	49676.899564091014	49
49888.160808801105	49581.18910097928	49
50364.63288874833	49726.993705407534	49
50573.432320794	50098.79293539135	49
50086.9178702015	50571.059013657316	49
49524.458057634154	50094.192157482656	49
49827.18443724398	49582.41484555169	49
49575.59690841773	49930.89890888664	49
49956.97905790118	49485.93572180226	49
50549.96537044453	50022.59161065848	49
50380.29608186125	50286.22014342295	49
50043.77577189374	50601.824341585874	49
49716.74466138059	50451.38543233445	49
50295.96433379875	50322.7009429711	49
49888.388392174355	49523.370601327166	49
49572.54608176828	50224.583130340034	49
50339.769691000976	50512.72855631153	49
50682.98970942272	50184.62804532836	49
50689.338411353274	50105.46316867989	49
49922.26680400209	49447.74558811812	49
50619.49434328493	50190.47649227565	49
50053.266656245454	49507.29046877576	49
50191.971029239925	49597.5147078171	49
50326.38268645813	50275.77804748359	49
50246.45887909909	50480.95732195368	49
50258.68302404377	49661.07740171947	49
49567.580925928174	49724.03052297865	49
49522.96683093729	50320.14448203874	49
49538.927757311605	49970.74954331719	49
49807.03748046517	49643.63272729579	49
50081.96282582681	50645.154861067684	49
50437.94556067996	49928.70018396224	49
50047.403421895055	50688.81518266833	49
50007.73342815629	49456.012508651154	49
50487.26509819375	49952.81240047685	49
49777.09746264712	50562.56080526383	49
49807.17397565715	50604.36156333132	49
49634.101105625254	49780.601495719995	49
50399.53872952404	50340.906533202484	49
49566.76127105293	49602.68311387991	49
50510.39696382592	50316.10374900062	49
49567.54403895653	50404.62001424094	49
50101.99693249197	49474.99458279425	49
50300.1898958778	49621.40995713171	49
49959.97541428379	49638.481886942194	49
49492.98551950052	50269.74602074619	49
50352.43863360305	50423.07968545702	49
49584.47279395986	49813.60927191421	49
50739.81758822809	50134.82953360909	49
50543.909232163554	49971.593899531865	49
49685.245062447626	50499.23486688004	49
49937.137813834604	49569.172976472706	49
50519.74948369188	50367.89366851013	49
50110.97850319707	49423.00886209523	49
50336.33013493009	50368.019928687565	49
49506.51107020078	50220.12569589391	49
50105.54234035757	50468.815635713785	49
49475.03275894507	50342.1902292645	49
50477.70907462321	49867.756664395776	49
50340.91747827988	50563.105371375554	49
49957.741786556086	50738.1692684828	49
49769.816922115235	50497.965461942316	49
49441.40792672726	50279.65562623882	49
50388.45624481142	50497.668244990746	49
50596.818344161504	49977.92215595954	49
49832.75400131014	50765.76441140494	49
50559.25664720468	50291.602400978554	49
49585.717193929595	49554.94799447038	49
50104.53219174657	50702.73314353541	49
50768.17988644435	50179.82386801599	49
50352.94039243177	49626.48973807563	49
49982.028083785604	50789.42349316055	49
49905.61535800861	50231.29406064244	49
49425.33595788873	50336.46873354705	49
49802.248608040594	49525.0475761947	49
49540.831639121556	49889.57229264227	49
49445.11307673562	50385.24888776297	49
50391.940817317234	49659.99284019233	49
50154.401129419544	50694.992873696414	49
50016.67184741059	50731.01599783723	49
50029.94579306934	49407.0858222415	49
49781.112200539734	49478.55267548072	49
49620.85856058504	49507.59662577735	49
49582.18135595748	50061.98423810608	49
49793.45380584278	50799.97839491072	49
49714.25444267297	49506.51969605278	49
49590.961174364595	50450.46852827517	49
50618.12754517858	50028.42048751686	49
49720.64060215304	50552.17866658789	49
50142.47116585337	50510.59871321061	49
50397.36682876277	50552.37621360991	49
49652.19927054004	50437.23625807843	49
50288.532767920784	50575.01796499796	49
50397.8675577284	50445.99884215471	49
49378.50977863849	50301.86495772877	49
49795.39803947938	49423.709545791535	49
49784.20256656898	50749.108310709016	49
50792.86778071027	50120.41126198636	49
49434.48106662957	50438.26367157755	49
50759.505039984484	50075.22319720923	49
50279.28663335739	50628.519583827576	49
50377.14287232751	50599.06523655593	49
50223.491574685715	50532.71516140865	49
49497.6936156162	49860.74907018537	49
50096.590863885714	50753.90165683944	49
49537.34596056527	50031.05156854485	49
50440.28041322603	50498.673511260255	49
50526.43116304335	50424.917857985754	49
49665.765444928235	49484.18825618062	49
50338.93671200239	49577.83371826829	49
50412.075262162216	49809.80840528726	49
49503.532282016524	49924.12207943606	49
49698.5153446782	49443.69721640508	49
50127.33214670374	50795.3572108897	49
49909.220372931755	50784.10028109381	49
50447.216423528334	50572.18582209883	49
50330.06350982408	50620.22846952075	49
50575.50123271	49924.016681073655	49
50409.29526618817	49756.93413666044	49
50088.998415692695	49605.83793271056	49
50666.6982246637	50050.48117708174	49
50484.04696441669	50613.815358611406	49
50819.55448663539	50186.50725294603	49
50457.553745804784	50347.83121952498	49
49535.250597901504	50450.23133399809	49
50706.80944051306	50019.59740329363	49
49449.65271048082	50492.08364775033	49
49739.09829323888	50812.39860777362	49
50482.56858426463	49817.960897559016	49
49977.73831722377	49389.34159708818	49
50394.102417156144	49594.29201680365	49
50565.748726072656	50234.34321730135	49
50208.500648892295	49676.64828545855	49
50846.42573703544	50117.42028811162	49
49578.540802929	50172.4413162849	49
50678.71844823786	50236.99136988196	49
49455.853579293034	50221.66550851995	49
50594.77393925241	49873.80067703209	49
50647.74275614555	49959.54985988505	49
50067.503778621176	50798.894839295936	49
49515.5708641948	49713.012560366704	49
50439.69990537151	49572.00853059978	49
49510.50257438912	50142.43177201642	49
49611.231946839536	49450.07632739554	49
49987.26523265503	49585.74368357588	49
49460.505234222306	50139.986637835944	49
49692.99895734116	50783.792619076805	49
49851.82448304639	49414.71119392557	49
50631.397876630486	49828.079512628574	49
50533.808718457294	49862.80725217507	49
50154.0499366083	49472.37786571871	49
50333.26122408006	49523.95917903082	49
49515.59728026245	49601.55369272758	49
50087.40031827513	49550.31849631394	49
49487.23920151056	49665.79076588817	49
49864.63808362912	49478.48716008816	49
49711.60226857027	49387.40740688443	49
49429.30753495725	50092.91630199314	49
50700.92718032155	49954.600172528255	49
50534.51088481072	50589.86944399495	49
50535.37099171018	49806.064296597695	49
50138.36779179721	49372.81576460532	49
50110.72924643436	50844.57320236556	49
50166.45669814874	50559.33161536211	49
50087.80334153069	49367.30744015	49
50498.42796583174	50552.376559385935	49
49495.437631247274	49998.89454056274	49
49758.20584396379	50627.78828377936	49
50736.101218929005	50220.41874848963	49
49757.33437298352	50683.41884293144	49
50140.40424711462	49571.917062704786	49
50473.83611971151	50404.93312239497	49
49504.06840793924	49763.92011807912	49
49486.90648061089	50525.56341277954	49
49643.97437125299	50751.01419449873	49
50277.32230920756	50525.05100432017	49
50063.46172475383	49319.85630143832	49
49411.150019720415	50525.108621892046	49
49452.749006597274	49748.764013422355	49
49416.710469478225	49706.423029496866	49
49840.829908603206	50834.641910707076	49
50117.17333476703	49302.538269444114	49
50620.45242435982	50081.06816990727	49
49401.58056602384	50040.88867399168	49
50821.098888340086	50071.2869837677	49
50876.44241062936	50056.741247615304	49
50439.15887419538	49623.63919780621	49
50575.48553491547	49767.118856036715	49
50906.405242525594	50097.3248787274	49
49370.621743378455	49992.22126992347	49
49490.34700024601	50053.80859707436	49
49444.21478618211	49869.14957565686	49
50171.6008151873	49323.60214087838	49
49939.26508481013	49687.744661526674	49
49989.5179807757	49332.81309563136	49
49696.146336966995	50601.59683222431	49
49337.3563024604	49954.60058716648	49
50157.95438702572	50748.30081846992	49
50944.81219498808	50055.14393840497	49
49572.77410661623	49492.979413265486	49
50568.41667444184	50545.539178848056	49
49638.19656497164	50525.50071914742	49
50258.1816472131	49586.30085915375	49
49384.57428072147	49930.54373695715	49
50568.5832803047	50348.91375058528	49
49328.362001158544	50275.1684263454	49
49604.30338001889	50789.796657050036	49
50205.371813458805	50707.755803315515	49
50424.26156477553	50398.35391489568	49
50618.93840668089	50335.42209045049	49
50487.04763581288	49599.947088835645	49
49352.099746817206	50058.758721712205	49
50884.04088201912	50002.71542734502	49
49600.52838226169	49400.470282196606	49
50178.99148129462	49414.63628619924	49
50708.324463916026	50281.30324480643	49
50646.81115959675	50383.00519117304	49
49580.15821662354	50530.88955365906	49
49507.322319417515	50385.898924891	49
50275.33739656035	49531.48492945944	49
49694.685479614025	50841.52458870065	49
49551.39020432047	49377.5991089043	49
49309.49272426632	50023.22946443593	49
49532.613877525946	50556.40742520778	49
50482.87860583474	49652.2054057875	49
49279.42730143655	50251.79579387401	49
50920.302014932124	49962.39717187016	49
50031.01583984497	49276.66063225292	49
49392.54821670888	50390.61900004751	49
49643.58437031508	50609.54522151939	49
49320.85002917444	50099.38029457006	49
50801.48144552206	50233.91979809691	49
49240.08092694912	50220.83881498239	49
50932.59709811211	50141.1079097602	49
50461.619983105666	49738.16193246672	49
50061.20632840121	49232.55087654307	49
50524.22118745643	50499.48800722842	49
49725.402600454654	50744.20129030458	49
49455.60294050464	49616.98728120298	49
49963.09552779029	50844.98724961967	49
50831.77951643227	50020.60547312864	49
49379.348774545106	49741.23628271818	49
49340.450751570315	49897.2183354829	49
49773.23714323446	49371.292387649686	49
50973.167964064676	49972.84689866406	49
49403.12945068777	50152.77958255228	49
50177.945607225316	50800.74238432786	49
49278.33814592155	50068.90089853056	49
50279.28638537808	49472.75841519805	49
50128.49521430551	50601.11705857264	49
49837.82973364689	49359.63875672221	49
50179.421638702486	50648.1673492867	49
50206.88847216332	50843.40027341306	49
50341.46778868961	50674.98187217561	49
49741.677579981944	50865.33598337253	49
49365.30784629075	50495.666897095616	49
50581.52572884848	50441.960183895375	49
50069.01498350652	50883.680906846195	49
50604.08478583075	50498.76634890094	49
49404.68214155522	49792.33754743465	49
50958.29088998446	50184.45400761628	49
50210.21378507793	49366.02668710818	49
49610.55256114972	50651.02678443238	49
50485.892751452295	50466.550620056296	49
49374.798803460246	50568.611862420934	49
49552.33566041741	49428.31274139635	49
49827.15896637213	50710.793272636554	49
50616.912167646326	49725.29243522765	49
50216.69541313525	50764.169903755974	49
50033.49516409486	50841.50419107955	49
50642.20470210907	50276.022559978934	49
50709.82180430388	49903.02265791391	49
49279.6216808555	50307.18892918326	49
49321.49565934235	50569.25839212821	49
49584.75574784581	50606.09734530911	49
49189.22163355433	50200.84874661416	49
50523.68108669622	49917.528654039175	49
50674.08690124901	49797.07916475686	49
50413.75260002752	50640.01836492708	49
49171.751564916296	50254.86158920722	49
49471.56165278347	49567.860302776535	49
50636.12765749442	50457.80464607409	49
49130.80218022392	50295.56413018694	49
49513.7661932598	49531.3308670416	49
