# Supplementary material for: Abundant Topological Outliers in Social Media Data and Their Effect on Spatial Analysis
Source: PLoS One. 2016 Sep 9;11(9):e0162360. doi: 10.1371/journal.pone.0162360 (PMC5017681; doi:10.1371/journal.pone.0162360)
Supplement: S6 Dataset — See the respective attached file. (ZIP) [file pone.0162360.s006.zip › S6_overlap_swl/clust_51_60.csv]

50000.0	50000.0	0
50001.1199382742	50005.597232803535	0
50010.474073703306	50004.538835650805	0
49992.59330351276	50005.30010366702	0
49998.97978393994	50002.81568248988	0
49995.94433854478	50000.283501054924	0
49992.110046690934	49994.960676135706	0
50001.69172750674	49994.57444040063	0
50004.089583240035	50002.88217446919	0
49995.22015105517	50008.609882115925	0
50002.55073404207	49993.56360799795	0
49986.072168127575	49997.04184594443	0
50003.188169777386	50009.9058963167	0
50012.27525783438	49992.819765352564	0
50012.262513774476	49989.354148040744	0
49998.02118867848	50008.80627001903	0
49993.557594313854	50006.23561640466	0
49997.38944128892	50001.35532493175	0
49993.74842547102	50014.75506549149	0
49998.23968503435	50005.27065217079	0
50003.22125142318	50000.026961999516	0
50002.66845612155	50016.014489106456	0
49996.2912684585	50003.40999236742	0
49993.86713806728	50000.48736039716	0
50002.18471612465	50002.01162544507	0
49992.171524388265	50006.56961401369	0
50009.77186363497	49998.33913800016	0
49990.12856972812	50008.3087286591	0
49992.75834275438	49999.61132553548	0
50000.612712480484	49996.66863853376	0
49996.93869881451	50007.42426954709	0
49990.9573124268	49998.74455680348	0
49995.12813021465	50012.34964490406	0
49987.132816399535	50000.77841298042	0
49995.04622939411	50001.254507425205	0
49996.3518189633	49998.69148218202	0
49994.72286757851	50006.43666481398	0
50004.991603808936	50007.81247139701	0
49998.28891676479	49997.763041664824	0
50002.11006087792	50008.18226655358	0
49997.144179930016	49989.940910198144	0
49990.216027359624	50003.557911732714	0
50004.8382996796	49999.67581012021	0
50009.729321556355	49988.228197133496	0
50000.199954210955	50007.84356371471	0
49984.868450241316	50001.72764928467	0
50005.25378396498	49991.44544110929	0
50012.19437814406	50000.390381149926	0
49988.04893344996	49995.904611826896	0
50000.97171294396	50001.87618615546	0
50003.16859701153	50001.34186794273	0
49996.8205400242	50002.39747857786	0
50016.35653848915	49987.25542234889	0
50006.096174901984	50010.23095889712	0
49993.33550236973	49997.9139297533	0
50011.19002934476	50002.36431250059	0
49998.45984931102	50006.65695684455	0
50019.87468519033	49983.95720550682	0
50006.448840401084	49997.32346873195	0
50003.483634122094	50006.1099987375	0
50000.35234659256	50010.71421082459	0
50020.92058148781	49993.51767071989	0
50008.47578298118	49985.24545972329	0
50012.97116378821	49991.6961769247	0
49993.74796506671	49992.427417029416	0
49991.82516773376	49992.694590956104	0
50010.8124938929	49998.028114249224	0
49987.955751149355	49997.770027754355	0
49991.724628069634	50000.06228921305	0
49995.80643166333	50013.468969971	0
49993.380375235734	50016.55980591119	0
49991.201634813246	50005.408821551166	0
50004.525946402624	49989.78947725459	0
50007.720378466904	50000.492135651875	0
49992.7685793167	50011.0280228053	0
49987.159758849266	49996.84261681274	0
50014.02574978567	49996.18798372425	0
49984.32643570934	50004.57184983245	0
50019.639648138225	49988.9067237791	0
49989.4997473447	50007.36039035869	0
50013.91997383251	50009.37214947754	0
50004.58622819102	49995.15801530333	0
50005.85271576996	49989.50522008991	0
50015.47921159886	50003.75857515637	0
49996.39937650525	49993.39036016212	0
50001.0647897504	50004.010292953724	0
49986.027487069885	50006.27634010284	0
49987.260876982415	49991.042278530156	0
49999.78395213294	50006.223143715055	0
50005.5951472911	50002.242531785334	0
49994.95863623795	49990.98932230843	0
49995.970214808425	50011.21575680999	0
49998.74724789229	50000.301414385256	0
49995.76262299148	50005.347803119126	0
49985.78393825049	50003.32292956534	0
50007.42877995727	50004.03245223129	0
49992.96622310832	50014.11763760789	0
49994.55499953395	50010.948281901576	0
49983.915535437955	49992.4110437863	0
50008.8660950074	49978.749708719544	0
50013.7990956949	50003.00902758653	0
50008.5066603574	49980.605440097264	0
49999.61536353447	50001.38011543159	0
49999.92720012225	49999.00146537139	0
49984.44548889699	49998.69683486348	0
50002.482884739184	50003.040579738794	0
50016.024045681486	49994.94398923562	0
50003.36648616504	50004.322037109174	0
49988.738161772046	50017.689027507506	0
50003.539439997585	50008.933367662175	0
49994.49256234436	50019.33132076997	0
50005.85319903553	50016.693436037065	0
50002.48134869301	50006.34512799061	0
49993.523880528526	49996.86229670025	0
49988.034997579	50012.957727244124	0
50020.71389257763	49981.778924319464	0
49995.38804044498	49997.158702901135	0
50013.95022191785	49997.89115681875	0
49984.13772326518	49991.42872524563	0
50003.58552550782	50019.3121430576	0
49989.91037830248	49997.47012205967	0
50012.09890688885	50009.91283746573	0
49998.36748406831	49993.20199538089	0
49989.127843465685	49996.61911019781	0
49982.65034680979	49999.834836403585	0
49996.56500742211	49994.747294359564	0
49985.379552577164	50000.53127187064	0
50017.09675845898	49993.71089669888	0
50021.41356700267	50010.70370059395	0
49982.40342955259	49994.328994020594	0
50016.4869019828	49980.40359262994	0
50023.71775476843	50012.20330780786	0
50005.64968115003	49995.160253301765	0
49973.871359122015	49999.93485576274	0
49991.04769969644	50018.64712142673	0
49999.68945811258	49989.69377801033	0
50024.16967004485	49998.373773470084	0
50002.22080701014	49996.583511445446	0
49981.3376436746	49994.9974062802	0
49984.137410919924	50006.137292454296	0
49996.130313645284	50019.87582555533	0
49984.51107861298	49990.24442534623	0
50006.568329781825	49987.41605597233	0
50001.265128160514	50015.41691763768	0
49994.71701353506	50015.249262662495	0
49984.049094679925	50002.930402503676	0
50007.33751108774	49981.8758819164	0
49990.53033617756	50001.14600459991	0
50016.78128835845	49973.40706114249	0
49993.95433979805	49991.08775145235	0
50020.50775026029	49998.11343636441	0
50000.36685129092	49992.305125517465	0
50025.412902998294	49985.28219532157	0
50011.811277040055	50005.8423952594	0
50005.650122642444	50018.556061829826	0
50000.10513937223	50004.37368352619	0
49997.312147224504	49999.09697793524	0
50007.98935284791	49996.53957427053	0
50002.08677570072	50010.85949233453	0
49986.699023909634	49994.97925279905	0
49985.61698965447	49991.72042149556	0
49982.103822344194	50003.015963724676	0
50017.46227211739	50006.10305446117	0
49995.381477958945	50002.40666228191	0
50011.97582092875	49999.282779231835	0
50008.063404920314	50009.83952207464	0
50013.46450656	49984.93900585626	0
49991.29771770397	50013.528169385616	0
49990.72512365944	50014.788818904555	0
49988.34248722313	50003.84700004693	0
49978.86050890926	50004.459502539525	0
49992.91864707092	50012.72445101887	0
50001.84787568867	49990.60674350676	0
50004.63839490317	50017.67334490595	0
49985.1248169725	50007.29216522827	0
49993.17341765991	49987.23628058628	0
49993.857411968136	50017.57636704799	0
50019.0152945883	49986.98070871417	0
49998.41475540304	49991.03758824367	0
49972.09249794468	50008.2640976498	0
49993.10918587191	50001.86801828644	0
49993.00955253663	50003.3707764521	0
49984.194173076576	50018.57796040268	0
49988.37111772968	49985.660734294215	0
50001.68402032854	50019.222658424515	0
50001.185520989595	50017.05278349851	0
49989.66815837991	49993.68744920904	0
50004.177711652395	49985.70662376911	0
50018.82869206279	49999.52190675685	0
49985.443533641	49996.21552947299	0
50016.38826833475	50012.74464866587	0
50017.914900136435	49980.502944041815	0
50014.39181755627	50017.85709331672	0
50018.95202462218	49985.56744633257	0
49997.36448100937	50005.91903864351	0
50018.96796534248	50005.16627708392	0
50011.90539425546	49988.111134330444	0
49996.546614288876	49996.795399916264	0
49963.08142993959	50006.26759739082	0
50008.2356600962	50002.43606836597	0
49998.63921899667	49988.79814231758	0
50005.75242938296	50004.17089970687	0
49998.376769049384	50010.6689754653	0
50008.42442695799	49998.31820524386	0
50004.508050526805	49983.47349690265	0
49987.17050041002	49988.9025554235	0
50009.18109265108	49992.22014886556	0
50004.879056196725	49986.61034885251	0
50014.915422483675	49977.07720187199	0
49990.130907603474	50004.80258105486	0
49984.6703277626	49988.74133172314	0
50007.52672577151	50012.93686597503	0
50003.49650970437	50012.38108186982	0
49989.06725250327	50015.3378129636	0
50024.98456411381	50006.06013812308	0
49991.80368593366	49990.462414806636	0
50000.77352016364	49989.79042744623	0
49988.90719015552	50002.71719901248	0
49984.039032220186	49996.676878046324	0
50012.847622088455	49998.36249454505	0
50006.350126348494	49990.98155319997	0
49991.05034624591	50004.198767952716	0
50011.88431427771	50008.83624177822	0
49985.19374747098	50005.49928007464	0
49984.81310954273	50026.06287728749	0
50006.21977860447	50012.16129787784	0
49986.47489642977	49999.4317940804	0
49980.36605421916	50000.95789397295	0
49994.234345594574	49999.2532348494	0
49987.04825099607	50001.832824486286	0
49991.43071227722	49984.226381594905	0
50000.695373251256	50020.70674782014	0
49977.13180553174	50003.37505285267	0
49988.62903234035	50005.177123215675	0
49979.89567759436	50002.4937618266	0
50008.01262186424	49983.679359629714	0
50030.579860834	49998.08369322793	0
50003.089884360816	49981.16884909539	0
50024.37014218025	49982.08487044395	0
49983.90656666351	50026.928564756556	0
49964.314383131496	50014.1377602163	0
49993.20228802501	50009.89883245395	0
49988.35846928065	49994.74515624361	0
49974.56068759045	50004.79214296714	0
50014.41609705478	49979.75520468273	0
49991.174539429005	50006.969037631694	0
49989.155636819094	50000.54506709529	0
49982.544533415894	50024.606837722065	0
49994.92587873124	49988.20647099332	0
49991.308890379405	50009.11640038469	0
50011.281064215545	49984.921503686244	0
49989.75789397745	49987.457219427255	0
50008.221414162435	50012.20209665073	0
50013.621088465676	49978.83287026756	0
49985.19186980337	49992.980264506536	0
49992.32125134785	49989.032611767434	0
50014.674771463535	49999.908761826504	0
49997.68841019571	49983.69681048847	0
50015.382964093515	49974.88611401902	0
49974.646961190396	49999.20360856275	0
49993.622733056916	50004.394124466075	0
49996.18215660206	49990.57420118714	0
49990.531939051354	50002.542578106964	0
49995.628193938675	49992.49588250879	0
50021.47129342551	49969.80051040332	0
49963.43332412238	50009.15111641512	0
50005.631109868045	49981.978888305464	0
50016.42316313038	50001.98515059546	0
49980.96052567742	50020.686115295306	0
50014.72496783221	49986.0471516237	0
49983.5417594323	49995.75678905932	0
49993.07010199822	50029.18300593349	0
49997.88200827209	49991.896996510884	0
49982.946899317554	50009.619161594186	0
50002.15424062545	50000.4773237086	0
49991.00394052615	49996.04070296146	0
50031.56106314288	50012.96897761344	0
50026.88381878394	49996.47826587183	0
49984.03994023804	49986.15198562376	0
49987.28963664043	50020.60062188324	0
50013.90791418998	50004.26976645357	0
49983.08076631143	49991.201045514004	0
50022.11073926888	49967.124204367305	0
50010.73215520759	49996.40090077004	0
49996.054670956706	50006.56227185395	0
49995.70387124523	49986.98770630229	0
50007.941107878476	50018.039088252415	0
50002.0192275201	49982.59943772668	0
49992.05158923507	50010.26029829259	0
50027.93304776287	50005.78420573993	0
49982.89182072447	49989.6455582383	0
49998.64668225386	50018.43203433023	0
50013.62737578455	49989.94661316443	0
49993.08509566163	49988.31637596258	0
49989.81805414489	49991.931824775784	0
49997.76086401288	49987.90124568716	0
49988.69996163046	50009.713207319626	0
49985.80025773397	50018.196075051266	0
49984.54357744596	49987.1594216123	0
50006.59958761954	49972.297102456854	0
49984.82793631655	50022.262719026876	0
50009.686765035396	50012.49651623412	0
50005.67540109913	49998.77026419197	0
49998.76553220897	50009.60097154551	0
49991.720902063105	50001.874151299206	0
49995.344981691764	50003.769781086085	0
50000.779533303816	50006.55995037668	0
50003.69493811055	49982.743629087825	0
50002.270752389726	49997.78815897597	0
50027.570700147895	49993.28160735885	0
49976.52404899746	49992.70823713537	0
49998.92765844171	49982.472509075604	0
49994.93953583841	49994.87526102259	0
50009.450371016355	49984.56460257237	0
49988.154083484755	49999.52040214659	0
49999.394387052766	50014.98009375397	0
49978.547517703526	50000.09883902086	0
49977.2653315401	50000.844206454574	0
49998.90667228046	50008.20905964552	0
49991.6637407009	49985.60237193076	0
49996.812852085255	49991.85268425626	0
50010.361860965386	50000.785222744336	0
50015.982394048064	50025.712936463955	0
49980.52196003663	49992.07084033371	0
50031.62064003572	50018.88854821377	0
50008.9961750777	49996.41672377975	0
49987.61931332246	50006.2850009189	0
49976.108964526924	49990.178279804175	0
50023.926871643285	49997.28176746767	0
50019.938527361184	49994.309713364564	0
50000.35731265099	50002.84047830652	0
49993.60333916049	50007.42141270693	0
50023.25337906322	49995.00581889214	0
50002.075911878404	50005.261111667336	0
49991.96428640682	50014.48773082656	0
49985.479854508725	50004.39257273865	0
49980.523275281885	50010.645308643936	0
50001.43088150619	49983.63567861773	0
50010.12290986445	50002.12243553688	0
49967.36856159413	50003.35500522987	0
50002.53163693798	49987.2817417695	0
49958.51475070698	50007.728524315105	0
50011.38108761024	50001.03297300693	0
49981.69861163078	49992.37124347021	0
49989.76191395739	49999.01550114256	0
50010.464523219016	49992.24245972176	0
50026.519101309525	50000.02798517489	0
50012.28382736543	49984.83474359573	0
49989.42265260656	49983.96844532203	0
49984.23840069896	49997.66761618687	0
49985.550927108794	49986.82666453693	0
50021.497478391924	49994.63200883348	0
50019.51522702777	50003.991941070715	0
49997.68469127628	49986.69892490847	0
50017.52555436652	50007.437281765255	0
49996.923835170724	50009.65263753655	0
49980.798506964515	49985.652067432005	0
50017.90091994998	49982.2521155558	0
49990.37161102477	50017.07697390062	0
49988.90511406528	49992.75445658593	0
50017.32112340442	49965.353068070195	0
49991.01257760791	50023.468584741226	0
50025.8875906799	49994.35984820899	0
49986.1918187451	50023.68497230164	0
50013.15743500942	49983.78458207533	0
49992.8456436454	49993.0203413024	0
49979.75815741602	50012.571960582	0
50009.70308924862	49979.83589096704	0
49985.30046070793	50021.08763342582	0
49978.359205601315	50034.878715319064	0
49990.92884580327	50011.163169812375	0
50007.772940196795	50007.064996400484	0
49985.22103137368	50016.08668389368	0
50009.59707490614	49993.95697076497	0
50017.70003800679	50001.97785272779	0
49983.797748258876	50023.64017913821	0
49990.26735697697	50010.258346329596	0
49987.64568629228	49992.33821425586	0
49988.52793226814	49987.91776019862	0
49991.20423086804	50029.989168432476	0
50026.25973034724	50010.5650833099	0
49982.16330270223	49998.10186605435	0
50007.13541309917	50007.95622569247	0
49983.95748989525	50010.98829389653	0
49962.45221143677	50007.2760570099	0
50012.1000044754	49996.95407723872	0
50021.052185858316	49972.64330460891	0
49984.3085518675	50009.58683887556	0
49993.510659247964	49989.892241724825	0
50011.752156646566	50004.78944145074	0
49983.52563494623	50001.75016082405	0
49978.460538100626	49997.75242771528	0
50014.52143088854	49988.22950508876	0
50018.24137458081	49990.739344225905	0
49972.37989154419	50007.14160963748	0
50006.63472878829	49999.431527854525	0
50016.01207628755	50007.56525634756	0
49992.159033924385	49975.903792794095	0
50016.99256930141	49996.1277298885	0
50004.48312201096	50016.53523623439	0
50003.73362658861	50014.7511990841	0
49974.63211839188	49979.516263068035	0
50001.48585664339	49987.945459319424	0
50021.840174437224	49996.55115787979	0
49994.03666699587	50020.72279787452	0
50020.94362840362	50003.47457288229	0
49998.62700416022	50014.24645452575	0
49995.17512210399	50016.79463493951	0
50005.23037043188	50011.73729598273	0
49971.37117085837	49989.47221639413	0
49981.521518297865	49999.23994426472	0
49965.42437354049	50013.05953711824	0
50008.834474853866	50007.65616359565	0
50000.22266364497	49982.341419794524	0
50021.85104569774	50002.35034673412	0
49981.560701735485	49996.23068757506	0
50012.74701363594	49985.80192002436	0
49971.80503375848	49991.85551823733	0
50011.263172707324	50007.67989684717	0
49997.842192490825	49995.525909340686	0
49994.00690011958	50013.24210864979	0
49986.9534427898	50008.40761073288	0
49983.36103802528	50033.88309737791	0
50021.35608252024	49989.69815647043	0
49988.97845850354	49998.21097134659	0
49994.642367226574	49977.56378857998	0
50003.55488727248	50010.91109031009	0
49974.81667358894	50002.99823491594	0
50012.0645759029	50012.10464978939	0
49987.68602979314	50010.93503302086	0
50007.17280957686	49992.3085541642	0
49981.705499678246	50015.11060490018	0
49996.69556881796	50014.109138468055	0
49998.64670998637	49980.67626758387	0
50019.10045114579	49976.023584512244	0
50017.45835616199	49985.36377514416	0
49970.33294685764	50009.780079539814	0
49982.3735722141	50017.46739492288	0
50006.68958436496	49994.526210000105	0
50018.734070250706	49989.80705437178	0
50002.46857216815	49986.06925098604	0
50022.675958277854	49992.05708802764	0
50022.926585169895	50001.64972110677	0
49983.52862677752	50014.963717433006	0
49998.90581301964	49994.84596139951	0
50005.79092528655	50014.775009063815	0
50000.22661360575	49988.81757789523	0
49980.74425647727	49996.82260257941	0
49971.55135378028	49993.170189732235	0
49964.134354578964	50010.02551413979	0
50012.74411197212	50007.99878332312	0
49990.74377587022	49973.90298912179	0
49985.28964060534	50013.18698399553	0
50002.94614847365	50024.81554806511	0
50018.25121765347	50010.052068038465	0
49989.67279102292	50031.185116729364	0
50024.78778113604	50000.02968615381	0
49957.10144021539	50006.30757505217	0
50004.91798427541	50013.10522473025	0
49997.73721727142	50000.206776466686	0
49987.073785197594	49981.08982656079	0
49968.0433233723	50010.0828608519	0
50012.324460548836	49995.737823114214	0
49973.49292689296	50018.279391364136	0
49987.24555378543	50029.79294837929	0
49998.130607358624	49976.53703077404	0
50007.75675174732	49991.20943177642	0
49995.458395374444	49999.14344184725	0
50010.742096311136	49993.331644497855	0
49985.84573346792	49985.809309381766	0
50000.266877230206	50025.833258622944	0
50015.02347028834	50012.069686554314	0
49999.98576549963	50017.1888278349	0
49994.20623659825	50009.09252126425	0
50002.60633630994	50028.573161161155	0
49983.685760399516	49994.434229655286	0
49997.98413692526	49973.09937067709	0
50010.56374303187	50009.418935307316	0
50010.08479905599	50015.411645682536	0
49981.765431604974	50026.49109198164	0
50008.58410835759	49981.64823307443	0
49984.49931009959	50029.64027167754	0
50007.61917516849	50005.81807298415	0
49954.76580966707	50007.702943843884	0
49998.27241309566	49978.57915551045	0
50022.54566981191	49987.258173264716	0
50005.091519311456	50006.0974021464	0
50033.204334621514	50008.87278491397	0
49975.961106071736	50033.7681879828	0
50008.89909742184	50018.638205887495	0
50013.46930471949	49988.41976209015	0
50015.209385585105	50013.91423486294	0
50022.0337844933	49980.9584175392	0
49989.67638337026	50018.303126039296	0
50025.83946226305	49991.62136154643	0
50020.63370337653	50014.81552965945	0
50007.67840103903	49995.493720252845	0
49968.685987238656	50012.365807529546	0
50010.842442392815	49988.60160661161	0
49997.47090266504	49980.29339993033	0
49974.296336511805	49955.6707558613	50
49995.6262506634	49904.84198885005	50
49997.467331064865	49846.031396105405	50
49994.20549215546	50006.75671991612	50
49937.14222291527	49920.624145013426	50
50045.49108513167	50012.91003407239	50
50092.72450721459	49982.806467936054	50
50053.5863579665	49836.44114839511	50
49887.87981330517	49907.00026389716	50
50086.06909447274	49875.893202903455	50
50105.930276270155	50034.35220021291	50
50146.26062417579	50071.59441274938	50
50190.78077948879	50043.00949471064	50
50034.28492366821	49962.1976498705	50
50231.72271465375	50006.05630486042	50
49935.81883251114	49997.3061527298	50
50143.47132456158	49890.50107114871	50
49969.08598860877	50057.34079644358	50
50267.08911606216	49957.8735685005	50
49853.10644636931	49947.47658277912	50
50104.70160144425	49927.8131981522	50
49939.927831249945	50105.736909290434	50
50303.89250206363	49911.10179794014	50
49931.68942149419	49864.47895643457	50
49899.96042807059	50068.17781689937	50
50026.59000363337	50061.86736032201	50
50345.199306654744	49947.37796378198	50
49860.05598594391	50107.663306481314	50
49926.43042674954	49808.06738442419	50
50002.63965417311	49793.33907288847	50
49907.361998678345	50153.699462428995	50
50041.10934851644	50119.96121795131	50
50320.13059067942	50001.36183352486	50
49861.020377287736	50032.76149791923	50
49877.52692258037	49827.75210001487	50
50261.26019217585	50052.713836599345	50
50168.04441257372	49939.0350786252	50
49962.88650513901	50174.282264041045	50
50145.09849817057	49987.56741290989	50
50056.76050760243	49781.81017108203	50
49820.84633897035	49989.93907681753	50
50363.33160032114	50036.765338641235	50
49817.524316924464	50138.259196895546	50
50317.38199760115	50059.253505509194	50
49813.27998065181	50054.357232657356	50
50153.8836618691	49839.956476353495	50
50115.68215024154	49773.17888770613	50
49856.32286364438	50182.74481317107	50
49774.46537024604	50016.562607033135	50
50253.55383680444	49902.85165539736	50
50407.53352188908	50073.07071362008	50
50199.641418996216	49878.275564360534	50
50347.98217749295	49875.1307265392	50
50239.226879590766	49845.929283822836	50
50028.132291019436	49739.09124281871	50
50289.91008943007	49856.23084625097	50
49974.953634515754	50227.817147506335	50
49745.178847272975	49968.96521500677	50
50099.61238589003	50095.358199768525	50
49770.54211664494	50091.22026745367	50
49844.139184867	49780.68858607201	50
50126.771244737	50141.55560787279	50
50405.54661214677	49999.920207694035	50
49853.165315878156	50239.819756778335	50
50191.84479691585	50096.03798364388	50
50356.92030666715	49819.18465688836	50
50411.96086591217	50127.87186507235	50
49889.517410119755	49741.963235666866	50
49700.72272099751	50000.45440834749	50
50114.09981612588	50192.33720136738	50
49657.677086474796	49972.08950455098	50
49651.71362660438	50030.526792903795	50
50457.49027568861	50043.32833892267	50
49717.261467690536	50078.207243951925	50
50148.10718247833	49728.805335963174	50
50509.81836256395	50072.48100020493	50
49912.98594241623	49693.708215874256	50
50530.610053186334	50023.56748608756	50
49603.04015749061	50008.355230289606	50
50352.4142457586	49764.064519232954	50
49556.09580076957	49974.815585086115	50
49835.0740007459	49727.71399341951	50
49907.882006542575	50261.585514690174	50
49905.38856810144	49640.76879289632	50
49780.829429909565	50180.19274254288	50
50182.73225675418	50156.974011768114	50
49838.59688358612	49886.39870414821	50
50453.820466518264	50170.121657785436	50
49842.90209510994	49671.75801456339	50
50317.84854125927	49718.11131148145	50
50562.236754667254	50094.83684749984	50
50278.8951488885	49802.49508770335	50
50293.394209437785	50107.72025534815	50
50392.38497599291	49926.79075127491	50
49733.86745059228	50158.825902118566	50
50239.91678716908	50170.26594516012	50
50393.37552383988	49724.77852309193	50
49541.050382266774	49919.31143478001	50
49514.18758786977	50012.38106009282	50
49684.436150124006	50126.136730692284	50
50494.496120344054	50129.18550446232	50
50161.24238236544	50212.10920946989	50
50125.640772110004	49680.520409030905	50
50047.335186291115	49910.586181863095	50
49903.59809001245	50317.5936838787	50
49819.32133665002	50287.87879822304	50
49882.26443558414	49588.602314912605	50
49975.27872840332	49729.17502349566	50
49904.2929131528	50207.27043405707	50
49593.696650754464	49917.74434707059	50
50112.14063931809	50246.19270908339	50
50392.991705888744	50180.749731438984	50
50167.348623714046	49780.97690749502	50
50366.817995973135	50226.87528283769	50
49961.97279757118	49677.95305661337	50
50055.37868739709	50172.479812595106	50
49798.755298769735	49813.17256748331	50
50154.025200682525	49629.41716851425	50
49769.54089298815	50319.14964273837	50
50446.5740809777	49725.78479658682	50
50397.147217801044	49859.6849019773	50
49875.59262707594	50362.5303088194	50
49779.39583951232	49717.78783803662	50
50226.133727639826	49770.26185330779	50
49630.97164523964	49874.77778486956	50
49947.061805597135	50345.94353180208	50
50527.13235823038	49967.69991798707	50
49663.437459795925	49832.614863652685	50
50192.56286727132	49688.69517533242	50
49684.30450902068	50181.50412655106	50
49489.04850908943	50063.304837599404	50
49952.10965497178	50399.6620482257	50
50200.83028757107	49603.475483897084	50
50213.76297124698	50221.864985347056	50
49458.378673363004	50011.39088410112	50
49794.71249589594	50369.577079035575	50
50609.707168163	50121.222284022486	50
49713.46488734068	49803.46430646597	50
49430.189085628845	50070.03303607832	50
50244.06057892723	49676.44633324063	50
50413.44515903665	49669.88167322225	50
49486.42378305919	49902.787466054586	50
49509.60778435305	50118.58306406349	50
49413.54314609761	49975.10306446712	50
50439.19451967161	49894.34284494028	50
49799.955113471406	49921.980412803845	50
49417.69166917419	49918.70472693231	50
50331.90364540876	50269.17924972544	50
50362.92534903899	50108.23102901072	50
50372.62144316884	50304.66646607522	50
50417.593746176615	50338.61227992943	50
49912.93378027679	50432.53843111617	50
50304.658920049675	50321.6349944206	50
49472.085369632776	50157.415475659815	50
50420.67979361449	50227.24927145465	50
50447.57550673965	50388.34106412058	50
49578.51571863104	50062.44019443211	50
49734.74822553849	49751.33197294048	50
50238.10301864755	50117.58636904927	50
49424.0506362623	50175.692706492206	50
49808.68969099285	49631.322657091296	50
49783.0276018254	50419.24701260499	50
50261.389947232834	50360.69251534521	50
50061.24745532521	50234.10734466065	50
50059.49820114349	50293.92592919718	50
50187.65400230699	49546.67002769701	50
50433.99236161932	49778.8295617647	50
50660.51545105449	50147.095320368724	50
50486.76451751278	49782.48310575422	50
50460.93280620824	49942.71660388902	50
50711.88905410019	50119.5170693992	50
50145.248347180954	50285.036983059326	50
49676.1313550713	49741.15381143553	50
49784.13536908629	50244.84792204713	50
49840.59044355565	50430.91784872598	50
49695.5982803197	49685.561691986215	50
50274.600460019545	50275.49091965338	50
49831.65451903675	49563.26829812384	50
50498.499082549286	49704.3790752746	50
49685.443753589934	50235.907328047666	50
50003.40745117455	50391.12590444964	50
50068.18442354044	49691.946257173804	50
49558.873505150594	50145.578339935215	50
49740.304751358846	50447.713524667925	50
50491.9650449257	50363.06076223271	50
49629.717711708545	50127.72900016347	50
50250.923471532056	50410.696589449566	50
50530.58573255111	49653.84336837779	50
50719.00099199661	50064.40157020936	50
50292.27371349362	49655.33435890163	50
50625.485557814056	50192.10602628024	50
50172.486420035595	50329.35419269297	50
49970.373239354456	50281.33299995953	50
49998.08827040542	50329.73415150311	50
49407.56907227493	50125.37362627162	50
50240.0366642515	49524.131777207345	50
50701.51482208592	50187.44509214555	50
49730.106629345486	50268.10261677325	50
49541.12801300726	50194.69483400701	50
49720.96196593254	50395.23104356959	50
49664.93205456602	50382.98719815238	50
50293.19088828643	50173.43684153966	50
50414.029057786116	49610.20236578283	50
49634.539664431446	50222.37540747224	50
50547.12468510032	50359.49562926752	50
49466.44325638734	50215.31061951951	50
49687.631320635504	49880.85497857124	50
50103.6319544706	49602.92969710943	50
50017.73951046545	49678.54893923667	50
49676.70553390877	50327.87025950541	50
49982.94264196055	49621.85404384338	50
50193.014495140436	50383.997382832524	50
49750.80304533829	50501.1398122904	50
50535.96786960078	50412.90816107997	50
49747.97073971832	49670.4943459232	50
50274.94755531507	50224.2627410528	50
49543.09455549663	49864.95371511371	50
49625.91633689222	49730.68268995071	50
50724.88827790889	50012.9404900865	50
50608.994294005235	50245.317376176856	50
49781.058257949604	49869.08762298448	50
50265.593194643116	49737.584203175655	50
49366.96958552184	49929.69255098036	50
50579.137609540434	49685.789013095025	50
49581.3591014655	50235.06678204379	50
50662.09723359556	50062.530699080424	50
50455.03564178263	49842.25844152311	50
49701.76866301977	50485.9487096569	50
49867.924705309604	49520.94832043898	50
50542.255575744486	50147.65922352563	50
50342.82441582673	49633.18680051305	50
50204.1392138677	50433.937715149244	50
49880.97294414941	49470.7888864474	50
50184.52640464278	49493.6572158551	50
49599.145559974684	50184.42737478392	50
50410.339028547765	50431.196539818695	50
49882.537411187834	49410.873052388015	50
49733.84124281784	50212.42573412555	50
49792.425671869336	50470.94959399862	50
50575.43829092008	49996.64640213788	50
50369.077218197715	50391.630633762594	50
49999.63769103793	50450.63363446182	50
50301.12995638831	50435.74724890241	50
49384.78066790796	49874.66143581816	50
50421.55976888388	50283.032264198	50
50291.0407616252	49508.52839104996	50
50503.85425218879	50455.71687293181	50
50631.11179879739	49712.543492433404	50
50684.87677632105	49738.93810125708	50
49757.35853481743	49616.919196996976	50
50495.786698098804	50205.480001898184	50
49355.7683471478	49987.493265547564	50
49818.83666249066	49495.66865912206	50
50662.59574030873	49792.10557498634	50
50750.85400664435	50170.87505815257	50
50129.187309616835	49539.18234686935	50
50219.01802747061	50295.60102315246	50
49936.322096801756	49418.607237410855	50
49718.598544034765	50543.26583296425	50
50597.56489866127	50337.83210465206	50
49514.501005807026	49814.23483834489	50
49994.68395295441	50504.458958728195	50
50464.34696675378	50495.11173042014	50
49638.34114755213	49674.20074640534	50
50412.96274494599	50499.53673643856	50
49827.44531954363	49440.23693582967	50
49947.076699136545	50482.191034594114	50
49586.74847833522	49660.01381665018	50
50057.7685513594	49634.916424706615	50
50546.22957071492	49787.88884289386	50
50516.06614519604	50515.26243264274	50
49375.27217524967	50190.89711789517	50
49330.38889902232	49880.1322102587	50
49635.80509851941	50295.05740676351	50
49748.89078555844	49911.88117634572	50
49570.47139264002	49713.84747611799	50
50307.24112889005	49456.81582357652	50
49573.53156423565	50289.11760235497	50
50122.133038201435	50349.45616250251	50
49300.89465702968	49986.65430948651	50
50716.46028834314	49818.397502920285	50
50491.77682568717	50303.93536015146	50
50476.860319346575	50559.31716581413	50
50375.88851720152	49571.970923598026	50
49351.37888189233	49830.19726520894	50
49521.72548919685	49692.35556364055	50
50339.09748344854	50476.617782251364	50
50538.29407393995	50267.77724364202	50
50465.09780272908	49621.81518010853	50
49928.57018014843	49554.914870171604	50
50650.11584642581	49656.363252594405	50
50613.90056183604	49822.934108022426	50
50767.93218199772	50040.39809847494	50
49582.379130797686	49770.75654165742	50
50574.199972531234	50505.11777289	50
50047.47116278465	50357.57468089028	50
49979.50318135586	49534.16260605703	50
50670.81778834361	50005.16061144459	50
50793.78267753112	50089.17516628648	50
50251.6239670474	49622.769223315976	50
49540.62561136497	50337.14861438847	50
50649.08265430022	50279.17371555168	50
49306.312736242995	49801.17225694018	50
49991.16277507624	49428.57923182538	50
50030.17215534772	49514.581026643005	50
50795.411340319326	49987.52130638287	50
50472.72301870044	50617.43089091132	50
50247.35621583181	50462.979891444294	50
50698.166967024	50256.90412212994	50
49963.7049448586	49366.84809292322	50
49451.69139312229	49862.60875053195	50
50732.72210931604	49768.71403157163	50
50597.427751923475	50390.07681641704	50
49600.72479685761	49603.74366724959	50
50209.72747668129	50504.426652111055	50
49776.14399422949	49449.26695696638	50
49960.44743069093	49483.89415993441	50
49494.56412446879	49964.82725865053	50
50085.104935459465	49502.257187048446	50
50702.89776735436	49963.83309092379	50
50285.49575318744	49559.3860597938	50
50014.62254285395	49369.79249424234	50
50481.7939187174	50672.101589624166	50
49397.50213421011	50245.6220999041	50
49305.79637013036	49924.8546505673	50
49659.699893495956	50515.896748454805	50
49260.45688876282	49891.8063796836	50
50039.035756263234	50537.56272343459	50
49237.656020596194	49836.99989140745	50
50591.770784774126	50443.330167385815	50
50480.61568460452	49564.925822218735	50
50355.59421388975	49683.179141288274	50
49704.106546605464	49599.12269305021	50
50158.095108021815	50465.100375235386	50
50745.694450626885	50222.37003681844	50
49952.92532585219	50539.527649026386	50
50623.77402101192	50484.968376793295	50
49699.69823631713	49931.95852717533	50
50663.092467902876	49847.475560252715	50
50651.54031588282	49954.447919634906	50
50823.72926136774	50036.23635862597	50
49628.61718312238	50563.336786543055	50
50569.34326704059	50196.470130279406	50
49833.465719762244	49381.24501769556	50
50533.68605009132	50652.59254511766	50
50423.39105899603	50636.14998626448	50
50334.3124966588	49541.70103348969	50
50531.49712807314	50593.23958746871	50
50570.59154915511	50558.77321530271	50
50479.04721328579	49993.89474558308	50
50263.10117360989	50516.833849714145	50
50231.50561995119	49471.59404515285	50
50071.66894909492	49447.42002941221	50
49761.83184027449	49564.94584042268	50
49752.1955102708	49400.14824053926	50
49341.85023805964	49753.47846942959	50
49516.4319516428	50288.78329671035	50
50589.49452259839	49748.14796001858	50
50065.646966467866	49554.14253050171	50
50247.8907055995	50569.40606707165	50
50114.874129455464	50497.84729337411	50
49744.33617090958	50590.25495060524	50
50780.322061966515	49733.56500038881	50
50654.537865114035	50534.35230798473	50
50599.64059020727	49881.138759544854	50
50834.03306779135	49731.88353239263	50
49552.34051906087	50395.12076573922	50
49383.342683241135	50044.74784435807	50
49781.842285975974	50548.13997282288	50
49434.52303180658	50287.366853157226	50
50155.80069416482	50532.42501473548	50
49651.90261327623	49615.66798118668	50
49667.093537997636	50605.570773226136	50
50141.89654846206	50405.31298602514	50
50870.512894090614	49689.809321803725	50
50691.909128662206	49911.05403086641	50
50129.52561457577	49455.666706811346	50
49606.60101526357	50516.31927980887	50
49706.313915710954	49424.76884239666	50
50599.72506133103	49635.39602499596	50
49547.673479020734	50449.3211514874	50
50207.25922143788	50604.54894731184	50
49277.21938542906	50032.33374079209	50
50369.12674421681	50623.58658016466	50
50359.630561249454	49464.12875583806	50
49485.14784430111	49731.89628191321	50
49478.22196657817	49664.50044214097	50
49537.64537056897	50504.81106329175	50
50490.94282564794	49887.63024684184	50
50819.98766489804	49667.34585263016	50
50338.97740169463	50574.75711336286	50
50656.313632720594	50401.581348671476	50
50314.7968623745	50378.89551358539	50
49416.90156636648	49814.96989791531	50
49950.95190061795	50599.30774415039	50
49345.495027793964	50270.48329809189	50
50044.5505091541	50485.294829060615	50
50775.4564580038	49809.47949905742	50
49574.504691436116	50585.14102107466	50
50618.974904435505	49584.262981650165	50
50398.74794171492	50552.12845424964	50
50744.248923856685	49898.29386065228	50
50381.352954698355	50677.34608327359	50
49382.389282569755	50306.056745474634	50
50192.019198003254	49435.119094674395	50
49917.73171921483	49329.955927617186	50
49359.978794960145	50091.0507130116	50
49899.5800223598	50541.66088218932	50
49667.98429799848	49463.1171766555	50
50319.3788368041	49403.125730125634	50
50562.62929995222	49597.827090426304	50
50793.032915109914	49915.34316894029	50
49846.45351026257	50488.89458374661	50
49667.18326298995	49517.445364668434	50
50284.09876735466	49357.851425386725	50
49232.56129933251	49785.51592203482	50
49474.2922995185	49782.234107811964	50
50152.00102370921	50605.85450390794	50
50176.78739857308	49380.36786020623	50
49595.310296192394	50355.09011760036	50
50528.500444378136	49841.4075878734	50
50844.3817580014	49966.468511164116	50
49586.926640656646	49549.1688120624	50
49305.16264789093	50229.391999254054	50
50849.721875450094	50089.16042398949	50
49384.54300201628	50361.774519874445	50
50299.54564407361	49305.20632769401	50
50594.53712501191	49536.75639713238	50
49799.68693070774	50602.022622245364	50
49252.23893579527	50080.760335892715	50
49184.56721699629	49811.49974812287	50
50097.09547551181	50585.034987104	50
49289.84899728299	50288.399095899134	50
50798.24352039723	50241.23624555071	50
50707.61636142926	50429.76397363814	50
49698.59081465677	49371.350020398866	50
49601.90072601543	50419.88790625047	50
49261.01821850746	49953.41294760353	50
50433.75774677237	49542.505904143036	50
50089.790700111225	49390.378962505936	50
49244.666515735145	50317.217664690994	50
49207.70580287413	49974.73632648833	50
49291.631975455515	49743.96472779314	50
49299.448859073	50177.01884944377	50
49157.352131595675	49991.62508342214	50
49476.52443368671	50323.879382086605	50
49385.60410658556	50418.74229440966	50
50435.486692468854	50695.943644820974	50
50538.418461550355	49916.18288392066	50
49199.39045077353	50034.08242851848	50
50692.40070306121	49622.04478429704	50
49122.73988056029	50037.275828408216	50
49072.60936609423	50064.95174820414	50
50399.50470628044	49501.10813194346	50
49330.60425741874	50379.00315590424	50
49671.91218435034	50442.655065380044	50
50595.18504255686	50608.43453716568	50
49137.51247023406	49833.184610240925	50
49614.8326742853	49495.31025429795	50
49531.630323200116	49549.60314239953	50
49155.00593235359	49763.465209969705	50
49490.89684238365	49513.391282377605	50
50606.30491096413	50058.52015951896	50
49237.332561718664	50262.05904023135	50
50874.8649114901	49916.303090200585	50
50475.103942071015	49505.51158182869	50
50700.84620348053	50510.85916519189	50
49328.14992221343	50036.796352699384	50
49157.28845111429	49938.53901887038	50
50925.969702301496	49702.277098863124	50
49324.214282678644	50431.89489362055	50
50631.68972503366	49492.84155022677	50
49727.16337658981	49475.47611050825	50
50587.336543794925	50665.06503112153	50
49323.12631561267	49696.52291165164	50
49490.28364419953	50376.074713845126	50
49503.155167440134	49594.77615976862	50
49104.12822144448	49947.21303935546	50
50465.98999052047	50254.22414851387	50
50525.16723088767	50707.22010406104	50
49462.75491213755	49463.96062874281	50
49995.02592507445	49322.38439682356	50
49321.0529863794	50125.39395570097	50
50878.37937077919	50010.65960991899	50
50906.60992992128	49957.56748471918	50
50483.73461108371	50748.831005758	50
49272.336837814604	50385.06993676481	50
49789.93046208992	49349.270740307904	50
50975.341021807326	49679.10506405081	50
50979.699626751615	49731.77613256807	50
49026.27051753698	50036.68954565797	50
50065.83167627288	49336.74209239023	50
50906.45602767372	49649.50150578488	50
49847.6391045266	49326.856313439326	50
49519.183103411764	49450.672271359224	50
50552.85612169003	49499.99576534955	50
49256.160268913605	50205.21548959947	50
50703.386853845484	50374.48115052133	50
49838.481111079614	50554.69397021521	50
50015.11021142122	49269.400777631265	50
