# Supplementary material for: Abundant Topological Outliers in Social Media Data and Their Effect on Spatial Analysis
Source: PLoS One. 2016 Sep 9;11(9):e0162360. doi: 10.1371/journal.pone.0162360 (PMC5017681; doi:10.1371/journal.pone.0162360)
Supplement: S6 Dataset — See the respective attached file. (ZIP) [file pone.0162360.s006.zip › S6_overlap_swl/clust_52_61.csv]

50000.0	50000.0	0
50001.1199382742	50005.597232803535	0
50010.474073703306	50004.538835650805	0
49992.59330351276	50005.30010366702	0
49998.97978393994	50002.81568248988	0
49995.94433854478	50000.283501054924	0
49992.110046690934	49994.960676135706	0
50001.69172750674	49994.57444040063	0
50004.089583240035	50002.88217446919	0
49995.22015105517	50008.609882115925	0
50002.55073404207	49993.56360799795	0
49986.072168127575	49997.04184594443	0
50003.188169777386	50009.9058963167	0
50012.27525783438	49992.819765352564	0
50012.262513774476	49989.354148040744	0
49998.02118867848	50008.80627001903	0
49993.557594313854	50006.23561640466	0
49997.38944128892	50001.35532493175	0
49993.74842547102	50014.75506549149	0
49998.23968503435	50005.27065217079	0
50003.22125142318	50000.026961999516	0
50002.66845612155	50016.014489106456	0
49996.2912684585	50003.40999236742	0
49993.86713806728	50000.48736039716	0
50002.18471612465	50002.01162544507	0
49992.171524388265	50006.56961401369	0
50009.77186363497	49998.33913800016	0
49990.12856972812	50008.3087286591	0
49992.75834275438	49999.61132553548	0
50000.612712480484	49996.66863853376	0
49996.93869881451	50007.42426954709	0
49990.9573124268	49998.74455680348	0
49995.12813021465	50012.34964490406	0
49987.132816399535	50000.77841298042	0
49995.04622939411	50001.254507425205	0
49996.3518189633	49998.69148218202	0
49994.72286757851	50006.43666481398	0
50004.991603808936	50007.81247139701	0
49998.28891676479	49997.763041664824	0
50002.11006087792	50008.18226655358	0
49997.144179930016	49989.940910198144	0
49990.216027359624	50003.557911732714	0
50004.8382996796	49999.67581012021	0
50009.729321556355	49988.228197133496	0
50000.199954210955	50007.84356371471	0
49984.868450241316	50001.72764928467	0
50005.25378396498	49991.44544110929	0
50012.19437814406	50000.390381149926	0
49988.04893344996	49995.904611826896	0
50000.97171294396	50001.87618615546	0
50003.16859701153	50001.34186794273	0
49996.8205400242	50002.39747857786	0
50016.35653848915	49987.25542234889	0
50006.096174901984	50010.23095889712	0
49993.33550236973	49997.9139297533	0
50011.19002934476	50002.36431250059	0
49998.45984931102	50006.65695684455	0
50019.87468519033	49983.95720550682	0
50006.448840401084	49997.32346873195	0
50003.483634122094	50006.1099987375	0
50000.35234659256	50010.71421082459	0
50020.92058148781	49993.51767071989	0
50008.47578298118	49985.24545972329	0
50012.97116378821	49991.6961769247	0
49993.74796506671	49992.427417029416	0
49991.82516773376	49992.694590956104	0
50010.8124938929	49998.028114249224	0
49987.955751149355	49997.770027754355	0
49991.724628069634	50000.06228921305	0
49995.80643166333	50013.468969971	0
49993.380375235734	50016.55980591119	0
49991.201634813246	50005.408821551166	0
50004.525946402624	49989.78947725459	0
50007.720378466904	50000.492135651875	0
49992.7685793167	50011.0280228053	0
49987.159758849266	49996.84261681274	0
50014.02574978567	49996.18798372425	0
49984.32643570934	50004.57184983245	0
50019.639648138225	49988.9067237791	0
49989.4997473447	50007.36039035869	0
50013.91997383251	50009.37214947754	0
50004.58622819102	49995.15801530333	0
50005.85271576996	49989.50522008991	0
50015.47921159886	50003.75857515637	0
49996.39937650525	49993.39036016212	0
50001.0647897504	50004.010292953724	0
49986.027487069885	50006.27634010284	0
49987.260876982415	49991.042278530156	0
49999.78395213294	50006.223143715055	0
50005.5951472911	50002.242531785334	0
49994.95863623795	49990.98932230843	0
49995.970214808425	50011.21575680999	0
49998.74724789229	50000.301414385256	0
49995.76262299148	50005.347803119126	0
49985.78393825049	50003.32292956534	0
50007.42877995727	50004.03245223129	0
49992.96622310832	50014.11763760789	0
49994.55499953395	50010.948281901576	0
49983.915535437955	49992.4110437863	0
50008.8660950074	49978.749708719544	0
50013.7990956949	50003.00902758653	0
50008.5066603574	49980.605440097264	0
49999.61536353447	50001.38011543159	0
49999.92720012225	49999.00146537139	0
49984.44548889699	49998.69683486348	0
50002.482884739184	50003.040579738794	0
50016.024045681486	49994.94398923562	0
50003.36648616504	50004.322037109174	0
49988.738161772046	50017.689027507506	0
50003.539439997585	50008.933367662175	0
49994.49256234436	50019.33132076997	0
50005.85319903553	50016.693436037065	0
50002.48134869301	50006.34512799061	0
49993.523880528526	49996.86229670025	0
49988.034997579	50012.957727244124	0
50020.71389257763	49981.778924319464	0
49995.38804044498	49997.158702901135	0
50013.95022191785	49997.89115681875	0
49984.13772326518	49991.42872524563	0
50003.58552550782	50019.3121430576	0
49989.91037830248	49997.47012205967	0
50012.09890688885	50009.91283746573	0
49998.36748406831	49993.20199538089	0
49989.127843465685	49996.61911019781	0
49982.65034680979	49999.834836403585	0
49996.56500742211	49994.747294359564	0
49985.379552577164	50000.53127187064	0
50017.09675845898	49993.71089669888	0
50021.41356700267	50010.70370059395	0
49982.40342955259	49994.328994020594	0
50016.4869019828	49980.40359262994	0
50023.71775476843	50012.20330780786	0
50005.64968115003	49995.160253301765	0
49973.871359122015	49999.93485576274	0
49991.04769969644	50018.64712142673	0
49999.68945811258	49989.69377801033	0
50024.16967004485	49998.373773470084	0
50002.22080701014	49996.583511445446	0
49981.3376436746	49994.9974062802	0
49984.137410919924	50006.137292454296	0
49996.130313645284	50019.87582555533	0
49984.51107861298	49990.24442534623	0
50006.568329781825	49987.41605597233	0
50001.265128160514	50015.41691763768	0
49994.71701353506	50015.249262662495	0
49984.049094679925	50002.930402503676	0
50007.33751108774	49981.8758819164	0
49990.53033617756	50001.14600459991	0
50016.78128835845	49973.40706114249	0
49993.95433979805	49991.08775145235	0
50020.50775026029	49998.11343636441	0
50000.36685129092	49992.305125517465	0
50025.412902998294	49985.28219532157	0
50011.811277040055	50005.8423952594	0
50005.650122642444	50018.556061829826	0
50000.10513937223	50004.37368352619	0
49997.312147224504	49999.09697793524	0
50007.98935284791	49996.53957427053	0
50002.08677570072	50010.85949233453	0
49986.699023909634	49994.97925279905	0
49985.61698965447	49991.72042149556	0
49982.103822344194	50003.015963724676	0
50017.46227211739	50006.10305446117	0
49995.381477958945	50002.40666228191	0
50011.97582092875	49999.282779231835	0
50008.063404920314	50009.83952207464	0
50013.46450656	49984.93900585626	0
49991.29771770397	50013.528169385616	0
49990.72512365944	50014.788818904555	0
49988.34248722313	50003.84700004693	0
49978.86050890926	50004.459502539525	0
49992.91864707092	50012.72445101887	0
50001.84787568867	49990.60674350676	0
50004.63839490317	50017.67334490595	0
49985.1248169725	50007.29216522827	0
49993.17341765991	49987.23628058628	0
49993.857411968136	50017.57636704799	0
50019.0152945883	49986.98070871417	0
49998.41475540304	49991.03758824367	0
49972.09249794468	50008.2640976498	0
49993.10918587191	50001.86801828644	0
49993.00955253663	50003.3707764521	0
49984.194173076576	50018.57796040268	0
49988.37111772968	49985.660734294215	0
50001.68402032854	50019.222658424515	0
50001.185520989595	50017.05278349851	0
49989.66815837991	49993.68744920904	0
50004.177711652395	49985.70662376911	0
50018.82869206279	49999.52190675685	0
49985.443533641	49996.21552947299	0
50016.38826833475	50012.74464866587	0
50017.914900136435	49980.502944041815	0
50014.39181755627	50017.85709331672	0
50018.95202462218	49985.56744633257	0
49997.36448100937	50005.91903864351	0
50018.96796534248	50005.16627708392	0
50011.90539425546	49988.111134330444	0
49996.546614288876	49996.795399916264	0
49963.08142993959	50006.26759739082	0
50008.2356600962	50002.43606836597	0
49998.63921899667	49988.79814231758	0
50005.75242938296	50004.17089970687	0
49998.376769049384	50010.6689754653	0
50008.42442695799	49998.31820524386	0
50004.508050526805	49983.47349690265	0
49987.17050041002	49988.9025554235	0
50009.18109265108	49992.22014886556	0
50004.879056196725	49986.61034885251	0
50014.915422483675	49977.07720187199	0
49990.130907603474	50004.80258105486	0
49984.6703277626	49988.74133172314	0
50007.52672577151	50012.93686597503	0
50003.49650970437	50012.38108186982	0
49989.06725250327	50015.3378129636	0
50024.98456411381	50006.06013812308	0
49991.80368593366	49990.462414806636	0
50000.77352016364	49989.79042744623	0
49988.90719015552	50002.71719901248	0
49984.039032220186	49996.676878046324	0
50012.847622088455	49998.36249454505	0
50006.350126348494	49990.98155319997	0
49991.05034624591	50004.198767952716	0
50011.88431427771	50008.83624177822	0
49985.19374747098	50005.49928007464	0
49984.81310954273	50026.06287728749	0
50006.21977860447	50012.16129787784	0
49986.47489642977	49999.4317940804	0
49980.36605421916	50000.95789397295	0
49994.234345594574	49999.2532348494	0
49987.04825099607	50001.832824486286	0
49991.43071227722	49984.226381594905	0
50000.695373251256	50020.70674782014	0
49977.13180553174	50003.37505285267	0
49988.62903234035	50005.177123215675	0
49979.89567759436	50002.4937618266	0
50008.01262186424	49983.679359629714	0
50030.579860834	49998.08369322793	0
50003.089884360816	49981.16884909539	0
50024.37014218025	49982.08487044395	0
49983.90656666351	50026.928564756556	0
49964.314383131496	50014.1377602163	0
49993.20228802501	50009.89883245395	0
49988.35846928065	49994.74515624361	0
49974.56068759045	50004.79214296714	0
50014.41609705478	49979.75520468273	0
49991.174539429005	50006.969037631694	0
49989.155636819094	50000.54506709529	0
49982.544533415894	50024.606837722065	0
49994.92587873124	49988.20647099332	0
49991.308890379405	50009.11640038469	0
50011.281064215545	49984.921503686244	0
49989.75789397745	49987.457219427255	0
50008.221414162435	50012.20209665073	0
50013.621088465676	49978.83287026756	0
49985.19186980337	49992.980264506536	0
49992.32125134785	49989.032611767434	0
50014.674771463535	49999.908761826504	0
49997.68841019571	49983.69681048847	0
50015.382964093515	49974.88611401902	0
49974.646961190396	49999.20360856275	0
49993.622733056916	50004.394124466075	0
49996.18215660206	49990.57420118714	0
49990.531939051354	50002.542578106964	0
49995.628193938675	49992.49588250879	0
50021.47129342551	49969.80051040332	0
49963.43332412238	50009.15111641512	0
50005.631109868045	49981.978888305464	0
50016.42316313038	50001.98515059546	0
49980.96052567742	50020.686115295306	0
50014.72496783221	49986.0471516237	0
49983.5417594323	49995.75678905932	0
49993.07010199822	50029.18300593349	0
49997.88200827209	49991.896996510884	0
49982.946899317554	50009.619161594186	0
50002.15424062545	50000.4773237086	0
49991.00394052615	49996.04070296146	0
50031.56106314288	50012.96897761344	0
50026.88381878394	49996.47826587183	0
49984.03994023804	49986.15198562376	0
49987.28963664043	50020.60062188324	0
50013.90791418998	50004.26976645357	0
49983.08076631143	49991.201045514004	0
50022.11073926888	49967.124204367305	0
50010.73215520759	49996.40090077004	0
49996.054670956706	50006.56227185395	0
49995.70387124523	49986.98770630229	0
50007.941107878476	50018.039088252415	0
50002.0192275201	49982.59943772668	0
49992.05158923507	50010.26029829259	0
50027.93304776287	50005.78420573993	0
49982.89182072447	49989.6455582383	0
49998.64668225386	50018.43203433023	0
50013.62737578455	49989.94661316443	0
49993.08509566163	49988.31637596258	0
49989.81805414489	49991.931824775784	0
49997.76086401288	49987.90124568716	0
49988.69996163046	50009.713207319626	0
49985.80025773397	50018.196075051266	0
49984.54357744596	49987.1594216123	0
50006.59958761954	49972.297102456854	0
49984.82793631655	50022.262719026876	0
50009.686765035396	50012.49651623412	0
50005.67540109913	49998.77026419197	0
49998.76553220897	50009.60097154551	0
49991.720902063105	50001.874151299206	0
49995.344981691764	50003.769781086085	0
50000.779533303816	50006.55995037668	0
50003.69493811055	49982.743629087825	0
50002.270752389726	49997.78815897597	0
50027.570700147895	49993.28160735885	0
49976.52404899746	49992.70823713537	0
49998.92765844171	49982.472509075604	0
49994.93953583841	49994.87526102259	0
50009.450371016355	49984.56460257237	0
49988.154083484755	49999.52040214659	0
49999.394387052766	50014.98009375397	0
49978.547517703526	50000.09883902086	0
49977.2653315401	50000.844206454574	0
49998.90667228046	50008.20905964552	0
49991.6637407009	49985.60237193076	0
49996.812852085255	49991.85268425626	0
50010.361860965386	50000.785222744336	0
50015.982394048064	50025.712936463955	0
49980.52196003663	49992.07084033371	0
50031.62064003572	50018.88854821377	0
50008.9961750777	49996.41672377975	0
49987.61931332246	50006.2850009189	0
49976.108964526924	49990.178279804175	0
50023.926871643285	49997.28176746767	0
50019.938527361184	49994.309713364564	0
50000.35731265099	50002.84047830652	0
49993.60333916049	50007.42141270693	0
50023.25337906322	49995.00581889214	0
50002.075911878404	50005.261111667336	0
49991.96428640682	50014.48773082656	0
49985.479854508725	50004.39257273865	0
49980.523275281885	50010.645308643936	0
50001.43088150619	49983.63567861773	0
50010.12290986445	50002.12243553688	0
49967.36856159413	50003.35500522987	0
50002.53163693798	49987.2817417695	0
49958.51475070698	50007.728524315105	0
50011.38108761024	50001.03297300693	0
49981.69861163078	49992.37124347021	0
49989.76191395739	49999.01550114256	0
50010.464523219016	49992.24245972176	0
50026.519101309525	50000.02798517489	0
50012.28382736543	49984.83474359573	0
49989.42265260656	49983.96844532203	0
49984.23840069896	49997.66761618687	0
49985.550927108794	49986.82666453693	0
50021.497478391924	49994.63200883348	0
50019.51522702777	50003.991941070715	0
49997.68469127628	49986.69892490847	0
50017.52555436652	50007.437281765255	0
49996.923835170724	50009.65263753655	0
49980.798506964515	49985.652067432005	0
50017.90091994998	49982.2521155558	0
49990.37161102477	50017.07697390062	0
49988.90511406528	49992.75445658593	0
50017.32112340442	49965.353068070195	0
49991.01257760791	50023.468584741226	0
50025.8875906799	49994.35984820899	0
49986.1918187451	50023.68497230164	0
50013.15743500942	49983.78458207533	0
49992.8456436454	49993.0203413024	0
49979.75815741602	50012.571960582	0
50009.70308924862	49979.83589096704	0
49985.30046070793	50021.08763342582	0
49978.359205601315	50034.878715319064	0
49990.92884580327	50011.163169812375	0
50007.772940196795	50007.064996400484	0
49985.22103137368	50016.08668389368	0
50009.59707490614	49993.95697076497	0
50017.70003800679	50001.97785272779	0
49983.797748258876	50023.64017913821	0
49990.26735697697	50010.258346329596	0
49987.64568629228	49992.33821425586	0
49988.52793226814	49987.91776019862	0
49991.20423086804	50029.989168432476	0
50026.25973034724	50010.5650833099	0
49982.16330270223	49998.10186605435	0
50007.13541309917	50007.95622569247	0
49983.95748989525	50010.98829389653	0
49962.45221143677	50007.2760570099	0
50012.1000044754	49996.95407723872	0
50021.052185858316	49972.64330460891	0
49984.3085518675	50009.58683887556	0
49993.510659247964	49989.892241724825	0
50011.752156646566	50004.78944145074	0
49983.52563494623	50001.75016082405	0
49978.460538100626	49997.75242771528	0
50014.52143088854	49988.22950508876	0
50018.24137458081	49990.739344225905	0
49972.37989154419	50007.14160963748	0
50006.63472878829	49999.431527854525	0
50016.01207628755	50007.56525634756	0
49992.159033924385	49975.903792794095	0
50016.99256930141	49996.1277298885	0
50004.48312201096	50016.53523623439	0
50003.73362658861	50014.7511990841	0
49974.63211839188	49979.516263068035	0
50001.48585664339	49987.945459319424	0
50021.840174437224	49996.55115787979	0
49994.03666699587	50020.72279787452	0
50020.94362840362	50003.47457288229	0
49998.62700416022	50014.24645452575	0
49995.17512210399	50016.79463493951	0
50005.23037043188	50011.73729598273	0
49971.37117085837	49989.47221639413	0
49981.521518297865	49999.23994426472	0
49965.42437354049	50013.05953711824	0
50008.834474853866	50007.65616359565	0
50000.22266364497	49982.341419794524	0
50021.85104569774	50002.35034673412	0
49981.560701735485	49996.23068757506	0
50012.74701363594	49985.80192002436	0
49971.80503375848	49991.85551823733	0
50011.263172707324	50007.67989684717	0
49997.842192490825	49995.525909340686	0
49994.00690011958	50013.24210864979	0
49986.9534427898	50008.40761073288	0
49983.36103802528	50033.88309737791	0
50021.35608252024	49989.69815647043	0
49988.97845850354	49998.21097134659	0
49994.642367226574	49977.56378857998	0
50003.55488727248	50010.91109031009	0
49974.81667358894	50002.99823491594	0
50012.0645759029	50012.10464978939	0
49987.68602979314	50010.93503302086	0
50007.17280957686	49992.3085541642	0
49981.705499678246	50015.11060490018	0
49996.69556881796	50014.109138468055	0
49998.64670998637	49980.67626758387	0
50019.10045114579	49976.023584512244	0
50017.45835616199	49985.36377514416	0
49970.33294685764	50009.780079539814	0
49982.3735722141	50017.46739492288	0
50006.68958436496	49994.526210000105	0
50018.734070250706	49989.80705437178	0
50002.46857216815	49986.06925098604	0
50022.675958277854	49992.05708802764	0
50022.926585169895	50001.64972110677	0
49983.52862677752	50014.963717433006	0
49998.90581301964	49994.84596139951	0
50005.79092528655	50014.775009063815	0
50000.22661360575	49988.81757789523	0
49980.74425647727	49996.82260257941	0
49971.55135378028	49993.170189732235	0
49964.134354578964	50010.02551413979	0
50012.74411197212	50007.99878332312	0
49990.74377587022	49973.90298912179	0
49985.28964060534	50013.18698399553	0
50002.94614847365	50024.81554806511	0
50018.25121765347	50010.052068038465	0
49989.67279102292	50031.185116729364	0
50024.78778113604	50000.02968615381	0
49957.10144021539	50006.30757505217	0
50004.91798427541	50013.10522473025	0
49997.73721727142	50000.206776466686	0
49987.073785197594	49981.08982656079	0
49968.0433233723	50010.0828608519	0
50012.324460548836	49995.737823114214	0
49973.49292689296	50018.279391364136	0
49987.24555378543	50029.79294837929	0
49998.130607358624	49976.53703077404	0
50007.75675174732	49991.20943177642	0
49995.458395374444	49999.14344184725	0
50010.742096311136	49993.331644497855	0
49985.84573346792	49985.809309381766	0
50000.266877230206	50025.833258622944	0
50015.02347028834	50012.069686554314	0
49999.98576549963	50017.1888278349	0
49994.20623659825	50009.09252126425	0
50002.60633630994	50028.573161161155	0
49983.685760399516	49994.434229655286	0
49997.98413692526	49973.09937067709	0
50010.56374303187	50009.418935307316	0
50010.08479905599	50015.411645682536	0
49981.765431604974	50026.49109198164	0
50008.58410835759	49981.64823307443	0
49984.49931009959	50029.64027167754	0
50007.61917516849	50005.81807298415	0
49954.76580966707	50007.702943843884	0
49998.27241309566	49978.57915551045	0
50022.54566981191	49987.258173264716	0
50005.091519311456	50006.0974021464	0
50033.204334621514	50008.87278491397	0
49975.961106071736	50033.7681879828	0
50008.89909742184	50018.638205887495	0
50013.46930471949	49988.41976209015	0
50015.209385585105	50013.91423486294	0
50022.0337844933	49980.9584175392	0
49989.67638337026	50018.303126039296	0
50025.83946226305	49991.62136154643	0
50020.63370337653	50014.81552965945	0
50007.67840103903	49995.493720252845	0
49968.685987238656	50012.365807529546	0
50010.842442392815	49988.60160661161	0
49997.47090266504	49980.29339993033	0
49873.68559764103	50018.37945040787	51
49929.46187377366	50024.57780037733	51
49878.93568303228	50077.16352668585	51
49952.29803882425	50076.861585245075	51
49897.06976949151	50126.868100511354	51
49952.453844945754	50133.529903602794	51
50002.70086552139	50057.41456681285	51
49818.058939024384	50032.193131498505	51
49842.11433796706	50139.568988465566	51
49949.43897580655	49968.480103105576	51
49990.7175003351	50005.008018318505	51
49950.59944363781	49911.639855574394	51
50014.65072096044	49954.15039180957	51
49995.464521350616	50175.3976447618	51
49827.303089995876	49979.86412551284	51
50068.181792577314	49938.12601511257	51
49857.590577028815	50196.31807270741	51
49909.48384467472	50211.55402747262	51
49968.30504188736	49856.11240497437	51
50010.51413202288	49824.780753504754	51
49834.66690041594	49925.25257745972	51
49774.306391517865	50063.07015962916	51
50118.337465026394	49917.32833941146	51
49802.29669620583	50181.45000818849	51
50135.68648009618	49974.02607223269	51
49720.78982087428	50071.34376213288	51
50181.780921895246	49938.89193361094	51
50118.6208765695	50027.25787614422	51
50102.33509376949	49864.6545809664	51
50055.50757793107	50046.695575369944	51
49949.246727610975	49802.33953693361	51
49891.08915860553	49899.9495959399	51
50035.3372997635	50129.70441107084	51
49853.34337986584	49860.03405793641	51
49724.069509242065	50015.32931582805	51
50033.55642475299	49897.998706154875	51
49909.45572019899	50271.81055743808	51
49893.547436903806	50326.17138902651	51
49948.969492705415	50324.57782246136	51
49667.2681477241	50013.923646677016	51
49965.864263931304	50272.885186234984	51
50092.63231309838	49806.41453668894	51
49854.32291067193	50256.48564804318	51
50050.284571944954	50198.447941688806	51
49608.520946703895	49997.948582726756	51
49729.715257502176	49955.83894237803	51
50155.56415429198	49853.43869019492	51
49962.05939918239	50380.937068802945	51
49641.423075928884	50061.626376335116	51
50021.38840161449	50380.20625394072	51
50102.70059884915	49755.20597487006	51
50151.79253967066	49790.75322703313	51
50013.56897383608	50324.03657160655	51
50078.81129437641	50386.0469430943	51
50013.060648264254	50244.73817629969	51
49558.24281747512	50027.874408154574	51
49850.07234700944	49806.76476546617	51
49839.27346501622	49752.3699661233	51
50085.88787394841	50098.3288392184	51
49893.73426705548	49731.04252908935	51
50218.159148920575	49892.27426130195	51
50108.65481064242	50431.738036670475	51
49975.05152216207	50432.22445561535	51
49791.97353662428	49727.227881289786	51
49879.83825800244	49955.54195821884	51
50186.050578870476	49997.04052374109	51
49948.825336516136	49718.4738678963	51
50275.477028342604	49891.84654426513	51
49803.58517559804	50237.3365842493	51
49905.503889300766	49849.19380365812	51
49680.94585415625	50113.875230763995	51
50093.3439282877	50482.04614263233	51
49792.181309328684	49781.3343751495	51
50149.68451464621	50075.75201425377	51
49871.80532838761	50378.295602029844	51
50154.41579505552	50466.56926285725	51
49744.40511961606	50192.197406581225	51
49510.814863479536	50001.36114897221	51
49797.583100194264	49834.4242642893	51
50121.08925994612	49700.300099199696	51
50327.62754431308	49870.836970468095	51
49758.783728018505	49684.46875212657	51
49823.20878055295	50356.859725683964	51
49779.42367361495	49907.91920001502	51
49749.70597246827	50256.769171081025	51
49738.76213667462	49804.77559247883	51
49748.06521063148	50116.22210166353	51
49820.21464063387	50089.49035882449	51
49774.74002916808	49990.13794720538	51
50236.052740345294	49942.959084832255	51
50102.752563890615	50190.509446500466	51
50043.06500958392	50456.978521681136	51
49882.16468648391	50429.324689513596	51
50071.38311880975	50331.9199312005	51
49707.31397832077	49662.659652550625	51
49645.359857735	50153.146812737934	51
49573.3217237964	49954.323712235855	51
50194.76060965606	50107.48455193487	51
50340.39571118791	49814.941339892765	51
50206.53943671162	50485.65543824273	51
50154.32610079802	50221.649311652756	51
50387.26547688845	49782.943667399086	51
50326.66958326498	49760.70039532481	51
50076.56488611346	49660.57342915704	51
50228.14234508903	50538.575101666225	51
50156.88828252342	50279.9662541513	51
50173.90196620904	49714.69151855741	51
50287.993833846034	49723.11747160069	51
50233.60979100964	49747.49317235117	51
49602.77297273556	50111.90190098017	51
50391.51317879056	49722.371830835895	51
49721.21963332796	49612.493854842876	51
50065.609925207355	49607.38200985826	51
50010.77926002644	49601.50080265482	51
50278.167617774525	50508.76291354643	51
50281.72540012797	49801.12437648603	51
50006.59891894161	49718.66436390911	51
49924.54189121916	50466.19562887368	51
50248.39507520025	49842.792048097625	51
50372.62812382574	49665.064547991	51
49459.61373142684	50028.39189999565	51
49707.36759306517	49714.75681164441	51
50064.08764326454	49553.86551858592	51
50442.46636225542	49744.736668927544	51
50058.15895851555	49992.198871374996	51
49878.251063335585	49677.677550996894	51
49658.64719873722	49634.85970893822	51
49748.46136267167	50316.07136669609	51
49911.29128722809	50522.691373712594	51
50017.32700370403	49667.74248856023	51
49725.35035978612	50366.398591000565	51
50093.20691089217	50282.23665127425	51
49951.10853595016	50557.09243707418	51
49768.91263783407	49587.25743081115	51
49806.844844022	49651.000997859956	51
49663.17871509327	50210.60576178587	51
50071.42322642958	49500.395792690884	51
50409.71459338375	49830.46434666074	51
49878.944329567676	50565.78485999484	51
49601.341051198906	49633.62933013407	51
49805.392666579246	50413.86309136561	51
50013.64469619378	49500.197490963845	51
50210.07903120046	50306.582050794714	51
49815.768126786774	50295.96707296536	51
49681.95873343932	49927.61321599765	51
50426.22541355714	49671.19555429643	51
49503.92056866833	49948.445708942985	51
50124.057413538634	49514.819236524134	51
50113.91523331451	49576.09854913656	51
49674.22138810925	50348.504238354755	51
50240.61374643039	50012.500758441995	51
49543.04194198898	49650.900111912335	51
50157.99557555093	50169.52580767499	51
50197.97181155523	50434.01033014593	51
49793.444135740436	49532.737776813345	51
50177.60202460727	49537.473782994515	51
50220.420528723604	49691.0962942859	51
50384.72188867741	49881.10345246333	51
49960.74181734347	49572.272123236115	51
49523.349549057966	49701.78626195996	51
49633.6960598508	49951.816090503904	51
49482.055952801595	49896.011614873576	51
50328.22255437318	49632.75808238643	51
49639.91046454626	50393.11332549214	51
50273.75003399946	50456.35760962067	51
50259.735908016424	50587.72565012238	51
50231.43947771877	50250.77529618175	51
49801.627514492546	49477.362350964584	51
49628.188291885526	49683.01296712111	51
50181.947662093815	49479.58449614754	51
49608.05619551943	50232.29082350402	51
50131.7261861	49645.68432996089	51
50000.45171724678	50525.971290512	51
49672.08262902191	49582.21128473707	51
50141.9389625909	50332.53243874347	51
50459.750481658266	49857.58768660233	51
49412.034250688586	50066.54765080672	51
49478.50599619392	49734.534375458046	51
50236.27798161946	50076.10928131587	51
49705.825135849314	49537.71995700083	51
49700.2587627268	50278.703733618146	51
49744.998104424325	49478.57129192606	51
50046.70758005279	49777.1463539936	51
49973.460344930165	49462.99619679764	51
50354.915043549816	49587.037164166264	51
50515.63156826743	49873.58857984209	51
50144.99755256883	50387.11206127176	51
49859.637618239896	49628.52930745177	51
50203.34046859219	50197.65970115929	51
49807.92178592625	49416.81277596384	51
49908.384974217835	49596.71011530394	51
49582.554899898365	49709.938760790086	51
50484.817511158486	49805.589458615614	51
49925.77320221108	49500.37018176329	51
49529.0541962946	49761.39636282676	51
49840.57012829739	49573.43383159075	51
49611.27387331259	50290.90217245294	51
49842.27894654374	50522.03804577682	51
49410.01807261798	50001.40218939683	51
49941.56217101654	49663.36439200615	51
49420.69189970085	50126.17930257953	51
50357.30582486904	49531.66076361649	51
49497.181167199524	49615.03185205665	51
50303.17881577963	49527.88483907299	51
50454.90881588655	49916.34940086243	51
50412.8089310707	49506.36265786932	51
50557.383587285876	49910.710922297934	51
50272.341708846274	49664.501525282634	51
49355.81458187785	49974.75429816984	51
49400.809302693015	49934.447516235785	51
50074.70386761116	50537.08133928404	51
49839.09542208207	50462.671521397235	51
49344.90048139679	49916.894762393014	51
49952.58947389176	50616.56603922795	51
50462.350874783915	49484.54640933378	51
50223.03482250133	50624.836018839305	51
49854.32044394547	49453.64607075074	51
49851.79353548483	49387.48600301626	51
50402.85600414794	49609.3416687756	51
50598.569425704474	49876.20139298745	51
49494.515945079824	49843.300863304255	51
49999.78110354532	50638.67853610759	51
50258.48340977603	50126.683636019734	51
49897.79139805874	50639.16958587809	51
50130.865016309435	50540.85144014318	51
50336.002041388805	49702.786092797694	51
50213.3240489938	50381.0223244706	51
49722.71458021274	49430.98050987745	51
50162.628253801486	50632.83991081306	51
49865.8863113819	49527.731733462766	51
50266.17549494394	50208.477293622454	51
50165.598833516524	50691.32966279442	51
50519.74032927061	49480.37531829374	51
50048.62534240191	50610.48399082675	51
50216.51125871326	49573.40661897486	51
49471.0599911447	49666.186873623396	51
50538.32501040985	49826.78801441496	51
49806.69031025459	49360.93349608246	51
49427.73750404985	49708.68548065198	51
49697.624985088296	50166.508025004274	51
50112.629183576035	50679.99559011895	51
50108.713851759974	50626.96345000943	51
50508.45439951955	49931.19786984162	51
50288.2495809287	50261.74036251414	51
49619.18945268264	49750.378255419164	51
50536.49919873314	49979.59042081163	51
49371.67744285745	50103.478698697014	51
49703.13349711862	50417.89479996277	51
50470.28061539967	49967.61687890185	51
50459.941122271484	49591.87023095724	51
49293.26873195254	49894.68841150656	51
49897.72712123825	49356.12138964096	51
50346.38806081624	49475.51678532785	51
49360.407865121044	50041.60710549486	51
50611.86043660682	49820.763586248715	51
49848.95644811453	50658.40321927947	51
49502.850185086056	49559.174711918145	51
49452.368715832614	49546.35399626452	51
49928.97311831493	50690.80075629276	51
49440.804756655256	49776.48684489663	51
50183.95127290927	50577.66962548802	51
50579.04239218864	50018.62579139025	51
50035.62679966159	50681.325154727856	51
49384.04771008182	50170.59557519177	51
50212.08312091983	49795.26439546261	51
50556.137943994996	49775.49567085993	51
49640.58016837107	49892.893870192216	51
50638.65954462315	49917.515068175264	51
49438.923551447806	50175.7530876901	51
50451.79849382583	50020.75951924028	51
49476.34486093985	50081.39549414039	51
50305.01154228783	50618.768813589384	51
49727.86504482124	50465.08248062692	51
49606.647858726916	50440.871793760656	51
49606.88444771303	50501.590764313616	51
49302.884471718426	49989.51692175738	51
49415.558491396274	49592.54052169883	51
50230.494141274874	50680.59782585461	51
49476.852635436684	49498.95460471969	51
49249.01321131302	49962.874540171804	51
49309.28692626963	49844.21218073059	51
49594.09512914949	50175.01079242639	51
49830.54851481157	49314.23811501092	51
49537.52659831907	50078.05265276742	51
49394.459332555336	49536.81351370207	51
49568.55635431124	50548.81346908079	51
49895.91409644004	50737.464698668264	51
49793.22618125493	50645.12492916913	51
50634.962711394	50035.39468581899	51
50456.1623160476	49426.24567212339	51
49497.61917518504	50168.590187441354	51
50405.821920051385	49993.540183841134	51
50629.91219445004	49769.5120791713	51
49620.46768542972	50578.8399372653	51
50286.67663556675	49585.924864381974	51
50290.7891149845	50081.394948626745	51
49554.03812360815	49542.86631396043	51
49980.40486751661	50709.61663566999	51
50536.93912190847	50057.50447619125	51
50584.92772754172	49725.6966969922	51
49671.816364835686	49491.41377871819	51
50303.629245449265	50152.82050403629	51
50254.42613013977	50346.73589455567	51
49949.02777228014	49369.81274440076	51
50508.59778446862	49537.4787880812	51
49604.74477388623	49806.70582916036	51
49553.948384064235	50419.24309226981	51
50682.35140041026	49753.99281014413	51
50004.83589834368	50578.61624545817	51
49800.205764593185	50559.95237018943	51
50161.58832192292	49428.43097284384	51
49659.49859275076	50452.749533015405	51
49535.81011396448	49492.28146554548	51
49757.75231375657	49329.30136556649	51
49855.41573416574	49266.0921231651	51
50530.36292696711	49725.19148576015	51
50578.117489304954	49485.47214603869	51
49407.462436458016	49816.82348511743	51
50117.16089711007	49458.98704433634	51
49834.67142070674	50603.473790224736	51
50504.87861469653	49677.00503339107	51
50066.92353458904	49431.546204378334	51
49597.80488186717	49579.955716959055	51
49737.73489444629	49378.43615258467	51
49682.54959639803	49858.53138806465	51
50666.84088806664	49844.30148825621	51
50363.99701956389	49936.899630883396	51
49548.512621756105	50131.38695655008	51
50292.88477075228	50677.30355092862	51
49664.50056838653	49437.393370485835	51
50180.53940009012	49617.8853713333	51
49542.12456822548	49903.696330694176	51
49834.64552529515	50711.52160049662	51
50406.24496599008	50054.43119974278	51
50026.37763792858	50739.19711492276	51
50646.775501600576	49710.74540717705	51
49671.54941007998	49759.60049472993	51
50066.2552801965	49716.8928926015	51
50056.28867198389	49375.988560285245	51
49328.7859950906	50192.65992316259	51
50606.34877864851	49535.90575425609	51
50608.49941356358	49593.86196079243	51
50687.88744636233	49900.207391637705	51
50683.539530458365	49959.38155041541	51
50734.54808403153	49863.614974405755	51
49500.05396666854	50225.08704405042	51
49330.5486639869	49791.89394344426	51
49326.71986510141	50139.88491177764	51
50627.872571219785	49452.84599400444	51
49847.4889746888	50764.70114598612	51
50349.79472419576	50042.90318369905	51
49702.80934453315	49324.64588627374	51
50559.182254472915	49677.140736660855	51
50301.27318906731	49941.8725455161	51
50111.97069202433	49352.38252270319	51
49649.30274215895	49346.53782306121	51
50613.5676017833	49650.521844961775	51
50603.820675395575	49965.917445354346	51
50305.11112537096	49434.45660307466	51
50009.1048555267	49354.05535571854	51
50775.07218823238	49898.74175311182	51
50654.76113419127	49503.8279898549	51
49756.029414231976	50683.40264869976	51
49367.81744903243	50228.75171566417	51
50415.58247843645	49558.45435568466	51
49738.615747362746	49275.436017937674	51
50358.91880034355	50594.29729460557	51
49431.29277809865	49865.206412842475	51
49682.80264473353	50500.89081107621	51
49460.87871812027	49447.54259994135	51
50195.5090549359	50739.526851642535	51
49628.33366421221	49398.318661252146	51
49524.15631344367	50370.90532974647	51
50304.60780356275	50320.50603194268	51
49322.770794787284	50079.72496624079	51
50531.11032652135	49630.07471732131	51
49363.13108792197	49493.945020989486	51
49744.70617427085	49857.165481578246	51
50685.787327346996	49452.03002469913	51
49239.27079403729	49891.72871663507	51
49576.72494498266	50334.16267969605	51
50593.62100195047	50080.21430781585	51
50361.77533642471	50165.85988942834	51
49220.00117839845	50011.12544824178	51
49610.73919948836	50631.03551646322	51
49619.90777648252	49514.77265505429	51
49756.96549763123	50602.09627491635	51
49582.83745685693	49365.73517398744	51
49777.50893637418	50494.58729675673	51
50048.58176125601	49308.20455259158	51
50015.59677795248	49421.614161216065	51
49272.950405959025	50131.94360050501	51
50400.101389793424	49446.12379724403	51
50538.99308359735	49425.44876933652	51
50339.134984799595	49392.30021105116	51
50262.28269932672	50400.04244325459	51
50217.59907298278	49430.345526759236	51
50486.88584137856	49382.705442816026	51
50349.087149562925	50655.86039188502	51
49379.025176889	49741.4563482236	51
49903.193906644454	49302.67690090888	51
50704.632263424115	49536.58658196285	51
49273.71597613428	50039.416021209574	51
49514.15601269598	49441.06940873927	51
49793.78934507419	50757.2615351687	51
50673.283604899734	49641.412107320575	51
49524.29149579029	50465.58694585084	51
49705.015196435066	50668.4854591708	51
49576.25992596615	49305.311550724946	51
50734.930216700894	49774.32472981633	51
49804.73761662216	49247.0251515349	51
50418.2562433625	50599.201700458434	51
49550.12521784665	50246.876415435625	51
50658.95049822295	50090.29420291367	51
50554.66738220912	49564.37045335289	51
49949.97416548028	49274.33221219429	51
49391.094349529645	49643.48367396562	51
49271.87382686614	50184.24977005553	51
50441.45707975748	49353.350716100314	51
50507.00832245314	50107.03703022239	51
49470.48133297692	50444.72662797679	51
49356.81657323294	49594.79066887837	51
50651.52017507049	49562.68840185549	51
49651.491184624436	49292.463858416544	51
50239.495506086474	49519.53092848436	51
50775.48792174953	49737.132621419936	51
49911.1019726989	49414.7064711959	51
50242.03396862288	49381.55436354947	51
50357.27211581225	50340.58051371361	51
50388.88312398539	49345.32891516083	51
49353.184673888165	49692.58675440592	51
49429.31232917799	50227.336539741715	51
49334.013738310554	49445.31362700578	51
49951.90850040612	49219.50883531839	51
50651.532216033826	49404.379186521866	51
49527.707901357826	49343.818820985674	51
49334.341426598636	49385.82463155916	51
49376.57782347479	50281.30827713518	51
49225.84123229047	50067.85777495781	51
49546.61165797283	49842.51133679974	51
49393.40519547152	49451.52255823539	51
49660.08101713643	49811.098997348025	51
49275.65779742791	49796.68468849328	51
50239.865689851074	49622.0615664816	51
49437.814444332784	50485.193885199566	51
49360.45706212764	50339.32579948868	51
50644.024060461015	50145.88797860288	51
49393.026026405016	50525.50438181188	51
50678.041703824834	50188.26400730377	51
49634.44406626997	49241.18855044523	51
50082.72437263177	50759.32256144949	51
49295.8090260838	50234.531550395695	51
49522.14297632354	50517.81952091928	51
50296.99137638473	50729.57962521263	51
49709.92400654603	50566.40859625689	51
50759.24670608222	49554.847636724415	51
49893.93727197776	50799.6392666438	51
49224.87598725401	49817.24206703624	51
50090.98342610501	49265.4814378244	51
50140.26253574108	50744.343530956656	51
49831.09757727326	50821.80044585067	51
50728.974693554446	49994.77885339572	51
50767.65229671989	49955.04022224177	51
50439.607239571684	49295.92009131239	51
50204.14097016115	49334.26000182231	51
50347.95154935398	50712.55310982105	51
50729.29304540502	49663.848032928865	51
49628.04629790015	50680.623255691644	51
50310.738963670454	49997.61395685203	51
50588.96550961235	49398.25488370465	51
49467.17825850547	50543.63722262207	51
50263.667987050605	50779.867449498954	51
50622.13949542879	50200.00719060243	51
50342.96000552131	50106.676185732664	51
50578.01182632867	50234.685575223666	51
49482.366686380476	49372.36519092144	51
49583.15891245133	49465.47790114116	51
49307.2181600604	49654.35445025424	51
50693.12176446781	50042.01221528156	51
50318.63866887289	50392.815165739295	51
50625.34768541304	50272.786754552915	51
49668.11244201937	50621.84494805235	51
50710.15365740984	50143.51259994694	51
49470.84673287701	50347.45758791974	51
50378.577912225504	50285.920451426915	51
49295.18630570718	49347.71644618231	51
49439.40685964493	49336.340836560405	51
49827.20922294401	49190.67130239637	51
50217.57532633646	50817.53896580026	51
50343.78467015272	50441.36129751986	51
50533.83415900685	50198.15240909662	51
50779.96896589014	50008.25633019734	51
49262.10698377869	49397.75441512656	51
50412.42353139728	50355.30656528064	51
50568.30066703926	50289.30629849604	51
50431.89671169465	50543.073308874016	51
49234.95641618969	49339.60653222406	51
49254.859686647025	49661.23918121943	51
49622.02980342451	49190.4313375386	51
50562.14126293263	50123.92595551148	51
