# Supplementary material for: Abundant Topological Outliers in Social Media Data and Their Effect on Spatial Analysis
Source: PLoS One. 2016 Sep 9;11(9):e0162360. doi: 10.1371/journal.pone.0162360 (PMC5017681; doi:10.1371/journal.pone.0162360)
Supplement: S6 Dataset — See the respective attached file. (ZIP) [file pone.0162360.s006.zip › S6_overlap_swl/clust_53_62.csv]

50000.0	50000.0	0
50001.1199382742	50005.597232803535	0
50010.474073703306	50004.538835650805	0
49992.59330351276	50005.30010366702	0
49998.97978393994	50002.81568248988	0
49995.94433854478	50000.283501054924	0
49992.110046690934	49994.960676135706	0
50001.69172750674	49994.57444040063	0
50004.089583240035	50002.88217446919	0
49995.22015105517	50008.609882115925	0
50002.55073404207	49993.56360799795	0
49986.072168127575	49997.04184594443	0
50003.188169777386	50009.9058963167	0
50012.27525783438	49992.819765352564	0
50012.262513774476	49989.354148040744	0
49998.02118867848	50008.80627001903	0
49993.557594313854	50006.23561640466	0
49997.38944128892	50001.35532493175	0
49993.74842547102	50014.75506549149	0
49998.23968503435	50005.27065217079	0
50003.22125142318	50000.026961999516	0
50002.66845612155	50016.014489106456	0
49996.2912684585	50003.40999236742	0
49993.86713806728	50000.48736039716	0
50002.18471612465	50002.01162544507	0
49992.171524388265	50006.56961401369	0
50009.77186363497	49998.33913800016	0
49990.12856972812	50008.3087286591	0
49992.75834275438	49999.61132553548	0
50000.612712480484	49996.66863853376	0
49996.93869881451	50007.42426954709	0
49990.9573124268	49998.74455680348	0
49995.12813021465	50012.34964490406	0
49987.132816399535	50000.77841298042	0
49995.04622939411	50001.254507425205	0
49996.3518189633	49998.69148218202	0
49994.72286757851	50006.43666481398	0
50004.991603808936	50007.81247139701	0
49998.28891676479	49997.763041664824	0
50002.11006087792	50008.18226655358	0
49997.144179930016	49989.940910198144	0
49990.216027359624	50003.557911732714	0
50004.8382996796	49999.67581012021	0
50009.729321556355	49988.228197133496	0
50000.199954210955	50007.84356371471	0
49984.868450241316	50001.72764928467	0
50005.25378396498	49991.44544110929	0
50012.19437814406	50000.390381149926	0
49988.04893344996	49995.904611826896	0
50000.97171294396	50001.87618615546	0
50003.16859701153	50001.34186794273	0
49996.8205400242	50002.39747857786	0
50016.35653848915	49987.25542234889	0
50006.096174901984	50010.23095889712	0
49993.33550236973	49997.9139297533	0
50011.19002934476	50002.36431250059	0
49998.45984931102	50006.65695684455	0
50019.87468519033	49983.95720550682	0
50006.448840401084	49997.32346873195	0
50003.483634122094	50006.1099987375	0
50000.35234659256	50010.71421082459	0
50020.92058148781	49993.51767071989	0
50008.47578298118	49985.24545972329	0
50012.97116378821	49991.6961769247	0
49993.74796506671	49992.427417029416	0
49991.82516773376	49992.694590956104	0
50010.8124938929	49998.028114249224	0
49987.955751149355	49997.770027754355	0
49991.724628069634	50000.06228921305	0
49995.80643166333	50013.468969971	0
49993.380375235734	50016.55980591119	0
49991.201634813246	50005.408821551166	0
50004.525946402624	49989.78947725459	0
50007.720378466904	50000.492135651875	0
49992.7685793167	50011.0280228053	0
49987.159758849266	49996.84261681274	0
50014.02574978567	49996.18798372425	0
49984.32643570934	50004.57184983245	0
50019.639648138225	49988.9067237791	0
49989.4997473447	50007.36039035869	0
50013.91997383251	50009.37214947754	0
50004.58622819102	49995.15801530333	0
50005.85271576996	49989.50522008991	0
50015.47921159886	50003.75857515637	0
49996.39937650525	49993.39036016212	0
50001.0647897504	50004.010292953724	0
49986.027487069885	50006.27634010284	0
49987.260876982415	49991.042278530156	0
49999.78395213294	50006.223143715055	0
50005.5951472911	50002.242531785334	0
49994.95863623795	49990.98932230843	0
49995.970214808425	50011.21575680999	0
49998.74724789229	50000.301414385256	0
49995.76262299148	50005.347803119126	0
49985.78393825049	50003.32292956534	0
50007.42877995727	50004.03245223129	0
49992.96622310832	50014.11763760789	0
49994.55499953395	50010.948281901576	0
49983.915535437955	49992.4110437863	0
50008.8660950074	49978.749708719544	0
50013.7990956949	50003.00902758653	0
50008.5066603574	49980.605440097264	0
49999.61536353447	50001.38011543159	0
49999.92720012225	49999.00146537139	0
49984.44548889699	49998.69683486348	0
50002.482884739184	50003.040579738794	0
50016.024045681486	49994.94398923562	0
50003.36648616504	50004.322037109174	0
49988.738161772046	50017.689027507506	0
50003.539439997585	50008.933367662175	0
49994.49256234436	50019.33132076997	0
50005.85319903553	50016.693436037065	0
50002.48134869301	50006.34512799061	0
49993.523880528526	49996.86229670025	0
49988.034997579	50012.957727244124	0
50020.71389257763	49981.778924319464	0
49995.38804044498	49997.158702901135	0
50013.95022191785	49997.89115681875	0
49984.13772326518	49991.42872524563	0
50003.58552550782	50019.3121430576	0
49989.91037830248	49997.47012205967	0
50012.09890688885	50009.91283746573	0
49998.36748406831	49993.20199538089	0
49989.127843465685	49996.61911019781	0
49982.65034680979	49999.834836403585	0
49996.56500742211	49994.747294359564	0
49985.379552577164	50000.53127187064	0
50017.09675845898	49993.71089669888	0
50021.41356700267	50010.70370059395	0
49982.40342955259	49994.328994020594	0
50016.4869019828	49980.40359262994	0
50023.71775476843	50012.20330780786	0
50005.64968115003	49995.160253301765	0
49973.871359122015	49999.93485576274	0
49991.04769969644	50018.64712142673	0
49999.68945811258	49989.69377801033	0
50024.16967004485	49998.373773470084	0
50002.22080701014	49996.583511445446	0
49981.3376436746	49994.9974062802	0
49984.137410919924	50006.137292454296	0
49996.130313645284	50019.87582555533	0
49984.51107861298	49990.24442534623	0
50006.568329781825	49987.41605597233	0
50001.265128160514	50015.41691763768	0
49994.71701353506	50015.249262662495	0
49984.049094679925	50002.930402503676	0
50007.33751108774	49981.8758819164	0
49990.53033617756	50001.14600459991	0
50016.78128835845	49973.40706114249	0
49993.95433979805	49991.08775145235	0
50020.50775026029	49998.11343636441	0
50000.36685129092	49992.305125517465	0
50025.412902998294	49985.28219532157	0
50011.811277040055	50005.8423952594	0
50005.650122642444	50018.556061829826	0
50000.10513937223	50004.37368352619	0
49997.312147224504	49999.09697793524	0
50007.98935284791	49996.53957427053	0
50002.08677570072	50010.85949233453	0
49986.699023909634	49994.97925279905	0
49985.61698965447	49991.72042149556	0
49982.103822344194	50003.015963724676	0
50017.46227211739	50006.10305446117	0
49995.381477958945	50002.40666228191	0
50011.97582092875	49999.282779231835	0
50008.063404920314	50009.83952207464	0
50013.46450656	49984.93900585626	0
49991.29771770397	50013.528169385616	0
49990.72512365944	50014.788818904555	0
49988.34248722313	50003.84700004693	0
49978.86050890926	50004.459502539525	0
49992.91864707092	50012.72445101887	0
50001.84787568867	49990.60674350676	0
50004.63839490317	50017.67334490595	0
49985.1248169725	50007.29216522827	0
49993.17341765991	49987.23628058628	0
49993.857411968136	50017.57636704799	0
50019.0152945883	49986.98070871417	0
49998.41475540304	49991.03758824367	0
49972.09249794468	50008.2640976498	0
49993.10918587191	50001.86801828644	0
49993.00955253663	50003.3707764521	0
49984.194173076576	50018.57796040268	0
49988.37111772968	49985.660734294215	0
50001.68402032854	50019.222658424515	0
50001.185520989595	50017.05278349851	0
49989.66815837991	49993.68744920904	0
50004.177711652395	49985.70662376911	0
50018.82869206279	49999.52190675685	0
49985.443533641	49996.21552947299	0
50016.38826833475	50012.74464866587	0
50017.914900136435	49980.502944041815	0
50014.39181755627	50017.85709331672	0
50018.95202462218	49985.56744633257	0
49997.36448100937	50005.91903864351	0
50018.96796534248	50005.16627708392	0
50011.90539425546	49988.111134330444	0
49996.546614288876	49996.795399916264	0
49963.08142993959	50006.26759739082	0
50008.2356600962	50002.43606836597	0
49998.63921899667	49988.79814231758	0
50005.75242938296	50004.17089970687	0
49998.376769049384	50010.6689754653	0
50008.42442695799	49998.31820524386	0
50004.508050526805	49983.47349690265	0
49987.17050041002	49988.9025554235	0
50009.18109265108	49992.22014886556	0
50004.879056196725	49986.61034885251	0
50014.915422483675	49977.07720187199	0
49990.130907603474	50004.80258105486	0
49984.6703277626	49988.74133172314	0
50007.52672577151	50012.93686597503	0
50003.49650970437	50012.38108186982	0
49989.06725250327	50015.3378129636	0
50024.98456411381	50006.06013812308	0
49991.80368593366	49990.462414806636	0
50000.77352016364	49989.79042744623	0
49988.90719015552	50002.71719901248	0
49984.039032220186	49996.676878046324	0
50012.847622088455	49998.36249454505	0
50006.350126348494	49990.98155319997	0
49991.05034624591	50004.198767952716	0
50011.88431427771	50008.83624177822	0
49985.19374747098	50005.49928007464	0
49984.81310954273	50026.06287728749	0
50006.21977860447	50012.16129787784	0
49986.47489642977	49999.4317940804	0
49980.36605421916	50000.95789397295	0
49994.234345594574	49999.2532348494	0
49987.04825099607	50001.832824486286	0
49991.43071227722	49984.226381594905	0
50000.695373251256	50020.70674782014	0
49977.13180553174	50003.37505285267	0
49988.62903234035	50005.177123215675	0
49979.89567759436	50002.4937618266	0
50008.01262186424	49983.679359629714	0
50030.579860834	49998.08369322793	0
50003.089884360816	49981.16884909539	0
50024.37014218025	49982.08487044395	0
49983.90656666351	50026.928564756556	0
49964.314383131496	50014.1377602163	0
49993.20228802501	50009.89883245395	0
49988.35846928065	49994.74515624361	0
49974.56068759045	50004.79214296714	0
50014.41609705478	49979.75520468273	0
49991.174539429005	50006.969037631694	0
49989.155636819094	50000.54506709529	0
49982.544533415894	50024.606837722065	0
49994.92587873124	49988.20647099332	0
49991.308890379405	50009.11640038469	0
50011.281064215545	49984.921503686244	0
49989.75789397745	49987.457219427255	0
50008.221414162435	50012.20209665073	0
50013.621088465676	49978.83287026756	0
49985.19186980337	49992.980264506536	0
49992.32125134785	49989.032611767434	0
50014.674771463535	49999.908761826504	0
49997.68841019571	49983.69681048847	0
50015.382964093515	49974.88611401902	0
49974.646961190396	49999.20360856275	0
49993.622733056916	50004.394124466075	0
49996.18215660206	49990.57420118714	0
49990.531939051354	50002.542578106964	0
49995.628193938675	49992.49588250879	0
50021.47129342551	49969.80051040332	0
49963.43332412238	50009.15111641512	0
50005.631109868045	49981.978888305464	0
50016.42316313038	50001.98515059546	0
49980.96052567742	50020.686115295306	0
50014.72496783221	49986.0471516237	0
49983.5417594323	49995.75678905932	0
49993.07010199822	50029.18300593349	0
49997.88200827209	49991.896996510884	0
49982.946899317554	50009.619161594186	0
50002.15424062545	50000.4773237086	0
49991.00394052615	49996.04070296146	0
50031.56106314288	50012.96897761344	0
50026.88381878394	49996.47826587183	0
49984.03994023804	49986.15198562376	0
49987.28963664043	50020.60062188324	0
50013.90791418998	50004.26976645357	0
49983.08076631143	49991.201045514004	0
50022.11073926888	49967.124204367305	0
50010.73215520759	49996.40090077004	0
49996.054670956706	50006.56227185395	0
49995.70387124523	49986.98770630229	0
50007.941107878476	50018.039088252415	0
50002.0192275201	49982.59943772668	0
49992.05158923507	50010.26029829259	0
50027.93304776287	50005.78420573993	0
49982.89182072447	49989.6455582383	0
49998.64668225386	50018.43203433023	0
50013.62737578455	49989.94661316443	0
49993.08509566163	49988.31637596258	0
49989.81805414489	49991.931824775784	0
49997.76086401288	49987.90124568716	0
49988.69996163046	50009.713207319626	0
49985.80025773397	50018.196075051266	0
49984.54357744596	49987.1594216123	0
50006.59958761954	49972.297102456854	0
49984.82793631655	50022.262719026876	0
50009.686765035396	50012.49651623412	0
50005.67540109913	49998.77026419197	0
49998.76553220897	50009.60097154551	0
49991.720902063105	50001.874151299206	0
49995.344981691764	50003.769781086085	0
50000.779533303816	50006.55995037668	0
50003.69493811055	49982.743629087825	0
50002.270752389726	49997.78815897597	0
50027.570700147895	49993.28160735885	0
49976.52404899746	49992.70823713537	0
49998.92765844171	49982.472509075604	0
49994.93953583841	49994.87526102259	0
50009.450371016355	49984.56460257237	0
49988.154083484755	49999.52040214659	0
49999.394387052766	50014.98009375397	0
49978.547517703526	50000.09883902086	0
49977.2653315401	50000.844206454574	0
49998.90667228046	50008.20905964552	0
49991.6637407009	49985.60237193076	0
49996.812852085255	49991.85268425626	0
50010.361860965386	50000.785222744336	0
50015.982394048064	50025.712936463955	0
49980.52196003663	49992.07084033371	0
50031.62064003572	50018.88854821377	0
50008.9961750777	49996.41672377975	0
49987.61931332246	50006.2850009189	0
49976.108964526924	49990.178279804175	0
50023.926871643285	49997.28176746767	0
50019.938527361184	49994.309713364564	0
50000.35731265099	50002.84047830652	0
49993.60333916049	50007.42141270693	0
50023.25337906322	49995.00581889214	0
50002.075911878404	50005.261111667336	0
49991.96428640682	50014.48773082656	0
49985.479854508725	50004.39257273865	0
49980.523275281885	50010.645308643936	0
50001.43088150619	49983.63567861773	0
50010.12290986445	50002.12243553688	0
49967.36856159413	50003.35500522987	0
50002.53163693798	49987.2817417695	0
49958.51475070698	50007.728524315105	0
50011.38108761024	50001.03297300693	0
49981.69861163078	49992.37124347021	0
49989.76191395739	49999.01550114256	0
50010.464523219016	49992.24245972176	0
50026.519101309525	50000.02798517489	0
50012.28382736543	49984.83474359573	0
49989.42265260656	49983.96844532203	0
49984.23840069896	49997.66761618687	0
49985.550927108794	49986.82666453693	0
50021.497478391924	49994.63200883348	0
50019.51522702777	50003.991941070715	0
49997.68469127628	49986.69892490847	0
50017.52555436652	50007.437281765255	0
49996.923835170724	50009.65263753655	0
49980.798506964515	49985.652067432005	0
50017.90091994998	49982.2521155558	0
49990.37161102477	50017.07697390062	0
49988.90511406528	49992.75445658593	0
50017.32112340442	49965.353068070195	0
49991.01257760791	50023.468584741226	0
50025.8875906799	49994.35984820899	0
49986.1918187451	50023.68497230164	0
50013.15743500942	49983.78458207533	0
49992.8456436454	49993.0203413024	0
49979.75815741602	50012.571960582	0
50009.70308924862	49979.83589096704	0
49985.30046070793	50021.08763342582	0
49978.359205601315	50034.878715319064	0
49990.92884580327	50011.163169812375	0
50007.772940196795	50007.064996400484	0
49985.22103137368	50016.08668389368	0
50009.59707490614	49993.95697076497	0
50017.70003800679	50001.97785272779	0
49983.797748258876	50023.64017913821	0
49990.26735697697	50010.258346329596	0
49987.64568629228	49992.33821425586	0
49988.52793226814	49987.91776019862	0
49991.20423086804	50029.989168432476	0
50026.25973034724	50010.5650833099	0
49982.16330270223	49998.10186605435	0
50007.13541309917	50007.95622569247	0
49983.95748989525	50010.98829389653	0
49962.45221143677	50007.2760570099	0
50012.1000044754	49996.95407723872	0
50021.052185858316	49972.64330460891	0
49984.3085518675	50009.58683887556	0
49993.510659247964	49989.892241724825	0
50011.752156646566	50004.78944145074	0
49983.52563494623	50001.75016082405	0
49978.460538100626	49997.75242771528	0
50014.52143088854	49988.22950508876	0
50018.24137458081	49990.739344225905	0
49972.37989154419	50007.14160963748	0
50006.63472878829	49999.431527854525	0
50016.01207628755	50007.56525634756	0
49992.159033924385	49975.903792794095	0
50016.99256930141	49996.1277298885	0
50004.48312201096	50016.53523623439	0
50003.73362658861	50014.7511990841	0
49974.63211839188	49979.516263068035	0
50001.48585664339	49987.945459319424	0
50021.840174437224	49996.55115787979	0
49994.03666699587	50020.72279787452	0
50020.94362840362	50003.47457288229	0
49998.62700416022	50014.24645452575	0
49995.17512210399	50016.79463493951	0
50005.23037043188	50011.73729598273	0
49971.37117085837	49989.47221639413	0
49981.521518297865	49999.23994426472	0
49965.42437354049	50013.05953711824	0
50008.834474853866	50007.65616359565	0
50000.22266364497	49982.341419794524	0
50021.85104569774	50002.35034673412	0
49981.560701735485	49996.23068757506	0
50012.74701363594	49985.80192002436	0
49971.80503375848	49991.85551823733	0
50011.263172707324	50007.67989684717	0
49997.842192490825	49995.525909340686	0
49994.00690011958	50013.24210864979	0
49986.9534427898	50008.40761073288	0
49983.36103802528	50033.88309737791	0
50021.35608252024	49989.69815647043	0
49988.97845850354	49998.21097134659	0
49994.642367226574	49977.56378857998	0
50003.55488727248	50010.91109031009	0
49974.81667358894	50002.99823491594	0
50012.0645759029	50012.10464978939	0
49987.68602979314	50010.93503302086	0
50007.17280957686	49992.3085541642	0
49981.705499678246	50015.11060490018	0
49996.69556881796	50014.109138468055	0
49998.64670998637	49980.67626758387	0
50019.10045114579	49976.023584512244	0
50017.45835616199	49985.36377514416	0
49970.33294685764	50009.780079539814	0
49982.3735722141	50017.46739492288	0
50006.68958436496	49994.526210000105	0
50018.734070250706	49989.80705437178	0
50002.46857216815	49986.06925098604	0
50022.675958277854	49992.05708802764	0
50022.926585169895	50001.64972110677	0
49983.52862677752	50014.963717433006	0
49998.90581301964	49994.84596139951	0
50005.79092528655	50014.775009063815	0
50000.22661360575	49988.81757789523	0
49980.74425647727	49996.82260257941	0
49971.55135378028	49993.170189732235	0
49964.134354578964	50010.02551413979	0
50012.74411197212	50007.99878332312	0
49990.74377587022	49973.90298912179	0
49985.28964060534	50013.18698399553	0
50002.94614847365	50024.81554806511	0
50018.25121765347	50010.052068038465	0
49989.67279102292	50031.185116729364	0
50024.78778113604	50000.02968615381	0
49957.10144021539	50006.30757505217	0
50004.91798427541	50013.10522473025	0
49997.73721727142	50000.206776466686	0
49987.073785197594	49981.08982656079	0
49968.0433233723	50010.0828608519	0
50012.324460548836	49995.737823114214	0
49973.49292689296	50018.279391364136	0
49987.24555378543	50029.79294837929	0
49998.130607358624	49976.53703077404	0
50007.75675174732	49991.20943177642	0
49995.458395374444	49999.14344184725	0
50010.742096311136	49993.331644497855	0
49985.84573346792	49985.809309381766	0
50000.266877230206	50025.833258622944	0
50015.02347028834	50012.069686554314	0
49999.98576549963	50017.1888278349	0
49994.20623659825	50009.09252126425	0
50002.60633630994	50028.573161161155	0
49983.685760399516	49994.434229655286	0
49997.98413692526	49973.09937067709	0
50010.56374303187	50009.418935307316	0
50010.08479905599	50015.411645682536	0
49981.765431604974	50026.49109198164	0
50008.58410835759	49981.64823307443	0
49984.49931009959	50029.64027167754	0
50007.61917516849	50005.81807298415	0
49954.76580966707	50007.702943843884	0
49998.27241309566	49978.57915551045	0
50022.54566981191	49987.258173264716	0
50005.091519311456	50006.0974021464	0
50033.204334621514	50008.87278491397	0
49975.961106071736	50033.7681879828	0
50008.89909742184	50018.638205887495	0
50013.46930471949	49988.41976209015	0
50015.209385585105	50013.91423486294	0
50022.0337844933	49980.9584175392	0
49989.67638337026	50018.303126039296	0
50025.83946226305	49991.62136154643	0
50020.63370337653	50014.81552965945	0
50007.67840103903	49995.493720252845	0
49968.685987238656	50012.365807529546	0
50010.842442392815	49988.60160661161	0
49997.47090266504	49980.29339993033	0
50162.2435920931	50027.36235422322	52
50131.084280221345	49979.525735155315	52
50216.341330817646	50003.391651467784	52
50109.79128743092	50039.11444736628	52
50078.27052048331	50089.41956438095	52
50125.75802777211	50121.468168659514	52
50181.26997215241	49948.756108394424	52
50222.073125296825	49909.00197239658	52
50175.04861885207	50088.87104322869	52
50018.11028059401	50101.97142667833	52
50039.04274915718	50046.33293714968	52
50161.07476568757	49891.66695191811	52
50011.87150960836	50160.28795844697	52
50089.45574935091	50168.07592713411	52
49961.29904271533	50085.852874540666	52
49935.12931247742	50141.55265948833	52
49928.4576625467	50033.39830642829	52
50100.52365712301	49900.135501120654	52
50048.812778713895	50203.26551922406	52
50257.34451698174	49951.49167699855	52
50072.90340237125	49949.97633939516	52
49982.51686583227	50034.36362288853	52
50012.68321983023	49988.088135443366	52
49963.54553088422	50188.60032508837	52
50146.3374942804	50173.465031239844	52
49959.020401731745	49959.900576464956	52
50204.73817467074	50179.23613394624	52
50279.66333268141	49897.86540633417	52
50245.6937398235	50134.84376000386	52
50259.557554448445	50036.83122091004	52
49868.37583687214	50036.614141196915	52
49829.12737759718	49992.00921627915	52
50302.13106347621	50120.929273050984	52
49828.47787870763	49932.8559336643	52
50215.05818754666	50236.53162442322	52
50256.3704800903	50195.07094355792	52
49927.63246437718	49909.71527695912	52
50001.593403595325	50236.728971683464	52
50317.17836099919	49950.677160061874	52
50040.912502193874	49904.73133517615	52
49962.03501666028	50279.28512527851	52
50334.64451881753	49892.31213145124	52
49777.15078948039	49954.086243005506	52
49904.53828197646	49978.66466756072	52
50296.06682972893	49846.486768493225	52
49974.01807301079	50339.367262323925	52
49718.26603890445	49940.59076770276	52
50305.93454289751	49788.4466161606	52
49778.54581757382	49897.60750647703	52
50314.82863789795	50031.08711030392	52
50214.249793998235	49856.134380403026	52
49875.29201493043	49894.43609015238	52
49791.17974070665	49838.62270793279	52
49909.84433094418	50292.46202083483	52
49858.361262832164	49836.07604886534	52
49839.05584024082	49782.004957024394	52
50381.043401015704	49855.463540150005	52
50106.20662903449	49843.078708228684	52
49935.64387951234	49855.67838964661	52
49924.37902161353	50241.19212308154	52
49842.88274649664	49724.75858031605	52
49897.92714096541	49739.360609061565	52
50251.23209667425	49807.296039390254	52
50227.08844353379	49751.564492969745	52
49985.71643087863	50395.086996732905	52
49784.687351186985	49704.06380203949	52
49791.15768493029	49643.78878013889	52
50174.42190106807	49732.842502371095	52
50264.69851477493	50255.31818634025	52
50118.45987254675	49725.45824434126	52
49757.43432001183	49596.90757313785	52
49743.044265058146	49541.9321489567	52
50236.2255085499	49693.524873876755	52
49894.10812212746	50083.19739488529	52
49811.534249229066	50043.734949637954	52
50063.07128549791	49729.585976481176	52
49950.68346369971	50438.62161274419	52
49686.34925083098	49991.17831864324	52
49928.77206172281	50379.18963497228	52
49728.63357174808	49728.31112142533	52
50387.117048852015	49913.799907419685	52
49881.08654116886	50150.32122315369	52
50191.40735522507	49799.423187926244	52
49865.40924603236	50234.95629231166	52
49991.11160224968	49844.05799726873	52
50322.10761878535	50269.47836543134	52
50353.97901630058	50149.49349015602	52
49800.13710349375	49533.84164559095	52
49722.32982977754	50034.328220090974	52
50360.364898611595	50206.31597333708	52
50040.36629219581	50406.882493288686	52
50254.04064967237	50307.512248767955	52
50071.747879838746	50460.34338888592	52
49716.63421293973	49671.02307468525	52
49885.93476213028	50345.871134609064	52
50440.256205335325	49852.968457111616	52
50293.52953764472	49689.5268023008	52
49847.89345283799	49661.542590989346	52
50346.447514386855	50079.30628505995	52
50054.58278804921	49826.96741662632	52
50264.18461344113	49644.06300120541	52
49977.744967381535	50489.5064001511	52
49828.06130682178	50101.253676324035	52
49725.73789261419	49789.1387924994	52
50491.31780519192	49872.02152258301	52
49908.863770790726	49804.87448112523	52
50307.731858442654	50321.48575006955	52
49786.3677899127	50142.11503691959	52
50030.54081506791	50283.12204349104	52
49740.06618562394	49854.95417349395	52
50372.34859448602	50023.36681081628	52
49951.66858988333	49716.632684800476	52
50402.127018418876	50072.98142276411	52
50098.361188893374	50404.13571632035	52
50032.79919117857	50504.992805220405	52
50453.53635940345	49910.156748343805	52
50243.19614572905	49591.360393695635	52
49676.31193344287	50061.8244260366	52
49989.7338605997	49759.3719539954	52
50157.073129748285	50244.78804875169	52
49673.2548005888	49639.14230345824	52
49683.50454531369	49545.36538315686	52
49668.67537651004	49808.08008507218	52
49657.9964066835	49936.32423310454	52
50513.57573254363	49924.2375305757	52
50084.40757951975	50264.53916364632	52
49764.34489848227	50084.6462580738	52
49632.40237713149	49595.71568806187	52
49725.77121218224	50149.83016359442	52
49835.50945772277	49584.548935406296	52
49585.869436417604	49628.4171303781	52
50411.62185155463	50152.471921724435	52
50431.16508622809	50204.98258903784	52
50239.57022856831	49538.43399565632	52
50349.05495969752	49756.62027946582	52
49781.08840748293	49762.175934085506	52
50117.89127141227	50345.591636461926	52
49626.031553532506	50030.3061039702	52
49679.527263409196	49489.78202268096	52
50298.17502582575	50380.65112524618	52
49817.685215240024	49480.791947469304	52
50482.68794355712	50182.15447181756	52
49574.68878588716	50052.40449767535	52
50488.178532172846	49818.10043630502	52
49985.9985660593	49665.76449262817	52
50349.76231350449	50362.62690803732	52
49888.63029426023	49574.34581678696	52
49615.23950695926	49814.65744175193	52
49565.81120049958	49994.08486588855	52
49660.36386529368	49694.99074314709	52
49560.83039218752	49821.03504207895	52
50199.18680543914	49621.09184929958	52
50095.00645235239	49782.162700726796	52
50115.56116996727	50496.363548314715	52
50409.01547741868	50345.362341202504	52
49945.045838740625	49562.60277135383	52
49741.60719420799	49488.73424203156	52
50128.64435154327	49672.142300206	52
50316.39883273462	49625.200769380324	52
49929.190244237376	50511.5031418766	52
50323.90480006675	50436.44432470182	52
49653.10735677739	49860.93435694637	52
49988.27267461743	49602.00904771925	52
50385.21939363257	50261.74381700768	52
49835.521134047594	49430.627408862456	52
49940.202393860585	49639.080818965595	52
50064.799137403235	50329.698389617	52
50063.90076697641	49668.701482541415	52
50419.52970659538	49987.3849200937	52
50127.23415851095	49614.03173125124	52
50453.39859339494	50049.02318739574	52
50178.18294762156	50297.046281659306	52
50254.8863285689	50417.099567589205	52
50185.41881416143	49675.68443364421	52
49973.21444519374	49513.697571401404	52
49914.76010861887	49501.211469929156	52
50572.91014688981	49939.19401840802	52
50447.33603535191	50390.40468616097	52
49695.787593266505	50202.753470395226	52
49986.5871415444	49907.4388142198	52
49619.931240112855	50089.40544832553	52
50457.49362938938	50315.939645765335	52
49824.35205674724	50184.746065173444	52
49677.32618103635	49754.8601028165	52
50347.36026645679	49684.974324055765	52
50378.56348000167	50429.86661684735	52
50357.73439174029	50485.02967018824	52
49603.92205710908	49545.76415174146	52
50476.1839692045	49990.26727431723	52
50232.93057258845	50362.263960939716	52
49741.197595557765	50237.628086015444	52
50530.82831306744	50015.79455041416	52
50245.48028243419	50473.05365209912	52
50179.985713057984	49538.4651086657	52
50588.04356664039	49994.7028198013	52
50138.19691469909	49499.98372640715	52
50030.218054474455	49566.16236332039	52
49579.29175471173	49489.116892908256	52
49743.846972592706	49435.71700471302	52
50466.10599138727	50440.178995353024	52
49987.901584946994	49455.2315618525	52
50038.51827582477	50564.09218545868	52
49590.340193970675	50139.243813310415	52
49895.619262112734	50563.28738124027	52
49897.71151642767	49681.264355109066	52
50055.76757986332	50622.0313506009	52
50406.40988293302	49742.22993321847	52
50506.60023501459	50233.54059279028	52
49547.50253786342	49560.14088580518	52
49684.39305368282	49436.68341000404	52
49533.417218188995	50121.59432516834	52
50350.243602914394	50538.997322034316	52
50168.66960431579	49455.44625776695	52
50485.38484925368	49760.155607118315	52
50044.77231503847	49457.926443447766	52
49491.10792454056	50087.313128623	52
50586.97590404722	50052.25916549247	52
49523.73059504805	49496.47055904552	52
50444.13756736905	50495.5394957001	52
50648.94017132466	49983.41060181355	52
49595.17275199228	49874.381598368054	52
49837.49067696791	50568.8154273447	52
50242.292755040304	49482.031599471506	52
50506.53998741871	50294.169254731394	52
50410.42035674174	50541.8609034909	52
50646.24516544602	50062.26409483124	52
50168.66669718397	50509.30488643523	52
49563.20313812929	49924.01444078501	52
49530.97901270491	49443.70515905557	52
49453.516950638375	50049.56911017036	52
49553.6458828812	49672.36918462398	52
49666.38655102425	50255.989762767225	52
49795.43863335038	50534.1035547878	52
50467.11975146475	50558.648274924744	52
49642.34858014871	50202.56895717592	52
49507.05539958027	49905.32236749463	52
50524.576886097064	50550.363060917574	52
50447.22571208792	50111.856862614826	52
50057.89502138599	49614.9757657988	52
50288.880310072236	50510.81118462419	52
49796.81604898351	50241.80281549722	52
50597.01989726797	50110.50054717006	52
50537.9297672525	50156.76098449022	52
50503.18828316456	50378.9125990871	52
49538.6549239895	49727.135106183756	52
50032.164718799344	49510.331230862444	52
49574.22840435668	50198.89806430757	52
49489.33138352661	49698.14327553278	52
49502.18984905754	49960.75925782829	52
49475.377582631154	49528.388968828294	52
49432.80612242877	49995.63767837425	52
50433.08236883207	49798.55335048068	52
49756.15645843216	50496.84714144274	52
49622.64919464865	49737.96190275074	52
50560.622327982855	50218.19921090133	52
50575.906519828146	50524.27509111055	52
50586.484628284226	50265.24038678255	52
49906.5527707876	50616.8587913236	52
50504.37349035182	50485.94707433218	52
49787.06069731548	50449.81974167706	52
49667.8819602653	50146.800896965	52
50085.15427824999	49534.87420795633	52
49889.87679920542	50469.051590822346	52
49623.16968661928	49445.33364182138	52
50052.585418304276	49397.95118838422	52
49458.13711006283	49647.446098026165	52
49841.37803466386	50502.42615829351	52
50585.17205055902	49887.07263882613	52
50538.91161737992	50100.76987459492	52
50299.71589049979	50565.87827574748	52
50176.59237073919	50452.35718880179	52
50625.51472904831	49932.50609975731	52
49889.63424197889	49435.51289194732	52
49619.58215031021	49384.96102477197	52
49977.30670707238	50567.72690841363	52
49522.02676900158	50210.29947118416	52
49519.471711388585	50020.05302418089	52
50098.01488340382	49357.05753728047	52
49422.44248921464	50096.91381215923	52
49867.53728143683	49381.70682062847	52
49828.53909615909	50343.69037303909	52
50531.65663101297	49724.66275180407	52
49458.44199564057	49741.68140659823	52
49915.03840521249	49342.25702266802	52
49445.98162548469	49936.7601654661	52
50701.88477109658	50087.128829703484	52
49433.88262097459	49486.30574209144	52
50558.062095672874	50470.1043828495	52
50574.80321537685	50413.55688193146	52
49519.33044740204	50270.09993998071	52
49586.938415625824	50254.77896666375	52
49757.197984966726	49379.42456329576	52
50361.2925611099	50594.162361189185	52
50466.222336931336	49707.15320511091	52
49740.93760742199	50549.965531059184	52
50537.031046223434	49786.06550224007	52
50376.1856102997	49611.3636517328	52
49516.369617554104	49852.89091237264	52
49883.61824382686	50414.991342084504	52
50632.746426497506	50524.68148434011	52
50504.27560859942	50602.9983231016	52
49739.52484974417	50298.513074246905	52
49685.12987408498	50557.920680960524	52
50245.23721054648	50577.894145777165	52
49996.680937082136	49402.86452167591	52
50450.66316062529	50616.50862683576	52
50612.37601583116	50456.60876206068	52
50617.635293977124	50213.73723920047	52
50000.422948772255	50620.54329010864	52
50177.93665814306	50373.73947618911	52
50620.47394687723	50381.925044457465	52
50743.00999532964	50132.96523556947	52
50665.73911639546	50437.875063449865	52
50651.118564287965	50140.18451540405	52
49506.77137660069	49612.86073723839	52
50593.2339988473	49800.67583273842	52
50771.28036003825	50081.84270018823	52
50197.30989397682	49405.19526370936	52
49730.08993197132	50425.75184240955	52
50297.61653143632	49574.41437975317	52
49389.46626415524	49524.77816541311	52
50681.75071918575	50381.25525200608	52
49398.14034043317	50144.06097616894	52
49345.00374672966	49553.87368901608	52
49368.48357674453	50188.14961641549	52
50347.83604598267	50653.10749034867	52
49981.263115504895	49350.45527902955	52
50127.65202804174	49312.071386346506	52
49316.6579294701	49604.65697635637	52
50631.31094806439	50327.848483268004	52
50103.435592479436	50548.10380050093	52
50071.30364895283	49291.90272382656	52
49796.32075052323	49337.97945390737	52
49373.69393396402	49604.00014728102	52
50198.032120275835	49347.003462579756	52
49693.349409630435	50500.2176961962	52
49978.72175733526	49288.819337573805	52
49577.49930558831	49417.636170151236	52
49858.58415496178	49525.74507458455	52
50187.09112524833	50561.75772818523	52
49638.32239337028	50516.403528009585	52
50429.07742390077	49638.925858239316	52
49519.685254861055	49785.032827114985	52
49417.757063753925	49891.747710254516	52
49432.62207465628	49565.98138630667	52
49791.874675179504	49279.3060815235	52
49468.589810046054	50191.97018528158	52
50800.39390059683	50126.43105938848	52
49805.21927941259	50619.55744512753	52
50520.14015046207	50432.60891016355	52
50295.409309588846	50667.306095593456	52
50788.16069931884	50186.16044584137	52
50045.063052335194	49244.38865113213	52
49275.108931717135	49566.15222295349	52
49752.072491702085	49237.72413812347	52
49390.90837610799	49947.470891034056	52
49877.716753664725	49301.031489189736	52
49449.20201763849	49848.53949159755	52
49369.60895563876	49999.7101158854	52
50121.14848783749	50600.48366629992	52
49834.56572865573	50670.8747547762	52
49428.346757310945	50236.90872251231	52
49725.37044759722	50603.420093369314	52
49341.16075943649	50242.733336737845	52
49841.7696374241	50291.91229337124	52
49316.82140754495	49977.89765448222	52
50482.18507479778	49611.44951300426	52
49567.427556624454	50308.630233047035	52
50515.53635568282	49659.43730388978	52
50576.5351564915	50581.17052080572	52
50710.2332163216	49974.43420683028	52
50300.073127990814	49502.8642478984	52
50729.83960702857	50194.51577404625	52
49263.8904979896	49630.60642772938	52
49668.65543549866	50443.83914157168	52
49923.43559635775	49263.76008248092	52
50528.03832155585	49574.68765641137	52
50759.82022118523	50244.30057227269	52
49929.93183811954	49206.81310812742	52
49233.72385843148	49678.59323594926	52
49605.124218703255	49329.66162246788	52
50640.1818794806	49832.93409753904	52
49671.8204134278	50385.77180793453	52
50586.09349939849	50640.91027269477	52
50576.709744882806	50348.68863560798	52
50250.99046937003	49381.75911715729	52
50560.720375826306	50689.22002312579	52
50538.35030285743	49839.8056370214	52
50246.414408815705	49312.64910392925	52
50155.59584207799	49262.594833850744	52
49970.7230865363	50665.59400510092	52
50720.01152905146	49917.24351652974	52
50105.011665805796	49458.541670281265	52
49315.49628276685	49665.37783259269	52
49797.781050371625	49203.68619676067	52
49602.34649967877	50558.57531557214	52
50707.2838337959	50255.70325645366	52
49223.5949316313	49731.04345726679	52
50411.70170314304	50655.626600708885	52
50621.970287520795	50689.82318827366	52
50034.39602619456	49345.84887858475	52
49448.00782416402	50294.14851706979	52
50786.01517236453	50028.946932982384	52
49870.335171462524	49234.04970835234	52
50098.25018963345	50660.04343083714	52
49220.12224544076	49783.97851442079	52
49746.97185159807	50352.47051286906	52
50671.62142026636	50211.419944773996	52
49575.344974504515	50511.661258367756	52
49551.582348040225	49350.10707765868	52
49696.96794965708	49373.55228470592	52
50585.67399065692	49700.49930021933	52
50695.80240725305	50027.948508945134	52
49628.596920512304	50311.906755863485	52
49215.77018745962	49556.05170975867	52
50716.81259706972	50423.10587323112	52
49711.337373036076	49281.307128812594	52
50133.682746991275	50706.93608916566	52
49175.64900045194	49594.48268686129	52
50094.15593455865	50752.65121323032	52
49526.41802165715	50487.746925502346	52
49891.825764565125	50674.22033441634	52
50630.83590068746	50600.74602613395	52
49305.20915137774	49512.99578872212	52
49303.06692314417	50290.20454632429	52
50296.84590856733	49330.025734765484	52
50416.43058891082	50710.40210009904	52
49377.96219493431	49665.06966213983	52
49529.15906390948	49296.81827208499	52
49474.019627197944	50475.985779800525	52
49683.08109953562	50640.161266086674	52
49287.483405671526	50341.7701509091	52
50861.34637706856	50132.27471227541	52
50505.980543534286	50674.480598371956	52
49308.365612301466	49726.70529272315	52
49183.73459420531	49826.16131371029	52
50772.19544350515	49970.62535873346	52
49404.91596057842	49741.62448702451	52
50424.5518964298	49585.01978173668	52
49729.1556456133	50667.323000366145	52
50407.381893590005	49688.62638663672	52
49521.123043295505	50431.9936004882	52
50359.77485879702	50708.2830585257	52
49414.44514982124	50487.577686756864	52
49492.531801639496	49400.51831202216	52
50840.99299660359	50020.73543410858	52
50576.672259076964	49646.20922171021	52
49456.53640260083	49350.242855809076	52
49273.8789349521	50017.51737223414	52
49323.1510866264	50150.72461776179	52
49621.88767389728	50409.05482248243	52
49441.49688972735	49433.39960813051	52
49549.17059204638	50580.76064813606	52
49823.357141546876	50400.1895096933	52
49244.7812779091	50066.24494943126	52
49430.06582700262	49694.7473889579	52
49423.54691743921	49792.71452289602	52
49279.507100621886	49776.557947464746	52
49500.688048426025	50536.31348105664	52
49443.589578446125	50428.64270049711	52
49528.79731718685	50631.425823406935	52
49613.88650563592	50463.48171747404	52
49543.07377689307	50358.1312818048	52
49302.25320286371	50203.19048846615	52
49779.750963835606	50696.70474772772	52
50503.37370966902	50735.64409684736	52
49160.17637216108	49776.424512409896	52
49431.67099887988	49294.99909079509	52
50342.08300220404	49545.042823461554	52
49778.0320123446	50751.23411932257	52
49405.25027679092	49368.019048944916	52
49475.25997590587	50639.74090788301	52
50839.60158416677	50081.64230583243	52
49353.37485489698	50104.939101541604	52
49743.85044461122	49176.171020628295	52
50025.480842006706	50670.09424313939	52
49378.64688654165	50053.82074894609	52
49342.51633935152	49916.2442701092	52
50531.70413877522	49518.29005950297	52
50646.35097863584	50266.019647681074	52
50163.08086032038	49209.240724155046	52
49356.33625249666	50321.884609748326	52
49943.398098762955	49413.524507475	52
50230.13209842004	50083.63355009849	52
49646.45503291461	49286.412374239044	52
49616.59101622872	49235.26968285652	52
49311.351149042064	49823.878037931034	52
50446.90773859438	50761.127004673835	52
50249.05186642593	49256.6524534651	52
50392.81457132802	50787.64712778649	52
49979.34371468364	49170.62084857828	52
50343.38970354695	50765.85808277472	52
50475.59678109801	49520.42356259211	52
49136.623767220015	49639.12883152375	52
50400.433593658556	50845.760551047904	52
49246.949906343354	50387.08545983526	52
49872.32415570372	49178.016745000066	52
49570.71057303638	49199.25047603215	52
49686.24198027619	49164.471232341355	52
50133.99436012756	49413.09262287647	52
