# Supplementary material for: Abundant Topological Outliers in Social Media Data and Their Effect on Spatial Analysis
Source: PLoS One. 2016 Sep 9;11(9):e0162360. doi: 10.1371/journal.pone.0162360 (PMC5017681; doi:10.1371/journal.pone.0162360)
Supplement: S6 Dataset — See the respective attached file. (ZIP) [file pone.0162360.s006.zip › S6_overlap_swl/clust_54_63.csv]

50000.0	50000.0	0
50001.1199382742	50005.597232803535	0
50010.474073703306	50004.538835650805	0
49992.59330351276	50005.30010366702	0
49998.97978393994	50002.81568248988	0
49995.94433854478	50000.283501054924	0
49992.110046690934	49994.960676135706	0
50001.69172750674	49994.57444040063	0
50004.089583240035	50002.88217446919	0
49995.22015105517	50008.609882115925	0
50002.55073404207	49993.56360799795	0
49986.072168127575	49997.04184594443	0
50003.188169777386	50009.9058963167	0
50012.27525783438	49992.819765352564	0
50012.262513774476	49989.354148040744	0
49998.02118867848	50008.80627001903	0
49993.557594313854	50006.23561640466	0
49997.38944128892	50001.35532493175	0
49993.74842547102	50014.75506549149	0
49998.23968503435	50005.27065217079	0
50003.22125142318	50000.026961999516	0
50002.66845612155	50016.014489106456	0
49996.2912684585	50003.40999236742	0
49993.86713806728	50000.48736039716	0
50002.18471612465	50002.01162544507	0
49992.171524388265	50006.56961401369	0
50009.77186363497	49998.33913800016	0
49990.12856972812	50008.3087286591	0
49992.75834275438	49999.61132553548	0
50000.612712480484	49996.66863853376	0
49996.93869881451	50007.42426954709	0
49990.9573124268	49998.74455680348	0
49995.12813021465	50012.34964490406	0
49987.132816399535	50000.77841298042	0
49995.04622939411	50001.254507425205	0
49996.3518189633	49998.69148218202	0
49994.72286757851	50006.43666481398	0
50004.991603808936	50007.81247139701	0
49998.28891676479	49997.763041664824	0
50002.11006087792	50008.18226655358	0
49997.144179930016	49989.940910198144	0
49990.216027359624	50003.557911732714	0
50004.8382996796	49999.67581012021	0
50009.729321556355	49988.228197133496	0
50000.199954210955	50007.84356371471	0
49984.868450241316	50001.72764928467	0
50005.25378396498	49991.44544110929	0
50012.19437814406	50000.390381149926	0
49988.04893344996	49995.904611826896	0
50000.97171294396	50001.87618615546	0
50003.16859701153	50001.34186794273	0
49996.8205400242	50002.39747857786	0
50016.35653848915	49987.25542234889	0
50006.096174901984	50010.23095889712	0
49993.33550236973	49997.9139297533	0
50011.19002934476	50002.36431250059	0
49998.45984931102	50006.65695684455	0
50019.87468519033	49983.95720550682	0
50006.448840401084	49997.32346873195	0
50003.483634122094	50006.1099987375	0
50000.35234659256	50010.71421082459	0
50020.92058148781	49993.51767071989	0
50008.47578298118	49985.24545972329	0
50012.97116378821	49991.6961769247	0
49993.74796506671	49992.427417029416	0
49991.82516773376	49992.694590956104	0
50010.8124938929	49998.028114249224	0
49987.955751149355	49997.770027754355	0
49991.724628069634	50000.06228921305	0
49995.80643166333	50013.468969971	0
49993.380375235734	50016.55980591119	0
49991.201634813246	50005.408821551166	0
50004.525946402624	49989.78947725459	0
50007.720378466904	50000.492135651875	0
49992.7685793167	50011.0280228053	0
49987.159758849266	49996.84261681274	0
50014.02574978567	49996.18798372425	0
49984.32643570934	50004.57184983245	0
50019.639648138225	49988.9067237791	0
49989.4997473447	50007.36039035869	0
50013.91997383251	50009.37214947754	0
50004.58622819102	49995.15801530333	0
50005.85271576996	49989.50522008991	0
50015.47921159886	50003.75857515637	0
49996.39937650525	49993.39036016212	0
50001.0647897504	50004.010292953724	0
49986.027487069885	50006.27634010284	0
49987.260876982415	49991.042278530156	0
49999.78395213294	50006.223143715055	0
50005.5951472911	50002.242531785334	0
49994.95863623795	49990.98932230843	0
49995.970214808425	50011.21575680999	0
49998.74724789229	50000.301414385256	0
49995.76262299148	50005.347803119126	0
49985.78393825049	50003.32292956534	0
50007.42877995727	50004.03245223129	0
49992.96622310832	50014.11763760789	0
49994.55499953395	50010.948281901576	0
49983.915535437955	49992.4110437863	0
50008.8660950074	49978.749708719544	0
50013.7990956949	50003.00902758653	0
50008.5066603574	49980.605440097264	0
49999.61536353447	50001.38011543159	0
49999.92720012225	49999.00146537139	0
49984.44548889699	49998.69683486348	0
50002.482884739184	50003.040579738794	0
50016.024045681486	49994.94398923562	0
50003.36648616504	50004.322037109174	0
49988.738161772046	50017.689027507506	0
50003.539439997585	50008.933367662175	0
49994.49256234436	50019.33132076997	0
50005.85319903553	50016.693436037065	0
50002.48134869301	50006.34512799061	0
49993.523880528526	49996.86229670025	0
49988.034997579	50012.957727244124	0
50020.71389257763	49981.778924319464	0
49995.38804044498	49997.158702901135	0
50013.95022191785	49997.89115681875	0
49984.13772326518	49991.42872524563	0
50003.58552550782	50019.3121430576	0
49989.91037830248	49997.47012205967	0
50012.09890688885	50009.91283746573	0
49998.36748406831	49993.20199538089	0
49989.127843465685	49996.61911019781	0
49982.65034680979	49999.834836403585	0
49996.56500742211	49994.747294359564	0
49985.379552577164	50000.53127187064	0
50017.09675845898	49993.71089669888	0
50021.41356700267	50010.70370059395	0
49982.40342955259	49994.328994020594	0
50016.4869019828	49980.40359262994	0
50023.71775476843	50012.20330780786	0
50005.64968115003	49995.160253301765	0
49973.871359122015	49999.93485576274	0
49991.04769969644	50018.64712142673	0
49999.68945811258	49989.69377801033	0
50024.16967004485	49998.373773470084	0
50002.22080701014	49996.583511445446	0
49981.3376436746	49994.9974062802	0
49984.137410919924	50006.137292454296	0
49996.130313645284	50019.87582555533	0
49984.51107861298	49990.24442534623	0
50006.568329781825	49987.41605597233	0
50001.265128160514	50015.41691763768	0
49994.71701353506	50015.249262662495	0
49984.049094679925	50002.930402503676	0
50007.33751108774	49981.8758819164	0
49990.53033617756	50001.14600459991	0
50016.78128835845	49973.40706114249	0
49993.95433979805	49991.08775145235	0
50020.50775026029	49998.11343636441	0
50000.36685129092	49992.305125517465	0
50025.412902998294	49985.28219532157	0
50011.811277040055	50005.8423952594	0
50005.650122642444	50018.556061829826	0
50000.10513937223	50004.37368352619	0
49997.312147224504	49999.09697793524	0
50007.98935284791	49996.53957427053	0
50002.08677570072	50010.85949233453	0
49986.699023909634	49994.97925279905	0
49985.61698965447	49991.72042149556	0
49982.103822344194	50003.015963724676	0
50017.46227211739	50006.10305446117	0
49995.381477958945	50002.40666228191	0
50011.97582092875	49999.282779231835	0
50008.063404920314	50009.83952207464	0
50013.46450656	49984.93900585626	0
49991.29771770397	50013.528169385616	0
49990.72512365944	50014.788818904555	0
49988.34248722313	50003.84700004693	0
49978.86050890926	50004.459502539525	0
49992.91864707092	50012.72445101887	0
50001.84787568867	49990.60674350676	0
50004.63839490317	50017.67334490595	0
49985.1248169725	50007.29216522827	0
49993.17341765991	49987.23628058628	0
49993.857411968136	50017.57636704799	0
50019.0152945883	49986.98070871417	0
49998.41475540304	49991.03758824367	0
49972.09249794468	50008.2640976498	0
49993.10918587191	50001.86801828644	0
49993.00955253663	50003.3707764521	0
49984.194173076576	50018.57796040268	0
49988.37111772968	49985.660734294215	0
50001.68402032854	50019.222658424515	0
50001.185520989595	50017.05278349851	0
49989.66815837991	49993.68744920904	0
50004.177711652395	49985.70662376911	0
50018.82869206279	49999.52190675685	0
49985.443533641	49996.21552947299	0
50016.38826833475	50012.74464866587	0
50017.914900136435	49980.502944041815	0
50014.39181755627	50017.85709331672	0
50018.95202462218	49985.56744633257	0
49997.36448100937	50005.91903864351	0
50018.96796534248	50005.16627708392	0
50011.90539425546	49988.111134330444	0
49996.546614288876	49996.795399916264	0
49963.08142993959	50006.26759739082	0
50008.2356600962	50002.43606836597	0
49998.63921899667	49988.79814231758	0
50005.75242938296	50004.17089970687	0
49998.376769049384	50010.6689754653	0
50008.42442695799	49998.31820524386	0
50004.508050526805	49983.47349690265	0
49987.17050041002	49988.9025554235	0
50009.18109265108	49992.22014886556	0
50004.879056196725	49986.61034885251	0
50014.915422483675	49977.07720187199	0
49990.130907603474	50004.80258105486	0
49984.6703277626	49988.74133172314	0
50007.52672577151	50012.93686597503	0
50003.49650970437	50012.38108186982	0
49989.06725250327	50015.3378129636	0
50024.98456411381	50006.06013812308	0
49991.80368593366	49990.462414806636	0
50000.77352016364	49989.79042744623	0
49988.90719015552	50002.71719901248	0
49984.039032220186	49996.676878046324	0
50012.847622088455	49998.36249454505	0
50006.350126348494	49990.98155319997	0
49991.05034624591	50004.198767952716	0
50011.88431427771	50008.83624177822	0
49985.19374747098	50005.49928007464	0
49984.81310954273	50026.06287728749	0
50006.21977860447	50012.16129787784	0
49986.47489642977	49999.4317940804	0
49980.36605421916	50000.95789397295	0
49994.234345594574	49999.2532348494	0
49987.04825099607	50001.832824486286	0
49991.43071227722	49984.226381594905	0
50000.695373251256	50020.70674782014	0
49977.13180553174	50003.37505285267	0
49988.62903234035	50005.177123215675	0
49979.89567759436	50002.4937618266	0
50008.01262186424	49983.679359629714	0
50030.579860834	49998.08369322793	0
50003.089884360816	49981.16884909539	0
50024.37014218025	49982.08487044395	0
49983.90656666351	50026.928564756556	0
49964.314383131496	50014.1377602163	0
49993.20228802501	50009.89883245395	0
49988.35846928065	49994.74515624361	0
49974.56068759045	50004.79214296714	0
50014.41609705478	49979.75520468273	0
49991.174539429005	50006.969037631694	0
49989.155636819094	50000.54506709529	0
49982.544533415894	50024.606837722065	0
49994.92587873124	49988.20647099332	0
49991.308890379405	50009.11640038469	0
50011.281064215545	49984.921503686244	0
49989.75789397745	49987.457219427255	0
50008.221414162435	50012.20209665073	0
50013.621088465676	49978.83287026756	0
49985.19186980337	49992.980264506536	0
49992.32125134785	49989.032611767434	0
50014.674771463535	49999.908761826504	0
49997.68841019571	49983.69681048847	0
50015.382964093515	49974.88611401902	0
49974.646961190396	49999.20360856275	0
49993.622733056916	50004.394124466075	0
49996.18215660206	49990.57420118714	0
49990.531939051354	50002.542578106964	0
49995.628193938675	49992.49588250879	0
50021.47129342551	49969.80051040332	0
49963.43332412238	50009.15111641512	0
50005.631109868045	49981.978888305464	0
50016.42316313038	50001.98515059546	0
49980.96052567742	50020.686115295306	0
50014.72496783221	49986.0471516237	0
49983.5417594323	49995.75678905932	0
49993.07010199822	50029.18300593349	0
49997.88200827209	49991.896996510884	0
49982.946899317554	50009.619161594186	0
50002.15424062545	50000.4773237086	0
49991.00394052615	49996.04070296146	0
50031.56106314288	50012.96897761344	0
50026.88381878394	49996.47826587183	0
49984.03994023804	49986.15198562376	0
49987.28963664043	50020.60062188324	0
50013.90791418998	50004.26976645357	0
49983.08076631143	49991.201045514004	0
50022.11073926888	49967.124204367305	0
50010.73215520759	49996.40090077004	0
49996.054670956706	50006.56227185395	0
49995.70387124523	49986.98770630229	0
50007.941107878476	50018.039088252415	0
50002.0192275201	49982.59943772668	0
49992.05158923507	50010.26029829259	0
50027.93304776287	50005.78420573993	0
49982.89182072447	49989.6455582383	0
49998.64668225386	50018.43203433023	0
50013.62737578455	49989.94661316443	0
49993.08509566163	49988.31637596258	0
49989.81805414489	49991.931824775784	0
49997.76086401288	49987.90124568716	0
49988.69996163046	50009.713207319626	0
49985.80025773397	50018.196075051266	0
49984.54357744596	49987.1594216123	0
50006.59958761954	49972.297102456854	0
49984.82793631655	50022.262719026876	0
50009.686765035396	50012.49651623412	0
50005.67540109913	49998.77026419197	0
49998.76553220897	50009.60097154551	0
49991.720902063105	50001.874151299206	0
49995.344981691764	50003.769781086085	0
50000.779533303816	50006.55995037668	0
50003.69493811055	49982.743629087825	0
50002.270752389726	49997.78815897597	0
50027.570700147895	49993.28160735885	0
49976.52404899746	49992.70823713537	0
49998.92765844171	49982.472509075604	0
49994.93953583841	49994.87526102259	0
50009.450371016355	49984.56460257237	0
49988.154083484755	49999.52040214659	0
49999.394387052766	50014.98009375397	0
49978.547517703526	50000.09883902086	0
49977.2653315401	50000.844206454574	0
49998.90667228046	50008.20905964552	0
49991.6637407009	49985.60237193076	0
49996.812852085255	49991.85268425626	0
50010.361860965386	50000.785222744336	0
50015.982394048064	50025.712936463955	0
49980.52196003663	49992.07084033371	0
50031.62064003572	50018.88854821377	0
50008.9961750777	49996.41672377975	0
49987.61931332246	50006.2850009189	0
49976.108964526924	49990.178279804175	0
50023.926871643285	49997.28176746767	0
50019.938527361184	49994.309713364564	0
50000.35731265099	50002.84047830652	0
49993.60333916049	50007.42141270693	0
50023.25337906322	49995.00581889214	0
50002.075911878404	50005.261111667336	0
49991.96428640682	50014.48773082656	0
49985.479854508725	50004.39257273865	0
49980.523275281885	50010.645308643936	0
50001.43088150619	49983.63567861773	0
50010.12290986445	50002.12243553688	0
49967.36856159413	50003.35500522987	0
50002.53163693798	49987.2817417695	0
49958.51475070698	50007.728524315105	0
50011.38108761024	50001.03297300693	0
49981.69861163078	49992.37124347021	0
49989.76191395739	49999.01550114256	0
50010.464523219016	49992.24245972176	0
50026.519101309525	50000.02798517489	0
50012.28382736543	49984.83474359573	0
49989.42265260656	49983.96844532203	0
49984.23840069896	49997.66761618687	0
49985.550927108794	49986.82666453693	0
50021.497478391924	49994.63200883348	0
50019.51522702777	50003.991941070715	0
49997.68469127628	49986.69892490847	0
50017.52555436652	50007.437281765255	0
49996.923835170724	50009.65263753655	0
49980.798506964515	49985.652067432005	0
50017.90091994998	49982.2521155558	0
49990.37161102477	50017.07697390062	0
49988.90511406528	49992.75445658593	0
50017.32112340442	49965.353068070195	0
49991.01257760791	50023.468584741226	0
50025.8875906799	49994.35984820899	0
49986.1918187451	50023.68497230164	0
50013.15743500942	49983.78458207533	0
49992.8456436454	49993.0203413024	0
49979.75815741602	50012.571960582	0
50009.70308924862	49979.83589096704	0
49985.30046070793	50021.08763342582	0
49978.359205601315	50034.878715319064	0
49990.92884580327	50011.163169812375	0
50007.772940196795	50007.064996400484	0
49985.22103137368	50016.08668389368	0
50009.59707490614	49993.95697076497	0
50017.70003800679	50001.97785272779	0
49983.797748258876	50023.64017913821	0
49990.26735697697	50010.258346329596	0
49987.64568629228	49992.33821425586	0
49988.52793226814	49987.91776019862	0
49991.20423086804	50029.989168432476	0
50026.25973034724	50010.5650833099	0
49982.16330270223	49998.10186605435	0
50007.13541309917	50007.95622569247	0
49983.95748989525	50010.98829389653	0
49962.45221143677	50007.2760570099	0
50012.1000044754	49996.95407723872	0
50021.052185858316	49972.64330460891	0
49984.3085518675	50009.58683887556	0
49993.510659247964	49989.892241724825	0
50011.752156646566	50004.78944145074	0
49983.52563494623	50001.75016082405	0
49978.460538100626	49997.75242771528	0
50014.52143088854	49988.22950508876	0
50018.24137458081	49990.739344225905	0
49972.37989154419	50007.14160963748	0
50006.63472878829	49999.431527854525	0
50016.01207628755	50007.56525634756	0
49992.159033924385	49975.903792794095	0
50016.99256930141	49996.1277298885	0
50004.48312201096	50016.53523623439	0
50003.73362658861	50014.7511990841	0
49974.63211839188	49979.516263068035	0
50001.48585664339	49987.945459319424	0
50021.840174437224	49996.55115787979	0
49994.03666699587	50020.72279787452	0
50020.94362840362	50003.47457288229	0
49998.62700416022	50014.24645452575	0
49995.17512210399	50016.79463493951	0
50005.23037043188	50011.73729598273	0
49971.37117085837	49989.47221639413	0
49981.521518297865	49999.23994426472	0
49965.42437354049	50013.05953711824	0
50008.834474853866	50007.65616359565	0
50000.22266364497	49982.341419794524	0
50021.85104569774	50002.35034673412	0
49981.560701735485	49996.23068757506	0
50012.74701363594	49985.80192002436	0
49971.80503375848	49991.85551823733	0
50011.263172707324	50007.67989684717	0
49997.842192490825	49995.525909340686	0
49994.00690011958	50013.24210864979	0
49986.9534427898	50008.40761073288	0
49983.36103802528	50033.88309737791	0
50021.35608252024	49989.69815647043	0
49988.97845850354	49998.21097134659	0
49994.642367226574	49977.56378857998	0
50003.55488727248	50010.91109031009	0
49974.81667358894	50002.99823491594	0
50012.0645759029	50012.10464978939	0
49987.68602979314	50010.93503302086	0
50007.17280957686	49992.3085541642	0
49981.705499678246	50015.11060490018	0
49996.69556881796	50014.109138468055	0
49998.64670998637	49980.67626758387	0
50019.10045114579	49976.023584512244	0
50017.45835616199	49985.36377514416	0
49970.33294685764	50009.780079539814	0
49982.3735722141	50017.46739492288	0
50006.68958436496	49994.526210000105	0
50018.734070250706	49989.80705437178	0
50002.46857216815	49986.06925098604	0
50022.675958277854	49992.05708802764	0
50022.926585169895	50001.64972110677	0
49983.52862677752	50014.963717433006	0
49998.90581301964	49994.84596139951	0
50005.79092528655	50014.775009063815	0
50000.22661360575	49988.81757789523	0
49980.74425647727	49996.82260257941	0
49971.55135378028	49993.170189732235	0
49964.134354578964	50010.02551413979	0
50012.74411197212	50007.99878332312	0
49990.74377587022	49973.90298912179	0
49985.28964060534	50013.18698399553	0
50002.94614847365	50024.81554806511	0
50018.25121765347	50010.052068038465	0
49989.67279102292	50031.185116729364	0
50024.78778113604	50000.02968615381	0
49957.10144021539	50006.30757505217	0
50004.91798427541	50013.10522473025	0
49997.73721727142	50000.206776466686	0
49987.073785197594	49981.08982656079	0
49968.0433233723	50010.0828608519	0
50012.324460548836	49995.737823114214	0
49973.49292689296	50018.279391364136	0
49987.24555378543	50029.79294837929	0
49998.130607358624	49976.53703077404	0
50007.75675174732	49991.20943177642	0
49995.458395374444	49999.14344184725	0
50010.742096311136	49993.331644497855	0
49985.84573346792	49985.809309381766	0
50000.266877230206	50025.833258622944	0
50015.02347028834	50012.069686554314	0
49999.98576549963	50017.1888278349	0
49994.20623659825	50009.09252126425	0
50002.60633630994	50028.573161161155	0
49983.685760399516	49994.434229655286	0
49997.98413692526	49973.09937067709	0
50010.56374303187	50009.418935307316	0
50010.08479905599	50015.411645682536	0
49981.765431604974	50026.49109198164	0
50008.58410835759	49981.64823307443	0
49984.49931009959	50029.64027167754	0
50007.61917516849	50005.81807298415	0
49954.76580966707	50007.702943843884	0
49998.27241309566	49978.57915551045	0
50022.54566981191	49987.258173264716	0
50005.091519311456	50006.0974021464	0
50033.204334621514	50008.87278491397	0
49975.961106071736	50033.7681879828	0
50008.89909742184	50018.638205887495	0
50013.46930471949	49988.41976209015	0
50015.209385585105	50013.91423486294	0
50022.0337844933	49980.9584175392	0
49989.67638337026	50018.303126039296	0
50025.83946226305	49991.62136154643	0
50020.63370337653	50014.81552965945	0
50007.67840103903	49995.493720252845	0
49968.685987238656	50012.365807529546	0
50010.842442392815	49988.60160661161	0
49997.47090266504	49980.29339993033	0
50072.180487033205	49942.5558361577	53
50111.396150957444	49899.71061249766	53
50066.72405703695	49998.36229179209	53
50012.43914449132	49992.2065023628	53
50024.67309988563	49913.56863667177	53
49983.21314126031	50046.12791845566	53
50065.75092995382	50056.797594202406	53
50120.66338396484	50064.99644348362	53
49924.69990733849	50040.8553369448	53
50163.20813996517	49922.29285483604	53
50135.36021859583	49849.742560566134	53
50120.8598676553	49992.02451342649	53
50206.29574547453	49889.38899085906	53
49913.09076708609	49987.26646940681	53
49990.819775144526	49869.21090658658	53
50166.3026581656	49801.7548333341	53
50220.05233950849	49795.5637377349	53
49932.81933353536	49869.71153145145	53
50181.07701067129	49999.79952251984	53
49935.135748787725	49934.044577106455	53
49851.58225979952	49979.99439237791	53
49796.564359005664	49989.994767988836	53
49864.41525291124	49927.00763013817	53
50244.6197968783	49850.53405845198	53
50134.420386818834	50123.84530169481	53
49861.06235725843	49865.53704807292	53
50099.230556409966	50168.02315651105	53
50281.63035867038	49896.35678104662	53
50236.05744459929	50026.7433538096	53
50259.71470352585	49973.571891498614	53
50276.123054791395	50063.02716576198	53
50314.39548172102	49845.268418257765	53
49893.41082826166	50092.763902697574	53
50118.349216679315	50224.167250614584	53
50364.18654080947	49815.371820571134	53
50132.05709075161	50281.329890396155	53
49898.33044354224	50150.803316217454	53
50170.58335536435	50167.06170738888	53
49809.185697536435	49898.388481485694	53
50178.078257024	50059.99027304069	53
49778.155375158916	50045.20575055575	53
50329.04950216433	50038.012841458854	53
50073.05799895928	50266.263220271816	53
49890.39867645978	50205.64250260697	53
50302.309889448785	50120.209329359415	53
50348.58397263939	49983.65382233356	53
50344.832989956456	49923.91488018464	53
50402.55325463876	49858.970121791106	53
49733.156655900355	50085.77044881822	53
49935.87795645481	50241.813391549	53
49755.54176107403	49921.63536464769	53
49774.47917333355	50124.384937156225	53
50329.065665479895	49764.26276005667	53
50240.78385134298	50115.89619002802	53
50389.83863011215	50037.88850047776	53
50308.87465669728	50176.07080197884	53
50274.4616462025	49773.58564340506	53
50322.021648716654	50232.72777119177	53
49832.51251045405	50194.344307918145	53
49855.02437947389	50256.354056965894	53
50015.420364172736	50290.161583282075	53
50248.47282030097	50180.327793899174	53
49814.28498705074	50301.88267812138	53
49959.06305118521	50161.3439337183	53
50413.59400429205	50094.33335712016	53
49794.930633088254	49844.323244999934	53
49820.87439975102	50090.838661918606	53
50046.44949261016	50108.48625773111	53
49758.468854766674	50288.66323978512	53
49966.01447730588	50323.29511694433	53
50361.032734657354	49714.41228891625	53
49742.27209660978	49996.21246518769	53
49703.12901117655	49940.95447839119	53
49953.97931271894	50091.808618714625	53
50175.79963340656	50222.12211107223	53
50355.48244433459	50101.78468314068	53
50378.351151479605	50252.380395846085	53
49969.199687433145	49815.22941221124	53
49937.62031554313	49768.40262953185	53
50020.411996728646	50167.78300800766	53
50432.362245698554	49810.090871864	53
50407.6474941579	49985.31241418467	53
50417.410807684886	50295.78556546953	53
50189.32515875303	50293.68557099196	53
50421.5113286106	49752.061430604284	53
49775.91884875288	50183.83891413059	53
50023.02988438087	50221.97773403987	53
50440.30573747501	50243.71236004027	53
50437.97323050633	50347.71889375794	53
49687.72716401317	49994.48893656964	53
50486.76233258499	50214.44201299865	53
49717.031693389246	50241.89221504664	53
50074.66558652817	49859.41241149218	53
50326.14544396797	50295.48101679061	53
50445.84158018469	50038.61109929079	53
50412.7535625207	49912.7018994125	53
50137.64147807116	50338.665633851575	53
50490.003361237905	50328.99024005531	53
50502.3957096531	50031.97001315106	53
49858.84876096541	49805.103199015604	53
50487.72093706723	49798.14832304734	53
50493.71421192026	50091.22009130786	53
49853.971584853374	49748.00746165152	53
50543.27963408473	50317.58359833696	53
50448.535134188656	50171.64831130941	53
49721.66699925298	50330.68724238721	53
50324.38875359054	50354.94046971412	53
50267.019136188304	50368.62430957523	53
49658.417698663216	50257.7924471712	53
50223.64994610885	49741.575544271815	53
50462.90229280803	49862.93658243676	53
49969.0486587187	49722.5709225764	53
50232.25362959056	49679.96130095289	53
49905.82563371169	50288.492432964355	53
50393.053985908984	50188.91034995437	53
50028.465798712896	50344.495261021024	53
49620.53089053415	50299.52813806088	53
50477.18312262947	49737.10659912907	53
49645.84947736421	49950.30011976205	53
50538.27288148333	50185.96614502772	53
50337.23475306901	50407.69032198762	53
50276.23199977334	49715.5214738798	53
49565.52340373031	50297.31802265235	53
49720.79237788372	50179.57851370718	53
50130.893392420796	49758.104409969324	53
49653.718590940574	50201.485452751454	53
49585.14703601291	49944.70628160763	53
50073.032059105855	49759.08313342714	53
50590.955042572576	50348.75160485433	53
50581.09367696566	50403.04205522042	53
49678.68744292417	50141.902230996115	53
49930.02367922308	50369.97872392659	53
50598.653545124056	50288.63358909012	53
49666.86325563011	50338.95353368211	53
49800.293039475524	50249.10011699561	53
50028.620143362336	49820.69362475496	53
50375.90121714647	50335.635796222734	53
50567.98785609067	50235.86695254544	53
49568.221525585446	50242.191706153804	53
49848.63893838162	50037.942547238905	53
49611.84994253939	50353.15569663646	53
50633.33124417715	50388.0290662559	53
50014.591334474215	49762.42771469314	53
50271.468943665386	50424.60894073216	53
49799.0530047623	50358.642234953004	53
49727.83764761703	50385.948855738	53
50001.98286282226	50391.92021362939	53
50546.959297724025	49812.1798855463	53
50406.11281070274	49679.898840327725	53
49762.07088279459	50430.10748162896	53
50228.78058296126	50236.712549101816	53
50461.083190317695	49964.50858554497	53
49672.026228858915	50071.61977485482	53
50488.90983425087	50269.37519465097	53
50373.687180932146	50448.094227956986	53
50040.493205455525	50441.24211381935	53
49550.538768483915	50363.996480074726	53
50500.59673518499	49687.929771374766	53
50253.718595205006	50309.27675942782	53
49507.41347713638	50400.51421838806	53
50642.871633246024	50329.85391302165	53
50598.34445790632	50185.677839028554	53
50531.20990093905	49643.374221945334	53
50425.01667194794	49622.12145447256	53
49582.84804283516	50409.962230141326	53
50183.4341089486	50376.03071608319	53
50592.09092453258	49776.74420939222	53
50558.282982317556	49593.84359152321	53
49452.63749083812	50393.91577875602	53
50394.50362556643	50390.83287935996	53
50504.65368147549	49566.16791236734	53
50445.625516778666	49567.433052520355	53
49547.59431462012	50453.62180148952	53
50159.12260897255	49702.33614091974	53
50377.28120076676	50503.40062776461	53
50173.596236961464	49646.4367789368	53
50654.24295326609	50161.594019826654	53
50286.990833036674	50477.70705133116	53
49796.706323313294	49757.01234935176	53
49839.48392696784	50401.84888047099	53
50584.48798982851	49668.552876219735	53
49984.42345832951	50464.988492928744	53
49664.34432059201	49898.66033976834	53
50215.91735781601	49608.51210499198	53
50368.6542965094	49620.03196664463	53
50271.67524690899	49587.82641048801	53
50199.43655278546	49552.885453365634	53
50068.91217202089	50386.83588854323	53
50615.39167727769	49621.762662139176	53
50545.33694719237	49871.8137629831	53
50692.0773444181	50294.63643823005	53
50590.36637512716	49545.43710530513	53
50641.19425360366	49517.53713017413	53
50137.1650801401	49543.33908352285	53
50688.71009187411	49485.22784651491	53
50619.35986949771	49829.536585907386	53
49512.480431679374	50245.147590764245	53
49644.1309695474	50412.756503161654	53
49861.48543691793	49686.136253039236	53
49924.477835811835	50456.7802164661	53
49840.434200382544	50463.58489771159	53
49749.64480029181	49727.34101153463	53
50671.97030398527	50436.12347910549	53
49906.66761529028	49720.19860053984	53
49911.69148316237	49648.24364727983	53
50558.16296120869	49495.32103493611	53
50517.38783902117	49975.9811578389	53
50690.98836404151	50369.242581765044	53
50148.45406085753	50422.606468012134	53
50143.04510538276	49599.203073914505	53
50524.452653532564	49446.64602555902	53
49493.9034689181	50348.17649963096	53
50301.53896636272	49634.107972235965	53
49703.19268682443	50442.89274061975	53
50083.69522292816	50476.267391670044	53
50563.2012576014	50028.72844285232	53
50047.888029503316	50525.32602723928	53
50519.88119537191	50398.78482341163	53
49603.23989061713	50173.94066173828	53
49390.894220390124	50391.24167414419	53
50054.39711821927	50581.48137693904	53
49630.28521036146	50009.23037915159	53
49448.82873996861	50308.12115226067	53
49617.089920154314	50064.90083561722	53
49849.97053953113	49631.74564166752	53
50485.59912705026	50443.01412129451	53
49703.64035226216	49855.74952902205	53
50116.77675551209	50519.960355297706	53
50626.48537438164	50471.03091720633	53
50579.088736519785	50126.687017103446	53
49392.90892780489	50326.82072191563	53
50116.73923542752	49668.74657183134	53
49802.71694863972	49599.579550060225	53
49778.85364342317	49676.01483579696	53
50653.84326862501	49663.64242449603	53
50664.02359418467	49796.02672228736	53
50665.80604779478	49738.442002047006	53
50564.5187972027	49401.457405066845	53
49969.69042367944	49665.497755121585	53
50606.12682438881	49468.88159813694	53
49967.20937023627	49603.85808103292	53
50568.94551950296	49959.26951147949	53
49605.306452754055	49893.44148084566	53
49754.39976109788	49571.711635384716	53
50172.128397193774	49498.672200470326	53
50434.71876781235	50487.673571261505	53
50734.03835618564	50425.51930806349	53
50611.333486301264	50058.88172241893	53
49331.18510111869	50379.897783359505	53
49559.253389836995	50133.31998934502	53
50741.682991889014	50256.82380791501	53
50571.87379521818	50462.9286589117	53
49516.32990990362	50088.996519421424	53
50088.933374250795	49578.62071994791	53
50468.33727644479	49423.26907789178	53
49306.670740367816	50323.40580542512	53
50686.4208611821	50205.854752078565	53
50477.88424028028	50520.497760586644	53
50644.46670323391	49421.73603827634	53
50713.88415447109	50481.2325584611	53
50355.89332451215	50554.81048566683	53
50058.69669605399	49527.35502342457	53
49821.58250908073	49542.36011692831	53
49753.71653269388	49628.03773884574	53
50665.056599382035	49858.92630189738	53
50631.8412082823	50110.10874573448	53
49534.668507483795	50512.760411008334	53
50560.976935992105	49729.06450737402	53
49502.85571669469	50556.91791351849	53
50330.069023602555	49571.51548669499	53
49444.14672924976	50565.55079844082	53
50411.44252241829	50551.057426293766	53
50653.1254153312	50021.00120015802	53
49472.03873803276	50133.0372980019	53
50018.93550267497	49486.1564589802	53
49479.2295130846	50495.65783989822	53
49681.10834137187	50495.538961063954	53
49340.19864194361	50434.24038180079	53
50486.266268766405	49491.63471974177	53
50751.49893744873	50521.90979056529	53
50657.48867962047	49964.944630055405	53
49736.37768977787	49788.82368140141	53
50035.826711170244	49434.324774664376	53
49410.95214273126	50145.69952481957	53
49738.52301786581	50486.15349181312	53
50743.84238102717	50325.57671059016	53
49992.247352277205	50547.20273377946	53
49771.14063112376	49518.05057722221	53
50068.47271472704	49696.60767245881	53
50722.622690419936	49755.780723944954	53
50289.40774685115	49534.20340252241	53
50030.51896909765	49648.33408316993	53
49886.743563281736	49582.21132949066	53
49702.530426878315	50552.20602285005	53
49629.21427109857	50469.40511446406	53
50723.11382080274	49696.760489825094	53
49694.03224665131	49583.417207253144	53
50205.1283145529	50448.84226177422	53
49678.69237085721	49806.547398975	53
50538.736029141735	50509.41526376927	53
49424.422609849695	50089.95128129186	53
49734.39150893335	50598.247856460315	53
49563.44938046478	50053.69652334426	53
50413.71490386518	49392.49647590739	53
50004.852729998944	49560.079206453265	53
49517.14135346752	50169.85039647462	53
49927.64804229355	49543.95980668507	53
49868.17671921975	50327.58609248353	53
50235.23009367279	49508.54424813945	53
50782.94188134488	50370.22167367069	53
49527.68849896724	49944.68367630848	53
49912.47425550588	50512.78381900441	53
50691.12867621532	49613.707089613	53
50389.14803267506	49551.74128279294	53
50679.66022502847	49377.75010246426	53
50497.98448375267	49920.51440833136	53
50773.45602950197	50573.30406758113	53
49596.19146191163	50513.818237038045	53
50721.88438403849	49811.25370192117	53
49707.14606955105	50647.69774703848	53
49790.52447659954	50596.17299682282	53
50158.25869460727	50483.37441195014	53
49762.62917553774	50544.75037758298	53
49404.31794133184	50610.46069747075	53
49913.38814080827	49819.01504511362	53
50177.04668837718	49436.419676027894	53
50780.50127660254	50211.06849865145	53
49648.147229335504	49625.107170557036	53
50434.58403799132	49514.54373314895	53
50157.33778638311	50565.14059799408	53
49383.958353588176	50663.88162387464	53
50082.94340188764	49460.717018691765	53
49899.033804342456	49498.07375429054	53
49411.46051344525	50713.29114060684	53
50409.27788276299	49457.82668821675	53
49568.43602741595	50569.33967910965	53
50798.88067795567	50153.435307617015	53
50708.40897590813	49428.084624983276	53
49961.621596541685	50592.879551194696	53
49814.4587078115	50527.23737515722	53
49685.11781749981	49666.668913720576	53
49941.1960032718	50643.42126542855	53
50602.794319769295	50526.38313162188	53
49691.60858743393	49750.32161101258	53
49390.76974206234	50265.329863802086	53
50655.038511889856	50254.46705944056	53
49999.0831894846	50634.20732187123	53
50308.806188980394	49476.703854064326	53
49619.24888544483	50602.73986365218	53
50604.95136696368	49355.78614871452	53
49286.78774661429	50411.902705327404	53
50241.81655105819	50517.553715532966	53
50246.54782341489	49455.39369574416	53
49472.71157864374	50049.6684122811	53
49976.817637948385	50688.492836945436	53
49960.75159818423	49466.22537776834	53
49467.22190296717	50214.34601059173	53
49340.12124722091	50493.61512328669	53
50484.50772488416	50575.271197019996	53
49549.81334447267	50625.8838700096	53
50658.102408354345	50548.63861539275	53
50177.40152015336	49376.629074305936	53
50390.22908912921	49339.601729285874	53
49589.23462291549	50670.86227956944	53
49737.995582546384	50698.957937523264	53
50713.76162123035	50560.71054410831	53
50663.12602431832	50610.86327194862	53
49371.17116240737	50545.40705084799	53
50740.99437601082	49502.004761675125	53
50103.29452084968	49805.76532717183	53
49493.34076806328	49997.60115860344	53
50108.57556994097	50609.930883575464	53
50649.76420881926	49576.652337096304	53
50774.297838741055	49554.22677624906	53
50797.56965636264	50296.780610255315	53
49362.54287375199	50171.301615366916	53
50072.83015914827	50652.13051126206	53
50793.36981280986	49480.92152185369	53
50751.03031903233	49615.02651068555	53
49875.32441788905	49449.53376562098	53
49685.54379773498	49527.296875649175	53
49315.81230390116	50544.54812767138	53
50507.31501931214	49385.05863996342	53
50354.81790903573	49404.31411369022	53
50805.65289909612	49605.12215548746	53
50636.300039903195	49911.50192206415	53
49697.110055384626	49472.40184712198	53
49491.06141310025	50627.291051330976	53
50619.54669687775	49300.619003069005	53
49549.84698340277	49892.81370301283	53
49329.71964252323	50269.175687016854	53
50842.69100423258	50330.78267290499	53
50299.85344192056	49415.17407356376	53
49841.09268834875	50575.78129679791	53
50748.172980702424	50130.42871946928	53
50591.05614463135	50587.3844221111	53
49746.93289663295	49448.57535220415	53
49532.22360523437	49834.46198736545	53
49645.98274106516	50698.08744948151	53
50074.15965721745	50707.251882051394	53
49673.4554151624	49420.08048090384	53
50804.13339017542	49427.22619502508	53
50858.88131357435	50277.9611475557	53
50284.01827208442	50558.29079492851	53
49904.18661010207	50567.27705245994	53
50867.582662246015	50224.32483356725	53
50857.11035817723	49448.46981165553	53
49825.8167786878	49483.722548193	53
50844.06907859188	50389.23350242547	53
49909.44961940904	49407.27828622988	53
49480.781318556146	50684.31177187202	53
50772.21568200199	50463.82729303803	53
50833.72530656394	49372.8672646841	53
50854.1005318816	50152.22084360336	53
49363.720011423065	50738.772995004074	53
49229.02814748142	50410.72098289584	53
49601.39938016384	49838.437571943214	53
49960.644241903996	50745.69133845838	53
50916.81106175452	50297.58685062416	53
50858.65959308192	50095.24278479996	53
49341.22826484607	50623.89350640052	53
50122.46835805352	49414.138623966406	53
50677.72014926157	49279.18116578351	53
49547.66066562913	49777.6467401102	53
49276.84259040987	50249.19915440754	53
50821.52376109173	50494.54955975091	53
49226.81122036674	50274.22880709314	53
49620.61191444567	49570.88654623575	53
49650.786826759046	50753.343977008866	53
50267.646612998484	49361.97446099102	53
50534.24555764011	50602.97702986042	53
49426.60160061515	50480.06074169336	53
49706.68902487026	50744.49039906287	53
50432.19930587279	50430.82743968792	53
49331.14006166104	50688.48190858791	53
50573.47557350294	50640.96224259061	53
50972.02014110939	50301.969697284425	53
50538.15568600864	49338.99381108789	53
49469.07684821726	49944.95508531643	53
49176.559398542355	50237.353785591455	53
50755.218319507396	50076.32971645998	53
49491.89370499833	49881.9932457909	53
50712.21072628663	50636.06253509736	53
50733.68394213032	49378.73256642718	53
50302.739753280606	49314.65003129893	53
49409.10452270296	50206.266617745314	53
50912.94957580795	49448.067243572295	53
49360.66406268054	50113.223457130836	53
49902.70584263903	50742.17524233957	53
49477.3638365794	49826.465344343575	53
50897.23036208729	50421.156372774785	53
49627.24749471434	49449.097676343255	53
50926.950247799796	50239.349898370434	53
50130.36340576966	50713.757518207145	53
49254.79346035508	50460.81462897317	53
50902.16675338147	50056.46156960425	53
49307.96472978939	50747.482169239425	53
50954.092049903054	50426.601251742475	53
50720.74525152391	49240.50367800637	53
50688.0079449039	50118.66435719083	53
50711.12575581904	49562.75924602141	53
49595.92074054256	50775.38037708838	53
50707.2754258378	49939.91740845497	53
49573.32976203138	50828.909478641	53
50217.81784067112	49336.897008059794	53
50707.08986952919	49330.15077770562	53
49892.23095640449	50666.355894197775	53
49603.48824957541	49780.69380204315	53
49852.10186162643	49381.36690124943	53
49190.387176583354	50183.80757156385	53
50568.23376111385	49283.34629318277	53
49196.40921669697	50357.16383347312	53
50125.03100343735	49343.77503507487	53
50722.25611554597	50026.41262425041	53
49895.64526238122	50796.92407508904	53
50850.88957763236	50540.23469290631	53
50773.281092444784	49214.9624831532	53
49443.51233104061	50766.20837734015	53
49423.62341679317	50821.59822804661	53
50752.53233713288	49905.65487875468	53
49606.77315336538	49723.21984562993	53
50881.1268850753	49333.390919887686	53
49133.54166695491	50187.85773469286	53
49494.33340668838	49768.888346372296	53
49423.51884596072	49806.34065833447	53
49419.89547239962	49752.31150561898	53
50767.85945455988	49272.38521375123	53
49722.15833531591	50798.96472816625	53
50344.181985806295	49518.72492823457	53
49608.800315404966	49505.9346529371	53
49736.54729502748	50851.26930023607	53
49522.26576488477	50850.65064193616	53
49651.69369929753	49366.03542211062	53
49539.31780333688	50698.01865935133	53
50382.359857689815	49277.55806226547	53
49784.70222099945	50812.40298226108	53
49584.40362884652	49616.076734479575	53
49623.365101536794	50121.57172995985	53
49081.9500031792	50156.368301954404	53
50253.109360138704	49285.54731221735	53
