# Supplementary material for: Abundant Topological Outliers in Social Media Data and Their Effect on Spatial Analysis
Source: PLoS One. 2016 Sep 9;11(9):e0162360. doi: 10.1371/journal.pone.0162360 (PMC5017681; doi:10.1371/journal.pone.0162360)
Supplement: S6 Dataset — See the respective attached file. (ZIP) [file pone.0162360.s006.zip › S6_overlap_swl/clust_55_64.csv]

50000.0	50000.0	0
50001.1199382742	50005.597232803535	0
50010.474073703306	50004.538835650805	0
49992.59330351276	50005.30010366702	0
49998.97978393994	50002.81568248988	0
49995.94433854478	50000.283501054924	0
49992.110046690934	49994.960676135706	0
50001.69172750674	49994.57444040063	0
50004.089583240035	50002.88217446919	0
49995.22015105517	50008.609882115925	0
50002.55073404207	49993.56360799795	0
49986.072168127575	49997.04184594443	0
50003.188169777386	50009.9058963167	0
50012.27525783438	49992.819765352564	0
50012.262513774476	49989.354148040744	0
49998.02118867848	50008.80627001903	0
49993.557594313854	50006.23561640466	0
49997.38944128892	50001.35532493175	0
49993.74842547102	50014.75506549149	0
49998.23968503435	50005.27065217079	0
50003.22125142318	50000.026961999516	0
50002.66845612155	50016.014489106456	0
49996.2912684585	50003.40999236742	0
49993.86713806728	50000.48736039716	0
50002.18471612465	50002.01162544507	0
49992.171524388265	50006.56961401369	0
50009.77186363497	49998.33913800016	0
49990.12856972812	50008.3087286591	0
49992.75834275438	49999.61132553548	0
50000.612712480484	49996.66863853376	0
49996.93869881451	50007.42426954709	0
49990.9573124268	49998.74455680348	0
49995.12813021465	50012.34964490406	0
49987.132816399535	50000.77841298042	0
49995.04622939411	50001.254507425205	0
49996.3518189633	49998.69148218202	0
49994.72286757851	50006.43666481398	0
50004.991603808936	50007.81247139701	0
49998.28891676479	49997.763041664824	0
50002.11006087792	50008.18226655358	0
49997.144179930016	49989.940910198144	0
49990.216027359624	50003.557911732714	0
50004.8382996796	49999.67581012021	0
50009.729321556355	49988.228197133496	0
50000.199954210955	50007.84356371471	0
49984.868450241316	50001.72764928467	0
50005.25378396498	49991.44544110929	0
50012.19437814406	50000.390381149926	0
49988.04893344996	49995.904611826896	0
50000.97171294396	50001.87618615546	0
50003.16859701153	50001.34186794273	0
49996.8205400242	50002.39747857786	0
50016.35653848915	49987.25542234889	0
50006.096174901984	50010.23095889712	0
49993.33550236973	49997.9139297533	0
50011.19002934476	50002.36431250059	0
49998.45984931102	50006.65695684455	0
50019.87468519033	49983.95720550682	0
50006.448840401084	49997.32346873195	0
50003.483634122094	50006.1099987375	0
50000.35234659256	50010.71421082459	0
50020.92058148781	49993.51767071989	0
50008.47578298118	49985.24545972329	0
50012.97116378821	49991.6961769247	0
49993.74796506671	49992.427417029416	0
49991.82516773376	49992.694590956104	0
50010.8124938929	49998.028114249224	0
49987.955751149355	49997.770027754355	0
49991.724628069634	50000.06228921305	0
49995.80643166333	50013.468969971	0
49993.380375235734	50016.55980591119	0
49991.201634813246	50005.408821551166	0
50004.525946402624	49989.78947725459	0
50007.720378466904	50000.492135651875	0
49992.7685793167	50011.0280228053	0
49987.159758849266	49996.84261681274	0
50014.02574978567	49996.18798372425	0
49984.32643570934	50004.57184983245	0
50019.639648138225	49988.9067237791	0
49989.4997473447	50007.36039035869	0
50013.91997383251	50009.37214947754	0
50004.58622819102	49995.15801530333	0
50005.85271576996	49989.50522008991	0
50015.47921159886	50003.75857515637	0
49996.39937650525	49993.39036016212	0
50001.0647897504	50004.010292953724	0
49986.027487069885	50006.27634010284	0
49987.260876982415	49991.042278530156	0
49999.78395213294	50006.223143715055	0
50005.5951472911	50002.242531785334	0
49994.95863623795	49990.98932230843	0
49995.970214808425	50011.21575680999	0
49998.74724789229	50000.301414385256	0
49995.76262299148	50005.347803119126	0
49985.78393825049	50003.32292956534	0
50007.42877995727	50004.03245223129	0
49992.96622310832	50014.11763760789	0
49994.55499953395	50010.948281901576	0
49983.915535437955	49992.4110437863	0
50008.8660950074	49978.749708719544	0
50013.7990956949	50003.00902758653	0
50008.5066603574	49980.605440097264	0
49999.61536353447	50001.38011543159	0
49999.92720012225	49999.00146537139	0
49984.44548889699	49998.69683486348	0
50002.482884739184	50003.040579738794	0
50016.024045681486	49994.94398923562	0
50003.36648616504	50004.322037109174	0
49988.738161772046	50017.689027507506	0
50003.539439997585	50008.933367662175	0
49994.49256234436	50019.33132076997	0
50005.85319903553	50016.693436037065	0
50002.48134869301	50006.34512799061	0
49993.523880528526	49996.86229670025	0
49988.034997579	50012.957727244124	0
50020.71389257763	49981.778924319464	0
49995.38804044498	49997.158702901135	0
50013.95022191785	49997.89115681875	0
49984.13772326518	49991.42872524563	0
50003.58552550782	50019.3121430576	0
49989.91037830248	49997.47012205967	0
50012.09890688885	50009.91283746573	0
49998.36748406831	49993.20199538089	0
49989.127843465685	49996.61911019781	0
49982.65034680979	49999.834836403585	0
49996.56500742211	49994.747294359564	0
49985.379552577164	50000.53127187064	0
50017.09675845898	49993.71089669888	0
50021.41356700267	50010.70370059395	0
49982.40342955259	49994.328994020594	0
50016.4869019828	49980.40359262994	0
50023.71775476843	50012.20330780786	0
50005.64968115003	49995.160253301765	0
49973.871359122015	49999.93485576274	0
49991.04769969644	50018.64712142673	0
49999.68945811258	49989.69377801033	0
50024.16967004485	49998.373773470084	0
50002.22080701014	49996.583511445446	0
49981.3376436746	49994.9974062802	0
49984.137410919924	50006.137292454296	0
49996.130313645284	50019.87582555533	0
49984.51107861298	49990.24442534623	0
50006.568329781825	49987.41605597233	0
50001.265128160514	50015.41691763768	0
49994.71701353506	50015.249262662495	0
49984.049094679925	50002.930402503676	0
50007.33751108774	49981.8758819164	0
49990.53033617756	50001.14600459991	0
50016.78128835845	49973.40706114249	0
49993.95433979805	49991.08775145235	0
50020.50775026029	49998.11343636441	0
50000.36685129092	49992.305125517465	0
50025.412902998294	49985.28219532157	0
50011.811277040055	50005.8423952594	0
50005.650122642444	50018.556061829826	0
50000.10513937223	50004.37368352619	0
49997.312147224504	49999.09697793524	0
50007.98935284791	49996.53957427053	0
50002.08677570072	50010.85949233453	0
49986.699023909634	49994.97925279905	0
49985.61698965447	49991.72042149556	0
49982.103822344194	50003.015963724676	0
50017.46227211739	50006.10305446117	0
49995.381477958945	50002.40666228191	0
50011.97582092875	49999.282779231835	0
50008.063404920314	50009.83952207464	0
50013.46450656	49984.93900585626	0
49991.29771770397	50013.528169385616	0
49990.72512365944	50014.788818904555	0
49988.34248722313	50003.84700004693	0
49978.86050890926	50004.459502539525	0
49992.91864707092	50012.72445101887	0
50001.84787568867	49990.60674350676	0
50004.63839490317	50017.67334490595	0
49985.1248169725	50007.29216522827	0
49993.17341765991	49987.23628058628	0
49993.857411968136	50017.57636704799	0
50019.0152945883	49986.98070871417	0
49998.41475540304	49991.03758824367	0
49972.09249794468	50008.2640976498	0
49993.10918587191	50001.86801828644	0
49993.00955253663	50003.3707764521	0
49984.194173076576	50018.57796040268	0
49988.37111772968	49985.660734294215	0
50001.68402032854	50019.222658424515	0
50001.185520989595	50017.05278349851	0
49989.66815837991	49993.68744920904	0
50004.177711652395	49985.70662376911	0
50018.82869206279	49999.52190675685	0
49985.443533641	49996.21552947299	0
50016.38826833475	50012.74464866587	0
50017.914900136435	49980.502944041815	0
50014.39181755627	50017.85709331672	0
50018.95202462218	49985.56744633257	0
49997.36448100937	50005.91903864351	0
50018.96796534248	50005.16627708392	0
50011.90539425546	49988.111134330444	0
49996.546614288876	49996.795399916264	0
49963.08142993959	50006.26759739082	0
50008.2356600962	50002.43606836597	0
49998.63921899667	49988.79814231758	0
50005.75242938296	50004.17089970687	0
49998.376769049384	50010.6689754653	0
50008.42442695799	49998.31820524386	0
50004.508050526805	49983.47349690265	0
49987.17050041002	49988.9025554235	0
50009.18109265108	49992.22014886556	0
50004.879056196725	49986.61034885251	0
50014.915422483675	49977.07720187199	0
49990.130907603474	50004.80258105486	0
49984.6703277626	49988.74133172314	0
50007.52672577151	50012.93686597503	0
50003.49650970437	50012.38108186982	0
49989.06725250327	50015.3378129636	0
50024.98456411381	50006.06013812308	0
49991.80368593366	49990.462414806636	0
50000.77352016364	49989.79042744623	0
49988.90719015552	50002.71719901248	0
49984.039032220186	49996.676878046324	0
50012.847622088455	49998.36249454505	0
50006.350126348494	49990.98155319997	0
49991.05034624591	50004.198767952716	0
50011.88431427771	50008.83624177822	0
49985.19374747098	50005.49928007464	0
49984.81310954273	50026.06287728749	0
50006.21977860447	50012.16129787784	0
49986.47489642977	49999.4317940804	0
49980.36605421916	50000.95789397295	0
49994.234345594574	49999.2532348494	0
49987.04825099607	50001.832824486286	0
49991.43071227722	49984.226381594905	0
50000.695373251256	50020.70674782014	0
49977.13180553174	50003.37505285267	0
49988.62903234035	50005.177123215675	0
49979.89567759436	50002.4937618266	0
50008.01262186424	49983.679359629714	0
50030.579860834	49998.08369322793	0
50003.089884360816	49981.16884909539	0
50024.37014218025	49982.08487044395	0
49983.90656666351	50026.928564756556	0
49964.314383131496	50014.1377602163	0
49993.20228802501	50009.89883245395	0
49988.35846928065	49994.74515624361	0
49974.56068759045	50004.79214296714	0
50014.41609705478	49979.75520468273	0
49991.174539429005	50006.969037631694	0
49989.155636819094	50000.54506709529	0
49982.544533415894	50024.606837722065	0
49994.92587873124	49988.20647099332	0
49991.308890379405	50009.11640038469	0
50011.281064215545	49984.921503686244	0
49989.75789397745	49987.457219427255	0
50008.221414162435	50012.20209665073	0
50013.621088465676	49978.83287026756	0
49985.19186980337	49992.980264506536	0
49992.32125134785	49989.032611767434	0
50014.674771463535	49999.908761826504	0
49997.68841019571	49983.69681048847	0
50015.382964093515	49974.88611401902	0
49974.646961190396	49999.20360856275	0
49993.622733056916	50004.394124466075	0
49996.18215660206	49990.57420118714	0
49990.531939051354	50002.542578106964	0
49995.628193938675	49992.49588250879	0
50021.47129342551	49969.80051040332	0
49963.43332412238	50009.15111641512	0
50005.631109868045	49981.978888305464	0
50016.42316313038	50001.98515059546	0
49980.96052567742	50020.686115295306	0
50014.72496783221	49986.0471516237	0
49983.5417594323	49995.75678905932	0
49993.07010199822	50029.18300593349	0
49997.88200827209	49991.896996510884	0
49982.946899317554	50009.619161594186	0
50002.15424062545	50000.4773237086	0
49991.00394052615	49996.04070296146	0
50031.56106314288	50012.96897761344	0
50026.88381878394	49996.47826587183	0
49984.03994023804	49986.15198562376	0
49987.28963664043	50020.60062188324	0
50013.90791418998	50004.26976645357	0
49983.08076631143	49991.201045514004	0
50022.11073926888	49967.124204367305	0
50010.73215520759	49996.40090077004	0
49996.054670956706	50006.56227185395	0
49995.70387124523	49986.98770630229	0
50007.941107878476	50018.039088252415	0
50002.0192275201	49982.59943772668	0
49992.05158923507	50010.26029829259	0
50027.93304776287	50005.78420573993	0
49982.89182072447	49989.6455582383	0
49998.64668225386	50018.43203433023	0
50013.62737578455	49989.94661316443	0
49993.08509566163	49988.31637596258	0
49989.81805414489	49991.931824775784	0
49997.76086401288	49987.90124568716	0
49988.69996163046	50009.713207319626	0
49985.80025773397	50018.196075051266	0
49984.54357744596	49987.1594216123	0
50006.59958761954	49972.297102456854	0
49984.82793631655	50022.262719026876	0
50009.686765035396	50012.49651623412	0
50005.67540109913	49998.77026419197	0
49998.76553220897	50009.60097154551	0
49991.720902063105	50001.874151299206	0
49995.344981691764	50003.769781086085	0
50000.779533303816	50006.55995037668	0
50003.69493811055	49982.743629087825	0
50002.270752389726	49997.78815897597	0
50027.570700147895	49993.28160735885	0
49976.52404899746	49992.70823713537	0
49998.92765844171	49982.472509075604	0
49994.93953583841	49994.87526102259	0
50009.450371016355	49984.56460257237	0
49988.154083484755	49999.52040214659	0
49999.394387052766	50014.98009375397	0
49978.547517703526	50000.09883902086	0
49977.2653315401	50000.844206454574	0
49998.90667228046	50008.20905964552	0
49991.6637407009	49985.60237193076	0
49996.812852085255	49991.85268425626	0
50010.361860965386	50000.785222744336	0
50015.982394048064	50025.712936463955	0
49980.52196003663	49992.07084033371	0
50031.62064003572	50018.88854821377	0
50008.9961750777	49996.41672377975	0
49987.61931332246	50006.2850009189	0
49976.108964526924	49990.178279804175	0
50023.926871643285	49997.28176746767	0
50019.938527361184	49994.309713364564	0
50000.35731265099	50002.84047830652	0
49993.60333916049	50007.42141270693	0
50023.25337906322	49995.00581889214	0
50002.075911878404	50005.261111667336	0
49991.96428640682	50014.48773082656	0
49985.479854508725	50004.39257273865	0
49980.523275281885	50010.645308643936	0
50001.43088150619	49983.63567861773	0
50010.12290986445	50002.12243553688	0
49967.36856159413	50003.35500522987	0
50002.53163693798	49987.2817417695	0
49958.51475070698	50007.728524315105	0
50011.38108761024	50001.03297300693	0
49981.69861163078	49992.37124347021	0
49989.76191395739	49999.01550114256	0
50010.464523219016	49992.24245972176	0
50026.519101309525	50000.02798517489	0
50012.28382736543	49984.83474359573	0
49989.42265260656	49983.96844532203	0
49984.23840069896	49997.66761618687	0
49985.550927108794	49986.82666453693	0
50021.497478391924	49994.63200883348	0
50019.51522702777	50003.991941070715	0
49997.68469127628	49986.69892490847	0
50017.52555436652	50007.437281765255	0
49996.923835170724	50009.65263753655	0
49980.798506964515	49985.652067432005	0
50017.90091994998	49982.2521155558	0
49990.37161102477	50017.07697390062	0
49988.90511406528	49992.75445658593	0
50017.32112340442	49965.353068070195	0
49991.01257760791	50023.468584741226	0
50025.8875906799	49994.35984820899	0
49986.1918187451	50023.68497230164	0
50013.15743500942	49983.78458207533	0
49992.8456436454	49993.0203413024	0
49979.75815741602	50012.571960582	0
50009.70308924862	49979.83589096704	0
49985.30046070793	50021.08763342582	0
49978.359205601315	50034.878715319064	0
49990.92884580327	50011.163169812375	0
50007.772940196795	50007.064996400484	0
49985.22103137368	50016.08668389368	0
50009.59707490614	49993.95697076497	0
50017.70003800679	50001.97785272779	0
49983.797748258876	50023.64017913821	0
49990.26735697697	50010.258346329596	0
49987.64568629228	49992.33821425586	0
49988.52793226814	49987.91776019862	0
49991.20423086804	50029.989168432476	0
50026.25973034724	50010.5650833099	0
49982.16330270223	49998.10186605435	0
50007.13541309917	50007.95622569247	0
49983.95748989525	50010.98829389653	0
49962.45221143677	50007.2760570099	0
50012.1000044754	49996.95407723872	0
50021.052185858316	49972.64330460891	0
49984.3085518675	50009.58683887556	0
49993.510659247964	49989.892241724825	0
50011.752156646566	50004.78944145074	0
49983.52563494623	50001.75016082405	0
49978.460538100626	49997.75242771528	0
50014.52143088854	49988.22950508876	0
50018.24137458081	49990.739344225905	0
49972.37989154419	50007.14160963748	0
50006.63472878829	49999.431527854525	0
50016.01207628755	50007.56525634756	0
49992.159033924385	49975.903792794095	0
50016.99256930141	49996.1277298885	0
50004.48312201096	50016.53523623439	0
50003.73362658861	50014.7511990841	0
49974.63211839188	49979.516263068035	0
50001.48585664339	49987.945459319424	0
50021.840174437224	49996.55115787979	0
49994.03666699587	50020.72279787452	0
50020.94362840362	50003.47457288229	0
49998.62700416022	50014.24645452575	0
49995.17512210399	50016.79463493951	0
50005.23037043188	50011.73729598273	0
49971.37117085837	49989.47221639413	0
49981.521518297865	49999.23994426472	0
49965.42437354049	50013.05953711824	0
50008.834474853866	50007.65616359565	0
50000.22266364497	49982.341419794524	0
50021.85104569774	50002.35034673412	0
49981.560701735485	49996.23068757506	0
50012.74701363594	49985.80192002436	0
49971.80503375848	49991.85551823733	0
50011.263172707324	50007.67989684717	0
49997.842192490825	49995.525909340686	0
49994.00690011958	50013.24210864979	0
49986.9534427898	50008.40761073288	0
49983.36103802528	50033.88309737791	0
50021.35608252024	49989.69815647043	0
49988.97845850354	49998.21097134659	0
49994.642367226574	49977.56378857998	0
50003.55488727248	50010.91109031009	0
49974.81667358894	50002.99823491594	0
50012.0645759029	50012.10464978939	0
49987.68602979314	50010.93503302086	0
50007.17280957686	49992.3085541642	0
49981.705499678246	50015.11060490018	0
49996.69556881796	50014.109138468055	0
49998.64670998637	49980.67626758387	0
50019.10045114579	49976.023584512244	0
50017.45835616199	49985.36377514416	0
49970.33294685764	50009.780079539814	0
49982.3735722141	50017.46739492288	0
50006.68958436496	49994.526210000105	0
50018.734070250706	49989.80705437178	0
50002.46857216815	49986.06925098604	0
50022.675958277854	49992.05708802764	0
50022.926585169895	50001.64972110677	0
49983.52862677752	50014.963717433006	0
49998.90581301964	49994.84596139951	0
50005.79092528655	50014.775009063815	0
50000.22661360575	49988.81757789523	0
49980.74425647727	49996.82260257941	0
49971.55135378028	49993.170189732235	0
49964.134354578964	50010.02551413979	0
50012.74411197212	50007.99878332312	0
49990.74377587022	49973.90298912179	0
49985.28964060534	50013.18698399553	0
50002.94614847365	50024.81554806511	0
50018.25121765347	50010.052068038465	0
49989.67279102292	50031.185116729364	0
50024.78778113604	50000.02968615381	0
49957.10144021539	50006.30757505217	0
50004.91798427541	50013.10522473025	0
49997.73721727142	50000.206776466686	0
49987.073785197594	49981.08982656079	0
49968.0433233723	50010.0828608519	0
50012.324460548836	49995.737823114214	0
49973.49292689296	50018.279391364136	0
49987.24555378543	50029.79294837929	0
49998.130607358624	49976.53703077404	0
50007.75675174732	49991.20943177642	0
49995.458395374444	49999.14344184725	0
50010.742096311136	49993.331644497855	0
49985.84573346792	49985.809309381766	0
50000.266877230206	50025.833258622944	0
50015.02347028834	50012.069686554314	0
49999.98576549963	50017.1888278349	0
49994.20623659825	50009.09252126425	0
50002.60633630994	50028.573161161155	0
49983.685760399516	49994.434229655286	0
49997.98413692526	49973.09937067709	0
50010.56374303187	50009.418935307316	0
50010.08479905599	50015.411645682536	0
49981.765431604974	50026.49109198164	0
50008.58410835759	49981.64823307443	0
49984.49931009959	50029.64027167754	0
50007.61917516849	50005.81807298415	0
49954.76580966707	50007.702943843884	0
49998.27241309566	49978.57915551045	0
50022.54566981191	49987.258173264716	0
50005.091519311456	50006.0974021464	0
50033.204334621514	50008.87278491397	0
49975.961106071736	50033.7681879828	0
50008.89909742184	50018.638205887495	0
50013.46930471949	49988.41976209015	0
50015.209385585105	50013.91423486294	0
50022.0337844933	49980.9584175392	0
49989.67638337026	50018.303126039296	0
50025.83946226305	49991.62136154643	0
50020.63370337653	50014.81552965945	0
50007.67840103903	49995.493720252845	0
49968.685987238656	50012.365807529546	0
50010.842442392815	49988.60160661161	0
49997.47090266504	49980.29339993033	0
49854.768887236474	50045.49007706459	54
49896.131724197185	50003.30730856576	54
49942.82498053855	50045.296154744996	54
49866.14915299196	50099.918737337066	54
49816.663317703766	50140.388397624214	54
49923.91704452126	50105.35007543529	54
49990.10307571836	50004.18544741573	54
49904.42734837722	49942.7103900335	54
49997.81724384434	50073.30428617751	54
49800.58774462161	50200.75410362839	54
49750.30579292026	50238.476785027924	54
50045.54159118984	50009.69562987931	54
49797.542872454964	50019.50378392223	54
49785.063984043576	50288.12184893658	54
50039.52371740325	50110.16986744588	54
50065.94142941188	49950.63691419893	54
50114.73211376722	49911.097675902325	54
50161.32657415561	49954.04120331072	54
50219.85079029794	49973.745603230986	54
50185.6542156722	49899.7935945601	54
50101.85781860098	50002.34994939252	54
50083.490787506	50150.17750452615	54
50029.966975725954	50168.45662006503	54
49995.40540607879	50216.8779262916	54
50247.126578117044	49896.51048736651	54
49938.55139969787	50206.63289911883	54
49941.47320551322	50269.89847255915	54
49753.26738235615	50164.3381918115	54
49707.538003804046	50275.02588726813	54
49656.76196422747	50311.437360144926	54
50222.822791041515	50037.19088672371	54
50125.84168973997	49851.317496888965	54
49808.88414484429	50344.960058526725	54
49871.569927371806	49892.73787249116	54
49766.64401772323	50105.73071512638	54
49905.985880141125	50315.214571429824	54
50127.27918078649	50052.095933495955	54
50180.70277117221	50077.40886365599	54
49995.73763672743	50296.00214215122	54
49855.75208659392	50197.61167678324	54
49869.861575822484	50366.35968024107	54
50269.50999881118	50003.113413956045	54
50087.70645779441	50206.79236795448	54
49848.82060041481	49948.433576321855	54
49667.523904105	50373.876683797105	54
49879.974665020476	50262.086007874495	54
49817.19743615812	50402.81257122179	54
50279.8352981225	49850.80291925232	54
50261.91888368642	50076.20829038858	54
49928.806915500594	50389.32166430699	54
49794.413777203095	49939.40968260289	54
49706.4855002379	50204.48593829539	54
50136.409496487206	50116.61482266845	54
49828.218647097194	49849.96237938086	54
49973.962182421186	50427.59997024626	54
49903.9864480241	50160.366727707886	54
50001.018799084544	50358.371009703005	54
50178.07204914395	50159.4029470758	54
50035.526954641566	50436.898762319404	54
50171.846145291325	50216.91767017547	54
50094.531575128494	49799.18482466315	54
50252.25819738598	50132.930129638524	54
50124.122630843834	49744.91028476762	54
50145.65273228819	49685.30245910052	54
50183.9617071491	49836.58367286882	54
50201.264894833155	49675.68637592428	54
50054.439715875706	50339.098002870574	54
50042.98401281986	50253.83743511139	54
49826.06659855456	50460.93261316422	54
49769.416565152555	50439.619973937464	54
49723.6208922458	50476.658176547746	54
50134.683864425555	50259.97948661644	54
49871.65373774655	50423.07139599523	54
49881.908394744976	49817.31071950218	54
50310.31416131387	50041.392964663515	54
50351.61834946295	49997.809174022084	54
50290.799237662395	50173.99655252216	54
50328.069777415854	50095.11622395551	54
50093.300243560574	50429.220911575605	54
49929.5994321819	49890.926650408546	54
50182.81545844583	50299.35752658678	54
50328.40259476918	50224.373510677666	54
49611.454671337604	50395.460696946866	54
49766.14136878752	49890.438533764274	54
50060.9473416041	49750.48335585245	54
49752.78105131392	49979.28581311179	54
50368.21345317111	50053.756897242296	54
50111.659058738645	50313.99066969281	54
50411.86082084545	50017.06087653351	54
49975.41319437685	50136.179040956216	54
49736.16187863313	50327.517748722785	54
49646.92416070443	50220.407109423955	54
50219.95287866278	50341.278409665654	54
50178.30784439741	49622.42890881007	54
49702.931881811775	50535.672053581795	54
50256.36676429179	49670.62673566161	54
50008.86751408282	49928.02157821759	54
50454.21393384978	49975.59960802857	54
50285.27093397358	49621.21987329794	54
49686.24797220345	50591.65651536189	54
50292.01136074742	50268.2985460737	54
50237.77946642395	50283.828464802646	54
49713.6309401381	50643.97401188164	54
50122.67876562341	50381.95644342554	54
49597.95588282053	50321.5711757595	54
50325.38371941159	50315.53062994426	54
49760.66716451687	49828.543770327815	54
50477.2499998227	49919.94510723934	54
50055.57052948988	49687.67212169487	54
49753.140991949724	50686.14177247912	54
49714.76039310192	50402.86771235074	54
50108.950064606805	49635.85589273682	54
49898.808031047316	50471.547137622896	54
49903.79588566004	50527.70918843466	54
50373.34486875327	50127.05383576628	54
49733.508134361706	50051.691324375	54
50009.094549852576	49720.68162122833	54
49804.1578859233	50664.39901394071	54
50249.90889577799	49577.11412967766	54
50479.80440811402	50025.726604113974	54
50240.96497272284	49518.31601379737	54
49719.51542116052	50733.67343074042	54
50129.1084287627	49582.05951256165	54
50531.1067532423	50061.87514398547	54
50505.69316402651	49868.203876023115	54
49731.12149105576	49781.706893893206	54
49624.21088383013	50605.95928866215	54
50326.35378577022	49583.15042012945	54
49618.81020508649	50169.51859893657	54
49678.974041882844	49745.63796724048	54
49714.57475970185	49703.63029473656	54
50126.274291648435	50476.72356202937	54
49553.80644491508	50375.48446571653	54
50533.10477056587	50005.2646791771	54
50307.68580475666	49700.25841188395	54
49533.49177990188	50431.02077106585	54
49787.252657643134	49777.94268753939	54
49501.15340353933	50351.64355929386	54
49857.003229270755	50559.617570772054	54
50189.150106669375	49561.48663214346	54
49697.54346884281	49642.76536963848	54
50279.09463702164	49944.39816084079	54
49696.34735177874	49832.76286668374	54
50235.4165563909	49726.032941050486	54
49585.800296864094	50223.89253056083	54
50421.35118541505	50081.45307196913	54
50057.153216201245	49886.5436570549	54
49787.82592205831	50602.702901125114	54
50374.37211265392	49545.32463538156	54
49942.60464409714	50572.030867641326	54
49811.786148121704	50515.04416242514	54
50375.45103508235	50184.541972807296	54
50314.22580245373	49900.17242422975	54
50382.56537635883	49485.300287645856	54
50249.37759866341	49802.71674848842	54
50486.60502789326	49815.143111928504	54
50177.749043867145	50377.49374006105	54
49712.46780884973	50793.796475557676	54
50072.63201203178	50065.69982339594	54
50359.19815286293	49942.80551473981	54
49680.721435336265	50029.265686273386	54
49563.10952811011	50171.57289456727	54
50072.23079181768	49560.296989899725	54
49799.1232581637	50722.49743555359	54
50241.11329451929	49462.00772506504	54
49939.70603522334	49831.240718157394	54
50426.239625493006	50159.023297013795	54
49966.54101164468	50521.32176577195	54
49644.862809296894	49619.12675934763	54
49981.483138557036	49671.821182668384	54
50022.700715600506	49585.78923495305	54
50549.53502200874	49834.8864282781	54
50182.459723058404	49500.19107577122	54
49855.28774715221	50639.70446558172	54
50119.546977497645	49521.74914057865	54
49953.483169114705	49614.53216614419	54
50071.97108605005	50488.70069886185	54
49641.95837115594	49979.46800266959	54
49710.10602833028	50857.02700922148	54
50225.00322408918	50188.52082303952	54
50433.48728277452	49879.44827021051	54
49997.495175430995	49821.778453408086	54
50180.92172578345	49737.5249906008	54
49769.12939866659	50818.86402602161	54
49791.25588498978	50872.065720935374	54
49659.80446054711	50656.17518719903	54
49546.71976929168	50118.56295788049	54
50324.52689090273	49760.636717952715	54
49854.24447812562	50752.8636776024	54
49584.92702591398	49598.8174504455	54
49617.84492098463	50269.25620574449	54
50598.547534524136	49861.78111632948	54
49589.27601716153	50005.04234446756	54
49594.45869022913	50555.93023371191	54
50187.50752511576	49431.804087069715	54
49646.70932984485	49691.94934483632	54
50441.14094347797	49477.78970771043	54
49912.021802698066	50657.44355447913	54
49709.23666417359	49892.663393175615	54
49625.37057639841	49770.61167738601	54
49556.50494500572	50599.45689400934	54
49965.381439180426	49560.54469276861	54
50369.235131681315	50271.32023228774	54
50040.81734374383	49506.589418076146	54
49928.39569321123	49698.287234847085	54
49695.612338759965	50141.0444742793	54
49647.82339785248	49559.962276515456	54
49675.36817064654	50442.23259568746	54
49515.30907223684	50201.08550785674	54
49473.87796821485	50296.160760329476	54
49599.5528549525	50674.45286554228	54
50366.55078496547	49723.45218554434	54
50385.09427200545	50332.96279439065	54
49645.91347197639	50108.89205449717	54
49525.83422302421	50552.59426424016	54
49474.517090835	50517.27176985614	54
50504.200383842646	50114.554202678584	54
50654.94484022927	49883.69817821618	54
49573.501883922356	49789.987845587675	54
49657.82519172251	50770.360411386704	54
49771.84833896437	49686.474972061296	54
49582.57485417645	50460.569367137556	54
49484.5699184739	50113.0454623709	54
49514.54067625928	50064.358716651615	54
50164.707387817914	50435.260520876014	54
50630.77153022416	49935.67304048445	54
50425.2261272593	50294.73433654214	54
50414.15882397684	49763.64682477018	54
50290.61037367584	50360.778948352265	54
50296.702740439236	49531.96533729807	54
49655.20731414399	50502.4241027811	54
49621.6789439972	50053.36115368871	54
49756.61674550293	49628.12968512541	54
49832.67103787103	50920.13600585924	54
49563.42343770238	50277.86100679407	54
49878.47312827995	50703.019825479234	54
50158.541612232526	50525.13241784801	54
49706.12243212147	49550.41279800413	54
50392.78361742777	50392.117442321935	54
50168.15311947009	49377.22863548523	54
49894.59295284092	49750.07015998441	54
49939.71629200745	50707.341335486446	54
50484.63777004983	49522.11348796748	54
50591.22372135478	49997.17534748428	54
50699.847023494025	49927.17790679796	54
49641.53829666378	49847.693319027676	54
49652.71394354918	50832.68114263551	54
50133.9228644417	49461.44221182104	54
50298.22984143579	49450.94356043414	54
49773.002985872954	50927.92603195256	54
49592.93840799574	49662.1542547112	54
49852.571552954105	50859.43108222793	54
49891.539963987176	50901.44806576772	54
50346.36546894769	50430.61187275785	54
50547.80326217946	49951.1306183747	54
50753.93315163197	49945.35703001006	54
50586.84581539289	50052.15350589125	54
49763.675289564555	49538.27527905774	54
50348.191514442726	49642.5317559696	54
50529.25249198474	49770.189956926624	54
49596.88661155192	50751.64502483604	54
49413.74059386067	50308.00213616351	54
50062.98704110855	49446.89200523776	54
50465.421358687454	49426.0453228513	54
49810.63430691681	49614.157490393816	54
50590.4984276426	49787.63627031166	54
49597.66508613505	49944.34114126357	54
49471.13126440587	50241.19034928692	54
49682.59511207896	49496.66602256648	54
49353.17134278862	50326.05560800992	54
49899.54601775832	49587.11721096655	54
50407.706724759126	49431.84913081743	54
50450.37564083117	50381.16800978706	54
49458.299006490524	50035.754550690086	54
49532.994134912755	49831.96171716206	54
49479.726510838285	49813.89799757337	54
49534.99075064302	49667.35328267377	54
50511.011645636056	50390.210228241995	54
49900.4210547217	50956.60900409016	54
49915.685897869545	49522.93088241979	54
49893.92490999873	49462.9670774694	54
50415.90348759613	50223.606706744366	54
50453.842030150445	49720.362471853194	54
49909.52170899939	49406.220590790916	54
50416.28490285915	49679.11872496809	54
49581.71206490975	49725.920097442875	54
50572.57921646625	50383.45107208711	54
49981.72898820637	49507.38787263464	54
50650.52166464125	49989.438804604026	54
49738.42610195385	49485.15137889655	54
49952.23330186069	50899.1418379228	54
49539.11919554605	50735.49725379662	54
50621.10846258257	50424.772206521004	54
49893.54031239758	49643.985532240695	54
49834.09085141339	49687.01285041266	54
49401.529492976675	50042.2220042136	54
50479.66870123807	49368.37136707213	54
50487.83191146863	50440.25923623193	54
49559.373460179704	49882.84076763644	54
50526.35436272025	49484.50685115292	54
49595.769397271186	50852.2289909097	54
49475.2242416747	50420.365497892366	54
50556.25568305089	50445.30830797006	54
49812.21858164018	50971.60719120145	54
50671.24581699172	50401.053887912356	54
50113.823092239494	50558.21692369096	54
49485.07338856901	49701.562852383846	54
49763.93519646904	50550.87498521306	54
49623.42279757176	49489.38394589437	54
50380.006842558505	49858.00413644502	54
49517.17627198135	49606.295065071216	54
49371.62569290061	50269.35772477424	54
50797.81626555463	49907.15023167736	54
49889.44689933634	51016.619228698175	54
49690.274917359624	49953.0970664294	54
50060.394781074465	50545.15140759247	54
50489.52156936328	49313.51956292622	54
50428.35587901136	49333.65471762717	54
49481.77953966603	50749.42776857937	54
50218.6409619544	50514.07482449214	54
49502.02688833029	49762.709352464415	54
50418.656080795285	50450.633047912226	54
50019.35267323439	50592.05075591335	54
50516.78927950084	50489.58715951845	54
50505.14118129352	49580.821167887065	54
50587.72444714974	49728.24026915832	54
49496.6094528407	50609.44824364547	54
49570.759150166974	49513.01207419005	54
49513.69092771998	50006.36789318503	54
49339.66518106358	50219.43980183158	54
50558.10697681931	50144.1315247323	54
50221.247341055016	50422.352528993746	54
49426.81863940383	50101.04575839277	54
49452.425059103065	50643.054650079976	54
50800.675834943526	49982.85617148424	54
49967.6061897125	49450.591437008465	54
50423.38331739578	49578.84783443251	54
49507.20740780664	49905.67367679436	54
50417.608383670406	49272.2453731375	54
50427.831304090025	50505.18451734098	54
50122.057339167775	50613.67656975956	54
49456.56151306744	50180.61219947568	54
50397.887736948476	50558.399115258	54
49958.263032077215	50977.400827049736	54
50550.090974572275	49308.393312863496	54
50533.49728503202	49628.67816001333	54
49443.51784575697	50576.58530935282	54
50345.00849106815	50541.94566504911	54
49526.86550089004	50681.162840299316	54
50646.81997091405	49796.829240815234	54
50400.43850901381	49217.56882627666	54
50543.51381271916	49685.18903204094	54
50621.172655070026	50345.292979001766	54
49560.30225489688	50807.65981503102	54
50584.25022103842	50195.40261687252	54
50139.504793226755	49329.54090329285	54
50148.32036496841	50664.19964035899	54
50644.799329059846	50058.40026999482	54
49442.19013363841	50469.73396087014	54
50471.46693143992	49657.24472782891	54
50126.50401640569	50715.3240018471	54
49681.2480628768	49438.91211140314	54
49417.05510241354	49811.74618482747	54
50581.28753854033	49262.87757604572	54
49425.98545405593	49990.98996789893	54
49898.84055668577	49348.374717636885	54
50713.904611206046	49990.76496708373	54
50422.93157077839	50615.39165569068	54
50376.908902836534	50659.234846049505	54
50371.19059066529	49360.99957977356	54
50229.66723949081	50573.756762524456	54
50236.68682389025	49401.87942821331	54
50810.86313787272	50044.9010939419	54
49999.89828732358	51018.4141854123	54
49650.78155561622	50889.79030067557	54
50584.701144974664	49493.75785215354	54
49715.35830945744	50912.92867316833	54
50689.90565468222	50460.1896186234	54
50078.081663862125	49322.75174263405	54
50157.07027595687	49274.49302234351	54
49844.22163996208	49775.72400749463	54
50291.32012651574	50560.90419423567	54
50581.778289013964	49556.25157392674	54
50470.73790167177	50577.04635602383	54
50613.455898762775	49608.80903664658	54
50023.79302208038	50962.66807323613	54
50112.55424451033	49408.36632682597	54
50002.91574204744	50717.41804801303	54
50092.73204321485	49264.01831180963	54
49858.117513585494	51070.938125341694	54
50511.17322056655	50179.31341554163	54
50853.10260558749	50002.45026089794	54
50656.010303663235	50506.49556672941	54
49338.81746890118	50031.96262764709	54
49571.511695723326	49454.372168788155	54
50548.42004948008	50536.66694340699	54
50493.30918294769	50330.72040360227	54
50572.81461111934	49362.373384495964	54
49394.277376689504	50614.63482737378	54
50034.68305124261	49358.41907697968	54
50792.727127514634	50097.26818076491	54
49438.22754933751	50359.73770642806	54
49896.46791050551	50798.533116393046	54
50342.576760569864	50708.4554406614	54
50347.739521061536	49307.32046488938	54
50071.96512675058	50739.89688646109	54
49676.33490044785	50952.089847527684	54
50721.68221519954	50373.918076754286	54
49553.84234156743	49401.91070411872	54
49363.35950382302	50102.998020925115	54
50615.240649684994	50545.53857362835	54
50308.582207806045	49361.98868990425	54
50358.478536601	50605.61899372616	54
50283.21800225922	50428.13206745363	54
50073.66631769143	50989.16387825641	54
50336.6367903731	49248.32718128536	54
49966.75795983417	50625.38051049135	54
49503.62360669936	50815.51080048572	54
50319.891947016484	50651.723757220316	54
49825.38357739734	50811.30739245052	54
49625.49219478632	49428.071754662305	54
49549.68381790962	49338.53714706765	54
49361.07058508381	50384.69681133553	54
50518.85696993019	49261.30301503796	54
50006.981379265635	49410.788784252625	54
49961.33487440319	49344.37445204293	54
49649.411256914944	49908.39180889965	54
50261.809758228	50644.384082795135	54
49446.50664830125	50809.068173325235	54
49417.50019173313	50416.93620888922	54
50584.36998672042	49418.68259073163	54
50177.79533014019	50609.039901187985	54
49393.34168097933	50542.85785712838	54
49502.808304644306	49427.49942982464	54
49371.941432496	50459.52667827906	54
50669.92855536123	50318.54574118479	54
49650.23020229473	50712.684517140435	54
50625.116719545964	50282.76078078448	54
49935.79498818251	51055.22346650103	54
50462.437102734904	49240.02512985986	54
50616.46555859309	49680.04419536012	54
50560.70275576854	49209.4345595757	54
50049.060356961985	50679.35564114036	54
50005.51219366132	49308.72947044347	54
50288.09365927153	49214.70210819808	54
49915.89378733638	51114.46629207957	54
49494.90498178555	49321.9862975491	54
49402.322971593276	49750.40699105658	54
50170.9938974938	50013.715677463064	54
50564.46441209069	50249.507147306904	54
49310.80083959901	50453.35246913996	54
49999.757575135955	50857.87284650653	54
49482.0242264941	49375.89573121926	54
50870.5658890084	49948.2343092744	54
49955.75110771608	50818.18233306187	54
50586.88237124891	50496.1833174534	54
50779.79109112507	50156.033159422725	54
50914.031548070794	49992.99567447267	54
50659.84447049098	49638.752246398646	54
49286.649460540786	50060.667183188365	54
50751.643703607966	50057.783236835974	54
50961.3206837478	50030.22343974503	54
49598.1331357328	49296.894108237626	54
50720.13030404034	49621.98861385578	54
49426.24416941311	50730.97987928608	54
49845.66216526433	51126.56489056057	54
50742.56722913496	49890.45527635708	54
50597.36912026779	49165.63987597586	54
49747.9673962895	50976.93890014972	54
50516.06345770478	50609.010577429675	54
50645.55571254341	49728.55758478962	54
49355.044984725384	49824.25474814396	54
50320.02875925523	50481.052640717266	54
50776.4046409843	49633.833659513744	54
50632.63053414334	49387.317753331656	54
49402.42480809764	50159.45981131406	54
49398.91882357389	50215.97612356596	54
49373.884004219384	49969.98756391276	54
50752.8530065753	49575.06296875565	54
49808.22163236386	51044.54450070228	54
50619.37239858708	50113.17963144246	54
50705.108036150596	50087.142361820675	54
50107.531700001695	49202.347487609964	54
50703.47960152173	49818.345304960945	54
50792.777725132335	49688.18236292574	54
49511.86971539781	49549.43054520146	54
50647.5703905629	49133.66689282868	54
50196.715386007854	49318.74584005838	54
49400.75254402737	50840.16387575563	54
50405.158822193946	50717.47796534529	54
49463.034425660684	49578.702741984984	54
49505.02356701479	50876.29451871333	54
49396.18707824777	50778.27916983375	54
50504.98097257851	50274.228061851376	54
50662.739424185114	50156.999055476575	54
49682.56767195137	49375.99984406269	54
49487.77645147395	49263.99179836155	54
50618.960406937644	49329.58699708692	54
50852.73046319006	50093.2427115987	54
50701.62245068334	49683.52743457595	54
