# Supplementary material for: Abundant Topological Outliers in Social Media Data and Their Effect on Spatial Analysis
Source: PLoS One. 2016 Sep 9;11(9):e0162360. doi: 10.1371/journal.pone.0162360 (PMC5017681; doi:10.1371/journal.pone.0162360)
Supplement: S6 Dataset — See the respective attached file. (ZIP) [file pone.0162360.s006.zip › S6_overlap_swl/clust_56_65.csv]

50000.0	50000.0	0
50001.1199382742	50005.597232803535	0
50010.474073703306	50004.538835650805	0
49992.59330351276	50005.30010366702	0
49998.97978393994	50002.81568248988	0
49995.94433854478	50000.283501054924	0
49992.110046690934	49994.960676135706	0
50001.69172750674	49994.57444040063	0
50004.089583240035	50002.88217446919	0
49995.22015105517	50008.609882115925	0
50002.55073404207	49993.56360799795	0
49986.072168127575	49997.04184594443	0
50003.188169777386	50009.9058963167	0
50012.27525783438	49992.819765352564	0
50012.262513774476	49989.354148040744	0
49998.02118867848	50008.80627001903	0
49993.557594313854	50006.23561640466	0
49997.38944128892	50001.35532493175	0
49993.74842547102	50014.75506549149	0
49998.23968503435	50005.27065217079	0
50003.22125142318	50000.026961999516	0
50002.66845612155	50016.014489106456	0
49996.2912684585	50003.40999236742	0
49993.86713806728	50000.48736039716	0
50002.18471612465	50002.01162544507	0
49992.171524388265	50006.56961401369	0
50009.77186363497	49998.33913800016	0
49990.12856972812	50008.3087286591	0
49992.75834275438	49999.61132553548	0
50000.612712480484	49996.66863853376	0
49996.93869881451	50007.42426954709	0
49990.9573124268	49998.74455680348	0
49995.12813021465	50012.34964490406	0
49987.132816399535	50000.77841298042	0
49995.04622939411	50001.254507425205	0
49996.3518189633	49998.69148218202	0
49994.72286757851	50006.43666481398	0
50004.991603808936	50007.81247139701	0
49998.28891676479	49997.763041664824	0
50002.11006087792	50008.18226655358	0
49997.144179930016	49989.940910198144	0
49990.216027359624	50003.557911732714	0
50004.8382996796	49999.67581012021	0
50009.729321556355	49988.228197133496	0
50000.199954210955	50007.84356371471	0
49984.868450241316	50001.72764928467	0
50005.25378396498	49991.44544110929	0
50012.19437814406	50000.390381149926	0
49988.04893344996	49995.904611826896	0
50000.97171294396	50001.87618615546	0
50003.16859701153	50001.34186794273	0
49996.8205400242	50002.39747857786	0
50016.35653848915	49987.25542234889	0
50006.096174901984	50010.23095889712	0
49993.33550236973	49997.9139297533	0
50011.19002934476	50002.36431250059	0
49998.45984931102	50006.65695684455	0
50019.87468519033	49983.95720550682	0
50006.448840401084	49997.32346873195	0
50003.483634122094	50006.1099987375	0
50000.35234659256	50010.71421082459	0
50020.92058148781	49993.51767071989	0
50008.47578298118	49985.24545972329	0
50012.97116378821	49991.6961769247	0
49993.74796506671	49992.427417029416	0
49991.82516773376	49992.694590956104	0
50010.8124938929	49998.028114249224	0
49987.955751149355	49997.770027754355	0
49991.724628069634	50000.06228921305	0
49995.80643166333	50013.468969971	0
49993.380375235734	50016.55980591119	0
49991.201634813246	50005.408821551166	0
50004.525946402624	49989.78947725459	0
50007.720378466904	50000.492135651875	0
49992.7685793167	50011.0280228053	0
49987.159758849266	49996.84261681274	0
50014.02574978567	49996.18798372425	0
49984.32643570934	50004.57184983245	0
50019.639648138225	49988.9067237791	0
49989.4997473447	50007.36039035869	0
50013.91997383251	50009.37214947754	0
50004.58622819102	49995.15801530333	0
50005.85271576996	49989.50522008991	0
50015.47921159886	50003.75857515637	0
49996.39937650525	49993.39036016212	0
50001.0647897504	50004.010292953724	0
49986.027487069885	50006.27634010284	0
49987.260876982415	49991.042278530156	0
49999.78395213294	50006.223143715055	0
50005.5951472911	50002.242531785334	0
49994.95863623795	49990.98932230843	0
49995.970214808425	50011.21575680999	0
49998.74724789229	50000.301414385256	0
49995.76262299148	50005.347803119126	0
49985.78393825049	50003.32292956534	0
50007.42877995727	50004.03245223129	0
49992.96622310832	50014.11763760789	0
49994.55499953395	50010.948281901576	0
49983.915535437955	49992.4110437863	0
50008.8660950074	49978.749708719544	0
50013.7990956949	50003.00902758653	0
50008.5066603574	49980.605440097264	0
49999.61536353447	50001.38011543159	0
49999.92720012225	49999.00146537139	0
49984.44548889699	49998.69683486348	0
50002.482884739184	50003.040579738794	0
50016.024045681486	49994.94398923562	0
50003.36648616504	50004.322037109174	0
49988.738161772046	50017.689027507506	0
50003.539439997585	50008.933367662175	0
49994.49256234436	50019.33132076997	0
50005.85319903553	50016.693436037065	0
50002.48134869301	50006.34512799061	0
49993.523880528526	49996.86229670025	0
49988.034997579	50012.957727244124	0
50020.71389257763	49981.778924319464	0
49995.38804044498	49997.158702901135	0
50013.95022191785	49997.89115681875	0
49984.13772326518	49991.42872524563	0
50003.58552550782	50019.3121430576	0
49989.91037830248	49997.47012205967	0
50012.09890688885	50009.91283746573	0
49998.36748406831	49993.20199538089	0
49989.127843465685	49996.61911019781	0
49982.65034680979	49999.834836403585	0
49996.56500742211	49994.747294359564	0
49985.379552577164	50000.53127187064	0
50017.09675845898	49993.71089669888	0
50021.41356700267	50010.70370059395	0
49982.40342955259	49994.328994020594	0
50016.4869019828	49980.40359262994	0
50023.71775476843	50012.20330780786	0
50005.64968115003	49995.160253301765	0
49973.871359122015	49999.93485576274	0
49991.04769969644	50018.64712142673	0
49999.68945811258	49989.69377801033	0
50024.16967004485	49998.373773470084	0
50002.22080701014	49996.583511445446	0
49981.3376436746	49994.9974062802	0
49984.137410919924	50006.137292454296	0
49996.130313645284	50019.87582555533	0
49984.51107861298	49990.24442534623	0
50006.568329781825	49987.41605597233	0
50001.265128160514	50015.41691763768	0
49994.71701353506	50015.249262662495	0
49984.049094679925	50002.930402503676	0
50007.33751108774	49981.8758819164	0
49990.53033617756	50001.14600459991	0
50016.78128835845	49973.40706114249	0
49993.95433979805	49991.08775145235	0
50020.50775026029	49998.11343636441	0
50000.36685129092	49992.305125517465	0
50025.412902998294	49985.28219532157	0
50011.811277040055	50005.8423952594	0
50005.650122642444	50018.556061829826	0
50000.10513937223	50004.37368352619	0
49997.312147224504	49999.09697793524	0
50007.98935284791	49996.53957427053	0
50002.08677570072	50010.85949233453	0
49986.699023909634	49994.97925279905	0
49985.61698965447	49991.72042149556	0
49982.103822344194	50003.015963724676	0
50017.46227211739	50006.10305446117	0
49995.381477958945	50002.40666228191	0
50011.97582092875	49999.282779231835	0
50008.063404920314	50009.83952207464	0
50013.46450656	49984.93900585626	0
49991.29771770397	50013.528169385616	0
49990.72512365944	50014.788818904555	0
49988.34248722313	50003.84700004693	0
49978.86050890926	50004.459502539525	0
49992.91864707092	50012.72445101887	0
50001.84787568867	49990.60674350676	0
50004.63839490317	50017.67334490595	0
49985.1248169725	50007.29216522827	0
49993.17341765991	49987.23628058628	0
49993.857411968136	50017.57636704799	0
50019.0152945883	49986.98070871417	0
49998.41475540304	49991.03758824367	0
49972.09249794468	50008.2640976498	0
49993.10918587191	50001.86801828644	0
49993.00955253663	50003.3707764521	0
49984.194173076576	50018.57796040268	0
49988.37111772968	49985.660734294215	0
50001.68402032854	50019.222658424515	0
50001.185520989595	50017.05278349851	0
49989.66815837991	49993.68744920904	0
50004.177711652395	49985.70662376911	0
50018.82869206279	49999.52190675685	0
49985.443533641	49996.21552947299	0
50016.38826833475	50012.74464866587	0
50017.914900136435	49980.502944041815	0
50014.39181755627	50017.85709331672	0
50018.95202462218	49985.56744633257	0
49997.36448100937	50005.91903864351	0
50018.96796534248	50005.16627708392	0
50011.90539425546	49988.111134330444	0
49996.546614288876	49996.795399916264	0
49963.08142993959	50006.26759739082	0
50008.2356600962	50002.43606836597	0
49998.63921899667	49988.79814231758	0
50005.75242938296	50004.17089970687	0
49998.376769049384	50010.6689754653	0
50008.42442695799	49998.31820524386	0
50004.508050526805	49983.47349690265	0
49987.17050041002	49988.9025554235	0
50009.18109265108	49992.22014886556	0
50004.879056196725	49986.61034885251	0
50014.915422483675	49977.07720187199	0
49990.130907603474	50004.80258105486	0
49984.6703277626	49988.74133172314	0
50007.52672577151	50012.93686597503	0
50003.49650970437	50012.38108186982	0
49989.06725250327	50015.3378129636	0
50024.98456411381	50006.06013812308	0
49991.80368593366	49990.462414806636	0
50000.77352016364	49989.79042744623	0
49988.90719015552	50002.71719901248	0
49984.039032220186	49996.676878046324	0
50012.847622088455	49998.36249454505	0
50006.350126348494	49990.98155319997	0
49991.05034624591	50004.198767952716	0
50011.88431427771	50008.83624177822	0
49985.19374747098	50005.49928007464	0
49984.81310954273	50026.06287728749	0
50006.21977860447	50012.16129787784	0
49986.47489642977	49999.4317940804	0
49980.36605421916	50000.95789397295	0
49994.234345594574	49999.2532348494	0
49987.04825099607	50001.832824486286	0
49991.43071227722	49984.226381594905	0
50000.695373251256	50020.70674782014	0
49977.13180553174	50003.37505285267	0
49988.62903234035	50005.177123215675	0
49979.89567759436	50002.4937618266	0
50008.01262186424	49983.679359629714	0
50030.579860834	49998.08369322793	0
50003.089884360816	49981.16884909539	0
50024.37014218025	49982.08487044395	0
49983.90656666351	50026.928564756556	0
49964.314383131496	50014.1377602163	0
49993.20228802501	50009.89883245395	0
49988.35846928065	49994.74515624361	0
49974.56068759045	50004.79214296714	0
50014.41609705478	49979.75520468273	0
49991.174539429005	50006.969037631694	0
49989.155636819094	50000.54506709529	0
49982.544533415894	50024.606837722065	0
49994.92587873124	49988.20647099332	0
49991.308890379405	50009.11640038469	0
50011.281064215545	49984.921503686244	0
49989.75789397745	49987.457219427255	0
50008.221414162435	50012.20209665073	0
50013.621088465676	49978.83287026756	0
49985.19186980337	49992.980264506536	0
49992.32125134785	49989.032611767434	0
50014.674771463535	49999.908761826504	0
49997.68841019571	49983.69681048847	0
50015.382964093515	49974.88611401902	0
49974.646961190396	49999.20360856275	0
49993.622733056916	50004.394124466075	0
49996.18215660206	49990.57420118714	0
49990.531939051354	50002.542578106964	0
49995.628193938675	49992.49588250879	0
50021.47129342551	49969.80051040332	0
49963.43332412238	50009.15111641512	0
50005.631109868045	49981.978888305464	0
50016.42316313038	50001.98515059546	0
49980.96052567742	50020.686115295306	0
50014.72496783221	49986.0471516237	0
49983.5417594323	49995.75678905932	0
49993.07010199822	50029.18300593349	0
49997.88200827209	49991.896996510884	0
49982.946899317554	50009.619161594186	0
50002.15424062545	50000.4773237086	0
49991.00394052615	49996.04070296146	0
50031.56106314288	50012.96897761344	0
50026.88381878394	49996.47826587183	0
49984.03994023804	49986.15198562376	0
49987.28963664043	50020.60062188324	0
50013.90791418998	50004.26976645357	0
49983.08076631143	49991.201045514004	0
50022.11073926888	49967.124204367305	0
50010.73215520759	49996.40090077004	0
49996.054670956706	50006.56227185395	0
49995.70387124523	49986.98770630229	0
50007.941107878476	50018.039088252415	0
50002.0192275201	49982.59943772668	0
49992.05158923507	50010.26029829259	0
50027.93304776287	50005.78420573993	0
49982.89182072447	49989.6455582383	0
49998.64668225386	50018.43203433023	0
50013.62737578455	49989.94661316443	0
49993.08509566163	49988.31637596258	0
49989.81805414489	49991.931824775784	0
49997.76086401288	49987.90124568716	0
49988.69996163046	50009.713207319626	0
49985.80025773397	50018.196075051266	0
49984.54357744596	49987.1594216123	0
50006.59958761954	49972.297102456854	0
49984.82793631655	50022.262719026876	0
50009.686765035396	50012.49651623412	0
50005.67540109913	49998.77026419197	0
49998.76553220897	50009.60097154551	0
49991.720902063105	50001.874151299206	0
49995.344981691764	50003.769781086085	0
50000.779533303816	50006.55995037668	0
50003.69493811055	49982.743629087825	0
50002.270752389726	49997.78815897597	0
50027.570700147895	49993.28160735885	0
49976.52404899746	49992.70823713537	0
49998.92765844171	49982.472509075604	0
49994.93953583841	49994.87526102259	0
50009.450371016355	49984.56460257237	0
49988.154083484755	49999.52040214659	0
49999.394387052766	50014.98009375397	0
49978.547517703526	50000.09883902086	0
49977.2653315401	50000.844206454574	0
49998.90667228046	50008.20905964552	0
49991.6637407009	49985.60237193076	0
49996.812852085255	49991.85268425626	0
50010.361860965386	50000.785222744336	0
50015.982394048064	50025.712936463955	0
49980.52196003663	49992.07084033371	0
50031.62064003572	50018.88854821377	0
50008.9961750777	49996.41672377975	0
49987.61931332246	50006.2850009189	0
49976.108964526924	49990.178279804175	0
50023.926871643285	49997.28176746767	0
50019.938527361184	49994.309713364564	0
50000.35731265099	50002.84047830652	0
49993.60333916049	50007.42141270693	0
50023.25337906322	49995.00581889214	0
50002.075911878404	50005.261111667336	0
49991.96428640682	50014.48773082656	0
49985.479854508725	50004.39257273865	0
49980.523275281885	50010.645308643936	0
50001.43088150619	49983.63567861773	0
50010.12290986445	50002.12243553688	0
49967.36856159413	50003.35500522987	0
50002.53163693798	49987.2817417695	0
49958.51475070698	50007.728524315105	0
50011.38108761024	50001.03297300693	0
49981.69861163078	49992.37124347021	0
49989.76191395739	49999.01550114256	0
50010.464523219016	49992.24245972176	0
50026.519101309525	50000.02798517489	0
50012.28382736543	49984.83474359573	0
49989.42265260656	49983.96844532203	0
49984.23840069896	49997.66761618687	0
49985.550927108794	49986.82666453693	0
50021.497478391924	49994.63200883348	0
50019.51522702777	50003.991941070715	0
49997.68469127628	49986.69892490847	0
50017.52555436652	50007.437281765255	0
49996.923835170724	50009.65263753655	0
49980.798506964515	49985.652067432005	0
50017.90091994998	49982.2521155558	0
49990.37161102477	50017.07697390062	0
49988.90511406528	49992.75445658593	0
50017.32112340442	49965.353068070195	0
49991.01257760791	50023.468584741226	0
50025.8875906799	49994.35984820899	0
49986.1918187451	50023.68497230164	0
50013.15743500942	49983.78458207533	0
49992.8456436454	49993.0203413024	0
49979.75815741602	50012.571960582	0
50009.70308924862	49979.83589096704	0
49985.30046070793	50021.08763342582	0
49978.359205601315	50034.878715319064	0
49990.92884580327	50011.163169812375	0
50007.772940196795	50007.064996400484	0
49985.22103137368	50016.08668389368	0
50009.59707490614	49993.95697076497	0
50017.70003800679	50001.97785272779	0
49983.797748258876	50023.64017913821	0
49990.26735697697	50010.258346329596	0
49987.64568629228	49992.33821425586	0
49988.52793226814	49987.91776019862	0
49991.20423086804	50029.989168432476	0
50026.25973034724	50010.5650833099	0
49982.16330270223	49998.10186605435	0
50007.13541309917	50007.95622569247	0
49983.95748989525	50010.98829389653	0
49962.45221143677	50007.2760570099	0
50012.1000044754	49996.95407723872	0
50021.052185858316	49972.64330460891	0
49984.3085518675	50009.58683887556	0
49993.510659247964	49989.892241724825	0
50011.752156646566	50004.78944145074	0
49983.52563494623	50001.75016082405	0
49978.460538100626	49997.75242771528	0
50014.52143088854	49988.22950508876	0
50018.24137458081	49990.739344225905	0
49972.37989154419	50007.14160963748	0
50006.63472878829	49999.431527854525	0
50016.01207628755	50007.56525634756	0
49992.159033924385	49975.903792794095	0
50016.99256930141	49996.1277298885	0
50004.48312201096	50016.53523623439	0
50003.73362658861	50014.7511990841	0
49974.63211839188	49979.516263068035	0
50001.48585664339	49987.945459319424	0
50021.840174437224	49996.55115787979	0
49994.03666699587	50020.72279787452	0
50020.94362840362	50003.47457288229	0
49998.62700416022	50014.24645452575	0
49995.17512210399	50016.79463493951	0
50005.23037043188	50011.73729598273	0
49971.37117085837	49989.47221639413	0
49981.521518297865	49999.23994426472	0
49965.42437354049	50013.05953711824	0
50008.834474853866	50007.65616359565	0
50000.22266364497	49982.341419794524	0
50021.85104569774	50002.35034673412	0
49981.560701735485	49996.23068757506	0
50012.74701363594	49985.80192002436	0
49971.80503375848	49991.85551823733	0
50011.263172707324	50007.67989684717	0
49997.842192490825	49995.525909340686	0
49994.00690011958	50013.24210864979	0
49986.9534427898	50008.40761073288	0
49983.36103802528	50033.88309737791	0
50021.35608252024	49989.69815647043	0
49988.97845850354	49998.21097134659	0
49994.642367226574	49977.56378857998	0
50003.55488727248	50010.91109031009	0
49974.81667358894	50002.99823491594	0
50012.0645759029	50012.10464978939	0
49987.68602979314	50010.93503302086	0
50007.17280957686	49992.3085541642	0
49981.705499678246	50015.11060490018	0
49996.69556881796	50014.109138468055	0
49998.64670998637	49980.67626758387	0
50019.10045114579	49976.023584512244	0
50017.45835616199	49985.36377514416	0
49970.33294685764	50009.780079539814	0
49982.3735722141	50017.46739492288	0
50006.68958436496	49994.526210000105	0
50018.734070250706	49989.80705437178	0
50002.46857216815	49986.06925098604	0
50022.675958277854	49992.05708802764	0
50022.926585169895	50001.64972110677	0
49983.52862677752	50014.963717433006	0
49998.90581301964	49994.84596139951	0
50005.79092528655	50014.775009063815	0
50000.22661360575	49988.81757789523	0
49980.74425647727	49996.82260257941	0
49971.55135378028	49993.170189732235	0
49964.134354578964	50010.02551413979	0
50012.74411197212	50007.99878332312	0
49990.74377587022	49973.90298912179	0
49985.28964060534	50013.18698399553	0
50002.94614847365	50024.81554806511	0
50018.25121765347	50010.052068038465	0
49989.67279102292	50031.185116729364	0
50024.78778113604	50000.02968615381	0
49957.10144021539	50006.30757505217	0
50004.91798427541	50013.10522473025	0
49997.73721727142	50000.206776466686	0
49987.073785197594	49981.08982656079	0
49968.0433233723	50010.0828608519	0
50012.324460548836	49995.737823114214	0
49973.49292689296	50018.279391364136	0
49987.24555378543	50029.79294837929	0
49998.130607358624	49976.53703077404	0
50007.75675174732	49991.20943177642	0
49995.458395374444	49999.14344184725	0
50010.742096311136	49993.331644497855	0
49985.84573346792	49985.809309381766	0
50000.266877230206	50025.833258622944	0
50015.02347028834	50012.069686554314	0
49999.98576549963	50017.1888278349	0
49994.20623659825	50009.09252126425	0
50002.60633630994	50028.573161161155	0
49983.685760399516	49994.434229655286	0
49997.98413692526	49973.09937067709	0
50010.56374303187	50009.418935307316	0
50010.08479905599	50015.411645682536	0
49981.765431604974	50026.49109198164	0
50008.58410835759	49981.64823307443	0
49984.49931009959	50029.64027167754	0
50007.61917516849	50005.81807298415	0
49954.76580966707	50007.702943843884	0
49998.27241309566	49978.57915551045	0
50022.54566981191	49987.258173264716	0
50005.091519311456	50006.0974021464	0
50033.204334621514	50008.87278491397	0
49975.961106071736	50033.7681879828	0
50008.89909742184	50018.638205887495	0
50013.46930471949	49988.41976209015	0
50015.209385585105	50013.91423486294	0
50022.0337844933	49980.9584175392	0
49989.67638337026	50018.303126039296	0
50025.83946226305	49991.62136154643	0
50020.63370337653	50014.81552965945	0
50007.67840103903	49995.493720252845	0
49968.685987238656	50012.365807529546	0
50010.842442392815	49988.60160661161	0
49997.47090266504	49980.29339993033	0
50324.59639131051	50132.65781368151	55
50268.33660460526	50153.79963594664	55
50268.59056645827	50093.254855091574	55
50223.611902686964	50192.818546182934	55
50313.72917806488	50191.99189609908	55
50215.12052137	50135.137107252434	55
50342.00230978458	50246.672842315944	55
50361.431149945114	50307.89249317932	55
50305.22953719008	50323.87451097631	55
50422.363771266115	50325.22065891793	55
50307.59339242375	50049.710574411176	55
50450.70461514266	50268.66208132617	55
50267.03168907472	50273.37164472201	55
50347.12118514804	50370.58776710019	55
50332.51391160687	49994.366768759945	55
50167.18702108694	50206.62490346836	55
50219.146447605075	50056.61025472562	55
50161.120048541095	50047.723010102265	55
50145.09622451617	50104.92119672478	55
50292.768968248594	50393.42619436022	55
50361.0641093335	50090.13092304753	55
50248.990759917586	50336.56903200015	55
50105.41536925946	50192.852891743976	55
50424.977639945	50384.51822209204	55
50513.443105747465	50251.687325056795	55
50380.720245664816	50158.75469625613	55
50266.93176742927	50443.70483327869	55
50088.152056064784	50075.30841623988	55
50276.37838436548	50505.36699454207	55
50498.7576797984	50308.67228606272	55
50224.10580222866	49999.813776625284	55
50073.87240114628	50247.7140132648	55
50403.12312936868	50235.01344163218	55
50559.172157972804	50306.180565306444	55
50440.15700976273	50162.135200467295	55
50543.12933466909	50195.184267058175	55
50037.3997855542	50293.300385826136	55
50395.94427524324	49992.674767596734	55
50204.173112692035	50264.69465284787	55
50049.483640323684	50030.32711574592	55
50327.38891150394	49934.80990296364	55
50437.263500823414	50039.06694507772	55
50345.15836009606	49879.334929103345	55
50335.24201012198	50532.249020470845	55
50032.64387826497	49973.953746614075	55
50395.99108290782	50538.62590584262	55
50249.69609223793	49948.134184348186	55
50023.97541497348	49918.02978596302	55
50222.371878275684	50521.437468309865	55
50112.10839868873	50009.262713409946	55
50198.50858835238	50367.94278478357	55
50207.89227540709	50438.465653521016	55
50497.77959178918	50059.750361897255	55
50046.034410905006	50173.68246475749	55
50438.8489024044	50500.09895802769	55
50047.65987067458	49866.51464648235	55
50082.43521824363	50337.45523101522	55
50030.86498719847	50094.08614314295	55
50449.44670814469	49962.46705150023	55
50185.96992295524	50574.30611686096	55
50084.42732723969	49948.59607790194	55
50301.38204662777	49836.07805479237	55
50593.20435768945	50256.583432105275	55
50498.36597505292	50481.078886586656	55
50416.85958267581	50099.71109984336	55
50165.27507583664	50308.0375382729	55
50451.24599779848	50557.10969166446	55
49992.181982733855	50013.90004964709	55
50010.06851546956	50217.975561382234	55
50371.913152601024	50591.485783441305	55
50616.42659300843	50312.56160153714	55
50323.443418955714	49778.65161457055	55
49963.05298508462	49897.53331000712	55
49932.070446595055	50018.27280791781	55
50098.29206493702	49833.552846366634	55
50599.063650581746	50190.55696073905	55
50284.94131971838	49890.75462431551	55
50008.650122698884	50350.853998200895	55
50542.44728163232	50105.21338518353	55
50404.02173444998	50640.81715022755	55
50478.6885727731	50415.46912014923	55
50215.18983510709	50623.97922495846	55
50502.72471304575	50593.41611987285	55
50241.12547669244	49844.84017645118	55
50519.29829431028	50653.89891527587	55
50185.01230407024	49847.17649401154	55
49957.1948968202	49964.46424722796	55
50104.77475582849	49890.51851515278	55
50650.17399982802	50250.809729984336	55
50352.0859240102	50470.12397292999	55
49951.78195224865	50242.27800650569	55
49878.67188380608	50043.5282684291	55
50469.58198255427	50210.477583295055	55
49989.58942898251	50143.81158369856	55
50703.679211533075	50224.46849000662	55
49954.2608584628	50330.96701391327	55
50164.39761146432	49916.27912064087	55
49899.929109420314	50206.5529547758	55
49841.40612730101	50229.03461129993	55
50436.78793235505	50686.63978482858	55
50765.00456267194	50203.49757913042	55
50535.534948487715	50537.5628238877	55
49857.11293044207	50096.27220752197	55
49848.44985008967	49995.126737513725	55
50672.29422958741	50168.888549552146	55
49791.725221795496	50265.2610451927	55
50163.3890136604	50474.198206304514	55
50494.27795050414	49920.19663410294	55
49739.95636805462	50300.11035352271	55
50758.64246969371	50146.10759502751	55
49756.0855533765	50355.68363415518	55
50821.74875447142	50204.1027454552	55
50866.41299540356	50244.153578271005	55
49744.80703222708	50416.22853248951	55
50575.03104034079	50629.08254702658	55
50107.3084190472	50492.695527769756	55
49995.00041506502	49846.54675207562	55
50279.02682912821	49733.41629645769	55
50109.14910592746	50396.43359260614	55
50309.756816955116	49684.51017975019	55
50424.36405274697	49908.242269203896	55
50811.35190765028	50277.382528910566	55
50757.7554481015	50259.0397270875	55
50504.14737332657	49855.959362848924	55
49904.6425179627	49905.26075405487	55
50497.2534004104	50148.0642133703	55
50203.35321327946	50679.4397274849	55
50844.4563216277	50323.07730572674	55
50084.13697563414	49770.60354417037	55
49824.48727487622	50143.76409598877	55
49720.098938017836	50243.359099871755	55
49688.50770362415	50400.88186174192	55
50250.3143573971	49679.341953423616	55
50574.49705308254	50362.18097790506	55
49809.776449300945	50063.009326435305	55
50497.61814104981	49998.949226956895	55
50247.54120987356	49783.451207195074	55
50250.43276494497	50573.20546228852	55
50542.57673087759	49958.14188129047	55
50483.53612004343	50719.85777725396	55
49928.73692618346	50149.593383656895	55
50148.27087163962	50690.28730015717	55
50787.373259658176	50332.01041575459	55
50055.90474217412	50526.73936369144	55
49656.81628759141	50232.16086430065	55
49905.61889366289	50363.60784287505	55
50413.363497426675	49846.25227097708	55
49814.19566321789	50376.42870741421	55
50595.37487017192	50423.615639216194	55
50560.85655898544	49849.54559850988	55
50595.355587046484	50132.29421172296	55
50581.94860814709	50478.6655235815	55
50592.166926301186	49800.85484129842	55
50810.32390069958	50384.296824734	55
49763.42924567364	50163.785108940305	55
50568.22019217402	50691.701069625	55
50564.68220019988	50016.306004975806	55
50624.76841723842	50700.65313785671	55
49695.1675096838	50189.250196479625	55
50914.63325579088	50274.22551366187	55
50143.40869302486	49748.57281842757	55
50652.09257102122	50441.7037036442	55
49602.21602309522	50263.26330442342	55
50630.438249053674	50082.68560298076	55
49994.86967170299	50514.44788055253	55
49941.479208490695	50414.04374042065	55
49693.32388463551	50335.6890810281	55
50714.54390260907	50445.60391687222	55
49743.4895196466	50111.16573297724	55
49867.663896211496	50413.54484130705	55
50364.899734098624	49651.53608089598	55
50959.06263962323	50236.944321412826	55
50547.380394462096	49766.06408985857	55
50499.954584069346	50778.43195432421	55
50407.66017482266	50444.34739612632	55
50204.657104457874	49639.254721611054	55
50093.27400097194	49709.642773601394	55
50648.38817840431	50499.140992257315	55
49960.14586913805	50467.01062765661	55
50692.01822153328	50096.683721616566	55
50148.04952975637	49636.31116268651	55
50850.85515309484	50425.71527038478	55
50394.840163565685	50735.533357313914	55
50708.84324213571	50519.28151372387	55
50748.18337719713	50382.75602348138	55
50046.78057333689	50401.62707819694	55
50958.27359567981	50178.811063929694	55
50284.37989213439	49625.912981521826	55
50989.46108432417	50123.90223007916	55
50680.63421891802	50685.747456914796	55
49895.50547968491	50462.15873223939	55
50615.32713217364	49868.13086444705	55
49918.68573721054	50093.15737680273	55
49792.70256990986	49986.83976888164	55
50608.083172687875	50550.07591719888	55
49598.503344728895	50207.320047406414	55
50488.62814110928	50836.13532624838	55
49699.06714114225	50455.961502638165	55
50879.45844818381	50483.97319619677	55
50139.929758680875	50608.46741176381	55
50064.742414081185	50583.09131051206	55
50169.62156308131	49984.52827904052	55
50460.62813093194	50633.76270003113	55
50051.406902898154	49668.11607741428	55
50289.24817487749	50623.2373603192	55
50147.75689686776	50752.62603855622	55
50670.04492672216	49891.03021597932	55
49767.684311957615	50475.80064514796	55
50171.95980822569	49696.27392620239	55
50371.71801658514	49594.32690701614	55
50385.48945833294	49537.76415414921	55
50365.49675223244	49710.55694875509	55
50621.61797469397	49749.69636930624	55
50770.733563748385	50525.140642921186	55
49850.81023471931	49930.85406977479	55
50695.19880692458	50629.709604405536	55
50089.52743288454	49624.51651231211	55
50724.7481772471	50321.86417857954	55
49828.26014136833	50474.396728881795	55
50791.13934396905	50439.176806113785	55
50729.29931987334	49887.71913985466	55
50097.11306714618	50715.723353808135	55
49598.230870768995	50322.996664185506	55
50639.78064926066	50646.591388134315	55
50910.70690022289	50426.26945162881	55
49852.543904450824	49869.87017439315	55
50660.315636194304	50357.63253845933	55
49684.0591493736	50130.184028444266	55
50033.42772230865	50706.26400912038	55
50512.21419347665	50368.61077715498	55
49627.30035405445	50391.95644088058	55
50383.2879905	49797.393911234234	55
50040.707758301534	50648.90696056547	55
50517.39089295374	50885.654373665246	55
49575.67011063988	50151.85781810534	55
50421.06189485831	49643.2253953142	55
50975.942158217076	50295.9546565739	55
49732.70694673757	50525.350494922954	55
50902.70887393704	50368.03092586926	55
49805.387466509834	50320.056446047085	55
50660.13697978929	50744.83667013135	55
51039.020161274006	50281.26670546243	55
50592.04239588062	49922.40173129737	55
50446.96698462858	49553.97372226577	55
50621.30700427671	50013.45260630623	55
50718.72058331911	50042.52531859069	55
49923.42272904956	50519.64001644789	55
50060.75637858682	50758.76243945253	55
50814.06373458139	50562.83262848012	55
49571.43106008442	50374.42594615765	55
50665.87251112993	50559.588001189106	55
49941.22891270435	49815.444587818296	55
50633.55333856355	50795.83592224488	55
50032.392983968006	49794.351195612	55
50561.68251870893	50754.900831010826	55
50051.34787166842	50465.42651188935	55
49571.81591442913	50436.41696462337	55
50740.174504479	50710.30718821965	55
49694.696526951804	50068.22405971693	55
50327.45446383851	49518.70337091127	55
49539.33067417664	50213.28772136481	55
50431.7039669281	49497.823558032855	55
50762.11310761615	50085.00733206736	55
51064.79467105153	50333.65759560766	55
51119.265436862945	50352.152750452515	55
49990.74981965594	49656.95559186742	55
50490.00063642046	49795.390892783165	55
50355.573038685594	50672.16697273717	55
49541.66650637268	50273.116265151635	55
50129.29437600472	50263.459401897744	55
50655.699240849426	49699.00627965491	55
50562.03611763372	50922.06882349144	55
49983.043958489376	50649.542135004274	55
50781.75090536592	49864.360964572494	55
49639.42844620129	50038.30274831815	55
50096.92396677075	50802.413745093676	55
50478.97631006734	49621.51780071558	55
50211.555133672635	50743.39249226032	55
49546.429493229756	50492.59776125147	55
49516.321770642186	50405.7377885676	55
50732.00703976463	49822.75363533878	55
49753.91888092607	50038.500438282346	55
50959.92224682354	50396.64811134411	55
50608.01935720102	50881.17295381886	55
50608.469224623834	49666.06331491959	55
50436.806991615056	49766.64261734832	55
49897.95190801114	50302.76666708717	55
50533.47097815088	50974.62299312841	55
50030.33991623438	49608.17553880709	55
49661.131958333135	49977.79151777176	55
49931.31781709254	50619.50489712967	55
50532.940656655344	51036.28809076126	55
49479.585025147324	50202.487293953665	55
50471.711613868276	51033.95676748731	55
50539.77289866429	51094.75072301656	55
50656.8639029251	49630.691705946236	55
49679.17948722391	50549.80166678017	55
49719.114222832555	49982.8978011631	55
50018.05171754134	50799.17415330427	55
51049.20132484399	50100.26797307327	55
50889.17571786413	50542.77859578045	55
50760.42122343587	49935.47181385204	55
49759.44801108055	49940.23114695927	55
49982.145788009424	49714.23383097158	55
50676.09109370508	49827.93493927443	55
50763.39876629241	50599.584628786826	55
51014.581858449565	50205.05283008183	55
49475.68341455078	50445.967067252015	55
50072.60710169673	49561.52391375413	55
50945.967450956545	50477.01677460486	55
49580.43397677503	50052.216984384264	55
51000.778592451825	50500.99138297399	55
51032.32758546566	50549.20531678222	55
49510.69423133868	50536.69732554317	55
50470.86014848533	49721.260072072895	55
51120.43060268512	50294.76638258313	55
49868.834827621045	50546.06713173864	55
51111.23037918455	50116.4277418455	55
51096.40767275659	50059.41576825193	55
50038.741412619835	49726.43417056597	55
49978.12591211991	50850.09284594524	55
50881.07236880924	50182.738514657765	55
50835.963215261065	50615.32658875156	55
50233.29210710757	49588.46564935072	55
50819.264239114025	49938.92339103837	55
50837.463678646316	49876.33899783643	55
50973.942554795314	50554.28551480144	55
51080.55436065457	50241.388519119195	55
50512.47469854916	49683.37741565255	55
49526.17143741593	50125.63425826738	55
50696.4197055705	50806.971077184346	55
51173.249061751325	50375.52709202927	55
49519.213021888165	50337.174426590784	55
49472.48949074495	50369.87869985492	55
49953.8510693345	50796.02807517716	55
50185.33202533334	50794.675378425425	55
50084.431762720116	49505.63430066166	55
50457.21824436319	50893.75364813863	55
50594.044611640405	50987.54720794689	55
50797.658167699374	50700.125555916806	55
50187.53914452428	49783.59028570744	55
49824.28975037206	49817.77448416259	55
50130.90550676898	49578.21780424344	55
51214.167362040804	50421.85283333735	55
50828.07632812644	50752.94717628329	55
51057.59375700988	50397.9847950333	55
50843.4093020971	50138.45154027013	55
50707.70190937284	49601.76298660758	55
50854.52389810881	50076.95142166162	55
49418.54476018899	50474.841328696835	55
49904.17589210933	50755.452822652296	55
50533.10128000202	49588.64474124232	55
49642.07558858555	50477.87901363371	55
49633.33416582093	50094.91405916848	55
50595.9904296392	51081.52764983461	55
51037.32785901251	50606.2754002205	55
51148.267920292645	50028.13533510218	55
49843.58395492357	50752.64316842006	55
50094.914751869626	50865.14140568411	55
50900.49103738474	49868.20283851785	55
49821.14263785975	50812.411141670585	55
50973.49158452297	50617.74551429819	55
49536.53308353176	50008.309811320694	55
49883.60044757277	50661.730082233335	55
50374.91882578688	49467.515357901066	55
50714.19064637589	49664.21201879452	55
50756.758070561256	50794.96497243794	55
51092.696490784896	50554.853029009486	55
50974.41286389137	50062.073459544525	55
49977.22704787916	50572.58391342695	55
50535.78452913075	50437.231728186984	55
49733.94611459674	50586.88223364568	55
50878.203724720464	49924.17341614967	55
50267.573080025664	50685.906940311696	55
49765.829462986265	49845.263499237844	55
49470.85138811029	50302.58312998022	55
50644.44186749913	51117.33606545015	55
50585.043260317165	49559.74919049463	55
49830.44121564854	50590.937548357215	55
50834.290234371474	49814.987483122575	55
49765.608063168846	50831.35865353099	55
50858.913455000045	49985.34213769518	55
51183.60148220711	50478.909905732224	55
50797.752466959115	49771.0035353989	55
49824.89796527863	50651.73992820191	55
50897.839858651576	50619.61091020215	55
51065.63014834763	50503.97397047671	55
50403.03148828685	50921.39078145624	55
50535.72014355821	49524.87008730837	55
50643.7569618405	49571.86366025458	55
50659.7377332621	50855.91499439739	55
49512.24936300198	49952.89182926982	55
50699.7303518928	49943.24390181587	55
50018.8415179701	50894.82263507152	55
49513.11117035005	49890.56320278073	55
50153.53136291096	50843.29718206599	55
49954.627418305	50716.54211552278	55
50815.07169301782	50820.63738404685	55
50737.97282911021	49544.88218248877	55
50039.600675597154	49459.25411058335	55
49507.716948283705	50596.7654516215	55
51167.44903012377	50109.9140113844	55
50561.182698597186	51148.496575320045	55
51027.49310244233	50448.30222602259	55
51095.82120391922	50616.019510622915	55
50415.62313992164	51056.33569403089	55
50445.488411924845	50979.534137513845	55
51095.286872794786	50441.9542130373	55
49811.86528647147	50533.76626539116	55
49807.17045710372	50872.51173907995	55
50389.04877511472	51108.76979868146	55
50123.39843239433	50550.44751565739	55
51018.321067933146	50021.15939534369	55
51015.69896505716	49959.76675050673	55
50705.66004426552	51133.15396399289	55
51141.846183194604	50658.044829371116	55
51173.361437886764	50170.315593243686	55
50069.39553519946	50922.350170403144	55
49760.09915103052	49781.249037357724	55
50945.11294179511	49828.02465194178	55
50639.03895141188	51181.06784322229	55
49685.456427411315	49920.785326978345	55
50856.32658633585	49763.16512178846	55
49375.87449917239	50518.78988653374	55
50738.26414795703	51077.36774548305	55
49462.718269137345	49979.33042471424	55
50461.10251622875	51091.0635383331	55
49973.852813556536	49580.307275613115	55
50381.91460817681	50979.91224808115	55
49726.93390236473	50651.32838183648	55
50564.96414730912	50838.542421884784	55
49772.44001422477	50773.363764281676	55
50005.86388173865	49511.13618903746	55
50171.222784758465	49528.80244837295	55
51162.05137139516	50718.91819764078	55
49868.626053967746	50860.211686924	55
50597.753329551175	49503.81388744051	55
49981.503743960406	49431.75084894077	55
49463.967835687115	49858.032481878814	55
49372.43098295568	50429.89661704063	55
50861.31588245286	50689.067641456226	55
50484.11352408633	51143.54892200805	55
51143.337702904	50523.58209278888	55
50214.1860486409	50847.17277533493	55
49415.088091229394	50314.837609987015	55
50771.13332568917	49691.14344437759	55
50762.82449219879	49492.06868274702	55
50648.20141376989	49468.41418062289	55
51149.81221618522	50426.69659489468	55
49450.19462779905	50572.879034883474	55
50775.701826874545	49434.12234772394	55
51272.465599676034	50411.11791528335	55
51101.93787210258	50720.15807663646	55
49469.595069105824	50146.43548372215	55
50935.451380384504	50661.90469169696	55
51116.12160709554	50196.46809385924	55
49629.081362053665	49931.68562525445	55
50985.35328685653	49782.73526170193	55
49409.967585897786	50155.644797997316	55
51095.75912936702	50778.84077517227	55
49762.896253630264	50700.36887888614	55
51208.06639057112	50538.41439475533	55
51255.16143728643	50572.580997333804	55
50339.58988695077	50745.347794176	55
49931.19167859622	49676.975921940306	55
51078.09628015902	49947.38547706677	55
50792.898134545845	49561.78906669572	55
49821.00644322768	50935.87445437979	55
50878.92331486692	50823.844894521804	55
49570.72318712486	49910.35117869008	55
51125.86211384553	49908.72271151603	55
50953.814229782445	49975.339299266125	55
49668.9384288312	50638.93877399915	55
50790.551838703184	49995.170014306445	55
50601.02780002874	49435.72022490079	55
50442.83194706804	50775.13293330259	55
49330.561846379016	50553.16413352454	55
50292.12513316815	49473.41865674195	55
51277.282344184234	50519.31200427561	55
51202.63444666504	50319.84014645824	55
50671.90734040468	51228.22940015813	55
51309.40829790957	50464.6845060756	55
50349.813414686854	50892.45818876536	55
49881.71068958456	49805.17018220097	55
51013.22049028865	50657.38256402323	55
49515.22695153112	50067.10577907006	55
51022.99599871022	50718.513209455195	55
49849.14490894899	49749.50284412879	55
50317.1855662708	50979.020332102424	55
50393.845402580366	50812.69447064916	55
51207.18225101507	50065.581257746824	55
50998.215810290654	50347.9568803278	55
50492.93982283368	49477.43829088339	55
49702.32813482916	49769.536433815156	55
49622.323059086346	50542.984879618816	55
50926.04158210125	50124.6289408607	55
49902.46911483543	49725.246023070875	55
50464.43756974855	49424.00238323113	55
51127.55632548188	49974.75655726681	55
51219.064171264035	50265.45232944661	55
