# Supplementary material for: Abundant Topological Outliers in Social Media Data and Their Effect on Spatial Analysis
Source: PLoS One. 2016 Sep 9;11(9):e0162360. doi: 10.1371/journal.pone.0162360 (PMC5017681; doi:10.1371/journal.pone.0162360)
Supplement: S6 Dataset — See the respective attached file. (ZIP) [file pone.0162360.s006.zip › S6_overlap_swl/clust_57_66.csv]

50000.0	50000.0	0
50001.1199382742	50005.597232803535	0
50010.474073703306	50004.538835650805	0
49992.59330351276	50005.30010366702	0
49998.97978393994	50002.81568248988	0
49995.94433854478	50000.283501054924	0
49992.110046690934	49994.960676135706	0
50001.69172750674	49994.57444040063	0
50004.089583240035	50002.88217446919	0
49995.22015105517	50008.609882115925	0
50002.55073404207	49993.56360799795	0
49986.072168127575	49997.04184594443	0
50003.188169777386	50009.9058963167	0
50012.27525783438	49992.819765352564	0
50012.262513774476	49989.354148040744	0
49998.02118867848	50008.80627001903	0
49993.557594313854	50006.23561640466	0
49997.38944128892	50001.35532493175	0
49993.74842547102	50014.75506549149	0
49998.23968503435	50005.27065217079	0
50003.22125142318	50000.026961999516	0
50002.66845612155	50016.014489106456	0
49996.2912684585	50003.40999236742	0
49993.86713806728	50000.48736039716	0
50002.18471612465	50002.01162544507	0
49992.171524388265	50006.56961401369	0
50009.77186363497	49998.33913800016	0
49990.12856972812	50008.3087286591	0
49992.75834275438	49999.61132553548	0
50000.612712480484	49996.66863853376	0
49996.93869881451	50007.42426954709	0
49990.9573124268	49998.74455680348	0
49995.12813021465	50012.34964490406	0
49987.132816399535	50000.77841298042	0
49995.04622939411	50001.254507425205	0
49996.3518189633	49998.69148218202	0
49994.72286757851	50006.43666481398	0
50004.991603808936	50007.81247139701	0
49998.28891676479	49997.763041664824	0
50002.11006087792	50008.18226655358	0
49997.144179930016	49989.940910198144	0
49990.216027359624	50003.557911732714	0
50004.8382996796	49999.67581012021	0
50009.729321556355	49988.228197133496	0
50000.199954210955	50007.84356371471	0
49984.868450241316	50001.72764928467	0
50005.25378396498	49991.44544110929	0
50012.19437814406	50000.390381149926	0
49988.04893344996	49995.904611826896	0
50000.97171294396	50001.87618615546	0
50003.16859701153	50001.34186794273	0
49996.8205400242	50002.39747857786	0
50016.35653848915	49987.25542234889	0
50006.096174901984	50010.23095889712	0
49993.33550236973	49997.9139297533	0
50011.19002934476	50002.36431250059	0
49998.45984931102	50006.65695684455	0
50019.87468519033	49983.95720550682	0
50006.448840401084	49997.32346873195	0
50003.483634122094	50006.1099987375	0
50000.35234659256	50010.71421082459	0
50020.92058148781	49993.51767071989	0
50008.47578298118	49985.24545972329	0
50012.97116378821	49991.6961769247	0
49993.74796506671	49992.427417029416	0
49991.82516773376	49992.694590956104	0
50010.8124938929	49998.028114249224	0
49987.955751149355	49997.770027754355	0
49991.724628069634	50000.06228921305	0
49995.80643166333	50013.468969971	0
49993.380375235734	50016.55980591119	0
49991.201634813246	50005.408821551166	0
50004.525946402624	49989.78947725459	0
50007.720378466904	50000.492135651875	0
49992.7685793167	50011.0280228053	0
49987.159758849266	49996.84261681274	0
50014.02574978567	49996.18798372425	0
49984.32643570934	50004.57184983245	0
50019.639648138225	49988.9067237791	0
49989.4997473447	50007.36039035869	0
50013.91997383251	50009.37214947754	0
50004.58622819102	49995.15801530333	0
50005.85271576996	49989.50522008991	0
50015.47921159886	50003.75857515637	0
49996.39937650525	49993.39036016212	0
50001.0647897504	50004.010292953724	0
49986.027487069885	50006.27634010284	0
49987.260876982415	49991.042278530156	0
49999.78395213294	50006.223143715055	0
50005.5951472911	50002.242531785334	0
49994.95863623795	49990.98932230843	0
49995.970214808425	50011.21575680999	0
49998.74724789229	50000.301414385256	0
49995.76262299148	50005.347803119126	0
49985.78393825049	50003.32292956534	0
50007.42877995727	50004.03245223129	0
49992.96622310832	50014.11763760789	0
49994.55499953395	50010.948281901576	0
49983.915535437955	49992.4110437863	0
50008.8660950074	49978.749708719544	0
50013.7990956949	50003.00902758653	0
50008.5066603574	49980.605440097264	0
49999.61536353447	50001.38011543159	0
49999.92720012225	49999.00146537139	0
49984.44548889699	49998.69683486348	0
50002.482884739184	50003.040579738794	0
50016.024045681486	49994.94398923562	0
50003.36648616504	50004.322037109174	0
49988.738161772046	50017.689027507506	0
50003.539439997585	50008.933367662175	0
49994.49256234436	50019.33132076997	0
50005.85319903553	50016.693436037065	0
50002.48134869301	50006.34512799061	0
49993.523880528526	49996.86229670025	0
49988.034997579	50012.957727244124	0
50020.71389257763	49981.778924319464	0
49995.38804044498	49997.158702901135	0
50013.95022191785	49997.89115681875	0
49984.13772326518	49991.42872524563	0
50003.58552550782	50019.3121430576	0
49989.91037830248	49997.47012205967	0
50012.09890688885	50009.91283746573	0
49998.36748406831	49993.20199538089	0
49989.127843465685	49996.61911019781	0
49982.65034680979	49999.834836403585	0
49996.56500742211	49994.747294359564	0
49985.379552577164	50000.53127187064	0
50017.09675845898	49993.71089669888	0
50021.41356700267	50010.70370059395	0
49982.40342955259	49994.328994020594	0
50016.4869019828	49980.40359262994	0
50023.71775476843	50012.20330780786	0
50005.64968115003	49995.160253301765	0
49973.871359122015	49999.93485576274	0
49991.04769969644	50018.64712142673	0
49999.68945811258	49989.69377801033	0
50024.16967004485	49998.373773470084	0
50002.22080701014	49996.583511445446	0
49981.3376436746	49994.9974062802	0
49984.137410919924	50006.137292454296	0
49996.130313645284	50019.87582555533	0
49984.51107861298	49990.24442534623	0
50006.568329781825	49987.41605597233	0
50001.265128160514	50015.41691763768	0
49994.71701353506	50015.249262662495	0
49984.049094679925	50002.930402503676	0
50007.33751108774	49981.8758819164	0
49990.53033617756	50001.14600459991	0
50016.78128835845	49973.40706114249	0
49993.95433979805	49991.08775145235	0
50020.50775026029	49998.11343636441	0
50000.36685129092	49992.305125517465	0
50025.412902998294	49985.28219532157	0
50011.811277040055	50005.8423952594	0
50005.650122642444	50018.556061829826	0
50000.10513937223	50004.37368352619	0
49997.312147224504	49999.09697793524	0
50007.98935284791	49996.53957427053	0
50002.08677570072	50010.85949233453	0
49986.699023909634	49994.97925279905	0
49985.61698965447	49991.72042149556	0
49982.103822344194	50003.015963724676	0
50017.46227211739	50006.10305446117	0
49995.381477958945	50002.40666228191	0
50011.97582092875	49999.282779231835	0
50008.063404920314	50009.83952207464	0
50013.46450656	49984.93900585626	0
49991.29771770397	50013.528169385616	0
49990.72512365944	50014.788818904555	0
49988.34248722313	50003.84700004693	0
49978.86050890926	50004.459502539525	0
49992.91864707092	50012.72445101887	0
50001.84787568867	49990.60674350676	0
50004.63839490317	50017.67334490595	0
49985.1248169725	50007.29216522827	0
49993.17341765991	49987.23628058628	0
49993.857411968136	50017.57636704799	0
50019.0152945883	49986.98070871417	0
49998.41475540304	49991.03758824367	0
49972.09249794468	50008.2640976498	0
49993.10918587191	50001.86801828644	0
49993.00955253663	50003.3707764521	0
49984.194173076576	50018.57796040268	0
49988.37111772968	49985.660734294215	0
50001.68402032854	50019.222658424515	0
50001.185520989595	50017.05278349851	0
49989.66815837991	49993.68744920904	0
50004.177711652395	49985.70662376911	0
50018.82869206279	49999.52190675685	0
49985.443533641	49996.21552947299	0
50016.38826833475	50012.74464866587	0
50017.914900136435	49980.502944041815	0
50014.39181755627	50017.85709331672	0
50018.95202462218	49985.56744633257	0
49997.36448100937	50005.91903864351	0
50018.96796534248	50005.16627708392	0
50011.90539425546	49988.111134330444	0
49996.546614288876	49996.795399916264	0
49963.08142993959	50006.26759739082	0
50008.2356600962	50002.43606836597	0
49998.63921899667	49988.79814231758	0
50005.75242938296	50004.17089970687	0
49998.376769049384	50010.6689754653	0
50008.42442695799	49998.31820524386	0
50004.508050526805	49983.47349690265	0
49987.17050041002	49988.9025554235	0
50009.18109265108	49992.22014886556	0
50004.879056196725	49986.61034885251	0
50014.915422483675	49977.07720187199	0
49990.130907603474	50004.80258105486	0
49984.6703277626	49988.74133172314	0
50007.52672577151	50012.93686597503	0
50003.49650970437	50012.38108186982	0
49989.06725250327	50015.3378129636	0
50024.98456411381	50006.06013812308	0
49991.80368593366	49990.462414806636	0
50000.77352016364	49989.79042744623	0
49988.90719015552	50002.71719901248	0
49984.039032220186	49996.676878046324	0
50012.847622088455	49998.36249454505	0
50006.350126348494	49990.98155319997	0
49991.05034624591	50004.198767952716	0
50011.88431427771	50008.83624177822	0
49985.19374747098	50005.49928007464	0
49984.81310954273	50026.06287728749	0
50006.21977860447	50012.16129787784	0
49986.47489642977	49999.4317940804	0
49980.36605421916	50000.95789397295	0
49994.234345594574	49999.2532348494	0
49987.04825099607	50001.832824486286	0
49991.43071227722	49984.226381594905	0
50000.695373251256	50020.70674782014	0
49977.13180553174	50003.37505285267	0
49988.62903234035	50005.177123215675	0
49979.89567759436	50002.4937618266	0
50008.01262186424	49983.679359629714	0
50030.579860834	49998.08369322793	0
50003.089884360816	49981.16884909539	0
50024.37014218025	49982.08487044395	0
49983.90656666351	50026.928564756556	0
49964.314383131496	50014.1377602163	0
49993.20228802501	50009.89883245395	0
49988.35846928065	49994.74515624361	0
49974.56068759045	50004.79214296714	0
50014.41609705478	49979.75520468273	0
49991.174539429005	50006.969037631694	0
49989.155636819094	50000.54506709529	0
49982.544533415894	50024.606837722065	0
49994.92587873124	49988.20647099332	0
49991.308890379405	50009.11640038469	0
50011.281064215545	49984.921503686244	0
49989.75789397745	49987.457219427255	0
50008.221414162435	50012.20209665073	0
50013.621088465676	49978.83287026756	0
49985.19186980337	49992.980264506536	0
49992.32125134785	49989.032611767434	0
50014.674771463535	49999.908761826504	0
49997.68841019571	49983.69681048847	0
50015.382964093515	49974.88611401902	0
49974.646961190396	49999.20360856275	0
49993.622733056916	50004.394124466075	0
49996.18215660206	49990.57420118714	0
49990.531939051354	50002.542578106964	0
49995.628193938675	49992.49588250879	0
50021.47129342551	49969.80051040332	0
49963.43332412238	50009.15111641512	0
50005.631109868045	49981.978888305464	0
50016.42316313038	50001.98515059546	0
49980.96052567742	50020.686115295306	0
50014.72496783221	49986.0471516237	0
49983.5417594323	49995.75678905932	0
49993.07010199822	50029.18300593349	0
49997.88200827209	49991.896996510884	0
49982.946899317554	50009.619161594186	0
50002.15424062545	50000.4773237086	0
49991.00394052615	49996.04070296146	0
50031.56106314288	50012.96897761344	0
50026.88381878394	49996.47826587183	0
49984.03994023804	49986.15198562376	0
49987.28963664043	50020.60062188324	0
50013.90791418998	50004.26976645357	0
49983.08076631143	49991.201045514004	0
50022.11073926888	49967.124204367305	0
50010.73215520759	49996.40090077004	0
49996.054670956706	50006.56227185395	0
49995.70387124523	49986.98770630229	0
50007.941107878476	50018.039088252415	0
50002.0192275201	49982.59943772668	0
49992.05158923507	50010.26029829259	0
50027.93304776287	50005.78420573993	0
49982.89182072447	49989.6455582383	0
49998.64668225386	50018.43203433023	0
50013.62737578455	49989.94661316443	0
49993.08509566163	49988.31637596258	0
49989.81805414489	49991.931824775784	0
49997.76086401288	49987.90124568716	0
49988.69996163046	50009.713207319626	0
49985.80025773397	50018.196075051266	0
49984.54357744596	49987.1594216123	0
50006.59958761954	49972.297102456854	0
49984.82793631655	50022.262719026876	0
50009.686765035396	50012.49651623412	0
50005.67540109913	49998.77026419197	0
49998.76553220897	50009.60097154551	0
49991.720902063105	50001.874151299206	0
49995.344981691764	50003.769781086085	0
50000.779533303816	50006.55995037668	0
50003.69493811055	49982.743629087825	0
50002.270752389726	49997.78815897597	0
50027.570700147895	49993.28160735885	0
49976.52404899746	49992.70823713537	0
49998.92765844171	49982.472509075604	0
49994.93953583841	49994.87526102259	0
50009.450371016355	49984.56460257237	0
49988.154083484755	49999.52040214659	0
49999.394387052766	50014.98009375397	0
49978.547517703526	50000.09883902086	0
49977.2653315401	50000.844206454574	0
49998.90667228046	50008.20905964552	0
49991.6637407009	49985.60237193076	0
49996.812852085255	49991.85268425626	0
50010.361860965386	50000.785222744336	0
50015.982394048064	50025.712936463955	0
49980.52196003663	49992.07084033371	0
50031.62064003572	50018.88854821377	0
50008.9961750777	49996.41672377975	0
49987.61931332246	50006.2850009189	0
49976.108964526924	49990.178279804175	0
50023.926871643285	49997.28176746767	0
50019.938527361184	49994.309713364564	0
50000.35731265099	50002.84047830652	0
49993.60333916049	50007.42141270693	0
50023.25337906322	49995.00581889214	0
50002.075911878404	50005.261111667336	0
49991.96428640682	50014.48773082656	0
49985.479854508725	50004.39257273865	0
49980.523275281885	50010.645308643936	0
50001.43088150619	49983.63567861773	0
50010.12290986445	50002.12243553688	0
49967.36856159413	50003.35500522987	0
50002.53163693798	49987.2817417695	0
49958.51475070698	50007.728524315105	0
50011.38108761024	50001.03297300693	0
49981.69861163078	49992.37124347021	0
49989.76191395739	49999.01550114256	0
50010.464523219016	49992.24245972176	0
50026.519101309525	50000.02798517489	0
50012.28382736543	49984.83474359573	0
49989.42265260656	49983.96844532203	0
49984.23840069896	49997.66761618687	0
49985.550927108794	49986.82666453693	0
50021.497478391924	49994.63200883348	0
50019.51522702777	50003.991941070715	0
49997.68469127628	49986.69892490847	0
50017.52555436652	50007.437281765255	0
49996.923835170724	50009.65263753655	0
49980.798506964515	49985.652067432005	0
50017.90091994998	49982.2521155558	0
49990.37161102477	50017.07697390062	0
49988.90511406528	49992.75445658593	0
50017.32112340442	49965.353068070195	0
49991.01257760791	50023.468584741226	0
50025.8875906799	49994.35984820899	0
49986.1918187451	50023.68497230164	0
50013.15743500942	49983.78458207533	0
49992.8456436454	49993.0203413024	0
49979.75815741602	50012.571960582	0
50009.70308924862	49979.83589096704	0
49985.30046070793	50021.08763342582	0
49978.359205601315	50034.878715319064	0
49990.92884580327	50011.163169812375	0
50007.772940196795	50007.064996400484	0
49985.22103137368	50016.08668389368	0
50009.59707490614	49993.95697076497	0
50017.70003800679	50001.97785272779	0
49983.797748258876	50023.64017913821	0
49990.26735697697	50010.258346329596	0
49987.64568629228	49992.33821425586	0
49988.52793226814	49987.91776019862	0
49991.20423086804	50029.989168432476	0
50026.25973034724	50010.5650833099	0
49982.16330270223	49998.10186605435	0
50007.13541309917	50007.95622569247	0
49983.95748989525	50010.98829389653	0
49962.45221143677	50007.2760570099	0
50012.1000044754	49996.95407723872	0
50021.052185858316	49972.64330460891	0
49984.3085518675	50009.58683887556	0
49993.510659247964	49989.892241724825	0
50011.752156646566	50004.78944145074	0
49983.52563494623	50001.75016082405	0
49978.460538100626	49997.75242771528	0
50014.52143088854	49988.22950508876	0
50018.24137458081	49990.739344225905	0
49972.37989154419	50007.14160963748	0
50006.63472878829	49999.431527854525	0
50016.01207628755	50007.56525634756	0
49992.159033924385	49975.903792794095	0
50016.99256930141	49996.1277298885	0
50004.48312201096	50016.53523623439	0
50003.73362658861	50014.7511990841	0
49974.63211839188	49979.516263068035	0
50001.48585664339	49987.945459319424	0
50021.840174437224	49996.55115787979	0
49994.03666699587	50020.72279787452	0
50020.94362840362	50003.47457288229	0
49998.62700416022	50014.24645452575	0
49995.17512210399	50016.79463493951	0
50005.23037043188	50011.73729598273	0
49971.37117085837	49989.47221639413	0
49981.521518297865	49999.23994426472	0
49965.42437354049	50013.05953711824	0
50008.834474853866	50007.65616359565	0
50000.22266364497	49982.341419794524	0
50021.85104569774	50002.35034673412	0
49981.560701735485	49996.23068757506	0
50012.74701363594	49985.80192002436	0
49971.80503375848	49991.85551823733	0
50011.263172707324	50007.67989684717	0
49997.842192490825	49995.525909340686	0
49994.00690011958	50013.24210864979	0
49986.9534427898	50008.40761073288	0
49983.36103802528	50033.88309737791	0
50021.35608252024	49989.69815647043	0
49988.97845850354	49998.21097134659	0
49994.642367226574	49977.56378857998	0
50003.55488727248	50010.91109031009	0
49974.81667358894	50002.99823491594	0
50012.0645759029	50012.10464978939	0
49987.68602979314	50010.93503302086	0
50007.17280957686	49992.3085541642	0
49981.705499678246	50015.11060490018	0
49996.69556881796	50014.109138468055	0
49998.64670998637	49980.67626758387	0
50019.10045114579	49976.023584512244	0
50017.45835616199	49985.36377514416	0
49970.33294685764	50009.780079539814	0
49982.3735722141	50017.46739492288	0
50006.68958436496	49994.526210000105	0
50018.734070250706	49989.80705437178	0
50002.46857216815	49986.06925098604	0
50022.675958277854	49992.05708802764	0
50022.926585169895	50001.64972110677	0
49983.52862677752	50014.963717433006	0
49998.90581301964	49994.84596139951	0
50005.79092528655	50014.775009063815	0
50000.22661360575	49988.81757789523	0
49980.74425647727	49996.82260257941	0
49971.55135378028	49993.170189732235	0
49964.134354578964	50010.02551413979	0
50012.74411197212	50007.99878332312	0
49990.74377587022	49973.90298912179	0
49985.28964060534	50013.18698399553	0
50002.94614847365	50024.81554806511	0
50018.25121765347	50010.052068038465	0
49989.67279102292	50031.185116729364	0
50024.78778113604	50000.02968615381	0
49957.10144021539	50006.30757505217	0
50004.91798427541	50013.10522473025	0
49997.73721727142	50000.206776466686	0
49987.073785197594	49981.08982656079	0
49968.0433233723	50010.0828608519	0
50012.324460548836	49995.737823114214	0
49973.49292689296	50018.279391364136	0
49987.24555378543	50029.79294837929	0
49998.130607358624	49976.53703077404	0
50007.75675174732	49991.20943177642	0
49995.458395374444	49999.14344184725	0
50010.742096311136	49993.331644497855	0
49985.84573346792	49985.809309381766	0
50000.266877230206	50025.833258622944	0
50015.02347028834	50012.069686554314	0
49999.98576549963	50017.1888278349	0
49994.20623659825	50009.09252126425	0
50002.60633630994	50028.573161161155	0
49983.685760399516	49994.434229655286	0
49997.98413692526	49973.09937067709	0
50010.56374303187	50009.418935307316	0
50010.08479905599	50015.411645682536	0
49981.765431604974	50026.49109198164	0
50008.58410835759	49981.64823307443	0
49984.49931009959	50029.64027167754	0
50007.61917516849	50005.81807298415	0
49954.76580966707	50007.702943843884	0
49998.27241309566	49978.57915551045	0
50022.54566981191	49987.258173264716	0
50005.091519311456	50006.0974021464	0
50033.204334621514	50008.87278491397	0
49975.961106071736	50033.7681879828	0
50008.89909742184	50018.638205887495	0
50013.46930471949	49988.41976209015	0
50015.209385585105	50013.91423486294	0
50022.0337844933	49980.9584175392	0
49989.67638337026	50018.303126039296	0
50025.83946226305	49991.62136154643	0
50020.63370337653	50014.81552965945	0
50007.67840103903	49995.493720252845	0
49968.685987238656	50012.365807529546	0
50010.842442392815	49988.60160661161	0
49997.47090266504	49980.29339993033	0
50229.47891355942	50174.26795419959	56
50192.6927146144	50125.485540376074	56
50129.33528667693	50129.00125626774	56
50067.91483534312	50108.49599246265	56
50294.92784602667	50177.34757924007	56
50284.54872327809	50117.32838573099	56
50027.992131703366	50056.63235660388	56
50027.04047547344	50148.22366296499	56
49984.29812623631	50198.02781340774	56
50187.81694507313	50221.23308210104	56
49925.48647662826	50223.82078613072	56
50088.26758777423	50046.17340505774	56
50084.97811556161	50172.04120453935	56
50307.78251949577	50236.4547105768	56
50044.979655989104	49996.99961450919	56
50365.09209021809	50262.44147588951	56
49976.31890999396	50094.30777918358	56
50228.80387880562	50074.78619277557	56
50034.41366595574	49932.19226117582	56
50278.94898679794	50294.34719373403	56
50170.69424257535	50055.58779309983	56
49927.75429285586	50052.14502634688	56
50409.75658409641	50308.2888744352	56
50369.052831793444	50359.603535529466	56
49983.69095958904	50010.079626302926	56
50217.45593442675	50276.405867777496	56
50248.88943242708	50017.18902386329	56
49860.93877095474	50236.48494478295	56
50090.743200914054	49923.25236548742	56
50039.405499117966	50231.67702206865	56
50196.883105215915	49989.46939902482	56
50441.837475344226	50360.55497387668	56
50500.23444354015	50341.04837279934	56
50045.77596323394	49876.26166913725	56
50347.94954638331	50125.07672528061	56
50356.19971689855	50189.26757229228	56
50403.932644644345	50148.335513916376	56
49837.46449835202	50290.32259127993	56
49918.653803155576	50114.48816196081	56
50215.117565525106	49929.37952477417	56
50127.08116562115	49876.17395049976	56
49989.27082643581	50262.75968621579	56
49944.10710170406	50303.799715439556	56
50088.543696543704	50269.50745208706	56
50030.73761781796	50302.64997480683	56
50309.091403962986	50352.68950595284	56
50345.8108818957	50417.358549429846	56
50138.04342660058	49959.583604654275	56
49973.54707002588	49948.18781565956	56
49912.191979678326	49929.78234412369	56
50042.364755287716	50360.042597630985	56
50553.96908482024	50318.93117116274	56
50542.662081416835	50255.24061186695	56
49831.55081328425	50353.74747551393	56
49862.41075849632	49965.46966233738	56
50103.048148996604	49816.80169857752	56
50208.4871041671	50334.46911535304	56
50615.93086745436	50332.45588603971	56
50619.16697600347	50271.94591241551	56
50326.4760457487	50070.061703034036	56
50284.4932256886	50404.78940550626	56
50000.17352866271	49836.86441130569	56
50365.983361528895	50471.47159871083	56
50418.444260387936	50500.674297161	56
50680.170394758614	50255.056673280655	56
50299.28328971747	50465.27952351049	56
50432.42795541727	50094.18778359194	56
49844.379133235074	49908.56055009206	56
50126.30263556528	50225.67124480576	56
50412.656500793455	50429.8055607384	56
49877.95343148397	50160.629526241646	56
49876.825753194666	50392.65086532849	56
50476.626094073246	50433.968438662814	56
49801.241865279364	49978.52519724796	56
50159.449643227636	50293.73354861228	56
49744.93199945553	49996.788095000156	56
50478.71226908046	50132.5849113171	56
49977.37035379528	49781.116287633464	56
49771.60455610998	50336.28175659629	56
50543.54255610677	50382.61441460706	56
49983.53863264879	49722.757663772056	56
50431.249358565605	50206.57983383353	56
50534.76472193423	50157.35885219949	56
49692.84750885876	50024.57704081194	56
50178.13008773644	49845.17295139931	56
50385.97293653734	50043.74522879704	56
49866.608691356734	50028.47317785749	56
50495.30253741295	50215.10627644247	56
50594.049891383744	50150.093872104604	56
49914.673587861726	49798.102651228335	56
50336.678672968155	50527.05418445069	56
50347.25031539709	50583.79497979923	56
49757.66897531517	49937.58674646872	56
50438.17605521464	50007.02184358888	56
49923.33006634952	49986.469033638336	56
49633.52267277092	50031.42455184663	56
50724.09290019535	50302.65844220732	56
49982.493751843765	50346.71174256347	56
49701.91197210932	49918.963801876715	56
50042.5638588474	49704.28839114814	56
49755.97732166065	50393.10549918907	56
50231.189509103104	49866.39613277569	56
50464.97681177362	49951.91318109025	56
50567.780361008925	50203.830480338795	56
49783.59187236992	50262.35554163891	56
49923.0970450632	49726.05566538672	56
49887.38567234552	50328.97200393059	56
49951.10560256575	49879.75517298405	56
50655.80352475224	50158.15682261995	56
50545.97186763727	50097.05631212155	56
49627.89368971029	49970.52619258592	56
49935.61954364829	50407.98064744256	56
49620.65838286023	50095.12704519718	56
49935.5448657539	50472.266023089476	56
50403.58317083965	50616.04193536136	56
50242.866924627095	50454.535847836625	56
50035.53754457354	49767.51696938913	56
50745.068115100716	50359.65110605422	56
50289.235877018735	50576.74379824871	56
50288.17782536934	49834.27953160802	56
50451.03087865853	50655.084339735535	56
49716.763284943685	49858.603942445894	56
50203.10693798533	49785.70073578239	56
49573.85429499451	49936.52275400622	56
50511.09256377889	50661.676224851246	56
49987.6170344223	50431.727507934535	56
50234.06721607958	50543.809414292475	56
49678.01072254474	50080.61142683009	56
49855.530473808176	50108.17286682034	56
50537.488226957445	50446.3277518157	56
49966.40024836808	49664.719104635544	56
50628.44783348108	50102.93446472554	56
50112.0366890488	50330.255463227004	56
49776.595553509236	49841.05247145449	56
49849.95058065901	49789.95015126533	56
49701.75082682639	50425.77004724846	56
49739.128231984156	49796.521297257204	56
50121.77963785983	50387.70392781326	56
50719.14843385918	50155.42009256395	56
50101.84850570888	49684.26948921391	56
50516.5235147077	49988.107919074995	56
50312.370138044025	50631.23224474494	56
50730.63997209663	50215.67006431699	56
49643.03262093372	50439.8909655467	56
50760.40796294053	50108.892956949945	56
49709.32158659969	49744.67951861733	56
50015.618710835806	49622.11265721685	56
50182.047411868145	50450.93184961241	56
50274.14137665259	49964.91956362995	56
49853.29375810627	50449.44096448831	56
50774.98599050225	50258.806917457	56
49718.18237321126	50126.700396448556	56
49785.49558803574	50042.58752739131	56
49938.007156562955	49607.855217432334	56
49820.5977653327	50176.43166768348	56
50319.84066886737	50011.12292462701	56
49672.183000504934	50162.90752825591	56
49570.560023935075	50067.36806350588	56
50832.91557821454	50234.90695650522	56
49688.17656808356	50487.51270295181	56
49667.4008290111	49704.06874958871	56
50444.74042667245	50554.831159035566	56
49776.50485258802	50448.616916470404	56
50837.67389257951	50174.453547038174	56
50150.140176008994	49644.145114982246	56
49653.52833964509	49777.58167623345	56
50706.57490622473	50406.05923522039	56
49763.76498640539	49725.968258916604	56
49693.61466705532	50369.1086762362	56
50566.53652722001	49949.55230878796	56
50151.03119404269	49760.23840810804	56
50185.866776005794	49698.16664412859	56
50532.774898816635	49899.04760105967	56
50313.052544731116	49922.42231235063	56
50371.28246864645	49910.78372957921	56
50493.13899801208	50490.29522618791	56
50361.343090941366	50665.16663534438	56
49534.16760585601	50013.669657939456	56
49812.73006515587	50501.02816111521	56
49761.31589953388	50536.73186902933	56
50511.09631334163	49842.38692398069	56
49593.35469469261	50154.93894206043	56
49875.48673547841	49608.034241382484	56
49948.32454999085	50530.52638201393	56
49618.487276871165	49666.52451014988	56
50675.6012357273	50338.091953862226	56
50476.69237444021	50282.80451677666	56
50206.45882091883	50593.71400047985	56
49513.5364082619	50086.49034178172	56
50622.531138623584	49933.218105517764	56
49487.95412974483	49969.71830729016	56
49640.0622480626	50532.508167709384	56
49775.24589407987	50135.11406081787	56
50637.65036605807	50389.391184146596	56
50746.39297608245	50047.49059752373	56
49658.20442656742	49842.648765912956	56
49588.38279661659	49719.5759007319	56
49552.738265069	50198.92460927423	56
50460.13476327823	49887.249801945734	56
50685.8189354931	50090.19424343804	56
49699.441423010256	49656.7170377208	56
49864.608264585266	49705.15425384873	56
49712.014215054965	49594.08307404957	56
49897.266194337135	49852.53923796659	56
49958.13815622536	49548.40542135699	56
49459.72926007963	50113.006095103454	56
50796.00985993044	50006.806461781445	56
49480.244992729036	50169.44280538803	56
50384.84649761121	49969.27047814127	56
50656.5625494259	49885.04679281578	56
49420.80833485079	50069.06130679736	56
50587.49759143671	50486.7461737777	56
49893.07087862296	49547.241450857946	56
49742.10850419609	50182.96182646211	56
49593.61980792007	49784.79759089355	56
50897.35720981601	50200.42004008768	56
50522.279037068394	50597.94270471977	56
49447.15421788809	50011.28476974125	56
50712.90005219289	49853.23910580448	56
50740.36963435881	49989.98268350636	56
49859.60103742851	50544.35457706407	56
50637.970508205195	49989.41012055645	56
50691.258728478286	49937.85563214846	56
49536.11748243596	49808.32356731189	56
50048.12117679402	50419.10270113835	56
50578.7960115585	50042.018763618005	56
49584.65041494088	50509.68046706499	56
50257.09136150343	50645.5456219888	56
49722.72010246641	49535.38621881016	56
49535.79582854501	49743.75867714219	56
50755.81297703364	49896.81351642325	56
49359.06100825702	50052.823261314516	56
50909.210343207735	50256.64195718803	56
49584.8970240945	49611.22301641649	56
50835.65582581336	49957.46852887137	56
49858.18504265922	50605.8667206983	56
50421.23648819603	50704.05942734832	56
49530.48043591587	50476.651287759596	56
49834.402339751876	49528.72411819799	56
49799.2383474548	50596.45295920701	56
50085.93040712575	49625.650112303985	56
50795.47316644238	50396.049579556515	56
49542.8706513294	49887.49469026197	56
49472.31271487795	50475.98433757288	56
50576.13049696935	49837.12193700405	56
50722.726634310005	49791.830685224144	56
49557.35532081857	49668.390196625165	56
50809.472673506796	50305.06428678375	56
50265.86882229911	49776.08585820062	56
50068.45252908961	49566.30355827953	56
49421.26936828656	50197.53245521706	56
50782.54029957087	49797.99075478758	56
50907.50468713085	50140.53842506602	56
49836.08268309978	49846.02121244919	56
50012.77749249668	49524.85594221782	56
49313.91878264356	50092.33765693973	56
50285.186420616206	50704.36591605567	56
50850.359841269026	50037.09881950493	56
49659.06116377622	49524.51228100815	56
49539.57521186736	50256.17923616151	56
49539.155691506414	50416.30780623732	56
50583.465348662925	50618.522375012864	56
50960.65923783734	50284.85913737331	56
49791.082950734104	50656.385199158074	56
50778.525688184156	50169.00316385239	56
49811.14996752006	49682.85432950292	56
50751.89073545984	49736.54083327072	56
49773.47070915571	49597.6587863528	56
50822.318595507226	49845.83612691506	56
49490.2278053652	49706.5405782922	56
50370.5328970275	49853.522163522575	56
50444.36542852282	50759.373655805764	56
50192.087323308355	49601.82097975832	56
49506.58268204007	50535.747950534496	56
50848.68566833672	49898.143862236626	56
49691.28165244331	50223.93777892263	56
49401.513144368146	50125.31645924229	56
50893.024323361846	50081.950538493	56
50487.80369080528	50076.21837624582	56
49564.226073421036	50563.54175244965	56
50226.90214757979	49553.44697862949	56
50627.58410434039	49797.211306217476	56
49440.4673221602	50426.54874692972	56
49446.66540322712	50529.65335509036	56
50418.78319991771	50815.15327058095	56
49387.45504904269	50459.118272480184	56
49740.96693490342	50623.469940887946	56
50993.428100762925	50333.813780765275	56
50553.313630685436	50708.564473485574	56
49710.6402947989	50573.19922858919	56
49720.01329621154	50308.99147429572	56
50175.73429190162	50517.171523053985	56
49367.34770920256	50521.772027019564	56
49905.99232571084	49665.42098359163	56
50914.61396350906	50326.72993161056	56
50672.65233422936	49752.1705255259	56
49893.81313835968	50659.28028417924	56
49663.79870196623	50280.175124047026	56
50346.86923629869	50724.760594116386	56
49602.476492480375	50255.788300255845	56
50193.89113732952	50391.40760820763	56
50851.862571622856	50386.3868169301	56
49373.10282129242	50233.89431819279	56
49383.90153787715	49999.605438941675	56
49860.31041074464	49477.42510369578	56
50442.88091211675	49830.49175165162	56
50636.916904293364	50215.71310076507	56
49448.96223436544	50254.388372905865	56
49599.94277467373	49845.301401242476	56
50892.73738873698	49989.04891460402	56
50123.238917632036	50461.83041086342	56
50054.26364712919	49484.32810516421	56
49378.79321912657	49934.6963770045	56
49518.012257628114	50597.30525129235	56
49721.41963207252	49473.022333795	56
49621.41919396767	50325.438196185525	56
49257.83601613929	50114.648343951754	56
49909.00157346873	49443.47689103961	56
50628.25819684356	50531.90371023543	56
49327.757013490525	50571.92628239006	56
50939.783535487586	50048.61865737093	56
49311.75217441307	50011.814068262385	56
49917.983021457716	50581.7997177709	56
49333.004406332	50190.41515529217	56
50832.0768988208	50109.4431293776	56
49988.083117343944	49464.63630234097	56
50248.41365066823	50758.40470839025	56
50203.287345700024	50681.07896343576	56
50008.2080847619	50523.49130120581	56
49534.67730248828	49575.434674820965	56
49250.342935918874	50010.590019403826	56
50910.4850793107	49926.987180306875	56
50660.79509422003	50447.52202462807	56
50662.560844119136	49695.245529918604	56
50839.79974052101	50443.85036296588	56
50122.909340148755	50550.360134686496	56
49460.363921967015	49758.99361724224	56
50184.46505179727	50773.74736995882	56
49401.16446436455	50573.76382788882	56
49480.92050902632	49909.390030746596	56
49185.175877748465	50013.80559964144	56
49506.925237286974	49627.58056550196	56
49855.68892108168	49405.6486133296	56
50331.83978776982	49791.45964547497	56
50120.202854261595	49531.93907704646	56
49417.18934890176	49886.4128802082	56
50934.5420058463	50389.189575364646	56
49656.4117738262	49463.49977844476	56
49790.37177570696	49407.02353967746	56
50155.251236543976	49486.72835142435	56
49417.654861063704	50633.21766866405	56
49123.58638640103	50035.36825952409	56
50094.25050756041	49753.235446949	56
49383.96567486629	50396.549389843516	56
49376.93029799505	50294.877592618155	56
50202.967380269976	49454.51624141058	56
50624.61734530885	49648.13186553412	56
49415.87891212462	49804.95427060709	56
49571.80037570834	50364.47629499795	56
50787.78495097689	49688.42906452382	56
49340.718564328025	50633.34938981805	56
49646.12586531075	49902.49017956365	56
49921.301760080074	50710.392971678186	56
50822.23617450554	49754.027946519884	56
49433.478359707646	49682.8983863274	56
49322.42522125918	50448.04415530537	56
50256.05096601858	49607.95246999758	56
49294.44415929357	50673.99473592639	56
50507.01804728181	50778.519642378335	56
50361.65270328682	50796.63950568443	56
50835.27698668836	50504.16321902454	56
49285.774324495505	49958.32088161944	56
49602.8217191013	49496.87264899867	56
49565.3071160885	50635.34554335363	56
49652.68864591852	49592.82223745505	56
50391.27287650853	49799.506528500526	56
49914.89675297104	50767.564629436936	56
50311.96088859381	50833.488751503304	56
50896.131128058456	50518.96893570979	56
49233.26874640787	50698.35153977654	56
49203.026606355175	50086.01439637435	56
49280.0013243542	50409.60580779503	56
50978.28020073365	50221.645480359846	56
50540.575965586344	50529.44312951905	56
49488.15609211699	49847.462533525446	56
50614.61728855827	49733.42035214011	56
50687.844372538624	50025.173254256966	56
49652.60146250385	50594.78204474014	56
49229.65502055392	50173.99437685662	56
49460.76831570163	50590.80656099339	56
51036.38584436528	50286.0561116919	56
50556.979355792304	49743.61158180587	56
49533.03037522458	49514.7813683215	56
49204.13049645547	49954.65814795405	56
49793.96960280282	49481.88437850468	56
50355.43574066513	50879.499462493244	56
50954.16359564003	50548.58508488336	56
49319.99989814218	50260.91183192971	56
50377.05594254763	50934.98502981882	56
49119.6885891503	49977.904026306875	56
49960.81643959041	50814.610189773804	56
49148.14870169591	50117.57135096933	56
50292.570559612075	49659.2583705958	56
49183.594990949365	50737.2964715295	56
51034.629627056216	50193.449787536774	56
50851.35746679945	49700.44345828849	56
49906.3670298659	50844.248733313834	56
50640.87327847101	50608.85774766384	56
50121.286988978514	50775.21610010911	56
49357.09231107965	49880.3325244577	56
49796.45149353032	50718.52039227401	56
49327.25516665001	50721.71812296277	56
49294.23197386197	50517.66637045239	56
50051.16818845657	50570.72958126236	56
49731.98296502708	49384.09195861419	56
50680.89615698846	49635.91897417893	56
50611.83572551208	50687.74887942615	56
49224.121568491486	50396.44195176465	56
50548.19389401885	50822.161088169465	56
50258.395029935855	50863.02226546394	56
49686.993262092714	50645.66190672617	56
49792.43369452204	49347.01861114526	56
49132.54269831372	50173.31620074946	56
50793.795881056256	50553.108567485666	56
51045.51537463897	50370.857596236	56
50474.83853199188	50830.24199463306	56
49535.5530055177	50141.586495923366	56
49236.90105033925	50518.88240745168	56
49057.95530663669	50038.19131450803	56
50735.62541515145	49613.42882852075	56
50609.240520056526	50797.086196477394	56
50903.744841151834	50459.03638594229	56
51084.638948704014	50320.78065032747	56
51012.77235111523	50565.95805924004	56
49563.784179735165	50697.132452303056	56
50783.424631186404	49580.952456891086	56
49187.89756700703	50800.63832059573	56
50362.984928307655	49742.95111683305	56
49504.47220912825	50692.47516123218	56
50636.82027657599	49590.758253279084	56
50737.37600067321	49536.4632193596	56
49270.43117881143	50292.64697786625	56
50087.26900526028	50821.02157243141	56
49951.44408561886	50881.515017172525	56
49395.54580563396	49636.91091782349	56
50031.31126124239	50792.001466988746	56
49760.956994743945	50769.40395527471	56
49622.22871614573	50693.45026701955	56
50062.657691400054	50483.38885322786	56
49498.12307999953	49465.72213059079	56
50960.4166276866	50477.53503594679	56
49827.04542300975	49292.411471975945	56
49409.95320851515	49579.72943097995	56
49484.94518068265	50380.794596544314	56
49846.48507826226	49230.0331250879	56
50637.27928707386	49530.079187516305	56
50692.71974039106	50583.57968129869	56
49339.31684217672	49667.61626156167	56
49213.48198949264	50290.215574385846	56
51124.08234003792	50278.90412100283	56
50736.214996247814	50533.927085414965	56
49179.94186955159	50507.22263715504	56
50141.70779426306	49425.47501782396	56
50766.03706581864	49484.32879217187	56
50436.715919386486	50874.137210304725	56
49489.076730874476	49405.57520687679	56
50158.45796999404	49362.204579719975	56
49178.80910521981	50217.81264685631	56
49505.23758386522	50318.60568674599	56
49854.19573264657	50792.513319542304	56
49242.24373809716	50234.91229992935	56
49976.752640565406	50599.9935106882	56
51144.657360391306	50219.56831840972	56
49448.93628753702	50327.647616724826	56
49134.32778645144	50254.06321763124	56
49317.60875680672	49724.48723216175	56
49409.6729039131	49522.32908737897	56
50088.567244792495	50617.69639343531	56
51138.798840368734	50349.27205414627	56
49713.024713509374	50812.08590717128	56
50958.58698756585	50110.61863996828	56
50317.76497665789	49597.58017816987	56
49139.387525385224	50458.461506882115	56
49503.72862989618	49341.297540623156	56
50424.338872883745	50974.19865830135	56
49047.31278389727	49974.71908872277	56
50569.46810505686	50884.06640682589	56
49113.456645120845	49919.27209356611	56
50012.307811128885	50898.256512274646	56
51082.65247240271	50157.652787802705	56
49549.10467649133	49428.31217789052	56
49431.42890595326	49401.906709890754	56
50897.73287327534	49737.28975876432	56
49088.48922701046	50300.20329953464	56
50875.93987880043	49821.00277356086	56
50947.90154115393	49694.5663825231	56
49974.71849228845	50754.28177354842	56
49740.934337069	50695.24992272478	56
50502.92624175198	49718.94034365698	56
49125.29715915298	50540.272820518316	56
