# Supplementary material for: Abundant Topological Outliers in Social Media Data and Their Effect on Spatial Analysis
Source: PLoS One. 2016 Sep 9;11(9):e0162360. doi: 10.1371/journal.pone.0162360 (PMC5017681; doi:10.1371/journal.pone.0162360)
Supplement: S6 Dataset — See the respective attached file. (ZIP) [file pone.0162360.s006.zip › S6_overlap_swl/clust_58_67.csv]

50000.0	50000.0	0
50001.1199382742	50005.597232803535	0
50010.474073703306	50004.538835650805	0
49992.59330351276	50005.30010366702	0
49998.97978393994	50002.81568248988	0
49995.94433854478	50000.283501054924	0
49992.110046690934	49994.960676135706	0
50001.69172750674	49994.57444040063	0
50004.089583240035	50002.88217446919	0
49995.22015105517	50008.609882115925	0
50002.55073404207	49993.56360799795	0
49986.072168127575	49997.04184594443	0
50003.188169777386	50009.9058963167	0
50012.27525783438	49992.819765352564	0
50012.262513774476	49989.354148040744	0
49998.02118867848	50008.80627001903	0
49993.557594313854	50006.23561640466	0
49997.38944128892	50001.35532493175	0
49993.74842547102	50014.75506549149	0
49998.23968503435	50005.27065217079	0
50003.22125142318	50000.026961999516	0
50002.66845612155	50016.014489106456	0
49996.2912684585	50003.40999236742	0
49993.86713806728	50000.48736039716	0
50002.18471612465	50002.01162544507	0
49992.171524388265	50006.56961401369	0
50009.77186363497	49998.33913800016	0
49990.12856972812	50008.3087286591	0
49992.75834275438	49999.61132553548	0
50000.612712480484	49996.66863853376	0
49996.93869881451	50007.42426954709	0
49990.9573124268	49998.74455680348	0
49995.12813021465	50012.34964490406	0
49987.132816399535	50000.77841298042	0
49995.04622939411	50001.254507425205	0
49996.3518189633	49998.69148218202	0
49994.72286757851	50006.43666481398	0
50004.991603808936	50007.81247139701	0
49998.28891676479	49997.763041664824	0
50002.11006087792	50008.18226655358	0
49997.144179930016	49989.940910198144	0
49990.216027359624	50003.557911732714	0
50004.8382996796	49999.67581012021	0
50009.729321556355	49988.228197133496	0
50000.199954210955	50007.84356371471	0
49984.868450241316	50001.72764928467	0
50005.25378396498	49991.44544110929	0
50012.19437814406	50000.390381149926	0
49988.04893344996	49995.904611826896	0
50000.97171294396	50001.87618615546	0
50003.16859701153	50001.34186794273	0
49996.8205400242	50002.39747857786	0
50016.35653848915	49987.25542234889	0
50006.096174901984	50010.23095889712	0
49993.33550236973	49997.9139297533	0
50011.19002934476	50002.36431250059	0
49998.45984931102	50006.65695684455	0
50019.87468519033	49983.95720550682	0
50006.448840401084	49997.32346873195	0
50003.483634122094	50006.1099987375	0
50000.35234659256	50010.71421082459	0
50020.92058148781	49993.51767071989	0
50008.47578298118	49985.24545972329	0
50012.97116378821	49991.6961769247	0
49993.74796506671	49992.427417029416	0
49991.82516773376	49992.694590956104	0
50010.8124938929	49998.028114249224	0
49987.955751149355	49997.770027754355	0
49991.724628069634	50000.06228921305	0
49995.80643166333	50013.468969971	0
49993.380375235734	50016.55980591119	0
49991.201634813246	50005.408821551166	0
50004.525946402624	49989.78947725459	0
50007.720378466904	50000.492135651875	0
49992.7685793167	50011.0280228053	0
49987.159758849266	49996.84261681274	0
50014.02574978567	49996.18798372425	0
49984.32643570934	50004.57184983245	0
50019.639648138225	49988.9067237791	0
49989.4997473447	50007.36039035869	0
50013.91997383251	50009.37214947754	0
50004.58622819102	49995.15801530333	0
50005.85271576996	49989.50522008991	0
50015.47921159886	50003.75857515637	0
49996.39937650525	49993.39036016212	0
50001.0647897504	50004.010292953724	0
49986.027487069885	50006.27634010284	0
49987.260876982415	49991.042278530156	0
49999.78395213294	50006.223143715055	0
50005.5951472911	50002.242531785334	0
49994.95863623795	49990.98932230843	0
49995.970214808425	50011.21575680999	0
49998.74724789229	50000.301414385256	0
49995.76262299148	50005.347803119126	0
49985.78393825049	50003.32292956534	0
50007.42877995727	50004.03245223129	0
49992.96622310832	50014.11763760789	0
49994.55499953395	50010.948281901576	0
49983.915535437955	49992.4110437863	0
50008.8660950074	49978.749708719544	0
50013.7990956949	50003.00902758653	0
50008.5066603574	49980.605440097264	0
49999.61536353447	50001.38011543159	0
49999.92720012225	49999.00146537139	0
49984.44548889699	49998.69683486348	0
50002.482884739184	50003.040579738794	0
50016.024045681486	49994.94398923562	0
50003.36648616504	50004.322037109174	0
49988.738161772046	50017.689027507506	0
50003.539439997585	50008.933367662175	0
49994.49256234436	50019.33132076997	0
50005.85319903553	50016.693436037065	0
50002.48134869301	50006.34512799061	0
49993.523880528526	49996.86229670025	0
49988.034997579	50012.957727244124	0
50020.71389257763	49981.778924319464	0
49995.38804044498	49997.158702901135	0
50013.95022191785	49997.89115681875	0
49984.13772326518	49991.42872524563	0
50003.58552550782	50019.3121430576	0
49989.91037830248	49997.47012205967	0
50012.09890688885	50009.91283746573	0
49998.36748406831	49993.20199538089	0
49989.127843465685	49996.61911019781	0
49982.65034680979	49999.834836403585	0
49996.56500742211	49994.747294359564	0
49985.379552577164	50000.53127187064	0
50017.09675845898	49993.71089669888	0
50021.41356700267	50010.70370059395	0
49982.40342955259	49994.328994020594	0
50016.4869019828	49980.40359262994	0
50023.71775476843	50012.20330780786	0
50005.64968115003	49995.160253301765	0
49973.871359122015	49999.93485576274	0
49991.04769969644	50018.64712142673	0
49999.68945811258	49989.69377801033	0
50024.16967004485	49998.373773470084	0
50002.22080701014	49996.583511445446	0
49981.3376436746	49994.9974062802	0
49984.137410919924	50006.137292454296	0
49996.130313645284	50019.87582555533	0
49984.51107861298	49990.24442534623	0
50006.568329781825	49987.41605597233	0
50001.265128160514	50015.41691763768	0
49994.71701353506	50015.249262662495	0
49984.049094679925	50002.930402503676	0
50007.33751108774	49981.8758819164	0
49990.53033617756	50001.14600459991	0
50016.78128835845	49973.40706114249	0
49993.95433979805	49991.08775145235	0
50020.50775026029	49998.11343636441	0
50000.36685129092	49992.305125517465	0
50025.412902998294	49985.28219532157	0
50011.811277040055	50005.8423952594	0
50005.650122642444	50018.556061829826	0
50000.10513937223	50004.37368352619	0
49997.312147224504	49999.09697793524	0
50007.98935284791	49996.53957427053	0
50002.08677570072	50010.85949233453	0
49986.699023909634	49994.97925279905	0
49985.61698965447	49991.72042149556	0
49982.103822344194	50003.015963724676	0
50017.46227211739	50006.10305446117	0
49995.381477958945	50002.40666228191	0
50011.97582092875	49999.282779231835	0
50008.063404920314	50009.83952207464	0
50013.46450656	49984.93900585626	0
49991.29771770397	50013.528169385616	0
49990.72512365944	50014.788818904555	0
49988.34248722313	50003.84700004693	0
49978.86050890926	50004.459502539525	0
49992.91864707092	50012.72445101887	0
50001.84787568867	49990.60674350676	0
50004.63839490317	50017.67334490595	0
49985.1248169725	50007.29216522827	0
49993.17341765991	49987.23628058628	0
49993.857411968136	50017.57636704799	0
50019.0152945883	49986.98070871417	0
49998.41475540304	49991.03758824367	0
49972.09249794468	50008.2640976498	0
49993.10918587191	50001.86801828644	0
49993.00955253663	50003.3707764521	0
49984.194173076576	50018.57796040268	0
49988.37111772968	49985.660734294215	0
50001.68402032854	50019.222658424515	0
50001.185520989595	50017.05278349851	0
49989.66815837991	49993.68744920904	0
50004.177711652395	49985.70662376911	0
50018.82869206279	49999.52190675685	0
49985.443533641	49996.21552947299	0
50016.38826833475	50012.74464866587	0
50017.914900136435	49980.502944041815	0
50014.39181755627	50017.85709331672	0
50018.95202462218	49985.56744633257	0
49997.36448100937	50005.91903864351	0
50018.96796534248	50005.16627708392	0
50011.90539425546	49988.111134330444	0
49996.546614288876	49996.795399916264	0
49963.08142993959	50006.26759739082	0
50008.2356600962	50002.43606836597	0
49998.63921899667	49988.79814231758	0
50005.75242938296	50004.17089970687	0
49998.376769049384	50010.6689754653	0
50008.42442695799	49998.31820524386	0
50004.508050526805	49983.47349690265	0
49987.17050041002	49988.9025554235	0
50009.18109265108	49992.22014886556	0
50004.879056196725	49986.61034885251	0
50014.915422483675	49977.07720187199	0
49990.130907603474	50004.80258105486	0
49984.6703277626	49988.74133172314	0
50007.52672577151	50012.93686597503	0
50003.49650970437	50012.38108186982	0
49989.06725250327	50015.3378129636	0
50024.98456411381	50006.06013812308	0
49991.80368593366	49990.462414806636	0
50000.77352016364	49989.79042744623	0
49988.90719015552	50002.71719901248	0
49984.039032220186	49996.676878046324	0
50012.847622088455	49998.36249454505	0
50006.350126348494	49990.98155319997	0
49991.05034624591	50004.198767952716	0
50011.88431427771	50008.83624177822	0
49985.19374747098	50005.49928007464	0
49984.81310954273	50026.06287728749	0
50006.21977860447	50012.16129787784	0
49986.47489642977	49999.4317940804	0
49980.36605421916	50000.95789397295	0
49994.234345594574	49999.2532348494	0
49987.04825099607	50001.832824486286	0
49991.43071227722	49984.226381594905	0
50000.695373251256	50020.70674782014	0
49977.13180553174	50003.37505285267	0
49988.62903234035	50005.177123215675	0
49979.89567759436	50002.4937618266	0
50008.01262186424	49983.679359629714	0
50030.579860834	49998.08369322793	0
50003.089884360816	49981.16884909539	0
50024.37014218025	49982.08487044395	0
49983.90656666351	50026.928564756556	0
49964.314383131496	50014.1377602163	0
49993.20228802501	50009.89883245395	0
49988.35846928065	49994.74515624361	0
49974.56068759045	50004.79214296714	0
50014.41609705478	49979.75520468273	0
49991.174539429005	50006.969037631694	0
49989.155636819094	50000.54506709529	0
49982.544533415894	50024.606837722065	0
49994.92587873124	49988.20647099332	0
49991.308890379405	50009.11640038469	0
50011.281064215545	49984.921503686244	0
49989.75789397745	49987.457219427255	0
50008.221414162435	50012.20209665073	0
50013.621088465676	49978.83287026756	0
49985.19186980337	49992.980264506536	0
49992.32125134785	49989.032611767434	0
50014.674771463535	49999.908761826504	0
49997.68841019571	49983.69681048847	0
50015.382964093515	49974.88611401902	0
49974.646961190396	49999.20360856275	0
49993.622733056916	50004.394124466075	0
49996.18215660206	49990.57420118714	0
49990.531939051354	50002.542578106964	0
49995.628193938675	49992.49588250879	0
50021.47129342551	49969.80051040332	0
49963.43332412238	50009.15111641512	0
50005.631109868045	49981.978888305464	0
50016.42316313038	50001.98515059546	0
49980.96052567742	50020.686115295306	0
50014.72496783221	49986.0471516237	0
49983.5417594323	49995.75678905932	0
49993.07010199822	50029.18300593349	0
49997.88200827209	49991.896996510884	0
49982.946899317554	50009.619161594186	0
50002.15424062545	50000.4773237086	0
49991.00394052615	49996.04070296146	0
50031.56106314288	50012.96897761344	0
50026.88381878394	49996.47826587183	0
49984.03994023804	49986.15198562376	0
49987.28963664043	50020.60062188324	0
50013.90791418998	50004.26976645357	0
49983.08076631143	49991.201045514004	0
50022.11073926888	49967.124204367305	0
50010.73215520759	49996.40090077004	0
49996.054670956706	50006.56227185395	0
49995.70387124523	49986.98770630229	0
50007.941107878476	50018.039088252415	0
50002.0192275201	49982.59943772668	0
49992.05158923507	50010.26029829259	0
50027.93304776287	50005.78420573993	0
49982.89182072447	49989.6455582383	0
49998.64668225386	50018.43203433023	0
50013.62737578455	49989.94661316443	0
49993.08509566163	49988.31637596258	0
49989.81805414489	49991.931824775784	0
49997.76086401288	49987.90124568716	0
49988.69996163046	50009.713207319626	0
49985.80025773397	50018.196075051266	0
49984.54357744596	49987.1594216123	0
50006.59958761954	49972.297102456854	0
49984.82793631655	50022.262719026876	0
50009.686765035396	50012.49651623412	0
50005.67540109913	49998.77026419197	0
49998.76553220897	50009.60097154551	0
49991.720902063105	50001.874151299206	0
49995.344981691764	50003.769781086085	0
50000.779533303816	50006.55995037668	0
50003.69493811055	49982.743629087825	0
50002.270752389726	49997.78815897597	0
50027.570700147895	49993.28160735885	0
49976.52404899746	49992.70823713537	0
49998.92765844171	49982.472509075604	0
49994.93953583841	49994.87526102259	0
50009.450371016355	49984.56460257237	0
49988.154083484755	49999.52040214659	0
49999.394387052766	50014.98009375397	0
49978.547517703526	50000.09883902086	0
49977.2653315401	50000.844206454574	0
49998.90667228046	50008.20905964552	0
49991.6637407009	49985.60237193076	0
49996.812852085255	49991.85268425626	0
50010.361860965386	50000.785222744336	0
50015.982394048064	50025.712936463955	0
49980.52196003663	49992.07084033371	0
50031.62064003572	50018.88854821377	0
50008.9961750777	49996.41672377975	0
49987.61931332246	50006.2850009189	0
49976.108964526924	49990.178279804175	0
50023.926871643285	49997.28176746767	0
50019.938527361184	49994.309713364564	0
50000.35731265099	50002.84047830652	0
49993.60333916049	50007.42141270693	0
50023.25337906322	49995.00581889214	0
50002.075911878404	50005.261111667336	0
49991.96428640682	50014.48773082656	0
49985.479854508725	50004.39257273865	0
49980.523275281885	50010.645308643936	0
50001.43088150619	49983.63567861773	0
50010.12290986445	50002.12243553688	0
49967.36856159413	50003.35500522987	0
50002.53163693798	49987.2817417695	0
49958.51475070698	50007.728524315105	0
50011.38108761024	50001.03297300693	0
49981.69861163078	49992.37124347021	0
49989.76191395739	49999.01550114256	0
50010.464523219016	49992.24245972176	0
50026.519101309525	50000.02798517489	0
50012.28382736543	49984.83474359573	0
49989.42265260656	49983.96844532203	0
49984.23840069896	49997.66761618687	0
49985.550927108794	49986.82666453693	0
50021.497478391924	49994.63200883348	0
50019.51522702777	50003.991941070715	0
49997.68469127628	49986.69892490847	0
50017.52555436652	50007.437281765255	0
49996.923835170724	50009.65263753655	0
49980.798506964515	49985.652067432005	0
50017.90091994998	49982.2521155558	0
49990.37161102477	50017.07697390062	0
49988.90511406528	49992.75445658593	0
50017.32112340442	49965.353068070195	0
49991.01257760791	50023.468584741226	0
50025.8875906799	49994.35984820899	0
49986.1918187451	50023.68497230164	0
50013.15743500942	49983.78458207533	0
49992.8456436454	49993.0203413024	0
49979.75815741602	50012.571960582	0
50009.70308924862	49979.83589096704	0
49985.30046070793	50021.08763342582	0
49978.359205601315	50034.878715319064	0
49990.92884580327	50011.163169812375	0
50007.772940196795	50007.064996400484	0
49985.22103137368	50016.08668389368	0
50009.59707490614	49993.95697076497	0
50017.70003800679	50001.97785272779	0
49983.797748258876	50023.64017913821	0
49990.26735697697	50010.258346329596	0
49987.64568629228	49992.33821425586	0
49988.52793226814	49987.91776019862	0
49991.20423086804	50029.989168432476	0
50026.25973034724	50010.5650833099	0
49982.16330270223	49998.10186605435	0
50007.13541309917	50007.95622569247	0
49983.95748989525	50010.98829389653	0
49962.45221143677	50007.2760570099	0
50012.1000044754	49996.95407723872	0
50021.052185858316	49972.64330460891	0
49984.3085518675	50009.58683887556	0
49993.510659247964	49989.892241724825	0
50011.752156646566	50004.78944145074	0
49983.52563494623	50001.75016082405	0
49978.460538100626	49997.75242771528	0
50014.52143088854	49988.22950508876	0
50018.24137458081	49990.739344225905	0
49972.37989154419	50007.14160963748	0
50006.63472878829	49999.431527854525	0
50016.01207628755	50007.56525634756	0
49992.159033924385	49975.903792794095	0
50016.99256930141	49996.1277298885	0
50004.48312201096	50016.53523623439	0
50003.73362658861	50014.7511990841	0
49974.63211839188	49979.516263068035	0
50001.48585664339	49987.945459319424	0
50021.840174437224	49996.55115787979	0
49994.03666699587	50020.72279787452	0
50020.94362840362	50003.47457288229	0
49998.62700416022	50014.24645452575	0
49995.17512210399	50016.79463493951	0
50005.23037043188	50011.73729598273	0
49971.37117085837	49989.47221639413	0
49981.521518297865	49999.23994426472	0
49965.42437354049	50013.05953711824	0
50008.834474853866	50007.65616359565	0
50000.22266364497	49982.341419794524	0
50021.85104569774	50002.35034673412	0
49981.560701735485	49996.23068757506	0
50012.74701363594	49985.80192002436	0
49971.80503375848	49991.85551823733	0
50011.263172707324	50007.67989684717	0
49997.842192490825	49995.525909340686	0
49994.00690011958	50013.24210864979	0
49986.9534427898	50008.40761073288	0
49983.36103802528	50033.88309737791	0
50021.35608252024	49989.69815647043	0
49988.97845850354	49998.21097134659	0
49994.642367226574	49977.56378857998	0
50003.55488727248	50010.91109031009	0
49974.81667358894	50002.99823491594	0
50012.0645759029	50012.10464978939	0
49987.68602979314	50010.93503302086	0
50007.17280957686	49992.3085541642	0
49981.705499678246	50015.11060490018	0
49996.69556881796	50014.109138468055	0
49998.64670998637	49980.67626758387	0
50019.10045114579	49976.023584512244	0
50017.45835616199	49985.36377514416	0
49970.33294685764	50009.780079539814	0
49982.3735722141	50017.46739492288	0
50006.68958436496	49994.526210000105	0
50018.734070250706	49989.80705437178	0
50002.46857216815	49986.06925098604	0
50022.675958277854	49992.05708802764	0
50022.926585169895	50001.64972110677	0
49983.52862677752	50014.963717433006	0
49998.90581301964	49994.84596139951	0
50005.79092528655	50014.775009063815	0
50000.22661360575	49988.81757789523	0
49980.74425647727	49996.82260257941	0
49971.55135378028	49993.170189732235	0
49964.134354578964	50010.02551413979	0
50012.74411197212	50007.99878332312	0
49990.74377587022	49973.90298912179	0
49985.28964060534	50013.18698399553	0
50002.94614847365	50024.81554806511	0
50018.25121765347	50010.052068038465	0
49989.67279102292	50031.185116729364	0
50024.78778113604	50000.02968615381	0
49957.10144021539	50006.30757505217	0
50004.91798427541	50013.10522473025	0
49997.73721727142	50000.206776466686	0
49987.073785197594	49981.08982656079	0
49968.0433233723	50010.0828608519	0
50012.324460548836	49995.737823114214	0
49973.49292689296	50018.279391364136	0
49987.24555378543	50029.79294837929	0
49998.130607358624	49976.53703077404	0
50007.75675174732	49991.20943177642	0
49995.458395374444	49999.14344184725	0
50010.742096311136	49993.331644497855	0
49985.84573346792	49985.809309381766	0
50000.266877230206	50025.833258622944	0
50015.02347028834	50012.069686554314	0
49999.98576549963	50017.1888278349	0
49994.20623659825	50009.09252126425	0
50002.60633630994	50028.573161161155	0
49983.685760399516	49994.434229655286	0
49997.98413692526	49973.09937067709	0
50010.56374303187	50009.418935307316	0
50010.08479905599	50015.411645682536	0
49981.765431604974	50026.49109198164	0
50008.58410835759	49981.64823307443	0
49984.49931009959	50029.64027167754	0
50007.61917516849	50005.81807298415	0
49954.76580966707	50007.702943843884	0
49998.27241309566	49978.57915551045	0
50022.54566981191	49987.258173264716	0
50005.091519311456	50006.0974021464	0
50033.204334621514	50008.87278491397	0
49975.961106071736	50033.7681879828	0
50008.89909742184	50018.638205887495	0
50013.46930471949	49988.41976209015	0
50015.209385585105	50013.91423486294	0
50022.0337844933	49980.9584175392	0
49989.67638337026	50018.303126039296	0
50025.83946226305	49991.62136154643	0
50020.63370337653	50014.81552965945	0
50007.67840103903	49995.493720252845	0
49968.685987238656	50012.365807529546	0
50010.842442392815	49988.60160661161	0
49997.47090266504	49980.29339993033	0
50276.05197146062	50367.11143312231	57
50313.03666566206	50317.23282101012	57
50298.764385070106	50258.02613959201	57
50241.48696184832	50267.279079999214	57
50228.79917813349	50207.45693713383	57
50317.53392918291	50408.95881496421	57
50267.14819708573	50163.805821683556	57
50178.02134881756	50240.21359877898	57
50127.90209077124	50271.834841023934	57
50260.433764811045	50100.717490523464	57
50224.09131786175	50325.26566804406	57
50357.74463035161	50265.09282378885	57
50322.73090499767	50201.586295647365	57
50118.99848407043	50212.73026072906	57
50422.66993374158	50261.14395664797	57
50229.919648566814	50050.791774662706	57
50068.77339079	50248.01984431043	57
50199.798459450816	50381.29038948944	57
50299.71314111315	50466.02408674381	57
50048.289458831394	50304.579073334746	57
50156.8056350362	50338.53726614224	57
50371.242882854305	50386.09248724703	57
50166.935722120594	50037.24574847651	57
50167.529932610945	49972.451521196424	57
50105.47666160828	50372.88432327998	57
50086.90025674164	50161.52465794441	57
50203.177605525794	50149.84911384768	57
50322.69376163029	50080.614858904686	57
50066.678889300834	50417.44720458248	57
50104.45323606321	50466.85727052796	57
50105.21674295453	50057.11732466582	57
50363.49442162831	50485.24234338058	57
50167.43709823675	50465.29101635244	57
50003.272978435845	50266.00236547053	57
50377.746313253076	50324.67146777636	57
50416.67917768075	50424.7483704425	57
50370.45660792598	50036.86126406014	57
50434.59587834957	50040.222870754864	57
50048.91831850591	50036.79242246772	57
50440.50128059158	50363.1775105148	57
50093.98220062452	50525.53876967524	57
50306.725622552774	50531.07875575661	57
50005.60492921827	50416.45050899955	57
50354.05209922228	50572.78618274058	57
50069.70589073119	49975.82195290968	57
50031.85437418701	50509.52530696795	57
49972.039293433714	50507.18630070533	57
50249.40288575359	50431.315500484285	57
50155.74846194239	50543.55846404962	57
50211.87601912275	50514.51145057464	57
50344.7323667725	50135.93397105222	57
50484.9631311349	50076.867071663146	57
50283.90344950519	50020.82519367012	57
50021.270204748	50160.12865416815	57
50397.87410510589	50174.40037137834	57
49978.3124594624	50207.505997636224	57
49935.14685339598	50165.86280322015	57
50043.99985446587	50573.6108530847	57
50210.01913004765	49920.84979559855	57
50456.27724983275	50131.92294567013	57
50495.9585871878	50180.522379309776	57
50410.24874413427	50551.338311993575	57
50174.18223272053	50599.59696445127	57
50209.58007872644	49859.63964990771	57
50144.322260940724	49913.17501160398	57
49991.72589266828	50064.52242589645	57
50495.6158077125	50342.072966331914	57
50302.78337424195	49965.87479938288	57
49989.90116198168	50326.573312763016	57
49935.79702252285	50047.45518275771	57
49872.52551261938	50041.60392563319	57
49995.3368383519	50006.18303974799	57
50039.67558852733	50099.68947617305	57
49946.35189898136	50403.207891639424	57
50107.283760960185	49860.871215890795	57
50488.394260119574	50250.99636211699	57
50259.882614310234	50571.35692828232	57
50141.82588238252	50103.19661706649	57
50158.95044057952	49819.31285118158	57
49926.09411673598	50243.86579782727	57
49859.71904959007	50246.65443931774	57
50100.29442249413	50609.25311376204	57
50310.49328883285	50613.113667563746	57
50528.66080673117	50398.17858699211	57
50423.94002257391	50484.324939727805	57
49901.67642115997	50444.0626591767	57
49886.54724306192	50131.874460771825	57
50268.325150949415	49877.23251078573	57
50476.74943385191	50425.23536955641	57
50431.70385549075	49978.94164096096	57
50558.28049733555	50332.08595427747	57
50624.039491986834	50334.09475831711	57
50046.39284025296	50648.41084746487	57
49961.99358308185	50564.40493679875	57
50510.66254082315	50017.56397414197	57
50235.01073370124	49988.19962097128	57
50363.72941183193	49952.24530744205	57
49908.66993638425	49986.50497297695	57
50527.99093626327	49958.008389038914	57
50438.830040611545	49920.40786276557	57
49905.106501112146	50549.418774207654	57
50263.51986945172	49810.70112237769	57
49919.495031865416	50351.663861027686	57
49848.10849861952	49968.32097472477	57
50439.44326204989	49858.012239071926	57
49891.160729832525	49929.36624386369	57
50067.95122688142	49910.61346572385	57
50593.304726449016	50394.56419079156	57
50533.87128824291	50457.92384341279	57
50492.66593531235	49883.38381428833	57
49982.90594042285	50647.716985057225	57
49939.817968966236	49894.67386767928	57
50207.62839242577	49776.61895612225	57
49855.4598212381	50362.13425083021	57
50078.17675349581	49808.62706480833	57
50300.51380229646	49759.28661259068	57
50037.803789959355	49764.74388970006	57
49862.729900874496	50504.54015674516	57
49829.23350103113	50451.912983778246	57
49794.21094536863	50356.163481280426	57
49915.16610922686	50611.465576415394	57
50546.45640418173	50250.63952024203	57
49886.10275987026	50667.734910370404	57
50623.34709267802	50275.98674562749	57
50538.97374424799	49847.43060295311	57
50088.072371363145	49723.60910558774	57
49879.475024338884	49866.8072610596	57
50441.70203469496	50600.73352117558	57
50474.531112946584	50548.979260717606	57
50565.21226822091	49904.107465177345	57
49945.32833783053	50695.03207306255	57
50536.90728420079	50107.49038703884	57
49829.08590228294	50683.90812114289	57
50017.74956086305	49945.29078750639	57
50035.47477142808	50708.723906121086	57
49802.94306557572	50273.19946665998	57
50586.86284261989	49980.31045841504	57
49817.6209545422	50748.89309820021	57
50675.99903227348	50372.57774277117	57
50589.10566693001	50203.78449964353	57
50608.31520465854	50147.84013876887	57
49883.50988131248	50726.96079845713	57
50222.55847582671	50638.931896630515	57
49979.15835265007	49741.59070403642	57
50270.24077057432	49707.75478202048	57
50494.4816369686	50637.65533760154	57
49825.09147331157	50623.07003566707	57
50024.45389688674	49703.46123324203	57
50109.23679898341	50666.56857563242	57
50236.210072458736	49651.52812601788	57
50590.11580640002	50043.729408941625	57
50703.9672563005	50320.15894225621	57
50760.647049059306	50297.871724790464	57
50324.70902800313	49904.14900889345	57
50075.59823138353	49660.026640888966	57
50187.59095214014	49619.74526981121	57
49871.68033937971	50784.150642109686	57
50748.24040678764	50368.689057509895	57
50042.61042550149	50773.172453338	57
49825.179535921685	50114.39049865235	57
50682.2073986802	50266.07398052435	57
50448.24054643299	50680.14245571953	57
50336.36595055847	49708.02907824775	57
50123.56177536765	49605.32377804159	57
50806.5141491072	50362.056793022624	57
50349.500303186585	49647.10500767374	57
49913.64964278638	49751.6601846631	57
50421.645324462464	49798.16802964173	57
49773.56476337615	50475.781441359395	57
50652.21380386395	50053.846664544166	57
49829.463822218655	50556.92760028979	57
50295.19776450718	49624.01649317317	57
49822.94197210253	50830.07068336072	57
49743.287787989124	50284.96086908694	57
50598.585600648636	49846.005229668095	57
49980.39090538218	50751.803381902406	57
49807.88102745524	50017.007148220844	57
49739.22819751949	50426.23629912339	57
50184.91513847168	50684.398307368676	57
50117.43635067738	49545.78688599104	57
50367.23167434796	49864.415780046314	57
50467.62359351961	49749.92949683577	57
50649.85568329799	50191.19149837581	57
49880.6785134998	50306.55903118683	57
50579.72899111289	50496.00337985873	57
50480.65598309176	49813.162952421524	57
50338.705344626986	49811.0873132281	57
50275.671227885716	50663.49730511774	57
50465.594855077055	50735.86025556499	57
49751.79970184418	50744.818714317225	57
49751.90829703111	50225.68386351482	57
50377.515356449745	49755.60223234924	57
50655.003408253964	49866.345644753645	57
50552.98993186275	50631.918738102075	57
49984.16184345605	50810.416873210124	57
50332.38267916165	49578.36771600785	57
49690.599423061685	50737.16382352107	57
49746.970874004124	50805.2886307966	57
50732.306729385855	50230.087776685636	57
49996.1189192241	49805.36765274787	57
50101.71416714676	50745.08139212672	57
50405.49865639273	49670.90053284301	57
50070.8513729581	50832.94465284931	57
50062.06419644333	49601.69599202261	57
50586.839205541284	50576.49666600656	57
50529.32473653191	49760.08883248579	57
50122.153616022435	50805.47432026797	57
50403.1030818504	50727.28300868685	57
50557.60936952406	49700.95544745119	57
50030.516907616424	49855.66868915435	57
50224.82678456765	50729.02059543619	57
50341.740485929	50662.077633418354	57
50401.947799819	50110.727270069954	57
49767.782211577134	50682.16030517621	57
50619.705383336346	49707.43426812948	57
50281.19333917049	50747.27389704497	57
49683.243613176455	50407.82538944221	57
50851.936943318105	50324.059077188744	57
49859.49450760306	50188.29990495288	57
49799.64245441915	50169.460513866194	57
49629.96038322418	50377.73131524981	57
50734.74719647097	50425.90537326489	57
49835.792627938405	49910.02258435599	57
50624.32256789565	49918.93782570572	57
49691.096229458984	50672.202211954216	57
50281.02490646267	49549.91510180604	57
50712.66941855999	50034.29301443835	57
49571.864784334415	50379.21074212207	57
50132.81331389721	49675.65800179387	57
50460.95929140166	49634.36816171105	57
50426.802570043576	50780.38161372888	57
49666.30953724766	50467.77854831915	57
49849.43417002942	49769.03836811082	57
50538.6482677938	50538.21856382429	57
49512.98178618306	50387.14948999603	57
50017.55542932502	49641.32191596582	57
50673.18527969151	49731.616471469555	57
50395.0715234515	50829.54396471597	57
50670.156630604084	50443.67451138968	57
49853.44132846095	50884.70739604227	57
50450.56656059061	49573.595988178786	57
49694.99395852653	50612.78002186463	57
50184.008556782304	50772.22485253629	57
50058.88472546976	49524.7472935312	57
49552.41381676186	50316.60664126678	57
50150.34270575089	49738.730885708734	57
49679.96227537579	50553.67313236526	57
49897.01064879555	49809.98302770254	57
49815.95249986442	49854.81712793866	57
49494.80733907924	50293.76093460245	57
50132.93657461332	49488.55885437052	57
49965.414925087505	49682.66180105476	57
50508.083595630975	49668.86586722972	57
50439.24547367604	49516.14978079144	57
50568.88185873373	49641.1798409763	57
50508.48019270757	49542.261295942306	57
50208.59946112207	49558.66215152839	57
50610.45661878737	49784.74057681512	57
49601.41562651123	50480.686629860786	57
49766.28510461612	49823.78383788725	57
50915.80672704285	50335.2720517366	57
50221.709234505324	50827.51767625194	57
50184.552783094565	50883.14961858126	57
49770.52480380725	50537.94570347916	57
49506.42940739525	50236.31759085241	57
50235.70142812996	49502.80034301321	57
50122.17634575662	50902.56854522006	57
49749.295632964335	49985.914356478184	57
50797.79854290106	50434.42499287505	57
50083.4812732558	49449.62577243342	57
50643.301016782745	50504.75747981445	57
49635.52628604882	50596.458465392934	57
49982.56973100177	49590.6827109299	57
50752.05091744717	50169.746073355585	57
50337.94158098787	49519.09329505673	57
50741.29895609917	50491.08935889189	57
50590.70500099778	49583.124575881775	57
50339.780111425185	50731.702762044675	57
50386.60705747567	49554.01666143602	57
49805.074649979666	50917.69341104319	57
50294.83616941016	50804.06521581016	57
50591.06467489043	49520.444159937724	57
49997.91843220237	49507.39827892381	57
50634.96230235811	50616.85780931076	57
50521.10851037301	50699.929317150105	57
49634.50058521317	50715.61703124635	57
49730.68402603576	50165.18862018703	57
49445.58122365472	50332.98079017636	57
50979.2626904831	50338.650122858875	57
50191.55900614803	49465.12262518467	57
49889.02319509865	50936.96349592357	57
49639.81503371772	50313.611811046285	57
50817.849027172844	50165.21662027622	57
50065.80550338297	49392.32086390141	57
50120.277851599734	50969.34163495793	57
50570.72688552523	50738.35209166239	57
50483.26693037749	50489.34619216215	57
49753.65428926737	50611.60220132528	57
50658.217788584516	50113.96219429254	57
49778.22890354987	50973.29077766563	57
49771.060570189664	49914.10089623842	57
50672.175751681345	50561.88677456067	57
50949.4797142235	50390.874392666854	57
49722.25849978056	51006.53157164954	57
50972.820169619336	50453.47681146656	57
50126.25787682246	51027.385765369465	57
50405.66475437016	49468.6373938943	57
50628.44549494727	50758.727160657734	57
50632.58350900152	49631.10948988001	57
50345.73619536238	50861.9050103776	57
50432.134839682614	49413.04636279311	57
49669.977617037744	50169.370594108375	57
49723.93072799182	49865.64775566662	57
50813.79361350557	50262.02417596389	57
50579.90086638898	50795.90037316543	57
50807.466977537784	50497.67866984722	57
49929.701172743844	49635.42138992632	57
50236.743888330624	50919.1369854792	57
49739.96342302644	50923.53049667235	57
49887.60699629841	49698.30811062203	57
49576.51030259714	50259.59424562034	57
51038.09223579926	50370.20164460023	57
50684.87994031755	50654.22837686408	57
50647.369526392074	49539.8801962929	57
50875.39117816407	50149.170615301264	57
50209.51941189221	49708.684454653274	57
49700.868657250634	50107.170072050285	57
50052.0233308323	50888.92600353751	57
49910.20232794457	50863.00141334763	57
49444.609475323006	50223.8400103474	57
49693.75010322799	49961.36676860904	57
50094.39523409123	49334.6278071921	57
50921.85975175248	50487.34284849571	57
49840.60906929446	50991.66248474472	57
50672.07445064093	49990.512883246454	57
50732.99395896659	49749.52255915777	57
50708.69184129136	49902.55065945558	57
50717.80692369448	50711.79669205502	57
50763.62353593672	49871.87727887716	57
49739.01995960934	51064.867418632195	57
50155.70186126898	49322.87383151781	57
49645.585869428854	49921.34125480938	57
49708.67053206207	49791.635102138775	57
50332.55539910648	50925.225280660794	57
49767.03829828479	51120.34890439423	57
50893.58600183917	50436.45101188467	57
49993.73943220839	50890.66183928965	57
50771.89676715191	49930.54409056673	57
50073.67180353507	51067.59927925442	57
49918.095162444464	49574.58269943597	57
50641.3326365992	49481.84293260387	57
50514.97656017331	50768.82577109738	57
50704.81718395892	50774.61026412648	57
50543.80310493102	49474.64118852848	57
49804.31106203951	49726.22346742197	57
49659.07183075759	49746.74008930439	57
50652.116852123894	49420.20903788286	57
49535.910393663275	50492.35050357377	57
50922.09958845694	50195.01031608795	57
50982.50172352016	50217.64284133754	57
50860.32641759226	50211.2006986536	57
51075.26663268082	50323.79399931678	57
50716.89891676659	50111.17266067676	57
50481.85563771698	49463.48873574282	57
50186.99163887804	51004.87003775869	57
50601.64399379342	50682.9969433776	57
50512.03817537542	50828.716898772385	57
50966.032992247354	50529.11042967842	57
49689.38594300857	50027.6393538877	57
50169.967756193204	51065.9037894311	57
50193.33224186312	49402.930078989935	57
50534.36156055608	50883.02568945286	57
49681.388042707105	51079.497392619734	57
50710.065507079904	49828.92702176367	57
50821.05853436404	50554.40811326273	57
50393.750531268284	49359.78624744935	57
49779.96581808711	50070.51480897591	57
49730.729640274876	50368.413761615346	57
50283.70212600643	50957.665504685436	57
50932.056835454874	50116.75746117886	57
50063.17686410051	51009.49352584523	57
49771.70128534911	49669.390973475376	57
50709.00222786528	49552.039924531295	57
49621.06548506185	50658.63234155572	57
50838.94297697429	50097.73295739063	57
49391.62940968298	50188.48382905888	57
50539.464507742334	50943.20345461963	57
49709.76965775948	49703.75549269489	57
50172.196025727055	50942.893567390754	57
50514.94246249912	49608.84079007636	57
50775.29506466564	50020.59666924518	57
49639.09602581783	50226.97046711414	57
50228.456742764574	51047.5014561182	57
49337.10688483164	50164.494105199665	57
51137.14711227813	50323.73576238244	57
50549.41777385243	49410.215949581056	57
49823.38802025808	51136.916687744655	57
49862.87318002229	49601.04917607555	57
50018.64446815706	51103.645555532785	57
50716.23297978366	49427.58751771792	57
49853.67666533444	51084.70156846797	57
50918.81772224906	50059.93572953327	57
50481.29538562908	50952.974892494174	57
51174.03206081113	50371.631347241484	57
49384.78340570832	50247.841190047155	57
49721.26366006111	50503.628363436605	57
49502.527003123294	50546.882288134715	57
50862.96692268788	50600.61265369633	57
50520.430666960165	50998.752144677965	57
50207.182535902306	51116.795512392164	57
51194.35739592761	50435.14318792615	57
49447.64118762071	50527.26347508946	57
50264.46419419582	51096.88597587359	57
50470.93275075129	50874.667532028536	57
50128.374303214725	49410.600726767574	57
49657.604748058606	51023.529704836255	57
49273.03416586245	50166.92242235064	57
49803.2350960803	51193.1270698213	57
50620.281277722584	50841.43027224411	57
51032.34513205736	50470.91439602938	57
50829.25250389107	49897.73060299492	57
50476.89857671677	49372.001794018135	57
49844.78057481082	49657.01444030368	57
49607.208884824606	50768.13982705327	57
49634.97167285305	49978.53650800191	57
50834.618651148354	50656.820550115925	57
50961.794998077676	50275.749913838335	57
50463.806709376724	51013.083935913965	57
49659.03619951888	49860.89060341152	57
50775.565860750794	50086.40667031876	57
51231.03777756337	50389.00198404654	57
49904.55336882889	49515.89216082508	57
49962.555614706536	51067.36425532245	57
49654.574888734925	50814.110363718006	57
50105.8782653753	49274.75965401673	57
49608.900198929354	49827.302465867586	57
49803.884947513754	51254.3233623029	57
49484.76387681149	50450.56602140069	57
49327.48390003587	50281.36884904211	57
49918.31348254924	49457.80673602628	57
51181.93334016342	50284.78279505614	57
50052.355169313305	50948.18710217271	57
49528.432622427965	50178.486279622346	57
50979.207934654194	50154.74977436304	57
50402.65610307947	51035.46717257183	57
49803.15774836201	51035.9899154519	57
49577.37098060761	50143.822770373496	57
49383.1719480748	50328.49134413902	57
50675.14549509036	49671.65311877077	57
49493.45388412193	50130.48653421908	57
49683.89293221876	50274.07927306454	57
50774.76248604901	49440.740872759154	57
49999.35991922713	51164.1060312658	57
49275.10806226554	50316.53465956567	57
49572.25181814663	50626.133235040004	57
51033.808604371705	50260.14485860808	57
50807.23665853304	49492.1409229365	57
50433.40213183945	49307.800976770435	57
49739.65905500016	51243.4807572361	57
49911.66619061439	51107.21921609183	57
50682.01038964282	50830.566831979835	57
50097.80049791357	51124.74852066418	57
49719.56627664442	50863.190485913205	57
50744.185963285025	49503.94565741866	57
50041.92167963156	49294.11853681671	57
50879.35384138996	49929.901604677325	57
49238.698757879305	50219.928363529165	57
49590.93637843988	50021.3650011841	57
51092.77394660946	50392.88745803463	57
49189.03253290586	50257.45254219887	57
50892.00523423042	50002.479518933455	57
49888.70671753781	51028.15984718483	57
50070.32260873966	51178.668777708765	57
50367.63682106397	49421.747315962675	57
51039.24285673539	50196.41881957685	57
49576.726731775954	50704.28060634638	57
49626.41447421218	51104.38905137747	57
50212.61319512434	51181.38727454337	57
50015.60226750387	49348.080625657785	57
50544.69425018586	51060.9466343734	57
49644.848708246864	50079.99924694311	57
49562.785661611284	51083.9748332487	57
51290.937611382724	50406.120142535656	57
50054.44296644883	51241.29567496561	57
50559.0319719957	49347.298762373226	57
50819.83760264809	49831.88976750841	57
49515.917047185656	50660.562072461	57
50870.43453297036	49486.11074749986	57
50180.60721072917	51238.56711289805	57
50605.827846766195	49301.364486855244	57
50589.34632316875	49237.908421086366	57
49583.086624788084	50536.578568748795	57
49843.7780231822	49526.48493806091	57
50921.9368049524	49887.45330799152	57
49439.37255417891	50414.324922476255	57
50772.10181688431	50673.315845707766	57
49528.27995368622	51134.02997173325	57
50662.26261689546	49317.22690535992	57
50893.471773381294	50260.36962904376	57
49305.94004937653	50217.303825301235	57
