# Supplementary material for: Abundant Topological Outliers in Social Media Data and Their Effect on Spatial Analysis
Source: PLoS One. 2016 Sep 9;11(9):e0162360. doi: 10.1371/journal.pone.0162360 (PMC5017681; doi:10.1371/journal.pone.0162360)
Supplement: S6 Dataset — See the respective attached file. (ZIP) [file pone.0162360.s006.zip › S6_overlap_swl/clust_59_68.csv]

50000.0	50000.0	0
50001.1199382742	50005.597232803535	0
50010.474073703306	50004.538835650805	0
49992.59330351276	50005.30010366702	0
49998.97978393994	50002.81568248988	0
49995.94433854478	50000.283501054924	0
49992.110046690934	49994.960676135706	0
50001.69172750674	49994.57444040063	0
50004.089583240035	50002.88217446919	0
49995.22015105517	50008.609882115925	0
50002.55073404207	49993.56360799795	0
49986.072168127575	49997.04184594443	0
50003.188169777386	50009.9058963167	0
50012.27525783438	49992.819765352564	0
50012.262513774476	49989.354148040744	0
49998.02118867848	50008.80627001903	0
49993.557594313854	50006.23561640466	0
49997.38944128892	50001.35532493175	0
49993.74842547102	50014.75506549149	0
49998.23968503435	50005.27065217079	0
50003.22125142318	50000.026961999516	0
50002.66845612155	50016.014489106456	0
49996.2912684585	50003.40999236742	0
49993.86713806728	50000.48736039716	0
50002.18471612465	50002.01162544507	0
49992.171524388265	50006.56961401369	0
50009.77186363497	49998.33913800016	0
49990.12856972812	50008.3087286591	0
49992.75834275438	49999.61132553548	0
50000.612712480484	49996.66863853376	0
49996.93869881451	50007.42426954709	0
49990.9573124268	49998.74455680348	0
49995.12813021465	50012.34964490406	0
49987.132816399535	50000.77841298042	0
49995.04622939411	50001.254507425205	0
49996.3518189633	49998.69148218202	0
49994.72286757851	50006.43666481398	0
50004.991603808936	50007.81247139701	0
49998.28891676479	49997.763041664824	0
50002.11006087792	50008.18226655358	0
49997.144179930016	49989.940910198144	0
49990.216027359624	50003.557911732714	0
50004.8382996796	49999.67581012021	0
50009.729321556355	49988.228197133496	0
50000.199954210955	50007.84356371471	0
49984.868450241316	50001.72764928467	0
50005.25378396498	49991.44544110929	0
50012.19437814406	50000.390381149926	0
49988.04893344996	49995.904611826896	0
50000.97171294396	50001.87618615546	0
50003.16859701153	50001.34186794273	0
49996.8205400242	50002.39747857786	0
50016.35653848915	49987.25542234889	0
50006.096174901984	50010.23095889712	0
49993.33550236973	49997.9139297533	0
50011.19002934476	50002.36431250059	0
49998.45984931102	50006.65695684455	0
50019.87468519033	49983.95720550682	0
50006.448840401084	49997.32346873195	0
50003.483634122094	50006.1099987375	0
50000.35234659256	50010.71421082459	0
50020.92058148781	49993.51767071989	0
50008.47578298118	49985.24545972329	0
50012.97116378821	49991.6961769247	0
49993.74796506671	49992.427417029416	0
49991.82516773376	49992.694590956104	0
50010.8124938929	49998.028114249224	0
49987.955751149355	49997.770027754355	0
49991.724628069634	50000.06228921305	0
49995.80643166333	50013.468969971	0
49993.380375235734	50016.55980591119	0
49991.201634813246	50005.408821551166	0
50004.525946402624	49989.78947725459	0
50007.720378466904	50000.492135651875	0
49992.7685793167	50011.0280228053	0
49987.159758849266	49996.84261681274	0
50014.02574978567	49996.18798372425	0
49984.32643570934	50004.57184983245	0
50019.639648138225	49988.9067237791	0
49989.4997473447	50007.36039035869	0
50013.91997383251	50009.37214947754	0
50004.58622819102	49995.15801530333	0
50005.85271576996	49989.50522008991	0
50015.47921159886	50003.75857515637	0
49996.39937650525	49993.39036016212	0
50001.0647897504	50004.010292953724	0
49986.027487069885	50006.27634010284	0
49987.260876982415	49991.042278530156	0
49999.78395213294	50006.223143715055	0
50005.5951472911	50002.242531785334	0
49994.95863623795	49990.98932230843	0
49995.970214808425	50011.21575680999	0
49998.74724789229	50000.301414385256	0
49995.76262299148	50005.347803119126	0
49985.78393825049	50003.32292956534	0
50007.42877995727	50004.03245223129	0
49992.96622310832	50014.11763760789	0
49994.55499953395	50010.948281901576	0
49983.915535437955	49992.4110437863	0
50008.8660950074	49978.749708719544	0
50013.7990956949	50003.00902758653	0
50008.5066603574	49980.605440097264	0
49999.61536353447	50001.38011543159	0
49999.92720012225	49999.00146537139	0
49984.44548889699	49998.69683486348	0
50002.482884739184	50003.040579738794	0
50016.024045681486	49994.94398923562	0
50003.36648616504	50004.322037109174	0
49988.738161772046	50017.689027507506	0
50003.539439997585	50008.933367662175	0
49994.49256234436	50019.33132076997	0
50005.85319903553	50016.693436037065	0
50002.48134869301	50006.34512799061	0
49993.523880528526	49996.86229670025	0
49988.034997579	50012.957727244124	0
50020.71389257763	49981.778924319464	0
49995.38804044498	49997.158702901135	0
50013.95022191785	49997.89115681875	0
49984.13772326518	49991.42872524563	0
50003.58552550782	50019.3121430576	0
49989.91037830248	49997.47012205967	0
50012.09890688885	50009.91283746573	0
49998.36748406831	49993.20199538089	0
49989.127843465685	49996.61911019781	0
49982.65034680979	49999.834836403585	0
49996.56500742211	49994.747294359564	0
49985.379552577164	50000.53127187064	0
50017.09675845898	49993.71089669888	0
50021.41356700267	50010.70370059395	0
49982.40342955259	49994.328994020594	0
50016.4869019828	49980.40359262994	0
50023.71775476843	50012.20330780786	0
50005.64968115003	49995.160253301765	0
49973.871359122015	49999.93485576274	0
49991.04769969644	50018.64712142673	0
49999.68945811258	49989.69377801033	0
50024.16967004485	49998.373773470084	0
50002.22080701014	49996.583511445446	0
49981.3376436746	49994.9974062802	0
49984.137410919924	50006.137292454296	0
49996.130313645284	50019.87582555533	0
49984.51107861298	49990.24442534623	0
50006.568329781825	49987.41605597233	0
50001.265128160514	50015.41691763768	0
49994.71701353506	50015.249262662495	0
49984.049094679925	50002.930402503676	0
50007.33751108774	49981.8758819164	0
49990.53033617756	50001.14600459991	0
50016.78128835845	49973.40706114249	0
49993.95433979805	49991.08775145235	0
50020.50775026029	49998.11343636441	0
50000.36685129092	49992.305125517465	0
50025.412902998294	49985.28219532157	0
50011.811277040055	50005.8423952594	0
50005.650122642444	50018.556061829826	0
50000.10513937223	50004.37368352619	0
49997.312147224504	49999.09697793524	0
50007.98935284791	49996.53957427053	0
50002.08677570072	50010.85949233453	0
49986.699023909634	49994.97925279905	0
49985.61698965447	49991.72042149556	0
49982.103822344194	50003.015963724676	0
50017.46227211739	50006.10305446117	0
49995.381477958945	50002.40666228191	0
50011.97582092875	49999.282779231835	0
50008.063404920314	50009.83952207464	0
50013.46450656	49984.93900585626	0
49991.29771770397	50013.528169385616	0
49990.72512365944	50014.788818904555	0
49988.34248722313	50003.84700004693	0
49978.86050890926	50004.459502539525	0
49992.91864707092	50012.72445101887	0
50001.84787568867	49990.60674350676	0
50004.63839490317	50017.67334490595	0
49985.1248169725	50007.29216522827	0
49993.17341765991	49987.23628058628	0
49993.857411968136	50017.57636704799	0
50019.0152945883	49986.98070871417	0
49998.41475540304	49991.03758824367	0
49972.09249794468	50008.2640976498	0
49993.10918587191	50001.86801828644	0
49993.00955253663	50003.3707764521	0
49984.194173076576	50018.57796040268	0
49988.37111772968	49985.660734294215	0
50001.68402032854	50019.222658424515	0
50001.185520989595	50017.05278349851	0
49989.66815837991	49993.68744920904	0
50004.177711652395	49985.70662376911	0
50018.82869206279	49999.52190675685	0
49985.443533641	49996.21552947299	0
50016.38826833475	50012.74464866587	0
50017.914900136435	49980.502944041815	0
50014.39181755627	50017.85709331672	0
50018.95202462218	49985.56744633257	0
49997.36448100937	50005.91903864351	0
50018.96796534248	50005.16627708392	0
50011.90539425546	49988.111134330444	0
49996.546614288876	49996.795399916264	0
49963.08142993959	50006.26759739082	0
50008.2356600962	50002.43606836597	0
49998.63921899667	49988.79814231758	0
50005.75242938296	50004.17089970687	0
49998.376769049384	50010.6689754653	0
50008.42442695799	49998.31820524386	0
50004.508050526805	49983.47349690265	0
49987.17050041002	49988.9025554235	0
50009.18109265108	49992.22014886556	0
50004.879056196725	49986.61034885251	0
50014.915422483675	49977.07720187199	0
49990.130907603474	50004.80258105486	0
49984.6703277626	49988.74133172314	0
50007.52672577151	50012.93686597503	0
50003.49650970437	50012.38108186982	0
49989.06725250327	50015.3378129636	0
50024.98456411381	50006.06013812308	0
49991.80368593366	49990.462414806636	0
50000.77352016364	49989.79042744623	0
49988.90719015552	50002.71719901248	0
49984.039032220186	49996.676878046324	0
50012.847622088455	49998.36249454505	0
50006.350126348494	49990.98155319997	0
49991.05034624591	50004.198767952716	0
50011.88431427771	50008.83624177822	0
49985.19374747098	50005.49928007464	0
49984.81310954273	50026.06287728749	0
50006.21977860447	50012.16129787784	0
49986.47489642977	49999.4317940804	0
49980.36605421916	50000.95789397295	0
49994.234345594574	49999.2532348494	0
49987.04825099607	50001.832824486286	0
49991.43071227722	49984.226381594905	0
50000.695373251256	50020.70674782014	0
49977.13180553174	50003.37505285267	0
49988.62903234035	50005.177123215675	0
49979.89567759436	50002.4937618266	0
50008.01262186424	49983.679359629714	0
50030.579860834	49998.08369322793	0
50003.089884360816	49981.16884909539	0
50024.37014218025	49982.08487044395	0
49983.90656666351	50026.928564756556	0
49964.314383131496	50014.1377602163	0
49993.20228802501	50009.89883245395	0
49988.35846928065	49994.74515624361	0
49974.56068759045	50004.79214296714	0
50014.41609705478	49979.75520468273	0
49991.174539429005	50006.969037631694	0
49989.155636819094	50000.54506709529	0
49982.544533415894	50024.606837722065	0
49994.92587873124	49988.20647099332	0
49991.308890379405	50009.11640038469	0
50011.281064215545	49984.921503686244	0
49989.75789397745	49987.457219427255	0
50008.221414162435	50012.20209665073	0
50013.621088465676	49978.83287026756	0
49985.19186980337	49992.980264506536	0
49992.32125134785	49989.032611767434	0
50014.674771463535	49999.908761826504	0
49997.68841019571	49983.69681048847	0
50015.382964093515	49974.88611401902	0
49974.646961190396	49999.20360856275	0
49993.622733056916	50004.394124466075	0
49996.18215660206	49990.57420118714	0
49990.531939051354	50002.542578106964	0
49995.628193938675	49992.49588250879	0
50021.47129342551	49969.80051040332	0
49963.43332412238	50009.15111641512	0
50005.631109868045	49981.978888305464	0
50016.42316313038	50001.98515059546	0
49980.96052567742	50020.686115295306	0
50014.72496783221	49986.0471516237	0
49983.5417594323	49995.75678905932	0
49993.07010199822	50029.18300593349	0
49997.88200827209	49991.896996510884	0
49982.946899317554	50009.619161594186	0
50002.15424062545	50000.4773237086	0
49991.00394052615	49996.04070296146	0
50031.56106314288	50012.96897761344	0
50026.88381878394	49996.47826587183	0
49984.03994023804	49986.15198562376	0
49987.28963664043	50020.60062188324	0
50013.90791418998	50004.26976645357	0
49983.08076631143	49991.201045514004	0
50022.11073926888	49967.124204367305	0
50010.73215520759	49996.40090077004	0
49996.054670956706	50006.56227185395	0
49995.70387124523	49986.98770630229	0
50007.941107878476	50018.039088252415	0
50002.0192275201	49982.59943772668	0
49992.05158923507	50010.26029829259	0
50027.93304776287	50005.78420573993	0
49982.89182072447	49989.6455582383	0
49998.64668225386	50018.43203433023	0
50013.62737578455	49989.94661316443	0
49993.08509566163	49988.31637596258	0
49989.81805414489	49991.931824775784	0
49997.76086401288	49987.90124568716	0
49988.69996163046	50009.713207319626	0
49985.80025773397	50018.196075051266	0
49984.54357744596	49987.1594216123	0
50006.59958761954	49972.297102456854	0
49984.82793631655	50022.262719026876	0
50009.686765035396	50012.49651623412	0
50005.67540109913	49998.77026419197	0
49998.76553220897	50009.60097154551	0
49991.720902063105	50001.874151299206	0
49995.344981691764	50003.769781086085	0
50000.779533303816	50006.55995037668	0
50003.69493811055	49982.743629087825	0
50002.270752389726	49997.78815897597	0
50027.570700147895	49993.28160735885	0
49976.52404899746	49992.70823713537	0
49998.92765844171	49982.472509075604	0
49994.93953583841	49994.87526102259	0
50009.450371016355	49984.56460257237	0
49988.154083484755	49999.52040214659	0
49999.394387052766	50014.98009375397	0
49978.547517703526	50000.09883902086	0
49977.2653315401	50000.844206454574	0
49998.90667228046	50008.20905964552	0
49991.6637407009	49985.60237193076	0
49996.812852085255	49991.85268425626	0
50010.361860965386	50000.785222744336	0
50015.982394048064	50025.712936463955	0
49980.52196003663	49992.07084033371	0
50031.62064003572	50018.88854821377	0
50008.9961750777	49996.41672377975	0
49987.61931332246	50006.2850009189	0
49976.108964526924	49990.178279804175	0
50023.926871643285	49997.28176746767	0
50019.938527361184	49994.309713364564	0
50000.35731265099	50002.84047830652	0
49993.60333916049	50007.42141270693	0
50023.25337906322	49995.00581889214	0
50002.075911878404	50005.261111667336	0
49991.96428640682	50014.48773082656	0
49985.479854508725	50004.39257273865	0
49980.523275281885	50010.645308643936	0
50001.43088150619	49983.63567861773	0
50010.12290986445	50002.12243553688	0
49967.36856159413	50003.35500522987	0
50002.53163693798	49987.2817417695	0
49958.51475070698	50007.728524315105	0
50011.38108761024	50001.03297300693	0
49981.69861163078	49992.37124347021	0
49989.76191395739	49999.01550114256	0
50010.464523219016	49992.24245972176	0
50026.519101309525	50000.02798517489	0
50012.28382736543	49984.83474359573	0
49989.42265260656	49983.96844532203	0
49984.23840069896	49997.66761618687	0
49985.550927108794	49986.82666453693	0
50021.497478391924	49994.63200883348	0
50019.51522702777	50003.991941070715	0
49997.68469127628	49986.69892490847	0
50017.52555436652	50007.437281765255	0
49996.923835170724	50009.65263753655	0
49980.798506964515	49985.652067432005	0
50017.90091994998	49982.2521155558	0
49990.37161102477	50017.07697390062	0
49988.90511406528	49992.75445658593	0
50017.32112340442	49965.353068070195	0
49991.01257760791	50023.468584741226	0
50025.8875906799	49994.35984820899	0
49986.1918187451	50023.68497230164	0
50013.15743500942	49983.78458207533	0
49992.8456436454	49993.0203413024	0
49979.75815741602	50012.571960582	0
50009.70308924862	49979.83589096704	0
49985.30046070793	50021.08763342582	0
49978.359205601315	50034.878715319064	0
49990.92884580327	50011.163169812375	0
50007.772940196795	50007.064996400484	0
49985.22103137368	50016.08668389368	0
50009.59707490614	49993.95697076497	0
50017.70003800679	50001.97785272779	0
49983.797748258876	50023.64017913821	0
49990.26735697697	50010.258346329596	0
49987.64568629228	49992.33821425586	0
49988.52793226814	49987.91776019862	0
49991.20423086804	50029.989168432476	0
50026.25973034724	50010.5650833099	0
49982.16330270223	49998.10186605435	0
50007.13541309917	50007.95622569247	0
49983.95748989525	50010.98829389653	0
49962.45221143677	50007.2760570099	0
50012.1000044754	49996.95407723872	0
50021.052185858316	49972.64330460891	0
49984.3085518675	50009.58683887556	0
49993.510659247964	49989.892241724825	0
50011.752156646566	50004.78944145074	0
49983.52563494623	50001.75016082405	0
49978.460538100626	49997.75242771528	0
50014.52143088854	49988.22950508876	0
50018.24137458081	49990.739344225905	0
49972.37989154419	50007.14160963748	0
50006.63472878829	49999.431527854525	0
50016.01207628755	50007.56525634756	0
49992.159033924385	49975.903792794095	0
50016.99256930141	49996.1277298885	0
50004.48312201096	50016.53523623439	0
50003.73362658861	50014.7511990841	0
49974.63211839188	49979.516263068035	0
50001.48585664339	49987.945459319424	0
50021.840174437224	49996.55115787979	0
49994.03666699587	50020.72279787452	0
50020.94362840362	50003.47457288229	0
49998.62700416022	50014.24645452575	0
49995.17512210399	50016.79463493951	0
50005.23037043188	50011.73729598273	0
49971.37117085837	49989.47221639413	0
49981.521518297865	49999.23994426472	0
49965.42437354049	50013.05953711824	0
50008.834474853866	50007.65616359565	0
50000.22266364497	49982.341419794524	0
50021.85104569774	50002.35034673412	0
49981.560701735485	49996.23068757506	0
50012.74701363594	49985.80192002436	0
49971.80503375848	49991.85551823733	0
50011.263172707324	50007.67989684717	0
49997.842192490825	49995.525909340686	0
49994.00690011958	50013.24210864979	0
49986.9534427898	50008.40761073288	0
49983.36103802528	50033.88309737791	0
50021.35608252024	49989.69815647043	0
49988.97845850354	49998.21097134659	0
49994.642367226574	49977.56378857998	0
50003.55488727248	50010.91109031009	0
49974.81667358894	50002.99823491594	0
50012.0645759029	50012.10464978939	0
49987.68602979314	50010.93503302086	0
50007.17280957686	49992.3085541642	0
49981.705499678246	50015.11060490018	0
49996.69556881796	50014.109138468055	0
49998.64670998637	49980.67626758387	0
50019.10045114579	49976.023584512244	0
50017.45835616199	49985.36377514416	0
49970.33294685764	50009.780079539814	0
49982.3735722141	50017.46739492288	0
50006.68958436496	49994.526210000105	0
50018.734070250706	49989.80705437178	0
50002.46857216815	49986.06925098604	0
50022.675958277854	49992.05708802764	0
50022.926585169895	50001.64972110677	0
49983.52862677752	50014.963717433006	0
49998.90581301964	49994.84596139951	0
50005.79092528655	50014.775009063815	0
50000.22661360575	49988.81757789523	0
49980.74425647727	49996.82260257941	0
49971.55135378028	49993.170189732235	0
49964.134354578964	50010.02551413979	0
50012.74411197212	50007.99878332312	0
49990.74377587022	49973.90298912179	0
49985.28964060534	50013.18698399553	0
50002.94614847365	50024.81554806511	0
50018.25121765347	50010.052068038465	0
49989.67279102292	50031.185116729364	0
50024.78778113604	50000.02968615381	0
49957.10144021539	50006.30757505217	0
50004.91798427541	50013.10522473025	0
49997.73721727142	50000.206776466686	0
49987.073785197594	49981.08982656079	0
49968.0433233723	50010.0828608519	0
50012.324460548836	49995.737823114214	0
49973.49292689296	50018.279391364136	0
49987.24555378543	50029.79294837929	0
49998.130607358624	49976.53703077404	0
50007.75675174732	49991.20943177642	0
49995.458395374444	49999.14344184725	0
50010.742096311136	49993.331644497855	0
49985.84573346792	49985.809309381766	0
50000.266877230206	50025.833258622944	0
50015.02347028834	50012.069686554314	0
49999.98576549963	50017.1888278349	0
49994.20623659825	50009.09252126425	0
50002.60633630994	50028.573161161155	0
49983.685760399516	49994.434229655286	0
49997.98413692526	49973.09937067709	0
50010.56374303187	50009.418935307316	0
50010.08479905599	50015.411645682536	0
49981.765431604974	50026.49109198164	0
50008.58410835759	49981.64823307443	0
49984.49931009959	50029.64027167754	0
50007.61917516849	50005.81807298415	0
49954.76580966707	50007.702943843884	0
49998.27241309566	49978.57915551045	0
50022.54566981191	49987.258173264716	0
50005.091519311456	50006.0974021464	0
50033.204334621514	50008.87278491397	0
49975.961106071736	50033.7681879828	0
50008.89909742184	50018.638205887495	0
50013.46930471949	49988.41976209015	0
50015.209385585105	50013.91423486294	0
50022.0337844933	49980.9584175392	0
49989.67638337026	50018.303126039296	0
50025.83946226305	49991.62136154643	0
50020.63370337653	50014.81552965945	0
50007.67840103903	49995.493720252845	0
49968.685987238656	50012.365807529546	0
50010.842442392815	49988.60160661161	0
49997.47090266504	49980.29339993033	0
50232.34213835088	50181.25009268132	58
50291.57845127158	50202.96610308268	58
50167.37257828907	50178.79728451497	58
50107.93551250959	50194.92054490414	58
50111.789766022775	50135.188982530046	58
50168.424800204964	50101.73666323021	58
50193.85402124829	50047.818104922786	58
50354.18501039516	50227.34009579067	58
50253.84686887937	50055.0306618779	58
50077.28291744085	50082.2827754349	58
50066.95906253379	50242.01678072894	58
50046.4009566893	50029.298141189356	58
50057.46328851495	49969.92975753957	58
49988.98678902352	49999.08900763964	58
50266.49468525269	49988.852977812465	58
50006.52223482259	50212.51555745824	58
50218.437191537756	49947.27108959296	58
50334.33002144352	50284.697358923106	58
50161.64604456549	49973.2233578943	58
50172.36931036469	50244.20425378634	58
50301.553569098745	50138.91250573429	58
49999.60706586045	49936.38941399721	58
50302.082550147636	50343.714350581766	58
50129.831813618825	50041.99027394468	58
50390.84635733036	50173.967897121176	58
50099.580821944495	49926.286531351645	58
50022.26727951634	50103.95861262705	58
50252.69720263079	50248.195586708454	58
49976.72099288162	50058.8780572597	58
50309.705207965395	50029.77924023278	58
49973.40829493334	50142.42715425063	58
50166.881624235655	49909.947358996375	58
49927.12407917892	50102.601818440315	58
50143.93309646002	49854.10393178851	58
50292.74578655017	50410.5695760048	58
50047.31646650859	49890.49332633525	58
50361.828988074725	50365.59804864469	58
50423.83387393322	50361.05707842962	58
50232.13266717512	50409.576788103135	58
50349.17034849056	50101.80336447918	58
50213.439533964745	50347.51808816969	58
50433.55119176324	50121.823171580516	58
50054.452222276384	50169.66473099007	58
50490.83572456468	50107.08651143714	58
50366.39715106635	50005.59541133138	58
50163.06175102431	50310.40923565173	58
50417.1946128217	50231.42909253361	58
50413.597044312846	49966.974173017705	58
49946.61628048487	50223.4147348773	58
50419.983526017	50045.48520661902	58
50430.30888974838	49909.44375588621	58
50054.27638317895	49826.05168714432	58
50464.54019548647	50277.33742381747	58
50496.87632376712	49908.43819990207	58
49923.345236029054	50019.26047650884	58
50563.27074049693	49919.061704808155	58
50185.5781876301	50450.320737200695	58
49909.74033719505	50271.30415413757	58
50124.55206163565	50465.904290023595	58
49941.78422306127	49950.990904751474	58
49991.68270897662	50274.515469461796	58
50450.04458711669	49852.50755696751	58
50095.94096410622	49783.041998575165	58
50209.17956989672	49860.68006265706	58
50005.92395413357	49778.36223303526	58
49868.17599381934	50044.2769789052	58
50342.00229763148	49944.7766717079	58
49878.321593478824	49929.41237732456	58
49829.82540532139	49883.02633743087	58
50137.73419114888	49730.40988078372	58
50164.47390226097	50382.07729590928	58
50268.753039434705	50466.184123164545	58
50537.17637162964	50145.43875047545	58
49796.547410875915	49829.33271719457	58
50109.102477218075	50349.305925788	58
49939.03455729927	49883.83711670643	58
50329.80091020861	49879.92023617168	58
50377.59500745022	50427.49452314266	58
50493.20704000834	50047.671353234946	58
50503.044006739874	49819.369868381706	58
50520.41731477399	50241.40629626863	58
49985.18655111674	49720.72684883491	58
50547.89266186385	50077.64492083357	58
49967.105538484444	49828.55499190133	58
50387.05054520591	49846.34115619157	58
50364.988760612345	49783.818231089164	58
50391.480379281726	50489.54229867331	58
50384.67436893094	49727.219830586815	58
50619.52996902633	49953.926563100504	58
50680.640162994285	49961.353739991886	58
49830.7485380765	49972.10694605711	58
49971.92178556501	50330.6485880329	58
50570.75796526668	49857.560065451325	58
50641.68621914828	50012.38979613176	58
49942.223848714726	49770.475109665356	58
50079.525105068016	50401.79253581524	58
50538.186002089366	49979.27793847805	58
49942.59560321822	49678.52659537941	58
50263.921609454366	49906.30619834805	58
49892.629747805804	49837.344033230795	58
49932.24103669726	50379.92546384707	58
50159.87091263304	49667.25283589901	58
50479.02072993829	49975.20175856535	58
50088.54308846364	49692.7696462921	58
50200.26096926594	49801.995612814026	58
49761.46056002033	49878.1437192172	58
50574.87852074317	50212.74671309663	58
50631.1721672172	49830.03588222409	58
50718.584125708476	49915.9297871001	58
50571.66160557446	50277.33674049027	58
50051.51276484025	50460.33553064399	58
50462.17173695897	50415.13411580434	58
50642.872054522646	50076.20917965015	58
50652.26477414445	49773.94284718901	58
50707.06472558813	50079.37873620994	58
50752.6257843321	50036.40427041888	58
50017.85616226936	50400.385532414926	58
50691.14042125643	49825.65026132262	58
50191.34757196556	50514.543723945855	58
49896.944532623966	49731.85294984348	58
50603.949100305705	50334.49535416244	58
50302.73317272521	49771.3422538113	58
50673.69477838587	49718.84396547723	58
50311.895631796	50514.179322373195	58
50394.9999342635	50298.72191311133	58
50110.52207980843	49626.22319671328	58
49837.23392627726	49725.37423461264	58
50484.03990695857	50179.6850305717	58
50181.91706988578	49604.29581379567	58
50463.607346556855	50481.534684082	58
50130.7181226326	50531.65867964	58
50214.223757808766	50570.66789238715	58
50613.751305473874	50167.80079469329	58
50530.32673145953	49759.780108666404	58
50816.7569127583	50039.21509044513	58
50559.387482809085	50379.43544820941	58
49791.84374757966	49679.4064628292	58
49771.82524539394	49737.780307580986	58
49882.89682218917	50205.60378760198	58
50511.06587903555	50314.19705955168	58
50859.92660095008	49998.198869974854	58
50619.172547639435	50398.52566231786	58
50074.999002197095	49575.310381189025	58
50861.740499101885	50085.02742714998	58
50470.50862691219	49727.845324346585	58
50678.53707811693	50176.88515996386	58
50246.879998288314	49751.67264650332	58
50661.94876834767	50350.48109814151	58
50031.46897248919	50521.69375208847	58
49896.18649909878	50329.44580174864	58
50628.333698389666	50465.43992500494	58
50217.30856348705	49696.0657781492	58
50513.11451036907	49677.405198305816	58
50603.59937023372	50526.450205873385	58
50590.94590558188	49756.104980598175	58
49995.50542090783	49649.53327846081	58
50144.464334605866	50596.776903904814	58
50324.55314316214	49697.09878342928	58
50328.02385595646	49632.20751098296	58
50918.71019259596	50010.017084703846	58
49833.168979513976	50331.91394984508	58
50043.762570531	50346.80125227438	58
50660.84679377355	49897.30819660296	58
50797.55076168145	50102.358755545414	58
50550.988977780406	50488.06291199963	58
50958.29661602342	49959.00809232049	58
50205.444626197976	49544.855893158514	58
49860.564758323395	50144.708003111904	58
50246.486964097465	49598.02590249465	58
50601.239810085266	50593.78898250892	58
49840.11001016804	49645.07216393961	58
49710.23388750279	49736.07260641315	58
49954.60087932136	50443.985326860806	58
50277.79628705641	49825.90925493576	58
50777.71281862507	49912.697636573736	58
50912.14186808748	50130.046116696096	58
50432.378952244544	49679.05659783007	58
50743.079558342884	50129.51488306231	58
50225.7649601211	50116.185032757305	58
50275.05019782157	50580.39234870272	58
49770.10184067436	49942.17448251243	58
50170.90306429306	50655.535392502694	58
49703.35246117984	49943.87875454067	58
50929.576034412385	49901.688332312755	58
49682.1454030287	49683.199548622586	58
50583.63856001632	50025.99672366901	58
50430.896296735955	49613.785079364796	58
50876.006143659695	49933.17760703397	58
50745.98776150663	49861.11138853877	58
50029.30242580716	49531.37138767653	58
50141.99173071926	50712.92045462497	58
49752.40716576356	50005.26028704202	58
50537.496587025686	49623.16494904778	58
50678.353061115755	50409.44514645861	58
50560.8762583298	50645.017037889906	58
49968.45074695691	49595.77539512502	58
49845.471225925976	50272.78706034048	58
50910.55254797176	49837.690205111154	58
50927.14905287586	50068.59547312903	58
50558.49739482594	49562.93641916727	58
49733.83228432123	50070.59969212833	58
50731.40403955491	49745.758240108065	58
49900.869490814206	49624.01218625216	58
49643.94733131185	49925.575862906226	58
49710.79208958363	49621.96416415652	58
50164.83222095212	49495.84387466405	58
50978.08109398592	50031.64658942638	58
50040.844409786376	49473.1778827376	58
49797.78800689988	50230.139498381206	58
50804.728236755196	49973.82397133634	58
49615.771513635744	49870.46969202036	58
50589.423715206896	50706.30536388408	58
50975.86112260749	49821.13233378082	58
49812.78127588688	50104.49918136395	58
50565.78102597327	50766.92607602288	58
49797.769016648555	50165.0188123447	58
50110.063703282125	49522.834552062995	58
50547.11543686868	50558.62245036201	58
49869.198826287844	50396.67162067221	58
50830.753024637466	49871.218325467584	58
50993.655479171015	49899.42212746525	58
50225.75849846204	49486.52424936715	58
49757.97516000874	50281.65224681619	58
49735.87971449134	50162.6747316083	58
50219.61050461441	49422.972382229615	58
49850.218498274575	49787.323551860994	58
49565.941639000965	49913.79160572176	58
50727.54426877832	50334.25325077816	58
49671.50526987328	50052.78205836006	58
50569.34618480759	50827.03326088012	58
50279.65093667081	49520.62039159933	58
50060.81359465381	50579.501839933575	58
50272.83524599107	49391.43107727488	58
49909.95389795468	50490.68412714196	58
49730.40804167132	50223.25408539483	58
49507.97680274221	49887.39820475339	58
49805.724192695976	50044.25713314098	58
50488.52688941435	50569.62207885829	58
50851.873775710985	50153.00764876472	58
50608.47284843225	49522.361488613205	58
50443.27146306294	49551.0931572689	58
49668.50517870276	50220.542796848604	58
50625.4966356996	50795.580594164174	58
50317.35310028733	49568.88932458922	58
50405.82194114007	49504.727015106786	58
50431.320133627465	50545.12853025722	58
50637.01069076764	50228.22625792586	58
50892.92521340529	50204.916181901914	58
50924.34698254504	49778.79622090495	58
50751.58945998086	50192.640739797724	58
49478.75162795983	49833.48867181038	58
50228.013842740074	50629.57841875028	58
50646.581675681715	50292.017616189354	58
50657.160186701636	49569.5122592935	58
50381.33722285626	50577.83477949997	58
49691.253340196876	50122.17458775425	58
50430.7855035827	49773.7036134701	58
49643.40908250685	49814.09208850356	58
49967.659756150446	49528.53121459432	58
50698.638676915645	50469.30582997798	58
50506.36428379954	50735.486060640906	58
49478.34668868359	49944.034444197685	58
50512.98816765221	50796.96845295324	58
49630.1584979337	50123.12181635453	58
49851.49051638024	50503.290285123156	58
50337.56130043172	50618.09618654272	58
49639.39634272758	50274.098323876606	58
50450.360316915794	50811.348953336244	58
51053.43482625605	49891.852391662316	58
49719.09012260514	50327.713838202064	58
49423.87214864248	49858.38583486499	58
49709.624946053125	49811.21902537667	58
49791.41503459312	50524.75332516152	58
49597.809955413024	49767.352094969756	58
50369.762738884	50672.982382237315	58
50785.9952822271	50246.83022914907	58
50106.43053563209	50762.772759328305	58
50213.029056792846	49361.86828435585	58
50434.07281509624	50870.47329002111	58
50387.34017814067	50817.16909767586	58
49594.03666901408	49967.82894422741	58
50347.79855954833	49483.41831875142	58
50690.55647913387	49661.2865090636	58
50757.95647999046	50475.75376567437	58
50507.83756350196	50857.260733522715	58
50423.49836152181	50629.80239883072	58
50402.7821422309	50726.16011853104	58
49608.77280370648	50329.42170750545	58
50779.58263896171	50539.24321160596	58
50089.31166798591	50823.32175283854	58
49411.73097866779	49953.45075838019	58
49614.51524870597	49703.970964788336	58
50662.41398262408	50518.960273768214	58
51046.03149658193	49827.40535311124	58
50427.84592955127	49447.086750027695	58
51048.72223260906	49957.09472950271	58
50909.7277331218	50262.91079129796	58
50472.72054533908	49401.076712598835	58
50150.872980409426	50806.88473344289	58
50180.89169267669	50862.698962165305	58
50300.1833189595	49330.13875366591	58
50785.67068312468	49782.37594268503	58
50222.90157809925	49301.146119660414	58
49771.85614020691	50356.86507242513	58
50191.532405886865	50759.885910268196	58
50691.83481266985	50250.5034109329	58
49558.29326814538	49847.601071358935	58
50957.393207338486	49720.52296100508	58
50819.72120081558	49725.52866639419	58
50065.268746122776	50719.92039545786	58
49535.355859688396	49974.26806467105	58
50001.89566819655	50732.911716633884	58
49591.19653450282	50231.17014268287	58
50048.18329205861	50777.113290121175	58
50785.67689902673	50416.14333572064	58
50152.94394542194	49434.65227591902	58
49424.679702143425	50018.079148076	58
50620.57427952528	50861.66956536781	58
49474.107336347945	50063.46666426626	58
51001.21664011866	50090.8061443949	58
51006.09359163658	50153.51867585016	58
50765.31260098365	49696.13026944587	58
49784.21147604918	49609.82222686252	58
50372.45776342757	49410.421172268114	58
49364.43443141588	49993.582105574096	58
50947.87257587955	50308.41105488086	58
49307.82751315132	49964.372676971056	58
49810.12668966067	50402.7332229558	58
50898.06057380921	49717.28191055188	58
50796.0122119651	50600.912634270135	58
49905.67074712873	49549.546974980134	58
50375.75790930266	49589.52529834436	58
49577.243214335074	49657.090785046144	58
50739.28625669727	50630.474103659195	58
51051.625497280904	50058.21732124115	58
51017.725512036384	49775.49276884385	58
49526.96071710539	49791.816489338744	58
50013.26737113411	50828.83620727565	58
50274.81811623134	49451.89632876915	58
50247.28524606938	50854.53298043265	58
50093.22420025022	49426.01447150388	58
49935.337579584506	49476.80352795699	58
49910.48078337415	49414.43858081237	58
49974.78547062993	49422.95977930016	58
50217.41004042844	50704.397580592005	58
50794.144455010246	49639.88379468863	58
50045.00012053407	50887.71253183499	58
49469.43618549769	50125.05807992802	58
50420.61512777408	50933.72608442187	58
49597.715334345856	50027.137433484786	58
49548.60678406177	50338.04834205493	58
50845.762922554015	50393.07364769132	58
50804.242212521116	50662.856208617224	58
50483.63600333336	50954.56627569264	58
49713.17642472193	50390.21646278666	58
50861.1594158533	50641.886311876406	58
49357.49627744858	49859.69733583156	58
49999.76456255481	50931.6225413646	58
49551.735028633884	50398.85882257798	58
49771.05928919698	50463.75115659375	58
49572.6619864019	50089.90819903393	58
50683.244655967355	50649.587986628176	58
49969.12387748967	50523.739104988796	58
49438.82629526718	50178.91525000671	58
49959.59180324854	50854.91897154263	58
50722.38800931682	50570.039838727156	58
49960.921373452824	50980.99541566029	58
50484.83581383333	51016.73477512476	58
51056.21052998335	50192.34542247077	58
49856.65580957532	49506.74063239883	58
49510.5830852073	50449.87512503813	58
51009.49965369606	50304.23510151879	58
50877.69834038395	50704.2550223527	58
51099.85842609453	50100.51973694818	58
49518.727845045825	49628.01779966941	58
49850.60296065081	49389.73332474099	58
50449.45656635467	50688.983035476864	58
50426.94667455287	51036.3961587415	58
49496.134986184596	50204.60301923658	58
49295.878469854324	50022.30284704582	58
50893.51110008214	50763.74615504607	58
51013.10278079697	49698.04921626335	58
50553.64748632078	49491.31926138063	58
49486.03637017055	49684.874724139845	58
50496.06800590264	49514.65132213956	58
49615.817352343154	50391.82305692391	58
49845.91574472198	49325.57078993158	58
49522.60554015724	49560.84081754227	58
49503.757818170874	50288.97602692792	58
50526.35065124275	49425.751264495564	58
51029.36846185815	49637.30601751418	58
50092.023606542534	50633.40593168998	58
49230.389253829104	50038.1196168386	58
49494.23586803836	50375.71831300587	58
50158.14667242069	49308.25225984934	58
49476.98394121957	49522.84872041483	58
50811.8609215312	50305.71687351	58
50892.53415246403	50355.10892044263	58
51057.17095798147	50348.188713034215	58
49570.6526330832	50465.0413829203	58
51112.38330196672	49912.21231723106	58
49166.0608217527	50050.03560779013	58
50028.99250327292	49394.673607002165	58
50832.39069448562	50761.24904859057	58
49906.51935062788	50828.41961493547	58
50603.800111149125	49622.05679666239	58
49963.395572795416	50795.79057673341	58
50710.50178371109	49540.66471728677	58
50036.70842901753	50662.90400782697	58
50049.84245929983	49738.57993065324	58
49735.87172131025	49567.876866221246	58
49275.68742481158	49906.60033655768	58
50938.643920796276	49663.74042723978	58
49439.922019502126	50343.059426041866	58
51164.694738022234	50109.58896332954	58
50915.047717961585	49607.60269912857	58
49797.774367707476	50588.030492133395	58
49995.181584398146	50583.833114057146	58
50544.46556808106	50953.68402418889	58
50372.04994325801	50891.59873159802	58
49797.90132693275	50649.208655516195	58
49438.92705381137	49789.76877444351	58
50820.7136164743	50489.99308350255	58
50651.33650839545	50706.80607597582	58
51113.808194981255	49829.86132591612	58
50788.57104932325	50720.21080936457	58
50183.37296019714	49245.88850290526	58
50972.19513920573	50206.68187542784	58
50360.74100220471	50965.14037541002	58
49103.30184423381	50041.138805416485	58
50677.07097658313	49486.07198804811	58
51116.76415718167	50207.62484766606	58
50962.29545195662	50369.71498251441	58
50415.95225199727	49358.15087507666	58
49635.64798937648	49633.58243643164	58
51017.324851028556	50393.37437789009	58
50038.62187924631	49329.63911331837	58
50127.65616869365	49367.87886159477	58
50269.287144935515	50915.42339629881	58
49726.697480281495	50522.36607798468	58
49411.9028105943	50286.11247695625	58
50858.83588707135	49668.489179969656	58
49919.10597076136	50932.36268486307	58
51158.350235516635	50046.17172064498	58
51166.41577542259	49938.22006173988	58
50311.964868033516	50693.55719236439	58
49380.18664285415	49770.252820002024	58
49563.61899216811	50531.83597402309	58
50636.053109851055	49441.849961196196	58
49886.76156134938	49279.165665090484	58
50743.92904062479	49608.44680905421	58
50862.302690533106	50540.65049370752	58
49041.76573831124	50044.636062681966	58
49361.21417933035	49709.12220337046	58
50861.776029334505	49767.14356245048	58
51229.982175670266	50093.195403918144	58
50336.15570069885	50785.214263397414	58
49421.1829600689	49714.1848928263	58
50939.326912231554	50682.675930280646	58
50967.62223647501	49571.17299334508	58
49829.654807975145	49259.774895598945	58
51198.34642908615	49881.54470583876	58
48981.5565971938	50064.595226397236	58
49786.295205267095	49214.37727406566	58
50232.14084093042	49199.76676318172	58
51099.02442845409	50393.61391258811	58
50647.922443932126	49381.66998013836	58
49417.52041909139	50090.00421405225	58
49249.495128518196	50095.25190974995	58
49731.8672527705	50656.57397419789	58
50655.32538156192	50916.16132040884	58
51239.89032071838	50029.38722125682	58
50266.24835205194	50795.42000920253	58
50104.81062926133	50883.60419930797	58
49328.51170696808	50073.300975468155	58
51154.65404251222	49783.5875824976	58
50567.674948167885	50891.50351478999	58
50470.57284244846	49335.1701753572	58
50815.22013881809	50825.54003932412	58
50819.0796910263	49583.794500308286	58
50702.300487747816	50750.429118630185	58
49248.14152488755	49977.77154785305	58
50955.30231583481	50742.58538067702	58
50298.631678138896	49196.85492993905	58
50523.91653099061	49366.605848604384	58
50307.833879010635	49270.62649582569	58
51045.98045373046	50256.26973387481	58
49398.4000256245	49657.20748867253	58
49576.804457858925	50159.84403837307	58
50272.05288734143	49652.19637460128	58
50611.63737125574	49691.674082531754	58
51255.72414671342	50153.13970438572	58
51232.70353358167	49935.19939576095	58
49420.114168081185	50399.30456748622	58
50388.21772828088	51091.3768534502	58
49694.58695721996	50575.912092392064	58
49500.1047388558	50514.51989703141	58
50192.47692995261	50928.245163742715	58
49484.58302867677	49747.02326122229	58
51294.41354709478	49923.35433784247	58
