# Supplementary material for: Abundant Topological Outliers in Social Media Data and Their Effect on Spatial Analysis
Source: PLoS One. 2016 Sep 9;11(9):e0162360. doi: 10.1371/journal.pone.0162360 (PMC5017681; doi:10.1371/journal.pone.0162360)
Supplement: S6 Dataset — See the respective attached file. (ZIP) [file pone.0162360.s006.zip › S6_overlap_swl/clust_6_15.csv]

50000.0	50000.0	0
50001.1199382742	50005.597232803535	0
50010.474073703306	50004.538835650805	0
49992.59330351276	50005.30010366702	0
49998.97978393994	50002.81568248988	0
49995.94433854478	50000.283501054924	0
49992.110046690934	49994.960676135706	0
50001.69172750674	49994.57444040063	0
50004.089583240035	50002.88217446919	0
49995.22015105517	50008.609882115925	0
50002.55073404207	49993.56360799795	0
49986.072168127575	49997.04184594443	0
50003.188169777386	50009.9058963167	0
50012.27525783438	49992.819765352564	0
50012.262513774476	49989.354148040744	0
49998.02118867848	50008.80627001903	0
49993.557594313854	50006.23561640466	0
49997.38944128892	50001.35532493175	0
49993.74842547102	50014.75506549149	0
49998.23968503435	50005.27065217079	0
50003.22125142318	50000.026961999516	0
50002.66845612155	50016.014489106456	0
49996.2912684585	50003.40999236742	0
49993.86713806728	50000.48736039716	0
50002.18471612465	50002.01162544507	0
49992.171524388265	50006.56961401369	0
50009.77186363497	49998.33913800016	0
49990.12856972812	50008.3087286591	0
49992.75834275438	49999.61132553548	0
50000.612712480484	49996.66863853376	0
49996.93869881451	50007.42426954709	0
49990.9573124268	49998.74455680348	0
49995.12813021465	50012.34964490406	0
49987.132816399535	50000.77841298042	0
49995.04622939411	50001.254507425205	0
49996.3518189633	49998.69148218202	0
49994.72286757851	50006.43666481398	0
50004.991603808936	50007.81247139701	0
49998.28891676479	49997.763041664824	0
50002.11006087792	50008.18226655358	0
49997.144179930016	49989.940910198144	0
49990.216027359624	50003.557911732714	0
50004.8382996796	49999.67581012021	0
50009.729321556355	49988.228197133496	0
50000.199954210955	50007.84356371471	0
49984.868450241316	50001.72764928467	0
50005.25378396498	49991.44544110929	0
50012.19437814406	50000.390381149926	0
49988.04893344996	49995.904611826896	0
50000.97171294396	50001.87618615546	0
50003.16859701153	50001.34186794273	0
49996.8205400242	50002.39747857786	0
50016.35653848915	49987.25542234889	0
50006.096174901984	50010.23095889712	0
49993.33550236973	49997.9139297533	0
50011.19002934476	50002.36431250059	0
49998.45984931102	50006.65695684455	0
50019.87468519033	49983.95720550682	0
50006.448840401084	49997.32346873195	0
50003.483634122094	50006.1099987375	0
50000.35234659256	50010.71421082459	0
50020.92058148781	49993.51767071989	0
50008.47578298118	49985.24545972329	0
50012.97116378821	49991.6961769247	0
49993.74796506671	49992.427417029416	0
49991.82516773376	49992.694590956104	0
50010.8124938929	49998.028114249224	0
49987.955751149355	49997.770027754355	0
49991.724628069634	50000.06228921305	0
49995.80643166333	50013.468969971	0
49993.380375235734	50016.55980591119	0
49991.201634813246	50005.408821551166	0
50004.525946402624	49989.78947725459	0
50007.720378466904	50000.492135651875	0
49992.7685793167	50011.0280228053	0
49987.159758849266	49996.84261681274	0
50014.02574978567	49996.18798372425	0
49984.32643570934	50004.57184983245	0
50019.639648138225	49988.9067237791	0
49989.4997473447	50007.36039035869	0
50013.91997383251	50009.37214947754	0
50004.58622819102	49995.15801530333	0
50005.85271576996	49989.50522008991	0
50015.47921159886	50003.75857515637	0
49996.39937650525	49993.39036016212	0
50001.0647897504	50004.010292953724	0
49986.027487069885	50006.27634010284	0
49987.260876982415	49991.042278530156	0
49999.78395213294	50006.223143715055	0
50005.5951472911	50002.242531785334	0
49994.95863623795	49990.98932230843	0
49995.970214808425	50011.21575680999	0
49998.74724789229	50000.301414385256	0
49995.76262299148	50005.347803119126	0
49985.78393825049	50003.32292956534	0
50007.42877995727	50004.03245223129	0
49992.96622310832	50014.11763760789	0
49994.55499953395	50010.948281901576	0
49983.915535437955	49992.4110437863	0
50008.8660950074	49978.749708719544	0
50013.7990956949	50003.00902758653	0
50008.5066603574	49980.605440097264	0
49999.61536353447	50001.38011543159	0
49999.92720012225	49999.00146537139	0
49984.44548889699	49998.69683486348	0
50002.482884739184	50003.040579738794	0
50016.024045681486	49994.94398923562	0
50003.36648616504	50004.322037109174	0
49988.738161772046	50017.689027507506	0
50003.539439997585	50008.933367662175	0
49994.49256234436	50019.33132076997	0
50005.85319903553	50016.693436037065	0
50002.48134869301	50006.34512799061	0
49993.523880528526	49996.86229670025	0
49988.034997579	50012.957727244124	0
50020.71389257763	49981.778924319464	0
49995.38804044498	49997.158702901135	0
50013.95022191785	49997.89115681875	0
49984.13772326518	49991.42872524563	0
50003.58552550782	50019.3121430576	0
49989.91037830248	49997.47012205967	0
50012.09890688885	50009.91283746573	0
49998.36748406831	49993.20199538089	0
49989.127843465685	49996.61911019781	0
49982.65034680979	49999.834836403585	0
49996.56500742211	49994.747294359564	0
49985.379552577164	50000.53127187064	0
50017.09675845898	49993.71089669888	0
50021.41356700267	50010.70370059395	0
49982.40342955259	49994.328994020594	0
50016.4869019828	49980.40359262994	0
50023.71775476843	50012.20330780786	0
50005.64968115003	49995.160253301765	0
49973.871359122015	49999.93485576274	0
49991.04769969644	50018.64712142673	0
49999.68945811258	49989.69377801033	0
50024.16967004485	49998.373773470084	0
50002.22080701014	49996.583511445446	0
49981.3376436746	49994.9974062802	0
49984.137410919924	50006.137292454296	0
49996.130313645284	50019.87582555533	0
49984.51107861298	49990.24442534623	0
50006.568329781825	49987.41605597233	0
50001.265128160514	50015.41691763768	0
49994.71701353506	50015.249262662495	0
49984.049094679925	50002.930402503676	0
50007.33751108774	49981.8758819164	0
49990.53033617756	50001.14600459991	0
50016.78128835845	49973.40706114249	0
49993.95433979805	49991.08775145235	0
50020.50775026029	49998.11343636441	0
50000.36685129092	49992.305125517465	0
50025.412902998294	49985.28219532157	0
50011.811277040055	50005.8423952594	0
50005.650122642444	50018.556061829826	0
50000.10513937223	50004.37368352619	0
49997.312147224504	49999.09697793524	0
50007.98935284791	49996.53957427053	0
50002.08677570072	50010.85949233453	0
49986.699023909634	49994.97925279905	0
49985.61698965447	49991.72042149556	0
49982.103822344194	50003.015963724676	0
50017.46227211739	50006.10305446117	0
49995.381477958945	50002.40666228191	0
50011.97582092875	49999.282779231835	0
50008.063404920314	50009.83952207464	0
50013.46450656	49984.93900585626	0
49991.29771770397	50013.528169385616	0
49990.72512365944	50014.788818904555	0
49988.34248722313	50003.84700004693	0
49978.86050890926	50004.459502539525	0
49992.91864707092	50012.72445101887	0
50001.84787568867	49990.60674350676	0
50004.63839490317	50017.67334490595	0
49985.1248169725	50007.29216522827	0
49993.17341765991	49987.23628058628	0
49993.857411968136	50017.57636704799	0
50019.0152945883	49986.98070871417	0
49998.41475540304	49991.03758824367	0
49972.09249794468	50008.2640976498	0
49993.10918587191	50001.86801828644	0
49993.00955253663	50003.3707764521	0
49984.194173076576	50018.57796040268	0
49988.37111772968	49985.660734294215	0
50001.68402032854	50019.222658424515	0
50001.185520989595	50017.05278349851	0
49989.66815837991	49993.68744920904	0
50004.177711652395	49985.70662376911	0
50018.82869206279	49999.52190675685	0
49985.443533641	49996.21552947299	0
50016.38826833475	50012.74464866587	0
50017.914900136435	49980.502944041815	0
50014.39181755627	50017.85709331672	0
50018.95202462218	49985.56744633257	0
49997.36448100937	50005.91903864351	0
50018.96796534248	50005.16627708392	0
50011.90539425546	49988.111134330444	0
49996.546614288876	49996.795399916264	0
49963.08142993959	50006.26759739082	0
50008.2356600962	50002.43606836597	0
49998.63921899667	49988.79814231758	0
50005.75242938296	50004.17089970687	0
49998.376769049384	50010.6689754653	0
50008.42442695799	49998.31820524386	0
50004.508050526805	49983.47349690265	0
49987.17050041002	49988.9025554235	0
50009.18109265108	49992.22014886556	0
50004.879056196725	49986.61034885251	0
50014.915422483675	49977.07720187199	0
49990.130907603474	50004.80258105486	0
49984.6703277626	49988.74133172314	0
50007.52672577151	50012.93686597503	0
50003.49650970437	50012.38108186982	0
49989.06725250327	50015.3378129636	0
50024.98456411381	50006.06013812308	0
49991.80368593366	49990.462414806636	0
50000.77352016364	49989.79042744623	0
49988.90719015552	50002.71719901248	0
49984.039032220186	49996.676878046324	0
50012.847622088455	49998.36249454505	0
50006.350126348494	49990.98155319997	0
49991.05034624591	50004.198767952716	0
50011.88431427771	50008.83624177822	0
49985.19374747098	50005.49928007464	0
49984.81310954273	50026.06287728749	0
50006.21977860447	50012.16129787784	0
49986.47489642977	49999.4317940804	0
49980.36605421916	50000.95789397295	0
49994.234345594574	49999.2532348494	0
49987.04825099607	50001.832824486286	0
49991.43071227722	49984.226381594905	0
50000.695373251256	50020.70674782014	0
49977.13180553174	50003.37505285267	0
49988.62903234035	50005.177123215675	0
49979.89567759436	50002.4937618266	0
50008.01262186424	49983.679359629714	0
50030.579860834	49998.08369322793	0
50003.089884360816	49981.16884909539	0
50024.37014218025	49982.08487044395	0
49983.90656666351	50026.928564756556	0
49964.314383131496	50014.1377602163	0
49993.20228802501	50009.89883245395	0
49988.35846928065	49994.74515624361	0
49974.56068759045	50004.79214296714	0
50014.41609705478	49979.75520468273	0
49991.174539429005	50006.969037631694	0
49989.155636819094	50000.54506709529	0
49982.544533415894	50024.606837722065	0
49994.92587873124	49988.20647099332	0
49991.308890379405	50009.11640038469	0
50011.281064215545	49984.921503686244	0
49989.75789397745	49987.457219427255	0
50008.221414162435	50012.20209665073	0
50013.621088465676	49978.83287026756	0
49985.19186980337	49992.980264506536	0
49992.32125134785	49989.032611767434	0
50014.674771463535	49999.908761826504	0
49997.68841019571	49983.69681048847	0
50015.382964093515	49974.88611401902	0
49974.646961190396	49999.20360856275	0
49993.622733056916	50004.394124466075	0
49996.18215660206	49990.57420118714	0
49990.531939051354	50002.542578106964	0
49995.628193938675	49992.49588250879	0
50021.47129342551	49969.80051040332	0
49963.43332412238	50009.15111641512	0
50005.631109868045	49981.978888305464	0
50016.42316313038	50001.98515059546	0
49980.96052567742	50020.686115295306	0
50014.72496783221	49986.0471516237	0
49983.5417594323	49995.75678905932	0
49993.07010199822	50029.18300593349	0
49997.88200827209	49991.896996510884	0
49982.946899317554	50009.619161594186	0
50002.15424062545	50000.4773237086	0
49991.00394052615	49996.04070296146	0
50031.56106314288	50012.96897761344	0
50026.88381878394	49996.47826587183	0
49984.03994023804	49986.15198562376	0
49987.28963664043	50020.60062188324	0
50013.90791418998	50004.26976645357	0
49983.08076631143	49991.201045514004	0
50022.11073926888	49967.124204367305	0
50010.73215520759	49996.40090077004	0
49996.054670956706	50006.56227185395	0
49995.70387124523	49986.98770630229	0
50007.941107878476	50018.039088252415	0
50002.0192275201	49982.59943772668	0
49992.05158923507	50010.26029829259	0
50027.93304776287	50005.78420573993	0
49982.89182072447	49989.6455582383	0
49998.64668225386	50018.43203433023	0
50013.62737578455	49989.94661316443	0
49993.08509566163	49988.31637596258	0
49989.81805414489	49991.931824775784	0
49997.76086401288	49987.90124568716	0
49988.69996163046	50009.713207319626	0
49985.80025773397	50018.196075051266	0
49984.54357744596	49987.1594216123	0
50006.59958761954	49972.297102456854	0
49984.82793631655	50022.262719026876	0
50009.686765035396	50012.49651623412	0
50005.67540109913	49998.77026419197	0
49998.76553220897	50009.60097154551	0
49991.720902063105	50001.874151299206	0
49995.344981691764	50003.769781086085	0
50000.779533303816	50006.55995037668	0
50003.69493811055	49982.743629087825	0
50002.270752389726	49997.78815897597	0
50027.570700147895	49993.28160735885	0
49976.52404899746	49992.70823713537	0
49998.92765844171	49982.472509075604	0
49994.93953583841	49994.87526102259	0
50009.450371016355	49984.56460257237	0
49988.154083484755	49999.52040214659	0
49999.394387052766	50014.98009375397	0
49978.547517703526	50000.09883902086	0
49977.2653315401	50000.844206454574	0
49998.90667228046	50008.20905964552	0
49991.6637407009	49985.60237193076	0
49996.812852085255	49991.85268425626	0
50010.361860965386	50000.785222744336	0
50015.982394048064	50025.712936463955	0
49980.52196003663	49992.07084033371	0
50031.62064003572	50018.88854821377	0
50008.9961750777	49996.41672377975	0
49987.61931332246	50006.2850009189	0
49976.108964526924	49990.178279804175	0
50023.926871643285	49997.28176746767	0
50019.938527361184	49994.309713364564	0
50000.35731265099	50002.84047830652	0
49993.60333916049	50007.42141270693	0
50023.25337906322	49995.00581889214	0
50002.075911878404	50005.261111667336	0
49991.96428640682	50014.48773082656	0
49985.479854508725	50004.39257273865	0
49980.523275281885	50010.645308643936	0
50001.43088150619	49983.63567861773	0
50010.12290986445	50002.12243553688	0
49967.36856159413	50003.35500522987	0
50002.53163693798	49987.2817417695	0
49958.51475070698	50007.728524315105	0
50011.38108761024	50001.03297300693	0
49981.69861163078	49992.37124347021	0
49989.76191395739	49999.01550114256	0
50010.464523219016	49992.24245972176	0
50026.519101309525	50000.02798517489	0
50012.28382736543	49984.83474359573	0
49989.42265260656	49983.96844532203	0
49984.23840069896	49997.66761618687	0
49985.550927108794	49986.82666453693	0
50021.497478391924	49994.63200883348	0
50019.51522702777	50003.991941070715	0
49997.68469127628	49986.69892490847	0
50017.52555436652	50007.437281765255	0
49996.923835170724	50009.65263753655	0
49980.798506964515	49985.652067432005	0
50017.90091994998	49982.2521155558	0
49990.37161102477	50017.07697390062	0
49988.90511406528	49992.75445658593	0
50017.32112340442	49965.353068070195	0
49991.01257760791	50023.468584741226	0
50025.8875906799	49994.35984820899	0
49986.1918187451	50023.68497230164	0
50013.15743500942	49983.78458207533	0
49992.8456436454	49993.0203413024	0
49979.75815741602	50012.571960582	0
50009.70308924862	49979.83589096704	0
49985.30046070793	50021.08763342582	0
49978.359205601315	50034.878715319064	0
49990.92884580327	50011.163169812375	0
50007.772940196795	50007.064996400484	0
49985.22103137368	50016.08668389368	0
50009.59707490614	49993.95697076497	0
50017.70003800679	50001.97785272779	0
49983.797748258876	50023.64017913821	0
49990.26735697697	50010.258346329596	0
49987.64568629228	49992.33821425586	0
49988.52793226814	49987.91776019862	0
49991.20423086804	50029.989168432476	0
50026.25973034724	50010.5650833099	0
49982.16330270223	49998.10186605435	0
50007.13541309917	50007.95622569247	0
49983.95748989525	50010.98829389653	0
49962.45221143677	50007.2760570099	0
50012.1000044754	49996.95407723872	0
50021.052185858316	49972.64330460891	0
49984.3085518675	50009.58683887556	0
49993.510659247964	49989.892241724825	0
50011.752156646566	50004.78944145074	0
49983.52563494623	50001.75016082405	0
49978.460538100626	49997.75242771528	0
50014.52143088854	49988.22950508876	0
50018.24137458081	49990.739344225905	0
49972.37989154419	50007.14160963748	0
50006.63472878829	49999.431527854525	0
50016.01207628755	50007.56525634756	0
49992.159033924385	49975.903792794095	0
50016.99256930141	49996.1277298885	0
50004.48312201096	50016.53523623439	0
50003.73362658861	50014.7511990841	0
49974.63211839188	49979.516263068035	0
50001.48585664339	49987.945459319424	0
50021.840174437224	49996.55115787979	0
49994.03666699587	50020.72279787452	0
50020.94362840362	50003.47457288229	0
49998.62700416022	50014.24645452575	0
49995.17512210399	50016.79463493951	0
50005.23037043188	50011.73729598273	0
49971.37117085837	49989.47221639413	0
49981.521518297865	49999.23994426472	0
49965.42437354049	50013.05953711824	0
50008.834474853866	50007.65616359565	0
50000.22266364497	49982.341419794524	0
50021.85104569774	50002.35034673412	0
49981.560701735485	49996.23068757506	0
50012.74701363594	49985.80192002436	0
49971.80503375848	49991.85551823733	0
50011.263172707324	50007.67989684717	0
49997.842192490825	49995.525909340686	0
49994.00690011958	50013.24210864979	0
49986.9534427898	50008.40761073288	0
49983.36103802528	50033.88309737791	0
50021.35608252024	49989.69815647043	0
49988.97845850354	49998.21097134659	0
49994.642367226574	49977.56378857998	0
50003.55488727248	50010.91109031009	0
49974.81667358894	50002.99823491594	0
50012.0645759029	50012.10464978939	0
49987.68602979314	50010.93503302086	0
50007.17280957686	49992.3085541642	0
49981.705499678246	50015.11060490018	0
49996.69556881796	50014.109138468055	0
49998.64670998637	49980.67626758387	0
50019.10045114579	49976.023584512244	0
50017.45835616199	49985.36377514416	0
49970.33294685764	50009.780079539814	0
49982.3735722141	50017.46739492288	0
50006.68958436496	49994.526210000105	0
50018.734070250706	49989.80705437178	0
50002.46857216815	49986.06925098604	0
50022.675958277854	49992.05708802764	0
50022.926585169895	50001.64972110677	0
49983.52862677752	50014.963717433006	0
49998.90581301964	49994.84596139951	0
50005.79092528655	50014.775009063815	0
50000.22661360575	49988.81757789523	0
49980.74425647727	49996.82260257941	0
49971.55135378028	49993.170189732235	0
49964.134354578964	50010.02551413979	0
50012.74411197212	50007.99878332312	0
49990.74377587022	49973.90298912179	0
49985.28964060534	50013.18698399553	0
50002.94614847365	50024.81554806511	0
50018.25121765347	50010.052068038465	0
49989.67279102292	50031.185116729364	0
50024.78778113604	50000.02968615381	0
49957.10144021539	50006.30757505217	0
50004.91798427541	50013.10522473025	0
49997.73721727142	50000.206776466686	0
49987.073785197594	49981.08982656079	0
49968.0433233723	50010.0828608519	0
50012.324460548836	49995.737823114214	0
49973.49292689296	50018.279391364136	0
49987.24555378543	50029.79294837929	0
49998.130607358624	49976.53703077404	0
50007.75675174732	49991.20943177642	0
49995.458395374444	49999.14344184725	0
50010.742096311136	49993.331644497855	0
49985.84573346792	49985.809309381766	0
50000.266877230206	50025.833258622944	0
50015.02347028834	50012.069686554314	0
49999.98576549963	50017.1888278349	0
49994.20623659825	50009.09252126425	0
50002.60633630994	50028.573161161155	0
49983.685760399516	49994.434229655286	0
49997.98413692526	49973.09937067709	0
50010.56374303187	50009.418935307316	0
50010.08479905599	50015.411645682536	0
49981.765431604974	50026.49109198164	0
50008.58410835759	49981.64823307443	0
49984.49931009959	50029.64027167754	0
50007.61917516849	50005.81807298415	0
49954.76580966707	50007.702943843884	0
49998.27241309566	49978.57915551045	0
50022.54566981191	49987.258173264716	0
50005.091519311456	50006.0974021464	0
50033.204334621514	50008.87278491397	0
49975.961106071736	50033.7681879828	0
50008.89909742184	50018.638205887495	0
50013.46930471949	49988.41976209015	0
50015.209385585105	50013.91423486294	0
50022.0337844933	49980.9584175392	0
49989.67638337026	50018.303126039296	0
50025.83946226305	49991.62136154643	0
50020.63370337653	50014.81552965945	0
50007.67840103903	49995.493720252845	0
49968.685987238656	50012.365807529546	0
50010.842442392815	49988.60160661161	0
49997.47090266504	49980.29339993033	0
50046.628063807875	50060.117480344765	5
50057.32742134319	50060.70420053898	5
50051.74484582594	50053.00288961122	5
50035.014915902706	50058.08306208487	5
50035.15812586825	50050.166103153	5
50038.641984814945	50040.10254182923	5
50026.34390961182	50069.93746662023	5
50040.512664758106	50063.13951103722	5
50040.716781030605	50030.26208044435	5
50049.443303435095	50033.778724935546	5
50025.60173754619	50079.8317985102	5
50062.954935895	50052.428701145145	5
50033.2394882729	50019.64625873768	5
50029.109172527315	50086.1618942988	5
50031.857703210255	50074.16826277894	5
50017.18866790638	50078.46181497249	5
50057.228358079235	50029.8511151937	5
50064.06624286288	50059.53790734514	5
50052.28225101012	50064.281015665096	5
50034.24663378779	50089.470121527884	5
50034.8138164882	50103.32879756897	5
50046.512689036106	50019.499273606	5
50056.52278652514	50021.77542276439	5
50024.822462229815	50030.57888356336	5
50067.563618209206	50047.46828600793	5
50028.8394114785	50051.299557246195	5
50078.58390407654	50062.81266585685	5
50053.43151685665	50044.50421217582	5
50022.564231176126	50014.40291946993	5
50071.55264561704	50055.85690498957	5
50028.833054552015	50095.74894987875	5
50078.47962199855	50055.86578899934	5
50070.49889368848	50062.12444561874	5
50025.19230019838	50041.25559702414	5
50017.97443609999	50045.10142615921	5
50041.632164538554	50071.61430978323	5
50088.38045467231	50063.47178955909	5
50016.16854620414	50025.7882468561	5
50019.535604654506	50070.18082075956	5
50030.50611408985	50112.65395178482	5
50038.88473893004	50079.922448454825	5
50032.548414083576	50065.17157642491	5
50015.61390312729	50035.10158049974	5
50062.82529728871	50025.336019525756	5
50074.18218709776	50034.87880234757	5
50010.65854014569	50013.56312464521	5
50057.84345306271	50048.86737532345	5
50007.806525310974	50007.30606176214	5
50021.94885082284	50055.061151914284	5
50063.479798978115	50031.57414827972	5
50016.95881297549	50064.384897435695	5
49997.144454558416	50017.369783133196	5
50080.28488083256	50028.72654962303	5
50078.77607018106	50020.34623180618	5
50087.80239882182	50049.08291587504	5
50081.02625770566	50038.7856542947	5
50046.508188678985	50097.170464847855	5
50039.558965969394	50108.58788812206	5
50059.26655553416	50037.39779239438	5
50071.12478959573	50028.74911958344	5
50035.29979224864	50011.45587252527	5
50047.10419275605	50005.88481869455	5
50048.324135857474	50070.37245737662	5
50094.89522191094	50065.53370179456	5
50023.92652169703	50060.84665293058	5
49990.81394623041	50030.6939775534	5
50035.90583840257	50004.5022795897	5
50069.187609316476	50020.63998533845	5
50087.550116542785	50019.13431730208	5
50049.92453744648	50112.18280356874	5
50009.16410012995	50075.011711443956	5
50094.19023688061	50019.217476360354	5
50092.87003087144	50029.50902512204	5
50049.327723105846	50077.94344555841	5
50007.19222712986	49992.3626496294	5
50077.04862096	50068.88866740902	5
50010.37770001233	50028.4976866402	5
50040.29928405368	50020.98773790316	5
50007.64892348827	50067.856599685765	5
50066.07905151932	50072.83341012651	5
50048.80456478424	50012.166294729075	5
50057.21332750097	50010.929341219264	5
50009.91127912389	50045.758163674174	5
49999.81240754976	50072.54411184639	5
50019.97320373463	50008.964220844995	5
50090.06262073734	50055.04009730444	5
50031.94424693488	50045.04758375385	5
50029.928270793585	50036.41871799273	5
50003.521102792045	50017.630598548494	5
50073.02900877936	50043.82856815605	5
50051.18316805931	50119.52499376314	5
50003.824643868385	50025.650030187135	5
49989.29669063549	50072.33746020186	5
50014.62000666261	50003.31156167187	5
50023.48212432643	50109.93892474102	5
50006.77030966988	50035.42443945479	5
50051.43555961594	50086.14271746247	5
50017.40757854679	50109.72488740531	5
49990.74428158099	50014.28477746766	5
49986.93083902688	50064.20371483509	5
50103.17994248293	50019.47853391434	5
49980.424860790095	50020.59352677761	5
50104.45391437316	50027.498542408066	5
50062.31147638397	50044.16285137783	5
50070.71733890213	50012.46896202617	5
50113.938152213734	50034.53271118671	5
50086.73825917502	50035.878678869536	5
50028.07858585132	50008.022150284705	5
50040.607593906454	50047.334436313045	5
50007.21543595938	50086.611455826984	5
50061.455263584816	50128.11979358125	5
50057.77505837392	50069.67081670209	5
49978.04459258124	50067.54737021376	5
50032.62690438912	50080.63440960407	5
50000.424337354896	50006.2483607469	5
50079.47957269011	50047.235581417975	5
50055.24616364046	50080.54096523604	5
50064.278129416816	50000.94229426977	5
49974.59347448967	50029.84253854678	5
49999.36261346306	50080.96682262097	5
50013.728588382786	50102.396241323746	5
50102.406887531564	50051.25512862939	5
49980.301345973094	50055.176845982554	5
49970.479795411055	50064.97638113962	5
50018.757354814275	49991.9387984938	5
49984.905123174714	50025.7353029191	5
50079.04950735722	50014.00037325867	5
50090.453092402	50042.71740437638	5
49973.150719989295	50053.35986169011	5
49988.58942939831	50007.27586700314	5
50113.77411201762	50024.23494817456	5
50022.93879822283	49985.62975496844	5
50059.61854021629	50089.91472507391	5
50049.836086205796	50128.05098259241	5
50014.85901880982	50018.67648322681	5
50043.19762961537	50086.35206417806	5
50007.28247003812	50053.151777027	5
50002.64500779945	49982.42826224637	5
49970.13299022585	50076.83911716223	5
50047.95612636072	50039.94994489216	5
49983.764980197826	50010.98715349463	5
50061.58670147149	50078.77831192058	5
50069.446914787106	50080.97829998866	5
50089.24363699384	50007.28129955613	5
50105.20490641006	50011.367818627	5
50025.6022457849	50118.244809868054	5
50057.38126239848	50002.84924293941	5
50056.85101743629	50124.16844464953	5
50034.56558053648	50027.1435424665	5
50046.907730975574	50026.092340965886	5
49962.402874760344	50071.362340859334	5
50039.07542070093	50120.44801527353	5
50034.52389933568	49991.06567404874	5
50039.98909562389	50128.70646282161	5
50056.5908087031	49995.004991996866	5
50047.80836918287	50046.78541934985	5
50078.97436040803	50003.90781768174	5
50057.717782286454	50115.681031790176	5
50046.08963244264	49999.036420687706	5
50069.263287689006	50006.20304671603	5
50106.53679322329	50060.055182725926	5
50012.157187583034	50117.09714880449	5
50084.20838384368	50074.73944143788	5
50003.996860579595	49976.103636307766	5
50033.03760380964	49984.099922769805	5
50012.83620074796	49980.02052346729	5
50096.89471334703	50077.7458401092	5
50023.883946618225	50090.034437121096	5
50063.014708175324	50066.488970795275	5
50042.96223864567	49974.11464372043	5
50104.9624807248	50034.50849873188	5
49996.81549505698	50049.295808838164	5
50092.90512001083	49994.60123797943	5
50050.03588800056	49966.18196753598	5
50006.72366021065	50059.40008332875	5
50095.86598119146	50012.1037195924	5
49983.8513509676	50048.85104965877	5
50016.93423617002	49974.35762113958	5
50113.20996641209	50049.15172303572	5
50096.520089545054	50042.45968250196	5
50121.92104152237	50059.517715491354	5
50064.70575422514	49993.4325841438	5
50032.778096126654	50136.859732317884	5
50046.20990689338	49984.480892180094	5
49982.90937207864	50032.863644403755	5
49982.68237900579	50040.230974139	5
50043.56376375316	50052.832311271384	5
50019.81291865262	50126.405313678435	5
49969.55026198471	50024.26016909667	5
49978.11294635115	50077.88643130207	5
50017.01812402744	50096.700642326505	5
50109.37214974929	50015.87837107125	5
50006.253955922075	50102.65955805822	5
50009.80700229178	50093.03384049628	5
50074.18997634543	49996.88739771362	5
50028.90438432444	50015.272404578245	5
49975.79258208472	50011.11708396252	5
50028.47465881997	50024.71333114561	5
49996.20956088132	49975.44581658803	5
50070.09294955474	49986.22989974481	5
49985.05440637124	50079.87776313649	5
50003.54812102903	50044.525120599945	5
49987.25625243964	49993.039832176626	5
50028.657713109395	50146.477921306076	5
50023.40856027348	50160.261312892966	5
50049.74873069955	49972.29367331912	5
50015.63214347867	50057.23554029448	5
49975.54614364136	50036.67516515792	5
49990.4877296641	49999.48098341523	5
50077.415044854635	49986.41528867138	5
49991.911325251305	49963.87881139816	5
49961.62302754568	50030.818435626694	5
50122.37031643064	50052.06151663647	5
50127.314676650414	50018.10186988999	5
50027.71696038883	49992.13520307002	5
49962.718062282234	50061.964105931474	5
50000.758771289846	49963.20209141403	5
50065.28453292795	50122.350874441225	5
49991.226226369174	49986.403424780336	5
50014.49958612199	50084.13753815062	5
49974.76307062201	50059.81496379091	5
50089.568934018134	50070.26937459104	5
50044.5030968365	49990.72092567965	5
50024.628740040884	50000.29323441572	5
50077.66956733566	50115.42204384182	5
50099.52045348368	50060.870667206334	5
50065.38266962272	50116.32393445439	5
50050.673495045135	49957.8686296647	5
49988.200190979056	49973.59959839756	5
49983.0298021752	50004.85744167392	5
50071.81798524316	49978.646125592866	5
49979.79793773123	49969.742888410234	5
50036.05675283467	49976.99467083676	5
50025.11378193039	50100.773230359715	5
50101.9930488967	50005.59192921919	5
50001.77972620582	49997.58935071035	5
49976.988714603685	50046.12093699567	5
50119.620342981834	50066.294134604694	5
50053.71355034061	49982.913771019725	5
49996.20141851137	50039.7416196376	5
49955.74003160425	50037.581157459084	5
49967.73236343017	50045.73608536331	5
50119.216547086755	50040.89470437606	5
50104.61107530655	50075.127978584474	5
49957.50243882981	50045.29816202218	5
50105.53927111599	50081.0706657586	5
50044.253361346935	50115.11141574132	5
50113.91643663942	50064.0452501533	5
49996.36374331536	49989.63542849073	5
50043.15735263301	50102.493107676906	5
49998.44317818516	49957.43600945602	5
49993.98601082143	50059.719872499365	5
49949.27907741414	50022.858857367915	5
50132.56050842021	50015.10743123168	5
49977.854524890936	49977.54473480956	5
50075.337476457076	50086.112370833944	5
50018.282872451855	50135.05416577145	5
50036.77163654515	49969.761139231625	5
50006.03100283167	50128.92892244735	5
50013.71430198511	50126.27038710927	5
49985.87678667877	49981.304332695756	5
50120.25375154153	50019.69576384727	5
50010.53393780634	49958.826675903096	5
50107.57650602999	50001.26276877361	5
50111.99360044832	50073.349852838575	5
49990.0494616367	50048.81337862354	5
50031.61262311773	50123.5182561308	5
50002.58831940802	50093.59244392562	5
50000.30362622553	50111.226260639894	5
50059.34263328946	49980.39098364429	5
50012.047716317866	49965.66462586305	5
50097.99230691453	50024.51131439348	5
50128.25992616396	50024.32151069094	5
49981.52759824349	49988.224567340076	5
50140.376209219365	50011.54988954098	5
49995.47644033672	50088.0434024894	5
50112.80601517739	50055.37269036248	5
49986.96710566215	49956.73556300589	5
50085.5688976541	50115.584249604166	5
50104.82201975096	50068.70753329923	5
50005.65477838889	49953.54252893596	5
50020.60206817747	49962.128969456535	5
49991.477295696306	49945.26966537078	5
50077.43236185188	50078.79254507681	5
50001.810501367734	50142.145160014166	5
50034.76354560155	49962.9839274283	5
50074.21966030609	50123.04321183931	5
50123.6188989711	50028.427015464156	5
50071.50686024036	50114.38795795239	5
49996.144084689244	49938.90909150151	5
50060.29058578926	50136.28798911256	5
50129.635580138296	50057.41559264896	5
50119.87541250532	50073.47475853375	5
50009.47208556989	50134.17380455091	5
49993.55745768563	50147.923551974	5
50098.93328170489	50070.960352043934	5
49943.495946586285	50021.000752299864	5
50035.02382203472	50095.81890485145	5
50030.84045811649	50166.47203646558	5
50032.017085515654	50130.37759798636	5
50100.59246288861	50084.78221974155	5
49973.20592967998	49988.02739446382	5
50116.158130861426	50080.55529509406	5
50044.80172076584	49960.93382208717	5
50065.708838030594	50086.448029934436	5
50061.8749085685	50016.71842202216	5
50008.240434976025	50143.966909245915	5
50013.31779588891	50140.23779771561	5
50132.531546512924	50067.39542514506	5
50139.50681904581	50061.73026507984	5
50096.43338663301	50001.68255261373	5
50021.58026830711	50140.44179307754	5
50023.14322994678	49970.003541112346	5
50064.134034290524	49967.52531044594	5
50039.110843571994	49998.84306040134	5
49931.0051290391	50024.49425446308	5
50095.4499569894	50051.3926038391	5
50032.89561310631	50157.725050189336	5
50109.67938045632	50092.720182524215	5
49986.57340435253	49949.39912692012	5
49966.02737764219	50056.17762187908	5
50042.23005786296	50153.61301954549	5
50086.82917418973	50029.54909413532	5
50011.33171455035	49950.43885849782	5
50058.278558958715	49974.13848795923	5
50112.846087762744	50040.98645116773	5
50132.63467041548	50030.917629151845	5
49962.15864995899	50037.730792695496	5
50002.83435255215	50154.12378606564	5
50117.57100265636	50086.86051944464	5
49948.79053210179	50014.07904690856	5
49935.563444311905	50016.71357959602	5
50123.00259128888	50045.76325098046	5
50024.561559202244	50168.67412878089	5
50028.6803926061	50106.13962871134	5
50053.81095312256	50159.65039446468	5
50083.67308960497	50088.47458376307	5
50024.1030987572	49976.171629190685	5
50100.485747418235	50091.41343664119	5
50008.35662783697	49939.84933033808	5
50017.91096665742	49953.961756258876	5
49967.131519310984	50002.875125835686	5
50012.48352078649	49996.13977837672	5
50043.46406778387	49966.926454226435	5
50040.31505774246	50159.75106506962	5
49995.34838526489	50068.160980742665	5
49969.66785077207	50014.22258542011	5
50051.87949301196	50134.70124600319	5
50019.555164390236	50155.37034079841	5
50105.714620451865	50042.03612464751	5
49945.58600893715	50045.85452555999	5
49992.650077542115	50106.50046552568	5
50125.727229303906	50039.574250037025	5
50134.31648660828	50052.63330606319	5
49959.74083358333	50023.395202608066	5
50120.137204701015	50034.54197190683	5
49970.052134662226	49980.801387598665	5
50025.08335265065	50151.597216574875	5
49951.81705411309	50050.208292893054	5
49983.24424618931	50109.10786931853	5
50028.506512240434	49962.370188078705	5
49951.2872684423	50042.04092002655	5
49967.66877528738	49973.14588013352	5
49932.217652715924	50050.087518891916	5
49963.9592163097	49994.438895560175	5
50019.24177297249	50146.81201579521	5
50133.66947044468	50044.258815477086	5
49923.90693148108	50016.45636896599	5
50052.128494978475	50094.260738055906	5
49972.37780523708	49945.25385927589	5
50139.07757665091	50048.4357078419	5
49962.084992892385	50015.21921965561	5
49956.3254937135	49967.212610645125	5
50090.73344603266	50096.26856132019	5
50012.75270816106	50150.92886569213	5
50074.95143704409	50094.591757586	5
49978.94483934407	49940.542510863175	5
49994.97137943713	49931.61734533426	5
50098.774426195756	50036.03965855439	5
50145.066284706365	50047.19773257117	5
49986.626265162355	50056.088670392506	5
50082.59248930529	50134.887485450585	5
50116.347467209256	50002.58488382519	5
49997.71648054686	49945.41741033104	5
50080.70803252995	50148.720207664934	5
50031.18653921255	50151.92969153891	5
49989.46116793917	50038.51977374949	5
50118.74603044294	50010.172683794524	5
49976.59227681597	49996.43650111286	5
50082.75796724242	50096.385004713986	5
50049.24567263884	50142.16570210082	5
50102.88528206485	50104.903263559645	5
49988.19272021376	50089.961175310294	5
49984.14571598562	50098.67217843419	5
50132.16402256723	50007.4429469963	5
50022.6739163434	49942.69604077152	5
50139.3858922003	50027.15497766781	5
50058.7565583746	50155.34689592643	5
49955.68026738501	50063.056229083726	5
49996.17586943605	50115.99095850536	5
50074.305498270565	50050.36374052165	5
50138.19965068225	50034.849287548495	5
50004.246744323216	50118.425773659634	5
49993.50444630982	50079.60977469054	5
49989.64809056874	49928.16314115659	5
50062.54936399611	50163.92096957968	5
50136.05332398947	50075.20476552858	5
50152.66339199501	50048.70190236037	5
50084.809880921704	49995.76781485067	5
50002.180436117036	50064.9677728504	5
49955.9272402555	50055.534011757234	5
50141.22313375665	50042.301340345664	5
50149.63649573441	50006.6440423833	5
50136.94866213539	49999.971291886824	5
49937.30357348825	50057.34360591871	5
50024.99709152715	50131.21062898415	5
49993.68464753207	50157.344391826955	5
50114.002376970006	50113.58792012657	5
49928.72381969096	50059.26069627059	5
50154.368911216836	50037.49318603216	5
50139.20954812798	50068.314373918234	5
50084.32499472433	50081.66370814435	5
50009.190993589866	50109.471910683635	5
49956.08942213802	50078.609258888246	5
49940.73286195072	50027.21446733724	5
50049.31678272027	50169.16763753465	5
50083.40790344896	50155.532333135336	5
50016.912990776356	49940.95923443278	5
49999.89295332699	50125.72850521413	5
50049.75039730384	50148.75472997736	5
50064.07864918088	50099.68765432035	5
49948.12212242528	50036.42492464892	5
50109.40676033962	49992.26826961362	5
50042.28383834492	50145.89467907314	5
49988.17318394749	49935.25537695956	5
50146.47371536021	50068.10261028281	5
49996.85900011168	49921.158671193385	5
49935.020671210295	50035.291133623556	5
49952.41277270633	49998.190993946686	5
49916.80012022312	50012.741313733866	5
49996.76850889446	50028.41377568219	5
50041.56024020394	50138.85968575693	5
49941.50186588071	50002.9031468992	5
50107.06066019358	50099.779415763034	5
50138.72454384237	49985.938130757546	5
49997.23141449193	50167.84168792626	5
50031.15606448653	49951.8288297802	5
50058.656894097054	49954.69616166966	5
49992.40231679505	50098.76454114292	5
50087.981562949164	50163.277016026565	5
50067.918395150584	49962.811981767285	5
49983.51452796888	50153.546460380625	5
50024.184077546306	49954.8678626432	5
50001.81048658831	49932.06848394744	5
50044.07269331318	49947.97046972378	5
50074.27796349936	50130.315153217336	5
50130.35353313289	49975.848342288584	5
49955.082529506675	50004.063348939315	5
50079.93488550099	49978.397389924925	5
49950.42273472753	50086.78595238911	5
50091.56178683681	50087.76030557725	5
50073.788955727185	50139.62027500148	5
50137.96887771209	49965.989130890244	5
50045.127169755084	50164.1216178152	5
49981.11262376317	50091.32424610721	5
50110.717642565294	50086.149894282076	5
50042.337603198	50177.85547001341	5
50051.684088398346	50106.15961180517	5
50074.68828011217	50159.04792918785	5
49968.10483299965	49962.408880704366	5
50110.37387957164	50127.830088055816	5
49979.572634578275	49929.39542784194	5
50001.12623735997	49908.0337355737	5
50162.930424420665	50027.456761699206	5
49957.1219177492	50011.404567766884	5
50127.390700094234	50074.71119471923	5
49976.24427249299	50101.48082104515	5
49968.51572444068	50035.08354560258	5
49923.269287952135	50024.054772754556	5
50048.56593277017	50183.13450728647	5
49944.331370828295	49994.93668664558	5
49964.1620902161	50008.81757563024	5
50146.152682251064	50024.6349720021	5
50132.43927439723	49983.35321283919	5
49964.179980716195	49987.143025671925	5
50015.83099300063	50162.525691853276	5
50116.77882982978	50104.47330217655	5
49976.99532076036	50002.434809450424	5
50016.96058986809	50090.25598218741	5
50013.9787534827	50051.36815938859	5
50148.16290809198	50056.586714887766	5
50006.245971310556	49899.09727610279	5
50134.70264654737	49991.37642934136	5
50143.84630571363	50003.899032690264	5
50100.671192903	50113.38325356471	5
50023.315488943284	50020.855207669214	5
49907.03971986792	50012.333244495254	5
49973.77639896801	49959.356485348464	5
50089.81737512813	50151.57347643052	5
50072.52053644838	50147.02609930979	5
