# Supplementary material for: Abundant Topological Outliers in Social Media Data and Their Effect on Spatial Analysis
Source: PLoS One. 2016 Sep 9;11(9):e0162360. doi: 10.1371/journal.pone.0162360 (PMC5017681; doi:10.1371/journal.pone.0162360)
Supplement: S6 Dataset — See the respective attached file. (ZIP) [file pone.0162360.s006.zip › S6_overlap_swl/clust_60_69.csv]

50000.0	50000.0	0
50001.1199382742	50005.597232803535	0
50010.474073703306	50004.538835650805	0
49992.59330351276	50005.30010366702	0
49998.97978393994	50002.81568248988	0
49995.94433854478	50000.283501054924	0
49992.110046690934	49994.960676135706	0
50001.69172750674	49994.57444040063	0
50004.089583240035	50002.88217446919	0
49995.22015105517	50008.609882115925	0
50002.55073404207	49993.56360799795	0
49986.072168127575	49997.04184594443	0
50003.188169777386	50009.9058963167	0
50012.27525783438	49992.819765352564	0
50012.262513774476	49989.354148040744	0
49998.02118867848	50008.80627001903	0
49993.557594313854	50006.23561640466	0
49997.38944128892	50001.35532493175	0
49993.74842547102	50014.75506549149	0
49998.23968503435	50005.27065217079	0
50003.22125142318	50000.026961999516	0
50002.66845612155	50016.014489106456	0
49996.2912684585	50003.40999236742	0
49993.86713806728	50000.48736039716	0
50002.18471612465	50002.01162544507	0
49992.171524388265	50006.56961401369	0
50009.77186363497	49998.33913800016	0
49990.12856972812	50008.3087286591	0
49992.75834275438	49999.61132553548	0
50000.612712480484	49996.66863853376	0
49996.93869881451	50007.42426954709	0
49990.9573124268	49998.74455680348	0
49995.12813021465	50012.34964490406	0
49987.132816399535	50000.77841298042	0
49995.04622939411	50001.254507425205	0
49996.3518189633	49998.69148218202	0
49994.72286757851	50006.43666481398	0
50004.991603808936	50007.81247139701	0
49998.28891676479	49997.763041664824	0
50002.11006087792	50008.18226655358	0
49997.144179930016	49989.940910198144	0
49990.216027359624	50003.557911732714	0
50004.8382996796	49999.67581012021	0
50009.729321556355	49988.228197133496	0
50000.199954210955	50007.84356371471	0
49984.868450241316	50001.72764928467	0
50005.25378396498	49991.44544110929	0
50012.19437814406	50000.390381149926	0
49988.04893344996	49995.904611826896	0
50000.97171294396	50001.87618615546	0
50003.16859701153	50001.34186794273	0
49996.8205400242	50002.39747857786	0
50016.35653848915	49987.25542234889	0
50006.096174901984	50010.23095889712	0
49993.33550236973	49997.9139297533	0
50011.19002934476	50002.36431250059	0
49998.45984931102	50006.65695684455	0
50019.87468519033	49983.95720550682	0
50006.448840401084	49997.32346873195	0
50003.483634122094	50006.1099987375	0
50000.35234659256	50010.71421082459	0
50020.92058148781	49993.51767071989	0
50008.47578298118	49985.24545972329	0
50012.97116378821	49991.6961769247	0
49993.74796506671	49992.427417029416	0
49991.82516773376	49992.694590956104	0
50010.8124938929	49998.028114249224	0
49987.955751149355	49997.770027754355	0
49991.724628069634	50000.06228921305	0
49995.80643166333	50013.468969971	0
49993.380375235734	50016.55980591119	0
49991.201634813246	50005.408821551166	0
50004.525946402624	49989.78947725459	0
50007.720378466904	50000.492135651875	0
49992.7685793167	50011.0280228053	0
49987.159758849266	49996.84261681274	0
50014.02574978567	49996.18798372425	0
49984.32643570934	50004.57184983245	0
50019.639648138225	49988.9067237791	0
49989.4997473447	50007.36039035869	0
50013.91997383251	50009.37214947754	0
50004.58622819102	49995.15801530333	0
50005.85271576996	49989.50522008991	0
50015.47921159886	50003.75857515637	0
49996.39937650525	49993.39036016212	0
50001.0647897504	50004.010292953724	0
49986.027487069885	50006.27634010284	0
49987.260876982415	49991.042278530156	0
49999.78395213294	50006.223143715055	0
50005.5951472911	50002.242531785334	0
49994.95863623795	49990.98932230843	0
49995.970214808425	50011.21575680999	0
49998.74724789229	50000.301414385256	0
49995.76262299148	50005.347803119126	0
49985.78393825049	50003.32292956534	0
50007.42877995727	50004.03245223129	0
49992.96622310832	50014.11763760789	0
49994.55499953395	50010.948281901576	0
49983.915535437955	49992.4110437863	0
50008.8660950074	49978.749708719544	0
50013.7990956949	50003.00902758653	0
50008.5066603574	49980.605440097264	0
49999.61536353447	50001.38011543159	0
49999.92720012225	49999.00146537139	0
49984.44548889699	49998.69683486348	0
50002.482884739184	50003.040579738794	0
50016.024045681486	49994.94398923562	0
50003.36648616504	50004.322037109174	0
49988.738161772046	50017.689027507506	0
50003.539439997585	50008.933367662175	0
49994.49256234436	50019.33132076997	0
50005.85319903553	50016.693436037065	0
50002.48134869301	50006.34512799061	0
49993.523880528526	49996.86229670025	0
49988.034997579	50012.957727244124	0
50020.71389257763	49981.778924319464	0
49995.38804044498	49997.158702901135	0
50013.95022191785	49997.89115681875	0
49984.13772326518	49991.42872524563	0
50003.58552550782	50019.3121430576	0
49989.91037830248	49997.47012205967	0
50012.09890688885	50009.91283746573	0
49998.36748406831	49993.20199538089	0
49989.127843465685	49996.61911019781	0
49982.65034680979	49999.834836403585	0
49996.56500742211	49994.747294359564	0
49985.379552577164	50000.53127187064	0
50017.09675845898	49993.71089669888	0
50021.41356700267	50010.70370059395	0
49982.40342955259	49994.328994020594	0
50016.4869019828	49980.40359262994	0
50023.71775476843	50012.20330780786	0
50005.64968115003	49995.160253301765	0
49973.871359122015	49999.93485576274	0
49991.04769969644	50018.64712142673	0
49999.68945811258	49989.69377801033	0
50024.16967004485	49998.373773470084	0
50002.22080701014	49996.583511445446	0
49981.3376436746	49994.9974062802	0
49984.137410919924	50006.137292454296	0
49996.130313645284	50019.87582555533	0
49984.51107861298	49990.24442534623	0
50006.568329781825	49987.41605597233	0
50001.265128160514	50015.41691763768	0
49994.71701353506	50015.249262662495	0
49984.049094679925	50002.930402503676	0
50007.33751108774	49981.8758819164	0
49990.53033617756	50001.14600459991	0
50016.78128835845	49973.40706114249	0
49993.95433979805	49991.08775145235	0
50020.50775026029	49998.11343636441	0
50000.36685129092	49992.305125517465	0
50025.412902998294	49985.28219532157	0
50011.811277040055	50005.8423952594	0
50005.650122642444	50018.556061829826	0
50000.10513937223	50004.37368352619	0
49997.312147224504	49999.09697793524	0
50007.98935284791	49996.53957427053	0
50002.08677570072	50010.85949233453	0
49986.699023909634	49994.97925279905	0
49985.61698965447	49991.72042149556	0
49982.103822344194	50003.015963724676	0
50017.46227211739	50006.10305446117	0
49995.381477958945	50002.40666228191	0
50011.97582092875	49999.282779231835	0
50008.063404920314	50009.83952207464	0
50013.46450656	49984.93900585626	0
49991.29771770397	50013.528169385616	0
49990.72512365944	50014.788818904555	0
49988.34248722313	50003.84700004693	0
49978.86050890926	50004.459502539525	0
49992.91864707092	50012.72445101887	0
50001.84787568867	49990.60674350676	0
50004.63839490317	50017.67334490595	0
49985.1248169725	50007.29216522827	0
49993.17341765991	49987.23628058628	0
49993.857411968136	50017.57636704799	0
50019.0152945883	49986.98070871417	0
49998.41475540304	49991.03758824367	0
49972.09249794468	50008.2640976498	0
49993.10918587191	50001.86801828644	0
49993.00955253663	50003.3707764521	0
49984.194173076576	50018.57796040268	0
49988.37111772968	49985.660734294215	0
50001.68402032854	50019.222658424515	0
50001.185520989595	50017.05278349851	0
49989.66815837991	49993.68744920904	0
50004.177711652395	49985.70662376911	0
50018.82869206279	49999.52190675685	0
49985.443533641	49996.21552947299	0
50016.38826833475	50012.74464866587	0
50017.914900136435	49980.502944041815	0
50014.39181755627	50017.85709331672	0
50018.95202462218	49985.56744633257	0
49997.36448100937	50005.91903864351	0
50018.96796534248	50005.16627708392	0
50011.90539425546	49988.111134330444	0
49996.546614288876	49996.795399916264	0
49963.08142993959	50006.26759739082	0
50008.2356600962	50002.43606836597	0
49998.63921899667	49988.79814231758	0
50005.75242938296	50004.17089970687	0
49998.376769049384	50010.6689754653	0
50008.42442695799	49998.31820524386	0
50004.508050526805	49983.47349690265	0
49987.17050041002	49988.9025554235	0
50009.18109265108	49992.22014886556	0
50004.879056196725	49986.61034885251	0
50014.915422483675	49977.07720187199	0
49990.130907603474	50004.80258105486	0
49984.6703277626	49988.74133172314	0
50007.52672577151	50012.93686597503	0
50003.49650970437	50012.38108186982	0
49989.06725250327	50015.3378129636	0
50024.98456411381	50006.06013812308	0
49991.80368593366	49990.462414806636	0
50000.77352016364	49989.79042744623	0
49988.90719015552	50002.71719901248	0
49984.039032220186	49996.676878046324	0
50012.847622088455	49998.36249454505	0
50006.350126348494	49990.98155319997	0
49991.05034624591	50004.198767952716	0
50011.88431427771	50008.83624177822	0
49985.19374747098	50005.49928007464	0
49984.81310954273	50026.06287728749	0
50006.21977860447	50012.16129787784	0
49986.47489642977	49999.4317940804	0
49980.36605421916	50000.95789397295	0
49994.234345594574	49999.2532348494	0
49987.04825099607	50001.832824486286	0
49991.43071227722	49984.226381594905	0
50000.695373251256	50020.70674782014	0
49977.13180553174	50003.37505285267	0
49988.62903234035	50005.177123215675	0
49979.89567759436	50002.4937618266	0
50008.01262186424	49983.679359629714	0
50030.579860834	49998.08369322793	0
50003.089884360816	49981.16884909539	0
50024.37014218025	49982.08487044395	0
49983.90656666351	50026.928564756556	0
49964.314383131496	50014.1377602163	0
49993.20228802501	50009.89883245395	0
49988.35846928065	49994.74515624361	0
49974.56068759045	50004.79214296714	0
50014.41609705478	49979.75520468273	0
49991.174539429005	50006.969037631694	0
49989.155636819094	50000.54506709529	0
49982.544533415894	50024.606837722065	0
49994.92587873124	49988.20647099332	0
49991.308890379405	50009.11640038469	0
50011.281064215545	49984.921503686244	0
49989.75789397745	49987.457219427255	0
50008.221414162435	50012.20209665073	0
50013.621088465676	49978.83287026756	0
49985.19186980337	49992.980264506536	0
49992.32125134785	49989.032611767434	0
50014.674771463535	49999.908761826504	0
49997.68841019571	49983.69681048847	0
50015.382964093515	49974.88611401902	0
49974.646961190396	49999.20360856275	0
49993.622733056916	50004.394124466075	0
49996.18215660206	49990.57420118714	0
49990.531939051354	50002.542578106964	0
49995.628193938675	49992.49588250879	0
50021.47129342551	49969.80051040332	0
49963.43332412238	50009.15111641512	0
50005.631109868045	49981.978888305464	0
50016.42316313038	50001.98515059546	0
49980.96052567742	50020.686115295306	0
50014.72496783221	49986.0471516237	0
49983.5417594323	49995.75678905932	0
49993.07010199822	50029.18300593349	0
49997.88200827209	49991.896996510884	0
49982.946899317554	50009.619161594186	0
50002.15424062545	50000.4773237086	0
49991.00394052615	49996.04070296146	0
50031.56106314288	50012.96897761344	0
50026.88381878394	49996.47826587183	0
49984.03994023804	49986.15198562376	0
49987.28963664043	50020.60062188324	0
50013.90791418998	50004.26976645357	0
49983.08076631143	49991.201045514004	0
50022.11073926888	49967.124204367305	0
50010.73215520759	49996.40090077004	0
49996.054670956706	50006.56227185395	0
49995.70387124523	49986.98770630229	0
50007.941107878476	50018.039088252415	0
50002.0192275201	49982.59943772668	0
49992.05158923507	50010.26029829259	0
50027.93304776287	50005.78420573993	0
49982.89182072447	49989.6455582383	0
49998.64668225386	50018.43203433023	0
50013.62737578455	49989.94661316443	0
49993.08509566163	49988.31637596258	0
49989.81805414489	49991.931824775784	0
49997.76086401288	49987.90124568716	0
49988.69996163046	50009.713207319626	0
49985.80025773397	50018.196075051266	0
49984.54357744596	49987.1594216123	0
50006.59958761954	49972.297102456854	0
49984.82793631655	50022.262719026876	0
50009.686765035396	50012.49651623412	0
50005.67540109913	49998.77026419197	0
49998.76553220897	50009.60097154551	0
49991.720902063105	50001.874151299206	0
49995.344981691764	50003.769781086085	0
50000.779533303816	50006.55995037668	0
50003.69493811055	49982.743629087825	0
50002.270752389726	49997.78815897597	0
50027.570700147895	49993.28160735885	0
49976.52404899746	49992.70823713537	0
49998.92765844171	49982.472509075604	0
49994.93953583841	49994.87526102259	0
50009.450371016355	49984.56460257237	0
49988.154083484755	49999.52040214659	0
49999.394387052766	50014.98009375397	0
49978.547517703526	50000.09883902086	0
49977.2653315401	50000.844206454574	0
49998.90667228046	50008.20905964552	0
49991.6637407009	49985.60237193076	0
49996.812852085255	49991.85268425626	0
50010.361860965386	50000.785222744336	0
50015.982394048064	50025.712936463955	0
49980.52196003663	49992.07084033371	0
50031.62064003572	50018.88854821377	0
50008.9961750777	49996.41672377975	0
49987.61931332246	50006.2850009189	0
49976.108964526924	49990.178279804175	0
50023.926871643285	49997.28176746767	0
50019.938527361184	49994.309713364564	0
50000.35731265099	50002.84047830652	0
49993.60333916049	50007.42141270693	0
50023.25337906322	49995.00581889214	0
50002.075911878404	50005.261111667336	0
49991.96428640682	50014.48773082656	0
49985.479854508725	50004.39257273865	0
49980.523275281885	50010.645308643936	0
50001.43088150619	49983.63567861773	0
50010.12290986445	50002.12243553688	0
49967.36856159413	50003.35500522987	0
50002.53163693798	49987.2817417695	0
49958.51475070698	50007.728524315105	0
50011.38108761024	50001.03297300693	0
49981.69861163078	49992.37124347021	0
49989.76191395739	49999.01550114256	0
50010.464523219016	49992.24245972176	0
50026.519101309525	50000.02798517489	0
50012.28382736543	49984.83474359573	0
49989.42265260656	49983.96844532203	0
49984.23840069896	49997.66761618687	0
49985.550927108794	49986.82666453693	0
50021.497478391924	49994.63200883348	0
50019.51522702777	50003.991941070715	0
49997.68469127628	49986.69892490847	0
50017.52555436652	50007.437281765255	0
49996.923835170724	50009.65263753655	0
49980.798506964515	49985.652067432005	0
50017.90091994998	49982.2521155558	0
49990.37161102477	50017.07697390062	0
49988.90511406528	49992.75445658593	0
50017.32112340442	49965.353068070195	0
49991.01257760791	50023.468584741226	0
50025.8875906799	49994.35984820899	0
49986.1918187451	50023.68497230164	0
50013.15743500942	49983.78458207533	0
49992.8456436454	49993.0203413024	0
49979.75815741602	50012.571960582	0
50009.70308924862	49979.83589096704	0
49985.30046070793	50021.08763342582	0
49978.359205601315	50034.878715319064	0
49990.92884580327	50011.163169812375	0
50007.772940196795	50007.064996400484	0
49985.22103137368	50016.08668389368	0
50009.59707490614	49993.95697076497	0
50017.70003800679	50001.97785272779	0
49983.797748258876	50023.64017913821	0
49990.26735697697	50010.258346329596	0
49987.64568629228	49992.33821425586	0
49988.52793226814	49987.91776019862	0
49991.20423086804	50029.989168432476	0
50026.25973034724	50010.5650833099	0
49982.16330270223	49998.10186605435	0
50007.13541309917	50007.95622569247	0
49983.95748989525	50010.98829389653	0
49962.45221143677	50007.2760570099	0
50012.1000044754	49996.95407723872	0
50021.052185858316	49972.64330460891	0
49984.3085518675	50009.58683887556	0
49993.510659247964	49989.892241724825	0
50011.752156646566	50004.78944145074	0
49983.52563494623	50001.75016082405	0
49978.460538100626	49997.75242771528	0
50014.52143088854	49988.22950508876	0
50018.24137458081	49990.739344225905	0
49972.37989154419	50007.14160963748	0
50006.63472878829	49999.431527854525	0
50016.01207628755	50007.56525634756	0
49992.159033924385	49975.903792794095	0
50016.99256930141	49996.1277298885	0
50004.48312201096	50016.53523623439	0
50003.73362658861	50014.7511990841	0
49974.63211839188	49979.516263068035	0
50001.48585664339	49987.945459319424	0
50021.840174437224	49996.55115787979	0
49994.03666699587	50020.72279787452	0
50020.94362840362	50003.47457288229	0
49998.62700416022	50014.24645452575	0
49995.17512210399	50016.79463493951	0
50005.23037043188	50011.73729598273	0
49971.37117085837	49989.47221639413	0
49981.521518297865	49999.23994426472	0
49965.42437354049	50013.05953711824	0
50008.834474853866	50007.65616359565	0
50000.22266364497	49982.341419794524	0
50021.85104569774	50002.35034673412	0
49981.560701735485	49996.23068757506	0
50012.74701363594	49985.80192002436	0
49971.80503375848	49991.85551823733	0
50011.263172707324	50007.67989684717	0
49997.842192490825	49995.525909340686	0
49994.00690011958	50013.24210864979	0
49986.9534427898	50008.40761073288	0
49983.36103802528	50033.88309737791	0
50021.35608252024	49989.69815647043	0
49988.97845850354	49998.21097134659	0
49994.642367226574	49977.56378857998	0
50003.55488727248	50010.91109031009	0
49974.81667358894	50002.99823491594	0
50012.0645759029	50012.10464978939	0
49987.68602979314	50010.93503302086	0
50007.17280957686	49992.3085541642	0
49981.705499678246	50015.11060490018	0
49996.69556881796	50014.109138468055	0
49998.64670998637	49980.67626758387	0
50019.10045114579	49976.023584512244	0
50017.45835616199	49985.36377514416	0
49970.33294685764	50009.780079539814	0
49982.3735722141	50017.46739492288	0
50006.68958436496	49994.526210000105	0
50018.734070250706	49989.80705437178	0
50002.46857216815	49986.06925098604	0
50022.675958277854	49992.05708802764	0
50022.926585169895	50001.64972110677	0
49983.52862677752	50014.963717433006	0
49998.90581301964	49994.84596139951	0
50005.79092528655	50014.775009063815	0
50000.22661360575	49988.81757789523	0
49980.74425647727	49996.82260257941	0
49971.55135378028	49993.170189732235	0
49964.134354578964	50010.02551413979	0
50012.74411197212	50007.99878332312	0
49990.74377587022	49973.90298912179	0
49985.28964060534	50013.18698399553	0
50002.94614847365	50024.81554806511	0
50018.25121765347	50010.052068038465	0
49989.67279102292	50031.185116729364	0
50024.78778113604	50000.02968615381	0
49957.10144021539	50006.30757505217	0
50004.91798427541	50013.10522473025	0
49997.73721727142	50000.206776466686	0
49987.073785197594	49981.08982656079	0
49968.0433233723	50010.0828608519	0
50012.324460548836	49995.737823114214	0
49973.49292689296	50018.279391364136	0
49987.24555378543	50029.79294837929	0
49998.130607358624	49976.53703077404	0
50007.75675174732	49991.20943177642	0
49995.458395374444	49999.14344184725	0
50010.742096311136	49993.331644497855	0
49985.84573346792	49985.809309381766	0
50000.266877230206	50025.833258622944	0
50015.02347028834	50012.069686554314	0
49999.98576549963	50017.1888278349	0
49994.20623659825	50009.09252126425	0
50002.60633630994	50028.573161161155	0
49983.685760399516	49994.434229655286	0
49997.98413692526	49973.09937067709	0
50010.56374303187	50009.418935307316	0
50010.08479905599	50015.411645682536	0
49981.765431604974	50026.49109198164	0
50008.58410835759	49981.64823307443	0
49984.49931009959	50029.64027167754	0
50007.61917516849	50005.81807298415	0
49954.76580966707	50007.702943843884	0
49998.27241309566	49978.57915551045	0
50022.54566981191	49987.258173264716	0
50005.091519311456	50006.0974021464	0
50033.204334621514	50008.87278491397	0
49975.961106071736	50033.7681879828	0
50008.89909742184	50018.638205887495	0
50013.46930471949	49988.41976209015	0
50015.209385585105	50013.91423486294	0
50022.0337844933	49980.9584175392	0
49989.67638337026	50018.303126039296	0
50025.83946226305	49991.62136154643	0
50020.63370337653	50014.81552965945	0
50007.67840103903	49995.493720252845	0
49968.685987238656	50012.365807529546	0
50010.842442392815	49988.60160661161	0
49997.47090266504	49980.29339993033	0
50428.8563433016	50509.8612306392	59
50454.42386015153	50450.89701990658	59
50453.19489745932	50388.65381160659	59
50499.45826307443	50344.959799423996	59
50509.90699234903	50424.10095339204	59
50414.715468826	50341.002037396705	59
50385.86986105038	50555.563324924835	59
50485.74156543794	50282.254105004446	59
50567.58590599886	50398.48469579402	59
50416.20869901991	50278.12750460823	59
50351.34883098327	50314.78501918721	59
50337.645475141646	50591.32994570375	59
50389.05678360205	50453.965361209506	59
50322.23737126756	50530.78022619108	59
50344.16271775437	50411.80018270291	59
50281.80473610707	50615.44315276389	59
50254.15074572823	50669.62723848779	59
50303.53472589241	50706.94883188549	59
50334.76029584467	50248.744699511	59
50547.57037944581	50289.744912954215	59
50392.29154922666	50619.550895497494	59
50309.785407148454	50192.0464495395	59
50489.60444278183	50512.16890890305	59
50320.54059728388	50468.19703060891	59
50455.285923880525	50568.40787427183	59
50609.07732682016	50308.12185514358	59
50363.39202014022	50151.28450577059	59
50544.443721986114	50479.69096551669	59
50414.58060829849	50681.471439859735	59
50264.595114674	50437.890709407024	59
50286.11466281455	50129.182930400384	59
50454.024594923554	50634.45935282845	59
50246.536445474805	50177.88480582348	59
50463.392777263274	50219.142109444845	59
50334.138273003664	50088.9667812745	59
50487.32644253697	50687.691720664756	59
50344.6813318436	50750.87931979745	59
50521.530784424904	50571.1719585626	59
50236.60479005609	50567.3289356136	59
50600.135788095205	50453.89391973148	59
50674.37398345401	50310.48853450502	59
50408.585085757404	50776.6518413362	59
50284.14336676813	50049.707252068896	59
50541.684656231315	50657.59218200079	59
50561.2262440033	50224.78764526161	59
50394.310886840125	50218.85339615976	59
50376.92065816509	50043.61873555573	59
50219.96210582262	50396.52716723551	59
50626.41982427842	50512.74557114855	59
50618.5049503969	50189.795454946194	59
50471.47010849446	50157.184581401714	59
50536.31217697281	50734.940649831384	59
50682.18472051414	50202.72359321188	59
50159.52991881773	50374.962528853495	59
50291.41598444693	50334.419331709185	59
50118.93594964003	50423.28463235166	59
50389.62394554574	50834.72799806379	59
50595.645626097525	50134.1546915866	59
50661.79424625836	50463.40947078562	59
50662.1806134302	50142.88461354796	59
50294.77076015973	50789.99039434416	59
50238.40941336588	50002.85070568673	59
50560.448572163186	50078.66246729742	59
50599.09123805749	50680.00832248396	59
50240.092206500594	49939.79226718456	59
50227.024780713	50087.81564126776	59
50312.91744237825	50849.819655419626	59
50272.39115061694	50895.98763302688	59
50685.22272771719	50371.93375865022	59
50202.46029318887	49891.26482781851	59
50638.50940691346	50254.78448718874	59
50177.60664320135	49947.4517639661	59
50238.74603466913	50500.957912395395	59
50660.93388836424	50692.897341639116	59
50616.17058339873	50737.71861923888	59
50471.41949895669	50782.57788820685	59
50237.51844266695	49841.40482366141	59
50581.24790630592	50563.44821084283	59
50178.75244102789	50453.02491276461	59
50135.90920658087	49993.643641476876	59
50626.80516848874	50799.24543408027	59
50179.21156343423	50044.05137680065	59
50711.02762633611	50261.83867403017	59
50663.97520482794	50567.96310719592	59
50440.582302599854	50096.41791873523	59
50721.426796075466	50600.537957204586	59
50433.80785889096	50018.147701883725	59
50281.529943724716	49893.562520386105	59
50445.97218451308	49957.66291921748	59
50222.684490752225	50934.36082506303	59
50329.93502053612	50919.50331500849	59
50201.74192464908	50326.791618854564	59
50628.74934334943	50621.095043444366	59
50160.12227290004	50272.70292646441	59
50310.58543701259	49837.355238109914	59
50689.18546429098	50805.754573148035	59
50318.74290806112	50984.660965499665	59
50755.66473826217	50655.96027078257	59
50554.511080569384	50011.82277539101	59
50540.199556915955	49944.728721564476	59
50379.03940846934	50980.73680152973	59
50640.32827334086	50081.175541044904	59
50144.3334945285	50095.40602202321	59
50395.969617762414	49912.652078729334	59
50339.58711942932	49943.433762451066	59
50508.80007837043	50830.79841058325	59
50749.89693501828	50190.3108084443	59
50632.20872596622	50402.79536661304	59
50223.0092396281	50999.30583355079	59
50075.156806154504	49992.32750709745	59
50697.72100751777	50511.90861536756	59
50578.79859883918	49894.57905587134	59
50187.20031583489	50142.7533807849	59
50605.717738089406	49969.29080237285	59
50637.49191988523	49914.02367045431	59
50424.001761792744	50890.24318600534	59
50163.0164246118	49844.10325542552	59
50163.12436327701	49781.128824171356	59
50184.43728730518	50211.47265327265	59
50498.35453055054	49895.04494058011	59
50594.51048463841	50853.85610334243	59
50243.847799358875	50740.372868158425	59
50627.35150186318	50910.55052185519	59
50805.00612508347	50223.64189291145	59
50097.689239336585	50270.08120353421	59
50092.56491360802	50139.96791976991	59
50396.44963802517	51047.47291971554	59
50350.53508084763	49784.95509134794	59
50734.217705681855	50326.08765658047	59
50119.091315712874	49885.60650796767	59
50314.90388661558	49734.22877749296	59
50731.23220969532	50417.548081129826	59
50749.832756040225	50812.52885585442	59
50624.62870329237	49843.37860066353	59
50736.36353097034	50746.823918646885	59
50012.63682183193	49988.76465584308	59
50573.25693461548	50940.29310652348	59
50215.98891105059	49740.394459544565	59
50784.75238961127	50575.51238646568	59
50648.73149898819	50019.74400280377	59
50264.35158110648	50236.78040264421	59
50118.37827824333	50330.10434009497	59
50517.226766482425	50901.10363947392	59
50143.97663554997	49716.79590138504	59
49957.58431106887	49962.88544489839	59
50615.22301800727	49780.8142638875	59
50105.04843808464	49763.050383888236	59
50538.75928596545	50157.09023206614	59
50796.54887179024	50770.87350161249	59
50689.263844546025	50868.10111074398	59
50059.0395348622	49906.076704923165	59
50272.55027589265	49780.62370429797	59
50224.08664092134	51063.76499096853	59
50067.92351909588	49714.0384107982	59
50400.31152402679	49743.20182420014	59
50155.67501977681	50514.883290614176	59
49994.99676435138	49904.495369856755	59
50098.74401631862	50550.40880324329	59
50052.77732162575	50438.22594310071	59
50047.94910919042	50499.84102155065	59
50850.8153113616	50174.936395568824	59
50557.62661411968	49760.39358918444	59
50197.84228688608	49675.379786787715	59
50517.07426744464	49811.29967678293	59
50914.610085997985	50196.109667231736	59
50335.21230579546	50654.198462978486	59
50336.212878036116	51068.68988698806	59
50526.14417896238	49709.2481336035	59
50060.78667214701	50346.97373055078	59
50013.272535618824	49740.42344503739	59
50215.86715618002	50871.496334471914	59
50680.64833925488	49774.74071973607	59
50008.87602831662	49808.948547864726	59
50043.289281694495	50587.445850606295	59
50433.56569867992	49794.09252556974	59
50492.90014335292	50043.75218040303	59
50029.30639949044	50293.0700370834	59
50239.51428188052	49624.07421244311	59
50705.14034377065	50094.459268545426	59
50686.67869651822	50931.42218047022	59
50265.64958094948	49681.64949921219	59
50161.78225756422	50581.13615894507	59
50048.38311571293	50187.82838020729	59
50146.02704826194	49639.740653545334	59
49899.88357068506	49996.1136196963	59
50463.642349540976	49708.16127030107	59
49983.719130467565	50552.628869431355	59
50469.18710503488	50941.24199436742	59
50680.645099221685	49963.61851652835	59
50174.62060519521	50822.43417265959	59
50086.852982207936	49653.935077739094	59
49925.56898608354	50518.02869537793	59
49954.454636766764	49767.459331737846	59
50025.68059172419	50648.965996669926	59
50777.349817363	50512.59135749722	59
49905.843725784085	49924.11710143569	59
50098.589738925	49593.255607229425	59
50841.51949023821	50513.063571400104	59
50120.182200562325	50788.44508029501	59
50623.750312099684	50985.408940177884	59
50898.59079356089	50131.743404820394	59
50796.16905534889	50290.269775107525	59
50854.440048988734	50319.28181109838	59
49975.585815924096	49688.08961611408	59
50743.68788990139	50905.385360529755	59
50317.94297921426	49641.660080398244	59
50831.36704334176	50383.427396121355	59
50362.69183758992	49686.477703334946	59
50980.464883954795	50199.3944674984	59
50907.31879365902	50257.04284539616	59
50155.87181546203	51073.23227574817	59
50962.40724850218	50132.17616232892	59
50885.889731122414	50420.2258510754	59
49971.871683069636	50264.15772526644	59
50684.39637266655	49835.144897159495	59
50743.81483925394	49935.91696617744	59
50070.498019993975	50822.49239833426	59
50216.6517395971	49565.733730179316	59
50174.84221663583	50755.89678570561	59
50887.88126976198	50070.031905962445	59
49944.97321727371	50037.05797324944	59
50556.539410659025	51001.40923309836	59
50164.9419786744	50643.63183267924	59
50803.955196584524	49930.45216135515	59
50084.568894562006	50076.463890619	59
50850.357876455	49973.375813833205	59
50940.309814953675	50383.36964353766	59
50117.49540486105	51124.18375527126	59
50490.85526603959	51021.166728944736	59
50153.22485053998	50897.620188103356	59
50169.233481189105	50967.50304811776	59
50766.528251333075	50965.42688774308	59
50953.732886540354	50058.30139444808	59
50450.87049786593	49857.62486622565	59
50110.87074028481	50205.59442598126	59
49870.34543110713	50546.385419066144	59
50839.750887041024	50111.38952292023	59
49813.558901245444	50580.16918258265	59
50062.96832361544	50887.30852333162	59
49961.16773241446	50625.07670767314	59
50117.272489288574	51006.443085514155	59
50718.864051197925	50018.947866559945	59
50371.62542369924	49605.510224809994	59
50561.160694057246	50796.04946653789	59
50419.26979008367	49649.97294369668	59
50684.26389398415	50997.32056732728	59
50749.708943149606	49813.88510231227	59
50183.412830870155	51143.85465670065	59
50344.892669496905	49549.30827181518	59
50035.89892922111	49621.89085395638	59
50818.207872229854	50934.164397923596	59
49943.25036052364	49630.21614766052	59
50088.23303260131	50658.85723441271	59
50802.33743250942	49848.18050411831	59
49979.486432336686	50476.332192980044	59
49850.769745360456	50032.285380753594	59
51013.36152434905	50032.188035935535	59
50804.55952701811	50018.764447379646	59
50283.21843411609	51034.00834511637	59
49943.316485124764	50100.88588254425	59
50061.40841544468	50762.96399439333	59
50882.50734516184	50937.45921430187	59
50283.35854901909	51107.568682270656	59
49892.04894383486	49753.79932212546	59
50946.71949592105	49990.0807162803	59
49772.17677339029	50530.60883450047	59
50092.78042281471	49822.55261415588	59
50281.27607871361	51167.90113446993	59
50093.285864934325	51186.323246842316	59
50971.16679533476	50267.14087649521	59
50803.33372864821	51021.39292001141	59
49712.356159551004	50547.86784029734	59
50581.77098991714	51058.334310129096	59
49775.89558236669	50631.2215920116	59
50156.43766111892	49565.126812001094	59
50808.72699948342	50444.37935937271	59
50013.22665475574	50841.67076322496	59
50900.325237417084	50541.294302946924	59
50737.32855357234	49739.26156740184	59
49827.00222086957	49967.66220194743	59
50054.00990438205	50987.48828169161	59
49899.39314719179	50632.36528806567	59
50138.51984057616	51226.907491385035	59
49650.47805612018	50538.94245550168	59
49878.90188889133	50691.17346246674	59
49955.61184482368	49570.89443500028	59
49737.94429573659	50479.1233032926	59
49760.76600131149	50693.39703845903	59
50926.764348002966	50988.12030250256	59
50865.17778486901	51050.17805269234	59
50028.43431227135	50122.95219031103	59
50202.862525238284	51209.49600261662	59
50988.00253056018	49941.28907126125	59
50589.5711303167	49708.67321682734	59
49944.94201825123	49858.905947422936	59
49947.215909650244	49506.7950636353	59
50949.18157597756	49895.271472481625	59
49917.46013636947	50294.73847059765	59
49905.90571619543	50152.663813283456	59
49942.706968955084	50709.46395686634	59
50655.2647571517	49710.80609998041	59
51039.58565750006	49972.34025143963	59
50259.991186396604	49520.91049258958	59
50230.318887232155	49461.41617202154	59
49975.62142109275	50327.43272912853	59
49887.55589041457	50755.771024057234	59
50194.569546423256	50698.462119328935	59
49872.28258368958	50095.090556067546	59
50297.94776396848	49463.07948235613	59
50063.62366088779	51086.32491588153	59
50632.56379951825	49647.34601286968	59
49910.36353495225	49685.14524659558	59
49900.14494718827	49456.823344332835	59
50359.64415565133	49475.5110006054	59
50123.29940587238	50720.988229725146	59
50786.655189441415	49697.69430979629	59
50344.01822101318	49412.35925692367	59
50740.448522461986	51024.706183492955	59
49780.20759887393	50007.704595458374	59
50156.553990230575	51288.71950779079	59
50099.03664928796	51320.47384528122	59
50767.863278483914	50103.03872025984	59
49695.46424944014	50695.70380867241	59
49915.281754923635	50450.29965656857	59
50106.93532078903	49524.11438998867	59
50806.35449603642	49782.317526449304	59
49681.59479004443	50636.82755367312	59
50096.5067231397	49465.024879881144	59
50940.274100062416	51048.06140482403	59
50947.62128667205	50503.86491669492	59
49950.3835113018	50201.70380322418	59
50586.97119503885	49601.83238858507	59
49890.49200354483	50389.495826859194	59
50463.63355108934	49600.67552402606	59
50695.48698651052	49643.686647329414	59
50391.11808531108	49838.64667705124	59
50921.1558661987	50321.37528651342	59
50860.31082791007	49903.26804216695	59
49848.07949006736	49662.595467758714	59
50220.41448804226	51279.5861253147	59
50857.314577587465	50779.14809203165	59
49981.895667198354	50759.46091212814	59
50281.9040924296	51254.741997888974	59
50269.084359638284	51320.55926582301	59
50346.73797875266	51131.56954043264	59
50359.4432879735	51192.77904533278	59
50630.65933977526	49556.17030437206	59
49896.59568588087	49391.19333348329	59
50834.75235706218	51107.074524679934	59
50468.54984351921	51079.901582471546	59
49856.18789968665	50482.337333473784	59
50055.47242363309	51273.00286005649	59
50407.288937028	49412.56647645849	59
49840.13387983722	49437.13411228963	59
50439.313858314206	49472.874214389056	59
50947.009108148486	51109.224037656946	59
50697.80532665227	49561.4053083192	59
50691.65724186846	51064.152646069735	59
50507.86742896944	49554.2957425515	59
49795.098926155544	49485.51251012008	59
50739.63877050868	49875.44932288028	59
50120.60763199644	49409.9406933068	59
50537.923422160406	49646.8427736146	59
50974.19404423629	51168.35980719291	59
49587.10962165473	50549.36577638856	59
49743.92077120353	49449.39572593782	59
50876.6222325255	50722.09680975394	59
49808.637497737574	49709.74939763719	59
51036.794986723304	50265.840755448415	59
49859.66784545016	49813.49359723077	59
51012.698411244826	50328.9547600903	59
50017.99781802572	50711.11660711972	59
50997.73856800981	49852.98779588169	59
49758.66126459144	49949.62244131116	59
50592.38020049557	49507.68028477337	59
50047.662626549885	49427.81701926759	59
51051.79906704077	50081.33320929526	59
50504.38185751715	49488.63276720364	59
49709.799989394414	49912.35030413247	59
50102.78834675959	50945.25588481507	59
50010.37431066757	49519.88771562093	59
49793.33407062401	50446.090106122094	59
50247.24104255956	51383.61652884019	59
50845.89974589003	50878.901070261134	59
50651.82406120759	49475.014658941094	59
49872.14578861942	49872.411565341106	59
50176.228352242535	49379.46325388478	59
49885.98432516631	50235.75992009336	59
51033.79721929747	51155.35233533798	59
49946.69265974916	50855.63999891865	59
49672.393413349986	50467.476548030216	59
50290.59928022517	49577.72378401149	59
51075.534179957795	50024.14559867281	59
50814.692870641156	50706.77216598891	59
49696.560230947514	49848.99137733202	59
49630.04732732767	50603.941805039976	59
49705.95677553931	49994.03081453523	59
49618.05957018203	50668.426156029185	59
49999.398411371636	50397.72762454736	59
50728.474989853865	51121.092323373916	59
49994.73718030834	49391.609856436706	59
50748.109084734075	49515.96536429003	59
50439.65686476954	49541.608077795354	59
50887.3567934932	51137.446485642075	59
50949.48794633342	50931.784227961165	59
49650.12490830354	50407.108321218744	59
49831.16533197512	50730.67654991232	59
51048.29223273357	50190.76576611201	59
50188.642551942765	49509.991910680605	59
50845.30447384437	50654.0083622355	59
49823.64205167887	50229.206632075984	59
49956.53235901782	50918.91921011144	59
49809.45442273818	49549.47318159742	59
50727.797417526286	51183.76698991358	59
49586.70885948404	50484.044896329615	59
49732.542678429185	50748.8805896556	59
49964.76662248517	50987.01692094032	59
50123.88304475263	49344.561851024344	59
50307.773736090145	49363.69785924285	59
50039.521027453375	49339.50280298324	59
50797.11612566746	51164.123799291396	59
50149.13680199424	49281.19967007367	59
50851.47963537471	51193.301875126526	59
50898.46745366432	50846.574409492685	59
50529.47088441987	51089.116373135126	59
50200.389646725154	49315.647413298226	59
50484.18019724292	49426.36463040201	59
50959.3150890127	50832.64404134036	59
50181.948585959166	51379.864698175494	59
50392.91488135749	49349.93861029865	59
51104.61866205536	50120.11869852132	59
49718.56066487781	49787.955400591854	59
50290.03376251508	51432.39826798683	59
49593.46460081574	50372.974396996025	59
49642.51856737697	49924.03547071532	59
49654.78897713393	49796.15553782291	59
50123.43199730249	51394.377732376706	59
49877.34540900217	49554.501616140806	59
51074.00105546675	50353.28942109684	59
50991.84707774832	50984.96989119338	59
50326.05695768895	50006.43816021045	59
51003.426048897185	50537.79499434646	59
50345.34088618131	51462.417181541954	59
49650.74153602887	50343.73276137209	59
49756.97730185138	49594.247238261705	59
50511.47788519493	51151.71211002847	59
50331.801126314924	51302.858474775814	59
49782.15383198793	50182.54998372728	59
49525.46548255923	50498.27272282684	59
50605.07201182801	49430.40456577959	59
51162.607532116344	50099.86554241898	59
49807.929469944305	50076.823486533474	59
50777.47439047331	51080.44993558765	59
50394.24679746159	51427.58116150822	59
51202.504661729356	50047.54328853578	59
50748.44710313553	49599.822102853555	59
49902.27817563988	50992.433490146796	59
50054.54405026097	49281.09438460243	59
50818.41405030364	49644.89800858095	59
49743.471044960526	50134.780571258285	59
51114.39084821088	49968.21433776404	59
50015.27095237511	50054.47128097754	59
49723.051630149486	50211.0662396272	59
49864.74688306763	51041.36739820068	59
49792.61940261161	50779.6878770514	59
49669.30090144072	50050.34006215825	59
50849.72429783082	49700.74611905804	59
50339.328157167154	51393.84242125838	59
51119.66737096141	50302.82568713374	59
50931.61373242647	49836.20194595188	59
50916.83991982157	51203.5020064656	59
51043.825039658856	49898.2833694329	59
50851.57869584006	50587.00014465121	59
50007.68683155367	51038.21099750623	59
49928.189838957944	49338.29414942995	59
51073.17688564905	49839.78494316373	59
49836.60048849419	49373.393382163034	59
51007.40310235707	50397.0263511432	59
49760.191320985745	49867.72963597095	59
50576.075492553624	51132.18832005932	59
50257.81436182105	49277.8146018473	59
50455.73938645836	51439.89374266382	59
51134.73588274087	49851.47032245998	59
50908.97945353388	51263.6138959534	59
51135.8829060367	50038.41638118989	59
49639.841878200416	50734.272571870446	59
50503.77864956322	50103.25627175591	59
49968.08000334127	49289.53225426539	59
50840.30601799147	49586.78011367407	59
49867.58056458134	50819.0784010362	59
51141.3217412622	50360.54056560608	59
50252.92631322815	49389.40357034073	59
49987.48685314803	49451.22033172884	59
49679.70180437853	50168.88498903809	59
49588.023732809925	49895.24479578805	59
50858.870847701626	51299.281477055	59
50383.41738277538	51337.97236727513	59
49837.78197758235	50355.51252199606	59
51056.177975349834	50961.23748679811	59
49712.340056408015	50338.21454682737	59
