# Supplementary material for: Abundant Topological Outliers in Social Media Data and Their Effect on Spatial Analysis
Source: PLoS One. 2016 Sep 9;11(9):e0162360. doi: 10.1371/journal.pone.0162360 (PMC5017681; doi:10.1371/journal.pone.0162360)
Supplement: S6 Dataset — See the respective attached file. (ZIP) [file pone.0162360.s006.zip › S6_overlap_swl/clust_61_70.csv]

50000.0	50000.0	0
50001.1199382742	50005.597232803535	0
50010.474073703306	50004.538835650805	0
49992.59330351276	50005.30010366702	0
49998.97978393994	50002.81568248988	0
49995.94433854478	50000.283501054924	0
49992.110046690934	49994.960676135706	0
50001.69172750674	49994.57444040063	0
50004.089583240035	50002.88217446919	0
49995.22015105517	50008.609882115925	0
50002.55073404207	49993.56360799795	0
49986.072168127575	49997.04184594443	0
50003.188169777386	50009.9058963167	0
50012.27525783438	49992.819765352564	0
50012.262513774476	49989.354148040744	0
49998.02118867848	50008.80627001903	0
49993.557594313854	50006.23561640466	0
49997.38944128892	50001.35532493175	0
49993.74842547102	50014.75506549149	0
49998.23968503435	50005.27065217079	0
50003.22125142318	50000.026961999516	0
50002.66845612155	50016.014489106456	0
49996.2912684585	50003.40999236742	0
49993.86713806728	50000.48736039716	0
50002.18471612465	50002.01162544507	0
49992.171524388265	50006.56961401369	0
50009.77186363497	49998.33913800016	0
49990.12856972812	50008.3087286591	0
49992.75834275438	49999.61132553548	0
50000.612712480484	49996.66863853376	0
49996.93869881451	50007.42426954709	0
49990.9573124268	49998.74455680348	0
49995.12813021465	50012.34964490406	0
49987.132816399535	50000.77841298042	0
49995.04622939411	50001.254507425205	0
49996.3518189633	49998.69148218202	0
49994.72286757851	50006.43666481398	0
50004.991603808936	50007.81247139701	0
49998.28891676479	49997.763041664824	0
50002.11006087792	50008.18226655358	0
49997.144179930016	49989.940910198144	0
49990.216027359624	50003.557911732714	0
50004.8382996796	49999.67581012021	0
50009.729321556355	49988.228197133496	0
50000.199954210955	50007.84356371471	0
49984.868450241316	50001.72764928467	0
50005.25378396498	49991.44544110929	0
50012.19437814406	50000.390381149926	0
49988.04893344996	49995.904611826896	0
50000.97171294396	50001.87618615546	0
50003.16859701153	50001.34186794273	0
49996.8205400242	50002.39747857786	0
50016.35653848915	49987.25542234889	0
50006.096174901984	50010.23095889712	0
49993.33550236973	49997.9139297533	0
50011.19002934476	50002.36431250059	0
49998.45984931102	50006.65695684455	0
50019.87468519033	49983.95720550682	0
50006.448840401084	49997.32346873195	0
50003.483634122094	50006.1099987375	0
50000.35234659256	50010.71421082459	0
50020.92058148781	49993.51767071989	0
50008.47578298118	49985.24545972329	0
50012.97116378821	49991.6961769247	0
49993.74796506671	49992.427417029416	0
49991.82516773376	49992.694590956104	0
50010.8124938929	49998.028114249224	0
49987.955751149355	49997.770027754355	0
49991.724628069634	50000.06228921305	0
49995.80643166333	50013.468969971	0
49993.380375235734	50016.55980591119	0
49991.201634813246	50005.408821551166	0
50004.525946402624	49989.78947725459	0
50007.720378466904	50000.492135651875	0
49992.7685793167	50011.0280228053	0
49987.159758849266	49996.84261681274	0
50014.02574978567	49996.18798372425	0
49984.32643570934	50004.57184983245	0
50019.639648138225	49988.9067237791	0
49989.4997473447	50007.36039035869	0
50013.91997383251	50009.37214947754	0
50004.58622819102	49995.15801530333	0
50005.85271576996	49989.50522008991	0
50015.47921159886	50003.75857515637	0
49996.39937650525	49993.39036016212	0
50001.0647897504	50004.010292953724	0
49986.027487069885	50006.27634010284	0
49987.260876982415	49991.042278530156	0
49999.78395213294	50006.223143715055	0
50005.5951472911	50002.242531785334	0
49994.95863623795	49990.98932230843	0
49995.970214808425	50011.21575680999	0
49998.74724789229	50000.301414385256	0
49995.76262299148	50005.347803119126	0
49985.78393825049	50003.32292956534	0
50007.42877995727	50004.03245223129	0
49992.96622310832	50014.11763760789	0
49994.55499953395	50010.948281901576	0
49983.915535437955	49992.4110437863	0
50008.8660950074	49978.749708719544	0
50013.7990956949	50003.00902758653	0
50008.5066603574	49980.605440097264	0
49999.61536353447	50001.38011543159	0
49999.92720012225	49999.00146537139	0
49984.44548889699	49998.69683486348	0
50002.482884739184	50003.040579738794	0
50016.024045681486	49994.94398923562	0
50003.36648616504	50004.322037109174	0
49988.738161772046	50017.689027507506	0
50003.539439997585	50008.933367662175	0
49994.49256234436	50019.33132076997	0
50005.85319903553	50016.693436037065	0
50002.48134869301	50006.34512799061	0
49993.523880528526	49996.86229670025	0
49988.034997579	50012.957727244124	0
50020.71389257763	49981.778924319464	0
49995.38804044498	49997.158702901135	0
50013.95022191785	49997.89115681875	0
49984.13772326518	49991.42872524563	0
50003.58552550782	50019.3121430576	0
49989.91037830248	49997.47012205967	0
50012.09890688885	50009.91283746573	0
49998.36748406831	49993.20199538089	0
49989.127843465685	49996.61911019781	0
49982.65034680979	49999.834836403585	0
49996.56500742211	49994.747294359564	0
49985.379552577164	50000.53127187064	0
50017.09675845898	49993.71089669888	0
50021.41356700267	50010.70370059395	0
49982.40342955259	49994.328994020594	0
50016.4869019828	49980.40359262994	0
50023.71775476843	50012.20330780786	0
50005.64968115003	49995.160253301765	0
49973.871359122015	49999.93485576274	0
49991.04769969644	50018.64712142673	0
49999.68945811258	49989.69377801033	0
50024.16967004485	49998.373773470084	0
50002.22080701014	49996.583511445446	0
49981.3376436746	49994.9974062802	0
49984.137410919924	50006.137292454296	0
49996.130313645284	50019.87582555533	0
49984.51107861298	49990.24442534623	0
50006.568329781825	49987.41605597233	0
50001.265128160514	50015.41691763768	0
49994.71701353506	50015.249262662495	0
49984.049094679925	50002.930402503676	0
50007.33751108774	49981.8758819164	0
49990.53033617756	50001.14600459991	0
50016.78128835845	49973.40706114249	0
49993.95433979805	49991.08775145235	0
50020.50775026029	49998.11343636441	0
50000.36685129092	49992.305125517465	0
50025.412902998294	49985.28219532157	0
50011.811277040055	50005.8423952594	0
50005.650122642444	50018.556061829826	0
50000.10513937223	50004.37368352619	0
49997.312147224504	49999.09697793524	0
50007.98935284791	49996.53957427053	0
50002.08677570072	50010.85949233453	0
49986.699023909634	49994.97925279905	0
49985.61698965447	49991.72042149556	0
49982.103822344194	50003.015963724676	0
50017.46227211739	50006.10305446117	0
49995.381477958945	50002.40666228191	0
50011.97582092875	49999.282779231835	0
50008.063404920314	50009.83952207464	0
50013.46450656	49984.93900585626	0
49991.29771770397	50013.528169385616	0
49990.72512365944	50014.788818904555	0
49988.34248722313	50003.84700004693	0
49978.86050890926	50004.459502539525	0
49992.91864707092	50012.72445101887	0
50001.84787568867	49990.60674350676	0
50004.63839490317	50017.67334490595	0
49985.1248169725	50007.29216522827	0
49993.17341765991	49987.23628058628	0
49993.857411968136	50017.57636704799	0
50019.0152945883	49986.98070871417	0
49998.41475540304	49991.03758824367	0
49972.09249794468	50008.2640976498	0
49993.10918587191	50001.86801828644	0
49993.00955253663	50003.3707764521	0
49984.194173076576	50018.57796040268	0
49988.37111772968	49985.660734294215	0
50001.68402032854	50019.222658424515	0
50001.185520989595	50017.05278349851	0
49989.66815837991	49993.68744920904	0
50004.177711652395	49985.70662376911	0
50018.82869206279	49999.52190675685	0
49985.443533641	49996.21552947299	0
50016.38826833475	50012.74464866587	0
50017.914900136435	49980.502944041815	0
50014.39181755627	50017.85709331672	0
50018.95202462218	49985.56744633257	0
49997.36448100937	50005.91903864351	0
50018.96796534248	50005.16627708392	0
50011.90539425546	49988.111134330444	0
49996.546614288876	49996.795399916264	0
49963.08142993959	50006.26759739082	0
50008.2356600962	50002.43606836597	0
49998.63921899667	49988.79814231758	0
50005.75242938296	50004.17089970687	0
49998.376769049384	50010.6689754653	0
50008.42442695799	49998.31820524386	0
50004.508050526805	49983.47349690265	0
49987.17050041002	49988.9025554235	0
50009.18109265108	49992.22014886556	0
50004.879056196725	49986.61034885251	0
50014.915422483675	49977.07720187199	0
49990.130907603474	50004.80258105486	0
49984.6703277626	49988.74133172314	0
50007.52672577151	50012.93686597503	0
50003.49650970437	50012.38108186982	0
49989.06725250327	50015.3378129636	0
50024.98456411381	50006.06013812308	0
49991.80368593366	49990.462414806636	0
50000.77352016364	49989.79042744623	0
49988.90719015552	50002.71719901248	0
49984.039032220186	49996.676878046324	0
50012.847622088455	49998.36249454505	0
50006.350126348494	49990.98155319997	0
49991.05034624591	50004.198767952716	0
50011.88431427771	50008.83624177822	0
49985.19374747098	50005.49928007464	0
49984.81310954273	50026.06287728749	0
50006.21977860447	50012.16129787784	0
49986.47489642977	49999.4317940804	0
49980.36605421916	50000.95789397295	0
49994.234345594574	49999.2532348494	0
49987.04825099607	50001.832824486286	0
49991.43071227722	49984.226381594905	0
50000.695373251256	50020.70674782014	0
49977.13180553174	50003.37505285267	0
49988.62903234035	50005.177123215675	0
49979.89567759436	50002.4937618266	0
50008.01262186424	49983.679359629714	0
50030.579860834	49998.08369322793	0
50003.089884360816	49981.16884909539	0
50024.37014218025	49982.08487044395	0
49983.90656666351	50026.928564756556	0
49964.314383131496	50014.1377602163	0
49993.20228802501	50009.89883245395	0
49988.35846928065	49994.74515624361	0
49974.56068759045	50004.79214296714	0
50014.41609705478	49979.75520468273	0
49991.174539429005	50006.969037631694	0
49989.155636819094	50000.54506709529	0
49982.544533415894	50024.606837722065	0
49994.92587873124	49988.20647099332	0
49991.308890379405	50009.11640038469	0
50011.281064215545	49984.921503686244	0
49989.75789397745	49987.457219427255	0
50008.221414162435	50012.20209665073	0
50013.621088465676	49978.83287026756	0
49985.19186980337	49992.980264506536	0
49992.32125134785	49989.032611767434	0
50014.674771463535	49999.908761826504	0
49997.68841019571	49983.69681048847	0
50015.382964093515	49974.88611401902	0
49974.646961190396	49999.20360856275	0
49993.622733056916	50004.394124466075	0
49996.18215660206	49990.57420118714	0
49990.531939051354	50002.542578106964	0
49995.628193938675	49992.49588250879	0
50021.47129342551	49969.80051040332	0
49963.43332412238	50009.15111641512	0
50005.631109868045	49981.978888305464	0
50016.42316313038	50001.98515059546	0
49980.96052567742	50020.686115295306	0
50014.72496783221	49986.0471516237	0
49983.5417594323	49995.75678905932	0
49993.07010199822	50029.18300593349	0
49997.88200827209	49991.896996510884	0
49982.946899317554	50009.619161594186	0
50002.15424062545	50000.4773237086	0
49991.00394052615	49996.04070296146	0
50031.56106314288	50012.96897761344	0
50026.88381878394	49996.47826587183	0
49984.03994023804	49986.15198562376	0
49987.28963664043	50020.60062188324	0
50013.90791418998	50004.26976645357	0
49983.08076631143	49991.201045514004	0
50022.11073926888	49967.124204367305	0
50010.73215520759	49996.40090077004	0
49996.054670956706	50006.56227185395	0
49995.70387124523	49986.98770630229	0
50007.941107878476	50018.039088252415	0
50002.0192275201	49982.59943772668	0
49992.05158923507	50010.26029829259	0
50027.93304776287	50005.78420573993	0
49982.89182072447	49989.6455582383	0
49998.64668225386	50018.43203433023	0
50013.62737578455	49989.94661316443	0
49993.08509566163	49988.31637596258	0
49989.81805414489	49991.931824775784	0
49997.76086401288	49987.90124568716	0
49988.69996163046	50009.713207319626	0
49985.80025773397	50018.196075051266	0
49984.54357744596	49987.1594216123	0
50006.59958761954	49972.297102456854	0
49984.82793631655	50022.262719026876	0
50009.686765035396	50012.49651623412	0
50005.67540109913	49998.77026419197	0
49998.76553220897	50009.60097154551	0
49991.720902063105	50001.874151299206	0
49995.344981691764	50003.769781086085	0
50000.779533303816	50006.55995037668	0
50003.69493811055	49982.743629087825	0
50002.270752389726	49997.78815897597	0
50027.570700147895	49993.28160735885	0
49976.52404899746	49992.70823713537	0
49998.92765844171	49982.472509075604	0
49994.93953583841	49994.87526102259	0
50009.450371016355	49984.56460257237	0
49988.154083484755	49999.52040214659	0
49999.394387052766	50014.98009375397	0
49978.547517703526	50000.09883902086	0
49977.2653315401	50000.844206454574	0
49998.90667228046	50008.20905964552	0
49991.6637407009	49985.60237193076	0
49996.812852085255	49991.85268425626	0
50010.361860965386	50000.785222744336	0
50015.982394048064	50025.712936463955	0
49980.52196003663	49992.07084033371	0
50031.62064003572	50018.88854821377	0
50008.9961750777	49996.41672377975	0
49987.61931332246	50006.2850009189	0
49976.108964526924	49990.178279804175	0
50023.926871643285	49997.28176746767	0
50019.938527361184	49994.309713364564	0
50000.35731265099	50002.84047830652	0
49993.60333916049	50007.42141270693	0
50023.25337906322	49995.00581889214	0
50002.075911878404	50005.261111667336	0
49991.96428640682	50014.48773082656	0
49985.479854508725	50004.39257273865	0
49980.523275281885	50010.645308643936	0
50001.43088150619	49983.63567861773	0
50010.12290986445	50002.12243553688	0
49967.36856159413	50003.35500522987	0
50002.53163693798	49987.2817417695	0
49958.51475070698	50007.728524315105	0
50011.38108761024	50001.03297300693	0
49981.69861163078	49992.37124347021	0
49989.76191395739	49999.01550114256	0
50010.464523219016	49992.24245972176	0
50026.519101309525	50000.02798517489	0
50012.28382736543	49984.83474359573	0
49989.42265260656	49983.96844532203	0
49984.23840069896	49997.66761618687	0
49985.550927108794	49986.82666453693	0
50021.497478391924	49994.63200883348	0
50019.51522702777	50003.991941070715	0
49997.68469127628	49986.69892490847	0
50017.52555436652	50007.437281765255	0
49996.923835170724	50009.65263753655	0
49980.798506964515	49985.652067432005	0
50017.90091994998	49982.2521155558	0
49990.37161102477	50017.07697390062	0
49988.90511406528	49992.75445658593	0
50017.32112340442	49965.353068070195	0
49991.01257760791	50023.468584741226	0
50025.8875906799	49994.35984820899	0
49986.1918187451	50023.68497230164	0
50013.15743500942	49983.78458207533	0
49992.8456436454	49993.0203413024	0
49979.75815741602	50012.571960582	0
50009.70308924862	49979.83589096704	0
49985.30046070793	50021.08763342582	0
49978.359205601315	50034.878715319064	0
49990.92884580327	50011.163169812375	0
50007.772940196795	50007.064996400484	0
49985.22103137368	50016.08668389368	0
50009.59707490614	49993.95697076497	0
50017.70003800679	50001.97785272779	0
49983.797748258876	50023.64017913821	0
49990.26735697697	50010.258346329596	0
49987.64568629228	49992.33821425586	0
49988.52793226814	49987.91776019862	0
49991.20423086804	50029.989168432476	0
50026.25973034724	50010.5650833099	0
49982.16330270223	49998.10186605435	0
50007.13541309917	50007.95622569247	0
49983.95748989525	50010.98829389653	0
49962.45221143677	50007.2760570099	0
50012.1000044754	49996.95407723872	0
50021.052185858316	49972.64330460891	0
49984.3085518675	50009.58683887556	0
49993.510659247964	49989.892241724825	0
50011.752156646566	50004.78944145074	0
49983.52563494623	50001.75016082405	0
49978.460538100626	49997.75242771528	0
50014.52143088854	49988.22950508876	0
50018.24137458081	49990.739344225905	0
49972.37989154419	50007.14160963748	0
50006.63472878829	49999.431527854525	0
50016.01207628755	50007.56525634756	0
49992.159033924385	49975.903792794095	0
50016.99256930141	49996.1277298885	0
50004.48312201096	50016.53523623439	0
50003.73362658861	50014.7511990841	0
49974.63211839188	49979.516263068035	0
50001.48585664339	49987.945459319424	0
50021.840174437224	49996.55115787979	0
49994.03666699587	50020.72279787452	0
50020.94362840362	50003.47457288229	0
49998.62700416022	50014.24645452575	0
49995.17512210399	50016.79463493951	0
50005.23037043188	50011.73729598273	0
49971.37117085837	49989.47221639413	0
49981.521518297865	49999.23994426472	0
49965.42437354049	50013.05953711824	0
50008.834474853866	50007.65616359565	0
50000.22266364497	49982.341419794524	0
50021.85104569774	50002.35034673412	0
49981.560701735485	49996.23068757506	0
50012.74701363594	49985.80192002436	0
49971.80503375848	49991.85551823733	0
50011.263172707324	50007.67989684717	0
49997.842192490825	49995.525909340686	0
49994.00690011958	50013.24210864979	0
49986.9534427898	50008.40761073288	0
49983.36103802528	50033.88309737791	0
50021.35608252024	49989.69815647043	0
49988.97845850354	49998.21097134659	0
49994.642367226574	49977.56378857998	0
50003.55488727248	50010.91109031009	0
49974.81667358894	50002.99823491594	0
50012.0645759029	50012.10464978939	0
49987.68602979314	50010.93503302086	0
50007.17280957686	49992.3085541642	0
49981.705499678246	50015.11060490018	0
49996.69556881796	50014.109138468055	0
49998.64670998637	49980.67626758387	0
50019.10045114579	49976.023584512244	0
50017.45835616199	49985.36377514416	0
49970.33294685764	50009.780079539814	0
49982.3735722141	50017.46739492288	0
50006.68958436496	49994.526210000105	0
50018.734070250706	49989.80705437178	0
50002.46857216815	49986.06925098604	0
50022.675958277854	49992.05708802764	0
50022.926585169895	50001.64972110677	0
49983.52862677752	50014.963717433006	0
49998.90581301964	49994.84596139951	0
50005.79092528655	50014.775009063815	0
50000.22661360575	49988.81757789523	0
49980.74425647727	49996.82260257941	0
49971.55135378028	49993.170189732235	0
49964.134354578964	50010.02551413979	0
50012.74411197212	50007.99878332312	0
49990.74377587022	49973.90298912179	0
49985.28964060534	50013.18698399553	0
50002.94614847365	50024.81554806511	0
50018.25121765347	50010.052068038465	0
49989.67279102292	50031.185116729364	0
50024.78778113604	50000.02968615381	0
49957.10144021539	50006.30757505217	0
50004.91798427541	50013.10522473025	0
49997.73721727142	50000.206776466686	0
49987.073785197594	49981.08982656079	0
49968.0433233723	50010.0828608519	0
50012.324460548836	49995.737823114214	0
49973.49292689296	50018.279391364136	0
49987.24555378543	50029.79294837929	0
49998.130607358624	49976.53703077404	0
50007.75675174732	49991.20943177642	0
49995.458395374444	49999.14344184725	0
50010.742096311136	49993.331644497855	0
49985.84573346792	49985.809309381766	0
50000.266877230206	50025.833258622944	0
50015.02347028834	50012.069686554314	0
49999.98576549963	50017.1888278349	0
49994.20623659825	50009.09252126425	0
50002.60633630994	50028.573161161155	0
49983.685760399516	49994.434229655286	0
49997.98413692526	49973.09937067709	0
50010.56374303187	50009.418935307316	0
50010.08479905599	50015.411645682536	0
49981.765431604974	50026.49109198164	0
50008.58410835759	49981.64823307443	0
49984.49931009959	50029.64027167754	0
50007.61917516849	50005.81807298415	0
49954.76580966707	50007.702943843884	0
49998.27241309566	49978.57915551045	0
50022.54566981191	49987.258173264716	0
50005.091519311456	50006.0974021464	0
50033.204334621514	50008.87278491397	0
49975.961106071736	50033.7681879828	0
50008.89909742184	50018.638205887495	0
50013.46930471949	49988.41976209015	0
50015.209385585105	50013.91423486294	0
50022.0337844933	49980.9584175392	0
49989.67638337026	50018.303126039296	0
50025.83946226305	49991.62136154643	0
50020.63370337653	50014.81552965945	0
50007.67840103903	49995.493720252845	0
49968.685987238656	50012.365807529546	0
50010.842442392815	49988.60160661161	0
49997.47090266504	49980.29339993033	0
50400.216258069006	50216.2530854011	60
50351.58799278588	50172.719188297226	60
50451.96965750747	50263.089247671145	60
50476.6333790036	50204.32266153244	60
50308.582918502725	50218.272064466146	60
50372.30706548661	50276.099598818066	60
50489.086655239604	50136.87635431929	60
50302.16364320244	50130.44546148901	60
50540.160626569654	50195.4447988998	60
50246.1448943608	50156.45326003737	60
50398.026287817665	50132.937214334386	60
50563.486714048	50253.98566983902	60
50575.268174987184	50140.45845116996	60
50589.75919633416	50311.441916843105	60
50208.28921851	50098.99282842529	60
50378.91610338986	50343.862588167525	60
50249.532399599666	50249.21057372148	60
50636.269644289016	50359.83831330957	60
50687.50615313886	50323.32259569738	60
50150.15164113354	50119.12200401095	60
50411.767785715914	50395.297433798994	60
50139.49255899951	50050.52081955146	60
50088.27502486042	50092.609568980864	60
50305.87859177385	50287.99321588781	60
50613.36158577065	50213.43257460543	60
50378.59854099959	50447.264032571744	60
50643.517178167145	50156.438078613806	60
50465.079628034524	50328.35865832978	60
50559.09749568081	50073.49713037496	60
50367.69039175896	50508.868792316796	60
50543.63677513109	50012.954430544494	60
50730.64939802982	50270.32839019697	60
50295.09795642745	50064.30317949442	60
50202.941970706845	50292.4927619693	60
50303.42359190881	50530.488738848224	60
50046.07367927783	50044.90246414981	60
50164.002848884804	49988.92076346483	60
50648.89362966153	50422.084853983375	60
50589.53326538713	50402.274198498286	60
50526.26744506616	50405.59311424308	60
50485.26960495634	50044.17324445129	60
50449.86693935445	50444.40275805345	60
50163.938234427456	50239.93868111118	60
50439.571083091134	50087.91328768313	60
50353.971836272576	50083.90090738865	60
50530.74190637568	50335.773411504655	60
50133.56844007973	50180.54369062747	60
50340.78192179452	50012.07023987532	60
50796.542088783885	50250.80671945509	60
50864.09512711682	50266.61347594087	60
50168.9949589487	50345.2532776993	60
49991.53887021271	50006.33220542142	60
50240.9116806799	50027.81684376366	60
50303.9629854026	50598.018012213804	60
50558.3984358237	50463.396599827174	60
50217.0077120275	49946.587601108	60
49930.29652647527	50004.77405437323	60
50685.331463429524	50201.55930051898	60
50012.79479880364	50098.209702214874	60
50726.100317434866	50379.84949423516	60
50772.53002324769	50316.13791704792	60
50189.17940951143	50407.27797327557	60
50765.53938190457	50430.48933456371	60
50606.47829208319	50511.8491559025	60
50149.71886276391	50458.867368942345	60
50325.070851266246	49951.01377095599	60
49879.11028423939	50047.00954514544	60
50243.79653080896	50444.62930159815	60
50165.177985516886	49914.35447617037	60
50071.04274720482	50174.6227527898	60
50003.895653845175	49942.43681803013	60
49851.76936958747	49991.104708635976	60
50249.372007859834	50562.59764343198	60
49786.80189126523	49975.29036440332	60
50387.63599504091	50571.79839450019	60
50500.840837394186	49969.20566253774	60
50283.362972828894	50390.097869309895	60
50582.188408679554	49956.43496759987	60
50200.6603734269	50494.56074112432	60
50668.402188711865	50518.15518665051	60
50155.769846863266	50537.70444286897	60
49733.856117004514	49931.15407941419	60
49665.2094028171	49943.67462826839	60
50088.49868339515	50491.6746396819	60
49612.77615813669	49901.99670832003	60
50283.14756760336	49904.16723223725	60
50651.77246897773	50271.78167590474	60
50646.693344315994	49950.23085609686	60
50124.40482810754	50400.43455794585	60
50209.894389752706	49863.960237239895	60
50123.580283048	50295.21316471647	60
50023.04915976818	50489.328741987556	60
50041.102079880126	50235.33927346858	60
50605.81716696079	50019.72016797711	60
50065.85903362783	49953.9741940209	60
49742.50101253359	50021.52193706742	60
49945.14125282297	49916.33166412222	60
50520.725194690305	50516.20506313158	60
50004.613517162965	50286.12033049819	60
50456.56175675503	50534.10054662509	60
50310.33254404889	50445.87105266722	60
50191.38625119437	50588.954019918354	60
50624.35321489126	50574.084160878265	60
49746.641741848216	49862.61854336354	60
49672.25151641737	49878.65137247772	60
50177.9593824342	50649.86158186279	60
50263.11161817076	50647.50126427862	60
50106.22879451755	50585.24679056569	60
50658.021905710084	50090.28370410927	60
50328.55710752567	50655.36822377912	60
50833.7030896005	50192.92696040306	60
50543.39425952493	50578.24878825074	60
50665.90620166817	50621.82719250273	60
50039.733397300566	49891.34544212985	60
50382.97595993234	49917.92011948379	60
50223.81319163513	49796.72673771579	60
50670.65224628486	49885.2866957042	60
49815.20995075391	49855.54043605346	60
50715.905606217224	50118.6971583328	60
49558.183810676026	49942.224735828044	60
50911.013013972115	50221.445776717934	60
50161.55001776993	49818.13097717239	60
49565.20268607269	50005.53969260545	60
50109.69806584129	49871.906679710926	60
49865.57303887587	50114.405467719	60
49982.071674242405	50432.92876089626	60
49851.59684687911	49913.97129296368	60
49996.81572194309	49844.91917904692	60
49871.60264588051	49818.60158926712	60
49951.16133054845	50070.528815613696	60
49939.98850081444	49806.12384461975	60
50865.932342001215	50133.890840919354	60
50925.088027064674	50289.55127459293	60
50809.3269276462	50109.603930611775	60
50048.18425572072	50623.23358083493	60
50456.15330273391	50603.6645995138	60
50426.91401109587	50024.198896419795	60
49916.02966746409	50418.96764214756	60
49958.251504716674	50134.565486618245	60
50162.96215311936	49753.30954867472	60
50098.766981352936	50662.22448982685	60
49985.6722315263	50638.19517619556	60
50604.41327172718	50633.499391272875	60
50955.9088121041	50174.678799639245	60
50281.730012306805	49770.22191806713	60
50691.9934325771	49818.67740397391	60
49553.650709350055	50069.5238679433	60
49876.636350292545	49757.54703506122	60
49894.55729305483	49695.33028035299	60
50818.0679664053	50396.95909363329	60
49945.63415616667	50357.27612685044	60
49655.87899114941	50008.36972008617	60
49586.03079087725	49845.27666749889	60
50629.998387200336	49789.53077597113	60
49623.55118756622	49796.856676069125	60
49600.09989293576	50121.36515532869	60
49982.545300451646	50699.45911654221	60
49695.49184988817	50068.45625726085	60
50608.41752138743	50699.41757374391	60
50772.46500185576	50166.870866704456	60
50305.17499554874	49828.54762547003	60
50947.31663319388	50108.19945782378	60
49493.91081216846	50100.35814306737	60
50778.14732722584	50493.79316101807	60
49578.18077664447	49751.0450516923	60
50534.189522451576	49912.92532377369	60
50431.45288606068	49956.2760521477	60
50013.84787126037	50347.01752072265	60
50770.28575054735	50054.5736140891	60
50690.847510672735	49992.86652474109	60
49577.526900362274	49689.51199833559	60
49819.1313837119	49786.234096041255	60
50008.21849970466	50576.417615462466	60
50442.96212050867	49895.828284167845	60
49926.85619142687	50733.74314309891	60
50598.59254845794	49844.22788458022	60
49906.97520870833	50300.626053956265	60
50166.67962646557	49687.016968345495	60
49989.731494149484	49768.32882962068	60
50049.31933389155	50707.43567872163	60
49842.35883254892	50274.80135401417	60
50242.82218035196	49722.03094283901	60
49968.25295732352	50195.141135182304	60
49794.34204516305	49720.89943546659	60
49549.46213755184	50167.30893861423	60
49944.19058607329	50485.77281718544	60
50755.36499592112	49818.46483340036	60
50014.97783211546	50768.42915530021	60
49869.25656411785	50461.01399670868	60
50674.47343362984	50713.57048184304	60
49734.75261869867	50116.6045754539	60
50867.01067339788	50327.97782668056	60
50911.92387386576	50056.0487399642	60
50964.9518677843	50339.089051745395	60
49518.14520882287	49885.70276396376	60
51003.767050610804	50083.645200209154	60
50939.995913998326	50400.427293819164	60
49438.08573767205	50131.970818173024	60
50327.48713142082	49721.36423403278	60
49559.19433638368	49628.81536954437	60
50734.39633833523	50733.87433158905	60
50346.189281545056	49662.13595432295	60
50029.47675103218	49715.79619999515	60
50075.29905770788	50785.33328337262	60
49376.17020022119	50157.05797442279	60
50491.56372091183	49848.58611958336	60
50258.65831812935	50714.27751485873	60
49560.907024861954	50230.31887527915	60
50932.675903229145	50469.265764890086	60
49495.67396930948	50253.38357179686	60
50074.720233679545	50355.20369721309	60
49318.060190150376	50137.48728650701	60
49624.832012795676	50180.145015420254	60
50054.39780447761	50434.516333298845	60
50550.87593869568	49793.23484813154	60
50115.252448490064	49652.96195877803	60
49914.59293060582	50540.44030999789	60
50460.47114671522	49785.94961372464	60
50491.44592532963	50658.23609057886	60
50393.74863419737	49856.073300567135	60
49623.89251923555	50242.34804311156	60
49887.12499159699	50172.696361961884	60
50097.75253676857	49720.55996983197	60
50297.70959662656	49619.798237621166	60
50103.5192780057	49786.04741506485	60
49609.51135790789	49590.122655196064	60
49866.12018961326	50581.48524433526	60
49457.92301871492	49863.11207349967	60
50845.26678109207	50041.56841276003	60
49809.51945249511	50053.57915538115	60
50732.20661018847	50618.03417215457	60
49985.196832500245	49662.472682027	60
50941.51906520012	50536.515674841365	60
49556.55612555804	49559.20085727537	60
49532.24232368848	49809.8930147164	60
49430.81759468799	50227.97694271234	60
50109.00483615146	50728.12158210258	60
49676.73164931855	50141.37190619899	60
49522.70443432259	50311.689959259464	60
49893.38368244539	50645.455816639995	60
49813.90560125586	50220.39470553424	60
50708.40425672134	49752.95545764924	60
49664.3539470044	49550.48394461593	60
50258.27913616545	50331.32194026449	60
49860.61838231473	50340.45752003141	60
49824.10705164733	50394.3906237443	60
50395.04109557177	49711.97426277354	60
49497.76066593094	49648.183158374806	60
50694.72594362538	50784.428944953186	60
49378.09830841785	50271.22088037839	60
50883.773717961325	50424.618636049316	60
49607.79583631048	49523.7304394558	60
50056.91270560686	49620.23797848051	60
49971.57945404218	50820.30026979217	60
50307.59967332136	50755.47664274714	60
50781.13085768347	49873.80176193405	60
49752.210963643985	49765.65903229722	60
49759.11758001707	50191.92730125298	60
49907.110838571156	50830.194839382006	60
49812.00215127516	50152.43800526056	60
50719.53294384256	49934.76490277137	60
50753.27389899265	49995.839844408365	60
49861.08881047503	50780.17168573529	60
49795.94383890701	50316.155255997284	60
49390.11945834819	50331.27649223452	60
50390.237982040606	50659.31939076622	60
49796.35626271914	50584.76241461242	60
49865.56620578676	50880.19908993959	60
51065.37983491598	50113.99545235381	60
49881.45250991346	50946.95520619654	60
49807.82134648326	50854.80439315332	60
49937.44701200541	50983.99210634037	60
49421.07757562494	49814.01092227172	60
49445.329912559166	50295.5658081216	60
49981.409834925515	51032.47313485157	60
50034.849917890344	49554.362246379555	60
50174.59216763867	50723.35536931503	60
49980.95868885909	50885.50908532993	60
50600.12953775239	49732.15948990109	60
50799.09691165809	50717.749194197684	60
50288.700446829	49554.49405934968	60
49731.174327345325	50592.26578518883	60
49478.35504144013	49778.30418972063	60
50363.32373498899	49802.09736149436	60
50735.57144176338	50541.54862618888	60
50630.60397101084	50759.99517434898	60
50977.8275617255	50585.97308041187	60
50046.09787138161	49807.88047864611	60
51036.63383866597	50619.26225788284	60
50237.55367102982	50773.83361427943	60
49817.62061120483	49655.43417683826	60
50043.35312915803	51004.3508672562	60
50838.98209671063	50489.29533158692	60
49319.14403663474	50298.314254869656	60
49670.3019676785	50587.25180488111	60
50891.11709103985	49997.08191612117	60
50801.461887493475	50649.699553371145	60
50477.157134924026	49720.41756558683	60
49401.97226802177	49902.80459080766	60
49502.09419670322	49995.01741438576	60
50831.40679207528	49913.42440479679	60
50787.7976877792	50578.18933907325	60
50986.60258440593	50280.91582227801	60
50002.55203451532	50948.197439051655	60
50205.320408817955	49637.23414848987	60
49730.83471284989	49541.59466951092	60
50994.30760128754	50464.96259602268	60
49520.47277846041	49716.720515078894	60
49915.94309425594	50236.111107322555	60
50491.166236037505	49656.17184152826	60
50049.41286416982	49490.08335021206	60
49977.246752381245	49590.60188839905	60
50032.088169838666	50850.90338540567	60
50862.43161336637	50719.70514431636	60
49764.910700692126	50646.63251746545	60
49784.34436425363	49571.56698073745	60
49708.241149758476	49478.64614649348	60
49430.39424885841	49641.384144993914	60
49634.4936046867	50646.118907797914	60
49709.81061814856	49719.02261364548	60
49737.26785600083	50289.80432987968	60
50401.24790149387	50724.61454969551	60
49899.106611295385	51032.11086405617	60
50771.20164275677	50792.3461171627	60
49674.17694491097	49667.044193212314	60
50350.19146832896	49547.595331218465	60
49256.49547734053	50142.70693319634	60
49437.451042224355	49707.473968756196	60
49471.39169304728	50356.171944401794	60
49800.32405314977	50790.66509546033	60
51126.61388407301	50145.95299575602	60
51050.72635286152	50266.022165367765	60
50763.593977132616	49725.26445875942	60
49735.14537469431	50527.74206466357	60
49578.0403637477	49462.57519388655	60
50999.44939499669	50018.506823597985	60
51178.082769817105	50107.517044145556	60
49702.5327730109	50216.04376042102	60
49696.941230671735	50668.17015784766	60
49864.20505261686	49614.45892820585	60
51055.09283896395	50452.93463859569	60
51108.78364411219	50061.876731102464	60
50830.24254216975	49738.56815491692	60
51039.91116580698	49970.682077065365	60
49831.70506489302	50640.24405047873	60
49250.865903951315	50283.951979886835	60
49735.52366989575	49422.5288176594	60
49918.30502750931	51094.303443378834	60
50535.94210932074	50705.705315940344	60
49780.764036507746	49492.68023690555	60
50979.06843148341	49955.54895091306	60
49438.874762794214	50416.21881158945	60
50136.491176273375	50790.516892037864	60
50929.050906472316	50728.019186990816	60
51116.014526002415	50280.656950638746	60
49370.302827780746	49961.2624090727	60
49692.2395642093	49792.22438161076	60
50996.660638671085	50729.130222423126	60
49656.81700203682	49433.655054514056	60
50833.70216994062	50816.13905914238	60
50972.42499044228	50785.487757284514	60
50192.01957270607	50828.146120048514	60
51203.94083887947	50044.96324583876	60
49487.79742617113	49569.60907241195	60
50079.1107983534	51058.17401335233	60
49820.13332292205	50501.722382908905	60
49505.00159291941	50436.95583349652	60
50705.03024814789	50455.94201178425	60
50896.48625714493	49901.6223514787	60
49474.12115491131	49933.6885347481	60
50100.33021421715	49571.38501816595	60
50147.587342107654	49519.78596866189	60
49979.89664121884	49488.327728172655	60
50259.00711446731	50838.86583376874	60
49319.695519456815	50008.841061659434	60
51030.67848852554	50806.19356771451	60
50790.71895863746	49662.006573929175	60
49369.973230037576	49621.34522550824	60
49640.422728793324	49729.40483672389	60
49260.05528941179	50039.81861316869	60
49759.90211212381	50399.09055228794	60
49384.92068671325	50029.32993468731	60
51080.12335083288	49914.834228168154	60
49914.357299158284	49578.705085008965	60
50163.40373060174	50890.73513082612	60
50716.1412801828	49681.450564449704	60
51265.259302078324	50061.93986384746	60
50426.79323995824	49659.39462872966	60
51207.657665179395	50166.81979578268	60
51164.54500852855	50321.839556973704	60
50684.60914816299	50847.2380653926	60
51070.9663759718	50201.81773103075	60
49831.84827165667	50723.1162585374	60
49483.84823293522	50189.47508409702	60
51131.60711271428	49948.56455986864	60
49735.96235364234	49657.803782685325	60
49388.49037611481	50455.6453849775	60
50976.4458520455	49890.10678483575	60
49915.47537177111	49471.99887430146	60
50705.712408257816	50908.06733673446	60
51027.20532803551	50516.348030067566	60
50000.46149973585	49426.720558209	60
49345.10014559049	50406.72406214645	60
49281.79927118304	50352.80556043925	60
51259.12930961083	49992.576294988925	60
51244.84693007624	49927.26075737917	60
49770.68829389546	50733.193896187266	60
51195.28838663225	49973.99413613621	60
51050.10682036864	50693.806757627186	60
49334.59103223906	50220.190080294844	60
49839.56854967592	49475.89607898973	60
51210.23046640028	50280.29097392722	60
51264.67792156024	50137.55018982585	60
49411.24453058637	50517.22305842996	60
51265.388554164	50242.85196718357	60
50745.57198549087	50859.728503027174	60
49590.88438585556	50297.63650035959	60
50227.056593260415	50899.51335689135	60
50221.61064899501	49574.27526304613	60
49597.16321491374	50589.383508168765	60
50818.76896973166	49808.862356971935	60
49709.022862877726	50442.98323476875	60
51082.68359706307	50331.98541675862	60
50166.20114391421	49457.62572091125	60
51318.06847197247	50013.61174437938	60
49247.608199539565	50412.779839971736	60
50853.26150478626	50582.78517180625	60
50856.22234269055	49667.3635112472	60
49645.91587816039	50422.37933539829	60
50201.68648467979	50955.42410426248	60
50113.02131922312	50933.10618250407	60
50141.187593242386	51080.63023179586	60
49197.92414713847	50013.94133723545	60
49843.400989367656	49409.882501740874	60
49822.016596393274	50928.12837123326	60
51303.04023438521	50193.676882036205	60
49981.305834939034	51094.83836622762	60
49666.85961409326	50358.40724620347	60
50878.42140745793	49785.39769386245	60
49885.97820942368	49362.675730647024	60
50946.857074845735	49773.139551537	60
49564.78917052719	50647.34059244255	60
50740.080738973746	49615.786636224024	60
49596.78776050909	50464.552499136975	60
51182.77206268902	50225.76498924443	60
50100.875917732876	50847.69066751401	60
49431.5101070777	50070.62885175908	60
49269.05674535348	50474.66991816644	60
49599.86050634208	50371.79470495568	60
49152.67804709606	49965.59852472223	60
51326.78061292623	50122.65620350882	60
49459.976504721955	50561.859064376185	60
50485.65382781207	50746.432642698135	60
50895.536056819634	50822.78273146075	60
49663.51156121937	50725.2771200883	60
49732.85798463523	50793.95980214302	60
50409.365056883915	49566.43969415092	60
49358.96428670749	49804.36529850368	60
49210.22120896504	50230.08865296382	60
50898.7069173461	49617.731301250766	60
50953.611105532174	50649.36214065994	60
50947.611102535215	50859.82372206511	60
49690.46224896163	50846.938031658894	60
49425.923376059174	49577.86964208499	60
49600.78451880741	50748.83342069257	60
49517.958375437665	50597.71156790827	60
51296.336891536805	50296.34570478038	60
49344.67218604375	49871.90847661604	60
50608.69961845516	49669.01830403108	60
49446.24748428959	50624.109906281876	60
51365.57804256481	50063.55556748041	60
50054.2589717206	50910.34807002885	60
51160.42226698931	49884.82526154502	60
51089.55158529196	50513.068128737665	60
51104.481416154624	49845.26328022372	60
50514.82766949428	49598.76543235323	60
50207.68719801367	51023.12785778537	60
49656.3895602907	49364.46950955325	60
49591.420846062705	49355.39934818182	60
49790.29359209716	49374.800803252976	60
49173.361971053026	50076.22552581859	60
50678.7101057621	49626.386374923735	60
49191.84735430275	50301.59449006877	60
49751.53309511369	50895.46964199133	60
49330.29431986105	50487.706207659685	60
51223.05550206761	49862.86698501787	60
51292.13281666035	49856.63384136123	60
49187.40167264133	49910.44879869641	60
49090.39210172378	49974.764258132614	60
50149.20534520283	51146.21568944787	60
50272.02581972401	51000.154854456116	60
49370.09932556543	49694.73169757143	60
49710.92830514727	49322.01609394138	60
50593.60691427976	49601.48059911396	60
50584.24554183894	50806.87165250621	60
50832.332103371926	49975.2076055118	60
49126.227176143606	50122.984104300114	60
50062.90785971617	49428.69859282111	60
50539.062878651464	49710.77444120329	60
50927.993344488474	49709.65067898408	60
