# Supplementary material for: Abundant Topological Outliers in Social Media Data and Their Effect on Spatial Analysis
Source: PLoS One. 2016 Sep 9;11(9):e0162360. doi: 10.1371/journal.pone.0162360 (PMC5017681; doi:10.1371/journal.pone.0162360)
Supplement: S6 Dataset — See the respective attached file. (ZIP) [file pone.0162360.s006.zip › S6_overlap_swl/clust_62_71.csv]

50000.0	50000.0	0
50001.1199382742	50005.597232803535	0
50010.474073703306	50004.538835650805	0
49992.59330351276	50005.30010366702	0
49998.97978393994	50002.81568248988	0
49995.94433854478	50000.283501054924	0
49992.110046690934	49994.960676135706	0
50001.69172750674	49994.57444040063	0
50004.089583240035	50002.88217446919	0
49995.22015105517	50008.609882115925	0
50002.55073404207	49993.56360799795	0
49986.072168127575	49997.04184594443	0
50003.188169777386	50009.9058963167	0
50012.27525783438	49992.819765352564	0
50012.262513774476	49989.354148040744	0
49998.02118867848	50008.80627001903	0
49993.557594313854	50006.23561640466	0
49997.38944128892	50001.35532493175	0
49993.74842547102	50014.75506549149	0
49998.23968503435	50005.27065217079	0
50003.22125142318	50000.026961999516	0
50002.66845612155	50016.014489106456	0
49996.2912684585	50003.40999236742	0
49993.86713806728	50000.48736039716	0
50002.18471612465	50002.01162544507	0
49992.171524388265	50006.56961401369	0
50009.77186363497	49998.33913800016	0
49990.12856972812	50008.3087286591	0
49992.75834275438	49999.61132553548	0
50000.612712480484	49996.66863853376	0
49996.93869881451	50007.42426954709	0
49990.9573124268	49998.74455680348	0
49995.12813021465	50012.34964490406	0
49987.132816399535	50000.77841298042	0
49995.04622939411	50001.254507425205	0
49996.3518189633	49998.69148218202	0
49994.72286757851	50006.43666481398	0
50004.991603808936	50007.81247139701	0
49998.28891676479	49997.763041664824	0
50002.11006087792	50008.18226655358	0
49997.144179930016	49989.940910198144	0
49990.216027359624	50003.557911732714	0
50004.8382996796	49999.67581012021	0
50009.729321556355	49988.228197133496	0
50000.199954210955	50007.84356371471	0
49984.868450241316	50001.72764928467	0
50005.25378396498	49991.44544110929	0
50012.19437814406	50000.390381149926	0
49988.04893344996	49995.904611826896	0
50000.97171294396	50001.87618615546	0
50003.16859701153	50001.34186794273	0
49996.8205400242	50002.39747857786	0
50016.35653848915	49987.25542234889	0
50006.096174901984	50010.23095889712	0
49993.33550236973	49997.9139297533	0
50011.19002934476	50002.36431250059	0
49998.45984931102	50006.65695684455	0
50019.87468519033	49983.95720550682	0
50006.448840401084	49997.32346873195	0
50003.483634122094	50006.1099987375	0
50000.35234659256	50010.71421082459	0
50020.92058148781	49993.51767071989	0
50008.47578298118	49985.24545972329	0
50012.97116378821	49991.6961769247	0
49993.74796506671	49992.427417029416	0
49991.82516773376	49992.694590956104	0
50010.8124938929	49998.028114249224	0
49987.955751149355	49997.770027754355	0
49991.724628069634	50000.06228921305	0
49995.80643166333	50013.468969971	0
49993.380375235734	50016.55980591119	0
49991.201634813246	50005.408821551166	0
50004.525946402624	49989.78947725459	0
50007.720378466904	50000.492135651875	0
49992.7685793167	50011.0280228053	0
49987.159758849266	49996.84261681274	0
50014.02574978567	49996.18798372425	0
49984.32643570934	50004.57184983245	0
50019.639648138225	49988.9067237791	0
49989.4997473447	50007.36039035869	0
50013.91997383251	50009.37214947754	0
50004.58622819102	49995.15801530333	0
50005.85271576996	49989.50522008991	0
50015.47921159886	50003.75857515637	0
49996.39937650525	49993.39036016212	0
50001.0647897504	50004.010292953724	0
49986.027487069885	50006.27634010284	0
49987.260876982415	49991.042278530156	0
49999.78395213294	50006.223143715055	0
50005.5951472911	50002.242531785334	0
49994.95863623795	49990.98932230843	0
49995.970214808425	50011.21575680999	0
49998.74724789229	50000.301414385256	0
49995.76262299148	50005.347803119126	0
49985.78393825049	50003.32292956534	0
50007.42877995727	50004.03245223129	0
49992.96622310832	50014.11763760789	0
49994.55499953395	50010.948281901576	0
49983.915535437955	49992.4110437863	0
50008.8660950074	49978.749708719544	0
50013.7990956949	50003.00902758653	0
50008.5066603574	49980.605440097264	0
49999.61536353447	50001.38011543159	0
49999.92720012225	49999.00146537139	0
49984.44548889699	49998.69683486348	0
50002.482884739184	50003.040579738794	0
50016.024045681486	49994.94398923562	0
50003.36648616504	50004.322037109174	0
49988.738161772046	50017.689027507506	0
50003.539439997585	50008.933367662175	0
49994.49256234436	50019.33132076997	0
50005.85319903553	50016.693436037065	0
50002.48134869301	50006.34512799061	0
49993.523880528526	49996.86229670025	0
49988.034997579	50012.957727244124	0
50020.71389257763	49981.778924319464	0
49995.38804044498	49997.158702901135	0
50013.95022191785	49997.89115681875	0
49984.13772326518	49991.42872524563	0
50003.58552550782	50019.3121430576	0
49989.91037830248	49997.47012205967	0
50012.09890688885	50009.91283746573	0
49998.36748406831	49993.20199538089	0
49989.127843465685	49996.61911019781	0
49982.65034680979	49999.834836403585	0
49996.56500742211	49994.747294359564	0
49985.379552577164	50000.53127187064	0
50017.09675845898	49993.71089669888	0
50021.41356700267	50010.70370059395	0
49982.40342955259	49994.328994020594	0
50016.4869019828	49980.40359262994	0
50023.71775476843	50012.20330780786	0
50005.64968115003	49995.160253301765	0
49973.871359122015	49999.93485576274	0
49991.04769969644	50018.64712142673	0
49999.68945811258	49989.69377801033	0
50024.16967004485	49998.373773470084	0
50002.22080701014	49996.583511445446	0
49981.3376436746	49994.9974062802	0
49984.137410919924	50006.137292454296	0
49996.130313645284	50019.87582555533	0
49984.51107861298	49990.24442534623	0
50006.568329781825	49987.41605597233	0
50001.265128160514	50015.41691763768	0
49994.71701353506	50015.249262662495	0
49984.049094679925	50002.930402503676	0
50007.33751108774	49981.8758819164	0
49990.53033617756	50001.14600459991	0
50016.78128835845	49973.40706114249	0
49993.95433979805	49991.08775145235	0
50020.50775026029	49998.11343636441	0
50000.36685129092	49992.305125517465	0
50025.412902998294	49985.28219532157	0
50011.811277040055	50005.8423952594	0
50005.650122642444	50018.556061829826	0
50000.10513937223	50004.37368352619	0
49997.312147224504	49999.09697793524	0
50007.98935284791	49996.53957427053	0
50002.08677570072	50010.85949233453	0
49986.699023909634	49994.97925279905	0
49985.61698965447	49991.72042149556	0
49982.103822344194	50003.015963724676	0
50017.46227211739	50006.10305446117	0
49995.381477958945	50002.40666228191	0
50011.97582092875	49999.282779231835	0
50008.063404920314	50009.83952207464	0
50013.46450656	49984.93900585626	0
49991.29771770397	50013.528169385616	0
49990.72512365944	50014.788818904555	0
49988.34248722313	50003.84700004693	0
49978.86050890926	50004.459502539525	0
49992.91864707092	50012.72445101887	0
50001.84787568867	49990.60674350676	0
50004.63839490317	50017.67334490595	0
49985.1248169725	50007.29216522827	0
49993.17341765991	49987.23628058628	0
49993.857411968136	50017.57636704799	0
50019.0152945883	49986.98070871417	0
49998.41475540304	49991.03758824367	0
49972.09249794468	50008.2640976498	0
49993.10918587191	50001.86801828644	0
49993.00955253663	50003.3707764521	0
49984.194173076576	50018.57796040268	0
49988.37111772968	49985.660734294215	0
50001.68402032854	50019.222658424515	0
50001.185520989595	50017.05278349851	0
49989.66815837991	49993.68744920904	0
50004.177711652395	49985.70662376911	0
50018.82869206279	49999.52190675685	0
49985.443533641	49996.21552947299	0
50016.38826833475	50012.74464866587	0
50017.914900136435	49980.502944041815	0
50014.39181755627	50017.85709331672	0
50018.95202462218	49985.56744633257	0
49997.36448100937	50005.91903864351	0
50018.96796534248	50005.16627708392	0
50011.90539425546	49988.111134330444	0
49996.546614288876	49996.795399916264	0
49963.08142993959	50006.26759739082	0
50008.2356600962	50002.43606836597	0
49998.63921899667	49988.79814231758	0
50005.75242938296	50004.17089970687	0
49998.376769049384	50010.6689754653	0
50008.42442695799	49998.31820524386	0
50004.508050526805	49983.47349690265	0
49987.17050041002	49988.9025554235	0
50009.18109265108	49992.22014886556	0
50004.879056196725	49986.61034885251	0
50014.915422483675	49977.07720187199	0
49990.130907603474	50004.80258105486	0
49984.6703277626	49988.74133172314	0
50007.52672577151	50012.93686597503	0
50003.49650970437	50012.38108186982	0
49989.06725250327	50015.3378129636	0
50024.98456411381	50006.06013812308	0
49991.80368593366	49990.462414806636	0
50000.77352016364	49989.79042744623	0
49988.90719015552	50002.71719901248	0
49984.039032220186	49996.676878046324	0
50012.847622088455	49998.36249454505	0
50006.350126348494	49990.98155319997	0
49991.05034624591	50004.198767952716	0
50011.88431427771	50008.83624177822	0
49985.19374747098	50005.49928007464	0
49984.81310954273	50026.06287728749	0
50006.21977860447	50012.16129787784	0
49986.47489642977	49999.4317940804	0
49980.36605421916	50000.95789397295	0
49994.234345594574	49999.2532348494	0
49987.04825099607	50001.832824486286	0
49991.43071227722	49984.226381594905	0
50000.695373251256	50020.70674782014	0
49977.13180553174	50003.37505285267	0
49988.62903234035	50005.177123215675	0
49979.89567759436	50002.4937618266	0
50008.01262186424	49983.679359629714	0
50030.579860834	49998.08369322793	0
50003.089884360816	49981.16884909539	0
50024.37014218025	49982.08487044395	0
49983.90656666351	50026.928564756556	0
49964.314383131496	50014.1377602163	0
49993.20228802501	50009.89883245395	0
49988.35846928065	49994.74515624361	0
49974.56068759045	50004.79214296714	0
50014.41609705478	49979.75520468273	0
49991.174539429005	50006.969037631694	0
49989.155636819094	50000.54506709529	0
49982.544533415894	50024.606837722065	0
49994.92587873124	49988.20647099332	0
49991.308890379405	50009.11640038469	0
50011.281064215545	49984.921503686244	0
49989.75789397745	49987.457219427255	0
50008.221414162435	50012.20209665073	0
50013.621088465676	49978.83287026756	0
49985.19186980337	49992.980264506536	0
49992.32125134785	49989.032611767434	0
50014.674771463535	49999.908761826504	0
49997.68841019571	49983.69681048847	0
50015.382964093515	49974.88611401902	0
49974.646961190396	49999.20360856275	0
49993.622733056916	50004.394124466075	0
49996.18215660206	49990.57420118714	0
49990.531939051354	50002.542578106964	0
49995.628193938675	49992.49588250879	0
50021.47129342551	49969.80051040332	0
49963.43332412238	50009.15111641512	0
50005.631109868045	49981.978888305464	0
50016.42316313038	50001.98515059546	0
49980.96052567742	50020.686115295306	0
50014.72496783221	49986.0471516237	0
49983.5417594323	49995.75678905932	0
49993.07010199822	50029.18300593349	0
49997.88200827209	49991.896996510884	0
49982.946899317554	50009.619161594186	0
50002.15424062545	50000.4773237086	0
49991.00394052615	49996.04070296146	0
50031.56106314288	50012.96897761344	0
50026.88381878394	49996.47826587183	0
49984.03994023804	49986.15198562376	0
49987.28963664043	50020.60062188324	0
50013.90791418998	50004.26976645357	0
49983.08076631143	49991.201045514004	0
50022.11073926888	49967.124204367305	0
50010.73215520759	49996.40090077004	0
49996.054670956706	50006.56227185395	0
49995.70387124523	49986.98770630229	0
50007.941107878476	50018.039088252415	0
50002.0192275201	49982.59943772668	0
49992.05158923507	50010.26029829259	0
50027.93304776287	50005.78420573993	0
49982.89182072447	49989.6455582383	0
49998.64668225386	50018.43203433023	0
50013.62737578455	49989.94661316443	0
49993.08509566163	49988.31637596258	0
49989.81805414489	49991.931824775784	0
49997.76086401288	49987.90124568716	0
49988.69996163046	50009.713207319626	0
49985.80025773397	50018.196075051266	0
49984.54357744596	49987.1594216123	0
50006.59958761954	49972.297102456854	0
49984.82793631655	50022.262719026876	0
50009.686765035396	50012.49651623412	0
50005.67540109913	49998.77026419197	0
49998.76553220897	50009.60097154551	0
49991.720902063105	50001.874151299206	0
49995.344981691764	50003.769781086085	0
50000.779533303816	50006.55995037668	0
50003.69493811055	49982.743629087825	0
50002.270752389726	49997.78815897597	0
50027.570700147895	49993.28160735885	0
49976.52404899746	49992.70823713537	0
49998.92765844171	49982.472509075604	0
49994.93953583841	49994.87526102259	0
50009.450371016355	49984.56460257237	0
49988.154083484755	49999.52040214659	0
49999.394387052766	50014.98009375397	0
49978.547517703526	50000.09883902086	0
49977.2653315401	50000.844206454574	0
49998.90667228046	50008.20905964552	0
49991.6637407009	49985.60237193076	0
49996.812852085255	49991.85268425626	0
50010.361860965386	50000.785222744336	0
50015.982394048064	50025.712936463955	0
49980.52196003663	49992.07084033371	0
50031.62064003572	50018.88854821377	0
50008.9961750777	49996.41672377975	0
49987.61931332246	50006.2850009189	0
49976.108964526924	49990.178279804175	0
50023.926871643285	49997.28176746767	0
50019.938527361184	49994.309713364564	0
50000.35731265099	50002.84047830652	0
49993.60333916049	50007.42141270693	0
50023.25337906322	49995.00581889214	0
50002.075911878404	50005.261111667336	0
49991.96428640682	50014.48773082656	0
49985.479854508725	50004.39257273865	0
49980.523275281885	50010.645308643936	0
50001.43088150619	49983.63567861773	0
50010.12290986445	50002.12243553688	0
49967.36856159413	50003.35500522987	0
50002.53163693798	49987.2817417695	0
49958.51475070698	50007.728524315105	0
50011.38108761024	50001.03297300693	0
49981.69861163078	49992.37124347021	0
49989.76191395739	49999.01550114256	0
50010.464523219016	49992.24245972176	0
50026.519101309525	50000.02798517489	0
50012.28382736543	49984.83474359573	0
49989.42265260656	49983.96844532203	0
49984.23840069896	49997.66761618687	0
49985.550927108794	49986.82666453693	0
50021.497478391924	49994.63200883348	0
50019.51522702777	50003.991941070715	0
49997.68469127628	49986.69892490847	0
50017.52555436652	50007.437281765255	0
49996.923835170724	50009.65263753655	0
49980.798506964515	49985.652067432005	0
50017.90091994998	49982.2521155558	0
49990.37161102477	50017.07697390062	0
49988.90511406528	49992.75445658593	0
50017.32112340442	49965.353068070195	0
49991.01257760791	50023.468584741226	0
50025.8875906799	49994.35984820899	0
49986.1918187451	50023.68497230164	0
50013.15743500942	49983.78458207533	0
49992.8456436454	49993.0203413024	0
49979.75815741602	50012.571960582	0
50009.70308924862	49979.83589096704	0
49985.30046070793	50021.08763342582	0
49978.359205601315	50034.878715319064	0
49990.92884580327	50011.163169812375	0
50007.772940196795	50007.064996400484	0
49985.22103137368	50016.08668389368	0
50009.59707490614	49993.95697076497	0
50017.70003800679	50001.97785272779	0
49983.797748258876	50023.64017913821	0
49990.26735697697	50010.258346329596	0
49987.64568629228	49992.33821425586	0
49988.52793226814	49987.91776019862	0
49991.20423086804	50029.989168432476	0
50026.25973034724	50010.5650833099	0
49982.16330270223	49998.10186605435	0
50007.13541309917	50007.95622569247	0
49983.95748989525	50010.98829389653	0
49962.45221143677	50007.2760570099	0
50012.1000044754	49996.95407723872	0
50021.052185858316	49972.64330460891	0
49984.3085518675	50009.58683887556	0
49993.510659247964	49989.892241724825	0
50011.752156646566	50004.78944145074	0
49983.52563494623	50001.75016082405	0
49978.460538100626	49997.75242771528	0
50014.52143088854	49988.22950508876	0
50018.24137458081	49990.739344225905	0
49972.37989154419	50007.14160963748	0
50006.63472878829	49999.431527854525	0
50016.01207628755	50007.56525634756	0
49992.159033924385	49975.903792794095	0
50016.99256930141	49996.1277298885	0
50004.48312201096	50016.53523623439	0
50003.73362658861	50014.7511990841	0
49974.63211839188	49979.516263068035	0
50001.48585664339	49987.945459319424	0
50021.840174437224	49996.55115787979	0
49994.03666699587	50020.72279787452	0
50020.94362840362	50003.47457288229	0
49998.62700416022	50014.24645452575	0
49995.17512210399	50016.79463493951	0
50005.23037043188	50011.73729598273	0
49971.37117085837	49989.47221639413	0
49981.521518297865	49999.23994426472	0
49965.42437354049	50013.05953711824	0
50008.834474853866	50007.65616359565	0
50000.22266364497	49982.341419794524	0
50021.85104569774	50002.35034673412	0
49981.560701735485	49996.23068757506	0
50012.74701363594	49985.80192002436	0
49971.80503375848	49991.85551823733	0
50011.263172707324	50007.67989684717	0
49997.842192490825	49995.525909340686	0
49994.00690011958	50013.24210864979	0
49986.9534427898	50008.40761073288	0
49983.36103802528	50033.88309737791	0
50021.35608252024	49989.69815647043	0
49988.97845850354	49998.21097134659	0
49994.642367226574	49977.56378857998	0
50003.55488727248	50010.91109031009	0
49974.81667358894	50002.99823491594	0
50012.0645759029	50012.10464978939	0
49987.68602979314	50010.93503302086	0
50007.17280957686	49992.3085541642	0
49981.705499678246	50015.11060490018	0
49996.69556881796	50014.109138468055	0
49998.64670998637	49980.67626758387	0
50019.10045114579	49976.023584512244	0
50017.45835616199	49985.36377514416	0
49970.33294685764	50009.780079539814	0
49982.3735722141	50017.46739492288	0
50006.68958436496	49994.526210000105	0
50018.734070250706	49989.80705437178	0
50002.46857216815	49986.06925098604	0
50022.675958277854	49992.05708802764	0
50022.926585169895	50001.64972110677	0
49983.52862677752	50014.963717433006	0
49998.90581301964	49994.84596139951	0
50005.79092528655	50014.775009063815	0
50000.22661360575	49988.81757789523	0
49980.74425647727	49996.82260257941	0
49971.55135378028	49993.170189732235	0
49964.134354578964	50010.02551413979	0
50012.74411197212	50007.99878332312	0
49990.74377587022	49973.90298912179	0
49985.28964060534	50013.18698399553	0
50002.94614847365	50024.81554806511	0
50018.25121765347	50010.052068038465	0
49989.67279102292	50031.185116729364	0
50024.78778113604	50000.02968615381	0
49957.10144021539	50006.30757505217	0
50004.91798427541	50013.10522473025	0
49997.73721727142	50000.206776466686	0
49987.073785197594	49981.08982656079	0
49968.0433233723	50010.0828608519	0
50012.324460548836	49995.737823114214	0
49973.49292689296	50018.279391364136	0
49987.24555378543	50029.79294837929	0
49998.130607358624	49976.53703077404	0
50007.75675174732	49991.20943177642	0
49995.458395374444	49999.14344184725	0
50010.742096311136	49993.331644497855	0
49985.84573346792	49985.809309381766	0
50000.266877230206	50025.833258622944	0
50015.02347028834	50012.069686554314	0
49999.98576549963	50017.1888278349	0
49994.20623659825	50009.09252126425	0
50002.60633630994	50028.573161161155	0
49983.685760399516	49994.434229655286	0
49997.98413692526	49973.09937067709	0
50010.56374303187	50009.418935307316	0
50010.08479905599	50015.411645682536	0
49981.765431604974	50026.49109198164	0
50008.58410835759	49981.64823307443	0
49984.49931009959	50029.64027167754	0
50007.61917516849	50005.81807298415	0
49954.76580966707	50007.702943843884	0
49998.27241309566	49978.57915551045	0
50022.54566981191	49987.258173264716	0
50005.091519311456	50006.0974021464	0
50033.204334621514	50008.87278491397	0
49975.961106071736	50033.7681879828	0
50008.89909742184	50018.638205887495	0
50013.46930471949	49988.41976209015	0
50015.209385585105	50013.91423486294	0
50022.0337844933	49980.9584175392	0
49989.67638337026	50018.303126039296	0
50025.83946226305	49991.62136154643	0
50020.63370337653	50014.81552965945	0
50007.67840103903	49995.493720252845	0
49968.685987238656	50012.365807529546	0
50010.842442392815	49988.60160661161	0
49997.47090266504	49980.29339993033	0
50035.55417657118	50427.30512877178	61
50063.990328490756	50367.451956907804	61
50006.84142894106	50327.0661223831	61
50134.946537020434	50367.189647975516	61
50002.20110448217	50260.17051197341	61
50011.83241590643	50194.7132763922	61
49974.9549975836	50387.05687582151	61
50168.77254309464	50425.09192908057	61
50003.082866151264	50126.997828869076	61
50097.88200685836	50422.35048261307	61
49952.80236764756	50169.34448737494	61
50058.89161524717	50095.07148314795	61
50071.80042051418	50273.29550173605	61
50103.67057604081	50150.11935840156	61
50171.52150056851	50154.34092327279	61
50197.913660977174	50336.95357139724	61
50073.70459227897	50210.30591452463	61
50254.88457861572	50305.699393975934	61
50107.57863338978	50052.27618121446	61
50314.992753567094	50329.02266903437	61
49946.64851305187	50445.22180813673	61
50234.027707907924	50182.84203930845	61
50379.359825252635	50312.55043307294	61
49936.515985504906	50253.55740036396	61
50271.05347740331	50132.347354945276	61
49929.09499927661	50103.01711530181	61
49893.971484695845	50407.27231724742	61
50313.50340582643	50396.132239531114	61
50169.16180569259	50495.98343923435	61
49889.57421680338	50476.871819474465	61
50004.251484440254	50052.65144483215	61
50434.5833379899	50348.793884046994	61
49892.25101915078	50301.43892399254	61
50234.293104060016	50415.845881287765	61
49993.49334920225	49988.00165817077	61
49835.88472487705	50266.21237499766	61
49841.10913264167	50520.902043920054	61
49786.282977195966	50227.920301230355	61
50000.226174102725	49920.891179297054	61
50474.53924968376	50295.85645723058	61
49808.34703804176	50161.67597285299	61
50061.35271713985	49899.197470742394	61
49885.12732078431	50570.290527762125	61
50507.77699874779	50349.65389889925	61
49890.12442995477	50159.951291540136	61
49880.5099517726	50061.72370471253	61
49932.357347697245	50621.19492925421	61
50177.96484918822	50269.3266292299	61
50440.0074059909	50236.536881735105	61
50332.58585066344	50265.2504345448	61
50223.57218648252	50082.4728060506	61
49933.32601258755	50526.28122484828	61
50472.515890694805	50406.03867262904	61
49817.41570347397	50093.27023191467	61
49733.12545306158	50189.151925492915	61
50171.76409695512	50043.52357360164	61
50137.121208097764	50207.74890425305	61
50335.44147635543	50112.61785759949	61
49997.86248372065	49857.31199873366	61
50323.47480197373	50179.91131331388	61
49671.26472495102	50180.247660117624	61
50127.858267831936	49922.80773760657	61
49665.43224688708	50245.36915961776	61
50490.683969804566	50469.46185398435	61
49860.09013988326	50003.08023539698	61
49753.39993529126	50079.753741077635	61
50190.260425937326	49980.104420218435	61
50115.5351991552	50527.22219972607	61
49687.28094409315	50310.71431077407	61
49822.66390851217	50587.12285066448	61
50533.99423926848	50420.05957472068	61
49760.07193813577	50616.06298378484	61
50600.290713359085	50420.73169564511	61
50017.67306370358	50490.35803397752	61
50426.492340543096	50493.67921193639	61
50248.744285549874	49952.542663351356	61
49604.049143389115	50224.55989195518	61
50661.5108795763	50447.02574078726	61
50514.0283691836	50247.50187798893	61
50064.04021286315	49985.645828252425	61
49646.75831248318	50114.53173818752	61
50192.65957674375	49914.61220330645	61
50385.150119399696	50158.92890183969	61
49838.4500503156	50338.98132484489	61
49790.51331825489	49994.12398896922	61
49788.51371165796	50672.30365958714	61
50231.015941965234	50509.367736547785	61
50528.077044366095	50519.29218789203	61
50408.21018850837	50422.993903754956	61
49823.448233039075	50460.559393302145	61
50475.895312386034	50185.04190463101	61
50218.392094697505	49852.87534355228	61
50001.27318825554	50632.060997186854	61
50283.77862534816	49843.14164674575	61
50470.02319466977	50547.6066724857	61
49648.80559259362	50363.7101624736	61
49667.256385967725	50055.94598194843	61
49781.020978967375	49932.154771062495	61
50571.276441719376	50221.57962500393	61
50346.81968992013	49810.59061938053	61
49931.33062717015	50014.469534444106	61
49985.05811981348	50563.049856231744	61
50195.81119589296	50565.72910250955	61
50591.21902105663	50154.08397262493	61
50331.14343957468	49884.42321812592	61
49796.63203985405	50399.41115949332	61
50246.678417264404	49790.592550928544	61
50655.26054132656	50169.30879364879	61
49749.65920024986	49872.39379836597	61
49744.548791406865	50359.68163694025	61
50445.60931432808	50613.891575574584	61
49706.36210717938	49919.420402255564	61
49868.57622457171	50643.390399160744	61
50693.73031881689	50114.87493823565	61
50607.828314346196	50488.82930801493	61
50409.50355562474	49793.27836913228	61
49705.35557318843	49985.28904187964	61
50725.17598185974	50450.94984136726	61
49637.209797546406	49928.693678286094	61
49931.88066802212	49901.9957890521	61
49867.02141838581	49902.32899539847	61
50362.02469850468	49742.35797449707	61
49777.79622586024	50504.200056912196	61
50460.3052037869	50678.44281472903	61
50708.47370199738	50205.21390426252	61
49725.65015275374	50467.956487665244	61
50380.725574318756	49934.05020271936	61
50442.571551554276	49952.775454448696	61
49823.53073325573	49854.28365886684	61
50783.806553140945	50418.80812681686	61
50700.7940368227	50389.33662259853	61
50348.23977781674	50454.07120972992	61
50753.492548239374	50097.35866722426	61
49735.08619803785	50558.65759229702	61
50420.18114046966	50016.101103990564	61
50474.02959232393	49890.982928053774	61
50679.49759645203	50265.13873666647	61
49596.852254238605	50401.627194242974	61
49537.55915239572	50440.3156159343	61
49673.63357835201	50421.2454552985	61
50482.31744490496	50001.15852061449	61
49760.86855222368	50734.410453886936	61
49535.793592477065	50207.04884987455	61
49678.704955279405	50515.15477727029	61
50665.70950342939	50328.41358694879	61
50381.214689051034	50643.247883859105	61
50276.52362587314	50553.24159385921	61
50574.01192520583	50570.82058287198	61
50555.564929538705	50102.88156269269	61
50357.29276872536	49994.101585616096	61
50451.27049282354	49743.260667856666	61
50462.41401084458	50061.79660410091	61
50281.13891665615	50616.99406389035	61
49857.58822383948	49798.309169570915	61
50182.068011561685	49771.12639041051	61
49578.253100607486	50339.94370098931	61
49716.34993034508	50661.10293485888	61
50604.12177429238	50337.95259364805	61
50041.43232693833	49803.17061995393	61
50139.36477392257	50594.84518555199	61
49658.15810526667	50578.763227700314	61
49468.127108897315	50451.92252313821	61
49411.80014221458	50488.64382623279	61
49952.45158009897	50681.947592528915	61
50510.358854456324	49943.18582780989	61
50147.345989955415	50662.358361070095	61
49623.17198101514	50463.749536719726	61
49820.57772911725	50754.02696541491	61
49532.90956012818	50503.82942763711	61
50095.05118941546	49841.43864607105	61
49534.35464482048	50574.16855362216	61
50261.932731746376	50014.917615246886	61
49464.37597668843	50385.09719476858	61
50654.365928023704	50537.61760255792	61
50811.103980559375	50361.17481358872	61
50058.89814159833	50597.639893643995	61
49881.582084384274	49736.13521901594	61
49433.23005581767	50552.69524950161	61
50407.95489865457	50558.35948563433	61
50337.174198924855	50575.99771217627	61
50406.723656092836	50710.93911657267	61
50413.650646430615	49874.86032574109	61
50638.519051870215	50606.56441822418	61
50292.18730710574	50679.64304691168	61
50386.279806910905	50772.18641860738	61
50261.67000157711	49730.373216299464	61
50509.55795239633	49714.968482176	61
49446.55735218515	50622.3079001633	61
50215.21389312017	50624.77020108314	61
50379.980055782944	50064.737802256524	61
50702.16283357328	50629.15608436305	61
49575.734884518446	50621.70552492704	61
50409.610290983466	49694.958605024825	61
50289.65535376438	50484.89651473126	61
49577.11744564049	50686.823524960266	61
49553.580771575136	50138.72741112159	61
49471.30237935226	50188.30228861012	61
50571.80007333668	50040.27307034904	61
50742.259047925996	50292.65349205258	61
49685.813454885414	49854.154543406854	61
50204.24613626403	49695.14328850165	61
49994.76265376342	50732.20680552929	61
49517.90682894478	50303.40909521068	61
49942.081944330515	49767.97584356182	61
50801.69319714733	50139.02564285103	61
49814.00265445307	49724.83257705923	61
50481.169860166905	49653.41659162364	61
50470.526480763	49828.56535966882	61
49508.442892679894	50685.403439963644	61
50224.21365519106	50691.45447968676	61
50839.09627075324	50296.47574241068	61
50026.51978541947	49740.14275305813	61
50314.05227147471	50050.375385388536	61
50165.66879751226	50729.89475807369	61
50121.478383758345	49754.65748009899	61
49590.488586163054	50082.83049327099	61
50041.37747873236	49678.97463385559	61
49651.206859512	50669.417597521075	61
49858.65386818677	50804.79045837605	61
49603.117061450976	50743.538364825225	61
50721.55072782238	50038.26621156889	61
49666.103841696364	50742.98705789542	61
50444.11796844812	50124.861509823306	61
49534.94021210131	50743.5757131634	61
49798.34633132574	50841.03062951906	61
50525.32287289364	49601.223311140646	61
50179.556417939966	50796.347357402	61
49931.04057049378	49834.84446089871	61
50289.814398659364	49669.71657857967	61
50513.53240555663	50599.2619153183	61
50272.38540510226	50739.86765849949	61
50768.41422352078	50501.99970309756	61
50493.863180003704	49542.98794004282	61
50852.95340457623	50233.905108906794	61
50112.23314609187	50771.196954371284	61
49451.03347609531	50283.063437292156	61
49709.0539335942	50124.83799111671	61
49376.33831998984	50581.284478471134	61
50617.51172960522	50267.42693258332	61
50759.39825448688	50599.60615257214	61
50582.847134078605	49572.76206626414	61
50533.42685916849	49491.8398538233	61
49315.43666762122	50611.114116176876	61
49409.12281409335	50232.90711582475	61
50060.004486649006	50729.50612966003	61
49525.86220568624	50054.0417315018	61
49882.25758682524	49666.31709930356	61
50528.57166996347	49425.01561048244	61
50717.36583059628	50542.85227577259	61
50157.84482570399	49646.64546857646	61
49632.29500749101	50801.361960112605	61
50521.84132016576	50701.28377302016	61
50354.54947443365	49661.24276910528	61
50640.88555191382	49540.805777519214	61
49384.068289119314	50301.25178046877	61
49747.99278104826	50796.91592905499	61
50840.97561471031	50444.515379633165	61
50577.35317285745	49707.38976918647	61
49353.25330434094	50203.15455258268	61
50672.19091736594	49600.45050712235	61
50792.91337813782	50046.599225738006	61
50723.676249509816	49971.15491554487	61
49320.27314912058	50273.0746404022	61
49317.863648446524	50338.89023870774	61
49346.553647919674	50506.05351920867	61
50303.42584674316	50797.03066193965	61
50604.29317466428	49488.98334409673	61
50910.020785817236	50457.748640148544	61
50581.106767399135	49644.88269197233	61
50875.11227976811	50389.116991875264	61
49855.10434216146	50868.16819517359	61
49551.00436181455	49996.255927874285	61
49937.76928119224	49694.722300831585	61
49334.32717191449	50137.83930939056	61
50581.45467589214	49381.55812636689	61
50959.95676051944	50507.353362503454	61
50266.05355420517	50847.44983589779	61
49814.39709086644	50925.57918699633	61
50693.78111600608	49499.49337001755	61
49615.953810701016	50016.16124021619	61
49366.66258218393	50440.39377570089	61
49537.460294895805	50813.22175396	61
49286.22020080157	50488.759171650636	61
49308.24041351823	50409.99410391846	61
50940.21323060062	50375.09516723134	61
50279.06447496375	50226.722329488795	61
50665.5880168721	50001.002201381845	61
49399.40640435453	50111.823413717946	61
50674.18177295519	49932.86422925805	61
50071.682351675794	50659.52376302749	61
50436.052432916855	49510.350991742904	61
50855.553423532816	50043.52685796108	61
49345.75207036464	50075.06786941624	61
50526.570502822346	49786.00455229597	61
49452.95477938074	50722.8733351158	61
49595.38542158439	49873.12760727148	61
50605.543075230715	49771.35543463388	61
50342.30975809314	50719.232965195435	61
49579.196473926946	50863.61341096325	61
50429.567887268946	49577.18270896201	61
50029.83115665803	50790.65854154318	61
50327.90951709998	50875.90248928238	61
50701.049102438206	49868.907976777875	61
49748.63145769019	50921.83960139367	61
49266.06418558924	50239.56044925998	61
49895.39144596037	50713.977769622834	61
49397.89773577195	50379.893038787486	61
49682.12550531533	50909.42659190611	61
49609.84072064963	50926.12278981609	61
50757.592067949176	49490.3442211521	61
50627.57053679682	50083.663810724436	61
49961.92459347973	50791.023129595924	61
50788.39678454929	49984.192333596875	61
50160.62038089572	49829.9076165645	61
50871.114517088005	50105.35649228752	61
49250.17816097489	50628.166804893925	61
50599.298786609266	49838.781568524166	61
49202.1862593521	50577.30242522311	61
50966.77952456915	50571.15412402408	61
50847.95990511541	49947.61727724018	61
50049.37857222932	50850.385910294666	61
50519.95348644378	49347.83581066852	61
50472.077694892745	49388.607916220106	61
50474.25309433839	49297.08616114299	61
50019.584555127076	49620.193172934174	61
49219.66995757608	50691.290085599285	61
50748.963748902504	49817.04442871367	61
50778.53710034641	50240.28028119161	61
49682.63075819219	50842.40740416014	61
50088.23549747402	49618.12975037065	61
50224.955017339016	49634.97114181484	61
49565.14191515189	49818.7530453259	61
50117.54341644359	50841.32682926651	61
49460.21120845357	50059.892380514546	61
50413.55669520387	49416.49776114183	61
49161.7991674798	50629.91616534016	61
49479.06781873253	50783.614801814576	61
49397.556164379464	50040.89992645784	61
50489.593049972	50754.417644718334	61
49730.98047885519	50985.3156097875	61
50738.76990560206	49615.14805903193	61
50663.38742921381	49744.527308072546	61
50692.90762350716	49661.54130985073	61
50863.122548410276	50508.84932223237	61
50404.47539545168	49348.43760744969	61
49491.661295982434	50129.65885704547	61
50838.85041069336	49884.08824177629	61
49733.779556469424	50264.55972688277	61
49513.796090589116	50875.848201091285	61
50808.95393799896	49621.42726473797	61
50574.04219689968	49933.74928736507	61
50470.18267130975	49453.006989597605	61
49266.732022025986	50157.21589614325	61
49248.53560988725	50330.51072544025	61
49186.700437893625	50353.28636858104	61
50336.03879128957	49348.064219667955	61
50176.28705630774	50863.888120604315	61
50775.85501387351	49881.57539576329	61
50908.180550923105	50306.28199363725	61
50537.396014744525	49854.301589021205	61
49332.21256509458	50012.68904314059	61
49270.00637680401	50012.73295542315	61
51030.27736605398	50587.77615057165	61
50815.397366145145	49819.04956750604	61
50792.510782774894	49559.48396420126	61
50902.29743128767	49911.31692557969	61
50911.086469684065	50205.51954937996	61
50308.42672563175	49608.92031668817	61
49874.15719385409	49603.68440134714	61
50847.08328206419	50575.27501051249	61
49919.06201056383	50886.346079504634	61
50971.675550306856	50319.511286291614	61
49452.401782131885	49990.2900596932	61
50876.48588124185	49638.781880199764	61
49953.82915695093	49617.694323716554	61
49140.85141786604	50406.07439530023	61
49189.18544461815	50749.762736373246	61
49868.99691353386	50958.14997480245	61
49511.47340427515	49944.98385654273	61
49774.3880355288	49812.46443950622	61
50999.24076604878	50405.21995600804	61
49220.97212206533	50475.47609983057	61
49986.64477650107	49559.05444414468	61
50600.241641795306	50658.23016706471	61
50916.93672264513	49971.885089744064	61
50204.41254415958	49568.465563322505	61
50858.37268417627	50167.32972480905	61
49930.479786067	50981.22465483514	61
49109.89688875296	50350.89596960613	61
50894.57365866137	49842.27353945034	61
50227.35742689456	50901.99293224345	61
50275.024808494134	49315.0037983787	61
50977.97785427241	49935.92644940526	61
49988.32627088242	50876.99298026933	61
49501.861163678215	49794.70288387765	61
50871.775136315104	49704.482465072724	61
50338.25166245488	49285.82192187001	61
49120.07865527322	50281.7393074928	61
50952.93993540772	50633.40301634779	61
50685.71376129143	50690.46726639613	61
51045.98654044629	50449.69051351156	61
51088.18143300455	50397.22163887065	61
50015.51803929688	49496.19646136345	61
51036.588006682956	50337.83908666683	61
50731.53120768129	49755.46020527608	61
50658.5338435609	49808.28377370529	61
51032.16961939225	50513.075420422596	61
49282.674433989	50554.67048702446	61
50373.12001034414	49474.72588839591	61
49664.955256338544	50975.36314875743	61
50851.34354051954	49763.42503119491	61
50980.85490500776	50209.54438769541	61
49452.61721743863	49921.760127942944	61
50915.06624456857	49583.23714317707	61
49172.75459173027	50518.80876280342	61
50331.436023718474	50944.17471248722	61
50401.72971908422	50941.878377267916	61
50217.956187069925	49345.511051356545	61
51068.78448845586	50283.35332168437	61
49271.51942865101	49948.98710717946	61
49059.68882010354	50310.83331886841	61
49015.140705937214	50354.39646086459	61
49521.20342930612	49871.81440906124	61
50890.08372592507	50625.019368772395	61
50960.342644136	50148.83536710319	61
50151.34564419104	49338.22699559728	61
50445.60815307375	50801.4160784912	61
50785.58820889919	49681.539090795726	61
50723.32661697385	49554.62082633817	61
50215.30408132037	49503.46939525962	61
50145.23208847404	49514.026169814126	61
50325.90263124276	49434.11813084292	61
49060.15874222585	50246.990650156986	61
50125.64382738428	49454.03009027028	61
50108.65670114447	49287.851317587585	61
51149.64993115878	50406.87710937165	61
50056.43318995081	50913.74368761921	61
50234.5109648983	49256.8838607976	61
51177.122681692286	50347.632039904456	61
49489.22765686794	49732.786218048925	61
49654.15401346774	49799.796971919895	61
49067.340490924194	50180.947725556776	61
49276.80722764916	50730.85081672024	61
49845.59621399609	49548.28113399893	61
49903.82360751555	51044.95871560339	61
49239.325737264924	50073.98939557604	61
50528.32620721999	50809.62125287398	61
49257.07665513677	49883.522970334496	61
50287.8459069988	49492.808908491206	61
49005.99457813257	50154.08522052093	61
49611.457122068605	49751.52824666646	61
51228.16371972103	50394.85630821402	61
50289.874842298384	49222.072445156664	61
49098.59375566006	50123.584537174465	61
51280.73899128591	50429.383261513314	61
49449.66863633991	49674.898135221134	61
49966.5099102031	51053.15225499249	61
51154.00095455337	50287.96429788743	61
49676.17437839238	49732.98216777691	61
51347.58977671312	50418.214632920804	61
49003.35999373706	50280.33790738919	61
49836.026172609054	51015.57671569387	61
49163.6740956786	50128.76369475358	61
50181.77117593242	49221.696911846484	61
50646.784478675516	49401.60530493005	61
49997.67106051547	50944.24616961378	61
50961.40011740792	50084.85461762822	61
49452.03593731719	49859.32271429362	61
51040.03656778243	49946.87791109205	61
49229.44566133104	50406.46404777223	61
49242.2778049488	50789.4685443991	61
50996.57128816591	50679.05910052041	61
49571.93891922017	50983.56257571655	61
48932.98180423563	50289.13500467851	61
49203.871688613064	50241.189232326935	61
51225.95351731372	50460.68950757017	61
49384.214523165196	49928.89925666693	61
51308.79549933972	50361.88506583405	61
51211.83692496471	50265.10354816104	61
50518.77683606134	49252.43409167634	61
50097.114746352956	49224.30626578905	61
50047.92691767648	49263.9624504974	61
50324.3190822457	49169.36202024405	61
48868.26533594039	50307.0478935867	61
49114.90449302206	50478.01294517911	61
49750.789241267026	51047.455790606866	61
50260.756809014005	49151.26351995013	61
50710.01486111172	49406.99325805696	61
49586.06304736668	51047.16791258957	61
50008.085269107156	49425.889811074136	61
50487.52474896614	50865.962722355755	61
50581.575485539805	49257.84036910823	61
50722.334948753036	49340.64037068838	61
51385.70480834819	50475.113549287504	61
49909.70535298684	51114.96826343912	61
50661.502424459664	49304.61887445772	61
49142.536561743414	50802.308354712695	61
50076.82423529122	49351.12594854126	61
49747.554362798386	49728.21765957476	61
51342.77618369166	50524.369739898924	61
