# Supplementary material for: Abundant Topological Outliers in Social Media Data and Their Effect on Spatial Analysis
Source: PLoS One. 2016 Sep 9;11(9):e0162360. doi: 10.1371/journal.pone.0162360 (PMC5017681; doi:10.1371/journal.pone.0162360)
Supplement: S6 Dataset — See the respective attached file. (ZIP) [file pone.0162360.s006.zip › S6_overlap_swl/clust_63_72.csv]

50000.0	50000.0	0
50001.1199382742	50005.597232803535	0
50010.474073703306	50004.538835650805	0
49992.59330351276	50005.30010366702	0
49998.97978393994	50002.81568248988	0
49995.94433854478	50000.283501054924	0
49992.110046690934	49994.960676135706	0
50001.69172750674	49994.57444040063	0
50004.089583240035	50002.88217446919	0
49995.22015105517	50008.609882115925	0
50002.55073404207	49993.56360799795	0
49986.072168127575	49997.04184594443	0
50003.188169777386	50009.9058963167	0
50012.27525783438	49992.819765352564	0
50012.262513774476	49989.354148040744	0
49998.02118867848	50008.80627001903	0
49993.557594313854	50006.23561640466	0
49997.38944128892	50001.35532493175	0
49993.74842547102	50014.75506549149	0
49998.23968503435	50005.27065217079	0
50003.22125142318	50000.026961999516	0
50002.66845612155	50016.014489106456	0
49996.2912684585	50003.40999236742	0
49993.86713806728	50000.48736039716	0
50002.18471612465	50002.01162544507	0
49992.171524388265	50006.56961401369	0
50009.77186363497	49998.33913800016	0
49990.12856972812	50008.3087286591	0
49992.75834275438	49999.61132553548	0
50000.612712480484	49996.66863853376	0
49996.93869881451	50007.42426954709	0
49990.9573124268	49998.74455680348	0
49995.12813021465	50012.34964490406	0
49987.132816399535	50000.77841298042	0
49995.04622939411	50001.254507425205	0
49996.3518189633	49998.69148218202	0
49994.72286757851	50006.43666481398	0
50004.991603808936	50007.81247139701	0
49998.28891676479	49997.763041664824	0
50002.11006087792	50008.18226655358	0
49997.144179930016	49989.940910198144	0
49990.216027359624	50003.557911732714	0
50004.8382996796	49999.67581012021	0
50009.729321556355	49988.228197133496	0
50000.199954210955	50007.84356371471	0
49984.868450241316	50001.72764928467	0
50005.25378396498	49991.44544110929	0
50012.19437814406	50000.390381149926	0
49988.04893344996	49995.904611826896	0
50000.97171294396	50001.87618615546	0
50003.16859701153	50001.34186794273	0
49996.8205400242	50002.39747857786	0
50016.35653848915	49987.25542234889	0
50006.096174901984	50010.23095889712	0
49993.33550236973	49997.9139297533	0
50011.19002934476	50002.36431250059	0
49998.45984931102	50006.65695684455	0
50019.87468519033	49983.95720550682	0
50006.448840401084	49997.32346873195	0
50003.483634122094	50006.1099987375	0
50000.35234659256	50010.71421082459	0
50020.92058148781	49993.51767071989	0
50008.47578298118	49985.24545972329	0
50012.97116378821	49991.6961769247	0
49993.74796506671	49992.427417029416	0
49991.82516773376	49992.694590956104	0
50010.8124938929	49998.028114249224	0
49987.955751149355	49997.770027754355	0
49991.724628069634	50000.06228921305	0
49995.80643166333	50013.468969971	0
49993.380375235734	50016.55980591119	0
49991.201634813246	50005.408821551166	0
50004.525946402624	49989.78947725459	0
50007.720378466904	50000.492135651875	0
49992.7685793167	50011.0280228053	0
49987.159758849266	49996.84261681274	0
50014.02574978567	49996.18798372425	0
49984.32643570934	50004.57184983245	0
50019.639648138225	49988.9067237791	0
49989.4997473447	50007.36039035869	0
50013.91997383251	50009.37214947754	0
50004.58622819102	49995.15801530333	0
50005.85271576996	49989.50522008991	0
50015.47921159886	50003.75857515637	0
49996.39937650525	49993.39036016212	0
50001.0647897504	50004.010292953724	0
49986.027487069885	50006.27634010284	0
49987.260876982415	49991.042278530156	0
49999.78395213294	50006.223143715055	0
50005.5951472911	50002.242531785334	0
49994.95863623795	49990.98932230843	0
49995.970214808425	50011.21575680999	0
49998.74724789229	50000.301414385256	0
49995.76262299148	50005.347803119126	0
49985.78393825049	50003.32292956534	0
50007.42877995727	50004.03245223129	0
49992.96622310832	50014.11763760789	0
49994.55499953395	50010.948281901576	0
49983.915535437955	49992.4110437863	0
50008.8660950074	49978.749708719544	0
50013.7990956949	50003.00902758653	0
50008.5066603574	49980.605440097264	0
49999.61536353447	50001.38011543159	0
49999.92720012225	49999.00146537139	0
49984.44548889699	49998.69683486348	0
50002.482884739184	50003.040579738794	0
50016.024045681486	49994.94398923562	0
50003.36648616504	50004.322037109174	0
49988.738161772046	50017.689027507506	0
50003.539439997585	50008.933367662175	0
49994.49256234436	50019.33132076997	0
50005.85319903553	50016.693436037065	0
50002.48134869301	50006.34512799061	0
49993.523880528526	49996.86229670025	0
49988.034997579	50012.957727244124	0
50020.71389257763	49981.778924319464	0
49995.38804044498	49997.158702901135	0
50013.95022191785	49997.89115681875	0
49984.13772326518	49991.42872524563	0
50003.58552550782	50019.3121430576	0
49989.91037830248	49997.47012205967	0
50012.09890688885	50009.91283746573	0
49998.36748406831	49993.20199538089	0
49989.127843465685	49996.61911019781	0
49982.65034680979	49999.834836403585	0
49996.56500742211	49994.747294359564	0
49985.379552577164	50000.53127187064	0
50017.09675845898	49993.71089669888	0
50021.41356700267	50010.70370059395	0
49982.40342955259	49994.328994020594	0
50016.4869019828	49980.40359262994	0
50023.71775476843	50012.20330780786	0
50005.64968115003	49995.160253301765	0
49973.871359122015	49999.93485576274	0
49991.04769969644	50018.64712142673	0
49999.68945811258	49989.69377801033	0
50024.16967004485	49998.373773470084	0
50002.22080701014	49996.583511445446	0
49981.3376436746	49994.9974062802	0
49984.137410919924	50006.137292454296	0
49996.130313645284	50019.87582555533	0
49984.51107861298	49990.24442534623	0
50006.568329781825	49987.41605597233	0
50001.265128160514	50015.41691763768	0
49994.71701353506	50015.249262662495	0
49984.049094679925	50002.930402503676	0
50007.33751108774	49981.8758819164	0
49990.53033617756	50001.14600459991	0
50016.78128835845	49973.40706114249	0
49993.95433979805	49991.08775145235	0
50020.50775026029	49998.11343636441	0
50000.36685129092	49992.305125517465	0
50025.412902998294	49985.28219532157	0
50011.811277040055	50005.8423952594	0
50005.650122642444	50018.556061829826	0
50000.10513937223	50004.37368352619	0
49997.312147224504	49999.09697793524	0
50007.98935284791	49996.53957427053	0
50002.08677570072	50010.85949233453	0
49986.699023909634	49994.97925279905	0
49985.61698965447	49991.72042149556	0
49982.103822344194	50003.015963724676	0
50017.46227211739	50006.10305446117	0
49995.381477958945	50002.40666228191	0
50011.97582092875	49999.282779231835	0
50008.063404920314	50009.83952207464	0
50013.46450656	49984.93900585626	0
49991.29771770397	50013.528169385616	0
49990.72512365944	50014.788818904555	0
49988.34248722313	50003.84700004693	0
49978.86050890926	50004.459502539525	0
49992.91864707092	50012.72445101887	0
50001.84787568867	49990.60674350676	0
50004.63839490317	50017.67334490595	0
49985.1248169725	50007.29216522827	0
49993.17341765991	49987.23628058628	0
49993.857411968136	50017.57636704799	0
50019.0152945883	49986.98070871417	0
49998.41475540304	49991.03758824367	0
49972.09249794468	50008.2640976498	0
49993.10918587191	50001.86801828644	0
49993.00955253663	50003.3707764521	0
49984.194173076576	50018.57796040268	0
49988.37111772968	49985.660734294215	0
50001.68402032854	50019.222658424515	0
50001.185520989595	50017.05278349851	0
49989.66815837991	49993.68744920904	0
50004.177711652395	49985.70662376911	0
50018.82869206279	49999.52190675685	0
49985.443533641	49996.21552947299	0
50016.38826833475	50012.74464866587	0
50017.914900136435	49980.502944041815	0
50014.39181755627	50017.85709331672	0
50018.95202462218	49985.56744633257	0
49997.36448100937	50005.91903864351	0
50018.96796534248	50005.16627708392	0
50011.90539425546	49988.111134330444	0
49996.546614288876	49996.795399916264	0
49963.08142993959	50006.26759739082	0
50008.2356600962	50002.43606836597	0
49998.63921899667	49988.79814231758	0
50005.75242938296	50004.17089970687	0
49998.376769049384	50010.6689754653	0
50008.42442695799	49998.31820524386	0
50004.508050526805	49983.47349690265	0
49987.17050041002	49988.9025554235	0
50009.18109265108	49992.22014886556	0
50004.879056196725	49986.61034885251	0
50014.915422483675	49977.07720187199	0
49990.130907603474	50004.80258105486	0
49984.6703277626	49988.74133172314	0
50007.52672577151	50012.93686597503	0
50003.49650970437	50012.38108186982	0
49989.06725250327	50015.3378129636	0
50024.98456411381	50006.06013812308	0
49991.80368593366	49990.462414806636	0
50000.77352016364	49989.79042744623	0
49988.90719015552	50002.71719901248	0
49984.039032220186	49996.676878046324	0
50012.847622088455	49998.36249454505	0
50006.350126348494	49990.98155319997	0
49991.05034624591	50004.198767952716	0
50011.88431427771	50008.83624177822	0
49985.19374747098	50005.49928007464	0
49984.81310954273	50026.06287728749	0
50006.21977860447	50012.16129787784	0
49986.47489642977	49999.4317940804	0
49980.36605421916	50000.95789397295	0
49994.234345594574	49999.2532348494	0
49987.04825099607	50001.832824486286	0
49991.43071227722	49984.226381594905	0
50000.695373251256	50020.70674782014	0
49977.13180553174	50003.37505285267	0
49988.62903234035	50005.177123215675	0
49979.89567759436	50002.4937618266	0
50008.01262186424	49983.679359629714	0
50030.579860834	49998.08369322793	0
50003.089884360816	49981.16884909539	0
50024.37014218025	49982.08487044395	0
49983.90656666351	50026.928564756556	0
49964.314383131496	50014.1377602163	0
49993.20228802501	50009.89883245395	0
49988.35846928065	49994.74515624361	0
49974.56068759045	50004.79214296714	0
50014.41609705478	49979.75520468273	0
49991.174539429005	50006.969037631694	0
49989.155636819094	50000.54506709529	0
49982.544533415894	50024.606837722065	0
49994.92587873124	49988.20647099332	0
49991.308890379405	50009.11640038469	0
50011.281064215545	49984.921503686244	0
49989.75789397745	49987.457219427255	0
50008.221414162435	50012.20209665073	0
50013.621088465676	49978.83287026756	0
49985.19186980337	49992.980264506536	0
49992.32125134785	49989.032611767434	0
50014.674771463535	49999.908761826504	0
49997.68841019571	49983.69681048847	0
50015.382964093515	49974.88611401902	0
49974.646961190396	49999.20360856275	0
49993.622733056916	50004.394124466075	0
49996.18215660206	49990.57420118714	0
49990.531939051354	50002.542578106964	0
49995.628193938675	49992.49588250879	0
50021.47129342551	49969.80051040332	0
49963.43332412238	50009.15111641512	0
50005.631109868045	49981.978888305464	0
50016.42316313038	50001.98515059546	0
49980.96052567742	50020.686115295306	0
50014.72496783221	49986.0471516237	0
49983.5417594323	49995.75678905932	0
49993.07010199822	50029.18300593349	0
49997.88200827209	49991.896996510884	0
49982.946899317554	50009.619161594186	0
50002.15424062545	50000.4773237086	0
49991.00394052615	49996.04070296146	0
50031.56106314288	50012.96897761344	0
50026.88381878394	49996.47826587183	0
49984.03994023804	49986.15198562376	0
49987.28963664043	50020.60062188324	0
50013.90791418998	50004.26976645357	0
49983.08076631143	49991.201045514004	0
50022.11073926888	49967.124204367305	0
50010.73215520759	49996.40090077004	0
49996.054670956706	50006.56227185395	0
49995.70387124523	49986.98770630229	0
50007.941107878476	50018.039088252415	0
50002.0192275201	49982.59943772668	0
49992.05158923507	50010.26029829259	0
50027.93304776287	50005.78420573993	0
49982.89182072447	49989.6455582383	0
49998.64668225386	50018.43203433023	0
50013.62737578455	49989.94661316443	0
49993.08509566163	49988.31637596258	0
49989.81805414489	49991.931824775784	0
49997.76086401288	49987.90124568716	0
49988.69996163046	50009.713207319626	0
49985.80025773397	50018.196075051266	0
49984.54357744596	49987.1594216123	0
50006.59958761954	49972.297102456854	0
49984.82793631655	50022.262719026876	0
50009.686765035396	50012.49651623412	0
50005.67540109913	49998.77026419197	0
49998.76553220897	50009.60097154551	0
49991.720902063105	50001.874151299206	0
49995.344981691764	50003.769781086085	0
50000.779533303816	50006.55995037668	0
50003.69493811055	49982.743629087825	0
50002.270752389726	49997.78815897597	0
50027.570700147895	49993.28160735885	0
49976.52404899746	49992.70823713537	0
49998.92765844171	49982.472509075604	0
49994.93953583841	49994.87526102259	0
50009.450371016355	49984.56460257237	0
49988.154083484755	49999.52040214659	0
49999.394387052766	50014.98009375397	0
49978.547517703526	50000.09883902086	0
49977.2653315401	50000.844206454574	0
49998.90667228046	50008.20905964552	0
49991.6637407009	49985.60237193076	0
49996.812852085255	49991.85268425626	0
50010.361860965386	50000.785222744336	0
50015.982394048064	50025.712936463955	0
49980.52196003663	49992.07084033371	0
50031.62064003572	50018.88854821377	0
50008.9961750777	49996.41672377975	0
49987.61931332246	50006.2850009189	0
49976.108964526924	49990.178279804175	0
50023.926871643285	49997.28176746767	0
50019.938527361184	49994.309713364564	0
50000.35731265099	50002.84047830652	0
49993.60333916049	50007.42141270693	0
50023.25337906322	49995.00581889214	0
50002.075911878404	50005.261111667336	0
49991.96428640682	50014.48773082656	0
49985.479854508725	50004.39257273865	0
49980.523275281885	50010.645308643936	0
50001.43088150619	49983.63567861773	0
50010.12290986445	50002.12243553688	0
49967.36856159413	50003.35500522987	0
50002.53163693798	49987.2817417695	0
49958.51475070698	50007.728524315105	0
50011.38108761024	50001.03297300693	0
49981.69861163078	49992.37124347021	0
49989.76191395739	49999.01550114256	0
50010.464523219016	49992.24245972176	0
50026.519101309525	50000.02798517489	0
50012.28382736543	49984.83474359573	0
49989.42265260656	49983.96844532203	0
49984.23840069896	49997.66761618687	0
49985.550927108794	49986.82666453693	0
50021.497478391924	49994.63200883348	0
50019.51522702777	50003.991941070715	0
49997.68469127628	49986.69892490847	0
50017.52555436652	50007.437281765255	0
49996.923835170724	50009.65263753655	0
49980.798506964515	49985.652067432005	0
50017.90091994998	49982.2521155558	0
49990.37161102477	50017.07697390062	0
49988.90511406528	49992.75445658593	0
50017.32112340442	49965.353068070195	0
49991.01257760791	50023.468584741226	0
50025.8875906799	49994.35984820899	0
49986.1918187451	50023.68497230164	0
50013.15743500942	49983.78458207533	0
49992.8456436454	49993.0203413024	0
49979.75815741602	50012.571960582	0
50009.70308924862	49979.83589096704	0
49985.30046070793	50021.08763342582	0
49978.359205601315	50034.878715319064	0
49990.92884580327	50011.163169812375	0
50007.772940196795	50007.064996400484	0
49985.22103137368	50016.08668389368	0
50009.59707490614	49993.95697076497	0
50017.70003800679	50001.97785272779	0
49983.797748258876	50023.64017913821	0
49990.26735697697	50010.258346329596	0
49987.64568629228	49992.33821425586	0
49988.52793226814	49987.91776019862	0
49991.20423086804	50029.989168432476	0
50026.25973034724	50010.5650833099	0
49982.16330270223	49998.10186605435	0
50007.13541309917	50007.95622569247	0
49983.95748989525	50010.98829389653	0
49962.45221143677	50007.2760570099	0
50012.1000044754	49996.95407723872	0
50021.052185858316	49972.64330460891	0
49984.3085518675	50009.58683887556	0
49993.510659247964	49989.892241724825	0
50011.752156646566	50004.78944145074	0
49983.52563494623	50001.75016082405	0
49978.460538100626	49997.75242771528	0
50014.52143088854	49988.22950508876	0
50018.24137458081	49990.739344225905	0
49972.37989154419	50007.14160963748	0
50006.63472878829	49999.431527854525	0
50016.01207628755	50007.56525634756	0
49992.159033924385	49975.903792794095	0
50016.99256930141	49996.1277298885	0
50004.48312201096	50016.53523623439	0
50003.73362658861	50014.7511990841	0
49974.63211839188	49979.516263068035	0
50001.48585664339	49987.945459319424	0
50021.840174437224	49996.55115787979	0
49994.03666699587	50020.72279787452	0
50020.94362840362	50003.47457288229	0
49998.62700416022	50014.24645452575	0
49995.17512210399	50016.79463493951	0
50005.23037043188	50011.73729598273	0
49971.37117085837	49989.47221639413	0
49981.521518297865	49999.23994426472	0
49965.42437354049	50013.05953711824	0
50008.834474853866	50007.65616359565	0
50000.22266364497	49982.341419794524	0
50021.85104569774	50002.35034673412	0
49981.560701735485	49996.23068757506	0
50012.74701363594	49985.80192002436	0
49971.80503375848	49991.85551823733	0
50011.263172707324	50007.67989684717	0
49997.842192490825	49995.525909340686	0
49994.00690011958	50013.24210864979	0
49986.9534427898	50008.40761073288	0
49983.36103802528	50033.88309737791	0
50021.35608252024	49989.69815647043	0
49988.97845850354	49998.21097134659	0
49994.642367226574	49977.56378857998	0
50003.55488727248	50010.91109031009	0
49974.81667358894	50002.99823491594	0
50012.0645759029	50012.10464978939	0
49987.68602979314	50010.93503302086	0
50007.17280957686	49992.3085541642	0
49981.705499678246	50015.11060490018	0
49996.69556881796	50014.109138468055	0
49998.64670998637	49980.67626758387	0
50019.10045114579	49976.023584512244	0
50017.45835616199	49985.36377514416	0
49970.33294685764	50009.780079539814	0
49982.3735722141	50017.46739492288	0
50006.68958436496	49994.526210000105	0
50018.734070250706	49989.80705437178	0
50002.46857216815	49986.06925098604	0
50022.675958277854	49992.05708802764	0
50022.926585169895	50001.64972110677	0
49983.52862677752	50014.963717433006	0
49998.90581301964	49994.84596139951	0
50005.79092528655	50014.775009063815	0
50000.22661360575	49988.81757789523	0
49980.74425647727	49996.82260257941	0
49971.55135378028	49993.170189732235	0
49964.134354578964	50010.02551413979	0
50012.74411197212	50007.99878332312	0
49990.74377587022	49973.90298912179	0
49985.28964060534	50013.18698399553	0
50002.94614847365	50024.81554806511	0
50018.25121765347	50010.052068038465	0
49989.67279102292	50031.185116729364	0
50024.78778113604	50000.02968615381	0
49957.10144021539	50006.30757505217	0
50004.91798427541	50013.10522473025	0
49997.73721727142	50000.206776466686	0
49987.073785197594	49981.08982656079	0
49968.0433233723	50010.0828608519	0
50012.324460548836	49995.737823114214	0
49973.49292689296	50018.279391364136	0
49987.24555378543	50029.79294837929	0
49998.130607358624	49976.53703077404	0
50007.75675174732	49991.20943177642	0
49995.458395374444	49999.14344184725	0
50010.742096311136	49993.331644497855	0
49985.84573346792	49985.809309381766	0
50000.266877230206	50025.833258622944	0
50015.02347028834	50012.069686554314	0
49999.98576549963	50017.1888278349	0
49994.20623659825	50009.09252126425	0
50002.60633630994	50028.573161161155	0
49983.685760399516	49994.434229655286	0
49997.98413692526	49973.09937067709	0
50010.56374303187	50009.418935307316	0
50010.08479905599	50015.411645682536	0
49981.765431604974	50026.49109198164	0
50008.58410835759	49981.64823307443	0
49984.49931009959	50029.64027167754	0
50007.61917516849	50005.81807298415	0
49954.76580966707	50007.702943843884	0
49998.27241309566	49978.57915551045	0
50022.54566981191	49987.258173264716	0
50005.091519311456	50006.0974021464	0
50033.204334621514	50008.87278491397	0
49975.961106071736	50033.7681879828	0
50008.89909742184	50018.638205887495	0
50013.46930471949	49988.41976209015	0
50015.209385585105	50013.91423486294	0
50022.0337844933	49980.9584175392	0
49989.67638337026	50018.303126039296	0
50025.83946226305	49991.62136154643	0
50020.63370337653	50014.81552965945	0
50007.67840103903	49995.493720252845	0
49968.685987238656	50012.365807529546	0
50010.842442392815	49988.60160661161	0
49997.47090266504	49980.29339993033	0
49879.26615949454	50087.800680382934	62
49945.70168920255	50098.30938954667	62
50007.443816550374	50131.6254192093	62
50034.687026189575	50195.216496923575	62
49909.398650942145	50157.8978532555	62
49998.05770539264	50062.45484171169	62
50082.70018669587	50148.07036781282	62
50119.41858877858	50199.69124235665	62
50050.21352803719	50024.47285790603	62
50051.51631976796	49960.23335823366	62
50094.82429831292	50079.83671209553	62
49926.6834084124	50030.938148799876	62
50156.758683674794	50104.899396935914	62
49987.56566592331	49928.87187248257	62
49841.319314373104	50028.96424788464	62
49969.68524495068	50183.04565987605	62
49776.51321442336	50039.74678798847	62
49963.076215932706	50249.44020639752	62
49894.36423383195	50231.25847711137	62
50032.30293809017	50263.294014700696	62
49839.770694629966	50153.52239665847	62
50120.43292262355	50017.3820271419	62
49928.68446385611	49954.62521170028	62
49773.2428584286	50135.89753418367	62
50180.986029089836	50164.68854926997	62
49983.30464720195	49991.75668659192	62
50059.27379463934	50321.666560325124	62
50183.79525009742	49999.9194867943	62
50125.97730505504	50322.81370740911	62
49972.90355362554	49862.90222634354	62
50221.28268620749	50106.636911532536	62
49938.266855287955	49809.36704937547	62
49829.69395652018	50217.47102383504	62
49905.53057147319	49751.410504278756	62
50244.6076242466	49970.24330015785	62
50082.183463802285	50384.41492836288	62
50177.43549692254	49930.48744521265	62
49909.33579386336	50298.590753999575	62
49801.51344767599	49979.05105040983	62
50017.36027844575	50376.45996424278	62
49747.55758213106	50193.98474030066	62
49910.148834298925	49874.38918391497	62
49864.13195133779	49803.44020199969	62
49839.08609235847	49925.18326206106	62
49786.98925285726	49881.62000561568	62
50163.664358780596	50374.04870842981	62
50045.22788876354	50441.52395676756	62
50276.09603958702	50070.50414795757	62
49963.60637227153	50419.167455420924	62
50192.512699343395	50301.89449592883	62
50277.969397412715	49911.079684385535	62
50185.20649279148	49866.39131372066	62
50118.315972457596	49901.180824899835	62
50002.89665097171	49797.72373994206	62
50252.09147379044	50167.54569410162	62
50095.14710902954	50487.725184831805	62
50342.88575730305	50081.76336929552	62
50020.63331518278	50503.961779232275	62
50249.178321276886	49852.44948941747	62
49716.243046219104	50003.248069218906	62
50238.67518688563	50258.859756420294	62
50298.7577592395	50278.249962479975	62
49682.759606585256	49939.64054839523	62
50315.09972229084	50175.86372746226	62
49747.39990368195	49945.372340336486	62
50259.48236532268	50333.306954236214	62
49907.73880403005	50454.881623165835	62
50379.05132933671	50177.44773045648	62
49727.73215808145	50085.80132353362	62
50043.183936605164	49891.353280267234	62
50335.131710888796	49948.38230560661	62
49649.62816926903	50002.01986195244	62
50205.90444986102	50427.16299520981	62
50065.34501539647	50549.06864077604	62
50072.06129361856	50616.927328268765	62
49796.05375644746	49810.7346300452	62
50354.65068701777	50016.01860432424	62
49937.09640563148	50514.843022189	62
49723.89344011111	49848.55170467751	62
49647.71474918422	49887.044658059654	62
49910.33813323498	50384.022128732264	62
49680.642127493506	50181.79932340313	62
50362.61695487647	50267.31091019508	62
49914.957906920674	49688.616198529046	62
49609.77897862293	49948.86907005158	62
49961.967911659674	50343.16973726704	62
49620.62379223388	50064.02695850797	62
50218.07289999231	50490.443383055455	62
50423.46119878298	50242.03553992922	62
49818.94379004475	50280.28074942672	62
50268.07034327662	50407.321907880614	62
50298.824293310296	50465.51356855542	62
50066.23619026413	49822.76628499847	62
49627.72053758158	50220.6491960092	62
49932.630763062225	49624.82842008774	62
49662.686790345164	50116.742242377135	62
49986.63830279706	49667.99631646512	62
49569.50237805804	50023.125598599596	62
49931.194722302644	50582.08288722686	62
49542.99729172869	49938.113279807636	62
50207.998189958766	49803.25762217713	62
49529.14499303017	49872.480492557195	62
49925.483555469655	50646.76953754543	62
49755.721301303405	50283.12502489509	62
49839.13050568588	50390.76402199753	62
49469.94896762402	49850.66933206563	62
50007.67030032046	50584.44152729844	62
50219.62894034013	49740.1724068303	62
50457.58285590109	50185.38130011977	62
50362.124898898255	50486.369683684024	62
49686.60051487382	50249.34615504804	62
50408.81981603048	50438.42181794089	62
49551.46663773374	50086.72620240882	62
49860.30456568051	49651.57158608354	62
49854.43411409757	50656.45339958174	62
49883.31036955082	49584.30007810293	62
50334.740570856164	49879.711699355	62
49982.804605204015	50679.07783741861	62
50004.19182832243	49606.013501720314	62
50177.267992176654	50233.843751361346	62
49816.31379309583	49605.87700522759	62
49737.12803541977	49781.47732229608	62
49505.62048243478	49797.79479515218	62
49630.739023570335	50287.136705158664	62
50415.56560935614	50304.85880714023	62
49772.441882481064	49551.13193212825	62
49669.77779869024	49811.01244317941	62
49811.247685281	50601.54527738415	62
49801.08972276101	49494.603158776335	62
49805.61781301903	50533.09994874308	62
50459.98477347055	50353.208185775904	62
50107.42044715959	49774.99034395841	62
50027.60997521366	49542.95210728993	62
50021.451864349634	49723.714870102514	62
50283.842000785146	49771.63771062862	62
49866.03455416047	50726.85744125767	62
49771.417775044014	49722.02184133879	62
50502.54909753341	50407.634734673244	62
50143.25527046685	50626.784769749975	62
49694.3619063356	50319.266561814715	62
50289.497458698956	50531.32296213507	62
49596.88920487013	49847.32738842672	62
49849.97530076232	49716.25585587533	62
50152.8833182519	49729.96028291042	62
50235.10141949308	50570.7442361114	62
49598.95042486254	50344.534035657765	62
49872.89661571365	50538.14990812269	62
50401.558353613196	49928.58584310549	62
50498.85488212963	50233.02657328052	62
49604.85455839673	50153.71210276266	62
50096.62595842204	49548.77734347226	62
50384.684123196654	50548.47093932737	62
49834.977003650914	49433.415726371815	62
49970.06546061639	49511.04656976792	62
50155.87328880478	50523.97736433571	62
50102.45854201718	49687.95847405982	62
49791.931216479294	50341.67599637569	62
49703.670660921234	49570.32263365023	62
49765.45723020642	50483.64408924934	62
49746.87098885604	50588.86468424554	62
50496.147859466815	50125.072135600945	62
50382.22960846967	49829.98129777814	62
50160.25506087285	50687.74824736592	62
50552.66279636427	50273.34028219902	62
50143.91154612677	49601.741813080225	62
49476.90720669487	49918.74226187764	62
50451.62019965389	49814.70861931938	62
49640.669460633515	50395.269833047554	62
49775.52928159658	49659.13835990377	62
49433.94833539186	49976.0865678775	62
50246.358605224304	50633.36156250364	62
49557.69262121303	50230.95971932296	62
49399.627105859574	49915.47165890628	62
49707.17051662829	50384.05739823749	62
49956.745716002166	49449.38764019158	62
50569.862596418025	50431.03720109482	62
50579.6282114979	50330.83626285872	62
49705.499415318554	49662.25356029122	62
50467.78745879776	49925.19974465804	62
49763.61055485706	50414.92091243077	62
49506.506579677334	50035.00928351753	62
50397.934845501106	50115.23945666032	62
50037.34748020246	49478.27742060083	62
50621.34637190924	50477.6977262571	62
50252.80733206891	49680.992557302576	62
50449.54339043893	50493.35990449129	62
50317.25260879925	49661.115241141844	62
50417.83349131038	50038.12197026628	62
50524.29162677161	49894.416572267335	62
49611.84952823857	49780.55460826524	62
50622.37983852553	50542.77779547904	62
50041.25779629532	49408.75685706843	62
50506.77018241676	50521.22776684046	62
50583.99144178238	49854.51131056866	62
49960.612298579545	50743.21580429051	62
50619.927329531885	50609.42191847727	62
50343.52351205167	49738.53972855066	62
50335.92711023727	50593.979899688115	62
49891.415215190245	49471.89907846253	62
50684.02235289056	50497.90530719523	62
50554.15020712345	50090.39026776937	62
50616.2920895359	49916.911290444245	62
50473.903571906936	49753.261139638445	62
50079.559356366306	49622.59872885991	62
50526.93539698496	49965.57571639749	62
50340.29235826665	50334.42748300849	62
50559.35918230707	50644.258654984376	62
49755.12327526072	49449.18311648943	62
50357.780788005126	49605.01726415825	62
49665.37566500782	49519.07514679748	62
49904.958166900964	49404.90328001565	62
50663.706775056824	49870.35228311378	62
50503.180464619305	50607.02234882412	62
50520.663061172185	49827.75100011593	62
50297.98945919047	50675.005652495354	62
49516.953680444494	50175.94927092146	62
50489.932833883955	49688.43934281482	62
50634.14357649202	49808.432219972936	62
49642.39566846147	49665.95353797165	62
50245.68629238278	50710.53423092277	62
49726.50329572228	50657.03590737864	62
49701.83105674804	50506.445264712	62
50583.54133117791	49767.096435060776	62
49842.30591284102	50462.48507055658	62
49659.14042022031	50457.98813058572	62
50362.958076878436	50666.72120848967	62
49467.08753652077	50132.03673577269	62
49526.106557504594	49732.29857883543	62
50555.499165689704	50026.538833285005	62
49577.2103760409	49676.08759952971	62
50476.74254199698	49620.908479928374	62
50716.92523766284	50436.35471265614	62
50564.32821105091	50571.69555368241	62
49416.70226691709	49809.924370616754	62
49609.91293976077	49476.08205868658	62
50096.21694261512	50709.134565596905	62
50423.66862463404	49698.11877002379	62
50630.0517302809	49723.077588772365	62
49679.98171561879	50584.946317237875	62
49625.86056918728	50517.02112322484	62
50538.33323562918	49642.79540958221	62
50121.0208942975	49490.047535303805	62
49394.96689716201	49748.689994417204	62
49565.07952689174	49429.85887761918	62
50313.50506758569	49554.725144359225	62
50112.220715253854	49422.493587975194	62
49534.03320763	49624.69980018967	62
50171.3250413442	49539.88613776185	62
50009.42723006032	50784.14008266128	62
49718.415508101774	49390.207436275035	62
50482.196592260305	50053.34015401078	62
50713.42434037904	50369.486488445786	62
49925.85478379061	49341.936291676604	62
49574.49484140954	50412.476143565655	62
49572.54902684538	49364.029407156806	62
50208.41786980027	49612.17629845501	62
49329.876013543886	49757.928095523246	62
49680.495610960934	49445.958412791595	62
50513.52641503526	50697.39286303815	62
49658.7847842888	49355.40471101367	62
50173.04986186933	49400.08891019678	62
50740.12378306554	50529.63076220694	62
50426.30585656581	50656.39105361223	62
49534.445215050524	49311.22205942381	62
49573.368251766966	50566.18957101678	62
49563.24676658409	50491.94091689939	62
49263.72274595961	49745.406264171936	62
49504.98553359859	50531.65256170947	62
49507.24052423232	50392.29428212729	62
50127.550507470674	50772.333162317045	62
50422.73775665197	49585.50761857608	62
50188.55892961112	49471.14162603972	62
49337.88697666132	49950.5926645101	62
49421.41897010214	49690.35998262308	62
49502.36493819642	50464.18275837473	62
49805.65588717302	50745.48871680977	62
50271.75238275527	49607.82251179765	62
49432.693781548216	50452.54432956221	62
49737.89276053621	50767.805763282784	62
49476.26328433018	49347.36751107138	62
50643.27120608571	50305.69442101529	62
50246.671272192	49531.002954657146	62
50393.50801664707	50372.925171123534	62
50166.585365675564	49666.55316546202	62
50002.52749710953	50852.921196406496	62
49417.63991234308	50388.47741449567	62
49847.01898338229	50793.32184758158	62
50557.06144894662	50205.22257307293	62
49771.74242344015	50822.24871328646	62
49474.05317284215	50338.01469598819	62
50497.67556511378	49558.497334158725	62
49626.513113001405	49412.10459930725	62
50067.53805674927	49345.20632268979	62
49860.793540593695	49351.69394775661	62
50700.177796391836	50579.215224237654	62
49488.353835743605	50600.950823145045	62
49444.198001309116	49622.34804857547	62
50658.79007113926	49662.30110807754	62
49858.652785949016	49287.94021032198	62
50405.10102061428	49766.746652498034	62
49427.301819660235	49388.96434632386	62
50650.43922006698	49975.225334405404	62
49709.03790949526	50841.6623016638	62
49441.821404860006	50065.76400549245	62
49348.20855823558	50372.79674783959	62
50718.42159259403	49698.64623803661	62
49455.014371560894	50201.728412837336	62
49511.187630390974	50274.35771895933	62
50712.98951882454	49919.62346619055	62
50601.696242007936	50158.464791651604	62
50196.943803117574	50763.37715788126	62
49920.67651661936	50794.65057833441	62
49432.64689717372	50570.80135956922	62
50034.18315451414	50724.600172786624	62
49664.04391795451	49742.566268233895	62
49854.995077686246	50857.60961000806	62
50741.55214556929	49858.01047063475	62
49300.60080493845	49685.683229712304	62
49279.16508374612	49920.988386740915	62
49625.28290937831	50620.99190574353	62
49751.586851432796	50897.147157364416	62
50004.88218373957	49326.17535389837	62
50713.268007051745	49984.14384274272	62
50772.135315790845	50344.466521240356	62
49295.34295022615	50007.08002127504	62
49921.80767526063	49265.28485256605	62
49402.52466738149	50120.371693818146	62
49353.6918569763	50165.80464291618	62
50341.710180350216	50409.725323311344	62
49276.171884847216	49856.84165724778	62
50763.631266739474	49650.51423401485	62
50833.04090046987	49653.00184896134	62
49329.458518046995	50063.046501922516	62
50651.857279539094	50386.138747198485	62
49502.34457956904	49421.70585661599	62
49241.95597155688	49972.807821087794	62
49555.20652930604	49560.93430222779	62
50779.22804658472	50279.079046552324	62
50802.03971144378	50406.72213938813	62
50394.147696744774	49525.838953595034	62
49309.22177805916	50221.595900847824	62
49577.40283043522	49264.42136570934	62
50895.69151271428	49638.64710477225	62
49941.59203005397	50869.57009748655	62
50933.46318515323	49585.80375474008	62
49233.44940438009	50038.50327340214	62
49750.00491565039	50961.863411328966	62
49212.2062056202	49869.71776293548	62
49286.2183578028	50114.05065566447	62
50772.12981835975	49955.82767434476	62
49221.616613766135	49798.2110544679	62
50954.17721200292	49524.05362720374	62
50304.954673887914	50743.92995268319	62
49990.96794316985	50919.54463420696	62
50663.68190525828	50172.858179513045	62
50367.93999810347	50732.43294707561	62
50685.42282067313	50248.39288737564	62
49684.02335205652	50714.72048775015	62
50708.06690382249	49763.919811679094	62
49438.996492334256	49455.3025253437	62
50800.85481585253	49893.847477538875	62
49803.61377880367	49322.139820248165	62
49605.369868439164	49610.16988851941	62
50751.969134791674	50034.18133664901	62
49638.18386938023	50836.62325297345	62
49489.28709354544	49676.91471499865	62
49379.49066800551	50614.7213169277	62
51010.15849381845	49486.006088799906	62
50991.983051044015	49614.198280538774	62
50566.093452563844	49578.21134538015	62
50630.41539321091	50099.18233695507	62
49687.062661630356	50908.726831371576	62
49873.11061828788	49222.738918040704	62
50756.567975133774	50622.998525590396	62
49574.63593593133	50659.54490151506	62
50842.33710473447	50294.51794084074	62
50489.26957575036	50295.873100388606	62
49615.17750437377	50724.34426753257	62
50723.87097577999	50091.731214341846	62
49255.34979620171	50267.81582247698	62
49424.46080353725	50264.820195151486	62
49716.58765265798	49324.892567791736	62
49373.33150433264	50012.15875157826	62
50791.71958411023	49814.628065311794	62
49185.07840987408	50253.9753635617	62
49373.56809673563	49425.548600308146	62
50827.07911498822	50610.680538426685	62
49933.33185037362	49197.676211297316	62
49664.03072477846	50974.744933494905	62
50360.49293931476	50796.18330674844	62
50874.53774665339	49553.95482396444	62
49847.983866745366	49160.61553121476	62
49661.390823964786	49281.013961545425	62
50674.227624929925	50040.25712540988	62
49712.92732216092	49240.18636427527	62
49384.99935795941	50684.9836762069	62
49394.61656174181	49501.536608755276	62
50869.252746960134	50386.517582036606	62
49560.72466949437	50759.66422022202	62
49755.433666419594	49190.636798491374	62
49336.01862058313	50304.85082045754	62
50251.57851567756	49443.30663762127	62
49510.25067497083	49246.95439681004	62
50771.402638205975	49583.70356484223	62
49283.91977471872	50370.20398550576	62
49451.43120923947	50667.64777591581	62
49220.38984755309	50387.74457711914	62
50847.21339972206	50454.18395507508	62
50858.99554513781	49717.48878074846	62
49452.5432262181	49283.65924941014	62
49802.32634774308	51010.70319019817	62
49339.55922842548	49886.13315493937	62
50129.043483234695	49835.206190609126	62
50907.97423063305	50313.83085305603	62
49510.92700423222	50808.20243226606	62
50927.04180343505	50426.7624364398	62
50896.55842208591	49768.139438016544	62
49817.33084874301	50944.44247588122	62
49945.13638131085	50963.52824155985	62
49306.5306119291	50437.29943413336	62
50794.72079427119	50674.49782600193	62
49577.97935184369	50855.564541239335	62
49963.79626181554	49138.779479910336	62
49333.51253346009	49523.40482915426	62
50761.70734610928	49517.64942951525	62
49853.098104968725	49093.0136789834	62
49623.69090582178	51025.4376244768	62
50876.50585896234	49834.11156753493	62
50066.76574180793	50848.5750631095	62
49851.864616156876	51054.60209036201	62
50848.235138885386	50544.08549149622	62
49788.955904849594	49098.27601354434	62
50783.68465480717	49714.18410282014	62
50561.0149375393	49514.70911064777	62
50274.45825147021	49376.31023051776	62
49242.72789672648	50197.06434777334	62
50243.761741818475	50815.32119030852	62
50388.3042755239	49460.29563780337	62
50463.701111060116	50736.62400022093	62
49787.103053011284	49387.0738272307	62
50597.959524130325	50702.81899626423	62
49510.988612888774	50715.60096702221	62
49426.51392993487	50734.66453766962	62
50549.794018216155	49713.19811330222	62
50991.856568199444	50407.47800152895	62
49421.693847777366	49563.322840045614	62
50699.260063901005	49603.946648588906	62
51057.37484878237	49441.63440064948	62
49316.85882793002	50666.68252869999	62
50621.02326662171	49611.7281963011	62
50136.42706935656	50434.05872784662	62
49880.838434282974	50977.97457342888	62
50423.44742063536	49398.26758229516	62
49474.45543955211	49517.534263814865	62
50810.897825416694	50010.213306628844	62
49596.184832984254	50953.995312493724	62
50950.03491655134	49449.901567352426	62
50900.15103157952	50501.0215826343	62
51055.03723283834	50376.611893107285	62
49129.68982670031	50287.02810076447	62
50124.03015877449	50879.33813756727	62
51011.98633868044	49678.402382896966	62
49315.43116447903	50501.01061194683	62
49301.954562399515	50729.63855105812	62
49928.24927583399	49083.88830245076	62
50452.09350492669	50557.702536428944	62
49337.452871915586	49367.91241894745	62
50949.99509810161	49690.11017899467	62
49382.367529439995	49275.91854641111	62
50185.81703222903	49334.64564807065	62
49979.09667495943	49389.18908896574	62
50594.667904312315	50766.96795865878	62
49302.251896443144	49621.77744312688	62
49778.11458530388	49257.90546415632	62
50663.74087308222	50708.018036970134	62
49367.26950425747	50455.58743577598	62
49066.59529550621	50305.15968285852	62
49254.25985639922	49580.72697846935	62
50882.97238280077	49444.36868603342	62
50890.9085834528	50248.81455214286	62
50749.64704110439	50152.01987294403	62
49246.84003091399	50510.55135604933	62
49659.210311529285	51087.10246058363	62
49108.76655192109	50353.17483958654	62
50184.63909657604	50899.450202953056	62
50704.557582698086	49474.4558584993	62
50010.42566253293	49193.15726636897	62
50112.89470864653	50943.65798369164	62
49981.621508171855	49049.12932280563	62
49657.43082461853	49209.076314717815	62
50871.25287088053	49905.1467187321	62
50785.30467805321	50467.61076782862	62
50975.170261105326	50309.80754570782	62
50095.39050563622	50261.69332966314	62
49187.32642518721	50541.655830469914	62
50065.41857305074	50993.56694542175	62
49229.998472633684	49679.388151768755	62
50797.394528457866	50197.997923360286	62
50654.286653315336	49427.45281803678	62
49999.68290658832	51001.91418192012	62
