# Supplementary material for: Abundant Topological Outliers in Social Media Data and Their Effect on Spatial Analysis
Source: PLoS One. 2016 Sep 9;11(9):e0162360. doi: 10.1371/journal.pone.0162360 (PMC5017681; doi:10.1371/journal.pone.0162360)
Supplement: S6 Dataset — See the respective attached file. (ZIP) [file pone.0162360.s006.zip › S6_overlap_swl/clust_64_73.csv]

50000.0	50000.0	0
50001.1199382742	50005.597232803535	0
50010.474073703306	50004.538835650805	0
49992.59330351276	50005.30010366702	0
49998.97978393994	50002.81568248988	0
49995.94433854478	50000.283501054924	0
49992.110046690934	49994.960676135706	0
50001.69172750674	49994.57444040063	0
50004.089583240035	50002.88217446919	0
49995.22015105517	50008.609882115925	0
50002.55073404207	49993.56360799795	0
49986.072168127575	49997.04184594443	0
50003.188169777386	50009.9058963167	0
50012.27525783438	49992.819765352564	0
50012.262513774476	49989.354148040744	0
49998.02118867848	50008.80627001903	0
49993.557594313854	50006.23561640466	0
49997.38944128892	50001.35532493175	0
49993.74842547102	50014.75506549149	0
49998.23968503435	50005.27065217079	0
50003.22125142318	50000.026961999516	0
50002.66845612155	50016.014489106456	0
49996.2912684585	50003.40999236742	0
49993.86713806728	50000.48736039716	0
50002.18471612465	50002.01162544507	0
49992.171524388265	50006.56961401369	0
50009.77186363497	49998.33913800016	0
49990.12856972812	50008.3087286591	0
49992.75834275438	49999.61132553548	0
50000.612712480484	49996.66863853376	0
49996.93869881451	50007.42426954709	0
49990.9573124268	49998.74455680348	0
49995.12813021465	50012.34964490406	0
49987.132816399535	50000.77841298042	0
49995.04622939411	50001.254507425205	0
49996.3518189633	49998.69148218202	0
49994.72286757851	50006.43666481398	0
50004.991603808936	50007.81247139701	0
49998.28891676479	49997.763041664824	0
50002.11006087792	50008.18226655358	0
49997.144179930016	49989.940910198144	0
49990.216027359624	50003.557911732714	0
50004.8382996796	49999.67581012021	0
50009.729321556355	49988.228197133496	0
50000.199954210955	50007.84356371471	0
49984.868450241316	50001.72764928467	0
50005.25378396498	49991.44544110929	0
50012.19437814406	50000.390381149926	0
49988.04893344996	49995.904611826896	0
50000.97171294396	50001.87618615546	0
50003.16859701153	50001.34186794273	0
49996.8205400242	50002.39747857786	0
50016.35653848915	49987.25542234889	0
50006.096174901984	50010.23095889712	0
49993.33550236973	49997.9139297533	0
50011.19002934476	50002.36431250059	0
49998.45984931102	50006.65695684455	0
50019.87468519033	49983.95720550682	0
50006.448840401084	49997.32346873195	0
50003.483634122094	50006.1099987375	0
50000.35234659256	50010.71421082459	0
50020.92058148781	49993.51767071989	0
50008.47578298118	49985.24545972329	0
50012.97116378821	49991.6961769247	0
49993.74796506671	49992.427417029416	0
49991.82516773376	49992.694590956104	0
50010.8124938929	49998.028114249224	0
49987.955751149355	49997.770027754355	0
49991.724628069634	50000.06228921305	0
49995.80643166333	50013.468969971	0
49993.380375235734	50016.55980591119	0
49991.201634813246	50005.408821551166	0
50004.525946402624	49989.78947725459	0
50007.720378466904	50000.492135651875	0
49992.7685793167	50011.0280228053	0
49987.159758849266	49996.84261681274	0
50014.02574978567	49996.18798372425	0
49984.32643570934	50004.57184983245	0
50019.639648138225	49988.9067237791	0
49989.4997473447	50007.36039035869	0
50013.91997383251	50009.37214947754	0
50004.58622819102	49995.15801530333	0
50005.85271576996	49989.50522008991	0
50015.47921159886	50003.75857515637	0
49996.39937650525	49993.39036016212	0
50001.0647897504	50004.010292953724	0
49986.027487069885	50006.27634010284	0
49987.260876982415	49991.042278530156	0
49999.78395213294	50006.223143715055	0
50005.5951472911	50002.242531785334	0
49994.95863623795	49990.98932230843	0
49995.970214808425	50011.21575680999	0
49998.74724789229	50000.301414385256	0
49995.76262299148	50005.347803119126	0
49985.78393825049	50003.32292956534	0
50007.42877995727	50004.03245223129	0
49992.96622310832	50014.11763760789	0
49994.55499953395	50010.948281901576	0
49983.915535437955	49992.4110437863	0
50008.8660950074	49978.749708719544	0
50013.7990956949	50003.00902758653	0
50008.5066603574	49980.605440097264	0
49999.61536353447	50001.38011543159	0
49999.92720012225	49999.00146537139	0
49984.44548889699	49998.69683486348	0
50002.482884739184	50003.040579738794	0
50016.024045681486	49994.94398923562	0
50003.36648616504	50004.322037109174	0
49988.738161772046	50017.689027507506	0
50003.539439997585	50008.933367662175	0
49994.49256234436	50019.33132076997	0
50005.85319903553	50016.693436037065	0
50002.48134869301	50006.34512799061	0
49993.523880528526	49996.86229670025	0
49988.034997579	50012.957727244124	0
50020.71389257763	49981.778924319464	0
49995.38804044498	49997.158702901135	0
50013.95022191785	49997.89115681875	0
49984.13772326518	49991.42872524563	0
50003.58552550782	50019.3121430576	0
49989.91037830248	49997.47012205967	0
50012.09890688885	50009.91283746573	0
49998.36748406831	49993.20199538089	0
49989.127843465685	49996.61911019781	0
49982.65034680979	49999.834836403585	0
49996.56500742211	49994.747294359564	0
49985.379552577164	50000.53127187064	0
50017.09675845898	49993.71089669888	0
50021.41356700267	50010.70370059395	0
49982.40342955259	49994.328994020594	0
50016.4869019828	49980.40359262994	0
50023.71775476843	50012.20330780786	0
50005.64968115003	49995.160253301765	0
49973.871359122015	49999.93485576274	0
49991.04769969644	50018.64712142673	0
49999.68945811258	49989.69377801033	0
50024.16967004485	49998.373773470084	0
50002.22080701014	49996.583511445446	0
49981.3376436746	49994.9974062802	0
49984.137410919924	50006.137292454296	0
49996.130313645284	50019.87582555533	0
49984.51107861298	49990.24442534623	0
50006.568329781825	49987.41605597233	0
50001.265128160514	50015.41691763768	0
49994.71701353506	50015.249262662495	0
49984.049094679925	50002.930402503676	0
50007.33751108774	49981.8758819164	0
49990.53033617756	50001.14600459991	0
50016.78128835845	49973.40706114249	0
49993.95433979805	49991.08775145235	0
50020.50775026029	49998.11343636441	0
50000.36685129092	49992.305125517465	0
50025.412902998294	49985.28219532157	0
50011.811277040055	50005.8423952594	0
50005.650122642444	50018.556061829826	0
50000.10513937223	50004.37368352619	0
49997.312147224504	49999.09697793524	0
50007.98935284791	49996.53957427053	0
50002.08677570072	50010.85949233453	0
49986.699023909634	49994.97925279905	0
49985.61698965447	49991.72042149556	0
49982.103822344194	50003.015963724676	0
50017.46227211739	50006.10305446117	0
49995.381477958945	50002.40666228191	0
50011.97582092875	49999.282779231835	0
50008.063404920314	50009.83952207464	0
50013.46450656	49984.93900585626	0
49991.29771770397	50013.528169385616	0
49990.72512365944	50014.788818904555	0
49988.34248722313	50003.84700004693	0
49978.86050890926	50004.459502539525	0
49992.91864707092	50012.72445101887	0
50001.84787568867	49990.60674350676	0
50004.63839490317	50017.67334490595	0
49985.1248169725	50007.29216522827	0
49993.17341765991	49987.23628058628	0
49993.857411968136	50017.57636704799	0
50019.0152945883	49986.98070871417	0
49998.41475540304	49991.03758824367	0
49972.09249794468	50008.2640976498	0
49993.10918587191	50001.86801828644	0
49993.00955253663	50003.3707764521	0
49984.194173076576	50018.57796040268	0
49988.37111772968	49985.660734294215	0
50001.68402032854	50019.222658424515	0
50001.185520989595	50017.05278349851	0
49989.66815837991	49993.68744920904	0
50004.177711652395	49985.70662376911	0
50018.82869206279	49999.52190675685	0
49985.443533641	49996.21552947299	0
50016.38826833475	50012.74464866587	0
50017.914900136435	49980.502944041815	0
50014.39181755627	50017.85709331672	0
50018.95202462218	49985.56744633257	0
49997.36448100937	50005.91903864351	0
50018.96796534248	50005.16627708392	0
50011.90539425546	49988.111134330444	0
49996.546614288876	49996.795399916264	0
49963.08142993959	50006.26759739082	0
50008.2356600962	50002.43606836597	0
49998.63921899667	49988.79814231758	0
50005.75242938296	50004.17089970687	0
49998.376769049384	50010.6689754653	0
50008.42442695799	49998.31820524386	0
50004.508050526805	49983.47349690265	0
49987.17050041002	49988.9025554235	0
50009.18109265108	49992.22014886556	0
50004.879056196725	49986.61034885251	0
50014.915422483675	49977.07720187199	0
49990.130907603474	50004.80258105486	0
49984.6703277626	49988.74133172314	0
50007.52672577151	50012.93686597503	0
50003.49650970437	50012.38108186982	0
49989.06725250327	50015.3378129636	0
50024.98456411381	50006.06013812308	0
49991.80368593366	49990.462414806636	0
50000.77352016364	49989.79042744623	0
49988.90719015552	50002.71719901248	0
49984.039032220186	49996.676878046324	0
50012.847622088455	49998.36249454505	0
50006.350126348494	49990.98155319997	0
49991.05034624591	50004.198767952716	0
50011.88431427771	50008.83624177822	0
49985.19374747098	50005.49928007464	0
49984.81310954273	50026.06287728749	0
50006.21977860447	50012.16129787784	0
49986.47489642977	49999.4317940804	0
49980.36605421916	50000.95789397295	0
49994.234345594574	49999.2532348494	0
49987.04825099607	50001.832824486286	0
49991.43071227722	49984.226381594905	0
50000.695373251256	50020.70674782014	0
49977.13180553174	50003.37505285267	0
49988.62903234035	50005.177123215675	0
49979.89567759436	50002.4937618266	0
50008.01262186424	49983.679359629714	0
50030.579860834	49998.08369322793	0
50003.089884360816	49981.16884909539	0
50024.37014218025	49982.08487044395	0
49983.90656666351	50026.928564756556	0
49964.314383131496	50014.1377602163	0
49993.20228802501	50009.89883245395	0
49988.35846928065	49994.74515624361	0
49974.56068759045	50004.79214296714	0
50014.41609705478	49979.75520468273	0
49991.174539429005	50006.969037631694	0
49989.155636819094	50000.54506709529	0
49982.544533415894	50024.606837722065	0
49994.92587873124	49988.20647099332	0
49991.308890379405	50009.11640038469	0
50011.281064215545	49984.921503686244	0
49989.75789397745	49987.457219427255	0
50008.221414162435	50012.20209665073	0
50013.621088465676	49978.83287026756	0
49985.19186980337	49992.980264506536	0
49992.32125134785	49989.032611767434	0
50014.674771463535	49999.908761826504	0
49997.68841019571	49983.69681048847	0
50015.382964093515	49974.88611401902	0
49974.646961190396	49999.20360856275	0
49993.622733056916	50004.394124466075	0
49996.18215660206	49990.57420118714	0
49990.531939051354	50002.542578106964	0
49995.628193938675	49992.49588250879	0
50021.47129342551	49969.80051040332	0
49963.43332412238	50009.15111641512	0
50005.631109868045	49981.978888305464	0
50016.42316313038	50001.98515059546	0
49980.96052567742	50020.686115295306	0
50014.72496783221	49986.0471516237	0
49983.5417594323	49995.75678905932	0
49993.07010199822	50029.18300593349	0
49997.88200827209	49991.896996510884	0
49982.946899317554	50009.619161594186	0
50002.15424062545	50000.4773237086	0
49991.00394052615	49996.04070296146	0
50031.56106314288	50012.96897761344	0
50026.88381878394	49996.47826587183	0
49984.03994023804	49986.15198562376	0
49987.28963664043	50020.60062188324	0
50013.90791418998	50004.26976645357	0
49983.08076631143	49991.201045514004	0
50022.11073926888	49967.124204367305	0
50010.73215520759	49996.40090077004	0
49996.054670956706	50006.56227185395	0
49995.70387124523	49986.98770630229	0
50007.941107878476	50018.039088252415	0
50002.0192275201	49982.59943772668	0
49992.05158923507	50010.26029829259	0
50027.93304776287	50005.78420573993	0
49982.89182072447	49989.6455582383	0
49998.64668225386	50018.43203433023	0
50013.62737578455	49989.94661316443	0
49993.08509566163	49988.31637596258	0
49989.81805414489	49991.931824775784	0
49997.76086401288	49987.90124568716	0
49988.69996163046	50009.713207319626	0
49985.80025773397	50018.196075051266	0
49984.54357744596	49987.1594216123	0
50006.59958761954	49972.297102456854	0
49984.82793631655	50022.262719026876	0
50009.686765035396	50012.49651623412	0
50005.67540109913	49998.77026419197	0
49998.76553220897	50009.60097154551	0
49991.720902063105	50001.874151299206	0
49995.344981691764	50003.769781086085	0
50000.779533303816	50006.55995037668	0
50003.69493811055	49982.743629087825	0
50002.270752389726	49997.78815897597	0
50027.570700147895	49993.28160735885	0
49976.52404899746	49992.70823713537	0
49998.92765844171	49982.472509075604	0
49994.93953583841	49994.87526102259	0
50009.450371016355	49984.56460257237	0
49988.154083484755	49999.52040214659	0
49999.394387052766	50014.98009375397	0
49978.547517703526	50000.09883902086	0
49977.2653315401	50000.844206454574	0
49998.90667228046	50008.20905964552	0
49991.6637407009	49985.60237193076	0
49996.812852085255	49991.85268425626	0
50010.361860965386	50000.785222744336	0
50015.982394048064	50025.712936463955	0
49980.52196003663	49992.07084033371	0
50031.62064003572	50018.88854821377	0
50008.9961750777	49996.41672377975	0
49987.61931332246	50006.2850009189	0
49976.108964526924	49990.178279804175	0
50023.926871643285	49997.28176746767	0
50019.938527361184	49994.309713364564	0
50000.35731265099	50002.84047830652	0
49993.60333916049	50007.42141270693	0
50023.25337906322	49995.00581889214	0
50002.075911878404	50005.261111667336	0
49991.96428640682	50014.48773082656	0
49985.479854508725	50004.39257273865	0
49980.523275281885	50010.645308643936	0
50001.43088150619	49983.63567861773	0
50010.12290986445	50002.12243553688	0
49967.36856159413	50003.35500522987	0
50002.53163693798	49987.2817417695	0
49958.51475070698	50007.728524315105	0
50011.38108761024	50001.03297300693	0
49981.69861163078	49992.37124347021	0
49989.76191395739	49999.01550114256	0
50010.464523219016	49992.24245972176	0
50026.519101309525	50000.02798517489	0
50012.28382736543	49984.83474359573	0
49989.42265260656	49983.96844532203	0
49984.23840069896	49997.66761618687	0
49985.550927108794	49986.82666453693	0
50021.497478391924	49994.63200883348	0
50019.51522702777	50003.991941070715	0
49997.68469127628	49986.69892490847	0
50017.52555436652	50007.437281765255	0
49996.923835170724	50009.65263753655	0
49980.798506964515	49985.652067432005	0
50017.90091994998	49982.2521155558	0
49990.37161102477	50017.07697390062	0
49988.90511406528	49992.75445658593	0
50017.32112340442	49965.353068070195	0
49991.01257760791	50023.468584741226	0
50025.8875906799	49994.35984820899	0
49986.1918187451	50023.68497230164	0
50013.15743500942	49983.78458207533	0
49992.8456436454	49993.0203413024	0
49979.75815741602	50012.571960582	0
50009.70308924862	49979.83589096704	0
49985.30046070793	50021.08763342582	0
49978.359205601315	50034.878715319064	0
49990.92884580327	50011.163169812375	0
50007.772940196795	50007.064996400484	0
49985.22103137368	50016.08668389368	0
50009.59707490614	49993.95697076497	0
50017.70003800679	50001.97785272779	0
49983.797748258876	50023.64017913821	0
49990.26735697697	50010.258346329596	0
49987.64568629228	49992.33821425586	0
49988.52793226814	49987.91776019862	0
49991.20423086804	50029.989168432476	0
50026.25973034724	50010.5650833099	0
49982.16330270223	49998.10186605435	0
50007.13541309917	50007.95622569247	0
49983.95748989525	50010.98829389653	0
49962.45221143677	50007.2760570099	0
50012.1000044754	49996.95407723872	0
50021.052185858316	49972.64330460891	0
49984.3085518675	50009.58683887556	0
49993.510659247964	49989.892241724825	0
50011.752156646566	50004.78944145074	0
49983.52563494623	50001.75016082405	0
49978.460538100626	49997.75242771528	0
50014.52143088854	49988.22950508876	0
50018.24137458081	49990.739344225905	0
49972.37989154419	50007.14160963748	0
50006.63472878829	49999.431527854525	0
50016.01207628755	50007.56525634756	0
49992.159033924385	49975.903792794095	0
50016.99256930141	49996.1277298885	0
50004.48312201096	50016.53523623439	0
50003.73362658861	50014.7511990841	0
49974.63211839188	49979.516263068035	0
50001.48585664339	49987.945459319424	0
50021.840174437224	49996.55115787979	0
49994.03666699587	50020.72279787452	0
50020.94362840362	50003.47457288229	0
49998.62700416022	50014.24645452575	0
49995.17512210399	50016.79463493951	0
50005.23037043188	50011.73729598273	0
49971.37117085837	49989.47221639413	0
49981.521518297865	49999.23994426472	0
49965.42437354049	50013.05953711824	0
50008.834474853866	50007.65616359565	0
50000.22266364497	49982.341419794524	0
50021.85104569774	50002.35034673412	0
49981.560701735485	49996.23068757506	0
50012.74701363594	49985.80192002436	0
49971.80503375848	49991.85551823733	0
50011.263172707324	50007.67989684717	0
49997.842192490825	49995.525909340686	0
49994.00690011958	50013.24210864979	0
49986.9534427898	50008.40761073288	0
49983.36103802528	50033.88309737791	0
50021.35608252024	49989.69815647043	0
49988.97845850354	49998.21097134659	0
49994.642367226574	49977.56378857998	0
50003.55488727248	50010.91109031009	0
49974.81667358894	50002.99823491594	0
50012.0645759029	50012.10464978939	0
49987.68602979314	50010.93503302086	0
50007.17280957686	49992.3085541642	0
49981.705499678246	50015.11060490018	0
49996.69556881796	50014.109138468055	0
49998.64670998637	49980.67626758387	0
50019.10045114579	49976.023584512244	0
50017.45835616199	49985.36377514416	0
49970.33294685764	50009.780079539814	0
49982.3735722141	50017.46739492288	0
50006.68958436496	49994.526210000105	0
50018.734070250706	49989.80705437178	0
50002.46857216815	49986.06925098604	0
50022.675958277854	49992.05708802764	0
50022.926585169895	50001.64972110677	0
49983.52862677752	50014.963717433006	0
49998.90581301964	49994.84596139951	0
50005.79092528655	50014.775009063815	0
50000.22661360575	49988.81757789523	0
49980.74425647727	49996.82260257941	0
49971.55135378028	49993.170189732235	0
49964.134354578964	50010.02551413979	0
50012.74411197212	50007.99878332312	0
49990.74377587022	49973.90298912179	0
49985.28964060534	50013.18698399553	0
50002.94614847365	50024.81554806511	0
50018.25121765347	50010.052068038465	0
49989.67279102292	50031.185116729364	0
50024.78778113604	50000.02968615381	0
49957.10144021539	50006.30757505217	0
50004.91798427541	50013.10522473025	0
49997.73721727142	50000.206776466686	0
49987.073785197594	49981.08982656079	0
49968.0433233723	50010.0828608519	0
50012.324460548836	49995.737823114214	0
49973.49292689296	50018.279391364136	0
49987.24555378543	50029.79294837929	0
49998.130607358624	49976.53703077404	0
50007.75675174732	49991.20943177642	0
49995.458395374444	49999.14344184725	0
50010.742096311136	49993.331644497855	0
49985.84573346792	49985.809309381766	0
50000.266877230206	50025.833258622944	0
50015.02347028834	50012.069686554314	0
49999.98576549963	50017.1888278349	0
49994.20623659825	50009.09252126425	0
50002.60633630994	50028.573161161155	0
49983.685760399516	49994.434229655286	0
49997.98413692526	49973.09937067709	0
50010.56374303187	50009.418935307316	0
50010.08479905599	50015.411645682536	0
49981.765431604974	50026.49109198164	0
50008.58410835759	49981.64823307443	0
49984.49931009959	50029.64027167754	0
50007.61917516849	50005.81807298415	0
49954.76580966707	50007.702943843884	0
49998.27241309566	49978.57915551045	0
50022.54566981191	49987.258173264716	0
50005.091519311456	50006.0974021464	0
50033.204334621514	50008.87278491397	0
49975.961106071736	50033.7681879828	0
50008.89909742184	50018.638205887495	0
50013.46930471949	49988.41976209015	0
50015.209385585105	50013.91423486294	0
50022.0337844933	49980.9584175392	0
49989.67638337026	50018.303126039296	0
50025.83946226305	49991.62136154643	0
50020.63370337653	50014.81552965945	0
50007.67840103903	49995.493720252845	0
49968.685987238656	50012.365807529546	0
50010.842442392815	49988.60160661161	0
49997.47090266504	49980.29339993033	0
49955.317359225584	50346.25621246602	63
49901.254182610275	50387.96689354144	63
50012.05467316801	50378.88691791442	63
49839.31907173904	50417.61735949679	63
49909.79060771253	50295.61743354405	63
50081.01014225685	50365.71877585465	63
49992.54793235992	50290.709778104814	63
49917.67511205756	50224.19157932709	63
49940.15338017697	50448.80044828436	63
50145.70208369728	50333.99731567196	63
50006.7104976959	50477.122790381334	63
50064.031891656385	50275.974945306014	63
50193.622093966296	50283.41033374564	63
49999.35579495259	50223.34813998744	63
49991.597052942096	50153.817889394755	63
50136.62512915591	50400.96939665044	63
50251.66815749584	50246.6077651813	63
50099.40928180581	50219.069729901494	63
50138.722886173164	50162.4113089439	63
50049.84503788153	50120.70155874258	63
50159.47340801308	50098.58200115788	63
50310.1286131391	50210.700016123716	63
50343.850340872465	50149.63647562848	63
50314.305360897946	50276.76040811981	63
50273.718575546016	50129.83994914118	63
50015.22520328792	50064.14880121023	63
50404.99089054401	50169.62533475159	63
49905.676645376785	50158.857287515704	63
50113.658392352285	50468.83349157988	63
50198.22243554563	50439.730414984595	63
50217.211815829214	50063.34777580471	63
50291.63157418189	50340.3370460776	63
49857.36182352967	50255.690014906286	63
50180.41697278245	50510.47173108276	63
50308.75901911926	50074.06789473496	63
50247.10525887433	50516.650370521675	63
49841.710190749625	50192.22254244277	63
50433.845448502165	50106.06412529751	63
50445.84925938773	50034.2983109315	63
50465.836956345425	50197.32727803453	63
49888.16425542875	50093.15921623835	63
50380.42377020089	50037.54806502111	63
50362.995011504325	50343.87369741372	63
50192.00679292615	50207.2282452793	63
49816.53263643955	50305.60428377227	63
50218.03486525079	50374.015137637725	63
50422.053164226214	50247.834814738235	63
50118.924221810885	50547.824252311606	63
49835.87050502348	50489.18165595842	63
49902.022648251484	50029.880611032044	63
49854.34675646563	49975.576504664416	63
50412.880212350945	50391.79412633491	63
50399.28607799793	50456.22165291378	63
50433.92435143965	50313.74013473633	63
50174.12336899544	50012.48642747415	63
50335.52204116543	50424.96211988267	63
49945.47844172898	50513.742486110714	63
50300.095356091806	50554.47726617056	63
50214.192767444256	49952.57051906965	63
49803.954391307154	50547.44836984018	63
50497.469126814736	50340.75769499866	63
50209.574201147116	50143.52229888269	63
50000.99773285545	50551.91483291994	63
50147.96792911317	49953.06370070987	63
50469.62620652453	50421.74761425296	63
50548.93549300398	50387.7471774582	63
50258.76418782839	49903.22775648497	63
50040.43518032116	50603.49757889914	63
50091.95838152202	50072.212029811795	63
50405.47020870037	49973.3869659457	63
49817.96835070316	50093.85837240706	63
50613.60339992641	50419.745676471335	63
50279.24501931666	49977.73269050252	63
50146.460778853965	49887.6762803765	63
50299.24969351282	50623.02000172423	63
50626.41161314428	50483.98538720367	63
49988.1496011876	49998.59461255579	63
50489.658561134274	50262.82995502853	63
50120.87996879208	50617.95795981106	63
50697.92182232959	50491.37914778391	63
49776.844349998195	50143.62395979124	63
49757.77068308473	50603.85709947106	63
49873.43187697689	50555.88165429687	63
50568.78743028463	50512.5060860175	63
50140.784188622194	49815.57283913882	63
50231.03621980941	50606.337939540164	63
50645.65057968186	50547.95071051161	63
50566.0559654824	50320.28593807923	63
49895.902642248744	49923.55510008931	63
50452.67291396133	50500.81316557371	63
50470.080136477336	49966.49943623163	63
50206.95347442081	49862.39710733539	63
50727.90843310999	50433.64632887712	63
50207.82787556316	49794.53356679238	63
50288.42621124907	50688.305580291155	63
49828.53772864741	49902.49056236799	63
49749.916710423655	50322.01503894602	63
50276.75948635026	50457.81629758351	63
50567.32356513054	50249.134652303066	63
49953.058470995056	50091.104028802365	63
50625.7169820787	50283.772008242406	63
50122.48611043741	49746.74095725613	63
50768.677343146446	50486.530509615135	63
50323.93132086227	49931.363172474135	63
50327.57646123407	50739.50118297522	63
50833.7468216917	50480.879193542954	63
50615.04244091362	50606.06425365492	63
49719.14284043199	50661.713666615644	63
49717.79973922429	50380.805830711986	63
50716.98077930835	50560.88466649899	63
50674.769565719194	50330.06784309062	63
49747.58847102278	50506.65101822778	63
49941.76979757292	50583.984802741186	63
50078.840832253496	50673.620517860276	63
50849.16905513015	50543.89406248648	63
50361.94948753717	50589.37969115754	63
50899.773039236556	50461.50074575897	63
49702.96488493624	50558.35267294602	63
50835.550769296875	50610.206187676245	63
50745.13477104202	50325.380753630576	63
50535.00515860464	49952.54418776845	63
49793.33569893741	50236.13263522209	63
50269.698946606724	49813.16105345812	63
49781.29971531747	49856.0578665208	63
50833.66807765829	50678.31462852844	63
50078.90569989757	49889.69347401027	63
50008.888576638645	49898.47606238784	63
50839.05829050588	50410.02876133542	63
49665.03496716379	50500.95007093266	63
49594.07585408854	50499.83027323651	63
50380.21246106799	50517.348835424935	63
50080.684295649386	49967.51195921919	63
50397.01073744378	50749.919038717024	63
50603.15602783473	49947.96258404614	63
50181.32781025135	50654.666035732655	63
49527.564475293846	50506.59083526625	63
49654.450998269094	50650.21080858607	63
49810.46686835889	49796.18580374888	63
50436.460101673016	50804.34365922966	63
50586.257901125195	50185.639727268805	63
50322.70847784773	49773.65564381098	63
49463.327840772574	50518.53323591706	63
50312.53453414706	50807.20318968426	63
50244.91838397123	50805.91334096301	63
50526.18216391311	49880.32953244444	63
50764.65500746716	50255.4039739576	63
50408.41906106071	49908.236141666326	63
50027.9652089339	49831.36292202792	63
49960.602588767106	49826.65255550437	63
50518.37332988329	50029.03198388104	63
50508.19511859523	50536.702643262826	63
50914.03087904594	50531.12008963422	63
50951.76455672519	50421.256934796635	63
49763.86380992654	49748.992540011626	63
50984.661122653626	50545.4631526143	63
50530.1685263116	50602.72035705984	63
50362.85021389527	49852.43526745326	63
49797.29012627559	50031.83578674837	63
50057.10659717285	50426.469120317	63
49678.659149636194	50435.25076099687	63
50607.9282536763	49879.04958116756	63
50763.89464690053	50683.1793227353	63
50435.66177145428	50569.653786405455	63
49845.507222340304	49735.48196193984	63
50782.065003182855	50554.203733513736	63
50832.94200922402	50235.17041312503	63
49879.476721062616	50628.163999815195	63
50899.13715701319	50596.183834783755	63
49736.80565786039	50730.89499872768	63
49730.21724330626	50258.62867665779	63
49623.477922250924	50591.501238364486	63
49917.40682484562	49736.543688165446	63
49966.31118459334	50647.30105194397	63
49592.655366662206	50426.99116806129	63
50811.826603662164	50298.7358797931	63
50561.11429451173	50667.397910417916	63
49758.87680562388	50435.05057122272	63
50429.84173468452	50868.79510839108	63
50978.66701241136	50362.6124473101	63
49788.313970144205	50375.24540554888	63
50236.76823140446	50739.513388488645	63
50030.64175553848	49763.82944752487	63
51005.93733164619	50482.14145495569	63
50914.238074875255	50359.32543587518	63
49917.85585836445	49666.2985480194	63
49677.4304067974	50208.39349550628	63
50672.9799987526	49938.9351752821	63
49986.43691685561	49709.217123750175	63
50801.69737489439	50742.79170346209	63
49815.82641285516	49676.938495923765	63
49619.41621100566	50175.08772121885	63
50647.664870426466	49821.45262508199	63
50576.121113968016	49816.970413461764	63
49880.94583014821	49604.42481755697	63
49975.28080461435	50712.7798156136	63
49946.70464254558	50773.40613809593	63
50043.28594958661	49666.62472664143	63
50688.398610701144	50621.18327281083	63
49732.52701427979	50046.411534287625	63
50183.994861176114	50786.156274823115	63
49880.860851285724	50752.61441414076	63
49699.82830698374	49761.22700350911	63
50374.43027654963	50832.80694175036	63
50504.61001803774	50816.24441415151	63
50294.886417567905	50870.36599667074	63
49683.45334440196	50770.02386907828	63
49683.951944685396	50303.45294283188	63
51048.37815146149	50362.45421000954	63
50426.10846242859	49824.561042896814	63
50518.473167204276	50466.57219771318	63
50894.601175818636	50702.928497155044	63
50381.31817410346	50921.06575595909	63
49739.43557210593	50813.979250576915	63
49886.71070182636	49798.472154825264	63
49714.972167463	49692.16280514287	63
49789.05992748747	49957.209852698106	63
49673.885095470745	50086.515340629136	63
49827.008943898494	50799.83490842762	63
50354.6226510283	50664.71344101977	63
50251.61730922064	49737.87574199818	63
50385.61817615147	49750.590516899065	63
50046.79871821697	49595.64423061887	63
49617.7048587041	50303.854162936725	63
50955.946169277675	50728.66803240414	63
50960.53853442786	50627.1576861712	63
50950.542411451876	50300.00921366082	63
50871.478793883856	50176.104631659386	63
50235.153711760104	49671.15743844468	63
49814.9485852652	50725.15465672175	63
50552.02501178561	50771.609811371134	63
49571.40293649498	50357.819559634154	63
50881.32656404343	50290.40936226715	63
50717.89425817282	49888.83380537307	63
49706.939047119355	49826.36486761757	63
50934.02654159786	50210.07043702828	63
49613.62624476556	50763.335355219024	63
49901.81728666694	49538.02736945207	63
49645.42146333443	49703.06259862999	63
50737.289921036405	49953.46489051892	63
49579.39073810858	49675.65901363308	63
50649.813449409914	50219.31693575543	63
50288.20068197541	49628.30601240993	63
50114.91502551173	49614.32939619941	63
49657.99248578829	50023.92752055943	63
49647.67539405184	50375.119670423104	63
49819.71613179343	49584.35136537701	63
50145.729078874014	50716.59340756028	63
49568.57133650152	50128.46928698338	63
50171.07570745669	49696.89973667722	63
51038.58020272779	50580.658720807434	63
50159.08151419848	49564.623955219104	63
50765.42213503029	50020.103349958976	63
50037.48973428756	50738.3784067311	63
49559.0175580315	50274.34302187753	63
50420.93296734731	50635.80491078637	63
50309.61054315192	50935.615705828335	63
50246.58964877255	50954.12503106994	63
49588.22752581326	50824.871290853065	63
50095.88441183614	49550.650514447545	63
51048.70559562764	50646.70560434564	63
50312.68913622262	49561.81907207826	63
50714.7305484802	50198.87637829216	63
49683.88349957536	49889.32525572762	63
49704.43060482008	49957.75174953134	63
51023.642224524236	50708.82838233474	63
50130.10820736266	50834.802829283144	63
50178.270139358574	50953.153870557	63
49511.6435169913	50085.899288486355	63
49502.81657706993	50347.22920490582	63
49594.40393818956	50067.8621443121	63
50097.99574050564	50762.33733747499	63
50547.89150214878	50127.669221997014	63
50248.47857395775	49529.276434419065	63
50574.696609966166	50831.564632186135	63
50612.47097653811	50713.83271687291	63
50419.94252047789	50976.84354651943	63
49395.559034746686	50500.32026500816	63
51109.880982269126	50613.88189608409	63
50348.044149229914	49696.12894618902	63
50219.725118189235	50873.49014610053	63
49634.26503280682	49938.39778471975	63
50932.396745246675	50788.89517957229	63
51095.52950629372	50698.86887751958	63
49956.70194346455	50845.09891487395	63
50500.098283681	50728.53985418222	63
50696.87559780766	50132.56647990035	63
50580.74223860006	50051.37525196344	63
49535.42093099998	50785.27070748619	63
49457.32096591253	50047.927886110876	63
49696.11686581125	50869.43751001154	63
50690.134424766555	50689.672283037246	63
50763.13072090172	50134.31333192435	63
50353.20262502666	50985.57968231126	63
49806.49478497219	50864.980037113215	63
50472.62828645076	49769.02047268948	63
50426.532301843195	49694.99026698788	63
50156.863079746894	51017.94038739009	63
50670.29571727728	50750.90803890602	63
50455.389420441374	49636.50795877914	63
49742.88834180889	50919.81159053858	63
50178.32381281498	51084.26614324993	63
50223.5379818601	51034.73705035904	63
50774.980438517494	50382.113441487105	63
50212.499624932054	49599.93244010788	63
50100.315133800126	50984.404609262354	63
49508.08158778379	49661.321066949116	63
50639.430860642686	50833.50613906917	63
50755.04832837872	50797.59204738457	63
50989.616174052986	50248.568767920275	63
50720.72934276723	50069.06992704603	63
50828.65943595938	50803.8300696187	63
50519.84804608811	49636.00805751168	63
50459.98709663876	50926.51734502156	63
49712.050691029595	50977.90556512607	63
50626.996968937645	50130.85289525936	63
49451.83697394509	49629.80154294393	63
50535.31713920448	49740.9665414876	63
49550.07955563012	49602.207078309904	63
50368.538318524465	51051.81386717733	63
50482.87099565563	50989.54578046339	63
50042.75045420159	49513.08823558704	63
49557.1421275567	50569.43429351951	63
49535.98441214382	50875.02457040471	63
50707.56492990497	50856.79054632542	63
50997.06020977415	50184.10156082489	63
50818.294195559545	49977.310279920406	63
50481.80012628707	50660.29415267342	63
50189.660979062544	51154.80321022242	63
50817.37677343449	50091.47303756421	63
50024.73105636083	50823.24032019456	63
49679.72996833884	51037.756674492106	63
50031.867956238864	50986.36077508483	63
51060.44177323143	50154.37507632766	63
49927.18419061789	49478.10652174267	63
49469.50439565654	50793.27569125333	63
49986.052778981124	49634.92622163327	63
50869.76010414769	49936.685150717574	63
50372.534360638536	49520.73041587161	63
49394.00475181353	50571.79102707471	63
50655.05360941729	50068.085301531326	63
50126.64251327595	49490.84639899671	63
51003.44693413469	50773.013383435624	63
49406.73937301711	50822.8032219092	63
50601.05518062647	49756.005955871085	63
49386.33127105332	50048.32328518603	63
50782.588911949446	49905.37945950557	63
50939.05504715391	49937.8595230286	63
51062.471321160316	50297.813854243366	63
49478.324956448916	49723.35507745501	63
49503.250061689185	49552.54738890985	63
49612.670169511046	51016.61417377099	63
49327.361580727724	50516.83934974595	63
49647.060829745824	49797.451144925	63
51154.47157676024	50738.09811841405	63
49586.35784195809	49830.84478480929	63
50835.524391139006	49855.33949032307	63
49474.45967053861	49986.06946283174	63
49544.240417838475	50007.14861417304	63
50049.62402481635	51049.19746914057	63
49262.70447399095	50487.846819665014	63
49904.90959582076	50892.9248231341	63
49383.41059694849	49620.30547359424	63
50895.99517822187	50113.66345484941	63
49491.3247301209	50269.7753637889	63
50575.4089054943	49590.70016792754	63
49976.412212780415	50909.8665022816	63
50184.99588727312	49448.029945235496	63
51218.47366669948	50746.42891821181	63
49330.70089512291	50082.40510317607	63
49910.24853906518	50689.314606084066	63
51061.028590571965	50805.3359366182	63
49991.22071212151	49467.87025224275	63
50524.73679026583	50935.465055810746	63
49684.30952145337	51104.095990885005	63
50766.918655551446	49840.72073234725	63
49448.376041865304	50611.287864562284	63
49566.77646758194	49892.553755397625	63
50500.07888104695	49567.10370610984	63
50047.95958179903	50905.57390015724	63
49479.91524584379	50447.7624820396	63
51046.71922386354	50428.77503288296	63
51125.349502797624	50144.68729542027	63
49743.01391621517	51068.12219565758	63
49549.38957303575	50190.810949938146	63
49326.34803121416	50581.27205247693	63
49382.32113741541	50434.81726342294	63
50554.46029018225	49521.440434824806	63
50418.33160600925	49581.79066260683	63
50812.50227373843	50872.00292461956	63
49890.74735894472	49424.7496693203	63
50494.190603785675	49495.98204987917	63
49890.5167397433	49358.29835074548	63
49408.11145980209	49716.85796394031	63
51182.122552074965	50177.195747072015	63
49865.147858116274	49290.5941290304	63
50324.73605004809	51107.993194618786	63
51245.58041745442	50810.86999468141	63
49497.4895887922	50150.44615271124	63
49529.47561707545	50940.7086588989	63
50211.35072718498	49380.41178957427	63
49416.97578349851	50751.64001556856	63
50911.11862318135	50046.75385203474	63
49267.67130055829	50062.350564942775	63
49750.6112678714	49632.74118978948	63
49351.75933470818	50377.52119095704	63
51156.03391855324	50565.93877946525	63
49884.81185445904	50829.2190701677	63
51158.4885731156	50659.104474814594	63
51005.95960653776	49921.29422540806	63
51060.19504842914	49883.243761431455	63
49591.982877020506	50916.53255885918	63
51223.668304216146	50230.3121485727	63
50607.5040096929	49690.17741744302	63
51280.49547002757	50199.780542036286	63
50197.04111826181	51223.022932008535	63
50362.06381905119	49626.6686851017	63
50168.00002551363	49322.93188683738	63
50511.01693833862	51054.03282269423	63
49946.97080016427	49390.47134070978	63
50243.9198692219	51101.547652713445	63
51065.28302370128	50520.11597536755	63
50694.17208563461	50266.883862723094	63
49933.7234516821	50959.45973915153	63
49643.211007160746	50959.09830587254	63
50909.36307760267	49877.66124247418	63
50997.04555207602	50838.94116998023	63
49849.91976377461	50930.63769051989	63
49461.89868753052	50864.90688379722	63
49402.188227097926	50337.01030512404	63
51018.268051070656	50101.06530333007	63
49963.452701347866	49325.04956099368	63
51217.91877715746	50870.89143538237	63
50711.088769533	50921.811291708305	63
50402.241761258294	49455.34790830989	63
49787.08945790543	50970.04329995653	63
49385.903318408535	50126.75005941267	63
51338.87656192659	50168.78967058526	63
49801.482730721444	49309.62235522855	63
50927.42678886199	49810.52376555891	63
51071.739668701004	50868.95542329609	63
51303.5756243266	50267.95789660732	63
50640.03555047998	50005.215392726706	63
49440.8477008942	50925.49471821741	63
50251.8344296399	51178.77468612175	63
50995.56431530549	49813.95357978806	63
49306.571516432865	50431.58707088851	63
49817.545274577504	50658.67114390409	63
51125.81270550114	50496.35004519257	63
49573.17459355811	51073.12183770956	63
49465.54046380073	50209.1912500232	63
51109.26043535109	50400.936135695156	63
51124.66312109034	50335.26498239628	63
51052.806398690554	49772.279176597214	63
51226.64719059997	50294.683536141245	63
49259.76647047745	50387.80164295177	63
51104.796678200335	49826.08127885308	63
49752.51916730811	49357.86775629386	63
49519.700388854784	49838.62714116745	63
50652.54068046432	49644.12948518897	63
49868.27721137907	50993.08161843182	63
51284.19960262979	50133.7680588415	63
49848.85785164406	49496.40909350195	63
50678.79929256179	49579.57004368796	63
49984.79427890301	49564.90610324255	63
50940.407002137756	50869.037297400784	63
49924.321679502566	49252.91237930085	63
49779.41130431551	49516.495941736364	63
51180.81380655388	50801.451267431206	63
50990.13681510527	49746.6778401815	63
49253.00538532761	50132.33773416448	63
49514.93867293103	50632.47976676491	63
49930.344197032544	51027.40270153563	63
50745.97453789315	50980.4600898709	63
50100.629840635724	49329.401271941155	63
50687.73221271055	51008.85986963891	63
49215.76789996389	50331.840262026526	63
51069.75867951687	49706.13755870839	63
49513.99950702064	51103.53867152583	63
49572.24681185433	51143.71894760314	63
49425.59591952753	49784.125899210194	63
49516.70156021312	51032.79037849469	63
49189.093582361995	50400.95379974173	63
50180.13004072284	51287.319404088405	63
50283.16686186345	51237.78244160093	63
51241.0564371222	50936.776549275586	63
49602.09574246409	51201.09707147878	63
51190.24941477316	50987.33513222175	63
49345.92810944634	49559.3870755169	63
51021.51940594575	49661.24524965973	63
50308.67822616975	49487.661156638635	63
51009.07945474879	50903.77427376562	63
51105.44612128051	50080.85555651907	63
51025.49355473658	50031.11683423602	63
49361.52749144474	50714.56882705266	63
49399.61910652035	49983.318164238175	63
49588.12374512578	51269.88481554989	63
49473.715724710026	50707.121093752656	63
51148.25357937239	50234.56438784838	63
49545.14308661892	49738.40781828945	63
49540.28783548813	50702.85766784548	63
