# Supplementary material for: Abundant Topological Outliers in Social Media Data and Their Effect on Spatial Analysis
Source: PLoS One. 2016 Sep 9;11(9):e0162360. doi: 10.1371/journal.pone.0162360 (PMC5017681; doi:10.1371/journal.pone.0162360)
Supplement: S6 Dataset — See the respective attached file. (ZIP) [file pone.0162360.s006.zip › S6_overlap_swl/clust_65_74.csv]

50000.0	50000.0	0
50001.1199382742	50005.597232803535	0
50010.474073703306	50004.538835650805	0
49992.59330351276	50005.30010366702	0
49998.97978393994	50002.81568248988	0
49995.94433854478	50000.283501054924	0
49992.110046690934	49994.960676135706	0
50001.69172750674	49994.57444040063	0
50004.089583240035	50002.88217446919	0
49995.22015105517	50008.609882115925	0
50002.55073404207	49993.56360799795	0
49986.072168127575	49997.04184594443	0
50003.188169777386	50009.9058963167	0
50012.27525783438	49992.819765352564	0
50012.262513774476	49989.354148040744	0
49998.02118867848	50008.80627001903	0
49993.557594313854	50006.23561640466	0
49997.38944128892	50001.35532493175	0
49993.74842547102	50014.75506549149	0
49998.23968503435	50005.27065217079	0
50003.22125142318	50000.026961999516	0
50002.66845612155	50016.014489106456	0
49996.2912684585	50003.40999236742	0
49993.86713806728	50000.48736039716	0
50002.18471612465	50002.01162544507	0
49992.171524388265	50006.56961401369	0
50009.77186363497	49998.33913800016	0
49990.12856972812	50008.3087286591	0
49992.75834275438	49999.61132553548	0
50000.612712480484	49996.66863853376	0
49996.93869881451	50007.42426954709	0
49990.9573124268	49998.74455680348	0
49995.12813021465	50012.34964490406	0
49987.132816399535	50000.77841298042	0
49995.04622939411	50001.254507425205	0
49996.3518189633	49998.69148218202	0
49994.72286757851	50006.43666481398	0
50004.991603808936	50007.81247139701	0
49998.28891676479	49997.763041664824	0
50002.11006087792	50008.18226655358	0
49997.144179930016	49989.940910198144	0
49990.216027359624	50003.557911732714	0
50004.8382996796	49999.67581012021	0
50009.729321556355	49988.228197133496	0
50000.199954210955	50007.84356371471	0
49984.868450241316	50001.72764928467	0
50005.25378396498	49991.44544110929	0
50012.19437814406	50000.390381149926	0
49988.04893344996	49995.904611826896	0
50000.97171294396	50001.87618615546	0
50003.16859701153	50001.34186794273	0
49996.8205400242	50002.39747857786	0
50016.35653848915	49987.25542234889	0
50006.096174901984	50010.23095889712	0
49993.33550236973	49997.9139297533	0
50011.19002934476	50002.36431250059	0
49998.45984931102	50006.65695684455	0
50019.87468519033	49983.95720550682	0
50006.448840401084	49997.32346873195	0
50003.483634122094	50006.1099987375	0
50000.35234659256	50010.71421082459	0
50020.92058148781	49993.51767071989	0
50008.47578298118	49985.24545972329	0
50012.97116378821	49991.6961769247	0
49993.74796506671	49992.427417029416	0
49991.82516773376	49992.694590956104	0
50010.8124938929	49998.028114249224	0
49987.955751149355	49997.770027754355	0
49991.724628069634	50000.06228921305	0
49995.80643166333	50013.468969971	0
49993.380375235734	50016.55980591119	0
49991.201634813246	50005.408821551166	0
50004.525946402624	49989.78947725459	0
50007.720378466904	50000.492135651875	0
49992.7685793167	50011.0280228053	0
49987.159758849266	49996.84261681274	0
50014.02574978567	49996.18798372425	0
49984.32643570934	50004.57184983245	0
50019.639648138225	49988.9067237791	0
49989.4997473447	50007.36039035869	0
50013.91997383251	50009.37214947754	0
50004.58622819102	49995.15801530333	0
50005.85271576996	49989.50522008991	0
50015.47921159886	50003.75857515637	0
49996.39937650525	49993.39036016212	0
50001.0647897504	50004.010292953724	0
49986.027487069885	50006.27634010284	0
49987.260876982415	49991.042278530156	0
49999.78395213294	50006.223143715055	0
50005.5951472911	50002.242531785334	0
49994.95863623795	49990.98932230843	0
49995.970214808425	50011.21575680999	0
49998.74724789229	50000.301414385256	0
49995.76262299148	50005.347803119126	0
49985.78393825049	50003.32292956534	0
50007.42877995727	50004.03245223129	0
49992.96622310832	50014.11763760789	0
49994.55499953395	50010.948281901576	0
49983.915535437955	49992.4110437863	0
50008.8660950074	49978.749708719544	0
50013.7990956949	50003.00902758653	0
50008.5066603574	49980.605440097264	0
49999.61536353447	50001.38011543159	0
49999.92720012225	49999.00146537139	0
49984.44548889699	49998.69683486348	0
50002.482884739184	50003.040579738794	0
50016.024045681486	49994.94398923562	0
50003.36648616504	50004.322037109174	0
49988.738161772046	50017.689027507506	0
50003.539439997585	50008.933367662175	0
49994.49256234436	50019.33132076997	0
50005.85319903553	50016.693436037065	0
50002.48134869301	50006.34512799061	0
49993.523880528526	49996.86229670025	0
49988.034997579	50012.957727244124	0
50020.71389257763	49981.778924319464	0
49995.38804044498	49997.158702901135	0
50013.95022191785	49997.89115681875	0
49984.13772326518	49991.42872524563	0
50003.58552550782	50019.3121430576	0
49989.91037830248	49997.47012205967	0
50012.09890688885	50009.91283746573	0
49998.36748406831	49993.20199538089	0
49989.127843465685	49996.61911019781	0
49982.65034680979	49999.834836403585	0
49996.56500742211	49994.747294359564	0
49985.379552577164	50000.53127187064	0
50017.09675845898	49993.71089669888	0
50021.41356700267	50010.70370059395	0
49982.40342955259	49994.328994020594	0
50016.4869019828	49980.40359262994	0
50023.71775476843	50012.20330780786	0
50005.64968115003	49995.160253301765	0
49973.871359122015	49999.93485576274	0
49991.04769969644	50018.64712142673	0
49999.68945811258	49989.69377801033	0
50024.16967004485	49998.373773470084	0
50002.22080701014	49996.583511445446	0
49981.3376436746	49994.9974062802	0
49984.137410919924	50006.137292454296	0
49996.130313645284	50019.87582555533	0
49984.51107861298	49990.24442534623	0
50006.568329781825	49987.41605597233	0
50001.265128160514	50015.41691763768	0
49994.71701353506	50015.249262662495	0
49984.049094679925	50002.930402503676	0
50007.33751108774	49981.8758819164	0
49990.53033617756	50001.14600459991	0
50016.78128835845	49973.40706114249	0
49993.95433979805	49991.08775145235	0
50020.50775026029	49998.11343636441	0
50000.36685129092	49992.305125517465	0
50025.412902998294	49985.28219532157	0
50011.811277040055	50005.8423952594	0
50005.650122642444	50018.556061829826	0
50000.10513937223	50004.37368352619	0
49997.312147224504	49999.09697793524	0
50007.98935284791	49996.53957427053	0
50002.08677570072	50010.85949233453	0
49986.699023909634	49994.97925279905	0
49985.61698965447	49991.72042149556	0
49982.103822344194	50003.015963724676	0
50017.46227211739	50006.10305446117	0
49995.381477958945	50002.40666228191	0
50011.97582092875	49999.282779231835	0
50008.063404920314	50009.83952207464	0
50013.46450656	49984.93900585626	0
49991.29771770397	50013.528169385616	0
49990.72512365944	50014.788818904555	0
49988.34248722313	50003.84700004693	0
49978.86050890926	50004.459502539525	0
49992.91864707092	50012.72445101887	0
50001.84787568867	49990.60674350676	0
50004.63839490317	50017.67334490595	0
49985.1248169725	50007.29216522827	0
49993.17341765991	49987.23628058628	0
49993.857411968136	50017.57636704799	0
50019.0152945883	49986.98070871417	0
49998.41475540304	49991.03758824367	0
49972.09249794468	50008.2640976498	0
49993.10918587191	50001.86801828644	0
49993.00955253663	50003.3707764521	0
49984.194173076576	50018.57796040268	0
49988.37111772968	49985.660734294215	0
50001.68402032854	50019.222658424515	0
50001.185520989595	50017.05278349851	0
49989.66815837991	49993.68744920904	0
50004.177711652395	49985.70662376911	0
50018.82869206279	49999.52190675685	0
49985.443533641	49996.21552947299	0
50016.38826833475	50012.74464866587	0
50017.914900136435	49980.502944041815	0
50014.39181755627	50017.85709331672	0
50018.95202462218	49985.56744633257	0
49997.36448100937	50005.91903864351	0
50018.96796534248	50005.16627708392	0
50011.90539425546	49988.111134330444	0
49996.546614288876	49996.795399916264	0
49963.08142993959	50006.26759739082	0
50008.2356600962	50002.43606836597	0
49998.63921899667	49988.79814231758	0
50005.75242938296	50004.17089970687	0
49998.376769049384	50010.6689754653	0
50008.42442695799	49998.31820524386	0
50004.508050526805	49983.47349690265	0
49987.17050041002	49988.9025554235	0
50009.18109265108	49992.22014886556	0
50004.879056196725	49986.61034885251	0
50014.915422483675	49977.07720187199	0
49990.130907603474	50004.80258105486	0
49984.6703277626	49988.74133172314	0
50007.52672577151	50012.93686597503	0
50003.49650970437	50012.38108186982	0
49989.06725250327	50015.3378129636	0
50024.98456411381	50006.06013812308	0
49991.80368593366	49990.462414806636	0
50000.77352016364	49989.79042744623	0
49988.90719015552	50002.71719901248	0
49984.039032220186	49996.676878046324	0
50012.847622088455	49998.36249454505	0
50006.350126348494	49990.98155319997	0
49991.05034624591	50004.198767952716	0
50011.88431427771	50008.83624177822	0
49985.19374747098	50005.49928007464	0
49984.81310954273	50026.06287728749	0
50006.21977860447	50012.16129787784	0
49986.47489642977	49999.4317940804	0
49980.36605421916	50000.95789397295	0
49994.234345594574	49999.2532348494	0
49987.04825099607	50001.832824486286	0
49991.43071227722	49984.226381594905	0
50000.695373251256	50020.70674782014	0
49977.13180553174	50003.37505285267	0
49988.62903234035	50005.177123215675	0
49979.89567759436	50002.4937618266	0
50008.01262186424	49983.679359629714	0
50030.579860834	49998.08369322793	0
50003.089884360816	49981.16884909539	0
50024.37014218025	49982.08487044395	0
49983.90656666351	50026.928564756556	0
49964.314383131496	50014.1377602163	0
49993.20228802501	50009.89883245395	0
49988.35846928065	49994.74515624361	0
49974.56068759045	50004.79214296714	0
50014.41609705478	49979.75520468273	0
49991.174539429005	50006.969037631694	0
49989.155636819094	50000.54506709529	0
49982.544533415894	50024.606837722065	0
49994.92587873124	49988.20647099332	0
49991.308890379405	50009.11640038469	0
50011.281064215545	49984.921503686244	0
49989.75789397745	49987.457219427255	0
50008.221414162435	50012.20209665073	0
50013.621088465676	49978.83287026756	0
49985.19186980337	49992.980264506536	0
49992.32125134785	49989.032611767434	0
50014.674771463535	49999.908761826504	0
49997.68841019571	49983.69681048847	0
50015.382964093515	49974.88611401902	0
49974.646961190396	49999.20360856275	0
49993.622733056916	50004.394124466075	0
49996.18215660206	49990.57420118714	0
49990.531939051354	50002.542578106964	0
49995.628193938675	49992.49588250879	0
50021.47129342551	49969.80051040332	0
49963.43332412238	50009.15111641512	0
50005.631109868045	49981.978888305464	0
50016.42316313038	50001.98515059546	0
49980.96052567742	50020.686115295306	0
50014.72496783221	49986.0471516237	0
49983.5417594323	49995.75678905932	0
49993.07010199822	50029.18300593349	0
49997.88200827209	49991.896996510884	0
49982.946899317554	50009.619161594186	0
50002.15424062545	50000.4773237086	0
49991.00394052615	49996.04070296146	0
50031.56106314288	50012.96897761344	0
50026.88381878394	49996.47826587183	0
49984.03994023804	49986.15198562376	0
49987.28963664043	50020.60062188324	0
50013.90791418998	50004.26976645357	0
49983.08076631143	49991.201045514004	0
50022.11073926888	49967.124204367305	0
50010.73215520759	49996.40090077004	0
49996.054670956706	50006.56227185395	0
49995.70387124523	49986.98770630229	0
50007.941107878476	50018.039088252415	0
50002.0192275201	49982.59943772668	0
49992.05158923507	50010.26029829259	0
50027.93304776287	50005.78420573993	0
49982.89182072447	49989.6455582383	0
49998.64668225386	50018.43203433023	0
50013.62737578455	49989.94661316443	0
49993.08509566163	49988.31637596258	0
49989.81805414489	49991.931824775784	0
49997.76086401288	49987.90124568716	0
49988.69996163046	50009.713207319626	0
49985.80025773397	50018.196075051266	0
49984.54357744596	49987.1594216123	0
50006.59958761954	49972.297102456854	0
49984.82793631655	50022.262719026876	0
50009.686765035396	50012.49651623412	0
50005.67540109913	49998.77026419197	0
49998.76553220897	50009.60097154551	0
49991.720902063105	50001.874151299206	0
49995.344981691764	50003.769781086085	0
50000.779533303816	50006.55995037668	0
50003.69493811055	49982.743629087825	0
50002.270752389726	49997.78815897597	0
50027.570700147895	49993.28160735885	0
49976.52404899746	49992.70823713537	0
49998.92765844171	49982.472509075604	0
49994.93953583841	49994.87526102259	0
50009.450371016355	49984.56460257237	0
49988.154083484755	49999.52040214659	0
49999.394387052766	50014.98009375397	0
49978.547517703526	50000.09883902086	0
49977.2653315401	50000.844206454574	0
49998.90667228046	50008.20905964552	0
49991.6637407009	49985.60237193076	0
49996.812852085255	49991.85268425626	0
50010.361860965386	50000.785222744336	0
50015.982394048064	50025.712936463955	0
49980.52196003663	49992.07084033371	0
50031.62064003572	50018.88854821377	0
50008.9961750777	49996.41672377975	0
49987.61931332246	50006.2850009189	0
49976.108964526924	49990.178279804175	0
50023.926871643285	49997.28176746767	0
50019.938527361184	49994.309713364564	0
50000.35731265099	50002.84047830652	0
49993.60333916049	50007.42141270693	0
50023.25337906322	49995.00581889214	0
50002.075911878404	50005.261111667336	0
49991.96428640682	50014.48773082656	0
49985.479854508725	50004.39257273865	0
49980.523275281885	50010.645308643936	0
50001.43088150619	49983.63567861773	0
50010.12290986445	50002.12243553688	0
49967.36856159413	50003.35500522987	0
50002.53163693798	49987.2817417695	0
49958.51475070698	50007.728524315105	0
50011.38108761024	50001.03297300693	0
49981.69861163078	49992.37124347021	0
49989.76191395739	49999.01550114256	0
50010.464523219016	49992.24245972176	0
50026.519101309525	50000.02798517489	0
50012.28382736543	49984.83474359573	0
49989.42265260656	49983.96844532203	0
49984.23840069896	49997.66761618687	0
49985.550927108794	49986.82666453693	0
50021.497478391924	49994.63200883348	0
50019.51522702777	50003.991941070715	0
49997.68469127628	49986.69892490847	0
50017.52555436652	50007.437281765255	0
49996.923835170724	50009.65263753655	0
49980.798506964515	49985.652067432005	0
50017.90091994998	49982.2521155558	0
49990.37161102477	50017.07697390062	0
49988.90511406528	49992.75445658593	0
50017.32112340442	49965.353068070195	0
49991.01257760791	50023.468584741226	0
50025.8875906799	49994.35984820899	0
49986.1918187451	50023.68497230164	0
50013.15743500942	49983.78458207533	0
49992.8456436454	49993.0203413024	0
49979.75815741602	50012.571960582	0
50009.70308924862	49979.83589096704	0
49985.30046070793	50021.08763342582	0
49978.359205601315	50034.878715319064	0
49990.92884580327	50011.163169812375	0
50007.772940196795	50007.064996400484	0
49985.22103137368	50016.08668389368	0
50009.59707490614	49993.95697076497	0
50017.70003800679	50001.97785272779	0
49983.797748258876	50023.64017913821	0
49990.26735697697	50010.258346329596	0
49987.64568629228	49992.33821425586	0
49988.52793226814	49987.91776019862	0
49991.20423086804	50029.989168432476	0
50026.25973034724	50010.5650833099	0
49982.16330270223	49998.10186605435	0
50007.13541309917	50007.95622569247	0
49983.95748989525	50010.98829389653	0
49962.45221143677	50007.2760570099	0
50012.1000044754	49996.95407723872	0
50021.052185858316	49972.64330460891	0
49984.3085518675	50009.58683887556	0
49993.510659247964	49989.892241724825	0
50011.752156646566	50004.78944145074	0
49983.52563494623	50001.75016082405	0
49978.460538100626	49997.75242771528	0
50014.52143088854	49988.22950508876	0
50018.24137458081	49990.739344225905	0
49972.37989154419	50007.14160963748	0
50006.63472878829	49999.431527854525	0
50016.01207628755	50007.56525634756	0
49992.159033924385	49975.903792794095	0
50016.99256930141	49996.1277298885	0
50004.48312201096	50016.53523623439	0
50003.73362658861	50014.7511990841	0
49974.63211839188	49979.516263068035	0
50001.48585664339	49987.945459319424	0
50021.840174437224	49996.55115787979	0
49994.03666699587	50020.72279787452	0
50020.94362840362	50003.47457288229	0
49998.62700416022	50014.24645452575	0
49995.17512210399	50016.79463493951	0
50005.23037043188	50011.73729598273	0
49971.37117085837	49989.47221639413	0
49981.521518297865	49999.23994426472	0
49965.42437354049	50013.05953711824	0
50008.834474853866	50007.65616359565	0
50000.22266364497	49982.341419794524	0
50021.85104569774	50002.35034673412	0
49981.560701735485	49996.23068757506	0
50012.74701363594	49985.80192002436	0
49971.80503375848	49991.85551823733	0
50011.263172707324	50007.67989684717	0
49997.842192490825	49995.525909340686	0
49994.00690011958	50013.24210864979	0
49986.9534427898	50008.40761073288	0
49983.36103802528	50033.88309737791	0
50021.35608252024	49989.69815647043	0
49988.97845850354	49998.21097134659	0
49994.642367226574	49977.56378857998	0
50003.55488727248	50010.91109031009	0
49974.81667358894	50002.99823491594	0
50012.0645759029	50012.10464978939	0
49987.68602979314	50010.93503302086	0
50007.17280957686	49992.3085541642	0
49981.705499678246	50015.11060490018	0
49996.69556881796	50014.109138468055	0
49998.64670998637	49980.67626758387	0
50019.10045114579	49976.023584512244	0
50017.45835616199	49985.36377514416	0
49970.33294685764	50009.780079539814	0
49982.3735722141	50017.46739492288	0
50006.68958436496	49994.526210000105	0
50018.734070250706	49989.80705437178	0
50002.46857216815	49986.06925098604	0
50022.675958277854	49992.05708802764	0
50022.926585169895	50001.64972110677	0
49983.52862677752	50014.963717433006	0
49998.90581301964	49994.84596139951	0
50005.79092528655	50014.775009063815	0
50000.22661360575	49988.81757789523	0
49980.74425647727	49996.82260257941	0
49971.55135378028	49993.170189732235	0
49964.134354578964	50010.02551413979	0
50012.74411197212	50007.99878332312	0
49990.74377587022	49973.90298912179	0
49985.28964060534	50013.18698399553	0
50002.94614847365	50024.81554806511	0
50018.25121765347	50010.052068038465	0
49989.67279102292	50031.185116729364	0
50024.78778113604	50000.02968615381	0
49957.10144021539	50006.30757505217	0
50004.91798427541	50013.10522473025	0
49997.73721727142	50000.206776466686	0
49987.073785197594	49981.08982656079	0
49968.0433233723	50010.0828608519	0
50012.324460548836	49995.737823114214	0
49973.49292689296	50018.279391364136	0
49987.24555378543	50029.79294837929	0
49998.130607358624	49976.53703077404	0
50007.75675174732	49991.20943177642	0
49995.458395374444	49999.14344184725	0
50010.742096311136	49993.331644497855	0
49985.84573346792	49985.809309381766	0
50000.266877230206	50025.833258622944	0
50015.02347028834	50012.069686554314	0
49999.98576549963	50017.1888278349	0
49994.20623659825	50009.09252126425	0
50002.60633630994	50028.573161161155	0
49983.685760399516	49994.434229655286	0
49997.98413692526	49973.09937067709	0
50010.56374303187	50009.418935307316	0
50010.08479905599	50015.411645682536	0
49981.765431604974	50026.49109198164	0
50008.58410835759	49981.64823307443	0
49984.49931009959	50029.64027167754	0
50007.61917516849	50005.81807298415	0
49954.76580966707	50007.702943843884	0
49998.27241309566	49978.57915551045	0
50022.54566981191	49987.258173264716	0
50005.091519311456	50006.0974021464	0
50033.204334621514	50008.87278491397	0
49975.961106071736	50033.7681879828	0
50008.89909742184	50018.638205887495	0
50013.46930471949	49988.41976209015	0
50015.209385585105	50013.91423486294	0
50022.0337844933	49980.9584175392	0
49989.67638337026	50018.303126039296	0
50025.83946226305	49991.62136154643	0
50020.63370337653	50014.81552965945	0
50007.67840103903	49995.493720252845	0
49968.685987238656	50012.365807529546	0
50010.842442392815	49988.60160661161	0
49997.47090266504	49980.29339993033	0
50329.04641841505	50167.94330460092	64
50272.94468415023	50127.29452701574	64
50222.799028045636	50083.02468190282	64
50208.588601808646	50156.144336298494	64
50278.59910571366	50047.79058173226	64
50346.041372071006	50063.80064387776	64
50210.75292046451	50016.592042829114	64
50389.27904234492	50123.41774015471	64
50344.77570873636	49996.31430020948	64
50290.21240835689	49960.664032112334	64
50226.038122052945	50227.99257271917	64
50166.056015002716	50264.82476033694	64
50146.11334745915	50006.725149720914	64
50102.46342722629	50297.25326894574	64
50153.90600705241	50200.052454494136	64
50060.182140734396	50246.06939600801	64
49992.611843049934	50240.27680454365	64
50107.857583395424	50147.884148187826	64
50048.35710652021	50346.45319759006	64
50244.186184761646	50296.38167765505	64
49923.32043453749	50232.560673820546	64
50341.57506388466	49920.19811716383	64
50233.0646303619	49927.18472652228	64
49850.40974731315	50243.669280683374	64
49945.56947552805	50293.9520346317	64
50082.69256268332	50040.63880827054	64
50456.17985161058	50143.44035346491	64
50349.46612684893	49853.80436740835	64
50273.11355898784	49868.32771272876	64
50153.58762814061	50080.159111620495	64
49902.35014195277	50345.207939797365	64
49799.14714579433	50193.53722306135	64
50411.333948777945	49825.25392749515	64
49906.93515352612	50416.91988781177	64
50213.447553540616	50361.058095231296	64
49792.119181214686	50275.09309715984	64
50326.41505141363	50236.47093048171	64
49735.88870452638	50235.82434128686	64
49833.49817357123	50338.447819617795	64
49898.39646353375	50485.07276368617	64
50183.80146978182	49881.94190539154	64
49665.76493733445	50251.64250714698	64
49605.89674260707	50225.32251282313	64
49836.64312503898	50135.864351809076	64
50026.66157623933	50416.455312061546	64
50041.20461710866	50128.71599179079	64
50408.73630258648	49892.333360440316	64
50478.313489614375	50074.121423593824	64
49752.971268280955	50330.95592965134	64
49770.74354122125	50120.106626793466	64
50409.43404485834	50035.38537158567	64
49711.35715811371	50384.235509564416	64
50432.49120972755	50209.89118940589	64
49537.16012278768	50212.04189617924	64
50338.733871240875	49786.66943078284	64
50107.914373021726	50383.421176772805	64
50361.32425764427	50296.21033122294	64
50444.02473449249	49768.20736043128	64
49796.751371840306	50056.80788487738	64
50267.11283441649	50401.95167871282	64
50275.08457009208	49803.21508031017	64
49810.75454745369	49988.0061657801	64
50521.88489330113	50022.65883660237	64
49942.741920715074	50533.909485588716	64
50486.80282053045	50245.95307935199	64
50418.044424126645	49704.976799594944	64
49983.6137362468	50478.85942615154	64
49649.92817296837	50348.82871440862	64
50554.16715322142	50222.75580986189	64
50270.47037594221	50472.00960245715	64
50470.7351324907	49653.24878481792	64
49698.51342068845	50177.76037805908	64
49699.92098319223	50457.20246440017	64
50205.13473701959	49790.19934471802	64
50350.107662531045	49718.58810280911	64
49926.50842313129	50605.604265365095	64
49499.03138816774	50150.058173559155	64
49831.7427486002	50502.21310267706	64
50228.89524769696	49727.786267686686	64
49854.24744101971	50617.534374278606	64
50159.961180769016	49705.56486296776	64
50091.20451472462	49687.36706346931	64
49508.21046200709	50082.52003120027	64
50398.312468178134	50358.538471352156	64
49761.809035980354	50480.57170508613	64
49745.72806812581	49968.70192515008	64
49570.018612365435	50050.529398263905	64
50538.91234640645	50112.06565244334	64
49680.26995244419	49946.335104366866	64
49706.293570269205	50027.81582522415	64
50206.04243124892	50502.53920953707	64
50588.55995115077	50069.203256322806	64
50014.286777950416	50064.018166352806	64
49639.312546709385	50003.04725140791	64
50610.17638217789	50003.0029201522	64
50099.81202444842	49619.02236410181	64
50542.71734883413	49959.41938456528	64
49637.07077787094	50148.36601446654	64
50312.38266937416	50345.239456040275	64
49985.84254387626	50174.36272446754	64
50300.23767895759	50533.997332588624	64
50276.32606503611	50595.1081541145	64
50510.42317676084	49764.70500666146	64
49576.399281395185	49969.65894621111	64
49799.0428727381	50572.08779879135	64
50654.53045447584	50100.43457803872	64
50476.6377671845	49849.06754141151	64
50212.00031535997	49660.039455399085	64
50499.60249684416	50318.40852316979	64
49507.470509879626	49942.765392884336	64
49805.317071108286	50401.64108420278	64
49987.831756149535	50636.10147108709	64
50056.20660005817	50488.31269238158	64
50458.40116311373	49936.355988393145	64
49596.26925798742	50289.63019877724	64
50153.058535516495	50455.69520008177	64
50305.71819225956	49662.97691572561	64
49968.89488822599	50384.74250060321	64
50543.89368867081	49701.93018579747	64
50548.40065232002	49889.60713463144	64
50366.31499947292	50543.313088161805	64
49793.161711866145	50642.038763223085	64
49489.36694297084	49880.279534476686	64
49441.31702343184	50101.7872498648	64
50305.30711795831	49590.548579658476	64
50583.22714643638	49767.77778915992	64
50345.86508746297	50407.03607533849	64
50008.415673176176	49996.15926116237	64
50396.8720568722	50606.40721331433	64
49440.14822982207	49923.341654823365	64
50717.57666313706	50081.190147567446	64
49455.41179761599	50034.27704130162	64
50612.10846060303	50262.671145055705	64
50725.900578642664	50150.4437815542	64
49393.12453434388	49867.08045539186	64
50658.478624894364	50169.20268890221	64
50605.59841797188	49930.807204596356	64
49667.29332888275	49876.69776117405	64
50342.703881962094	50481.15895470548	64
50213.41828838064	50632.4266966441	64
49833.43357840524	50694.25313054721	64
50337.47886809003	49526.41758655918	64
49608.94032039792	49913.39035968388	64
50010.948416357525	50554.13140235578	64
49707.65283358824	50096.661231576465	64
50268.969690708866	49500.96726570343	64
50112.88089128455	49879.45235907839	64
50611.87633594383	49858.58967140957	64
49734.208047905646	49879.57126353151	64
50386.91009000443	49638.37032911181	64
50306.693786971315	49446.97458333569	64
49463.78124957973	49817.08389460902	64
50037.10904665209	49649.39411310294	64
50668.72379622811	49891.24858569275	64
50044.53687089065	50671.33722796236	64
49550.6952014884	49841.9803609128	64
50162.34731341498	50580.01239810288	64
49802.800754178046	50753.27702723651	64
50651.23023747206	49756.73916227836	64
50051.96248849183	50606.09407518181	64
50123.77372458281	49807.67248103953	64
50015.30178833719	49928.24488123902	64
50355.41790100768	50666.58615092096	64
50698.608776139845	49807.739122671825	64
49337.7175014158	49907.99651468964	64
49945.22949099019	50059.816021083774	64
50144.17835533685	50651.26385974326	64
49418.020289566964	50163.22996859972	64
49384.58324937057	50013.30556647976	64
49360.78001947149	50124.1797062695	64
49795.40996634843	49919.18342385034	64
49566.8163377852	50126.33410330331	64
50444.544339218155	50559.1370482977	64
49859.504660807645	49939.52222805774	64
49299.392526065625	50097.46231849153	64
49906.80238423635	50118.462430331434	64
50276.43521506372	50661.545830183	64
50206.64842053171	49537.37993801587	64
50671.080507129314	49688.78187493544	64
50756.84550303099	49774.10817959394	64
50260.51401174548	50726.399049170315	64
49877.61749442751	50015.26991826689	64
50033.975719912734	49722.055224994176	64
49638.563026518685	50076.22669259792	64
49735.468751059176	50609.46615608388	64
50819.820762033276	49810.08176609444	64
49831.84683607039	49862.49640823999	64
49469.00174145454	50209.34797554709	64
49343.448034575835	49816.04776747039	64
49967.36047990657	50705.79406958601	64
50425.19946740265	50427.362465259204	64
49325.49123249894	49976.41809527017	64
49442.13882270274	49752.5081855761	64
50662.496864424094	49618.39623122865	64
50095.515262866276	50548.59061247392	64
49950.691424411154	49960.89434138342	64
49985.997950830904	49867.630243794505	64
49268.428825367635	49909.50461717782	64
49845.878023321166	49795.57536087583	64
50365.71445555427	49419.49058214919	64
50632.909106619634	49555.271961136896	64
50888.088329181235	49792.79303090592	64
49201.051858893705	49894.97085079357	64
50942.88968207157	49755.090758266844	64
49992.883322488306	49776.24389916043	64
50060.303973199865	49786.484646423574	64
50573.40292181152	50320.413361006445	64
50842.549201052556	49735.5439337542	64
50645.1494434797	49483.20761475648	64
49847.97867683725	49726.13701075962	64
49907.77284259729	50676.76731939345	64
50307.05054672352	49380.36077276305	64
49420.408036082095	50263.96089273764	64
50890.539675247834	49688.56711334771	64
50039.64690296327	50736.225261771855	64
49450.96160253329	49680.466467895596	64
50499.63883220968	50388.83353848822	64
50423.08985549167	49381.00509571323	64
50981.470937268095	49697.79907135129	64
50107.68713917628	49547.19159873771	64
49920.18521295726	49738.93367959304	64
50856.11256817781	49632.27686992142	64
50273.32720856958	50792.23472142101	64
49919.65302302452	49805.78588500145	64
50953.47236768567	49635.528830644	64
50276.293355243004	50864.92048934403	64
50333.90430641943	50907.31474818896	64
50585.68855244903	49456.83475979365	64
50555.28512670031	49390.76457668804	64
50207.30273033908	49471.87466254147	64
50462.3079527833	50628.278410434315	64
50502.488059299656	50521.55882792946	64
49978.92370794181	49615.58624161864	64
50667.405507622876	50035.32187927336	64
49866.571284100966	50776.04594491332	64
50489.37879985259	49410.47896351942	64
50016.58626020568	50799.51862985237	64
49255.24465891534	50039.81876545226	64
49939.972377731	49676.164835847325	64
51007.85554660523	49770.60031424228	64
50773.926955262505	49711.020320813994	64
49521.701996755066	49775.97894818208	64
49770.153128457874	49822.87720462475	64
50727.662077631	49648.32212549902	64
50570.8191420991	50533.66726741598	64
50638.954978371155	50336.08091020317	64
50395.44001961518	49493.18692269591	64
50405.62030175152	49572.855783262516	64
50144.18101980148	50722.00506410506	64
49396.87611685468	50329.088074893	64
50593.31008158613	50156.1908047338	64
49359.670731222446	50386.26980130704	64
50112.52042236849	49948.31112683803	64
50646.41210539047	50401.71155148125	64
50619.957699427585	50580.4549347732	64
50712.5598253627	50415.63857707764	64
50108.83115962609	49481.97142882892	64
50106.013897545745	50777.66669160356	64
50487.04200034694	50458.36019454784	64
49327.97760802298	50302.98409027618	64
50045.32158521769	49577.80332224946	64
50993.716443217076	49839.905424584605	64
50559.97791977693	49544.83157480165	64
50281.55366389069	50951.61881512234	64
49387.178461846495	49702.96617747567	64
50962.68642322295	49905.27796607032	64
49595.562667372586	49775.399535509445	64
50580.110877530016	49614.84561626488	64
49204.87373100066	49828.88004525432	64
50620.59157276367	49379.10036213265	64
49707.895292879955	49796.116360481035	64
49192.55145681116	50072.65238853747	64
49649.43385711218	49732.79524059034	64
50419.72249190972	50494.74282380491	64
51017.353015176486	49617.95849219684	64
49651.39413020383	49662.91104579686	64
49338.73523230886	49749.38672570239	64
49483.52279669954	49616.39449560656	64
49511.37191071084	50278.38945606474	64
50792.968820668946	50150.31744928093	64
50246.42072703786	49410.50384556974	64
50452.65925660233	50695.00951845229	64
50685.49188683408	50261.27054863789	64
49519.24985895611	49671.26478248847	64
50711.61329530228	50347.49777481462	64
50679.7059114264	50607.77335897554	64
49954.11868633726	50771.77722904414	64
49374.345485903876	50212.74637365385	64
50556.34667750251	50459.89250121026	64
49397.165064994886	50447.40969071817	64
51076.338692350844	49768.605663422546	64
50722.60535487622	49582.89631890863	64
50161.42892230815	49588.862272124104	64
50762.9631062407	50298.84437957526	64
50898.466494085915	49932.317792074406	64
50343.99123133103	50979.87883445056	64
49457.530515298364	50416.644248122255	64
50947.32921830046	49568.50760034643	64
50927.15491232208	49847.610197366936	64
49571.81759114301	49632.49036110882	64
51122.40044389412	49819.350773631624	64
49663.32894291236	50611.19866626909	64
49335.25263076702	49654.037855357325	64
50689.736179909276	50484.51387029315	64
50390.21048604262	50729.610924222114	64
50269.50368839728	51023.312782786794	64
50812.114331799676	49879.94744552445	64
49153.3463500198	50133.83787441402	64
51153.18558389577	49756.06115059654	64
50324.29922690382	50747.01446931029	64
50238.395788524205	51083.762113787554	64
49598.04214915889	50592.156265397665	64
49604.2233329562	50401.396233813815	64
50027.20703272962	50869.58014265586	64
49476.31887066698	49545.360002472014	64
49784.580237872615	50819.31027714472	64
50514.8881332983	49598.48604643939	64
50732.54760541787	50009.320927696324	64
51114.857414908074	49886.37959262741	64
49416.43878960257	49623.25171303968	64
50211.33633372673	50897.40813482735	64
49407.563414505596	49518.70958833667	64
49734.65744573016	50734.49746426252	64
50705.823521099584	49508.99979098974	64
50219.36394800394	51153.89167964467	64
49785.22182006688	49754.08882513842	64
51197.030180301954	49814.20641097062	64
50039.66034780315	49506.15688720437	64
49590.192370443576	50525.598879810714	64
49967.17022229984	50898.71505169815	64
50333.27923933116	51045.45457437553	64
49525.72585293107	50430.201105333814	64
50748.20824251686	50212.3442991836	64
49656.14841524318	50512.231323372216	64
50107.03026055523	49414.56979067852	64
50220.55078018189	49343.230307051475	64
50491.840445176866	49535.064271398085	64
49988.38971485488	50960.70046900044	64
50941.682299376174	49498.9170222499	64
49979.12520893197	49470.669310309306	64
49369.55362764436	49571.46265956718	64
49284.37127157064	49601.59505948372	64
49536.08929097841	50630.56679108241	64
50755.48908765475	50485.64063645981	64
49292.991458869954	50391.89308182066	64
50690.8050652857	49371.41304999865	64
51069.98697334927	49941.86710007709	64
49269.35189703769	50265.61363685217	64
49191.83864443834	49758.29162839563	64
49715.82894831367	50799.720146585445	64
49135.491046397095	49902.26806127599	64
50755.93140092732	50555.02368629611	64
50509.580934259524	49341.808489547024	64
50196.67184975213	49281.128691270904	64
51001.09998362467	49959.259869235044	64
49868.282554091544	50843.95723925586	64
50756.571985779825	49841.80947934891	64
49712.81228521789	50872.8051303028	64
49195.20842066493	50002.83392467732	64
49525.21865027104	50515.681277823714	64
50572.71895520771	50635.98861388271	64
49196.93387229375	50277.029647974996	64
50447.05014720366	50762.866743631675	64
49445.141030316285	50502.612629154435	64
49911.17683287015	49490.7846544154	64
50434.75155524255	50289.95224533509	64
50137.89524017934	50902.60563132244	64
49780.212868830546	50886.75929324746	64
50174.87972673763	51057.305787549376	64
50144.61456302703	51119.448989077886	64
49412.08955752378	50564.924347664564	64
49240.08986605852	50327.8958292437	64
50459.353764532105	49469.21252774021	64
49094.42478980159	49847.728542334	64
50808.44481185766	50349.77581788644	64
49935.32470813499	49567.304102028196	64
49564.14324511293	49566.202043848316	64
50835.3820720831	50409.086120661705	64
49682.703831468374	50683.8521184573	64
50955.78031464171	50007.20297188032	64
50540.423686628856	49283.00001786964	64
49464.81445825802	50627.577595262366	64
50377.570301806365	50796.73135877061	64
50602.67454033152	49312.91909879766	64
51070.49887910113	49659.130918336916	64
50620.879113296396	50491.536026920876	64
49545.536399826145	50359.91092086557	64
49060.460746780445	49784.80327898988	64
50875.4930091992	49570.159765236465	64
50810.72830908759	49555.01460191452	64
50744.86884971928	49944.90073952047	64
50882.5225470778	50358.42256634286	64
49702.71491054181	50939.61837102341	64
50746.93085567625	50622.9007480737	64
49933.38917558089	49422.129051962394	64
49247.0237234335	50439.29264085868	64
50969.11039252265	49431.08180651714	64
50813.46071757155	50604.940164009444	64
50362.31534837438	49342.53902489145	64
49873.18102079051	49661.015605311906	64
49652.3985467962	50823.86827168088	64
49534.78727652674	50704.072505890224	64
49957.65348431654	51026.42033548739	64
50172.133180820085	49219.03795303696	64
49186.59424425805	50196.43864779986	64
51201.842408996104	49707.92705291026	64
51244.69070260179	49762.40630282389	64
50782.70893314925	50050.97364243392	64
49396.24902520881	50632.07605017099	64
49256.144439222	49741.67530916441	64
50137.10247185396	50996.479330122485	64
49118.38228691534	49753.42112250426	64
50504.598643819045	49225.58991568819	64
50408.40824760493	50990.01986215998	64
51167.89562266069	49646.35287255715	64
51203.49410856132	49885.67337542416	64
50171.42622228205	50802.75574915804	64
51233.122739111976	49952.24562394643	64
49013.20567149273	49739.70322889392	64
49309.95520414576	50180.20279849507	64
50521.39552351622	50589.19415984656	64
50480.36986949387	50986.35626282617	64
50400.34094712287	49284.154245486716	64
49533.27373306698	49508.770670890444	64
51271.4519203807	49867.108671626185	64
49842.186910969016	49509.43993570434	64
49212.69666640013	49610.318751112274	64
50113.831868865345	49185.45724811188	64
50790.27980335615	49623.61292668655	64
49120.9127372006	50072.003679105204	64
50213.783638774774	50965.86759377888	64
49055.89319832968	50106.28330708613	64
51187.13770065011	49578.36054540945	64
50133.793760794826	49304.85317765938	64
50835.42619758165	50537.252258166736	64
51104.84961631847	49997.39270003606	64
49560.742321254176	50772.96195267929	64
50803.180562565845	50676.438805043756	64
50892.25189581124	50447.63558635281	64
49026.24413434579	49844.33031374033	64
49480.62917321005	50564.061926775816	64
49730.16254458425	50544.09169379908	64
50942.01003002958	50391.42892923613	64
51003.30266158597	49365.5576793918	64
50737.709479640835	49324.29349362787	64
51160.08092860448	49934.11306139661	64
49016.71813988882	50160.24012708721	64
49011.79724435977	49666.05653037991	64
50048.273308073	49170.831073945046	64
50440.160242121	50924.26346466773	64
50795.28502274274	49367.59602443556	64
49661.14609220302	50754.461338045025	64
49819.92223336261	49620.6261529261	64
49216.7280124742	49679.7552067878	64
49346.03756882356	50496.377482128075	64
49103.09362521588	50006.13827373052	64
50820.16035428973	50266.21169594742	64
49775.93802548974	50960.28728563086	64
49135.27348687614	50247.23424797001	64
50636.57418163486	49249.57178355678	64
49761.26294362847	49587.1112894962	64
50899.01564281371	50053.640781332506	64
50073.063150144415	49335.55982213986	64
49873.07019953122	50910.17553827182	64
51331.415295525585	49829.037718344385	64
50027.618577254856	49240.593373475225	64
50835.1076161516	50738.700328251	64
49760.56392547565	49652.269389189554	64
49216.8742838827	50499.80668016508	64
49468.883107156085	50331.78663957438	64
49774.017189145925	49522.140722416974	64
49071.187156156935	49633.72505495344	64
48972.7581469867	49881.55972159103	64
50159.616009264064	49374.23379340709	64
50904.154411660485	49412.47390694967	64
49727.82225933978	49476.377261431124	64
48960.55484876299	49947.69379186288	64
49639.42297876523	50966.09077208329	64
50935.490609286484	49343.89429806066	64
49459.805999397344	49479.23389687162	64
50057.615196573104	50956.237144694955	64
51029.10624019593	49299.90089898234	64
50955.84158741003	50090.705702302825	64
50408.83766505697	49214.66498121008	64
51268.76598966462	49691.97130699183	64
50749.403131731764	49452.48592683912	64
49719.203933490615	49704.87337536774	64
49462.82332925237	50718.40321753314	64
50219.38853087931	49170.88772359502	64
50306.33125698637	49305.18573442755	64
50434.10796703616	49150.34010374458	64
49877.08519371192	49379.183594724986	64
51232.54564811876	49625.903246381225	64
49153.41745117347	50524.841951624534	64
49356.07892225544	49478.75134212889	64
51146.02274825114	49522.864279792426	64
49168.411253004066	50339.51659071198	64
51007.38228542021	50139.44107296058	64
49271.78919978123	49823.85167679674	64
50887.694566636244	50236.29687261858	64
