# Supplementary material for: Abundant Topological Outliers in Social Media Data and Their Effect on Spatial Analysis
Source: PLoS One. 2016 Sep 9;11(9):e0162360. doi: 10.1371/journal.pone.0162360 (PMC5017681; doi:10.1371/journal.pone.0162360)
Supplement: S6 Dataset — See the respective attached file. (ZIP) [file pone.0162360.s006.zip › S6_overlap_swl/clust_66_75.csv]

50000.0	50000.0	0
50001.1199382742	50005.597232803535	0
50010.474073703306	50004.538835650805	0
49992.59330351276	50005.30010366702	0
49998.97978393994	50002.81568248988	0
49995.94433854478	50000.283501054924	0
49992.110046690934	49994.960676135706	0
50001.69172750674	49994.57444040063	0
50004.089583240035	50002.88217446919	0
49995.22015105517	50008.609882115925	0
50002.55073404207	49993.56360799795	0
49986.072168127575	49997.04184594443	0
50003.188169777386	50009.9058963167	0
50012.27525783438	49992.819765352564	0
50012.262513774476	49989.354148040744	0
49998.02118867848	50008.80627001903	0
49993.557594313854	50006.23561640466	0
49997.38944128892	50001.35532493175	0
49993.74842547102	50014.75506549149	0
49998.23968503435	50005.27065217079	0
50003.22125142318	50000.026961999516	0
50002.66845612155	50016.014489106456	0
49996.2912684585	50003.40999236742	0
49993.86713806728	50000.48736039716	0
50002.18471612465	50002.01162544507	0
49992.171524388265	50006.56961401369	0
50009.77186363497	49998.33913800016	0
49990.12856972812	50008.3087286591	0
49992.75834275438	49999.61132553548	0
50000.612712480484	49996.66863853376	0
49996.93869881451	50007.42426954709	0
49990.9573124268	49998.74455680348	0
49995.12813021465	50012.34964490406	0
49987.132816399535	50000.77841298042	0
49995.04622939411	50001.254507425205	0
49996.3518189633	49998.69148218202	0
49994.72286757851	50006.43666481398	0
50004.991603808936	50007.81247139701	0
49998.28891676479	49997.763041664824	0
50002.11006087792	50008.18226655358	0
49997.144179930016	49989.940910198144	0
49990.216027359624	50003.557911732714	0
50004.8382996796	49999.67581012021	0
50009.729321556355	49988.228197133496	0
50000.199954210955	50007.84356371471	0
49984.868450241316	50001.72764928467	0
50005.25378396498	49991.44544110929	0
50012.19437814406	50000.390381149926	0
49988.04893344996	49995.904611826896	0
50000.97171294396	50001.87618615546	0
50003.16859701153	50001.34186794273	0
49996.8205400242	50002.39747857786	0
50016.35653848915	49987.25542234889	0
50006.096174901984	50010.23095889712	0
49993.33550236973	49997.9139297533	0
50011.19002934476	50002.36431250059	0
49998.45984931102	50006.65695684455	0
50019.87468519033	49983.95720550682	0
50006.448840401084	49997.32346873195	0
50003.483634122094	50006.1099987375	0
50000.35234659256	50010.71421082459	0
50020.92058148781	49993.51767071989	0
50008.47578298118	49985.24545972329	0
50012.97116378821	49991.6961769247	0
49993.74796506671	49992.427417029416	0
49991.82516773376	49992.694590956104	0
50010.8124938929	49998.028114249224	0
49987.955751149355	49997.770027754355	0
49991.724628069634	50000.06228921305	0
49995.80643166333	50013.468969971	0
49993.380375235734	50016.55980591119	0
49991.201634813246	50005.408821551166	0
50004.525946402624	49989.78947725459	0
50007.720378466904	50000.492135651875	0
49992.7685793167	50011.0280228053	0
49987.159758849266	49996.84261681274	0
50014.02574978567	49996.18798372425	0
49984.32643570934	50004.57184983245	0
50019.639648138225	49988.9067237791	0
49989.4997473447	50007.36039035869	0
50013.91997383251	50009.37214947754	0
50004.58622819102	49995.15801530333	0
50005.85271576996	49989.50522008991	0
50015.47921159886	50003.75857515637	0
49996.39937650525	49993.39036016212	0
50001.0647897504	50004.010292953724	0
49986.027487069885	50006.27634010284	0
49987.260876982415	49991.042278530156	0
49999.78395213294	50006.223143715055	0
50005.5951472911	50002.242531785334	0
49994.95863623795	49990.98932230843	0
49995.970214808425	50011.21575680999	0
49998.74724789229	50000.301414385256	0
49995.76262299148	50005.347803119126	0
49985.78393825049	50003.32292956534	0
50007.42877995727	50004.03245223129	0
49992.96622310832	50014.11763760789	0
49994.55499953395	50010.948281901576	0
49983.915535437955	49992.4110437863	0
50008.8660950074	49978.749708719544	0
50013.7990956949	50003.00902758653	0
50008.5066603574	49980.605440097264	0
49999.61536353447	50001.38011543159	0
49999.92720012225	49999.00146537139	0
49984.44548889699	49998.69683486348	0
50002.482884739184	50003.040579738794	0
50016.024045681486	49994.94398923562	0
50003.36648616504	50004.322037109174	0
49988.738161772046	50017.689027507506	0
50003.539439997585	50008.933367662175	0
49994.49256234436	50019.33132076997	0
50005.85319903553	50016.693436037065	0
50002.48134869301	50006.34512799061	0
49993.523880528526	49996.86229670025	0
49988.034997579	50012.957727244124	0
50020.71389257763	49981.778924319464	0
49995.38804044498	49997.158702901135	0
50013.95022191785	49997.89115681875	0
49984.13772326518	49991.42872524563	0
50003.58552550782	50019.3121430576	0
49989.91037830248	49997.47012205967	0
50012.09890688885	50009.91283746573	0
49998.36748406831	49993.20199538089	0
49989.127843465685	49996.61911019781	0
49982.65034680979	49999.834836403585	0
49996.56500742211	49994.747294359564	0
49985.379552577164	50000.53127187064	0
50017.09675845898	49993.71089669888	0
50021.41356700267	50010.70370059395	0
49982.40342955259	49994.328994020594	0
50016.4869019828	49980.40359262994	0
50023.71775476843	50012.20330780786	0
50005.64968115003	49995.160253301765	0
49973.871359122015	49999.93485576274	0
49991.04769969644	50018.64712142673	0
49999.68945811258	49989.69377801033	0
50024.16967004485	49998.373773470084	0
50002.22080701014	49996.583511445446	0
49981.3376436746	49994.9974062802	0
49984.137410919924	50006.137292454296	0
49996.130313645284	50019.87582555533	0
49984.51107861298	49990.24442534623	0
50006.568329781825	49987.41605597233	0
50001.265128160514	50015.41691763768	0
49994.71701353506	50015.249262662495	0
49984.049094679925	50002.930402503676	0
50007.33751108774	49981.8758819164	0
49990.53033617756	50001.14600459991	0
50016.78128835845	49973.40706114249	0
49993.95433979805	49991.08775145235	0
50020.50775026029	49998.11343636441	0
50000.36685129092	49992.305125517465	0
50025.412902998294	49985.28219532157	0
50011.811277040055	50005.8423952594	0
50005.650122642444	50018.556061829826	0
50000.10513937223	50004.37368352619	0
49997.312147224504	49999.09697793524	0
50007.98935284791	49996.53957427053	0
50002.08677570072	50010.85949233453	0
49986.699023909634	49994.97925279905	0
49985.61698965447	49991.72042149556	0
49982.103822344194	50003.015963724676	0
50017.46227211739	50006.10305446117	0
49995.381477958945	50002.40666228191	0
50011.97582092875	49999.282779231835	0
50008.063404920314	50009.83952207464	0
50013.46450656	49984.93900585626	0
49991.29771770397	50013.528169385616	0
49990.72512365944	50014.788818904555	0
49988.34248722313	50003.84700004693	0
49978.86050890926	50004.459502539525	0
49992.91864707092	50012.72445101887	0
50001.84787568867	49990.60674350676	0
50004.63839490317	50017.67334490595	0
49985.1248169725	50007.29216522827	0
49993.17341765991	49987.23628058628	0
49993.857411968136	50017.57636704799	0
50019.0152945883	49986.98070871417	0
49998.41475540304	49991.03758824367	0
49972.09249794468	50008.2640976498	0
49993.10918587191	50001.86801828644	0
49993.00955253663	50003.3707764521	0
49984.194173076576	50018.57796040268	0
49988.37111772968	49985.660734294215	0
50001.68402032854	50019.222658424515	0
50001.185520989595	50017.05278349851	0
49989.66815837991	49993.68744920904	0
50004.177711652395	49985.70662376911	0
50018.82869206279	49999.52190675685	0
49985.443533641	49996.21552947299	0
50016.38826833475	50012.74464866587	0
50017.914900136435	49980.502944041815	0
50014.39181755627	50017.85709331672	0
50018.95202462218	49985.56744633257	0
49997.36448100937	50005.91903864351	0
50018.96796534248	50005.16627708392	0
50011.90539425546	49988.111134330444	0
49996.546614288876	49996.795399916264	0
49963.08142993959	50006.26759739082	0
50008.2356600962	50002.43606836597	0
49998.63921899667	49988.79814231758	0
50005.75242938296	50004.17089970687	0
49998.376769049384	50010.6689754653	0
50008.42442695799	49998.31820524386	0
50004.508050526805	49983.47349690265	0
49987.17050041002	49988.9025554235	0
50009.18109265108	49992.22014886556	0
50004.879056196725	49986.61034885251	0
50014.915422483675	49977.07720187199	0
49990.130907603474	50004.80258105486	0
49984.6703277626	49988.74133172314	0
50007.52672577151	50012.93686597503	0
50003.49650970437	50012.38108186982	0
49989.06725250327	50015.3378129636	0
50024.98456411381	50006.06013812308	0
49991.80368593366	49990.462414806636	0
50000.77352016364	49989.79042744623	0
49988.90719015552	50002.71719901248	0
49984.039032220186	49996.676878046324	0
50012.847622088455	49998.36249454505	0
50006.350126348494	49990.98155319997	0
49991.05034624591	50004.198767952716	0
50011.88431427771	50008.83624177822	0
49985.19374747098	50005.49928007464	0
49984.81310954273	50026.06287728749	0
50006.21977860447	50012.16129787784	0
49986.47489642977	49999.4317940804	0
49980.36605421916	50000.95789397295	0
49994.234345594574	49999.2532348494	0
49987.04825099607	50001.832824486286	0
49991.43071227722	49984.226381594905	0
50000.695373251256	50020.70674782014	0
49977.13180553174	50003.37505285267	0
49988.62903234035	50005.177123215675	0
49979.89567759436	50002.4937618266	0
50008.01262186424	49983.679359629714	0
50030.579860834	49998.08369322793	0
50003.089884360816	49981.16884909539	0
50024.37014218025	49982.08487044395	0
49983.90656666351	50026.928564756556	0
49964.314383131496	50014.1377602163	0
49993.20228802501	50009.89883245395	0
49988.35846928065	49994.74515624361	0
49974.56068759045	50004.79214296714	0
50014.41609705478	49979.75520468273	0
49991.174539429005	50006.969037631694	0
49989.155636819094	50000.54506709529	0
49982.544533415894	50024.606837722065	0
49994.92587873124	49988.20647099332	0
49991.308890379405	50009.11640038469	0
50011.281064215545	49984.921503686244	0
49989.75789397745	49987.457219427255	0
50008.221414162435	50012.20209665073	0
50013.621088465676	49978.83287026756	0
49985.19186980337	49992.980264506536	0
49992.32125134785	49989.032611767434	0
50014.674771463535	49999.908761826504	0
49997.68841019571	49983.69681048847	0
50015.382964093515	49974.88611401902	0
49974.646961190396	49999.20360856275	0
49993.622733056916	50004.394124466075	0
49996.18215660206	49990.57420118714	0
49990.531939051354	50002.542578106964	0
49995.628193938675	49992.49588250879	0
50021.47129342551	49969.80051040332	0
49963.43332412238	50009.15111641512	0
50005.631109868045	49981.978888305464	0
50016.42316313038	50001.98515059546	0
49980.96052567742	50020.686115295306	0
50014.72496783221	49986.0471516237	0
49983.5417594323	49995.75678905932	0
49993.07010199822	50029.18300593349	0
49997.88200827209	49991.896996510884	0
49982.946899317554	50009.619161594186	0
50002.15424062545	50000.4773237086	0
49991.00394052615	49996.04070296146	0
50031.56106314288	50012.96897761344	0
50026.88381878394	49996.47826587183	0
49984.03994023804	49986.15198562376	0
49987.28963664043	50020.60062188324	0
50013.90791418998	50004.26976645357	0
49983.08076631143	49991.201045514004	0
50022.11073926888	49967.124204367305	0
50010.73215520759	49996.40090077004	0
49996.054670956706	50006.56227185395	0
49995.70387124523	49986.98770630229	0
50007.941107878476	50018.039088252415	0
50002.0192275201	49982.59943772668	0
49992.05158923507	50010.26029829259	0
50027.93304776287	50005.78420573993	0
49982.89182072447	49989.6455582383	0
49998.64668225386	50018.43203433023	0
50013.62737578455	49989.94661316443	0
49993.08509566163	49988.31637596258	0
49989.81805414489	49991.931824775784	0
49997.76086401288	49987.90124568716	0
49988.69996163046	50009.713207319626	0
49985.80025773397	50018.196075051266	0
49984.54357744596	49987.1594216123	0
50006.59958761954	49972.297102456854	0
49984.82793631655	50022.262719026876	0
50009.686765035396	50012.49651623412	0
50005.67540109913	49998.77026419197	0
49998.76553220897	50009.60097154551	0
49991.720902063105	50001.874151299206	0
49995.344981691764	50003.769781086085	0
50000.779533303816	50006.55995037668	0
50003.69493811055	49982.743629087825	0
50002.270752389726	49997.78815897597	0
50027.570700147895	49993.28160735885	0
49976.52404899746	49992.70823713537	0
49998.92765844171	49982.472509075604	0
49994.93953583841	49994.87526102259	0
50009.450371016355	49984.56460257237	0
49988.154083484755	49999.52040214659	0
49999.394387052766	50014.98009375397	0
49978.547517703526	50000.09883902086	0
49977.2653315401	50000.844206454574	0
49998.90667228046	50008.20905964552	0
49991.6637407009	49985.60237193076	0
49996.812852085255	49991.85268425626	0
50010.361860965386	50000.785222744336	0
50015.982394048064	50025.712936463955	0
49980.52196003663	49992.07084033371	0
50031.62064003572	50018.88854821377	0
50008.9961750777	49996.41672377975	0
49987.61931332246	50006.2850009189	0
49976.108964526924	49990.178279804175	0
50023.926871643285	49997.28176746767	0
50019.938527361184	49994.309713364564	0
50000.35731265099	50002.84047830652	0
49993.60333916049	50007.42141270693	0
50023.25337906322	49995.00581889214	0
50002.075911878404	50005.261111667336	0
49991.96428640682	50014.48773082656	0
49985.479854508725	50004.39257273865	0
49980.523275281885	50010.645308643936	0
50001.43088150619	49983.63567861773	0
50010.12290986445	50002.12243553688	0
49967.36856159413	50003.35500522987	0
50002.53163693798	49987.2817417695	0
49958.51475070698	50007.728524315105	0
50011.38108761024	50001.03297300693	0
49981.69861163078	49992.37124347021	0
49989.76191395739	49999.01550114256	0
50010.464523219016	49992.24245972176	0
50026.519101309525	50000.02798517489	0
50012.28382736543	49984.83474359573	0
49989.42265260656	49983.96844532203	0
49984.23840069896	49997.66761618687	0
49985.550927108794	49986.82666453693	0
50021.497478391924	49994.63200883348	0
50019.51522702777	50003.991941070715	0
49997.68469127628	49986.69892490847	0
50017.52555436652	50007.437281765255	0
49996.923835170724	50009.65263753655	0
49980.798506964515	49985.652067432005	0
50017.90091994998	49982.2521155558	0
49990.37161102477	50017.07697390062	0
49988.90511406528	49992.75445658593	0
50017.32112340442	49965.353068070195	0
49991.01257760791	50023.468584741226	0
50025.8875906799	49994.35984820899	0
49986.1918187451	50023.68497230164	0
50013.15743500942	49983.78458207533	0
49992.8456436454	49993.0203413024	0
49979.75815741602	50012.571960582	0
50009.70308924862	49979.83589096704	0
49985.30046070793	50021.08763342582	0
49978.359205601315	50034.878715319064	0
49990.92884580327	50011.163169812375	0
50007.772940196795	50007.064996400484	0
49985.22103137368	50016.08668389368	0
50009.59707490614	49993.95697076497	0
50017.70003800679	50001.97785272779	0
49983.797748258876	50023.64017913821	0
49990.26735697697	50010.258346329596	0
49987.64568629228	49992.33821425586	0
49988.52793226814	49987.91776019862	0
49991.20423086804	50029.989168432476	0
50026.25973034724	50010.5650833099	0
49982.16330270223	49998.10186605435	0
50007.13541309917	50007.95622569247	0
49983.95748989525	50010.98829389653	0
49962.45221143677	50007.2760570099	0
50012.1000044754	49996.95407723872	0
50021.052185858316	49972.64330460891	0
49984.3085518675	50009.58683887556	0
49993.510659247964	49989.892241724825	0
50011.752156646566	50004.78944145074	0
49983.52563494623	50001.75016082405	0
49978.460538100626	49997.75242771528	0
50014.52143088854	49988.22950508876	0
50018.24137458081	49990.739344225905	0
49972.37989154419	50007.14160963748	0
50006.63472878829	49999.431527854525	0
50016.01207628755	50007.56525634756	0
49992.159033924385	49975.903792794095	0
50016.99256930141	49996.1277298885	0
50004.48312201096	50016.53523623439	0
50003.73362658861	50014.7511990841	0
49974.63211839188	49979.516263068035	0
50001.48585664339	49987.945459319424	0
50021.840174437224	49996.55115787979	0
49994.03666699587	50020.72279787452	0
50020.94362840362	50003.47457288229	0
49998.62700416022	50014.24645452575	0
49995.17512210399	50016.79463493951	0
50005.23037043188	50011.73729598273	0
49971.37117085837	49989.47221639413	0
49981.521518297865	49999.23994426472	0
49965.42437354049	50013.05953711824	0
50008.834474853866	50007.65616359565	0
50000.22266364497	49982.341419794524	0
50021.85104569774	50002.35034673412	0
49981.560701735485	49996.23068757506	0
50012.74701363594	49985.80192002436	0
49971.80503375848	49991.85551823733	0
50011.263172707324	50007.67989684717	0
49997.842192490825	49995.525909340686	0
49994.00690011958	50013.24210864979	0
49986.9534427898	50008.40761073288	0
49983.36103802528	50033.88309737791	0
50021.35608252024	49989.69815647043	0
49988.97845850354	49998.21097134659	0
49994.642367226574	49977.56378857998	0
50003.55488727248	50010.91109031009	0
49974.81667358894	50002.99823491594	0
50012.0645759029	50012.10464978939	0
49987.68602979314	50010.93503302086	0
50007.17280957686	49992.3085541642	0
49981.705499678246	50015.11060490018	0
49996.69556881796	50014.109138468055	0
49998.64670998637	49980.67626758387	0
50019.10045114579	49976.023584512244	0
50017.45835616199	49985.36377514416	0
49970.33294685764	50009.780079539814	0
49982.3735722141	50017.46739492288	0
50006.68958436496	49994.526210000105	0
50018.734070250706	49989.80705437178	0
50002.46857216815	49986.06925098604	0
50022.675958277854	49992.05708802764	0
50022.926585169895	50001.64972110677	0
49983.52862677752	50014.963717433006	0
49998.90581301964	49994.84596139951	0
50005.79092528655	50014.775009063815	0
50000.22661360575	49988.81757789523	0
49980.74425647727	49996.82260257941	0
49971.55135378028	49993.170189732235	0
49964.134354578964	50010.02551413979	0
50012.74411197212	50007.99878332312	0
49990.74377587022	49973.90298912179	0
49985.28964060534	50013.18698399553	0
50002.94614847365	50024.81554806511	0
50018.25121765347	50010.052068038465	0
49989.67279102292	50031.185116729364	0
50024.78778113604	50000.02968615381	0
49957.10144021539	50006.30757505217	0
50004.91798427541	50013.10522473025	0
49997.73721727142	50000.206776466686	0
49987.073785197594	49981.08982656079	0
49968.0433233723	50010.0828608519	0
50012.324460548836	49995.737823114214	0
49973.49292689296	50018.279391364136	0
49987.24555378543	50029.79294837929	0
49998.130607358624	49976.53703077404	0
50007.75675174732	49991.20943177642	0
49995.458395374444	49999.14344184725	0
50010.742096311136	49993.331644497855	0
49985.84573346792	49985.809309381766	0
50000.266877230206	50025.833258622944	0
50015.02347028834	50012.069686554314	0
49999.98576549963	50017.1888278349	0
49994.20623659825	50009.09252126425	0
50002.60633630994	50028.573161161155	0
49983.685760399516	49994.434229655286	0
49997.98413692526	49973.09937067709	0
50010.56374303187	50009.418935307316	0
50010.08479905599	50015.411645682536	0
49981.765431604974	50026.49109198164	0
50008.58410835759	49981.64823307443	0
49984.49931009959	50029.64027167754	0
50007.61917516849	50005.81807298415	0
49954.76580966707	50007.702943843884	0
49998.27241309566	49978.57915551045	0
50022.54566981191	49987.258173264716	0
50005.091519311456	50006.0974021464	0
50033.204334621514	50008.87278491397	0
49975.961106071736	50033.7681879828	0
50008.89909742184	50018.638205887495	0
50013.46930471949	49988.41976209015	0
50015.209385585105	50013.91423486294	0
50022.0337844933	49980.9584175392	0
49989.67638337026	50018.303126039296	0
50025.83946226305	49991.62136154643	0
50020.63370337653	50014.81552965945	0
50007.67840103903	49995.493720252845	0
49968.685987238656	50012.365807529546	0
50010.842442392815	49988.60160661161	0
49997.47090266504	49980.29339993033	0
50254.88643847537	50485.28970949436	65
50278.34716152748	50419.044490739245	65
50326.75723704706	50506.048584264085	65
50301.814967448474	50348.74265383177	65
50279.49317102653	50553.309993187846	65
50271.05134603012	50619.643042277625	65
50388.81266258974	50472.43278253423	65
50338.154076951236	50650.14682597381	65
50215.479894157645	50391.95422525172	65
50178.557616935344	50331.29479567658	65
50366.04562877415	50566.209205271836	65
50180.82978741374	50260.42903162825	65
50371.19511855762	50336.62944103456	65
50143.04199605167	50408.046082647445	65
50330.883714317075	50723.412470095165	65
50248.84386072981	50280.35200769073	65
50411.52404464136	50664.90922623018	65
50429.608014382124	50369.01481657185	65
50209.121040140235	50588.06245986501	65
50473.3011311313	50694.39102808873	65
50520.87247559375	50639.154890806036	65
50267.14811664433	50693.483305293914	65
50425.00491174295	50287.327207851915	65
50315.37720046949	50276.20193632674	65
50547.35587743718	50575.65338066671	65
50493.0225035974	50389.88888005059	65
50204.46175828327	50192.240232835546	65
50347.039472296616	50794.64384574868	65
50621.552570597065	50577.70749989832	65
50346.2414966561	50216.54708825507	65
50395.773794001274	50843.1289208388	65
50539.25822474602	50708.831572661555	65
50194.113223995104	50517.58937536901	65
50473.77944702854	50591.15367783319	65
50126.930394757386	50213.11362317905	65
50445.64875479072	50519.074315724196	65
50492.66577572503	50279.67624465058	65
50400.671771767054	50745.73225699961	65
50277.074704074366	50196.50143786602	65
50487.058796242156	50205.76998310902	65
50387.8177473231	50162.2553055258	65
50659.15457502739	50517.45935766019	65
50351.81879694254	50104.42466992145	65
50511.08672065583	50776.9616701101	65
50167.09521381678	50132.28747760948	65
50459.54190833625	50877.09304565463	65
50285.76592668512	50130.679144295	65
50556.9357589659	50247.00794600203	65
50481.78162189391	50945.577073824315	65
50546.03354021365	50327.29476682037	65
50104.59409400987	50466.220836457345	65
50583.48232661987	50785.73852569092	65
50732.0451121427	50509.148729782384	65
50277.95247683762	50773.6256280852	65
50641.984286612635	50745.496826329545	65
50101.157670380046	50283.039347528946	65
50048.511812405624	50501.61271338479	65
50064.171932785364	50345.40241322528	65
50275.4410285801	50063.83889911737	65
50123.99351377732	50535.29229167656	65
50044.01254446137	50573.203707743174	65
50034.89676797792	50639.36674677036	65
50202.37692130297	50068.404636514264	65
50214.010126978894	50754.24646135539	65
50007.46028840168	50708.928146289574	65
50563.1266948377	50850.47919571887	65
50286.931866689614	50841.484714034166	65
50572.18203725947	50176.03998201312	65
50073.52566137656	50744.22975609696	65
50174.14974413471	50814.77871162272	65
50604.60154964624	50905.84738959333	65
50050.490729889185	50420.56756003616	65
50560.28645298035	50393.915321510554	65
50106.61402074409	50806.84529008466	65
50650.851299083806	50815.125365525724	65
50499.96368311049	50479.750873269055	65
50594.01750591495	50662.94051983931	65
50566.91647698471	50109.90309412513	65
50751.64621859883	50580.58917754921	65
50639.83402760788	50199.71089305479	65
50134.38732658907	50066.59811222492	65
50126.50904411598	50601.765213166116	65
50503.28862099112	50136.388066534026	65
50801.06411049739	50494.740399299844	65
50100.02317359726	50878.03914660557	65
50003.86975145334	50304.92384331383	65
49992.07092678452	50775.63092655292	65
50614.49310712755	50326.95392337442	65
50730.68267650746	50650.30811299712	65
50524.545384500685	50055.01053367433	65
50429.044621951965	50989.12063735619	65
50237.31027801858	50007.95158468886	65
50866.39741477007	50477.270938032234	65
50396.37000246521	50916.19688508677	65
50615.12324487111	50431.27808862701	65
50385.26222398596	50038.481241871006	65
50173.71075616729	50651.596305031315	65
50168.86884977914	49986.228473372736	65
50336.20476567709	50888.51893662166	65
50587.26137832901	50515.196011480715	65
50817.08018846958	50593.36405522126	65
50675.51132347662	50904.842315884765	65
50041.722384973524	50243.40983054594	65
50047.43312980199	50927.68963909704	65
50033.51340301802	50177.53946205912	65
50629.149715765925	50975.05123259311	65
50115.73203092186	49938.79643633014	65
49965.27460158461	50646.435823189524	65
50361.37199259975	50981.28633782171	65
50776.37205689226	50427.23498598957	65
49944.15788976712	50274.27905546858	65
50057.87248458402	50993.881139310644	65
50015.67466473658	51054.2792240634	65
50457.97909521495	51055.538290695804	65
49968.14536776685	50579.81864528133	65
50601.15549391533	50052.75128602165	65
50451.23950253498	50068.35764045124	65
50684.38335272316	51014.76572157623	65
50710.72883409498	50446.05837663464	65
50411.49136583815	49972.637999685256	65
50884.65663157606	50610.9160679377	65
49925.94109306383	50796.93042413527	65
50675.324800777875	50261.460748385354	65
50068.91854366409	50095.407632063194	65
50798.599562799514	50660.91247276112	65
50546.90580602723	49991.86210925517	65
49936.61271256996	50517.31040563009	65
50097.54398016907	50682.44036987225	65
50869.91406311425	50546.38342824517	65
49958.92794717199	50357.47660465499	65
49895.81816726765	50569.47490486299	65
49974.9460715351	50933.61336402956	65
50840.60445975103	50408.68690908937	65
50273.083728886464	50916.75653205698	65
50675.511862770174	50387.85045089655	65
50738.43594770279	51063.52384339511	65
50304.68195263184	49982.30094478986	65
50768.94830715878	50723.01573649879	65
50104.496274763515	50006.85701588803	65
50339.11511011174	51044.837971363086	65
50004.73338448802	50080.02616133198	65
50767.45296177953	50996.104246464085	65
49998.344951417166	50008.7696910404	65
49918.97640354232	50886.052130210905	65
50829.16358163073	51025.26274483409	65
50668.84570582166	50031.43223065549	65
50145.310179543645	50728.02053603314	65
50866.156387853865	50679.058165629154	65
50746.43630562452	50278.49760918168	65
49889.99520786333	50737.95652443612	65
49899.13210457507	50323.98547148742	65
50785.517049069866	50792.12677427576	65
50709.70665690322	50090.40930865468	65
50320.44332094237	49914.8038899918	65
50735.083192709666	50023.881334222686	65
50252.03330168156	49939.56169806832	65
50453.336173015974	51126.21767798933	65
50587.48028296789	51033.47529798402	65
50555.02431591799	50969.179903473225	65
50612.054187844275	49977.43047581419	65
50061.4211853937	49891.85706735305	65
50787.52615186313	50930.47712851666	65
50632.79761727299	49913.84367426482	65
50240.73484908648	50974.42830411756	65
50393.59945688427	51082.87421451007	65
50042.69401809885	51123.09059046255	65
50800.238658843664	50316.78474084677	65
50711.43570319068	50200.32643463502	65
50270.95976732343	51061.59672602467	65
50093.05422973748	49830.76576040902	65
49951.36975055846	50207.269161108816	65
50949.753497961916	50644.70085796332	65
50383.75970871071	49885.19471295216	65
50471.34928523517	49927.575607065206	65
50827.89278798705	50247.56397853592	65
50769.940884442956	50130.230415460006	65
49858.98081428805	50675.93764054945	65
50370.97282507126	50403.51706818135	65
50025.11948715554	50860.074557014166	65
50024.562866304645	49804.76915287447	65
50333.37377296301	49833.167979331105	65
50165.312537253805	49882.58915167596	65
50244.62433715758	49872.5573409956	65
50667.46867182012	51079.77697979321	65
49981.34900754702	50421.70402635573	65
50206.921904575145	50902.22840523991	65
49969.89147474252	51126.15596685749	65
50068.24475778242	49751.80408841833	65
49888.32975480431	50949.37192005626	65
50619.64109352272	51125.913109500085	65
49930.331579578095	49996.383293007515	65
50701.33530822188	49960.54349908762	65
50044.90996088408	49957.43405828671	65
50205.189997646456	51071.823459065374	65
50860.88078785184	50748.42899125969	65
50854.84998564634	50182.13818029858	65
50849.68265195459	50953.50340109549	65
50172.282165506345	50993.970535620174	65
49914.47756676423	50411.59284942302	65
50881.129023884525	51066.49938962172	65
50221.630974564396	49802.79286556828	65
50866.883810904845	50344.8223035688	65
49803.53876633203	50722.08586817527	65
50950.82996536567	51048.10486785578	65
49830.94260832999	50540.53358137477	65
50626.47587463016	49844.63374284932	65
50520.92391937225	51149.976539133706	65
50824.98775459744	50852.53930302271	65
49872.88277957689	49963.07772344547	65
50374.43707898538	51154.369407201935	65
49851.004753689136	50472.34719666091	65
50480.207376815786	49994.84646577467	65
49995.27107690856	49869.34741843685	65
50318.16005866741	51117.25195539974	65
50536.85089563112	51080.90961502974	65
49863.319558626754	49895.52570501542	65
49851.25518080673	50378.517305863534	65
50978.87057679321	50988.16378147057	65
50891.16167073212	50278.07718556141	65
49832.69590038804	50997.45771103097	65
49937.36204617085	50090.10124447694	65
50898.82629025746	50999.46503536056	65
49835.63631293422	50608.410702081426	65
50140.680590795906	50930.981861023065	65
50086.97682908959	51176.03066469157	65
50932.521588971445	50748.889585768	65
50127.232237223376	51044.480301536925	65
49877.3924683032	51051.19179595748	65
50305.67935414877	49767.91072623071	65
50472.28677239903	49859.88044675535	65
50710.558407687895	50759.68307795354	65
50824.811906207266	51105.00559230899	65
50491.58630450896	51215.70386169709	65
50883.7452393462	50810.8776116681	65
50915.586518173564	50928.64437538538	65
50535.09527869461	49893.51055548915	65
50253.11872142339	49715.057510581246	65
50428.58687139055	49802.17633410307	65
50316.47799537744	49691.71972695863	65
50144.29875185183	51129.02775865518	65
50377.95145074211	49754.3609306493	65
50326.22667257896	51207.48201160671	65
50718.34264872977	51131.32200556892	65
50209.82998111019	51161.0382966872	65
50633.85423412591	51198.70244880768	65
49767.05451918184	50503.756795395995	65
50115.021873207384	51237.82687931466	65
49804.744605959044	49850.574010142846	65
50884.780644437626	50120.70674058813	65
50567.77355749884	49805.7031943415	65
50020.27489885345	49694.660606390695	65
50296.45971471715	51273.06803865974	65
49793.32742698719	50943.41062059923	65
51013.033064195995	50620.96288283814	65
49954.04554979383	49807.68139075798	65
50500.270244758554	49783.04430920696	65
49844.06386103451	50029.802334735825	65
50393.015179776645	51222.647543169434	65
50930.96960298532	50454.56543670295	65
49748.012187147295	50573.19359893028	65
50193.6629072913	49686.339601299034	65
50125.956841811865	51308.58609415534	65
50648.53908731192	50116.211529615975	65
50081.23762559813	51358.94670746578	65
50237.75655745282	49628.09036679605	65
49860.554885329475	50826.99441174696	65
51025.79442800295	50549.444717217906	65
49693.35538560035	50493.15421857983	65
49788.49407299703	50439.7810569511	65
50729.26044374296	50348.91239122051	65
50435.13975959159	51279.28528614568	65
50346.4643342915	51322.356196874665	65
49760.84442518675	49792.690492639704	65
50795.60020010776	49987.23268021928	65
49949.90749902195	51059.87805064904	65
50960.24485144153	50390.7789423004	65
50866.934092191186	50002.494986883845	65
50359.57109311999	49637.07265374955	65
49809.92658946684	50871.756111055976	65
51079.44137241083	50510.15973454266	65
49913.29448023373	49747.730145783265	65
50851.471374410234	51167.85107773845	65
49812.88902281352	51069.56866447058	65
50283.93742782995	51354.774642054144	65
49876.866172661335	50210.253963070696	65
51101.81522352647	50443.13092566776	65
51004.24071491135	50727.52554355862	65
49834.178465353936	50151.575488369104	65
50044.6322526493	51421.297983491735	65
49767.822411355286	50167.13820679629	65
50664.29358849609	50668.493566100406	65
49925.12454938038	49871.552903366595	65
50371.324750717045	49571.320250236044	65
50436.60895804666	51353.3422527081	65
50146.17910357907	51377.42910156876	65
50512.053013136174	51282.9636617085	65
50939.93873505648	50524.27748363619	65
49749.8514066301	50827.01671900173	65
50409.07832975521	49693.8242559402	65
50044.920030580026	51244.9401999513	65
50354.16319097976	49505.532182641975	65
49796.533541746976	50227.73953821324	65
49752.58335273893	50676.961659134315	65
50012.978097403386	51186.59750425305	65
51145.638525900555	50384.91477715404	65
51037.81950070396	50944.85556887245	65
49690.54027352863	50713.163171298795	65
49918.15160715605	49680.478727039284	65
50999.54409261352	50335.555285552786	65
49693.56111551594	49798.83101638357	65
49903.36907191087	49614.840210019756	65
50447.609980725116	51424.09283155129	65
50043.06735156948	51494.70073297404	65
50998.554051583444	50453.19049092326	65
51017.82265392246	50264.3062883901	65
50711.525029946206	51202.854563313165	65
50409.87501601372	51479.02912216992	65
49894.709640852234	51115.602315621974	65
50954.42123154318	50133.401582700964	65
50922.692408915595	49958.645431674035	65
49698.75040231725	49728.969863375176	65
50250.30924496265	49554.91545909289	65
50350.842685442934	51448.656536582486	65
51084.78096578691	50346.76662666785	65
50187.99185259289	51227.37830093051	65
49726.38673633252	50413.20714171425	65
49784.03975951553	50096.78298985954	65
50987.85585822688	50797.49096660529	65
51055.21559690611	50680.41753509704	65
50708.42259414477	49886.83988503619	65
51102.457276224035	50735.12609210892	65
50201.99618027326	51427.25575996639	65
50614.129181562974	49748.6633147528	65
50471.12635125181	49718.425394430196	65
50011.72411357571	51309.23383251696	65
50097.96469194987	49692.50001390316	65
50576.73218291815	51235.91412597844	65
51075.48543497007	50598.88357809013	65
49979.19996478713	51394.781941962465	65
49693.223637527626	50170.40235756164	65
49769.3657657259	50361.686164374936	65
50213.04705097448	51492.528763267874	65
51010.31765694323	50179.0819346688	65
49747.87547447161	50279.78267348351	65
51019.72027762492	51042.18616988949	65
49653.99578855035	50774.01798464749	65
49631.17957003045	49741.89168079064	65
51151.099235474365	50522.445091891415	65
51081.250852154255	50167.30786235381	65
49863.54738346103	49792.12999114797	65
50283.00551218352	51456.160815752315	65
50977.16398581211	49916.51822277206	65
50511.814383372424	51392.8835748259	65
49841.60107795715	50284.17230803649	65
49925.95582111365	51183.255760798595	65
50987.34633285505	49988.22171216327	65
50298.28407444296	49601.521876246254	65
51127.33453561812	50115.79639286233	65
49968.430727885796	51241.225397156166	65
49968.78393395116	51461.96903122693	65
49687.71541449139	50242.64822756951	65
50750.17399368402	50848.12776492412	65
49783.06945539387	49992.60079827443	65
49588.94983620762	50786.232251212314	65
49974.24886861686	49945.26506695713	65
50689.065427072455	49816.23521622421	65
50417.82314061087	49484.26928271088	65
50921.37931066529	50207.201430423505	65
49625.863110922	50170.0275821248	65
51136.29308625838	50797.24331646437	65
49736.074137930205	49941.07088305626	65
51051.1214345419	50873.31010773417	65
49657.39605072816	50302.18295395942	65
49711.282560309075	49870.07391829344	65
50432.59932268713	49598.111712306694	65
49986.11027662878	51532.40638918423	65
50840.85518989711	49932.78442533482	65
49638.35776617835	50369.42094392681	65
50783.016103466	51212.00847723815	65
50601.568969595945	51297.54951265756	65
51211.812965916244	50409.34269468635	65
50230.35542383963	49491.501801249666	65
50200.280505440525	49432.70545766356	65
49971.76234262934	49593.89152613831	65
51059.81299161221	49971.287404923525	65
50930.86604640001	51117.4124914921	65
51170.68254855359	50740.459803801765	65
51124.27098396139	50646.08696761079	65
49601.46468646341	50720.744192364495	65
49520.00307816067	50767.625304145535	65
50918.18414371121	50057.65418435467	65
49670.58632947323	49963.08237400804	65
50187.096060988086	49575.657080065364	65
50809.447805242686	51275.92246563263	65
49901.29138692186	51448.95840767303	65
50568.52080489246	51438.662797667894	65
50132.12344706616	49441.739025226234	65
51087.884692195374	49907.36507887014	65
49570.64099840026	49708.69576597809	65
51210.49087946227	50564.07983844339	65
50036.218240812974	49570.51302129496	65
50602.495632609636	49679.78919021884	65
49583.97635085773	50232.21607657197	65
51136.06769948222	49858.82521137967	65
50004.87194969924	49502.74606966331	65
50079.70938172998	49621.58741604131	65
49854.686770618515	49662.14575130373	65
49684.731480818875	50639.18843504898	65
50738.831249253184	51282.838370231446	65
50872.72992723256	51310.64154779305	65
50348.6780651122	49439.62144004078	65
51039.70265920994	51110.77137188061	65
50766.537882280034	49921.03434537586	65
51001.553952462535	51167.57014338106	65
49655.77091320404	50438.330427210276	65
50917.92700547482	51261.36152694326	65
50105.88953944624	51450.75237255017	65
49615.82977571904	50005.10119372993	65
49671.74417400455	50843.75102919181	65
49515.65162918544	50241.53143576652	65
49453.3097571475	50734.37152352227	65
50967.06084639917	51305.909208950005	65
50823.81452049532	50091.623649603825	65
49951.41307054767	51591.41173656037	65
49631.072827175056	50522.77422239776	65
49645.85222923012	49855.98388065818	65
49502.9818113163	50311.999418099134	65
49617.58177735534	49651.71098512574	65
49932.55551844961	49496.841754339956	65
49731.86564120675	50037.75440483986	65
51200.27106433965	50672.23965639118	65
50140.13284765707	49751.81959099672	65
50138.25499469041	49515.32434467363	65
51072.812689534265	50073.601622369766	65
50095.45389818294	51543.77375748309	65
50795.96301707615	49855.4879302228	65
51115.44681466166	50286.53090168071	65
49512.1262595638	50698.89272392106	65
50250.49936167236	49384.98995996542	65
49800.49212612405	49924.145377010806	65
49600.92995336191	50854.67929126337	65
49835.87430664318	51413.86085730686	65
50466.8966353937	49437.44565711131	65
50245.68371785807	49315.25865410982	65
49613.60755468567	49914.79540891861	65
51265.914680522146	50461.21069307552	65
49603.92105791705	50923.14782583336	65
51174.846198920706	50315.87887296531	65
51105.29282685506	51122.24507262027	65
49491.372247778374	50171.34609944177	65
50940.34107714892	50852.65737585705	65
50430.271776898146	49375.44534252415	65
51140.08020973211	50209.05380577303	65
50614.9533353152	51363.687913981885	65
51031.46800416613	51282.37000499025	65
50322.3135914346	51515.54301846146	65
51329.23239160508	50498.92324431702	65
50265.34325580415	49246.44742626568	65
51397.68688566116	50509.72758075308	65
51098.26817247842	51280.92394691931	65
49452.07972889697	50654.0305562465	65
50807.86370756651	49786.38971092321	65
49567.9520560333	50502.70124787017	65
49859.03635399418	51207.133042713605	65
50018.425773765826	51609.3333678626	65
49585.34620164442	49800.68924561154	65
50672.521768801584	51259.354141025666	65
49653.418469837605	50061.59881991892	65
49568.65053487602	50988.761877279045	65
51378.608779999005	50576.685224346096	65
49990.77976337735	49434.46696154683	65
51170.854596963276	51265.15276282147	65
51190.54836077637	51196.629265992	65
51243.190963702655	50348.16975305753	65
50221.676973988055	51562.97461718849	65
50541.83403684935	49650.25189878188	65
51028.85090877646	49872.56432105896	65
49524.060659880226	50453.075055092915	65
51196.65762444775	50247.36787301321	65
51138.943971157925	51061.30971461519	65
49427.63109900715	50202.99953124968	65
49815.724355573104	51261.290774793284	65
49495.13822553278	50517.58151529847	65
50925.85449934985	51191.78627162938	65
49888.989305003444	51553.11714960089	65
50979.875448534374	51234.37426750724	65
50228.13273092102	49188.898415526666	65
49489.963391410594	50102.83942337018	65
51197.05711333296	49831.36255966874	65
49767.532534356586	51122.08266280188	65
49388.283258627416	50719.79106746128	65
49392.71581701412	50623.021598038526	65
50068.52113235895	49463.64219088	65
49794.67858786875	51354.76554969528	65
50282.747992958015	51606.244848040915	65
51253.28739369703	49796.291511341966	65
51283.33086428594	50573.74613132822	65
50880.21911138905	49873.604330337694	65
49565.0346830914	50366.35604258505	65
51232.14014346528	51294.174751641796	65
