# Supplementary material for: Abundant Topological Outliers in Social Media Data and Their Effect on Spatial Analysis
Source: PLoS One. 2016 Sep 9;11(9):e0162360. doi: 10.1371/journal.pone.0162360 (PMC5017681; doi:10.1371/journal.pone.0162360)
Supplement: S6 Dataset — See the respective attached file. (ZIP) [file pone.0162360.s006.zip › S6_overlap_swl/clust_67_76.csv]

50000.0	50000.0	0
50001.1199382742	50005.597232803535	0
50010.474073703306	50004.538835650805	0
49992.59330351276	50005.30010366702	0
49998.97978393994	50002.81568248988	0
49995.94433854478	50000.283501054924	0
49992.110046690934	49994.960676135706	0
50001.69172750674	49994.57444040063	0
50004.089583240035	50002.88217446919	0
49995.22015105517	50008.609882115925	0
50002.55073404207	49993.56360799795	0
49986.072168127575	49997.04184594443	0
50003.188169777386	50009.9058963167	0
50012.27525783438	49992.819765352564	0
50012.262513774476	49989.354148040744	0
49998.02118867848	50008.80627001903	0
49993.557594313854	50006.23561640466	0
49997.38944128892	50001.35532493175	0
49993.74842547102	50014.75506549149	0
49998.23968503435	50005.27065217079	0
50003.22125142318	50000.026961999516	0
50002.66845612155	50016.014489106456	0
49996.2912684585	50003.40999236742	0
49993.86713806728	50000.48736039716	0
50002.18471612465	50002.01162544507	0
49992.171524388265	50006.56961401369	0
50009.77186363497	49998.33913800016	0
49990.12856972812	50008.3087286591	0
49992.75834275438	49999.61132553548	0
50000.612712480484	49996.66863853376	0
49996.93869881451	50007.42426954709	0
49990.9573124268	49998.74455680348	0
49995.12813021465	50012.34964490406	0
49987.132816399535	50000.77841298042	0
49995.04622939411	50001.254507425205	0
49996.3518189633	49998.69148218202	0
49994.72286757851	50006.43666481398	0
50004.991603808936	50007.81247139701	0
49998.28891676479	49997.763041664824	0
50002.11006087792	50008.18226655358	0
49997.144179930016	49989.940910198144	0
49990.216027359624	50003.557911732714	0
50004.8382996796	49999.67581012021	0
50009.729321556355	49988.228197133496	0
50000.199954210955	50007.84356371471	0
49984.868450241316	50001.72764928467	0
50005.25378396498	49991.44544110929	0
50012.19437814406	50000.390381149926	0
49988.04893344996	49995.904611826896	0
50000.97171294396	50001.87618615546	0
50003.16859701153	50001.34186794273	0
49996.8205400242	50002.39747857786	0
50016.35653848915	49987.25542234889	0
50006.096174901984	50010.23095889712	0
49993.33550236973	49997.9139297533	0
50011.19002934476	50002.36431250059	0
49998.45984931102	50006.65695684455	0
50019.87468519033	49983.95720550682	0
50006.448840401084	49997.32346873195	0
50003.483634122094	50006.1099987375	0
50000.35234659256	50010.71421082459	0
50020.92058148781	49993.51767071989	0
50008.47578298118	49985.24545972329	0
50012.97116378821	49991.6961769247	0
49993.74796506671	49992.427417029416	0
49991.82516773376	49992.694590956104	0
50010.8124938929	49998.028114249224	0
49987.955751149355	49997.770027754355	0
49991.724628069634	50000.06228921305	0
49995.80643166333	50013.468969971	0
49993.380375235734	50016.55980591119	0
49991.201634813246	50005.408821551166	0
50004.525946402624	49989.78947725459	0
50007.720378466904	50000.492135651875	0
49992.7685793167	50011.0280228053	0
49987.159758849266	49996.84261681274	0
50014.02574978567	49996.18798372425	0
49984.32643570934	50004.57184983245	0
50019.639648138225	49988.9067237791	0
49989.4997473447	50007.36039035869	0
50013.91997383251	50009.37214947754	0
50004.58622819102	49995.15801530333	0
50005.85271576996	49989.50522008991	0
50015.47921159886	50003.75857515637	0
49996.39937650525	49993.39036016212	0
50001.0647897504	50004.010292953724	0
49986.027487069885	50006.27634010284	0
49987.260876982415	49991.042278530156	0
49999.78395213294	50006.223143715055	0
50005.5951472911	50002.242531785334	0
49994.95863623795	49990.98932230843	0
49995.970214808425	50011.21575680999	0
49998.74724789229	50000.301414385256	0
49995.76262299148	50005.347803119126	0
49985.78393825049	50003.32292956534	0
50007.42877995727	50004.03245223129	0
49992.96622310832	50014.11763760789	0
49994.55499953395	50010.948281901576	0
49983.915535437955	49992.4110437863	0
50008.8660950074	49978.749708719544	0
50013.7990956949	50003.00902758653	0
50008.5066603574	49980.605440097264	0
49999.61536353447	50001.38011543159	0
49999.92720012225	49999.00146537139	0
49984.44548889699	49998.69683486348	0
50002.482884739184	50003.040579738794	0
50016.024045681486	49994.94398923562	0
50003.36648616504	50004.322037109174	0
49988.738161772046	50017.689027507506	0
50003.539439997585	50008.933367662175	0
49994.49256234436	50019.33132076997	0
50005.85319903553	50016.693436037065	0
50002.48134869301	50006.34512799061	0
49993.523880528526	49996.86229670025	0
49988.034997579	50012.957727244124	0
50020.71389257763	49981.778924319464	0
49995.38804044498	49997.158702901135	0
50013.95022191785	49997.89115681875	0
49984.13772326518	49991.42872524563	0
50003.58552550782	50019.3121430576	0
49989.91037830248	49997.47012205967	0
50012.09890688885	50009.91283746573	0
49998.36748406831	49993.20199538089	0
49989.127843465685	49996.61911019781	0
49982.65034680979	49999.834836403585	0
49996.56500742211	49994.747294359564	0
49985.379552577164	50000.53127187064	0
50017.09675845898	49993.71089669888	0
50021.41356700267	50010.70370059395	0
49982.40342955259	49994.328994020594	0
50016.4869019828	49980.40359262994	0
50023.71775476843	50012.20330780786	0
50005.64968115003	49995.160253301765	0
49973.871359122015	49999.93485576274	0
49991.04769969644	50018.64712142673	0
49999.68945811258	49989.69377801033	0
50024.16967004485	49998.373773470084	0
50002.22080701014	49996.583511445446	0
49981.3376436746	49994.9974062802	0
49984.137410919924	50006.137292454296	0
49996.130313645284	50019.87582555533	0
49984.51107861298	49990.24442534623	0
50006.568329781825	49987.41605597233	0
50001.265128160514	50015.41691763768	0
49994.71701353506	50015.249262662495	0
49984.049094679925	50002.930402503676	0
50007.33751108774	49981.8758819164	0
49990.53033617756	50001.14600459991	0
50016.78128835845	49973.40706114249	0
49993.95433979805	49991.08775145235	0
50020.50775026029	49998.11343636441	0
50000.36685129092	49992.305125517465	0
50025.412902998294	49985.28219532157	0
50011.811277040055	50005.8423952594	0
50005.650122642444	50018.556061829826	0
50000.10513937223	50004.37368352619	0
49997.312147224504	49999.09697793524	0
50007.98935284791	49996.53957427053	0
50002.08677570072	50010.85949233453	0
49986.699023909634	49994.97925279905	0
49985.61698965447	49991.72042149556	0
49982.103822344194	50003.015963724676	0
50017.46227211739	50006.10305446117	0
49995.381477958945	50002.40666228191	0
50011.97582092875	49999.282779231835	0
50008.063404920314	50009.83952207464	0
50013.46450656	49984.93900585626	0
49991.29771770397	50013.528169385616	0
49990.72512365944	50014.788818904555	0
49988.34248722313	50003.84700004693	0
49978.86050890926	50004.459502539525	0
49992.91864707092	50012.72445101887	0
50001.84787568867	49990.60674350676	0
50004.63839490317	50017.67334490595	0
49985.1248169725	50007.29216522827	0
49993.17341765991	49987.23628058628	0
49993.857411968136	50017.57636704799	0
50019.0152945883	49986.98070871417	0
49998.41475540304	49991.03758824367	0
49972.09249794468	50008.2640976498	0
49993.10918587191	50001.86801828644	0
49993.00955253663	50003.3707764521	0
49984.194173076576	50018.57796040268	0
49988.37111772968	49985.660734294215	0
50001.68402032854	50019.222658424515	0
50001.185520989595	50017.05278349851	0
49989.66815837991	49993.68744920904	0
50004.177711652395	49985.70662376911	0
50018.82869206279	49999.52190675685	0
49985.443533641	49996.21552947299	0
50016.38826833475	50012.74464866587	0
50017.914900136435	49980.502944041815	0
50014.39181755627	50017.85709331672	0
50018.95202462218	49985.56744633257	0
49997.36448100937	50005.91903864351	0
50018.96796534248	50005.16627708392	0
50011.90539425546	49988.111134330444	0
49996.546614288876	49996.795399916264	0
49963.08142993959	50006.26759739082	0
50008.2356600962	50002.43606836597	0
49998.63921899667	49988.79814231758	0
50005.75242938296	50004.17089970687	0
49998.376769049384	50010.6689754653	0
50008.42442695799	49998.31820524386	0
50004.508050526805	49983.47349690265	0
49987.17050041002	49988.9025554235	0
50009.18109265108	49992.22014886556	0
50004.879056196725	49986.61034885251	0
50014.915422483675	49977.07720187199	0
49990.130907603474	50004.80258105486	0
49984.6703277626	49988.74133172314	0
50007.52672577151	50012.93686597503	0
50003.49650970437	50012.38108186982	0
49989.06725250327	50015.3378129636	0
50024.98456411381	50006.06013812308	0
49991.80368593366	49990.462414806636	0
50000.77352016364	49989.79042744623	0
49988.90719015552	50002.71719901248	0
49984.039032220186	49996.676878046324	0
50012.847622088455	49998.36249454505	0
50006.350126348494	49990.98155319997	0
49991.05034624591	50004.198767952716	0
50011.88431427771	50008.83624177822	0
49985.19374747098	50005.49928007464	0
49984.81310954273	50026.06287728749	0
50006.21977860447	50012.16129787784	0
49986.47489642977	49999.4317940804	0
49980.36605421916	50000.95789397295	0
49994.234345594574	49999.2532348494	0
49987.04825099607	50001.832824486286	0
49991.43071227722	49984.226381594905	0
50000.695373251256	50020.70674782014	0
49977.13180553174	50003.37505285267	0
49988.62903234035	50005.177123215675	0
49979.89567759436	50002.4937618266	0
50008.01262186424	49983.679359629714	0
50030.579860834	49998.08369322793	0
50003.089884360816	49981.16884909539	0
50024.37014218025	49982.08487044395	0
49983.90656666351	50026.928564756556	0
49964.314383131496	50014.1377602163	0
49993.20228802501	50009.89883245395	0
49988.35846928065	49994.74515624361	0
49974.56068759045	50004.79214296714	0
50014.41609705478	49979.75520468273	0
49991.174539429005	50006.969037631694	0
49989.155636819094	50000.54506709529	0
49982.544533415894	50024.606837722065	0
49994.92587873124	49988.20647099332	0
49991.308890379405	50009.11640038469	0
50011.281064215545	49984.921503686244	0
49989.75789397745	49987.457219427255	0
50008.221414162435	50012.20209665073	0
50013.621088465676	49978.83287026756	0
49985.19186980337	49992.980264506536	0
49992.32125134785	49989.032611767434	0
50014.674771463535	49999.908761826504	0
49997.68841019571	49983.69681048847	0
50015.382964093515	49974.88611401902	0
49974.646961190396	49999.20360856275	0
49993.622733056916	50004.394124466075	0
49996.18215660206	49990.57420118714	0
49990.531939051354	50002.542578106964	0
49995.628193938675	49992.49588250879	0
50021.47129342551	49969.80051040332	0
49963.43332412238	50009.15111641512	0
50005.631109868045	49981.978888305464	0
50016.42316313038	50001.98515059546	0
49980.96052567742	50020.686115295306	0
50014.72496783221	49986.0471516237	0
49983.5417594323	49995.75678905932	0
49993.07010199822	50029.18300593349	0
49997.88200827209	49991.896996510884	0
49982.946899317554	50009.619161594186	0
50002.15424062545	50000.4773237086	0
49991.00394052615	49996.04070296146	0
50031.56106314288	50012.96897761344	0
50026.88381878394	49996.47826587183	0
49984.03994023804	49986.15198562376	0
49987.28963664043	50020.60062188324	0
50013.90791418998	50004.26976645357	0
49983.08076631143	49991.201045514004	0
50022.11073926888	49967.124204367305	0
50010.73215520759	49996.40090077004	0
49996.054670956706	50006.56227185395	0
49995.70387124523	49986.98770630229	0
50007.941107878476	50018.039088252415	0
50002.0192275201	49982.59943772668	0
49992.05158923507	50010.26029829259	0
50027.93304776287	50005.78420573993	0
49982.89182072447	49989.6455582383	0
49998.64668225386	50018.43203433023	0
50013.62737578455	49989.94661316443	0
49993.08509566163	49988.31637596258	0
49989.81805414489	49991.931824775784	0
49997.76086401288	49987.90124568716	0
49988.69996163046	50009.713207319626	0
49985.80025773397	50018.196075051266	0
49984.54357744596	49987.1594216123	0
50006.59958761954	49972.297102456854	0
49984.82793631655	50022.262719026876	0
50009.686765035396	50012.49651623412	0
50005.67540109913	49998.77026419197	0
49998.76553220897	50009.60097154551	0
49991.720902063105	50001.874151299206	0
49995.344981691764	50003.769781086085	0
50000.779533303816	50006.55995037668	0
50003.69493811055	49982.743629087825	0
50002.270752389726	49997.78815897597	0
50027.570700147895	49993.28160735885	0
49976.52404899746	49992.70823713537	0
49998.92765844171	49982.472509075604	0
49994.93953583841	49994.87526102259	0
50009.450371016355	49984.56460257237	0
49988.154083484755	49999.52040214659	0
49999.394387052766	50014.98009375397	0
49978.547517703526	50000.09883902086	0
49977.2653315401	50000.844206454574	0
49998.90667228046	50008.20905964552	0
49991.6637407009	49985.60237193076	0
49996.812852085255	49991.85268425626	0
50010.361860965386	50000.785222744336	0
50015.982394048064	50025.712936463955	0
49980.52196003663	49992.07084033371	0
50031.62064003572	50018.88854821377	0
50008.9961750777	49996.41672377975	0
49987.61931332246	50006.2850009189	0
49976.108964526924	49990.178279804175	0
50023.926871643285	49997.28176746767	0
50019.938527361184	49994.309713364564	0
50000.35731265099	50002.84047830652	0
49993.60333916049	50007.42141270693	0
50023.25337906322	49995.00581889214	0
50002.075911878404	50005.261111667336	0
49991.96428640682	50014.48773082656	0
49985.479854508725	50004.39257273865	0
49980.523275281885	50010.645308643936	0
50001.43088150619	49983.63567861773	0
50010.12290986445	50002.12243553688	0
49967.36856159413	50003.35500522987	0
50002.53163693798	49987.2817417695	0
49958.51475070698	50007.728524315105	0
50011.38108761024	50001.03297300693	0
49981.69861163078	49992.37124347021	0
49989.76191395739	49999.01550114256	0
50010.464523219016	49992.24245972176	0
50026.519101309525	50000.02798517489	0
50012.28382736543	49984.83474359573	0
49989.42265260656	49983.96844532203	0
49984.23840069896	49997.66761618687	0
49985.550927108794	49986.82666453693	0
50021.497478391924	49994.63200883348	0
50019.51522702777	50003.991941070715	0
49997.68469127628	49986.69892490847	0
50017.52555436652	50007.437281765255	0
49996.923835170724	50009.65263753655	0
49980.798506964515	49985.652067432005	0
50017.90091994998	49982.2521155558	0
49990.37161102477	50017.07697390062	0
49988.90511406528	49992.75445658593	0
50017.32112340442	49965.353068070195	0
49991.01257760791	50023.468584741226	0
50025.8875906799	49994.35984820899	0
49986.1918187451	50023.68497230164	0
50013.15743500942	49983.78458207533	0
49992.8456436454	49993.0203413024	0
49979.75815741602	50012.571960582	0
50009.70308924862	49979.83589096704	0
49985.30046070793	50021.08763342582	0
49978.359205601315	50034.878715319064	0
49990.92884580327	50011.163169812375	0
50007.772940196795	50007.064996400484	0
49985.22103137368	50016.08668389368	0
50009.59707490614	49993.95697076497	0
50017.70003800679	50001.97785272779	0
49983.797748258876	50023.64017913821	0
49990.26735697697	50010.258346329596	0
49987.64568629228	49992.33821425586	0
49988.52793226814	49987.91776019862	0
49991.20423086804	50029.989168432476	0
50026.25973034724	50010.5650833099	0
49982.16330270223	49998.10186605435	0
50007.13541309917	50007.95622569247	0
49983.95748989525	50010.98829389653	0
49962.45221143677	50007.2760570099	0
50012.1000044754	49996.95407723872	0
50021.052185858316	49972.64330460891	0
49984.3085518675	50009.58683887556	0
49993.510659247964	49989.892241724825	0
50011.752156646566	50004.78944145074	0
49983.52563494623	50001.75016082405	0
49978.460538100626	49997.75242771528	0
50014.52143088854	49988.22950508876	0
50018.24137458081	49990.739344225905	0
49972.37989154419	50007.14160963748	0
50006.63472878829	49999.431527854525	0
50016.01207628755	50007.56525634756	0
49992.159033924385	49975.903792794095	0
50016.99256930141	49996.1277298885	0
50004.48312201096	50016.53523623439	0
50003.73362658861	50014.7511990841	0
49974.63211839188	49979.516263068035	0
50001.48585664339	49987.945459319424	0
50021.840174437224	49996.55115787979	0
49994.03666699587	50020.72279787452	0
50020.94362840362	50003.47457288229	0
49998.62700416022	50014.24645452575	0
49995.17512210399	50016.79463493951	0
50005.23037043188	50011.73729598273	0
49971.37117085837	49989.47221639413	0
49981.521518297865	49999.23994426472	0
49965.42437354049	50013.05953711824	0
50008.834474853866	50007.65616359565	0
50000.22266364497	49982.341419794524	0
50021.85104569774	50002.35034673412	0
49981.560701735485	49996.23068757506	0
50012.74701363594	49985.80192002436	0
49971.80503375848	49991.85551823733	0
50011.263172707324	50007.67989684717	0
49997.842192490825	49995.525909340686	0
49994.00690011958	50013.24210864979	0
49986.9534427898	50008.40761073288	0
49983.36103802528	50033.88309737791	0
50021.35608252024	49989.69815647043	0
49988.97845850354	49998.21097134659	0
49994.642367226574	49977.56378857998	0
50003.55488727248	50010.91109031009	0
49974.81667358894	50002.99823491594	0
50012.0645759029	50012.10464978939	0
49987.68602979314	50010.93503302086	0
50007.17280957686	49992.3085541642	0
49981.705499678246	50015.11060490018	0
49996.69556881796	50014.109138468055	0
49998.64670998637	49980.67626758387	0
50019.10045114579	49976.023584512244	0
50017.45835616199	49985.36377514416	0
49970.33294685764	50009.780079539814	0
49982.3735722141	50017.46739492288	0
50006.68958436496	49994.526210000105	0
50018.734070250706	49989.80705437178	0
50002.46857216815	49986.06925098604	0
50022.675958277854	49992.05708802764	0
50022.926585169895	50001.64972110677	0
49983.52862677752	50014.963717433006	0
49998.90581301964	49994.84596139951	0
50005.79092528655	50014.775009063815	0
50000.22661360575	49988.81757789523	0
49980.74425647727	49996.82260257941	0
49971.55135378028	49993.170189732235	0
49964.134354578964	50010.02551413979	0
50012.74411197212	50007.99878332312	0
49990.74377587022	49973.90298912179	0
49985.28964060534	50013.18698399553	0
50002.94614847365	50024.81554806511	0
50018.25121765347	50010.052068038465	0
49989.67279102292	50031.185116729364	0
50024.78778113604	50000.02968615381	0
49957.10144021539	50006.30757505217	0
50004.91798427541	50013.10522473025	0
49997.73721727142	50000.206776466686	0
49987.073785197594	49981.08982656079	0
49968.0433233723	50010.0828608519	0
50012.324460548836	49995.737823114214	0
49973.49292689296	50018.279391364136	0
49987.24555378543	50029.79294837929	0
49998.130607358624	49976.53703077404	0
50007.75675174732	49991.20943177642	0
49995.458395374444	49999.14344184725	0
50010.742096311136	49993.331644497855	0
49985.84573346792	49985.809309381766	0
50000.266877230206	50025.833258622944	0
50015.02347028834	50012.069686554314	0
49999.98576549963	50017.1888278349	0
49994.20623659825	50009.09252126425	0
50002.60633630994	50028.573161161155	0
49983.685760399516	49994.434229655286	0
49997.98413692526	49973.09937067709	0
50010.56374303187	50009.418935307316	0
50010.08479905599	50015.411645682536	0
49981.765431604974	50026.49109198164	0
50008.58410835759	49981.64823307443	0
49984.49931009959	50029.64027167754	0
50007.61917516849	50005.81807298415	0
49954.76580966707	50007.702943843884	0
49998.27241309566	49978.57915551045	0
50022.54566981191	49987.258173264716	0
50005.091519311456	50006.0974021464	0
50033.204334621514	50008.87278491397	0
49975.961106071736	50033.7681879828	0
50008.89909742184	50018.638205887495	0
50013.46930471949	49988.41976209015	0
50015.209385585105	50013.91423486294	0
50022.0337844933	49980.9584175392	0
49989.67638337026	50018.303126039296	0
50025.83946226305	49991.62136154643	0
50020.63370337653	50014.81552965945	0
50007.67840103903	49995.493720252845	0
49968.685987238656	50012.365807529546	0
50010.842442392815	49988.60160661161	0
49997.47090266504	49980.29339993033	0
50463.36109879731	50316.01650852592	66
50395.58517836019	50337.97070794105	66
50465.964872394994	50247.594935327375	66
50454.42288764317	50384.08545275006	66
50353.181061192176	50396.18488573147	66
50293.440985152905	50360.13563811611	66
50468.41525944453	50173.86010227429	66
50409.41231321538	50207.139030768056	66
50524.05346403843	50400.12428815314	66
50580.59640753679	50449.49937002703	66
50366.77066211348	50470.44157859029	66
50337.11048344221	50204.77371801887	66
50290.51917832421	50430.87229820416	66
50267.11671505426	50189.736716325366	66
50233.44310034369	50469.60452508023	66
50647.956535565914	50436.34144471229	66
50358.33975919955	50281.353171463204	66
50158.689035214484	50462.43211726406	66
50404.65028987725	50138.96199509431	66
50082.71092381263	50461.0602026093	66
50651.89623445983	50503.640811921105	66
50534.980753963566	50254.52288481502	66
50586.104411605134	50202.56830851012	66
50608.31598064279	50138.52325522158	66
50305.6328301037	50502.554043068245	66
50515.59266307607	50471.863873010494	66
50654.14083156946	50209.006207513594	66
50495.578132054696	50106.33818426462	66
50011.73544821613	50447.276353286776	66
49967.63375470526	50501.4321954176	66
50639.94658678304	50075.84015162532	66
50443.97864332059	50466.09207509302	66
50246.40890016808	50260.96934073861	66
49974.27981226829	50573.422894952535	66
50627.40017219792	50278.397388690304	66
50548.66674671477	50531.38321249102	66
50126.94505442764	50530.95716169324	66
50590.209856551126	50338.19272714582	66
50057.949638894635	50394.27092074326	66
49961.8861829218	50396.27205872322	66
50714.03646104241	50089.018483715474	66
50692.95600394997	50378.363112944535	66
50345.05946137657	50559.777432795054	66
50033.65390533183	50328.2110055508	66
50767.16141591845	50394.40865377016	66
50568.06735145343	50080.724365462076	66
49888.62580450785	50389.56838484414	66
50408.248613583775	50526.73142029283	66
50706.42397947108	50016.82192029231	66
50222.111086190926	50396.10394228097	66
50465.96979022186	50561.869698905735	66
50034.19047096709	50527.1625490538	66
50787.283768062654	50081.83106126888	66
49997.35258614554	50268.501516214965	66
50764.102899093385	50147.470095052515	66
50131.48557375677	50399.13162633861	66
50131.60421103621	50603.65613503525	66
50810.03427845859	50012.15382890433	66
49955.587255975894	50328.70749011575	66
50083.25849946909	50277.06710100581	66
50359.74096422616	50085.12998307948	66
50289.97190489488	50057.42012475191	66
49921.9760812406	50624.019793971514	66
50181.25439694245	50342.66484262002	66
50815.4944601872	49936.89065515767	66
50036.05037512793	50605.392152033644	66
50377.11653209852	50012.861199952684	66
49814.94673396223	50393.32805737726	66
50007.06785296828	50198.78472454243	66
50752.61323094629	50322.28758149242	66
49749.57941216659	50368.262489912275	66
49921.17289950142	50261.16956604466	66
49860.72559619169	50668.46886332327	66
49749.096057230585	50438.00507883678	66
50289.72207561637	50124.929099581765	66
49865.11469036071	50212.40508845466	66
50369.331157472676	49944.80778212733	66
49993.066321627346	50130.08606538161	66
50829.63578460244	50424.88274882764	66
49677.17737000183	50456.010328392666	66
49864.00381345239	50296.992403046264	66
50222.14069473258	50076.41351073754	66
50060.662346628014	50112.264057558314	66
50873.880871002715	49901.40036385999	66
50906.50361198042	49833.81352088548	66
50198.40035261255	50169.20268519648	66
50424.202372005006	50616.95376692355	66
50906.41870434872	49763.93513789425	66
49910.97944820855	50544.107195729935	66
50731.71015369939	49949.663593558485	66
49905.73413265766	50454.99501266175	66
49794.24497144832	50685.31308005365	66
50438.67850211647	50061.19236292893	66
50632.017063308325	50571.45573158283	66
50095.767707603925	50051.93714849261	66
50745.31445240004	50212.89406426189	66
50703.20832751048	50574.50337950871	66
50625.50317255144	50646.609742777626	66
49649.039555290045	50521.32320340693	66
49994.687834455915	50058.893427381925	66
50887.44182748983	50466.013976337774	66
50283.54210786816	50600.69697661589	66
50522.7251585643	50611.75403509176	66
49732.79099434115	50507.02559137634	66
50312.71695319377	49985.522201779684	66
49933.338332168874	50014.48657422474	66
50153.71924156145	50255.5673838252	66
49858.90911169907	50741.29465762376	66
50405.385484689796	50686.259579497564	66
50212.56945286282	50601.76173256731	66
49793.68224036072	50771.74329666244	66
50835.61605216261	49836.904964885915	66
50693.771861000285	50648.73302532326	66
49923.03845895635	50085.44930140081	66
50727.01845280647	50712.009542283355	66
49818.543303697	50465.903408849335	66
50348.64788814964	50630.31739182086	66
50073.20473593502	49985.9257323854	66
50930.03536984319	49947.20657087246	66
50761.1500148848	50618.41169957276	66
50882.7198014405	49999.294883197734	66
49694.10451375688	50323.99563935152	66
49839.48949034761	50553.90848901777	66
50825.963810780035	49762.856200178736	66
50779.19370490603	49875.7449984061	66
49736.89062836458	50734.24117823901	66
50404.032684144695	50754.49403549403	66
50533.48285157356	50681.22055791994	66
50988.33550724084	49982.58245042717	66
50166.335615808704	50036.305757720926	66
50756.637335477484	49787.803863528636	66
50159.34992689243	50105.323117070984	66
50831.11895327604	50353.53513701444	66
50664.83234903684	50746.200040557495	66
49887.4363491729	50811.22419027688	66
51023.145361753624	49920.202277533026	66
50019.439192160695	50678.60082766328	66
50977.841394008276	49856.67263352474	66
50812.00944229952	50198.98213857304	66
49760.07698500712	50836.559114240474	66
50918.969271725626	50525.63906728029	66
49612.7033436425	50432.40861588824	66
49799.0631983481	50613.951547851146	66
49897.276846460714	50151.35743066852	66
50709.284206065546	49735.103486975175	66
50912.42057322558	50598.44188887087	66
50822.43393093328	50280.80488501984	66
50626.41411567147	50006.91371478809	66
50510.518848691994	50745.94076921427	66
50205.28603565044	50531.117518105275	66
50978.70642379763	49741.136629815854	66
50943.58304248322	50034.91508961268	66
50338.446372228216	49876.58548613627	66
50742.423726781475	49675.60329676413	66
49659.25947636504	50262.44953664129	66
50129.3583592253	50174.272963884425	66
50930.86032274896	49692.14030167702	66
50686.66498282139	49804.414792108764	66
49854.855324010954	50052.79566771111	66
50362.052859955584	50815.100055677656	66
50059.92801107027	50742.71015347047	66
50844.40875722116	50610.09056871693	66
49703.70888528001	50204.43256406782	66
50782.994677563096	50756.00229971253	66
50000.50740231203	49989.46545633123	66
50804.18678636704	50550.727155535686	66
50703.47964783805	50275.09465714723	66
50740.897417530905	49607.556990420046	66
49830.85965444447	50142.248898102305	66
49931.392361130886	50757.911078969526	66
50785.67274041321	50831.87241004459	66
49795.696238349876	50232.22764484086	66
49588.54473186116	50564.79724255936	66
49579.9369142467	50491.00456750552	66
50289.700135115265	50817.66711486001	66
50669.111338163435	49919.80107776967	66
50627.06756463236	49863.695560084285	66
50674.10501919339	49574.36679277024	66
51053.61643533037	50002.919667970426	66
50716.58933092675	50791.160602517964	66
50047.983510195016	49922.60369456612	66
51028.75528528249	49786.132628374275	66
49604.815854685374	50212.67082283195	66
51129.05114203617	49994.81035180309	66
50604.07555397219	49936.34152494959	66
50248.10801823242	50872.05144813035	66
50767.32419597603	50463.681319934876	66
49590.316723437645	50141.68449648432	66
50090.39868741969	50670.72528380242	66
51157.07556464827	49930.50948860163	66
49668.424737243775	50713.98725229737	66
49651.77323812277	50648.74204797683	66
49690.00559032603	50827.088613590466	66
50280.82153793589	49833.64399663373	66
49913.67469506104	50874.75630729848	66
49945.34860499027	49943.94513107509	66
50260.68081841119	50668.48288445716	66
49887.901294033756	50937.944178753205	66
50640.16431840067	49745.32195482373	66
50443.39077387642	49952.49272967985	66
49519.582933091326	50123.07918961084	66
50186.21783640653	50676.13107987171	66
49932.80289314564	50690.33256771599	66
50557.75247563893	49846.462607988906	66
50219.5310593687	49800.75056575317	66
50259.70336349941	49743.849448457186	66
51117.52175027561	49868.16702538379	66
50892.80183369701	50669.11845082923	66
51068.40160501149	50068.745073969825	66
49566.63800746508	50065.38525526282	66
49561.28692955686	50273.576882713256	66
50605.865486800605	49578.43731011831	66
51037.551178743495	49704.56116570255	66
50511.218906718175	49899.171197274896	66
50727.73240433256	50868.08095375648	66
49764.45759648982	50107.41289641695	66
50636.80663166235	50816.030913444265	66
50194.791256342236	50830.257172397025	66
49653.159824741335	50891.33151900153	66
50805.00020966983	50902.618608948535	66
51110.57749703615	49693.33832471805	66
50932.52833949541	50409.014218556025	66
50038.6660284571	49853.01045266112	66
50326.00989876127	49715.955045913084	66
50885.139091127254	50199.955344187096	66
50142.75364179763	49970.6013331765	66
50128.04270401219	50865.21453782807	66
49742.14416707519	50037.78838343638	66
50552.31821617098	50002.09744365703	66
50903.27270258039	50128.91084560642	66
50245.61383521324	49982.446881894015	66
50450.91274577675	50803.51395786437	66
50966.59468117996	50099.48377949908	66
50600.402205793616	50720.49191148048	66
50086.122712613855	50925.07526535906	66
51129.75272649281	49759.158609135535	66
49687.17142808438	49989.04045371187	66
49704.926001969056	50604.2516498497	66
49982.97348711823	50896.73623635262	66
50114.044952165044	50791.622544137266	66
50706.751146446666	50933.29735018489	66
49860.25924406056	51008.16746916078	66
49503.30938411671	50307.370987489376	66
50651.66837813204	50887.08329986775	66
50983.751094228355	50615.771313548496	66
50949.14685194137	50706.49433217772	66
49578.06640600529	50886.24764492928	66
50858.27863926847	49691.183131425794	66
49640.2230112293	50962.44692629101	66
51189.55908561609	49803.519359039325	66
51239.222378585546	49746.47971734496	66
51125.20717885497	50109.196287637096	66
50783.00708538932	50969.11484424089	66
50872.8098972151	50933.24684730873	66
50876.09175406636	50863.900177010284	66
51046.866951282	49853.01593415991	66
49506.79345774724	50030.456273625	66
49506.762374127415	50476.342832547576	66
49454.58804877014	49983.9389123321	66
51109.40865086859	50175.11269313266	66
49446.79316150652	50357.79251808172	66
49839.99473101089	50871.32859740932	66
51186.940674106736	49700.489931209835	66
50864.445018346094	50732.4001507431	66
50026.75348161559	50957.47215587884	66
50810.2349438578	50675.201726534884	66
50597.03518040999	49652.15266100364	66
50184.019347125526	49859.51827387254	66
49517.27045840803	50585.578760552555	66
49622.94567759018	50011.76814027834	66
50762.5221634485	51033.50866911736	66
50580.91714306665	50907.5163343228	66
49918.95658581729	49874.967434485196	66
50670.60956557638	50999.49836547115	66
49502.01551237507	50238.40458488652	66
50317.230812898466	49647.30714924385	66
49388.49106148587	50391.5873622911	66
50348.70873133413	49585.19309965576	66
50669.77568041976	49646.88795137671	66
50041.951901439534	51029.72271414631	66
49854.22660990724	51075.678735926944	66
50705.70127657405	51074.221039288925	66
50192.78046181539	49733.74458543264	66
50147.51220750258	49679.611849068875	66
49401.097320310335	50298.43919436004	66
49377.268358468464	50229.79782413265	66
50354.82908481773	50886.508397012054	66
49988.925851688975	51077.13523578981	66
50793.060911462235	49564.78736511283	66
49827.9432884105	51139.04811919167	66
51057.283748120084	49632.04364459	66
50544.525605331175	49606.58551420201	66
49845.24697389981	49891.09645250177	66
50416.97796918214	49566.78891769906	66
50566.84232231789	50803.56070908288	66
51114.877735820686	50246.251703675545	66
51014.646539607544	50728.27741959185	66
50423.745471071416	50901.43342730653	66
50962.40321690616	50472.171434406875	66
49617.787145113456	51032.039890138374	66
50520.32320936691	50858.98879848328	66
51294.60600170273	49701.446883863086	66
50869.98560152627	50068.56747797507	66
49931.87126898875	50990.18564455672	66
49445.65121458122	50561.362710050176	66
49414.772127128526	49929.18946531412	66
50804.35646687424	49637.035130874945	66
49519.04277165393	50918.03710900467	66
51193.37799071565	50101.73389866947	66
49675.06979932632	50059.944348298355	66
49757.70667837196	51114.58214213171	66
49788.44754242901	49978.91164649518	66
50362.17721344423	49809.003153669764	66
49349.3565907831	49900.697298330895	66
49948.790028871255	49807.537604074816	66
51043.43197070475	50261.333357456	66
51230.45845982278	50044.47357704836	66
49282.53362653551	49923.728976285165	66
50150.411001062894	49604.5562727463	66
50274.672254111654	49577.36960418336	66
50251.48393876178	49672.34643094115	66
50682.06719671581	49502.0489581843	66
50527.700189371244	49779.406607902965	66
50334.14941548301	49516.828005002724	66
49515.11381063048	49952.89931585396	66
50974.60661609658	50253.32475845185	66
50897.4780294982	49632.766152399745	66
50902.68550441636	51001.02364228082	66
50834.252913358934	51056.79726702885	66
49696.322085156346	49916.69324592843	66
49440.062882773535	49861.81228170922	66
50409.73609759776	49755.55256736549	66
51308.54095503168	49769.17051395018	66
49412.66014274682	49793.96182048182	66
49439.82773229747	50053.01274846304	66
51028.808139141045	50481.231481129325	66
49557.032989533924	50975.08931435656	66
49772.50845606399	49912.9867521388	66
50303.15189624408	50929.39735060828	66
50988.63053023081	49655.987704002975	66
50143.191994284025	50729.43221326937	66
50308.23916715786	50999.161247797674	66
51096.520116203515	50311.36828183315	66
50266.47710355025	49490.91169846938	66
51271.247707479946	49826.125551625584	66
49569.749219826095	51086.316341256155	66
49607.774909793254	51146.18569172921	66
49993.235487884565	50793.87534590654	66
49366.51902578759	50066.27923544758	66
50032.56717743515	49777.26127096603	66
49601.50173839477	50718.48083194706	66
51180.665707131404	50221.71505503031	66
49697.37926868518	50132.90334775099	66
49894.86699699215	51169.0919913834	66
50471.04616391963	49607.192712916316	66
51053.13265567341	50369.65484961137	66
49580.85207681915	50653.32350743446	66
49788.79740429552	50990.19860291	66
51126.79309079771	50371.632142338996	66
50086.516285097736	49645.073752791934	66
49314.9871265852	50119.61080406768	66
49558.416614549446	50347.779682587236	66
49599.552493871284	49946.193355219664	66
49405.971000122074	50503.82049367929	66
50400.18057899489	50970.972748514585	66
49438.689010839065	50634.70332189172	66
49778.93645815795	50911.76527893327	66
50340.52533204179	49444.54465482513	66
49474.90102855519	50970.156165259265	66
50448.96868399399	49874.36789425774	66
50754.05577616737	49508.12631593582	66
50106.140268478295	49545.49462931176	66
49403.83030394421	50972.77296863366	66
51010.109757855724	50153.778483834125	66
50336.268604858895	50752.646844299226	66
49697.923725295266	49845.08412794618	66
50020.902680802625	51145.59425454465	66
49395.28068820075	49728.51511076509	66
50613.95819581234	51047.492180594694	66
50974.72798148836	50988.75503140454	66
50112.36757936883	49470.77509421096	66
49781.069978563166	50302.137441819366	66
49527.60273331531	50709.148321231456	66
51096.57935962262	50452.04912195954	66
49923.258890010344	51058.10004527833	66
49464.30843470344	49747.30073001705	66
51358.1295160749	49674.6311527806	66
49331.61642501578	49970.1519726093	66
50234.03623825869	50765.91668293989	66
50988.96447791686	50547.53517729248	66
50459.04268043575	51009.20426639793	66
49688.81064857096	51031.07240153654	66
51093.02841552675	49572.46173763946	66
50945.83462669512	51053.8769100099	66
50048.2832220298	49499.75717433177	66
49285.53543390857	50057.29350382932	66
51277.453941965614	49987.67333985412	66
49976.46644509985	49491.359264169274	66
50965.651227227005	50774.1879611633	66
50247.35559271864	49897.687480438006	66
51203.03200322846	49877.78204459992	66
50893.89857529779	51098.239370287585	66
49318.916047449085	50266.49497372544	66
49496.897608159896	51065.735066982284	66
50244.42369615494	49425.85760385712	66
50949.55949816832	50883.337081686055	66
50137.5810734769	49403.54260912326	66
50995.21703901616	50327.39279466369	66
49447.896521165305	50145.72478834625	66
50549.02249911726	51070.691898998804	66
50101.490473705395	49734.3950495519	66
49516.5772841736	50402.07971495004	66
50665.653840339466	51132.71413533891	66
49530.65702320017	49737.643986306684	66
50490.57153403765	49675.1538719088	66
50523.08848583449	49535.204478734006	66
49710.28744910439	50937.228571715044	66
49260.7540948355	50312.02078310336	66
49602.11814511207	51218.69942621782	66
50166.56155593856	49337.76005859612	66
51336.76718110588	49944.77525041218	66
51048.599562496696	50633.878345925776	66
51049.159226020674	50981.29014042143	66
50879.99392418376	51171.599780729906	66
49381.24051237656	50581.822168791135	66
49311.5318825881	50556.781916624364	66
49340.261509912954	51012.75061939836	66
51015.59510146035	51046.58272504455	66
49570.25531963644	50786.15295777817	66
51079.73402881382	50524.77508998202	66
49674.29657866597	51220.86729694081	66
51170.562724766925	50450.62790142015	66
49740.0511411124	51183.398252118306	66
50101.86958430418	49816.67828296334	66
50530.82873901195	50985.10771248678	66
50181.777366331095	49542.94436156396	66
50114.15097271939	49894.74761993269	66
50123.67184228248	49278.766478712525	66
51001.04408224924	51114.646951454175	66
50721.552405844	51175.73910255987	66
49436.45755182019	51032.694564908146	66
49350.20177343452	50650.36890797231	66
50045.18636413996	49586.30408440476	66
50677.58845725424	51232.471680051254	66
49378.31739386954	51070.39951553696	66
50599.10689415973	51167.421031317324	66
51085.64636284674	51041.702509802286	66
50303.64457297917	51066.184421506696	66
51344.52026633279	49604.592063794735	66
49328.37498304337	50717.15027520059	66
50845.49183838528	50799.23353814161	66
49523.329310096466	51135.33388290732	66
51274.03989588718	49585.97315877252	66
50782.82201742762	51135.10397379245	66
49572.57873898496	49793.35959087995	66
51215.75462731131	50284.17861010883	66
49335.30740212804	50482.818995853566	66
50238.85951342575	50957.437402923046	66
50404.14166174145	49492.79345935265	66
49595.848086386395	49856.39573368369	66
50478.07109541444	50941.44586298742	66
51028.603755304604	50798.31679905093	66
51142.959794848095	51091.04182587337	66
49209.76318391651	50357.037567688145	66
51222.89761639159	49542.426662576	66
49506.935343278245	49828.74100645142	66
49367.51590875216	49663.37535600105	66
49909.31043721508	49746.35933084789	66
49197.84062821368	50276.682439662254	66
49859.51775766927	49700.33077868487	66
49913.53485355449	49462.72989625443	66
50089.500539313296	51150.01482871193	66
50126.44569767409	51212.61096828668	66
51237.7848585958	50428.104024279724	66
50691.95262935564	51302.42577347861	66
49761.23283116055	51255.422462246745	66
50932.05474598413	49573.01900787571	66
50194.54454586737	49265.80600991065	66
50260.5216342134	49285.89725627522	66
50719.82392070378	49441.73788828361	66
49816.84550184753	51212.787077730885	66
51283.557062313266	50297.52232807641	66
51119.901404578166	50962.16360257921	66
49398.036415750525	50718.00776512443	66
51292.06172234012	50075.18176188723	66
50302.40735596636	49380.539988679106	66
49828.777337683176	49639.594897353134	66
49276.960114716974	50439.56797142804	66
50580.05922910726	51234.74279363362	66
49598.180545490024	49709.85383086982	66
51192.863118041714	51142.82233711786	66
49549.36628803653	49658.29819774394	66
49237.17999599346	50108.25033336041	66
50515.06566277527	51137.38611848024	66
50384.90644375088	49667.53643420912	66
50193.375437621915	51237.59655974622	66
50114.22792820218	50989.94704351032	66
51057.53817707861	50861.56500995891	66
50572.6386021738	49724.32811875485	66
49860.894523586256	49575.20531605626	66
