# Supplementary material for: Abundant Topological Outliers in Social Media Data and Their Effect on Spatial Analysis
Source: PLoS One. 2016 Sep 9;11(9):e0162360. doi: 10.1371/journal.pone.0162360 (PMC5017681; doi:10.1371/journal.pone.0162360)
Supplement: S6 Dataset — See the respective attached file. (ZIP) [file pone.0162360.s006.zip › S6_overlap_swl/clust_68_77.csv]

50000.0	50000.0	0
50001.1199382742	50005.597232803535	0
50010.474073703306	50004.538835650805	0
49992.59330351276	50005.30010366702	0
49998.97978393994	50002.81568248988	0
49995.94433854478	50000.283501054924	0
49992.110046690934	49994.960676135706	0
50001.69172750674	49994.57444040063	0
50004.089583240035	50002.88217446919	0
49995.22015105517	50008.609882115925	0
50002.55073404207	49993.56360799795	0
49986.072168127575	49997.04184594443	0
50003.188169777386	50009.9058963167	0
50012.27525783438	49992.819765352564	0
50012.262513774476	49989.354148040744	0
49998.02118867848	50008.80627001903	0
49993.557594313854	50006.23561640466	0
49997.38944128892	50001.35532493175	0
49993.74842547102	50014.75506549149	0
49998.23968503435	50005.27065217079	0
50003.22125142318	50000.026961999516	0
50002.66845612155	50016.014489106456	0
49996.2912684585	50003.40999236742	0
49993.86713806728	50000.48736039716	0
50002.18471612465	50002.01162544507	0
49992.171524388265	50006.56961401369	0
50009.77186363497	49998.33913800016	0
49990.12856972812	50008.3087286591	0
49992.75834275438	49999.61132553548	0
50000.612712480484	49996.66863853376	0
49996.93869881451	50007.42426954709	0
49990.9573124268	49998.74455680348	0
49995.12813021465	50012.34964490406	0
49987.132816399535	50000.77841298042	0
49995.04622939411	50001.254507425205	0
49996.3518189633	49998.69148218202	0
49994.72286757851	50006.43666481398	0
50004.991603808936	50007.81247139701	0
49998.28891676479	49997.763041664824	0
50002.11006087792	50008.18226655358	0
49997.144179930016	49989.940910198144	0
49990.216027359624	50003.557911732714	0
50004.8382996796	49999.67581012021	0
50009.729321556355	49988.228197133496	0
50000.199954210955	50007.84356371471	0
49984.868450241316	50001.72764928467	0
50005.25378396498	49991.44544110929	0
50012.19437814406	50000.390381149926	0
49988.04893344996	49995.904611826896	0
50000.97171294396	50001.87618615546	0
50003.16859701153	50001.34186794273	0
49996.8205400242	50002.39747857786	0
50016.35653848915	49987.25542234889	0
50006.096174901984	50010.23095889712	0
49993.33550236973	49997.9139297533	0
50011.19002934476	50002.36431250059	0
49998.45984931102	50006.65695684455	0
50019.87468519033	49983.95720550682	0
50006.448840401084	49997.32346873195	0
50003.483634122094	50006.1099987375	0
50000.35234659256	50010.71421082459	0
50020.92058148781	49993.51767071989	0
50008.47578298118	49985.24545972329	0
50012.97116378821	49991.6961769247	0
49993.74796506671	49992.427417029416	0
49991.82516773376	49992.694590956104	0
50010.8124938929	49998.028114249224	0
49987.955751149355	49997.770027754355	0
49991.724628069634	50000.06228921305	0
49995.80643166333	50013.468969971	0
49993.380375235734	50016.55980591119	0
49991.201634813246	50005.408821551166	0
50004.525946402624	49989.78947725459	0
50007.720378466904	50000.492135651875	0
49992.7685793167	50011.0280228053	0
49987.159758849266	49996.84261681274	0
50014.02574978567	49996.18798372425	0
49984.32643570934	50004.57184983245	0
50019.639648138225	49988.9067237791	0
49989.4997473447	50007.36039035869	0
50013.91997383251	50009.37214947754	0
50004.58622819102	49995.15801530333	0
50005.85271576996	49989.50522008991	0
50015.47921159886	50003.75857515637	0
49996.39937650525	49993.39036016212	0
50001.0647897504	50004.010292953724	0
49986.027487069885	50006.27634010284	0
49987.260876982415	49991.042278530156	0
49999.78395213294	50006.223143715055	0
50005.5951472911	50002.242531785334	0
49994.95863623795	49990.98932230843	0
49995.970214808425	50011.21575680999	0
49998.74724789229	50000.301414385256	0
49995.76262299148	50005.347803119126	0
49985.78393825049	50003.32292956534	0
50007.42877995727	50004.03245223129	0
49992.96622310832	50014.11763760789	0
49994.55499953395	50010.948281901576	0
49983.915535437955	49992.4110437863	0
50008.8660950074	49978.749708719544	0
50013.7990956949	50003.00902758653	0
50008.5066603574	49980.605440097264	0
49999.61536353447	50001.38011543159	0
49999.92720012225	49999.00146537139	0
49984.44548889699	49998.69683486348	0
50002.482884739184	50003.040579738794	0
50016.024045681486	49994.94398923562	0
50003.36648616504	50004.322037109174	0
49988.738161772046	50017.689027507506	0
50003.539439997585	50008.933367662175	0
49994.49256234436	50019.33132076997	0
50005.85319903553	50016.693436037065	0
50002.48134869301	50006.34512799061	0
49993.523880528526	49996.86229670025	0
49988.034997579	50012.957727244124	0
50020.71389257763	49981.778924319464	0
49995.38804044498	49997.158702901135	0
50013.95022191785	49997.89115681875	0
49984.13772326518	49991.42872524563	0
50003.58552550782	50019.3121430576	0
49989.91037830248	49997.47012205967	0
50012.09890688885	50009.91283746573	0
49998.36748406831	49993.20199538089	0
49989.127843465685	49996.61911019781	0
49982.65034680979	49999.834836403585	0
49996.56500742211	49994.747294359564	0
49985.379552577164	50000.53127187064	0
50017.09675845898	49993.71089669888	0
50021.41356700267	50010.70370059395	0
49982.40342955259	49994.328994020594	0
50016.4869019828	49980.40359262994	0
50023.71775476843	50012.20330780786	0
50005.64968115003	49995.160253301765	0
49973.871359122015	49999.93485576274	0
49991.04769969644	50018.64712142673	0
49999.68945811258	49989.69377801033	0
50024.16967004485	49998.373773470084	0
50002.22080701014	49996.583511445446	0
49981.3376436746	49994.9974062802	0
49984.137410919924	50006.137292454296	0
49996.130313645284	50019.87582555533	0
49984.51107861298	49990.24442534623	0
50006.568329781825	49987.41605597233	0
50001.265128160514	50015.41691763768	0
49994.71701353506	50015.249262662495	0
49984.049094679925	50002.930402503676	0
50007.33751108774	49981.8758819164	0
49990.53033617756	50001.14600459991	0
50016.78128835845	49973.40706114249	0
49993.95433979805	49991.08775145235	0
50020.50775026029	49998.11343636441	0
50000.36685129092	49992.305125517465	0
50025.412902998294	49985.28219532157	0
50011.811277040055	50005.8423952594	0
50005.650122642444	50018.556061829826	0
50000.10513937223	50004.37368352619	0
49997.312147224504	49999.09697793524	0
50007.98935284791	49996.53957427053	0
50002.08677570072	50010.85949233453	0
49986.699023909634	49994.97925279905	0
49985.61698965447	49991.72042149556	0
49982.103822344194	50003.015963724676	0
50017.46227211739	50006.10305446117	0
49995.381477958945	50002.40666228191	0
50011.97582092875	49999.282779231835	0
50008.063404920314	50009.83952207464	0
50013.46450656	49984.93900585626	0
49991.29771770397	50013.528169385616	0
49990.72512365944	50014.788818904555	0
49988.34248722313	50003.84700004693	0
49978.86050890926	50004.459502539525	0
49992.91864707092	50012.72445101887	0
50001.84787568867	49990.60674350676	0
50004.63839490317	50017.67334490595	0
49985.1248169725	50007.29216522827	0
49993.17341765991	49987.23628058628	0
49993.857411968136	50017.57636704799	0
50019.0152945883	49986.98070871417	0
49998.41475540304	49991.03758824367	0
49972.09249794468	50008.2640976498	0
49993.10918587191	50001.86801828644	0
49993.00955253663	50003.3707764521	0
49984.194173076576	50018.57796040268	0
49988.37111772968	49985.660734294215	0
50001.68402032854	50019.222658424515	0
50001.185520989595	50017.05278349851	0
49989.66815837991	49993.68744920904	0
50004.177711652395	49985.70662376911	0
50018.82869206279	49999.52190675685	0
49985.443533641	49996.21552947299	0
50016.38826833475	50012.74464866587	0
50017.914900136435	49980.502944041815	0
50014.39181755627	50017.85709331672	0
50018.95202462218	49985.56744633257	0
49997.36448100937	50005.91903864351	0
50018.96796534248	50005.16627708392	0
50011.90539425546	49988.111134330444	0
49996.546614288876	49996.795399916264	0
49963.08142993959	50006.26759739082	0
50008.2356600962	50002.43606836597	0
49998.63921899667	49988.79814231758	0
50005.75242938296	50004.17089970687	0
49998.376769049384	50010.6689754653	0
50008.42442695799	49998.31820524386	0
50004.508050526805	49983.47349690265	0
49987.17050041002	49988.9025554235	0
50009.18109265108	49992.22014886556	0
50004.879056196725	49986.61034885251	0
50014.915422483675	49977.07720187199	0
49990.130907603474	50004.80258105486	0
49984.6703277626	49988.74133172314	0
50007.52672577151	50012.93686597503	0
50003.49650970437	50012.38108186982	0
49989.06725250327	50015.3378129636	0
50024.98456411381	50006.06013812308	0
49991.80368593366	49990.462414806636	0
50000.77352016364	49989.79042744623	0
49988.90719015552	50002.71719901248	0
49984.039032220186	49996.676878046324	0
50012.847622088455	49998.36249454505	0
50006.350126348494	49990.98155319997	0
49991.05034624591	50004.198767952716	0
50011.88431427771	50008.83624177822	0
49985.19374747098	50005.49928007464	0
49984.81310954273	50026.06287728749	0
50006.21977860447	50012.16129787784	0
49986.47489642977	49999.4317940804	0
49980.36605421916	50000.95789397295	0
49994.234345594574	49999.2532348494	0
49987.04825099607	50001.832824486286	0
49991.43071227722	49984.226381594905	0
50000.695373251256	50020.70674782014	0
49977.13180553174	50003.37505285267	0
49988.62903234035	50005.177123215675	0
49979.89567759436	50002.4937618266	0
50008.01262186424	49983.679359629714	0
50030.579860834	49998.08369322793	0
50003.089884360816	49981.16884909539	0
50024.37014218025	49982.08487044395	0
49983.90656666351	50026.928564756556	0
49964.314383131496	50014.1377602163	0
49993.20228802501	50009.89883245395	0
49988.35846928065	49994.74515624361	0
49974.56068759045	50004.79214296714	0
50014.41609705478	49979.75520468273	0
49991.174539429005	50006.969037631694	0
49989.155636819094	50000.54506709529	0
49982.544533415894	50024.606837722065	0
49994.92587873124	49988.20647099332	0
49991.308890379405	50009.11640038469	0
50011.281064215545	49984.921503686244	0
49989.75789397745	49987.457219427255	0
50008.221414162435	50012.20209665073	0
50013.621088465676	49978.83287026756	0
49985.19186980337	49992.980264506536	0
49992.32125134785	49989.032611767434	0
50014.674771463535	49999.908761826504	0
49997.68841019571	49983.69681048847	0
50015.382964093515	49974.88611401902	0
49974.646961190396	49999.20360856275	0
49993.622733056916	50004.394124466075	0
49996.18215660206	49990.57420118714	0
49990.531939051354	50002.542578106964	0
49995.628193938675	49992.49588250879	0
50021.47129342551	49969.80051040332	0
49963.43332412238	50009.15111641512	0
50005.631109868045	49981.978888305464	0
50016.42316313038	50001.98515059546	0
49980.96052567742	50020.686115295306	0
50014.72496783221	49986.0471516237	0
49983.5417594323	49995.75678905932	0
49993.07010199822	50029.18300593349	0
49997.88200827209	49991.896996510884	0
49982.946899317554	50009.619161594186	0
50002.15424062545	50000.4773237086	0
49991.00394052615	49996.04070296146	0
50031.56106314288	50012.96897761344	0
50026.88381878394	49996.47826587183	0
49984.03994023804	49986.15198562376	0
49987.28963664043	50020.60062188324	0
50013.90791418998	50004.26976645357	0
49983.08076631143	49991.201045514004	0
50022.11073926888	49967.124204367305	0
50010.73215520759	49996.40090077004	0
49996.054670956706	50006.56227185395	0
49995.70387124523	49986.98770630229	0
50007.941107878476	50018.039088252415	0
50002.0192275201	49982.59943772668	0
49992.05158923507	50010.26029829259	0
50027.93304776287	50005.78420573993	0
49982.89182072447	49989.6455582383	0
49998.64668225386	50018.43203433023	0
50013.62737578455	49989.94661316443	0
49993.08509566163	49988.31637596258	0
49989.81805414489	49991.931824775784	0
49997.76086401288	49987.90124568716	0
49988.69996163046	50009.713207319626	0
49985.80025773397	50018.196075051266	0
49984.54357744596	49987.1594216123	0
50006.59958761954	49972.297102456854	0
49984.82793631655	50022.262719026876	0
50009.686765035396	50012.49651623412	0
50005.67540109913	49998.77026419197	0
49998.76553220897	50009.60097154551	0
49991.720902063105	50001.874151299206	0
49995.344981691764	50003.769781086085	0
50000.779533303816	50006.55995037668	0
50003.69493811055	49982.743629087825	0
50002.270752389726	49997.78815897597	0
50027.570700147895	49993.28160735885	0
49976.52404899746	49992.70823713537	0
49998.92765844171	49982.472509075604	0
49994.93953583841	49994.87526102259	0
50009.450371016355	49984.56460257237	0
49988.154083484755	49999.52040214659	0
49999.394387052766	50014.98009375397	0
49978.547517703526	50000.09883902086	0
49977.2653315401	50000.844206454574	0
49998.90667228046	50008.20905964552	0
49991.6637407009	49985.60237193076	0
49996.812852085255	49991.85268425626	0
50010.361860965386	50000.785222744336	0
50015.982394048064	50025.712936463955	0
49980.52196003663	49992.07084033371	0
50031.62064003572	50018.88854821377	0
50008.9961750777	49996.41672377975	0
49987.61931332246	50006.2850009189	0
49976.108964526924	49990.178279804175	0
50023.926871643285	49997.28176746767	0
50019.938527361184	49994.309713364564	0
50000.35731265099	50002.84047830652	0
49993.60333916049	50007.42141270693	0
50023.25337906322	49995.00581889214	0
50002.075911878404	50005.261111667336	0
49991.96428640682	50014.48773082656	0
49985.479854508725	50004.39257273865	0
49980.523275281885	50010.645308643936	0
50001.43088150619	49983.63567861773	0
50010.12290986445	50002.12243553688	0
49967.36856159413	50003.35500522987	0
50002.53163693798	49987.2817417695	0
49958.51475070698	50007.728524315105	0
50011.38108761024	50001.03297300693	0
49981.69861163078	49992.37124347021	0
49989.76191395739	49999.01550114256	0
50010.464523219016	49992.24245972176	0
50026.519101309525	50000.02798517489	0
50012.28382736543	49984.83474359573	0
49989.42265260656	49983.96844532203	0
49984.23840069896	49997.66761618687	0
49985.550927108794	49986.82666453693	0
50021.497478391924	49994.63200883348	0
50019.51522702777	50003.991941070715	0
49997.68469127628	49986.69892490847	0
50017.52555436652	50007.437281765255	0
49996.923835170724	50009.65263753655	0
49980.798506964515	49985.652067432005	0
50017.90091994998	49982.2521155558	0
49990.37161102477	50017.07697390062	0
49988.90511406528	49992.75445658593	0
50017.32112340442	49965.353068070195	0
49991.01257760791	50023.468584741226	0
50025.8875906799	49994.35984820899	0
49986.1918187451	50023.68497230164	0
50013.15743500942	49983.78458207533	0
49992.8456436454	49993.0203413024	0
49979.75815741602	50012.571960582	0
50009.70308924862	49979.83589096704	0
49985.30046070793	50021.08763342582	0
49978.359205601315	50034.878715319064	0
49990.92884580327	50011.163169812375	0
50007.772940196795	50007.064996400484	0
49985.22103137368	50016.08668389368	0
50009.59707490614	49993.95697076497	0
50017.70003800679	50001.97785272779	0
49983.797748258876	50023.64017913821	0
49990.26735697697	50010.258346329596	0
49987.64568629228	49992.33821425586	0
49988.52793226814	49987.91776019862	0
49991.20423086804	50029.989168432476	0
50026.25973034724	50010.5650833099	0
49982.16330270223	49998.10186605435	0
50007.13541309917	50007.95622569247	0
49983.95748989525	50010.98829389653	0
49962.45221143677	50007.2760570099	0
50012.1000044754	49996.95407723872	0
50021.052185858316	49972.64330460891	0
49984.3085518675	50009.58683887556	0
49993.510659247964	49989.892241724825	0
50011.752156646566	50004.78944145074	0
49983.52563494623	50001.75016082405	0
49978.460538100626	49997.75242771528	0
50014.52143088854	49988.22950508876	0
50018.24137458081	49990.739344225905	0
49972.37989154419	50007.14160963748	0
50006.63472878829	49999.431527854525	0
50016.01207628755	50007.56525634756	0
49992.159033924385	49975.903792794095	0
50016.99256930141	49996.1277298885	0
50004.48312201096	50016.53523623439	0
50003.73362658861	50014.7511990841	0
49974.63211839188	49979.516263068035	0
50001.48585664339	49987.945459319424	0
50021.840174437224	49996.55115787979	0
49994.03666699587	50020.72279787452	0
50020.94362840362	50003.47457288229	0
49998.62700416022	50014.24645452575	0
49995.17512210399	50016.79463493951	0
50005.23037043188	50011.73729598273	0
49971.37117085837	49989.47221639413	0
49981.521518297865	49999.23994426472	0
49965.42437354049	50013.05953711824	0
50008.834474853866	50007.65616359565	0
50000.22266364497	49982.341419794524	0
50021.85104569774	50002.35034673412	0
49981.560701735485	49996.23068757506	0
50012.74701363594	49985.80192002436	0
49971.80503375848	49991.85551823733	0
50011.263172707324	50007.67989684717	0
49997.842192490825	49995.525909340686	0
49994.00690011958	50013.24210864979	0
49986.9534427898	50008.40761073288	0
49983.36103802528	50033.88309737791	0
50021.35608252024	49989.69815647043	0
49988.97845850354	49998.21097134659	0
49994.642367226574	49977.56378857998	0
50003.55488727248	50010.91109031009	0
49974.81667358894	50002.99823491594	0
50012.0645759029	50012.10464978939	0
49987.68602979314	50010.93503302086	0
50007.17280957686	49992.3085541642	0
49981.705499678246	50015.11060490018	0
49996.69556881796	50014.109138468055	0
49998.64670998637	49980.67626758387	0
50019.10045114579	49976.023584512244	0
50017.45835616199	49985.36377514416	0
49970.33294685764	50009.780079539814	0
49982.3735722141	50017.46739492288	0
50006.68958436496	49994.526210000105	0
50018.734070250706	49989.80705437178	0
50002.46857216815	49986.06925098604	0
50022.675958277854	49992.05708802764	0
50022.926585169895	50001.64972110677	0
49983.52862677752	50014.963717433006	0
49998.90581301964	49994.84596139951	0
50005.79092528655	50014.775009063815	0
50000.22661360575	49988.81757789523	0
49980.74425647727	49996.82260257941	0
49971.55135378028	49993.170189732235	0
49964.134354578964	50010.02551413979	0
50012.74411197212	50007.99878332312	0
49990.74377587022	49973.90298912179	0
49985.28964060534	50013.18698399553	0
50002.94614847365	50024.81554806511	0
50018.25121765347	50010.052068038465	0
49989.67279102292	50031.185116729364	0
50024.78778113604	50000.02968615381	0
49957.10144021539	50006.30757505217	0
50004.91798427541	50013.10522473025	0
49997.73721727142	50000.206776466686	0
49987.073785197594	49981.08982656079	0
49968.0433233723	50010.0828608519	0
50012.324460548836	49995.737823114214	0
49973.49292689296	50018.279391364136	0
49987.24555378543	50029.79294837929	0
49998.130607358624	49976.53703077404	0
50007.75675174732	49991.20943177642	0
49995.458395374444	49999.14344184725	0
50010.742096311136	49993.331644497855	0
49985.84573346792	49985.809309381766	0
50000.266877230206	50025.833258622944	0
50015.02347028834	50012.069686554314	0
49999.98576549963	50017.1888278349	0
49994.20623659825	50009.09252126425	0
50002.60633630994	50028.573161161155	0
49983.685760399516	49994.434229655286	0
49997.98413692526	49973.09937067709	0
50010.56374303187	50009.418935307316	0
50010.08479905599	50015.411645682536	0
49981.765431604974	50026.49109198164	0
50008.58410835759	49981.64823307443	0
49984.49931009959	50029.64027167754	0
50007.61917516849	50005.81807298415	0
49954.76580966707	50007.702943843884	0
49998.27241309566	49978.57915551045	0
50022.54566981191	49987.258173264716	0
50005.091519311456	50006.0974021464	0
50033.204334621514	50008.87278491397	0
49975.961106071736	50033.7681879828	0
50008.89909742184	50018.638205887495	0
50013.46930471949	49988.41976209015	0
50015.209385585105	50013.91423486294	0
50022.0337844933	49980.9584175392	0
49989.67638337026	50018.303126039296	0
50025.83946226305	49991.62136154643	0
50020.63370337653	50014.81552965945	0
50007.67840103903	49995.493720252845	0
49968.685987238656	50012.365807529546	0
50010.842442392815	49988.60160661161	0
49997.47090266504	49980.29339993033	0
50201.15071253014	50253.420226708105	67
50160.366612626545	50193.79439782244	67
50265.29562787675	50285.82010644859	67
50336.05779496246	50258.940419442195	67
50403.74014918643	50276.41505207864	67
50241.1022933315	50197.74804523428	67
50087.98339348424	50212.75889476263	67
50394.93681954706	50345.873289820986	67
50312.27367739415	50191.747773267016	67
50409.26582130025	50201.4198170302	67
50438.49556383592	50408.204688155645	67
50112.67723180895	50281.90655513475	67
50030.44434355519	50176.07088934361	67
50301.84548944682	50119.89837069347	67
50473.01148675146	50468.74916046634	67
50482.19863350194	50192.627809768914	67
50044.79619470797	50103.77011496493	67
50127.58324604943	50131.53038729193	67
50509.332099373234	50124.08254652837	67
50182.55241760838	50084.862143697545	67
50369.162182336666	50144.15418612419	67
49974.27624230677	50094.69570835981	67
50553.6934592427	50200.34961603451	67
50283.94457999905	50049.0545085052	67
50122.54280981701	50354.52495685163	67
49912.23350030426	50126.32306429578	67
50428.2207629554	50102.33768494123	67
49932.8620337252	50038.09265889959	67
50622.53303369273	50214.595458638476	67
50190.61970570647	50350.388014284195	67
49974.403399678326	50228.63341059617	67
50226.6964046858	50408.45944271755	67
50463.206057464326	50541.015400659664	67
50397.287329329265	50523.36628431207	67
50327.80261152595	50541.0405280417	67
50286.0129721093	49977.99352760958	67
49851.77975969924	50168.91915146006	67
50550.26478442608	50277.16739895491	67
50652.16732842354	50152.70188552332	67
49827.553565630435	50102.93839200091	67
49994.14258263783	50006.958585089924	67
50281.726648896925	50360.96789340969	67
50198.070837895306	50477.8295940542	67
50540.046210882596	50453.795438063855	67
50624.464108322754	50087.482579491014	67
50468.9446593524	50300.03297247604	67
49844.66792358177	50034.66622853236	67
50692.88348798244	50067.80414320716	67
50157.758031674406	50415.09835929857	67
50346.33596547911	50397.91234347625	67
50627.007348418134	50017.44587534785	67
49848.074897488936	49965.251240975085	67
50679.338606462894	50257.80369544026	67
50050.0750460616	50344.010527903105	67
50212.22537258079	49968.96797505452	67
50264.84334843653	50503.9985396211	67
50350.97376003816	50030.331484749644	67
50633.00906592757	50311.218761323784	67
50518.37472000376	50584.08351501069	67
50472.436772407666	50047.65842268701	67
50760.555429054715	50092.369226036724	67
50355.50717548806	49955.53939258515	67
50552.7184825844	50003.43115616235	67
50744.60082370812	50282.34132731118	67
50124.26201267645	50049.60856297982	67
50805.18040140298	50036.27766363827	67
49901.05462580239	50223.844147101794	67
50553.97961931418	49927.10180769156	67
49780.253334183566	49955.27274853886	67
50425.766564860874	49974.2203069341	67
50156.35072445335	49927.38029580053	67
50790.32028344549	50230.29123331383	67
49862.34797804256	50289.65107356323	67
50494.76383731194	49965.12249591875	67
50780.2323925053	50350.59506915985	67
50662.99576023462	49958.890995288166	67
50839.53252496387	50100.285909925165	67
50861.47386095677	50171.93192968399	67
49931.6752944481	50300.80234941104	67
50054.49181896147	50416.581736695225	67
50708.41867707409	49901.043420318594	67
50851.1254868155	50338.83991792573	67
50555.20696685634	50383.81787953368	67
50228.42726427129	50566.336570636406	67
49804.05343206842	50219.1406594	67
50425.09564150398	49904.14806626654	67
49749.383240642856	50165.875237099426	67
50187.121158943104	50621.70585322982	67
49856.931491901625	49889.93048943302	67
50899.30403798911	50283.856714722264	67
50595.4943543309	49866.493466892374	67
50665.78988354414	49836.33596873383	67
49698.049471599414	50120.87258585117	67
49767.85622121714	50280.75252807137	67
49722.151643944846	50056.279187230895	67
49698.08441814398	50291.720108278765	67
50612.76460044997	50424.99136004545	67
50926.530053303184	50353.493324591895	67
50200.97497432074	50697.18806496856	67
49980.81295896023	50413.628990344165	67
49848.85563646078	50359.8310549882	67
49711.35977930276	49950.91192189988	67
50720.55613470895	50185.706345146486	67
50867.996470849335	49993.34394819978	67
50596.58878203911	50501.817078407876	67
50139.26612180391	50742.425722705004	67
50255.11548009523	49908.20093991255	67
49822.10884651678	49821.60899672046	67
50485.77344119892	49872.99905273981	67
50935.939827779956	49967.15982639559	67
50738.34513103064	49965.49379256513	67
49672.22241463089	50225.47257778952	67
49874.297191617916	50425.05310323847	67
49960.1989637305	49947.25262148406	67
50919.644049503695	50211.28374473973	67
50815.230030898274	50410.90316694801	67
50003.86353459389	50478.57791368508	67
50316.392183819284	49872.634639363685	67
50528.2631643178	49817.84796938346	67
50594.04390182668	50576.50097042033	67
50734.456691924985	49826.60052373558	67
50810.678477444475	49820.03607149024	67
50794.401116656016	50476.9728013727	67
50995.44865261135	50349.69254450863	67
50118.459975889295	50812.07098727531	67
50849.28215843241	49755.16847182894	67
50793.1585343059	49914.68514332124	67
50877.622935508254	49844.151218264575	67
50270.68761323277	49818.93035728718	67
50744.09649341081	50424.71127662648	67
49676.91199056289	50357.13650685303	67
50111.93295419307	50619.37798295489	67
51070.16017253554	50366.84036687281	67
50611.902140488164	50649.2207169738	67
50706.891774149306	50487.72233656919	67
50564.030698019174	50699.62885848433	67
50501.30897432297	50736.69356356513	67
50989.83755532004	50185.37337282504	67
49633.93202757384	50164.41051650324	67
51033.34520487189	50432.29870193123	67
50531.57378713304	49744.40656615852	67
50046.38831504331	50818.97629990404	67
50608.300409580384	50756.05215969056	67
50314.47558835512	49760.72104694288	67
49636.214528351215	50079.80478537182	67
49594.99133583756	50016.742221106615	67
50085.876373318344	50684.14512733427	67
50151.298900956084	50562.22236864128	67
51126.18987833471	50322.81224586709	67
51199.373327901805	50324.81623646884	67
49690.449730042696	49884.57855625185	67
50373.20644910834	49835.18822255506	67
50680.217300063756	50384.28964844757	67
49621.89860022127	49895.186035023646	67
50247.528878726065	49723.08784409767	67
50118.09371397381	50882.99911005787	67
49983.96922305805	50778.26972826913	67
51254.82066224421	50282.77201587056	67
49921.23305344569	50482.959623131384	67
50042.6819779487	50887.00435134536	67
51014.53087648827	50252.914907645405	67
51226.90294304519	50396.4504944645	67
51284.63654792535	50211.9385134834	67
50816.35701380188	50543.722657483	67
49861.53876153598	49760.97083369353	67
50018.7125136821	50717.84706314289	67
50293.91442063198	50607.937675442874	67
50320.67174921459	50670.49442960504	67
50993.164137009124	50491.661391031565	67
51074.901825767825	50491.3517891112	67
49978.06273423552	50910.537338910086	67
50775.72283576697	50606.62827173593	67
50378.89346629134	49735.898344527755	67
50206.763827112794	49851.30139898592	67
50885.875643148625	50415.55793753861	67
50375.85258490533	50591.14232062156	67
50707.86351471425	50640.5082554835	67
51090.00811752711	50241.43408095758	67
50959.47516296881	50430.872506737665	67
49562.62787313222	49955.04830226698	67
50122.53376345441	50475.465880422074	67
51133.60433012421	50180.63202998613	67
50665.08882978109	50800.87448996503	67
51100.14641778325	50112.658612476385	67
49610.93932860209	50334.99923252332	67
50665.61547039553	50717.09269316447	67
50876.554898348695	50578.73900904504	67
50036.64374821153	50269.00788862953	67
50196.493494384296	49780.934654644334	67
50422.343942600746	50645.432746822975	67
50321.34647291828	49685.06971913989	67
49605.09602470352	50406.19067261308	67
51106.82448628517	50036.00770245899	67
50100.6359197923	49882.132224235465	67
51170.80653927695	50074.184985867825	67
50922.158440777945	49791.09890062375	67
49543.31918051921	50305.93897432052	67
50216.984690191	50770.61108099301	67
50008.013935818475	50978.90915279042	67
49919.89330372922	50369.36197273942	67
50901.92830142722	50644.220547391684	67
49770.74407506677	49873.896276939886	67
50852.516790815345	50692.7263891398	67
50209.06496670064	50838.4516427762	67
50795.100807603565	50154.000619218175	67
50273.47775129539	50809.57668750562	67
51036.084562146854	50063.950922324984	67
49864.88783989023	50534.178851341545	67
50874.445001674816	50490.99077077384	67
49563.198067093195	50151.83887472929	67
49827.8786873008	49696.81286308347	67
49537.74023043838	50375.23323144565	67
50840.870403337125	50763.60740304349	67
51219.475058028576	50468.929291054556	67
50043.09196761054	50612.71688907415	67
50703.59260895609	50857.07213911396	67
49521.011815033846	50209.75051967143	67
49867.743415439036	49634.54423551268	67
51125.335634368064	50412.057634730525	67
50057.35096820493	50541.94947978853	67
50881.289856297415	49924.01271267868	67
50732.211443956985	50750.975028747845	67
50304.47612492932	50871.4662671522	67
50366.82525190368	49627.81760286577	67
49620.3793802225	50474.633409894726	67
49913.65662799454	49714.05135328942	67
49603.37259315091	50260.327249460635	67
49948.69344934729	51020.81556329766	67
51060.56228362522	50172.41980738363	67
50951.73902691234	50587.68075434264	67
49907.18849951571	51075.323137645566	67
50433.713734143814	50762.03564160525	67
49494.5665115247	50141.75834321989	67
50043.692751104456	49925.83516229087	67
50760.201083555614	50815.654898903835	67
50344.77495525422	49562.27309967953	67
51076.522887406514	50560.655582806205	67
51209.74997852151	50201.64997822178	67
50139.29715341298	49818.843014988786	67
50437.260709369024	50836.27841761031	67
50390.13983080446	50892.902748736866	67
50891.37559416453	50811.29304677681	67
49785.30059622694	49635.185454843966	67
49851.26353051393	51027.63862982479	67
50930.39678057831	50143.952468080344	67
49919.81889933313	50954.04008153343	67
50766.09668475366	49761.369552781485	67
49866.191887326335	50907.97051959776	67
49957.44852726099	51131.702974825304	67
49781.987172118665	51025.84544549309	67
49734.31820061751	50400.2346643191	67
49733.4373212099	51084.091241301256	67
51351.91579091845	50242.5002942409	67
49446.56051832699	50190.90316617275	67
49806.2966391143	50445.79840505916	67
49976.408699834865	49686.741489417334	67
49497.26888299411	50068.88911942642	67
51297.16666475106	50424.59786479346	67
50294.191211359896	49512.65539715319	67
50955.31771618985	50780.73876721688	67
51154.40393387047	49978.01056549934	67
51329.03198329507	50361.482700853165	67
51009.83582061707	49956.57336890834	67
51282.64921686575	50495.75122327656	67
49682.88141470634	50518.98003944899	67
50278.12298803182	49599.980774237054	67
50365.0384863324	49492.65965029981	67
50061.485765482576	51028.17425695848	67
49670.78174427479	51117.75255881719	67
50974.17276903951	50026.89141643822	67
51250.623639793426	50138.938792511166	67
50208.73356138508	49604.59580120197	67
50274.546164879604	49444.077438428714	67
50211.14303307594	49530.90094483937	67
50604.65318909846	49735.053254765146	67
50035.91247644376	49728.01484308084	67
50508.52438771877	50841.667305705305	67
50081.56119450521	50961.633172501985	67
49751.04902027584	50517.53467796144	67
50144.1043976668	50989.42431359571	67
49623.516339639435	51171.23232132311	67
49596.67203783106	51107.93342461053	67
50296.84672264201	50743.564761651236	67
49589.71700110583	51033.86077586615	67
50548.35615890801	50902.9359381978	67
49603.229124215766	50959.43928666606	67
49831.84305374193	49566.981195030996	67
51227.28496473851	49974.702672690495	67
50779.37041514909	50674.84831012233	67
49662.02212669174	50004.41747266572	67
49489.280695689136	49965.00745287885	67
49910.96587958138	50795.614514309826	67
50082.29982718722	49779.69163975535	67
50111.54867463083	51081.75675590448	67
49811.22901298533	50951.581151211314	67
49640.749644194424	49825.286186924495	67
49957.359362294315	49872.58509672208	67
50328.7259588149	49401.407349553105	67
51224.84508558641	50541.035142850844	67
50664.55933715583	50555.999493024516	67
50555.74816166116	50073.43063178212	67
50182.373652949624	50918.16836464762	67
50098.86336327782	49687.009010242866	67
49776.087144717196	50884.321067565805	67
49381.91707887464	50217.62713665478	67
49839.89687412607	50777.53458511656	67
50462.05456838115	49743.661562051544	67
49635.11716896272	50898.663188346494	67
50905.48295473963	50079.15797444106	67
49343.76363868272	50279.02459871711	67
50027.96122309433	49859.504935089055	67
49997.89795458314	49795.028924252525	67
49432.39465546395	49924.300346041615	67
49801.56332605835	50563.14969919075	67
49755.537228837566	49720.80682058549	67
49682.36822372604	49698.74469262458	67
50621.70262402748	50910.87565515733	67
49710.48949067986	50906.23961950067	67
51217.84271233785	49906.09296832157	67
51154.20624518882	50516.73712588172	67
50965.81239160846	49896.313473626695	67
51137.4437263612	49904.60768549347	67
50383.49300261918	50703.12082277261	67
50437.605599765404	49672.4429529355	67
51295.99621181727	50565.55369410968	67
49482.571411391706	50425.51508208017	67
51414.46130762415	50207.8672423839	67
51343.49113497751	50167.06383708501	67
50379.83659610115	49355.84518215445	67
49429.70057112657	50009.57833053403	67
51410.27091812302	50291.25243263457	67
49360.376922187585	50009.84750611683	67
50939.650658874634	49719.178618544174	67
49898.86605447972	50598.558222037194	67
49365.5506203759	50151.348899540244	67
50076.324918798484	49989.145045199555	67
49757.79127412504	49548.99431613875	67
50180.79796862392	51056.54104010102	67
50599.78572368571	50837.44835815461	67
50175.29947017342	49679.16427522718	67
50972.624830863526	49656.39158560431	67
50879.12399769446	49686.636953182264	67
51013.675684922004	50817.79763656063	67
49847.11916654789	50648.19825885447	67
50949.78670589636	50853.90241913807	67
51039.23954817954	50889.09937207506	67
51456.34918338603	50351.621179631584	67
50413.2772474341	49552.308777733764	67
50659.64514364487	50977.321681569854	67
50251.56803479518	50948.39252332049	67
50020.90585180341	51084.32656390486	67
49703.59867728001	49631.895250165784	67
49857.5168700028	51128.982164546374	67
51002.250087997134	49746.96445373389	67
49959.66918403188	50546.083398613664	67
51090.61683467866	49852.609964325085	67
51427.99786531183	50137.62637743291	67
49420.16824544527	50385.55105069142	67
51288.1435669974	49882.49588298085	67
50484.28455774755	49615.23987480357	67
51355.564837510785	49910.56769069497	67
49618.37017532302	49752.30997499369	67
50973.56497375783	50659.69585165111	67
50402.49877312507	49287.1156898381	67
51482.03835309511	50088.03396986246	67
49391.96760734365	49862.783837744755	67
50491.284358520796	49541.193849742056	67
50144.32964036038	51142.026308660934	67
49307.79350965455	49955.14924666728	67
49674.481325157736	51036.58706340954	67
50395.456653669586	49213.632912568566	67
50104.9839673931	51204.4669983035	67
49771.15091133867	50776.61968396781	67
50838.115871500435	50855.377061844156	67
50874.3157955556	50916.98348844727	67
49366.19158424619	50428.3877628095	67
50469.55568741925	49197.58289139049	67
49701.83161174324	51184.741874667394	67
49657.92145191967	51243.72596655022	67
50278.94648411794	49348.4087987388	67
51241.08792963949	49831.940676730715	67
49777.133711237395	50662.66235497242	67
49686.09346738062	49769.10594175534	67
50229.185232842356	51108.59763815133	67
51092.470758747724	50838.6873095256	67
50145.354896845645	49558.6993805781	67
49970.84463953599	50621.03501125059	67
51489.781594356566	50214.88396747773	67
50213.87668026901	51181.0156991366	67
49331.03899507695	50362.97597142612	67
49262.27211061927	49903.03763585593	67
49332.1867238156	50081.43669953789	67
50140.74276706543	49485.98379442079	67
51418.96278548901	50415.24819861239	67
51558.261093316076	50239.021773515575	67
51012.17003785435	49597.65434946732	67
49188.14473966953	49904.389033425214	67
49613.2421402037	51302.65231216654	67
51517.887096337065	50385.926455897854	67
49911.58707214021	49574.83940503242	67
49143.5568992477	49842.812946861246	67
51627.427378662906	50258.39620657824	67
50960.51223857571	50924.77169486434	67
49896.81739256161	49823.83308447992	67
49530.959380165805	50953.30182763502	67
50630.89950131383	49665.0161448282	67
49561.736684511125	51356.6339941096	67
50274.5863327407	49273.40269893485	67
50338.30776644431	49169.101352794656	67
49588.829897370524	51425.03530143388	67
50053.31811049242	49632.19146921108	67
51020.98213761616	49815.152594701554	67
51141.813613989434	49798.337654793046	67
49177.1738588997	49773.66338322726	67
50582.955675337485	50974.480493856376	67
50195.25965974191	51246.9992359282	67
50623.21344069411	51036.49595228199	67
51594.48650217423	50385.62678703406	67
50117.10789371054	49420.41887163014	67
49313.88434130635	50199.5892931117	67
49722.53701629427	50824.42568802302	67
49402.63399969348	50076.11095245761	67
51648.53147414466	50329.05724613387	67
50402.500205576514	50965.022737321626	67
49703.483456820235	50659.52500005601	67
51666.1911107436	50404.943387670435	67
49733.7077573913	49478.00418688481	67
49265.13275053556	50257.705655177386	67
50145.53547113476	49353.39087575186	67
51668.87089044568	50195.78794521233	67
49211.606588125855	49835.84778195977	67
49535.49841815101	51476.30290903053	67
51259.04759079748	50631.696126931776	67
49699.06011124898	50754.479755051085	67
51194.40446238977	50672.93495861146	67
49728.255356425376	51248.3896363508	67
49762.16232385734	51146.369233233265	67
49574.94222092646	49842.70961717527	67
49263.30633062264	50382.60054019901	67
50577.94975144316	49613.43740506479	67
49480.35401339085	51524.92481822644	67
49646.81050234387	51376.05780902026	67
50338.7532420646	50993.60864116337	67
49906.20497783739	50688.00490008251	67
49524.99405062123	51054.88034675474	67
49713.19140027036	51358.53712184226	67
49074.15909919833	49820.359420510336	67
50744.73561086908	50544.72293543802	67
49006.72755893766	49842.20356442753	67
49727.162641550945	50595.03763065168	67
49467.0037380646	50327.83727283451	67
50363.90536398558	51057.0918436415	67
49500.12168905706	51390.39869115996	67
49424.92736544647	51398.53761646297	67
49717.90455681313	50979.7180662577	67
50748.01414508657	50908.82505278567	67
49581.59300101995	51239.38215056295	67
49789.813998195066	51360.085468504745	67
49976.74961205112	51198.112637320264	67
49646.50702445383	49590.857657834196	67
51309.72768007116	49799.177511064816	67
49808.554108089345	49494.22763908588	67
50690.62660148284	49771.46000323018	67
50204.530576819154	51317.85285775532	67
51551.24999885159	50322.343235579596	67
51315.805900391424	50104.564052481925	67
49467.440494300616	50259.82956335966	67
51071.561695886536	49750.598103372664	67
49276.049017812955	50121.530783108865	67
49226.70789269856	49969.26698432823	67
51086.89004101775	49951.94597911481	67
51426.094834103606	49895.95613258861	67
50649.434928407834	51104.0940656733	67
49796.88619913101	51249.80443378417	67
51622.726822962446	50141.78078451998	67
51082.24547091534	49569.065484908	67
49655.33689366121	50605.686116221485	67
49534.7342041523	51149.55808941229	67
51039.97937939766	50629.48259027681	67
49603.45937242712	50545.579047864296	67
48951.0992538429	49791.2671968664	67
50346.73998240746	50797.85031505475	67
51157.83792000984	50868.193438277354	67
50304.09644915266	49107.30696516282	67
51260.072713825946	50702.0229788963	67
50908.04952855236	50983.003202020416	67
50817.10026219106	50965.238087035956	67
49834.13888004248	50846.390158879425	67
49908.061798089984	51203.41512274295	67
50150.89411508977	51370.847107850495	67
51065.228208969515	49643.78964727488	67
51551.52653724305	50122.91548635631	67
49388.04606310058	51465.45242312857	67
50493.954796250764	49270.25610852714	67
50955.49023934508	51032.71413817846	67
49455.99470095364	50968.507429581696	67
51116.04070480387	50773.092057613525	67
49879.29618191216	49502.69649575311	67
51113.02684153188	50622.59037097787	67
49682.828489476306	49422.03704645052	67
