# Supplementary material for: Abundant Topological Outliers in Social Media Data and Their Effect on Spatial Analysis
Source: PLoS One. 2016 Sep 9;11(9):e0162360. doi: 10.1371/journal.pone.0162360 (PMC5017681; doi:10.1371/journal.pone.0162360)
Supplement: S6 Dataset — See the respective attached file. (ZIP) [file pone.0162360.s006.zip › S6_overlap_swl/clust_69_78.csv]

50000.0	50000.0	0
50001.1199382742	50005.597232803535	0
50010.474073703306	50004.538835650805	0
49992.59330351276	50005.30010366702	0
49998.97978393994	50002.81568248988	0
49995.94433854478	50000.283501054924	0
49992.110046690934	49994.960676135706	0
50001.69172750674	49994.57444040063	0
50004.089583240035	50002.88217446919	0
49995.22015105517	50008.609882115925	0
50002.55073404207	49993.56360799795	0
49986.072168127575	49997.04184594443	0
50003.188169777386	50009.9058963167	0
50012.27525783438	49992.819765352564	0
50012.262513774476	49989.354148040744	0
49998.02118867848	50008.80627001903	0
49993.557594313854	50006.23561640466	0
49997.38944128892	50001.35532493175	0
49993.74842547102	50014.75506549149	0
49998.23968503435	50005.27065217079	0
50003.22125142318	50000.026961999516	0
50002.66845612155	50016.014489106456	0
49996.2912684585	50003.40999236742	0
49993.86713806728	50000.48736039716	0
50002.18471612465	50002.01162544507	0
49992.171524388265	50006.56961401369	0
50009.77186363497	49998.33913800016	0
49990.12856972812	50008.3087286591	0
49992.75834275438	49999.61132553548	0
50000.612712480484	49996.66863853376	0
49996.93869881451	50007.42426954709	0
49990.9573124268	49998.74455680348	0
49995.12813021465	50012.34964490406	0
49987.132816399535	50000.77841298042	0
49995.04622939411	50001.254507425205	0
49996.3518189633	49998.69148218202	0
49994.72286757851	50006.43666481398	0
50004.991603808936	50007.81247139701	0
49998.28891676479	49997.763041664824	0
50002.11006087792	50008.18226655358	0
49997.144179930016	49989.940910198144	0
49990.216027359624	50003.557911732714	0
50004.8382996796	49999.67581012021	0
50009.729321556355	49988.228197133496	0
50000.199954210955	50007.84356371471	0
49984.868450241316	50001.72764928467	0
50005.25378396498	49991.44544110929	0
50012.19437814406	50000.390381149926	0
49988.04893344996	49995.904611826896	0
50000.97171294396	50001.87618615546	0
50003.16859701153	50001.34186794273	0
49996.8205400242	50002.39747857786	0
50016.35653848915	49987.25542234889	0
50006.096174901984	50010.23095889712	0
49993.33550236973	49997.9139297533	0
50011.19002934476	50002.36431250059	0
49998.45984931102	50006.65695684455	0
50019.87468519033	49983.95720550682	0
50006.448840401084	49997.32346873195	0
50003.483634122094	50006.1099987375	0
50000.35234659256	50010.71421082459	0
50020.92058148781	49993.51767071989	0
50008.47578298118	49985.24545972329	0
50012.97116378821	49991.6961769247	0
49993.74796506671	49992.427417029416	0
49991.82516773376	49992.694590956104	0
50010.8124938929	49998.028114249224	0
49987.955751149355	49997.770027754355	0
49991.724628069634	50000.06228921305	0
49995.80643166333	50013.468969971	0
49993.380375235734	50016.55980591119	0
49991.201634813246	50005.408821551166	0
50004.525946402624	49989.78947725459	0
50007.720378466904	50000.492135651875	0
49992.7685793167	50011.0280228053	0
49987.159758849266	49996.84261681274	0
50014.02574978567	49996.18798372425	0
49984.32643570934	50004.57184983245	0
50019.639648138225	49988.9067237791	0
49989.4997473447	50007.36039035869	0
50013.91997383251	50009.37214947754	0
50004.58622819102	49995.15801530333	0
50005.85271576996	49989.50522008991	0
50015.47921159886	50003.75857515637	0
49996.39937650525	49993.39036016212	0
50001.0647897504	50004.010292953724	0
49986.027487069885	50006.27634010284	0
49987.260876982415	49991.042278530156	0
49999.78395213294	50006.223143715055	0
50005.5951472911	50002.242531785334	0
49994.95863623795	49990.98932230843	0
49995.970214808425	50011.21575680999	0
49998.74724789229	50000.301414385256	0
49995.76262299148	50005.347803119126	0
49985.78393825049	50003.32292956534	0
50007.42877995727	50004.03245223129	0
49992.96622310832	50014.11763760789	0
49994.55499953395	50010.948281901576	0
49983.915535437955	49992.4110437863	0
50008.8660950074	49978.749708719544	0
50013.7990956949	50003.00902758653	0
50008.5066603574	49980.605440097264	0
49999.61536353447	50001.38011543159	0
49999.92720012225	49999.00146537139	0
49984.44548889699	49998.69683486348	0
50002.482884739184	50003.040579738794	0
50016.024045681486	49994.94398923562	0
50003.36648616504	50004.322037109174	0
49988.738161772046	50017.689027507506	0
50003.539439997585	50008.933367662175	0
49994.49256234436	50019.33132076997	0
50005.85319903553	50016.693436037065	0
50002.48134869301	50006.34512799061	0
49993.523880528526	49996.86229670025	0
49988.034997579	50012.957727244124	0
50020.71389257763	49981.778924319464	0
49995.38804044498	49997.158702901135	0
50013.95022191785	49997.89115681875	0
49984.13772326518	49991.42872524563	0
50003.58552550782	50019.3121430576	0
49989.91037830248	49997.47012205967	0
50012.09890688885	50009.91283746573	0
49998.36748406831	49993.20199538089	0
49989.127843465685	49996.61911019781	0
49982.65034680979	49999.834836403585	0
49996.56500742211	49994.747294359564	0
49985.379552577164	50000.53127187064	0
50017.09675845898	49993.71089669888	0
50021.41356700267	50010.70370059395	0
49982.40342955259	49994.328994020594	0
50016.4869019828	49980.40359262994	0
50023.71775476843	50012.20330780786	0
50005.64968115003	49995.160253301765	0
49973.871359122015	49999.93485576274	0
49991.04769969644	50018.64712142673	0
49999.68945811258	49989.69377801033	0
50024.16967004485	49998.373773470084	0
50002.22080701014	49996.583511445446	0
49981.3376436746	49994.9974062802	0
49984.137410919924	50006.137292454296	0
49996.130313645284	50019.87582555533	0
49984.51107861298	49990.24442534623	0
50006.568329781825	49987.41605597233	0
50001.265128160514	50015.41691763768	0
49994.71701353506	50015.249262662495	0
49984.049094679925	50002.930402503676	0
50007.33751108774	49981.8758819164	0
49990.53033617756	50001.14600459991	0
50016.78128835845	49973.40706114249	0
49993.95433979805	49991.08775145235	0
50020.50775026029	49998.11343636441	0
50000.36685129092	49992.305125517465	0
50025.412902998294	49985.28219532157	0
50011.811277040055	50005.8423952594	0
50005.650122642444	50018.556061829826	0
50000.10513937223	50004.37368352619	0
49997.312147224504	49999.09697793524	0
50007.98935284791	49996.53957427053	0
50002.08677570072	50010.85949233453	0
49986.699023909634	49994.97925279905	0
49985.61698965447	49991.72042149556	0
49982.103822344194	50003.015963724676	0
50017.46227211739	50006.10305446117	0
49995.381477958945	50002.40666228191	0
50011.97582092875	49999.282779231835	0
50008.063404920314	50009.83952207464	0
50013.46450656	49984.93900585626	0
49991.29771770397	50013.528169385616	0
49990.72512365944	50014.788818904555	0
49988.34248722313	50003.84700004693	0
49978.86050890926	50004.459502539525	0
49992.91864707092	50012.72445101887	0
50001.84787568867	49990.60674350676	0
50004.63839490317	50017.67334490595	0
49985.1248169725	50007.29216522827	0
49993.17341765991	49987.23628058628	0
49993.857411968136	50017.57636704799	0
50019.0152945883	49986.98070871417	0
49998.41475540304	49991.03758824367	0
49972.09249794468	50008.2640976498	0
49993.10918587191	50001.86801828644	0
49993.00955253663	50003.3707764521	0
49984.194173076576	50018.57796040268	0
49988.37111772968	49985.660734294215	0
50001.68402032854	50019.222658424515	0
50001.185520989595	50017.05278349851	0
49989.66815837991	49993.68744920904	0
50004.177711652395	49985.70662376911	0
50018.82869206279	49999.52190675685	0
49985.443533641	49996.21552947299	0
50016.38826833475	50012.74464866587	0
50017.914900136435	49980.502944041815	0
50014.39181755627	50017.85709331672	0
50018.95202462218	49985.56744633257	0
49997.36448100937	50005.91903864351	0
50018.96796534248	50005.16627708392	0
50011.90539425546	49988.111134330444	0
49996.546614288876	49996.795399916264	0
49963.08142993959	50006.26759739082	0
50008.2356600962	50002.43606836597	0
49998.63921899667	49988.79814231758	0
50005.75242938296	50004.17089970687	0
49998.376769049384	50010.6689754653	0
50008.42442695799	49998.31820524386	0
50004.508050526805	49983.47349690265	0
49987.17050041002	49988.9025554235	0
50009.18109265108	49992.22014886556	0
50004.879056196725	49986.61034885251	0
50014.915422483675	49977.07720187199	0
49990.130907603474	50004.80258105486	0
49984.6703277626	49988.74133172314	0
50007.52672577151	50012.93686597503	0
50003.49650970437	50012.38108186982	0
49989.06725250327	50015.3378129636	0
50024.98456411381	50006.06013812308	0
49991.80368593366	49990.462414806636	0
50000.77352016364	49989.79042744623	0
49988.90719015552	50002.71719901248	0
49984.039032220186	49996.676878046324	0
50012.847622088455	49998.36249454505	0
50006.350126348494	49990.98155319997	0
49991.05034624591	50004.198767952716	0
50011.88431427771	50008.83624177822	0
49985.19374747098	50005.49928007464	0
49984.81310954273	50026.06287728749	0
50006.21977860447	50012.16129787784	0
49986.47489642977	49999.4317940804	0
49980.36605421916	50000.95789397295	0
49994.234345594574	49999.2532348494	0
49987.04825099607	50001.832824486286	0
49991.43071227722	49984.226381594905	0
50000.695373251256	50020.70674782014	0
49977.13180553174	50003.37505285267	0
49988.62903234035	50005.177123215675	0
49979.89567759436	50002.4937618266	0
50008.01262186424	49983.679359629714	0
50030.579860834	49998.08369322793	0
50003.089884360816	49981.16884909539	0
50024.37014218025	49982.08487044395	0
49983.90656666351	50026.928564756556	0
49964.314383131496	50014.1377602163	0
49993.20228802501	50009.89883245395	0
49988.35846928065	49994.74515624361	0
49974.56068759045	50004.79214296714	0
50014.41609705478	49979.75520468273	0
49991.174539429005	50006.969037631694	0
49989.155636819094	50000.54506709529	0
49982.544533415894	50024.606837722065	0
49994.92587873124	49988.20647099332	0
49991.308890379405	50009.11640038469	0
50011.281064215545	49984.921503686244	0
49989.75789397745	49987.457219427255	0
50008.221414162435	50012.20209665073	0
50013.621088465676	49978.83287026756	0
49985.19186980337	49992.980264506536	0
49992.32125134785	49989.032611767434	0
50014.674771463535	49999.908761826504	0
49997.68841019571	49983.69681048847	0
50015.382964093515	49974.88611401902	0
49974.646961190396	49999.20360856275	0
49993.622733056916	50004.394124466075	0
49996.18215660206	49990.57420118714	0
49990.531939051354	50002.542578106964	0
49995.628193938675	49992.49588250879	0
50021.47129342551	49969.80051040332	0
49963.43332412238	50009.15111641512	0
50005.631109868045	49981.978888305464	0
50016.42316313038	50001.98515059546	0
49980.96052567742	50020.686115295306	0
50014.72496783221	49986.0471516237	0
49983.5417594323	49995.75678905932	0
49993.07010199822	50029.18300593349	0
49997.88200827209	49991.896996510884	0
49982.946899317554	50009.619161594186	0
50002.15424062545	50000.4773237086	0
49991.00394052615	49996.04070296146	0
50031.56106314288	50012.96897761344	0
50026.88381878394	49996.47826587183	0
49984.03994023804	49986.15198562376	0
49987.28963664043	50020.60062188324	0
50013.90791418998	50004.26976645357	0
49983.08076631143	49991.201045514004	0
50022.11073926888	49967.124204367305	0
50010.73215520759	49996.40090077004	0
49996.054670956706	50006.56227185395	0
49995.70387124523	49986.98770630229	0
50007.941107878476	50018.039088252415	0
50002.0192275201	49982.59943772668	0
49992.05158923507	50010.26029829259	0
50027.93304776287	50005.78420573993	0
49982.89182072447	49989.6455582383	0
49998.64668225386	50018.43203433023	0
50013.62737578455	49989.94661316443	0
49993.08509566163	49988.31637596258	0
49989.81805414489	49991.931824775784	0
49997.76086401288	49987.90124568716	0
49988.69996163046	50009.713207319626	0
49985.80025773397	50018.196075051266	0
49984.54357744596	49987.1594216123	0
50006.59958761954	49972.297102456854	0
49984.82793631655	50022.262719026876	0
50009.686765035396	50012.49651623412	0
50005.67540109913	49998.77026419197	0
49998.76553220897	50009.60097154551	0
49991.720902063105	50001.874151299206	0
49995.344981691764	50003.769781086085	0
50000.779533303816	50006.55995037668	0
50003.69493811055	49982.743629087825	0
50002.270752389726	49997.78815897597	0
50027.570700147895	49993.28160735885	0
49976.52404899746	49992.70823713537	0
49998.92765844171	49982.472509075604	0
49994.93953583841	49994.87526102259	0
50009.450371016355	49984.56460257237	0
49988.154083484755	49999.52040214659	0
49999.394387052766	50014.98009375397	0
49978.547517703526	50000.09883902086	0
49977.2653315401	50000.844206454574	0
49998.90667228046	50008.20905964552	0
49991.6637407009	49985.60237193076	0
49996.812852085255	49991.85268425626	0
50010.361860965386	50000.785222744336	0
50015.982394048064	50025.712936463955	0
49980.52196003663	49992.07084033371	0
50031.62064003572	50018.88854821377	0
50008.9961750777	49996.41672377975	0
49987.61931332246	50006.2850009189	0
49976.108964526924	49990.178279804175	0
50023.926871643285	49997.28176746767	0
50019.938527361184	49994.309713364564	0
50000.35731265099	50002.84047830652	0
49993.60333916049	50007.42141270693	0
50023.25337906322	49995.00581889214	0
50002.075911878404	50005.261111667336	0
49991.96428640682	50014.48773082656	0
49985.479854508725	50004.39257273865	0
49980.523275281885	50010.645308643936	0
50001.43088150619	49983.63567861773	0
50010.12290986445	50002.12243553688	0
49967.36856159413	50003.35500522987	0
50002.53163693798	49987.2817417695	0
49958.51475070698	50007.728524315105	0
50011.38108761024	50001.03297300693	0
49981.69861163078	49992.37124347021	0
49989.76191395739	49999.01550114256	0
50010.464523219016	49992.24245972176	0
50026.519101309525	50000.02798517489	0
50012.28382736543	49984.83474359573	0
49989.42265260656	49983.96844532203	0
49984.23840069896	49997.66761618687	0
49985.550927108794	49986.82666453693	0
50021.497478391924	49994.63200883348	0
50019.51522702777	50003.991941070715	0
49997.68469127628	49986.69892490847	0
50017.52555436652	50007.437281765255	0
49996.923835170724	50009.65263753655	0
49980.798506964515	49985.652067432005	0
50017.90091994998	49982.2521155558	0
49990.37161102477	50017.07697390062	0
49988.90511406528	49992.75445658593	0
50017.32112340442	49965.353068070195	0
49991.01257760791	50023.468584741226	0
50025.8875906799	49994.35984820899	0
49986.1918187451	50023.68497230164	0
50013.15743500942	49983.78458207533	0
49992.8456436454	49993.0203413024	0
49979.75815741602	50012.571960582	0
50009.70308924862	49979.83589096704	0
49985.30046070793	50021.08763342582	0
49978.359205601315	50034.878715319064	0
49990.92884580327	50011.163169812375	0
50007.772940196795	50007.064996400484	0
49985.22103137368	50016.08668389368	0
50009.59707490614	49993.95697076497	0
50017.70003800679	50001.97785272779	0
49983.797748258876	50023.64017913821	0
49990.26735697697	50010.258346329596	0
49987.64568629228	49992.33821425586	0
49988.52793226814	49987.91776019862	0
49991.20423086804	50029.989168432476	0
50026.25973034724	50010.5650833099	0
49982.16330270223	49998.10186605435	0
50007.13541309917	50007.95622569247	0
49983.95748989525	50010.98829389653	0
49962.45221143677	50007.2760570099	0
50012.1000044754	49996.95407723872	0
50021.052185858316	49972.64330460891	0
49984.3085518675	50009.58683887556	0
49993.510659247964	49989.892241724825	0
50011.752156646566	50004.78944145074	0
49983.52563494623	50001.75016082405	0
49978.460538100626	49997.75242771528	0
50014.52143088854	49988.22950508876	0
50018.24137458081	49990.739344225905	0
49972.37989154419	50007.14160963748	0
50006.63472878829	49999.431527854525	0
50016.01207628755	50007.56525634756	0
49992.159033924385	49975.903792794095	0
50016.99256930141	49996.1277298885	0
50004.48312201096	50016.53523623439	0
50003.73362658861	50014.7511990841	0
49974.63211839188	49979.516263068035	0
50001.48585664339	49987.945459319424	0
50021.840174437224	49996.55115787979	0
49994.03666699587	50020.72279787452	0
50020.94362840362	50003.47457288229	0
49998.62700416022	50014.24645452575	0
49995.17512210399	50016.79463493951	0
50005.23037043188	50011.73729598273	0
49971.37117085837	49989.47221639413	0
49981.521518297865	49999.23994426472	0
49965.42437354049	50013.05953711824	0
50008.834474853866	50007.65616359565	0
50000.22266364497	49982.341419794524	0
50021.85104569774	50002.35034673412	0
49981.560701735485	49996.23068757506	0
50012.74701363594	49985.80192002436	0
49971.80503375848	49991.85551823733	0
50011.263172707324	50007.67989684717	0
49997.842192490825	49995.525909340686	0
49994.00690011958	50013.24210864979	0
49986.9534427898	50008.40761073288	0
49983.36103802528	50033.88309737791	0
50021.35608252024	49989.69815647043	0
49988.97845850354	49998.21097134659	0
49994.642367226574	49977.56378857998	0
50003.55488727248	50010.91109031009	0
49974.81667358894	50002.99823491594	0
50012.0645759029	50012.10464978939	0
49987.68602979314	50010.93503302086	0
50007.17280957686	49992.3085541642	0
49981.705499678246	50015.11060490018	0
49996.69556881796	50014.109138468055	0
49998.64670998637	49980.67626758387	0
50019.10045114579	49976.023584512244	0
50017.45835616199	49985.36377514416	0
49970.33294685764	50009.780079539814	0
49982.3735722141	50017.46739492288	0
50006.68958436496	49994.526210000105	0
50018.734070250706	49989.80705437178	0
50002.46857216815	49986.06925098604	0
50022.675958277854	49992.05708802764	0
50022.926585169895	50001.64972110677	0
49983.52862677752	50014.963717433006	0
49998.90581301964	49994.84596139951	0
50005.79092528655	50014.775009063815	0
50000.22661360575	49988.81757789523	0
49980.74425647727	49996.82260257941	0
49971.55135378028	49993.170189732235	0
49964.134354578964	50010.02551413979	0
50012.74411197212	50007.99878332312	0
49990.74377587022	49973.90298912179	0
49985.28964060534	50013.18698399553	0
50002.94614847365	50024.81554806511	0
50018.25121765347	50010.052068038465	0
49989.67279102292	50031.185116729364	0
50024.78778113604	50000.02968615381	0
49957.10144021539	50006.30757505217	0
50004.91798427541	50013.10522473025	0
49997.73721727142	50000.206776466686	0
49987.073785197594	49981.08982656079	0
49968.0433233723	50010.0828608519	0
50012.324460548836	49995.737823114214	0
49973.49292689296	50018.279391364136	0
49987.24555378543	50029.79294837929	0
49998.130607358624	49976.53703077404	0
50007.75675174732	49991.20943177642	0
49995.458395374444	49999.14344184725	0
50010.742096311136	49993.331644497855	0
49985.84573346792	49985.809309381766	0
50000.266877230206	50025.833258622944	0
50015.02347028834	50012.069686554314	0
49999.98576549963	50017.1888278349	0
49994.20623659825	50009.09252126425	0
50002.60633630994	50028.573161161155	0
49983.685760399516	49994.434229655286	0
49997.98413692526	49973.09937067709	0
50010.56374303187	50009.418935307316	0
50010.08479905599	50015.411645682536	0
49981.765431604974	50026.49109198164	0
50008.58410835759	49981.64823307443	0
49984.49931009959	50029.64027167754	0
50007.61917516849	50005.81807298415	0
49954.76580966707	50007.702943843884	0
49998.27241309566	49978.57915551045	0
50022.54566981191	49987.258173264716	0
50005.091519311456	50006.0974021464	0
50033.204334621514	50008.87278491397	0
49975.961106071736	50033.7681879828	0
50008.89909742184	50018.638205887495	0
50013.46930471949	49988.41976209015	0
50015.209385585105	50013.91423486294	0
50022.0337844933	49980.9584175392	0
49989.67638337026	50018.303126039296	0
50025.83946226305	49991.62136154643	0
50020.63370337653	50014.81552965945	0
50007.67840103903	49995.493720252845	0
49968.685987238656	50012.365807529546	0
50010.842442392815	49988.60160661161	0
49997.47090266504	49980.29339993033	0
50069.29405573169	49978.07725893051	68
50115.585693241264	49921.326279157925	68
50047.84636087767	49896.80252856711	68
50120.43745249043	50031.448519271085	68
50139.560311902445	50102.060511954456	68
50069.58028900003	50104.69334611519	68
50176.52195755012	49876.09124917719	68
49996.047806872026	49992.48370669816	68
49928.35316626508	49968.25450582238	68
49861.14238782187	49944.67909351804	68
49956.91789871743	50057.779081573695	68
50209.03471804485	50113.0975939076	68
50237.12953089915	49914.08680256904	68
50131.21733941107	50172.04239803125	68
49864.22682860045	49875.53539198521	68
49896.85932452315	49813.565989994895	68
50303.62784392865	49940.17438884546	68
49853.66074763224	49752.16499296968	68
50206.217809722635	50039.4914383537	68
49965.74204935883	49826.775422082836	68
50278.36029863619	50064.49298709535	68
49977.3572089966	49916.29977239046	68
50063.774705250406	50200.61126949856	68
49799.01564643195	49908.79520858395	68
50312.51024292661	49863.71839952105	68
49776.787465322486	49747.78134836655	68
50347.47313456166	50037.7575823363	68
50102.687813133896	49843.66883610155	68
50123.750999628646	49768.827409728736	68
50048.25383108066	50276.696374951265	68
49936.03275932918	50131.80685965762	68
50245.05408536607	49840.47815439748	68
49983.928771185805	49751.30964914012	68
49710.21757214682	49721.879862093476	68
49994.420222297784	50185.42046620114	68
49820.97627874356	49816.77608508591	68
50387.41435688696	49856.99968789273	68
49980.7978145373	49676.19673066514	68
50001.82404755902	49604.276824833236	68
50110.879984614934	50314.07962498798	68
50215.07019260523	50188.1803985293	68
49889.85193751441	50188.754788695296	68
49911.760605985335	49700.80322124173	68
49888.742056291645	50264.9188695043	68
50269.14431623175	49775.2045485419	68
50194.237413824114	49739.16226665384	68
49763.737724481594	49678.121574965866	68
50178.87597523048	49960.03335856363	68
49776.74588637825	49975.24159267311	68
49819.69729577735	50175.68284471847	68
50070.167222604614	49582.01591204544	68
50121.111561718484	50385.938183198916	68
49748.48660483763	49852.78968872672	68
50275.00791118662	50153.961944253475	68
50046.31144298656	50392.53164951603	68
49748.033404411086	50191.06018716427	68
50415.55369938527	50059.223674419	68
49978.966118486685	50311.16976880343	68
50458.93511933844	49838.04434838525	68
49981.65014593249	50430.396535967244	68
49797.84644691171	50245.689038695775	68
49921.10190117876	50349.56639612366	68
49987.9034668413	50505.95885743219	68
49851.546587571414	50367.31253890145	68
50044.72377470045	49713.33170027266	68
50179.38201301598	50294.25664320532	68
49925.89287749641	50538.13086378128	68
50124.30316173858	49536.815148415015	68
50332.136123578806	50114.80504216294	68
50123.54690413208	50243.009285312	68
50018.84789640147	49530.04309055949	68
49708.910481237086	49944.87290774354	68
50416.17110441471	50135.840649563106	68
49659.64943739395	49993.64279504008	68
50185.69579825337	50423.3706413907	68
50038.80801675789	49801.82221331905	68
50140.93499396191	49609.888622201135	68
50256.73619094366	49699.48749133791	68
49908.73456906078	49627.30762152541	68
50486.09107982477	50069.39023917862	68
49851.76410200209	50561.451299334505	68
50212.09161615551	49583.991666304646	68
49645.31282669681	49695.02348785037	68
50123.61260755387	49460.743336742125	68
50188.5158644196	49662.722481966906	68
50457.6525075365	50191.14269302559	68
50245.05040225599	50373.679127119256	68
49618.131999459314	49930.99203862969	68
50311.22196318904	50212.99520061454	68
49755.64638191259	50307.84959819458	68
49875.58237495155	50085.24086661024	68
49660.444880083414	49872.36986814247	68
49964.23520977493	50598.461187137305	68
49791.49249195315	50410.96502936964	68
50110.44453521568	49689.66980858634	68
50505.620793389506	49997.155669190746	68
50315.44746468772	49651.97568344273	68
50352.451310859185	50273.43234109255	68
50558.84992663276	50071.996422419084	68
50269.589666567015	50442.86560333459	68
50311.807690276706	50505.55150478147	68
50293.31424363409	50314.50466561302	68
50497.48816294478	49925.133426176304	68
50390.632101751326	49779.99612111953	68
49810.88992625196	50622.58607640136	68
50335.72478363375	49576.83250937735	68
50631.07481115661	50088.260489013126	68
50522.45891375734	50153.563811810985	68
50139.697229691694	50478.579483069596	68
50020.84137766557	49454.41147719447	68
50386.759328870656	49669.28056796138	68
49817.13428609429	50034.6330856941	68
50599.77586779706	50008.90048493026	68
49674.16920704482	50183.56296152978	68
49944.785291807035	50671.59084392481	68
50575.09623580325	50206.72765662517	68
50566.59150833457	49896.97191459105	68
49954.866747759566	49495.92805649188	68
50429.063976910504	49959.270792468604	68
50200.79115351822	49458.35458695047	68
50303.533733695585	49512.86373526856	68
50695.29426995984	50127.85572694324	68
49985.19808303938	50737.23815674972	68
50325.13071603528	50382.89716991726	68
50626.088424943606	49943.41221891157	68
49887.087621634615	50629.38798274657	68
49592.28320218305	50025.72876158708	68
50020.5207747161	50649.56966215481	68
50332.86680219995	49445.60887198263	68
50271.20653547105	50572.027263573276	68
50203.08133694804	50586.55448445176	68
49574.75391988414	49717.85467468288	68
49839.70640213634	50460.41368821157	68
49716.13045130375	50370.45485775145	68
49556.099091841206	49788.16480414555	68
50263.404534388166	49420.01070395529	68
50072.65133214047	50699.58388017495	68
49612.38297050269	50223.564762783644	68
49831.21628373905	49633.69380543969	68
49553.48917467212	50181.694766713175	68
49676.16992735117	50256.80025017053	68
49767.24573436976	50565.20995989977	68
49775.62137920035	50496.685924295176	68
49905.560941053685	50425.92079952458	68
50049.86986159493	50470.29231608716	68
50399.32121363099	49538.15951173626	68
50232.549964815815	49355.39923453326	68
49610.16613341949	50092.97901665586	68
50338.729935007024	49722.501480054336	68
49686.93807292009	50089.82806076899	68
50634.926599259605	50169.51329303298	68
49568.54448712187	49646.74631885936	68
50033.55038860764	50787.36455175491	68
50108.26491345372	49392.878288605614	68
49735.079577851866	50035.27655704793	68
50249.90721268605	50256.141361103364	68
50219.089940946986	50660.79040986501	68
49548.041931783584	49944.786312041964	68
49571.9517247703	49569.04824338079	68
50378.70731813617	49388.72773641183	68
50475.415569520046	50258.99181462062	68
50315.03717113915	49350.54671631131	68
50454.4797793083	49753.702892255606	68
50700.2009312309	50201.33856424586	68
49538.728063376206	50253.42613171044	68
49510.670475582585	49883.16449770114	68
50045.301499309055	50578.21146101378	68
49520.24806323647	50115.95969235325	68
50321.60723266437	49273.90524995052	68
49517.28891419807	50326.07550804423	68
49602.42431639631	50300.36146604791	68
49452.4158815447	50364.86411379072	68
50215.12014485604	50737.16789980205	68
50529.669614798644	49819.48403883775	68
50462.29098038823	49653.04765693084	68
50348.410344274416	50567.4918639363	68
50247.17299579148	50804.83116118246	68
50241.665802388176	50508.22072597917	68
49693.29851238501	49641.273371255586	68
50452.16897259136	49409.77786753104	68
50316.64739261131	50796.04192093016	68
50374.70846871692	50439.600432402825	68
50740.63423815665	50072.5694366434	68
49676.6748296572	50432.88076966264	68
50007.30472426204	49381.183790107214	68
49796.53966387084	49573.32455319968	68
49463.80113353351	50064.18761747044	68
50189.2405004547	50844.50901739156	68
49465.94436189816	50163.350505283546	68
50404.0688091767	49468.90945777206	68
49693.41649332152	49791.20210980107	68
50399.35344841528	50370.568895173106	68
49518.15933300025	50016.56781425864	68
50735.76227342025	50265.5347361914	68
49774.31065445652	50098.2963821276	68
50793.06872079622	50119.13085499429	68
50385.21082448586	50203.82064282736	68
50142.79678316352	50706.2671383443	68
49457.53186164505	49830.1096734169	68
49465.81977293982	50258.83720964532	68
49510.20862034723	49609.09935235719	68
49640.0849219843	50500.45014567687	68
50502.15988322953	49464.70112762079	68
50532.640150793144	49527.382783480665	68
50132.442331888524	50796.779988072325	68
49407.22833132618	50217.128266129555	68
50421.05849962643	50546.95341350743	68
49796.119696423484	50690.00437640812	68
50108.63542125834	50548.97531438105	68
50388.68449295052	49306.96577312848	68
50471.94125316008	50599.74446538873	68
49390.97167390613	50402.92822254762	68
49621.500541071364	49814.87728570596	68
50681.647604899896	49998.09339591626	68
50351.89342095381	50860.89333414544	68
50844.14322906605	50064.339734852794	68
49734.78082964736	50657.97650582283	68
49577.314450174934	49497.768998211606	68
50323.61257489108	50722.60502228202	68
49452.6491359148	49934.19808083096	68
49956.52399118984	50243.224652776415	68
50406.23278588012	49232.962694525755	68
49408.27279219467	50306.69918975304	68
50479.898300925524	50330.010998862985	68
50556.38001493513	50323.426876907564	68
49716.40309873168	49569.44940205474	68
50393.83555648629	50794.317524044774	68
50620.31491774746	50260.57641838504	68
50538.157507464515	49400.71959972415	68
50005.50215263497	50855.92758547028	68
50519.36565067907	49725.318643662504	68
50784.06058191405	50190.66254485705	68
49326.02111680494	50440.689777478394	68
49707.68905732011	49499.29557211184	68
49404.77703999452	49883.01725122	68
50445.17211586675	50479.255356541085	68
49457.586932199454	49662.27963282093	68
49605.46514888247	50410.01244890734	68
50588.45381062166	49722.4822990077	68
50910.46879448197	50040.58679685118	68
49661.11237069073	50657.08268780618	68
50810.31245686002	50287.21691224836	68
50478.98470045977	49260.88188221502	68
49745.377411597496	49436.77522332147	68
50369.81334964257	50669.07774156703	68
49983.365199943386	50923.039147455536	68
49706.13304911193	50724.820572409815	68
49538.99176734624	50442.04156776291	68
50573.67225683685	49471.12187990461	68
49885.6784422607	49508.94087105906	68
49548.75718635426	50514.08330777523	68
50604.96935480477	49648.36149597163	68
50640.44347339334	49586.512538071576	68
49917.69371066549	49437.68669068918	68
50847.364557717214	50222.16148370032	68
49480.750547515825	49763.24910952884	68
49816.37410335105	50764.615439691224	68
50898.63865645985	50273.47388352785	68
49343.64456980626	50279.92988584073	68
49924.17422771075	50873.94528693381	68
50616.22545447994	49840.582209582186	68
49968.52787238762	50990.6400338792	68
49423.999011310334	50006.28462763345	68
49354.494152122956	49972.37635484847	68
50497.87879630491	49335.0980650745	68
49900.40173790107	50731.87765187054	68
50422.42760738915	50719.25327561813	68
50482.14864970353	49183.40652912421	68
49743.16111473148	50788.364981278326	68
49811.87975011296	49455.80870208084	68
49705.335293442404	50534.314128591424	68
49467.62949951321	50442.00953155013	68
49799.11502640711	50839.233247774035	68
49391.82984551693	50472.50951932328	68
50047.59587127755	49315.9710774819	68
50961.0842311356	50236.399761505265	68
50150.082210892106	50634.78721547605	68
50662.14302953599	49702.45093228526	68
49362.35819771648	50048.43316913295	68
49898.29023508689	50988.34272253932	68
49484.62086112176	50553.4467136677	68
50341.54716056329	49199.870294020606	68
49400.256460553646	49623.797714638094	68
50485.807035624515	50674.74719291633	68
50787.47493779547	50014.543349578125	68
49343.56976836685	50182.67380250733	68
50877.2642883403	50125.36062335047	68
50534.09044649408	49653.62983548778	68
50475.53268613508	49577.96976266754	68
50118.72471770064	49288.484996705	68
50708.829041695215	49620.04553714524	68
49314.29860470547	49907.18711665907	68
50059.0163279568	50922.00248960313	68
50731.52087166661	49949.62117288289	68
50856.427261908015	49993.383311874146	68
50610.44555629981	50376.72073465025	68
49500.437503316796	49506.46398719245	68
50634.03492022949	50442.815821553995	68
49869.780225739305	51056.0671874536	68
50732.31914920503	49702.08257886551	68
50278.693755554465	50870.25170733182	68
49722.80220148077	49370.40316466712	68
50610.90756991713	49387.44062643167	68
50641.48487435964	49317.15643562209	68
50223.66944322368	50912.57885405182	68
49835.52650535842	50904.451310993034	68
50505.90740535709	50519.09649410524	68
49427.73764633435	49488.45935781253	68
50588.027423478554	49265.43332436414	68
49356.25254824853	49511.0552912081	68
49923.585177004425	49362.54738243598	68
50477.38245639654	50409.84898544489	68
50546.5577350108	50613.40945726566	68
50964.205045861636	50158.74095962243	68
49676.25451935116	49316.489269159734	68
50766.91290373925	50342.799536213046	68
49995.52050948126	51061.79144499874	68
50697.99161823258	50368.6346061114	68
49285.165416644166	50500.78872082107	68
49593.27273486611	50639.68028537197	68
50155.589599893865	49230.10376698765	68
49392.989228608494	49797.16684377519	68
50671.009668569655	49771.11893118625	68
50069.50200633049	50998.02059245485	68
50560.53359967797	50447.15942685884	68
49326.47484965048	49635.044793865905	68
49368.706472588645	49437.68424876224	68
49939.00076515835	49291.1267411713	68
49298.537747892915	50376.75634664928	68
50138.33058740823	50892.87595304051	68
50248.547733605956	49275.1793016077	68
49702.771840269095	49244.7383084982	68
49452.72081803342	49418.16839033597	68
49332.81657516456	49378.16898163665	68
49732.93515326137	50860.62147004613	68
49446.41549716601	49572.486054589055	68
49867.024645674086	50826.61712407061	68
50493.617609745845	50744.76335016514	68
50648.86933258903	49479.225696227724	68
49290.216729354666	49321.11999644971	68
49295.83126171034	50014.99013738822	68
50783.62152091189	49623.61771804481	68
50612.389521636185	50515.33788260042	68
49292.84715088323	50132.280383623955	68
50973.0643494816	49997.99398770175	68
50937.200535251046	49937.038422783	68
50484.7500873414	50821.30058851849	68
49400.51229421177	49702.648398548634	68
49641.076604121365	49585.38221977777	68
50482.37794580626	50898.41952909175	68
49563.91433966172	50702.44110025539	68
49356.60305627802	49285.94668060863	68
50703.86984190818	49526.04422596479	68
50850.64618536726	49597.60331693636	68
49337.571163976834	49737.174121594835	68
49817.92007315008	51111.14743287486	68
51003.558685568096	50059.96310724784	68
49409.805484233286	50565.41635300461	68
50436.32876882054	49123.683573546565	68
50785.05799601629	49551.03062842681	68
50078.95939749789	51072.117553824806	68
50238.76888647436	50980.18996992272	68
49821.97009950366	51004.41873942257	68
51048.63647072053	50118.62485863442	68
50919.71172247542	49583.898521208735	68
50550.75200175748	50792.273419037665	68
50864.89285740923	49913.93811131693	68
50141.26461270238	50962.50343911057	68
49853.10828462033	49364.8249111072	68
49636.09221588082	50745.09762122852	68
49258.32023870766	49251.10720401533	68
49630.396103936895	50576.47787404324	68
50855.807310204145	49526.460457801375	68
51039.52263261271	49977.95792558265	68
49402.23820512295	49340.257633301895	68
51112.26821369813	50074.04133224563	68
49255.89837783614	50192.89656213912	68
49236.631007486714	49965.13578560081	68
49181.910783366664	50176.33198220771	68
49282.07681934371	49434.39453101376	68
49417.500047173206	49240.73700514501	68
49749.04017961465	49298.457654934085	68
49266.84510213941	49713.79276336927	68
50740.67821725967	50432.18268834764	68
49933.525897935884	50802.880147168944	68
50289.34795101623	49145.915072060016	68
49638.58672550382	50817.950254215306	68
50793.78085720856	49892.30938826149	68
50216.95874145432	49138.47335565805	68
50108.26802747446	51139.28999061801	68
49471.27219211889	49295.33166225205	68
50713.58106063742	49440.013490456084	68
49231.92946288188	50452.16890864714	68
49239.96250873092	50056.6186888497	68
50785.52946634194	49481.321168387665	68
50977.86500811364	50310.542388040034	68
49521.82280307966	50627.34516869794	68
50687.19084672992	50525.13456095611	68
50758.128564865234	50517.13167116108	68
49333.49832164169	50577.66238150912	68
50815.48616410227	50398.08378271887	68
50968.90804425986	49638.67367767067	68
49214.08241126788	49897.09119816696	68
50686.13593709044	49872.42261041614	68
49167.834552797925	50244.40408076105	68
50621.63176552481	50592.455518372735	68
49656.89558148058	49396.73611516371	68
50437.85403066421	49052.355369820434	68
49761.72228030271	50926.74291356691	68
50527.31014999778	49122.22874540836	68
49294.17615050172	49836.988853154784	68
51049.812386050566	50192.50970035365	68
50967.497130877964	49532.3799523415	68
49986.37154297622	51136.37665449047	68
50038.702726012	49243.04706516165	68
50710.63294302927	49337.20510800929	68
49205.31721374764	49436.362726030355	68
49288.72472275135	49188.395789344184	68
49766.47451423086	51054.29291797079	68
49968.81781140911	49222.11468436495	68
50858.86305505288	49843.81272127026	68
49179.88271729883	50007.69902178848	68
50153.91968754283	51082.52683294546	68
50593.88025546512	49082.25866818893	68
49187.53513744352	49229.81535690148	68
50651.38126578945	50661.801130122636	68
50739.82941179991	49776.65141998468	68
50489.16240112262	49005.965843928396	68
49223.85256768243	49367.1781772902	68
50201.5141310911	49070.670081556156	68
49393.47462824534	49174.51981186428	68
49370.00142125594	50642.437514146295	68
49245.192663709924	49644.700006693885	68
49114.280795966166	49239.00242686389	68
50337.37706700551	50936.45833167624	68
50403.86430848835	50964.92607413652	68
49196.688596565305	49704.051082703736	68
50878.89934230552	49457.64183948833	68
49146.62898827094	49945.83637912299	68
49183.92826344533	50317.37965617409	68
49142.17373454571	49469.225595964606	68
51027.87455280127	49493.22761431523	68
49701.473628678206	51028.951423297614	68
49227.31258553571	49810.94259805381	68
50779.64740747451	49303.37493514616	68
49430.518492455085	50685.52359236191	68
50899.49167667859	50344.785284935504	68
50845.81229498897	49331.584906615484	68
49745.87975353716	51140.85813386255	68
50241.65220082323	51052.965954841304	68
49065.74666682599	49293.29668017901	68
49579.28266973209	49870.07428584502	68
48997.8635025664	49259.19992983458	68
50472.00081867186	48938.00287760417	68
50865.39741376413	49260.59508054786	68
49998.14444860381	51212.20668532663	68
50958.84596629209	49714.52721481051	68
50550.794443308245	48959.05363742126	68
50414.067693192024	48985.10314985363	68
51037.58683861233	49668.16470663725	68
49016.66361045014	49344.90347514236	68
50804.20526766075	50572.05995944228	68
49887.578285998556	49240.91995031102	68
49540.53015728853	50774.42509503583	68
50422.46737456553	50861.593748432686	68
50585.479739058996	49159.926542887144	68
48945.70193059045	49360.52365130806	68
50707.467847477295	50710.22695148926	68
50959.24541214775	49864.312690937855	68
49529.83582229534	49442.69842547746	68
49681.56303395293	51115.39320890568	68
50841.62957456072	50634.63562517364	68
49620.79295308358	51081.97322831609	68
49261.999766265115	49509.36135221465	68
49595.49327928753	49353.268204566244	68
50741.150388973976	50642.73870345543	68
49112.46328910006	50030.50790501016	68
49070.1768779995	49476.8840268733	68
50403.07150046674	48916.756070076604	68
50765.990474412916	49232.53787115759	68
49274.60413080287	50306.99415118328	68
50079.437941695396	49177.97504589043	68
50357.5206653133	49125.0574145346	68
49169.96155564794	49636.05807774168	68
49521.77287153177	49365.7103054644	68
49620.07338607208	49275.94441705458	68
49241.33850245257	50563.50068806379	68
51021.86803588976	49894.404626825315	68
50066.26673716348	51197.55389453197	68
49123.27601352923	49689.60356980709	68
51026.44831177935	49743.57537501299	68
50772.51766771306	49375.22009881608	68
49924.69958241186	51226.43474965159	68
50615.36816385621	50721.73766959772	68
49051.37858774476	49198.52214208554	68
49758.43961315577	51216.11415773075	68
49283.37413401362	50627.616309709534	68
50397.68887326052	48843.79703373767	68
50078.179971966725	50841.34512634622	68
48982.83036643401	49422.05136429829	68
