# Supplementary material for: Abundant Topological Outliers in Social Media Data and Their Effect on Spatial Analysis
Source: PLoS One. 2016 Sep 9;11(9):e0162360. doi: 10.1371/journal.pone.0162360 (PMC5017681; doi:10.1371/journal.pone.0162360)
Supplement: S6 Dataset — See the respective attached file. (ZIP) [file pone.0162360.s006.zip › S6_overlap_swl/clust_7_16.csv]

50000.0	50000.0	0
50001.1199382742	50005.597232803535	0
50010.474073703306	50004.538835650805	0
49992.59330351276	50005.30010366702	0
49998.97978393994	50002.81568248988	0
49995.94433854478	50000.283501054924	0
49992.110046690934	49994.960676135706	0
50001.69172750674	49994.57444040063	0
50004.089583240035	50002.88217446919	0
49995.22015105517	50008.609882115925	0
50002.55073404207	49993.56360799795	0
49986.072168127575	49997.04184594443	0
50003.188169777386	50009.9058963167	0
50012.27525783438	49992.819765352564	0
50012.262513774476	49989.354148040744	0
49998.02118867848	50008.80627001903	0
49993.557594313854	50006.23561640466	0
49997.38944128892	50001.35532493175	0
49993.74842547102	50014.75506549149	0
49998.23968503435	50005.27065217079	0
50003.22125142318	50000.026961999516	0
50002.66845612155	50016.014489106456	0
49996.2912684585	50003.40999236742	0
49993.86713806728	50000.48736039716	0
50002.18471612465	50002.01162544507	0
49992.171524388265	50006.56961401369	0
50009.77186363497	49998.33913800016	0
49990.12856972812	50008.3087286591	0
49992.75834275438	49999.61132553548	0
50000.612712480484	49996.66863853376	0
49996.93869881451	50007.42426954709	0
49990.9573124268	49998.74455680348	0
49995.12813021465	50012.34964490406	0
49987.132816399535	50000.77841298042	0
49995.04622939411	50001.254507425205	0
49996.3518189633	49998.69148218202	0
49994.72286757851	50006.43666481398	0
50004.991603808936	50007.81247139701	0
49998.28891676479	49997.763041664824	0
50002.11006087792	50008.18226655358	0
49997.144179930016	49989.940910198144	0
49990.216027359624	50003.557911732714	0
50004.8382996796	49999.67581012021	0
50009.729321556355	49988.228197133496	0
50000.199954210955	50007.84356371471	0
49984.868450241316	50001.72764928467	0
50005.25378396498	49991.44544110929	0
50012.19437814406	50000.390381149926	0
49988.04893344996	49995.904611826896	0
50000.97171294396	50001.87618615546	0
50003.16859701153	50001.34186794273	0
49996.8205400242	50002.39747857786	0
50016.35653848915	49987.25542234889	0
50006.096174901984	50010.23095889712	0
49993.33550236973	49997.9139297533	0
50011.19002934476	50002.36431250059	0
49998.45984931102	50006.65695684455	0
50019.87468519033	49983.95720550682	0
50006.448840401084	49997.32346873195	0
50003.483634122094	50006.1099987375	0
50000.35234659256	50010.71421082459	0
50020.92058148781	49993.51767071989	0
50008.47578298118	49985.24545972329	0
50012.97116378821	49991.6961769247	0
49993.74796506671	49992.427417029416	0
49991.82516773376	49992.694590956104	0
50010.8124938929	49998.028114249224	0
49987.955751149355	49997.770027754355	0
49991.724628069634	50000.06228921305	0
49995.80643166333	50013.468969971	0
49993.380375235734	50016.55980591119	0
49991.201634813246	50005.408821551166	0
50004.525946402624	49989.78947725459	0
50007.720378466904	50000.492135651875	0
49992.7685793167	50011.0280228053	0
49987.159758849266	49996.84261681274	0
50014.02574978567	49996.18798372425	0
49984.32643570934	50004.57184983245	0
50019.639648138225	49988.9067237791	0
49989.4997473447	50007.36039035869	0
50013.91997383251	50009.37214947754	0
50004.58622819102	49995.15801530333	0
50005.85271576996	49989.50522008991	0
50015.47921159886	50003.75857515637	0
49996.39937650525	49993.39036016212	0
50001.0647897504	50004.010292953724	0
49986.027487069885	50006.27634010284	0
49987.260876982415	49991.042278530156	0
49999.78395213294	50006.223143715055	0
50005.5951472911	50002.242531785334	0
49994.95863623795	49990.98932230843	0
49995.970214808425	50011.21575680999	0
49998.74724789229	50000.301414385256	0
49995.76262299148	50005.347803119126	0
49985.78393825049	50003.32292956534	0
50007.42877995727	50004.03245223129	0
49992.96622310832	50014.11763760789	0
49994.55499953395	50010.948281901576	0
49983.915535437955	49992.4110437863	0
50008.8660950074	49978.749708719544	0
50013.7990956949	50003.00902758653	0
50008.5066603574	49980.605440097264	0
49999.61536353447	50001.38011543159	0
49999.92720012225	49999.00146537139	0
49984.44548889699	49998.69683486348	0
50002.482884739184	50003.040579738794	0
50016.024045681486	49994.94398923562	0
50003.36648616504	50004.322037109174	0
49988.738161772046	50017.689027507506	0
50003.539439997585	50008.933367662175	0
49994.49256234436	50019.33132076997	0
50005.85319903553	50016.693436037065	0
50002.48134869301	50006.34512799061	0
49993.523880528526	49996.86229670025	0
49988.034997579	50012.957727244124	0
50020.71389257763	49981.778924319464	0
49995.38804044498	49997.158702901135	0
50013.95022191785	49997.89115681875	0
49984.13772326518	49991.42872524563	0
50003.58552550782	50019.3121430576	0
49989.91037830248	49997.47012205967	0
50012.09890688885	50009.91283746573	0
49998.36748406831	49993.20199538089	0
49989.127843465685	49996.61911019781	0
49982.65034680979	49999.834836403585	0
49996.56500742211	49994.747294359564	0
49985.379552577164	50000.53127187064	0
50017.09675845898	49993.71089669888	0
50021.41356700267	50010.70370059395	0
49982.40342955259	49994.328994020594	0
50016.4869019828	49980.40359262994	0
50023.71775476843	50012.20330780786	0
50005.64968115003	49995.160253301765	0
49973.871359122015	49999.93485576274	0
49991.04769969644	50018.64712142673	0
49999.68945811258	49989.69377801033	0
50024.16967004485	49998.373773470084	0
50002.22080701014	49996.583511445446	0
49981.3376436746	49994.9974062802	0
49984.137410919924	50006.137292454296	0
49996.130313645284	50019.87582555533	0
49984.51107861298	49990.24442534623	0
50006.568329781825	49987.41605597233	0
50001.265128160514	50015.41691763768	0
49994.71701353506	50015.249262662495	0
49984.049094679925	50002.930402503676	0
50007.33751108774	49981.8758819164	0
49990.53033617756	50001.14600459991	0
50016.78128835845	49973.40706114249	0
49993.95433979805	49991.08775145235	0
50020.50775026029	49998.11343636441	0
50000.36685129092	49992.305125517465	0
50025.412902998294	49985.28219532157	0
50011.811277040055	50005.8423952594	0
50005.650122642444	50018.556061829826	0
50000.10513937223	50004.37368352619	0
49997.312147224504	49999.09697793524	0
50007.98935284791	49996.53957427053	0
50002.08677570072	50010.85949233453	0
49986.699023909634	49994.97925279905	0
49985.61698965447	49991.72042149556	0
49982.103822344194	50003.015963724676	0
50017.46227211739	50006.10305446117	0
49995.381477958945	50002.40666228191	0
50011.97582092875	49999.282779231835	0
50008.063404920314	50009.83952207464	0
50013.46450656	49984.93900585626	0
49991.29771770397	50013.528169385616	0
49990.72512365944	50014.788818904555	0
49988.34248722313	50003.84700004693	0
49978.86050890926	50004.459502539525	0
49992.91864707092	50012.72445101887	0
50001.84787568867	49990.60674350676	0
50004.63839490317	50017.67334490595	0
49985.1248169725	50007.29216522827	0
49993.17341765991	49987.23628058628	0
49993.857411968136	50017.57636704799	0
50019.0152945883	49986.98070871417	0
49998.41475540304	49991.03758824367	0
49972.09249794468	50008.2640976498	0
49993.10918587191	50001.86801828644	0
49993.00955253663	50003.3707764521	0
49984.194173076576	50018.57796040268	0
49988.37111772968	49985.660734294215	0
50001.68402032854	50019.222658424515	0
50001.185520989595	50017.05278349851	0
49989.66815837991	49993.68744920904	0
50004.177711652395	49985.70662376911	0
50018.82869206279	49999.52190675685	0
49985.443533641	49996.21552947299	0
50016.38826833475	50012.74464866587	0
50017.914900136435	49980.502944041815	0
50014.39181755627	50017.85709331672	0
50018.95202462218	49985.56744633257	0
49997.36448100937	50005.91903864351	0
50018.96796534248	50005.16627708392	0
50011.90539425546	49988.111134330444	0
49996.546614288876	49996.795399916264	0
49963.08142993959	50006.26759739082	0
50008.2356600962	50002.43606836597	0
49998.63921899667	49988.79814231758	0
50005.75242938296	50004.17089970687	0
49998.376769049384	50010.6689754653	0
50008.42442695799	49998.31820524386	0
50004.508050526805	49983.47349690265	0
49987.17050041002	49988.9025554235	0
50009.18109265108	49992.22014886556	0
50004.879056196725	49986.61034885251	0
50014.915422483675	49977.07720187199	0
49990.130907603474	50004.80258105486	0
49984.6703277626	49988.74133172314	0
50007.52672577151	50012.93686597503	0
50003.49650970437	50012.38108186982	0
49989.06725250327	50015.3378129636	0
50024.98456411381	50006.06013812308	0
49991.80368593366	49990.462414806636	0
50000.77352016364	49989.79042744623	0
49988.90719015552	50002.71719901248	0
49984.039032220186	49996.676878046324	0
50012.847622088455	49998.36249454505	0
50006.350126348494	49990.98155319997	0
49991.05034624591	50004.198767952716	0
50011.88431427771	50008.83624177822	0
49985.19374747098	50005.49928007464	0
49984.81310954273	50026.06287728749	0
50006.21977860447	50012.16129787784	0
49986.47489642977	49999.4317940804	0
49980.36605421916	50000.95789397295	0
49994.234345594574	49999.2532348494	0
49987.04825099607	50001.832824486286	0
49991.43071227722	49984.226381594905	0
50000.695373251256	50020.70674782014	0
49977.13180553174	50003.37505285267	0
49988.62903234035	50005.177123215675	0
49979.89567759436	50002.4937618266	0
50008.01262186424	49983.679359629714	0
50030.579860834	49998.08369322793	0
50003.089884360816	49981.16884909539	0
50024.37014218025	49982.08487044395	0
49983.90656666351	50026.928564756556	0
49964.314383131496	50014.1377602163	0
49993.20228802501	50009.89883245395	0
49988.35846928065	49994.74515624361	0
49974.56068759045	50004.79214296714	0
50014.41609705478	49979.75520468273	0
49991.174539429005	50006.969037631694	0
49989.155636819094	50000.54506709529	0
49982.544533415894	50024.606837722065	0
49994.92587873124	49988.20647099332	0
49991.308890379405	50009.11640038469	0
50011.281064215545	49984.921503686244	0
49989.75789397745	49987.457219427255	0
50008.221414162435	50012.20209665073	0
50013.621088465676	49978.83287026756	0
49985.19186980337	49992.980264506536	0
49992.32125134785	49989.032611767434	0
50014.674771463535	49999.908761826504	0
49997.68841019571	49983.69681048847	0
50015.382964093515	49974.88611401902	0
49974.646961190396	49999.20360856275	0
49993.622733056916	50004.394124466075	0
49996.18215660206	49990.57420118714	0
49990.531939051354	50002.542578106964	0
49995.628193938675	49992.49588250879	0
50021.47129342551	49969.80051040332	0
49963.43332412238	50009.15111641512	0
50005.631109868045	49981.978888305464	0
50016.42316313038	50001.98515059546	0
49980.96052567742	50020.686115295306	0
50014.72496783221	49986.0471516237	0
49983.5417594323	49995.75678905932	0
49993.07010199822	50029.18300593349	0
49997.88200827209	49991.896996510884	0
49982.946899317554	50009.619161594186	0
50002.15424062545	50000.4773237086	0
49991.00394052615	49996.04070296146	0
50031.56106314288	50012.96897761344	0
50026.88381878394	49996.47826587183	0
49984.03994023804	49986.15198562376	0
49987.28963664043	50020.60062188324	0
50013.90791418998	50004.26976645357	0
49983.08076631143	49991.201045514004	0
50022.11073926888	49967.124204367305	0
50010.73215520759	49996.40090077004	0
49996.054670956706	50006.56227185395	0
49995.70387124523	49986.98770630229	0
50007.941107878476	50018.039088252415	0
50002.0192275201	49982.59943772668	0
49992.05158923507	50010.26029829259	0
50027.93304776287	50005.78420573993	0
49982.89182072447	49989.6455582383	0
49998.64668225386	50018.43203433023	0
50013.62737578455	49989.94661316443	0
49993.08509566163	49988.31637596258	0
49989.81805414489	49991.931824775784	0
49997.76086401288	49987.90124568716	0
49988.69996163046	50009.713207319626	0
49985.80025773397	50018.196075051266	0
49984.54357744596	49987.1594216123	0
50006.59958761954	49972.297102456854	0
49984.82793631655	50022.262719026876	0
50009.686765035396	50012.49651623412	0
50005.67540109913	49998.77026419197	0
49998.76553220897	50009.60097154551	0
49991.720902063105	50001.874151299206	0
49995.344981691764	50003.769781086085	0
50000.779533303816	50006.55995037668	0
50003.69493811055	49982.743629087825	0
50002.270752389726	49997.78815897597	0
50027.570700147895	49993.28160735885	0
49976.52404899746	49992.70823713537	0
49998.92765844171	49982.472509075604	0
49994.93953583841	49994.87526102259	0
50009.450371016355	49984.56460257237	0
49988.154083484755	49999.52040214659	0
49999.394387052766	50014.98009375397	0
49978.547517703526	50000.09883902086	0
49977.2653315401	50000.844206454574	0
49998.90667228046	50008.20905964552	0
49991.6637407009	49985.60237193076	0
49996.812852085255	49991.85268425626	0
50010.361860965386	50000.785222744336	0
50015.982394048064	50025.712936463955	0
49980.52196003663	49992.07084033371	0
50031.62064003572	50018.88854821377	0
50008.9961750777	49996.41672377975	0
49987.61931332246	50006.2850009189	0
49976.108964526924	49990.178279804175	0
50023.926871643285	49997.28176746767	0
50019.938527361184	49994.309713364564	0
50000.35731265099	50002.84047830652	0
49993.60333916049	50007.42141270693	0
50023.25337906322	49995.00581889214	0
50002.075911878404	50005.261111667336	0
49991.96428640682	50014.48773082656	0
49985.479854508725	50004.39257273865	0
49980.523275281885	50010.645308643936	0
50001.43088150619	49983.63567861773	0
50010.12290986445	50002.12243553688	0
49967.36856159413	50003.35500522987	0
50002.53163693798	49987.2817417695	0
49958.51475070698	50007.728524315105	0
50011.38108761024	50001.03297300693	0
49981.69861163078	49992.37124347021	0
49989.76191395739	49999.01550114256	0
50010.464523219016	49992.24245972176	0
50026.519101309525	50000.02798517489	0
50012.28382736543	49984.83474359573	0
49989.42265260656	49983.96844532203	0
49984.23840069896	49997.66761618687	0
49985.550927108794	49986.82666453693	0
50021.497478391924	49994.63200883348	0
50019.51522702777	50003.991941070715	0
49997.68469127628	49986.69892490847	0
50017.52555436652	50007.437281765255	0
49996.923835170724	50009.65263753655	0
49980.798506964515	49985.652067432005	0
50017.90091994998	49982.2521155558	0
49990.37161102477	50017.07697390062	0
49988.90511406528	49992.75445658593	0
50017.32112340442	49965.353068070195	0
49991.01257760791	50023.468584741226	0
50025.8875906799	49994.35984820899	0
49986.1918187451	50023.68497230164	0
50013.15743500942	49983.78458207533	0
49992.8456436454	49993.0203413024	0
49979.75815741602	50012.571960582	0
50009.70308924862	49979.83589096704	0
49985.30046070793	50021.08763342582	0
49978.359205601315	50034.878715319064	0
49990.92884580327	50011.163169812375	0
50007.772940196795	50007.064996400484	0
49985.22103137368	50016.08668389368	0
50009.59707490614	49993.95697076497	0
50017.70003800679	50001.97785272779	0
49983.797748258876	50023.64017913821	0
49990.26735697697	50010.258346329596	0
49987.64568629228	49992.33821425586	0
49988.52793226814	49987.91776019862	0
49991.20423086804	50029.989168432476	0
50026.25973034724	50010.5650833099	0
49982.16330270223	49998.10186605435	0
50007.13541309917	50007.95622569247	0
49983.95748989525	50010.98829389653	0
49962.45221143677	50007.2760570099	0
50012.1000044754	49996.95407723872	0
50021.052185858316	49972.64330460891	0
49984.3085518675	50009.58683887556	0
49993.510659247964	49989.892241724825	0
50011.752156646566	50004.78944145074	0
49983.52563494623	50001.75016082405	0
49978.460538100626	49997.75242771528	0
50014.52143088854	49988.22950508876	0
50018.24137458081	49990.739344225905	0
49972.37989154419	50007.14160963748	0
50006.63472878829	49999.431527854525	0
50016.01207628755	50007.56525634756	0
49992.159033924385	49975.903792794095	0
50016.99256930141	49996.1277298885	0
50004.48312201096	50016.53523623439	0
50003.73362658861	50014.7511990841	0
49974.63211839188	49979.516263068035	0
50001.48585664339	49987.945459319424	0
50021.840174437224	49996.55115787979	0
49994.03666699587	50020.72279787452	0
50020.94362840362	50003.47457288229	0
49998.62700416022	50014.24645452575	0
49995.17512210399	50016.79463493951	0
50005.23037043188	50011.73729598273	0
49971.37117085837	49989.47221639413	0
49981.521518297865	49999.23994426472	0
49965.42437354049	50013.05953711824	0
50008.834474853866	50007.65616359565	0
50000.22266364497	49982.341419794524	0
50021.85104569774	50002.35034673412	0
49981.560701735485	49996.23068757506	0
50012.74701363594	49985.80192002436	0
49971.80503375848	49991.85551823733	0
50011.263172707324	50007.67989684717	0
49997.842192490825	49995.525909340686	0
49994.00690011958	50013.24210864979	0
49986.9534427898	50008.40761073288	0
49983.36103802528	50033.88309737791	0
50021.35608252024	49989.69815647043	0
49988.97845850354	49998.21097134659	0
49994.642367226574	49977.56378857998	0
50003.55488727248	50010.91109031009	0
49974.81667358894	50002.99823491594	0
50012.0645759029	50012.10464978939	0
49987.68602979314	50010.93503302086	0
50007.17280957686	49992.3085541642	0
49981.705499678246	50015.11060490018	0
49996.69556881796	50014.109138468055	0
49998.64670998637	49980.67626758387	0
50019.10045114579	49976.023584512244	0
50017.45835616199	49985.36377514416	0
49970.33294685764	50009.780079539814	0
49982.3735722141	50017.46739492288	0
50006.68958436496	49994.526210000105	0
50018.734070250706	49989.80705437178	0
50002.46857216815	49986.06925098604	0
50022.675958277854	49992.05708802764	0
50022.926585169895	50001.64972110677	0
49983.52862677752	50014.963717433006	0
49998.90581301964	49994.84596139951	0
50005.79092528655	50014.775009063815	0
50000.22661360575	49988.81757789523	0
49980.74425647727	49996.82260257941	0
49971.55135378028	49993.170189732235	0
49964.134354578964	50010.02551413979	0
50012.74411197212	50007.99878332312	0
49990.74377587022	49973.90298912179	0
49985.28964060534	50013.18698399553	0
50002.94614847365	50024.81554806511	0
50018.25121765347	50010.052068038465	0
49989.67279102292	50031.185116729364	0
50024.78778113604	50000.02968615381	0
49957.10144021539	50006.30757505217	0
50004.91798427541	50013.10522473025	0
49997.73721727142	50000.206776466686	0
49987.073785197594	49981.08982656079	0
49968.0433233723	50010.0828608519	0
50012.324460548836	49995.737823114214	0
49973.49292689296	50018.279391364136	0
49987.24555378543	50029.79294837929	0
49998.130607358624	49976.53703077404	0
50007.75675174732	49991.20943177642	0
49995.458395374444	49999.14344184725	0
50010.742096311136	49993.331644497855	0
49985.84573346792	49985.809309381766	0
50000.266877230206	50025.833258622944	0
50015.02347028834	50012.069686554314	0
49999.98576549963	50017.1888278349	0
49994.20623659825	50009.09252126425	0
50002.60633630994	50028.573161161155	0
49983.685760399516	49994.434229655286	0
49997.98413692526	49973.09937067709	0
50010.56374303187	50009.418935307316	0
50010.08479905599	50015.411645682536	0
49981.765431604974	50026.49109198164	0
50008.58410835759	49981.64823307443	0
49984.49931009959	50029.64027167754	0
50007.61917516849	50005.81807298415	0
49954.76580966707	50007.702943843884	0
49998.27241309566	49978.57915551045	0
50022.54566981191	49987.258173264716	0
50005.091519311456	50006.0974021464	0
50033.204334621514	50008.87278491397	0
49975.961106071736	50033.7681879828	0
50008.89909742184	50018.638205887495	0
50013.46930471949	49988.41976209015	0
50015.209385585105	50013.91423486294	0
50022.0337844933	49980.9584175392	0
49989.67638337026	50018.303126039296	0
50025.83946226305	49991.62136154643	0
50020.63370337653	50014.81552965945	0
50007.67840103903	49995.493720252845	0
49968.685987238656	50012.365807529546	0
50010.842442392815	49988.60160661161	0
49997.47090266504	49980.29339993033	0
50035.408137596525	50040.05768617839	6
50025.44032780138	50046.20890219188	6
50036.2320477405	50027.939820850246	6
50046.878685682575	50038.178791241306	6
50028.395365804856	50027.181594363996	6
50027.668146661075	50014.73716629969	6
50026.61424666624	50058.86793689638	6
50034.62324507631	50054.95512697084	6
50043.683028063424	50030.84014471948	6
50018.35481399075	50042.13167028562	6
50022.730962816975	50021.42570420285	6
50042.48454404503	50063.952061043914	6
50019.95885586952	50034.493844924225	6
50037.16803608234	50019.704647451275	6
50013.347344346264	50048.201792541695	6
50034.14652843385	50064.48651153252	6
50014.31822786976	50014.79862248905	6
50014.08335308794	50030.41733701328	6
50009.647535809956	50056.05191606833	6
50016.34712797036	50007.2730987889	6
50049.01882190924	50022.62241040759	6
50002.37458708266	50018.21978238933	6
50007.196988707394	50026.945551036704	6
50001.18346020376	50049.12321023081	6
50003.9905591482	50035.277468667424	6
50031.6699031513	50003.29786509535	6
50051.84847547744	50031.727069829016	6
50006.11529986773	50005.43537062164	6
50007.22659925336	50043.408111406454	6
50044.824599366555	50052.921643949245	6
50010.04754178738	49992.4604853404	6
50041.6510425553	50002.38434362462	6
50058.10024095795	50035.57155696828	6
50071.03351578382	50036.05856492279	6
50024.3828860325	49999.62243817057	6
50026.757521898544	50037.637513047746	6
49998.97685010048	49995.24346561208	6
50061.26126219562	50046.71065100064	6
50032.98612889603	50047.97156636104	6
50033.91059162937	50010.10303444297	6
50047.44647657648	50070.666875913004	6
49995.37799976874	50044.80178604542	6
49994.116230591026	50018.61709654557	6
50072.21696737059	50050.60830534448	6
50045.36954679377	50045.677137674626	6
50049.597749465094	50001.83206797815	6
50051.87055729138	50053.029827932274	6
50055.38022535908	50063.71161948198	6
49985.38805148875	50014.098416067274	6
50063.907393700945	50060.73791801558	6
49997.921379788146	50005.39207183846	6
50012.1085084488	50000.10107519896	6
49997.44763474894	49981.626721855544	6
50040.637658844884	50012.40732752741	6
50031.15193971817	49986.948018182884	6
49970.25537270382	50017.74142674483	6
50080.772119991176	50039.92694620769	6
50092.30643448026	50039.18791712136	6
49964.28701863805	50010.41125650489	6
49982.36458596517	50026.86017211468	6
49968.31727725479	50032.42466423514	6
50008.28069574594	49984.29182757809	6
50045.271758529714	50085.684984656305	6
50034.90601159537	50096.42185822951	6
50012.50627255646	50069.96492590902	6
50100.277905012124	50051.51979151416	6
49996.783017501315	50063.71043130117	6
50037.184059247746	49995.24987465102	6
50048.488442775524	49991.33255827426	6
50024.530327101915	49982.397104740005	6
50032.39908286812	50078.49506535674	6
50039.56078273417	49981.604235847255	6
50026.338762142776	50069.362176251685	6
50020.785628693855	49992.654870595805	6
50059.71918242896	50028.68977633395	6
49989.85827588321	50059.17473426832	6
50038.48509954013	50083.93477106701	6
50043.10743633285	50078.0041803753	6
50016.8736570913	49985.91409188935	6
50062.4368635169	50018.159189157035	6
50052.942520819146	50080.05673772646	6
50013.81423063895	49975.02115691202	6
50108.97727076772	50052.644395556206	6
49991.5817096627	49985.74883496067	6
50018.74205583302	50053.07122448876	6
50002.33260672091	49988.67920987323	6
50056.23199228397	49999.22320074254	6
50053.709807917396	50043.091735821465	6
50112.89104495602	50059.41107899691	6
49993.05233067245	50034.26338655914	6
50084.48275938758	50025.43249084419	6
49980.15725503744	50003.30233455376	6
50093.38974655305	50013.88859128617	6
50125.57943442653	50051.9437996689	6
49987.772240651815	50046.49238683181	6
49955.80637897341	50004.47133727411	6
49978.057180118325	50065.61861842732	6
49955.325592178604	50026.5416386402	6
50116.02989449999	50070.37258558427	6
49968.96286983174	49995.480650660546	6
50041.51230348828	50103.569739949795	6
50098.44777345018	50064.64094872161	6
50131.48117541845	50069.94780996267	6
50081.47099979494	50052.52567944047	6
50124.900859219975	50075.91059215678	6
50134.14075819504	50060.5511642759	6
49994.73813065692	50011.637856030124	6
49993.320154258116	49999.82868683069	6
50088.14247692703	50065.94877763421	6
50106.50511729888	50074.812260814186	6
49964.46164754003	50024.18023436224	6
50070.79066124708	50073.360171128596	6
49975.38775896616	50024.27500657562	6
49978.10295277062	50043.57350509027	6
50030.857655699285	50104.519696832234	6
49990.70783194969	50025.32587133076	6
50077.31395470402	50062.856225254356	6
50140.33967202384	50055.90608348008	6
50006.18412912321	49974.36122500416	6
49960.674951226734	49995.66377789207	6
50040.38576310391	49988.88730151145	6
50017.63980546553	50082.82755107608	6
50103.5446423504	50041.84137495682	6
49984.05537033983	49995.13609873797	6
49961.14059969803	50040.87287007931	6
50117.34539623318	50048.84664426417	6
50073.7086572644	50020.613612760964	6
49949.813220466756	49997.74909726011	6
50061.46365943452	49991.39859571397	6
50055.99080763053	50073.50923152045	6
50098.779486272695	50077.37223611291	6
50031.41043622632	50088.93368382105	6
50005.38979128256	49965.141811475194	6
49967.426879948915	50061.83282217217	6
50026.13719273645	49975.405150621526	6
50069.76782031842	49991.46232084099	6
49986.792868199926	50066.56788221025	6
49951.48445329693	50052.82734803658	6
49956.58537861537	50066.3279680329	6
50136.25505398541	50045.82305788394	6
50014.49618877289	50097.690797697185	6
50061.9115412351	50006.15505443562	6
49984.58169275342	49985.825871255234	6
50078.22113193321	50078.32954915615	6
50124.55180380683	50039.924389909305	6
50052.480227712724	49981.59013954806	6
50005.15662819853	50061.922069814085	6
50090.48988362387	50072.82114817532	6
50069.74920823956	50007.03240025236	6
50125.61795824247	50061.707607918164	6
50055.33470982754	50011.24777338613	6
50036.681928959064	50111.64722541541	6
50047.91024811331	49971.0432834894	6
50072.55174334951	49982.497396713545	6
50044.92672243078	50093.38202874283	6
50036.02449791958	49972.96463154928	6
50081.90673636096	50014.60760667956	6
50058.442754679876	50090.88531581695	6
50063.651456229076	50085.052790256486	6
49997.55152850512	49966.52842942852	6
50065.561414398515	49976.32829783542	6
50103.69688326977	50033.98620947969	6
50078.05830394936	49989.51745056023	6
50055.59994139844	50019.94363421262	6
49982.08151113765	49978.91167275178	6
50004.782659651115	50108.919043857735	6
49983.81137753396	50036.125108162625	6
50087.08397137714	49984.532590518094	6
50117.98017865421	50082.04295499885	6
49966.26647121791	50070.64726347257	6
49956.079087581864	50073.454907266445	6
50083.26028948128	50073.198559556695	6
50073.94830138582	49966.47665178809	6
50100.498996221904	50084.524216533406	6
50021.58102881247	50076.202613199894	6
50048.219514044315	50012.46460465333	6
50079.38678671295	50031.54989744355	6
49949.85338169584	50019.240483440866	6
49983.563752611095	50052.711051233724	6
50032.13132489979	49966.88497457524	6
50021.01798153574	49969.3753340228	6
50147.578661306114	50056.246927838394	6
49991.30247786865	49971.99918913236	6
50093.69499868802	49976.22261278465	6
49940.397106228	50030.151985565324	6
50002.04650394603	50095.28058979211	6
49955.05576362977	49989.47344381739	6
50110.28875909393	50037.59338767187	6
50115.390577713646	50088.86849429182	6
50085.592662630705	49992.82104462858	6
50089.81241388024	50002.72187021872	6
50107.200214994366	50088.36761703816	6
50001.61383430329	50073.070903283464	6
50130.86189202083	50035.98705876264	6
50088.112834425745	50032.4419324365	6
50155.23534905025	50057.743440829625	6
49970.85357152473	50082.635783596415	6
50004.35285322248	50080.43933832445	6
50075.19807964146	50090.90534859716	6
49988.0975436733	50005.22172402561	6
49972.168860296464	50005.04629350889	6
50102.5003001319	50025.90980658369	6
50080.23259155196	50096.15710274845	6
50103.58326955884	50005.51226482109	6
49974.34101301117	50052.6157947688	6
50105.26915153966	50066.444725685775	6
49998.161352447794	50122.543177452586	6
50048.39769281159	50109.341695081115	6
50139.08119498014	50034.38755286372	6
49981.77114367671	50072.06343601006	6
49992.90840668156	50082.39146067688	6
49986.83363227077	50096.481211701845	6
49962.18301962371	50056.320464842844	6
50113.34747205964	50012.289835700954	6
49976.37028521911	50011.6051845106	6
49946.28832355195	50038.312566705376	6
50118.10571953177	50006.78141742613	6
49956.15048790017	50014.621431411564	6
50042.388012612566	49961.56966264015	6
49986.02022642826	50080.201690651236	6
49991.778698110415	50071.80544518128	6
50159.07551601194	50072.892757318004	6
49982.56476155954	50087.6238374594	6
50126.06218511366	50095.082503465266	6
49967.251924581884	50092.923140668914	6
50011.79697480001	49960.93713847733	6
50128.25085549782	50028.840888901585	6
49963.829503108616	50086.77310510952	6
50020.54886703781	50107.48971680064	6
50011.58369989418	50037.3968068719	6
50122.34805295576	50022.53755985324	6
49994.67765639151	50131.72866452924	6
49982.2710524969	49967.68059310512	6
50083.04121649926	49978.22221225958	6
50086.16518725052	50083.02640368015	6
50137.97195595079	50100.52060710919	6
50112.63557692532	50024.94772878763	6
50105.17767074064	50015.67545765994	6
50126.7257247543	50001.71755837177	6
50009.822401343736	49950.91290694343	6
50122.0673161095	50015.253514811106	6
50152.00552191534	50048.3783111455	6
50075.70397703845	49975.13447995941	6
50126.85143906644	50082.68175572519	6
50016.305610272284	50063.00332039391	6
50081.760047341726	49969.71667753235	6
49971.55502687578	49973.40573290442	6
49945.643454174526	50008.47740616956	6
50091.55891869386	50092.036123951926	6
49959.15068700592	50048.324017749415	6
50060.91537797601	49983.09017719318	6
49975.76180100148	49957.94527292427	6
50134.863459057	50094.23890904183	6
50083.73826558634	50006.7778046785	6
49974.79168835462	49966.95856550285	6
50120.498276367245	50104.256463021484	6
50140.84426021509	50088.05053968917	6
49972.72698929475	50073.42552609811	6
50166.76020119539	50066.50518426925	6
50049.649215016514	50100.10475873894	6
50119.462766675395	50119.08695956769	6
50096.40959642197	49986.92908962101	6
50172.75802684182	50054.87773112003	6
50094.727677725554	50030.14811383589	6
49983.798977520935	50122.04784443646	6
50073.736398115085	50083.98732914202	6
50025.69944922541	49960.48476210743	6
50117.34161831197	50030.81355697953	6
50036.62108924472	50071.162302472956	6
49934.30288593496	50037.971047727966	6
50023.44205317128	50008.855547875886	6
50161.42785086563	50061.2109754718	6
50136.63529207745	50107.577951125895	6
50167.26159404685	50073.98224503195	6
50005.62308136398	50133.44634144699	6
49984.395052523774	49947.92556814143	6
49970.656801005374	49948.202676096014	6
49963.21990168989	49976.48013225073	6
50075.64518974472	50105.788069293274	6
50070.12104280508	49957.078729794324	6
50144.643607107195	50118.950253168805	6
49965.43500821823	49962.84815451688	6
50145.25995598885	50039.537233434414	6
50104.58762829511	49975.28812486482	6
50052.96999249506	49957.97055040336	6
50011.11854570103	50104.89333657735	6
50163.7786820681	50084.47610542217	6
50128.91284866368	50101.53743891163	6
50066.01336503291	50093.73872827298	6
49974.818798536464	49980.43276055714	6
50102.040285744566	50096.78470126156	6
50134.72591136095	50021.147789579925	6
49993.61345470935	49953.82038131533	6
50141.43774465638	50025.36030387796	6
50065.283467269415	50106.38095512448	6
50130.29319702317	50015.21708877385	6
50112.72183562574	49997.05864729278	6
49969.89306474306	49939.252116046875	6
50023.18784445153	50099.319398479725	6
50040.80426923346	50119.102460244845	6
49999.664854683	50029.11844034703	6
50055.21698574411	49974.68566140589	6
49939.671829490966	50047.698984986484	6
50092.29605970629	50057.37316792534	6
50178.53573001815	50071.67189278431	6
50007.222582504735	50118.52149342809	6
49987.2741979142	49940.0663289082	6
50074.4314778301	49997.27905261901	6
50030.90732582013	50118.52398978643	6
50159.425352015554	50095.424713444954	6
50149.71290743529	50114.02475069604	6
49952.39799818468	49976.638483017196	6
50058.734693939325	50112.17950089155	6
50023.875965273706	49952.02180647602	6
49967.75096623519	49984.08741028847	6
49973.61207903348	50100.798195108604	6
50158.35534149642	50103.20737757212	6
49925.80433984629	50040.23368421288	6
50030.141193839176	50130.636896014454	6
50106.72983466211	50103.372975122955	6
50173.51197605451	50085.09397739297	6
50065.480517224576	50117.2724065473	6
50035.474498928445	49958.63673440877	6
50071.68809460232	49942.483172914945	6
50067.5111786333	49998.79966335999	6
49939.88778436804	49992.81729081238	6
50118.68226135146	50128.929022714714	6
50085.7934822982	49956.87445724107	6
50012.90901040333	50134.58296797228	6
49947.7266200856	49988.154506436345	6
50150.61198233838	50025.06360403195	6
50144.994075329814	50098.136939831355	6
50158.883233309054	50028.44615335921	6
49947.29468374449	49970.44575864311	6
50000.58583551089	49941.89421131978	6
50011.567426392765	50126.42266884848	6
50080.27508256909	49962.14287840868	6
50062.98766142176	50072.007140254515	6
50048.89987040444	50117.01667490792	6
50105.61004639497	49992.06259502483	6
49913.299377852396	50038.8232112015	6
50085.92723076658	49941.25667758304	6
50161.48836691783	50050.29166944179	6
50032.48266942791	49943.5876244378	6
50092.19100102056	50049.573655132626	6
50092.51410812843	49950.57836551319	6
50037.06393105065	49931.79017517598	6
49968.12844029507	50044.12522427388	6
49940.98956336327	49977.840003985846	6
50110.08865378241	50124.834147233574	6
50140.68613153532	50068.83560688586	6
49954.53646572326	50080.41912410634	6
49975.30472009255	50108.36216981043	6
50182.08012790451	50062.165791570784	6
49937.84526278143	50022.86786308426	6
49964.25754558385	50103.31680752483	6
50051.36720668443	49942.45637262169	6
50013.91975669127	50148.45758235782	6
50136.43842654141	49992.48991458273	6
50027.67286490295	50138.71006150806	6
50111.21164147671	50110.288820767404	6
50003.525018088694	49955.82984395103	6
49920.3453300583	50028.42715541774	6
50069.86698121331	50043.70791789093	6
50040.25436617442	50147.72832462129	6
50006.64399007541	50012.58399855493	6
49981.81003700704	50114.56957437749	6
49946.410422969784	50077.69096476016	6
50102.357080235015	49968.339796710025	6
50078.163385920525	49947.41380854395	6
49955.10273911297	50094.076620917614	6
49912.90991579341	50030.685782284614	6
50024.505803172084	50157.83150492778	6
50108.99703032666	50095.650699784885	6
50135.92718911751	50010.738769968615	6
49942.078443530554	50083.97476424587	6
50053.94086521836	50124.39907801714	6
50057.575830935006	49938.34540467855	6
49958.36084401309	49942.77070074132	6
49929.240751920035	50023.587545440336	6
50071.41166968011	50111.44805317496	6
50040.229279915286	49948.61878899484	6
50117.28961641615	50136.884561492305	6
50141.88465888025	50081.05455786778	6
50039.92986003264	49925.03339703379	6
50098.962997434006	49997.41775067232	6
50050.16450645127	50136.200063796154	6
50017.18408722472	50157.53883170614	6
49993.53544988775	49935.836081810405	6
50122.51878273089	49995.50720298078	6
49950.17169129329	50101.783293054665	6
50168.903448462246	50021.566825393784	6
49903.724373941055	50034.30062274891	6
50161.97174003669	50114.043643743236	6
50141.05785159737	49981.085006628105	6
50007.63661797132	50142.90020352508	6
49933.91301089306	50081.81160465707	6
50059.0644903022	50130.63150791077	6
50124.5921503067	49988.45915250004	6
50077.75215371469	49931.96966017076	6
50124.67720409662	50110.24462611458	6
50149.94196484324	50105.26578150541	6
49944.30106340312	50065.71726655253	6
50091.19805873279	49930.21353032657	6
50028.170020791964	49993.70989758721	6
50060.63684555134	49949.56129880706	6
50156.264932492864	50119.83868772123	6
50089.38418213911	49969.62008924875	6
49933.70791547061	49984.93747209714	6
50052.808474928635	50145.699362259125	6
49959.72146656041	49952.12916224043	6
50182.62310030634	50054.014916954315	6
50102.92010758437	50130.3830209697	6
49996.99369168337	50055.57105806582	6
50059.246534730235	50098.75914067646	6
50021.65327005042	50119.5391562675	6
50023.445741448006	50132.71040009016	6
50002.45078238282	50148.29471279631	6
50007.88164881748	50091.35770447747	6
49981.173428606555	50103.256812344596	6
50025.17012902745	50092.360302084926	6
50034.510858793896	50140.43051283658	6
50025.37625586016	50083.92044246981	6
50143.17065375967	50006.24812308605	6
50149.067037735316	50032.648309609816	6
49979.92725322783	50136.57186356419	6
50174.85360594601	50061.98380360732	6
50144.611611208944	50015.92509674606	6
50042.912323699755	50129.643189952985	6
50143.639437527956	49989.616004125346	6
50131.36362346249	50115.38752827945	6
50115.91403161517	49973.20861641733	6
50136.41005470191	50001.80111243928	6
50018.076041755616	50169.35892568982	6
50107.42461793758	49983.19185907425	6
50029.883867468714	49922.32550464723	6
49927.184628178635	50031.44881266208	6
50087.91925423333	50115.55410670221	6
50046.979237638436	50155.416493137935	6
50069.040766791	50100.421420900595	6
50153.83745645508	50085.92963457685	6
49949.1742999428	50059.903707598976	6
49989.74935481765	49928.43305312902	6
49987.403572410374	49957.7246157565	6
50142.33752156988	50134.61583663601	6
50067.4886500653	50126.10660421864	6
49935.600635194656	50056.64696176326	6
50044.96696956379	49954.32168507617	6
50158.20365731274	50036.5180112456	6
49974.82874802099	50122.87047247085	6
50149.64261723586	50075.38914672248	6
49987.992933816044	50134.37971815034	6
50095.739897471874	50110.07928602367	6
50084.15793080802	50106.98777535301	6
50066.7476538154	49965.728745353124	6
49963.816513204845	50002.48813295331	6
50125.98285853042	50140.21921120935	6
50053.38946787945	49949.45676339797	6
50064.88436923205	49927.75477350648	6
49935.55751878209	49970.9557219443	6
50079.67712374048	50112.85436195148	6
50026.9547909528	49934.91573305369	6
50192.119900828395	50051.12553383171	6
50114.8517217157	49981.620415461446	6
49998.757351801534	50104.517290281154	6
49982.33948678448	50145.54493512079	6
50027.04271795033	50171.906278742026	6
50061.66729427726	50137.48250572599	6
50122.843550145204	50150.47773807295	6
50037.01436255009	50164.57030154107	6
50120.15219482577	50057.2479204911	6
50075.69897075629	50121.49906781613	6
50130.42677017548	50145.66762452341	6
50177.1948632111	50041.243495920455	6
49976.77514562822	50033.79731029775	6
49890.715290128814	50027.91332474146	6
50029.44708389975	50150.13167445686	6
50019.320394851384	49944.96195064865	6
49920.54394199892	50016.8628285809	6
50168.02514771352	50043.66140900446	6
49978.21707806912	49989.33844238086	6
50154.621900848135	50015.363351143045	6
50151.603049579055	50066.43790473147	6
50073.970552798266	50129.61746612266	6
50151.16010342457	49976.92388995494	6
49928.2284077648	49967.36588758709	6
50152.94870874293	49997.515917456956	6
50093.36626867041	50022.495244965154	6
50133.48254985169	50134.84182283959	6
50133.904142164654	49969.520135491686	6
50115.17209750378	50156.09433909879	6
49951.38404139864	50045.73729338153	6
50082.89143595181	50127.86122115149	6
49933.23771784626	50015.6568562426	6
50055.51943417255	50105.158440591134	6
50129.749136323415	50128.58607154544	6
49978.136195852676	49939.09598153944	6
50081.49311856743	49999.89337726652	6
49934.79672613911	50008.70909755307	6
49889.85024346019	50040.58272607244	6
