# Supplementary material for: Abundant Topological Outliers in Social Media Data and Their Effect on Spatial Analysis
Source: PLoS One. 2016 Sep 9;11(9):e0162360. doi: 10.1371/journal.pone.0162360 (PMC5017681; doi:10.1371/journal.pone.0162360)
Supplement: S6 Dataset — See the respective attached file. (ZIP) [file pone.0162360.s006.zip › S6_overlap_swl/clust_70_79.csv]

50000.0	50000.0	0
50001.1199382742	50005.597232803535	0
50010.474073703306	50004.538835650805	0
49992.59330351276	50005.30010366702	0
49998.97978393994	50002.81568248988	0
49995.94433854478	50000.283501054924	0
49992.110046690934	49994.960676135706	0
50001.69172750674	49994.57444040063	0
50004.089583240035	50002.88217446919	0
49995.22015105517	50008.609882115925	0
50002.55073404207	49993.56360799795	0
49986.072168127575	49997.04184594443	0
50003.188169777386	50009.9058963167	0
50012.27525783438	49992.819765352564	0
50012.262513774476	49989.354148040744	0
49998.02118867848	50008.80627001903	0
49993.557594313854	50006.23561640466	0
49997.38944128892	50001.35532493175	0
49993.74842547102	50014.75506549149	0
49998.23968503435	50005.27065217079	0
50003.22125142318	50000.026961999516	0
50002.66845612155	50016.014489106456	0
49996.2912684585	50003.40999236742	0
49993.86713806728	50000.48736039716	0
50002.18471612465	50002.01162544507	0
49992.171524388265	50006.56961401369	0
50009.77186363497	49998.33913800016	0
49990.12856972812	50008.3087286591	0
49992.75834275438	49999.61132553548	0
50000.612712480484	49996.66863853376	0
49996.93869881451	50007.42426954709	0
49990.9573124268	49998.74455680348	0
49995.12813021465	50012.34964490406	0
49987.132816399535	50000.77841298042	0
49995.04622939411	50001.254507425205	0
49996.3518189633	49998.69148218202	0
49994.72286757851	50006.43666481398	0
50004.991603808936	50007.81247139701	0
49998.28891676479	49997.763041664824	0
50002.11006087792	50008.18226655358	0
49997.144179930016	49989.940910198144	0
49990.216027359624	50003.557911732714	0
50004.8382996796	49999.67581012021	0
50009.729321556355	49988.228197133496	0
50000.199954210955	50007.84356371471	0
49984.868450241316	50001.72764928467	0
50005.25378396498	49991.44544110929	0
50012.19437814406	50000.390381149926	0
49988.04893344996	49995.904611826896	0
50000.97171294396	50001.87618615546	0
50003.16859701153	50001.34186794273	0
49996.8205400242	50002.39747857786	0
50016.35653848915	49987.25542234889	0
50006.096174901984	50010.23095889712	0
49993.33550236973	49997.9139297533	0
50011.19002934476	50002.36431250059	0
49998.45984931102	50006.65695684455	0
50019.87468519033	49983.95720550682	0
50006.448840401084	49997.32346873195	0
50003.483634122094	50006.1099987375	0
50000.35234659256	50010.71421082459	0
50020.92058148781	49993.51767071989	0
50008.47578298118	49985.24545972329	0
50012.97116378821	49991.6961769247	0
49993.74796506671	49992.427417029416	0
49991.82516773376	49992.694590956104	0
50010.8124938929	49998.028114249224	0
49987.955751149355	49997.770027754355	0
49991.724628069634	50000.06228921305	0
49995.80643166333	50013.468969971	0
49993.380375235734	50016.55980591119	0
49991.201634813246	50005.408821551166	0
50004.525946402624	49989.78947725459	0
50007.720378466904	50000.492135651875	0
49992.7685793167	50011.0280228053	0
49987.159758849266	49996.84261681274	0
50014.02574978567	49996.18798372425	0
49984.32643570934	50004.57184983245	0
50019.639648138225	49988.9067237791	0
49989.4997473447	50007.36039035869	0
50013.91997383251	50009.37214947754	0
50004.58622819102	49995.15801530333	0
50005.85271576996	49989.50522008991	0
50015.47921159886	50003.75857515637	0
49996.39937650525	49993.39036016212	0
50001.0647897504	50004.010292953724	0
49986.027487069885	50006.27634010284	0
49987.260876982415	49991.042278530156	0
49999.78395213294	50006.223143715055	0
50005.5951472911	50002.242531785334	0
49994.95863623795	49990.98932230843	0
49995.970214808425	50011.21575680999	0
49998.74724789229	50000.301414385256	0
49995.76262299148	50005.347803119126	0
49985.78393825049	50003.32292956534	0
50007.42877995727	50004.03245223129	0
49992.96622310832	50014.11763760789	0
49994.55499953395	50010.948281901576	0
49983.915535437955	49992.4110437863	0
50008.8660950074	49978.749708719544	0
50013.7990956949	50003.00902758653	0
50008.5066603574	49980.605440097264	0
49999.61536353447	50001.38011543159	0
49999.92720012225	49999.00146537139	0
49984.44548889699	49998.69683486348	0
50002.482884739184	50003.040579738794	0
50016.024045681486	49994.94398923562	0
50003.36648616504	50004.322037109174	0
49988.738161772046	50017.689027507506	0
50003.539439997585	50008.933367662175	0
49994.49256234436	50019.33132076997	0
50005.85319903553	50016.693436037065	0
50002.48134869301	50006.34512799061	0
49993.523880528526	49996.86229670025	0
49988.034997579	50012.957727244124	0
50020.71389257763	49981.778924319464	0
49995.38804044498	49997.158702901135	0
50013.95022191785	49997.89115681875	0
49984.13772326518	49991.42872524563	0
50003.58552550782	50019.3121430576	0
49989.91037830248	49997.47012205967	0
50012.09890688885	50009.91283746573	0
49998.36748406831	49993.20199538089	0
49989.127843465685	49996.61911019781	0
49982.65034680979	49999.834836403585	0
49996.56500742211	49994.747294359564	0
49985.379552577164	50000.53127187064	0
50017.09675845898	49993.71089669888	0
50021.41356700267	50010.70370059395	0
49982.40342955259	49994.328994020594	0
50016.4869019828	49980.40359262994	0
50023.71775476843	50012.20330780786	0
50005.64968115003	49995.160253301765	0
49973.871359122015	49999.93485576274	0
49991.04769969644	50018.64712142673	0
49999.68945811258	49989.69377801033	0
50024.16967004485	49998.373773470084	0
50002.22080701014	49996.583511445446	0
49981.3376436746	49994.9974062802	0
49984.137410919924	50006.137292454296	0
49996.130313645284	50019.87582555533	0
49984.51107861298	49990.24442534623	0
50006.568329781825	49987.41605597233	0
50001.265128160514	50015.41691763768	0
49994.71701353506	50015.249262662495	0
49984.049094679925	50002.930402503676	0
50007.33751108774	49981.8758819164	0
49990.53033617756	50001.14600459991	0
50016.78128835845	49973.40706114249	0
49993.95433979805	49991.08775145235	0
50020.50775026029	49998.11343636441	0
50000.36685129092	49992.305125517465	0
50025.412902998294	49985.28219532157	0
50011.811277040055	50005.8423952594	0
50005.650122642444	50018.556061829826	0
50000.10513937223	50004.37368352619	0
49997.312147224504	49999.09697793524	0
50007.98935284791	49996.53957427053	0
50002.08677570072	50010.85949233453	0
49986.699023909634	49994.97925279905	0
49985.61698965447	49991.72042149556	0
49982.103822344194	50003.015963724676	0
50017.46227211739	50006.10305446117	0
49995.381477958945	50002.40666228191	0
50011.97582092875	49999.282779231835	0
50008.063404920314	50009.83952207464	0
50013.46450656	49984.93900585626	0
49991.29771770397	50013.528169385616	0
49990.72512365944	50014.788818904555	0
49988.34248722313	50003.84700004693	0
49978.86050890926	50004.459502539525	0
49992.91864707092	50012.72445101887	0
50001.84787568867	49990.60674350676	0
50004.63839490317	50017.67334490595	0
49985.1248169725	50007.29216522827	0
49993.17341765991	49987.23628058628	0
49993.857411968136	50017.57636704799	0
50019.0152945883	49986.98070871417	0
49998.41475540304	49991.03758824367	0
49972.09249794468	50008.2640976498	0
49993.10918587191	50001.86801828644	0
49993.00955253663	50003.3707764521	0
49984.194173076576	50018.57796040268	0
49988.37111772968	49985.660734294215	0
50001.68402032854	50019.222658424515	0
50001.185520989595	50017.05278349851	0
49989.66815837991	49993.68744920904	0
50004.177711652395	49985.70662376911	0
50018.82869206279	49999.52190675685	0
49985.443533641	49996.21552947299	0
50016.38826833475	50012.74464866587	0
50017.914900136435	49980.502944041815	0
50014.39181755627	50017.85709331672	0
50018.95202462218	49985.56744633257	0
49997.36448100937	50005.91903864351	0
50018.96796534248	50005.16627708392	0
50011.90539425546	49988.111134330444	0
49996.546614288876	49996.795399916264	0
49963.08142993959	50006.26759739082	0
50008.2356600962	50002.43606836597	0
49998.63921899667	49988.79814231758	0
50005.75242938296	50004.17089970687	0
49998.376769049384	50010.6689754653	0
50008.42442695799	49998.31820524386	0
50004.508050526805	49983.47349690265	0
49987.17050041002	49988.9025554235	0
50009.18109265108	49992.22014886556	0
50004.879056196725	49986.61034885251	0
50014.915422483675	49977.07720187199	0
49990.130907603474	50004.80258105486	0
49984.6703277626	49988.74133172314	0
50007.52672577151	50012.93686597503	0
50003.49650970437	50012.38108186982	0
49989.06725250327	50015.3378129636	0
50024.98456411381	50006.06013812308	0
49991.80368593366	49990.462414806636	0
50000.77352016364	49989.79042744623	0
49988.90719015552	50002.71719901248	0
49984.039032220186	49996.676878046324	0
50012.847622088455	49998.36249454505	0
50006.350126348494	49990.98155319997	0
49991.05034624591	50004.198767952716	0
50011.88431427771	50008.83624177822	0
49985.19374747098	50005.49928007464	0
49984.81310954273	50026.06287728749	0
50006.21977860447	50012.16129787784	0
49986.47489642977	49999.4317940804	0
49980.36605421916	50000.95789397295	0
49994.234345594574	49999.2532348494	0
49987.04825099607	50001.832824486286	0
49991.43071227722	49984.226381594905	0
50000.695373251256	50020.70674782014	0
49977.13180553174	50003.37505285267	0
49988.62903234035	50005.177123215675	0
49979.89567759436	50002.4937618266	0
50008.01262186424	49983.679359629714	0
50030.579860834	49998.08369322793	0
50003.089884360816	49981.16884909539	0
50024.37014218025	49982.08487044395	0
49983.90656666351	50026.928564756556	0
49964.314383131496	50014.1377602163	0
49993.20228802501	50009.89883245395	0
49988.35846928065	49994.74515624361	0
49974.56068759045	50004.79214296714	0
50014.41609705478	49979.75520468273	0
49991.174539429005	50006.969037631694	0
49989.155636819094	50000.54506709529	0
49982.544533415894	50024.606837722065	0
49994.92587873124	49988.20647099332	0
49991.308890379405	50009.11640038469	0
50011.281064215545	49984.921503686244	0
49989.75789397745	49987.457219427255	0
50008.221414162435	50012.20209665073	0
50013.621088465676	49978.83287026756	0
49985.19186980337	49992.980264506536	0
49992.32125134785	49989.032611767434	0
50014.674771463535	49999.908761826504	0
49997.68841019571	49983.69681048847	0
50015.382964093515	49974.88611401902	0
49974.646961190396	49999.20360856275	0
49993.622733056916	50004.394124466075	0
49996.18215660206	49990.57420118714	0
49990.531939051354	50002.542578106964	0
49995.628193938675	49992.49588250879	0
50021.47129342551	49969.80051040332	0
49963.43332412238	50009.15111641512	0
50005.631109868045	49981.978888305464	0
50016.42316313038	50001.98515059546	0
49980.96052567742	50020.686115295306	0
50014.72496783221	49986.0471516237	0
49983.5417594323	49995.75678905932	0
49993.07010199822	50029.18300593349	0
49997.88200827209	49991.896996510884	0
49982.946899317554	50009.619161594186	0
50002.15424062545	50000.4773237086	0
49991.00394052615	49996.04070296146	0
50031.56106314288	50012.96897761344	0
50026.88381878394	49996.47826587183	0
49984.03994023804	49986.15198562376	0
49987.28963664043	50020.60062188324	0
50013.90791418998	50004.26976645357	0
49983.08076631143	49991.201045514004	0
50022.11073926888	49967.124204367305	0
50010.73215520759	49996.40090077004	0
49996.054670956706	50006.56227185395	0
49995.70387124523	49986.98770630229	0
50007.941107878476	50018.039088252415	0
50002.0192275201	49982.59943772668	0
49992.05158923507	50010.26029829259	0
50027.93304776287	50005.78420573993	0
49982.89182072447	49989.6455582383	0
49998.64668225386	50018.43203433023	0
50013.62737578455	49989.94661316443	0
49993.08509566163	49988.31637596258	0
49989.81805414489	49991.931824775784	0
49997.76086401288	49987.90124568716	0
49988.69996163046	50009.713207319626	0
49985.80025773397	50018.196075051266	0
49984.54357744596	49987.1594216123	0
50006.59958761954	49972.297102456854	0
49984.82793631655	50022.262719026876	0
50009.686765035396	50012.49651623412	0
50005.67540109913	49998.77026419197	0
49998.76553220897	50009.60097154551	0
49991.720902063105	50001.874151299206	0
49995.344981691764	50003.769781086085	0
50000.779533303816	50006.55995037668	0
50003.69493811055	49982.743629087825	0
50002.270752389726	49997.78815897597	0
50027.570700147895	49993.28160735885	0
49976.52404899746	49992.70823713537	0
49998.92765844171	49982.472509075604	0
49994.93953583841	49994.87526102259	0
50009.450371016355	49984.56460257237	0
49988.154083484755	49999.52040214659	0
49999.394387052766	50014.98009375397	0
49978.547517703526	50000.09883902086	0
49977.2653315401	50000.844206454574	0
49998.90667228046	50008.20905964552	0
49991.6637407009	49985.60237193076	0
49996.812852085255	49991.85268425626	0
50010.361860965386	50000.785222744336	0
50015.982394048064	50025.712936463955	0
49980.52196003663	49992.07084033371	0
50031.62064003572	50018.88854821377	0
50008.9961750777	49996.41672377975	0
49987.61931332246	50006.2850009189	0
49976.108964526924	49990.178279804175	0
50023.926871643285	49997.28176746767	0
50019.938527361184	49994.309713364564	0
50000.35731265099	50002.84047830652	0
49993.60333916049	50007.42141270693	0
50023.25337906322	49995.00581889214	0
50002.075911878404	50005.261111667336	0
49991.96428640682	50014.48773082656	0
49985.479854508725	50004.39257273865	0
49980.523275281885	50010.645308643936	0
50001.43088150619	49983.63567861773	0
50010.12290986445	50002.12243553688	0
49967.36856159413	50003.35500522987	0
50002.53163693798	49987.2817417695	0
49958.51475070698	50007.728524315105	0
50011.38108761024	50001.03297300693	0
49981.69861163078	49992.37124347021	0
49989.76191395739	49999.01550114256	0
50010.464523219016	49992.24245972176	0
50026.519101309525	50000.02798517489	0
50012.28382736543	49984.83474359573	0
49989.42265260656	49983.96844532203	0
49984.23840069896	49997.66761618687	0
49985.550927108794	49986.82666453693	0
50021.497478391924	49994.63200883348	0
50019.51522702777	50003.991941070715	0
49997.68469127628	49986.69892490847	0
50017.52555436652	50007.437281765255	0
49996.923835170724	50009.65263753655	0
49980.798506964515	49985.652067432005	0
50017.90091994998	49982.2521155558	0
49990.37161102477	50017.07697390062	0
49988.90511406528	49992.75445658593	0
50017.32112340442	49965.353068070195	0
49991.01257760791	50023.468584741226	0
50025.8875906799	49994.35984820899	0
49986.1918187451	50023.68497230164	0
50013.15743500942	49983.78458207533	0
49992.8456436454	49993.0203413024	0
49979.75815741602	50012.571960582	0
50009.70308924862	49979.83589096704	0
49985.30046070793	50021.08763342582	0
49978.359205601315	50034.878715319064	0
49990.92884580327	50011.163169812375	0
50007.772940196795	50007.064996400484	0
49985.22103137368	50016.08668389368	0
50009.59707490614	49993.95697076497	0
50017.70003800679	50001.97785272779	0
49983.797748258876	50023.64017913821	0
49990.26735697697	50010.258346329596	0
49987.64568629228	49992.33821425586	0
49988.52793226814	49987.91776019862	0
49991.20423086804	50029.989168432476	0
50026.25973034724	50010.5650833099	0
49982.16330270223	49998.10186605435	0
50007.13541309917	50007.95622569247	0
49983.95748989525	50010.98829389653	0
49962.45221143677	50007.2760570099	0
50012.1000044754	49996.95407723872	0
50021.052185858316	49972.64330460891	0
49984.3085518675	50009.58683887556	0
49993.510659247964	49989.892241724825	0
50011.752156646566	50004.78944145074	0
49983.52563494623	50001.75016082405	0
49978.460538100626	49997.75242771528	0
50014.52143088854	49988.22950508876	0
50018.24137458081	49990.739344225905	0
49972.37989154419	50007.14160963748	0
50006.63472878829	49999.431527854525	0
50016.01207628755	50007.56525634756	0
49992.159033924385	49975.903792794095	0
50016.99256930141	49996.1277298885	0
50004.48312201096	50016.53523623439	0
50003.73362658861	50014.7511990841	0
49974.63211839188	49979.516263068035	0
50001.48585664339	49987.945459319424	0
50021.840174437224	49996.55115787979	0
49994.03666699587	50020.72279787452	0
50020.94362840362	50003.47457288229	0
49998.62700416022	50014.24645452575	0
49995.17512210399	50016.79463493951	0
50005.23037043188	50011.73729598273	0
49971.37117085837	49989.47221639413	0
49981.521518297865	49999.23994426472	0
49965.42437354049	50013.05953711824	0
50008.834474853866	50007.65616359565	0
50000.22266364497	49982.341419794524	0
50021.85104569774	50002.35034673412	0
49981.560701735485	49996.23068757506	0
50012.74701363594	49985.80192002436	0
49971.80503375848	49991.85551823733	0
50011.263172707324	50007.67989684717	0
49997.842192490825	49995.525909340686	0
49994.00690011958	50013.24210864979	0
49986.9534427898	50008.40761073288	0
49983.36103802528	50033.88309737791	0
50021.35608252024	49989.69815647043	0
49988.97845850354	49998.21097134659	0
49994.642367226574	49977.56378857998	0
50003.55488727248	50010.91109031009	0
49974.81667358894	50002.99823491594	0
50012.0645759029	50012.10464978939	0
49987.68602979314	50010.93503302086	0
50007.17280957686	49992.3085541642	0
49981.705499678246	50015.11060490018	0
49996.69556881796	50014.109138468055	0
49998.64670998637	49980.67626758387	0
50019.10045114579	49976.023584512244	0
50017.45835616199	49985.36377514416	0
49970.33294685764	50009.780079539814	0
49982.3735722141	50017.46739492288	0
50006.68958436496	49994.526210000105	0
50018.734070250706	49989.80705437178	0
50002.46857216815	49986.06925098604	0
50022.675958277854	49992.05708802764	0
50022.926585169895	50001.64972110677	0
49983.52862677752	50014.963717433006	0
49998.90581301964	49994.84596139951	0
50005.79092528655	50014.775009063815	0
50000.22661360575	49988.81757789523	0
49980.74425647727	49996.82260257941	0
49971.55135378028	49993.170189732235	0
49964.134354578964	50010.02551413979	0
50012.74411197212	50007.99878332312	0
49990.74377587022	49973.90298912179	0
49985.28964060534	50013.18698399553	0
50002.94614847365	50024.81554806511	0
50018.25121765347	50010.052068038465	0
49989.67279102292	50031.185116729364	0
50024.78778113604	50000.02968615381	0
49957.10144021539	50006.30757505217	0
50004.91798427541	50013.10522473025	0
49997.73721727142	50000.206776466686	0
49987.073785197594	49981.08982656079	0
49968.0433233723	50010.0828608519	0
50012.324460548836	49995.737823114214	0
49973.49292689296	50018.279391364136	0
49987.24555378543	50029.79294837929	0
49998.130607358624	49976.53703077404	0
50007.75675174732	49991.20943177642	0
49995.458395374444	49999.14344184725	0
50010.742096311136	49993.331644497855	0
49985.84573346792	49985.809309381766	0
50000.266877230206	50025.833258622944	0
50015.02347028834	50012.069686554314	0
49999.98576549963	50017.1888278349	0
49994.20623659825	50009.09252126425	0
50002.60633630994	50028.573161161155	0
49983.685760399516	49994.434229655286	0
49997.98413692526	49973.09937067709	0
50010.56374303187	50009.418935307316	0
50010.08479905599	50015.411645682536	0
49981.765431604974	50026.49109198164	0
50008.58410835759	49981.64823307443	0
49984.49931009959	50029.64027167754	0
50007.61917516849	50005.81807298415	0
49954.76580966707	50007.702943843884	0
49998.27241309566	49978.57915551045	0
50022.54566981191	49987.258173264716	0
50005.091519311456	50006.0974021464	0
50033.204334621514	50008.87278491397	0
49975.961106071736	50033.7681879828	0
50008.89909742184	50018.638205887495	0
50013.46930471949	49988.41976209015	0
50015.209385585105	50013.91423486294	0
50022.0337844933	49980.9584175392	0
49989.67638337026	50018.303126039296	0
50025.83946226305	49991.62136154643	0
50020.63370337653	50014.81552965945	0
50007.67840103903	49995.493720252845	0
49968.685987238656	50012.365807529546	0
50010.842442392815	49988.60160661161	0
49997.47090266504	49980.29339993033	0
49863.841545595635	50125.911992566056	69
49824.06197525305	50063.234017572635	69
49926.8336777932	50094.06155429811	69
49791.35916122834	49999.11649932569	69
49878.999902667674	50199.964341641535	69
49871.13712858733	50004.44842244146	69
49954.85303911611	50216.770946293735	69
50025.20145774947	50215.29459219334	69
49944.5545872775	50286.99149061192	69
49729.91438065659	50035.375674506024	69
50059.222892364225	50276.548021989576	69
49923.121562975575	49953.024818233236	69
49985.37939299754	49986.68142322928	69
49840.965839022036	49940.1466980636	69
49801.53653501166	50167.093184128724	69
49780.73824083016	50241.30713357581	69
49728.26294273281	50145.35755910172	69
49675.88504963229	50085.79386248111	69
49979.1393962495	49902.512447412555	69
50035.19909852047	50046.043557104356	69
49987.4943718	50133.5564676065	69
50031.05828206481	49853.189032721326	69
50105.16370407071	50016.697325772475	69
50106.1546132642	50087.13716249045	69
49962.07435213452	49826.589356468285	69
49896.58962419703	49878.75684994128	69
50084.524467478055	50344.05292678551	69
50176.97201853945	50078.246609172194	69
49760.7128952156	50309.11721328725	69
50048.51846946796	49924.1631630337	69
49851.89594045602	49816.110913814315	69
50036.723644569516	49775.96740874022	69
50155.53470670876	50348.14410747511	69
49692.92381056735	50206.223795642196	69
50173.04546164437	50275.89973071794	69
50114.692390348915	50157.09564033686	69
50218.99191930888	50021.600367185354	69
50108.029029635785	49839.214828793185	69
49896.241835658126	50346.37342021183	69
50282.805578224994	50065.896901827764	69
50213.89974335098	50400.544201934325	69
50092.54408932101	50421.26813832058	69
50172.67709991753	49807.625770026214	69
49606.58592485743	50110.587970326655	69
49677.78676304745	50275.43619026538	69
49852.710538776264	50271.112769949184	69
49631.83002476866	50022.5543462583	69
49689.59752908266	49970.342277026255	69
49819.8358188868	49753.18571512713	69
50161.56146121408	50456.87212677934	69
49803.96265239023	49874.8006087166	69
50288.99623810108	50403.65117124133	69
49629.875966372376	50336.811010989506	69
50233.63254680504	50126.65892947067	69
50205.70437747471	50518.74002241449	69
50276.63718919357	49978.806490885145	69
49694.54811963375	49892.30664634555	69
49845.443699588424	49678.69323261227	69
50243.629737382944	49811.07188626448	69
50155.75169888452	49897.44343635018	69
50324.39530434629	50340.966583059766	69
50192.54942018855	50595.47524390947	69
50022.689729408885	50387.39434972419	69
50084.95512856071	50492.847553882624	69
50381.40620395515	50388.550609052254	69
50208.45384146363	49949.93409617437	69
49606.404464223546	50261.3772083357	69
49672.203886423704	49820.11314302728	69
50443.56271842142	50422.328394187105	69
49616.12276029045	49898.27290001131	69
49617.7226977892	50408.59911422738	69
50264.00689994629	49904.52906131789	69
50479.83236649745	50353.36902743429	69
50130.848087891056	50555.21145939289	69
49651.97485845518	50469.92976325617	69
49598.19734907235	49828.76310870336	69
50258.45067330183	50634.919983019274	69
49852.98012612479	50403.691226340714	69
49841.000610704614	50474.27274270347	69
50547.40274723971	50320.474860631315	69
50566.83744321621	50248.13118508778	69
49780.1411907799	50422.49582522351	69
50015.11902187951	50464.06811852411	69
50300.98947162469	49757.68057847185	69
49583.862202202734	49971.47697946907	69
50238.88808673854	50239.85551617214	69
50298.66314235589	50154.214132072164	69
49890.99791267097	49753.68150035615	69
50009.68753459529	49708.38592376619	69
50187.10699711635	50186.65540321011	69
50207.86843526355	49744.83888535344	69
49528.41609193302	49924.08625508663	69
50233.91405808464	50312.54552126199	69
49553.57816270424	50449.89263171583	69
50024.476710488554	50538.67830344993	69
49769.45310612316	49698.49102554568	69
49764.54955858361	49621.630800356266	69
49988.94560679088	49635.650113194315	69
49866.78293694089	49610.46286215689	69
50642.23267449412	50252.753701354144	69
50502.148413103336	50220.308138042834	69
50710.764958652515	50279.934850590165	69
49538.6637486207	50299.76851771039	69
49472.050100090884	50264.6805633323	69
49947.096924985504	50434.84043606961	69
49719.85808392325	49763.60218056904	69
50619.03106995239	50328.44432902396	69
50782.18250098057	50274.42485148993	69
49724.26803954478	49563.87888261372	69
49864.45374429185	49540.17318691708	69
49690.453203382	49641.399280915226	69
49652.641074128485	49700.963873993576	69
49563.89383210357	50046.76709215177	69
49931.79576537956	49508.55639658693	69
50630.88402413032	50399.6360439053	69
49591.4742299085	49655.08891831863	69
49594.6009640637	50181.04588955017	69
49530.36697751326	49610.1355489577	69
49589.106069538866	50517.37687410464	69
49499.999605012425	50191.14073686671	69
50373.69094859323	49743.87926810658	69
50362.136506453004	49672.7771401387	69
50739.17645750731	50207.27964201642	69
49536.32258420225	49531.91612908149	69
50308.49345252632	50578.74690361839	69
50115.56531309723	49760.924037443714	69
49492.14458104308	49470.32659372418	69
50158.22399726507	50662.85611576349	69
50797.4285916286	50157.97583770899	69
50351.558503535074	49994.05839397031	69
49456.211050411475	49407.76258167693	69
50077.76684069981	49691.499883461445	69
50521.28663191889	50413.51582235996	69
50157.73283097431	50736.889866273326	69
50391.0772227555	50316.08788323109	69
50704.76468333014	50385.783481977014	69
49915.54678317958	49673.763883337204	69
49438.36842120272	50146.86846219059	69
50364.868787272746	50525.3446428587	69
50551.287870648004	50165.70458431564	69
49484.84752450096	49986.189463365175	69
49434.65300940054	49333.67541089297	69
49426.982418458414	50069.58330782317	69
50434.57114619401	49669.152018671266	69
49367.27750900463	49314.3770632235	69
50424.364983737556	49595.90512368185	69
50326.573688284916	50658.09744851954	69
50195.324638946215	50804.43006934851	69
50245.063421053426	50859.38909002333	69
50270.82197159919	50482.68276220389	69
49527.69099057388	50109.734480195744	69
50074.35639287645	50602.82602909014	69
49598.4096660131	49485.89284598533	69
49471.88470548904	49650.62582545774	69
49460.23226691185	49888.20216454192	69
50083.13027644872	50680.58910805759	69
50520.036692840855	50096.986899806056	69
49581.74785462953	49752.30249331668	69
49423.12689034663	49826.82981473765	69
50447.15263761039	50075.34033084767	69
50455.21623849578	50152.78230659162	69
50332.85762371889	50267.27870956239	69
49672.87822387127	49478.10234271496	69
50016.59744005423	50645.805107317494	69
49367.545762633694	49784.01026230282	69
50047.24035741226	49585.032936311	69
49510.50198864783	49754.68855107875	69
49774.05988382074	50514.49128702219	69
50583.65948783453	50459.34211878606	69
49653.52298537509	49546.962720334275	69
50027.61030539705	49514.410912769796	69
50410.25283276848	49943.972179966666	69
50383.17324653213	50122.88283551441	69
49705.034820512614	50424.19614133139	69
50441.811500870666	50267.19248109039	69
50423.71651829879	49798.83055402303	69
50235.885889808036	49671.603174483855	69
49463.45648818083	50337.62914861332	69
50591.91384397834	50107.35575431032	69
49744.185131474616	49477.422399968906	69
50743.97029884751	50112.572957904384	69
50490.2647114781	50476.500956880715	69
50071.95187504238	49450.02574935451	69
50181.63165195664	49623.938213367415	69
50237.45211497663	50743.51299859611	69
50571.75485109449	50037.33908612788	69
49373.60438794375	49387.713889202234	69
50795.8420414158	50347.24754705238	69
49819.893155568956	49479.46157259365	69
50342.00990842873	50453.465861457116	69
50840.9710395103	50227.44482892239	69
49313.56396285958	49837.04157756927	69
49242.03559488548	49826.95091157546	69
50472.407816795785	50544.6199217302	69
49527.98751871235	49824.25265907209	69
49257.00505755836	49756.445217753666	69
50152.78670359176	49552.35160449766	69
50549.8272070219	50521.685230322175	69
50175.37523559252	49479.46783283789	69
49505.54420972947	49352.96139740363	69
50503.157472907966	49702.495590369355	69
49380.31043690218	50013.49751952423	69
50534.877288670854	49634.72031208917	69
49432.331342122	49746.77854414617	69
49907.214094192146	50516.83666769354	69
49708.283861667755	50545.750052955984	69
49401.016096399806	50282.176203702	69
50472.33033842313	49903.1730246641	69
49564.30048618741	49394.81782683182	69
50649.28733077673	50045.093550396006	69
50401.55160642983	49874.45077606902	69
49830.59528727461	50556.42892186797	69
49364.57420153372	50141.956362177494	69
50351.168906681436	49823.87120327147	69
50131.04098717732	49400.55306850283	69
49271.07882501092	49898.31764743813	69
49328.467183907036	49963.06511658914	69
50788.50567667257	50054.8364582561	69
50079.951307434756	49352.00532463528	69
50154.818991165106	49330.43718434804	69
49971.57601688652	50584.64164407208	69
50288.461458619044	50797.443914807416	69
50561.65348384968	50592.713495244025	69
50208.74269897351	50927.27479621337	69
50346.92297729206	50728.039494124525	69
50849.44036941517	50008.46326918485	69
50364.853176305085	50796.34333413028	69
50913.5333562409	50226.50886191242	69
49198.09480391408	49902.729074909104	69
50583.05528347838	50665.98041894028	69
50416.98565024699	49525.32259673936	69
50724.414055933135	50019.068066465654	69
50489.05117038582	49513.402012479586	69
50142.298076800755	50968.98482467263	69
49943.12382933953	50670.09629008751	69
50470.28200094924	49437.87318428137	69
50290.75787389164	50919.147494262055	69
49127.18086878511	49928.0570715328	69
50682.446042505784	50152.98406824012	69
50422.45208852097	50836.76341541341	69
49295.746021215564	49377.12457758549	69
49493.83689874891	50493.07009960935	69
50877.32693851001	49938.43981122295	69
49638.30452630067	49384.762344523006	69
50699.36548970805	50463.13738469737	69
50004.26165621183	49348.053603787455	69
49221.765846553906	49384.881015786494	69
49164.13629066363	49834.44517344002	69
49370.109152157434	49699.49054484094	69
50465.55283094328	50780.00001777882	69
50149.39053333335	50885.22757844991	69
50943.579240760475	49965.34708526648	69
50334.2467142424	49918.41836366123	69
50567.77043881064	49507.44085269858	69
50531.79495037847	50808.78779886424	69
49552.532803207454	49295.86111315057	69
49549.782953988404	50372.93322886279	69
50040.07468680144	49284.410763644715	69
49095.26420563408	49856.811041100205	69
50396.37179733456	49456.4918169506	69
50206.96586735902	51003.036721678705	69
49940.1114084871	49433.52000972029	69
50231.25285604219	49425.37352108204	69
49687.764437684586	50615.87107685744	69
49623.13744829722	49287.67603181189	69
50853.745102463676	50395.0455814961	69
49873.51209839085	49398.73443426641	69
49303.916672484585	49283.292833460946	69
50621.86212215204	50731.76734999739	69
49105.696024923214	49998.05478871026	69
50636.520655392356	49487.37814952811	69
50702.90292992478	49460.56853054896	69
50879.30505188234	50287.88118470616	69
50924.57911798352	50393.4416204854	69
49286.10676955284	50149.471087372396	69
50779.43204766387	49472.4608761652	69
50589.04710740066	49434.35654877164	69
50593.861122378425	49682.64737151379	69
50688.716287760224	49387.90952461234	69
50119.19818534568	50810.85137503307	69
49220.08025433476	49457.752658134494	69
50836.803515273496	49517.77214088102	69
49187.58807493667	49527.447169074876	69
50450.5607319263	50616.488880297155	69
49190.17155556696	49716.50407542433	69
50037.00360290035	49211.43026078582	69
49478.82350179622	49276.393924163094	69
50636.09015943419	49330.219447221796	69
49641.730247961415	50673.64582333912	69
50658.74937056092	49966.94539231644	69
49170.09124759667	49327.58330704705	69
49332.22412486909	49451.665136029755	69
50891.901865141015	49468.837216599444	69
50638.8380233303	50506.23076489465	69
49053.09720796093	49943.647709749566	69
49769.03467020383	50591.610577707856	69
50366.391168925344	49390.24125161094	69
49439.532796094856	49520.98331159819	69
50953.14768471396	49888.542931944496	69
49394.14077936069	50211.952587096064	69
49573.68242101621	50713.26311087657	69
50399.833297352416	50670.4015905425	69
50998.06043827758	50404.040663385225	69
50715.40936683992	50534.8195140994	69
49407.40767762693	49243.103802794	69
49772.12899818054	49406.225111959866	69
49145.69998737616	49402.78235064196	69
50909.61487395906	50151.56393186409	69
50305.13055208083	49630.83543033858	69
50522.203981140665	49952.54864382806	69
50772.59210208792	49963.49315119591	69
50639.80972188741	50598.61280489834	69
51018.74780618612	49855.81091528588	69
49746.439178309985	49833.030785248586	69
49321.43375280228	50079.0940957324	69
49421.1065910791	50469.928411692716	69
48979.34040910212	49958.89741552694	69
50566.05311048609	49327.437598402554	69
50106.78420317641	49622.064083137564	69
50694.7689755478	49537.48746924293	69
48939.022889106534	50017.361989479636	69
49391.479887725116	50401.76864835154	69
49324.67353585772	50361.495376407096	69
49279.88200892518	50418.62188628434	69
50704.301120333876	49910.12187178886	69
50609.280231213466	49260.9566897564	69
50557.07549105116	49211.29696139082	69
50343.12826960014	49522.57793507196	69
50769.62902572362	49560.26807094295	69
48878.20834527316	50057.99526920319	69
50515.67062235271	49268.56599596111	69
50681.72409393063	49268.011621947066	69
49542.81663892571	50647.32891470088	69
50932.75925663642	49406.721813239354	69
49534.72337855947	50778.5891849537	69
50766.925383894224	49398.08289183714	69
49706.27176910229	49356.565437940444	69
50583.97031167677	49578.18573445074	69
49331.204002651706	49213.349932155106	69
49867.38389992757	50682.736527976966	69
49307.98405716806	50222.4409099201	69
50660.7036262943	49606.53531794319	69
49301.045967611615	49146.54752298871	69
50464.60275129106	50005.55448463149	69
49373.634768263706	49556.97059467345	69
49969.934657488375	49275.069293951674	69
51015.99489948036	49992.501188273214	69
49239.49505765379	50482.96765827537	69
50978.26696934598	50057.79634162416	69
49265.759245091744	49511.21843141261	69
50865.185171878555	50084.09816373546	69
50052.23991752186	50785.04679315862	69
49710.9441510262	50694.84222481052	69
50321.19179670183	49445.783652961065	69
50330.6114782305	49328.80870142463	69
50970.3000556627	50335.93023030929	69
50684.11975645516	50659.6416189551	69
49301.95786236989	49074.17981906597	69
49876.90927362363	50756.99646829221	69
49583.37062304934	49227.76984947678	69
49392.261216000814	49171.9372277912	69
50658.305301291366	49855.22631598214	69
50224.3234026996	49299.329209823685	69
49462.68914785647	50748.28684725244	69
49971.514562482516	50739.3900136191	69
50855.08590535228	49863.91604247434	69
49128.09242595354	49484.779068644864	69
49906.497225546074	49308.1353959372	69
49467.875106127605	50671.18133360636	69
49879.15011867983	49239.04866586279	69
51045.89926134906	50316.74327637737	69
50961.91068276232	49485.40839836448	69
49402.40490600638	50545.64052894195	69
49613.5544434602	49160.140517841006	69
50011.13942791974	50850.72639875759	69
50824.149023235324	49353.49608953539	69
50186.928475925655	49230.77111505988	69
50784.75324806844	50550.50324318609	69
49088.423438713864	49783.495314707034	69
49405.19640499278	49935.16930627681	69
50346.01145041439	50868.51734717439	69
50108.44856095707	49251.6917262258	69
49088.271001031775	49359.117718579924	69
49611.41794914152	50792.14710582891	69
50495.04537016778	49777.74908618172	69
50162.47786139449	51062.03645922687	69
49399.244790686695	50709.29705231051	69
49199.17015363776	49260.22481987299	69
50764.981934275995	49306.52218618895	69
50622.98300817914	49171.750106901774	69
48974.08148767982	49884.13304758906	69
50571.02548439903	50871.14255518436	69
49718.45918819823	50767.39536485987	69
50272.60713584859	49567.99553241683	69
50081.54479318853	50912.11335889892	69
49882.91114702311	50608.70431814496	69
49827.90893264681	49190.69309627463	69
49897.88255154537	49170.8653409398	69
49232.95402815168	50245.27009741028	69
49881.071194431075	50832.00095458715	69
50982.887205950225	50239.19329035051	69
50157.95174992896	49162.534001880435	69
50054.60458886806	50981.25896318459	69
50544.465614108936	50731.890747159545	69
49406.083279326755	50618.75265296036	69
49830.37917342029	49342.97418557486	69
49756.959285275276	49168.8084193471	69
50657.8859204415	49109.16164259502	69
49162.59374565142	50271.330952405835	69
50856.94925578669	50568.44532847932	69
50723.66944699461	49816.75817416715	69
49780.76835113242	49243.59409524014	69
49095.30287092286	50238.72102948049	69
49191.51675724813	49975.956870353526	69
50930.48669996009	50467.88069546915	69
51013.693796270294	49784.1498446556	69
50257.823365891345	49491.87240309768	69
50394.9328319697	49295.6520677775	69
50696.3136514163	49193.58701096153	69
49299.306404663665	49664.679284870246	69
49490.6762479813	50590.454868223394	69
49681.48632800574	49140.85905065218	69
49058.309425102634	49425.15149368827	69
48982.62672987565	50072.90113212537	69
50610.02660169181	49908.503232441224	69
50582.18098607512	50942.54495492363	69
49024.08927589368	50223.532606213004	69
50781.42962125526	49886.213028455306	69
50646.071024818	49037.71388672414	69
49461.37442038719	49190.75321751011	69
49796.482028512	49110.63478641875	69
50755.02764921825	50634.06147992152	69
50273.96427431625	51039.060327258	69
51071.06078776332	50382.26530908819	69
51115.761799015425	50322.29536473778	69
50625.35774700037	48962.97562045906	69
49722.57103482706	49076.91801556328	69
49286.741427409754	50290.64960707424	69
50859.06027315551	50470.82772171299	69
49772.873104529994	50823.03932386265	69
50231.74155309308	51100.48261376506	69
51080.98013568253	49743.090676161126	69
50564.69334582527	49119.29686518078	69
50641.04476186158	50892.109110124205	69
50631.720941600244	50803.74468273439	69
49261.27368990909	50558.315630043704	69
51008.205052959805	49389.97835538563	69
50756.825085918725	49155.36960491559	69
49774.42632980055	49028.13921259355	69
49391.216086131426	50780.84630439268	69
49061.13313548925	49515.581949989806	69
50520.34720019469	50983.80463000023	69
49328.59700501357	50632.139149314455	69
50644.53892521374	49733.4868654095	69
50502.59829354739	49152.28018538754	69
50839.1007754421	49284.33259668395	69
50726.84421414116	49090.41037000151	69
49805.96350040245	50729.62027133223	69
50717.33799643619	49649.980415278515	69
49810.332357362095	48965.15855397718	69
49031.68111731293	50021.433390061655	69
50766.01460088294	49226.362613832	69
49272.5295184468	50684.848411475956	69
50561.11717725584	49007.34045152986	69
50089.44456174816	51042.99574227743	69
50781.36857871873	49684.26447827739	69
50450.7640851256	49237.76206861202	69
49173.006616720224	50461.00927496508	69
48909.54032828344	49945.49953867603	69
50714.241357913386	50877.67913437388	69
49097.1276377	50313.816277043414	69
50957.39202672916	49338.136730728984	69
50346.42495549152	51055.302944011826	69
49083.93688748834	50167.93995116064	69
49468.69645188982	50823.21342738254	69
50802.67848607575	50687.15082771945	69
49121.25772329269	49562.75538301566	69
49878.4678992326	49097.59293131877	69
50765.96390589863	50818.657036349425	69
49224.96685092353	49082.09179692487	69
50082.59635876581	51119.79447465273	69
49866.5915739474	49016.317464084634	69
49110.288065667766	50383.94262664215	69
50157.86880197916	49088.946510545546	69
51005.35646132367	50166.422545425805	69
50428.515564381996	49169.81303436474	69
49805.86864803364	48886.43730873653	69
49185.032141513475	49019.36600468555	69
49266.45798377585	50024.54311152042	69
49072.45228330507	49614.12957388264	69
51079.35478994687	49905.44261953857	69
50355.227175155866	50956.025044960355	69
48993.180090546004	49453.95035155052	69
50490.39237360027	51054.71317940926	69
49219.15434811237	50107.85994394062	69
49110.86740454838	49281.665553807274	69
48937.02346080977	50133.325989096404	69
50762.27427293535	49756.364985730135	69
50233.27635390407	49106.73903553408	69
50595.6343125922	49816.112487061175	69
