# Supplementary material for: Abundant Topological Outliers in Social Media Data and Their Effect on Spatial Analysis
Source: PLoS One. 2016 Sep 9;11(9):e0162360. doi: 10.1371/journal.pone.0162360 (PMC5017681; doi:10.1371/journal.pone.0162360)
Supplement: S6 Dataset — See the respective attached file. (ZIP) [file pone.0162360.s006.zip › S6_overlap_swl/clust_71_80.csv]

50000.0	50000.0	0
50001.1199382742	50005.597232803535	0
50010.474073703306	50004.538835650805	0
49992.59330351276	50005.30010366702	0
49998.97978393994	50002.81568248988	0
49995.94433854478	50000.283501054924	0
49992.110046690934	49994.960676135706	0
50001.69172750674	49994.57444040063	0
50004.089583240035	50002.88217446919	0
49995.22015105517	50008.609882115925	0
50002.55073404207	49993.56360799795	0
49986.072168127575	49997.04184594443	0
50003.188169777386	50009.9058963167	0
50012.27525783438	49992.819765352564	0
50012.262513774476	49989.354148040744	0
49998.02118867848	50008.80627001903	0
49993.557594313854	50006.23561640466	0
49997.38944128892	50001.35532493175	0
49993.74842547102	50014.75506549149	0
49998.23968503435	50005.27065217079	0
50003.22125142318	50000.026961999516	0
50002.66845612155	50016.014489106456	0
49996.2912684585	50003.40999236742	0
49993.86713806728	50000.48736039716	0
50002.18471612465	50002.01162544507	0
49992.171524388265	50006.56961401369	0
50009.77186363497	49998.33913800016	0
49990.12856972812	50008.3087286591	0
49992.75834275438	49999.61132553548	0
50000.612712480484	49996.66863853376	0
49996.93869881451	50007.42426954709	0
49990.9573124268	49998.74455680348	0
49995.12813021465	50012.34964490406	0
49987.132816399535	50000.77841298042	0
49995.04622939411	50001.254507425205	0
49996.3518189633	49998.69148218202	0
49994.72286757851	50006.43666481398	0
50004.991603808936	50007.81247139701	0
49998.28891676479	49997.763041664824	0
50002.11006087792	50008.18226655358	0
49997.144179930016	49989.940910198144	0
49990.216027359624	50003.557911732714	0
50004.8382996796	49999.67581012021	0
50009.729321556355	49988.228197133496	0
50000.199954210955	50007.84356371471	0
49984.868450241316	50001.72764928467	0
50005.25378396498	49991.44544110929	0
50012.19437814406	50000.390381149926	0
49988.04893344996	49995.904611826896	0
50000.97171294396	50001.87618615546	0
50003.16859701153	50001.34186794273	0
49996.8205400242	50002.39747857786	0
50016.35653848915	49987.25542234889	0
50006.096174901984	50010.23095889712	0
49993.33550236973	49997.9139297533	0
50011.19002934476	50002.36431250059	0
49998.45984931102	50006.65695684455	0
50019.87468519033	49983.95720550682	0
50006.448840401084	49997.32346873195	0
50003.483634122094	50006.1099987375	0
50000.35234659256	50010.71421082459	0
50020.92058148781	49993.51767071989	0
50008.47578298118	49985.24545972329	0
50012.97116378821	49991.6961769247	0
49993.74796506671	49992.427417029416	0
49991.82516773376	49992.694590956104	0
50010.8124938929	49998.028114249224	0
49987.955751149355	49997.770027754355	0
49991.724628069634	50000.06228921305	0
49995.80643166333	50013.468969971	0
49993.380375235734	50016.55980591119	0
49991.201634813246	50005.408821551166	0
50004.525946402624	49989.78947725459	0
50007.720378466904	50000.492135651875	0
49992.7685793167	50011.0280228053	0
49987.159758849266	49996.84261681274	0
50014.02574978567	49996.18798372425	0
49984.32643570934	50004.57184983245	0
50019.639648138225	49988.9067237791	0
49989.4997473447	50007.36039035869	0
50013.91997383251	50009.37214947754	0
50004.58622819102	49995.15801530333	0
50005.85271576996	49989.50522008991	0
50015.47921159886	50003.75857515637	0
49996.39937650525	49993.39036016212	0
50001.0647897504	50004.010292953724	0
49986.027487069885	50006.27634010284	0
49987.260876982415	49991.042278530156	0
49999.78395213294	50006.223143715055	0
50005.5951472911	50002.242531785334	0
49994.95863623795	49990.98932230843	0
49995.970214808425	50011.21575680999	0
49998.74724789229	50000.301414385256	0
49995.76262299148	50005.347803119126	0
49985.78393825049	50003.32292956534	0
50007.42877995727	50004.03245223129	0
49992.96622310832	50014.11763760789	0
49994.55499953395	50010.948281901576	0
49983.915535437955	49992.4110437863	0
50008.8660950074	49978.749708719544	0
50013.7990956949	50003.00902758653	0
50008.5066603574	49980.605440097264	0
49999.61536353447	50001.38011543159	0
49999.92720012225	49999.00146537139	0
49984.44548889699	49998.69683486348	0
50002.482884739184	50003.040579738794	0
50016.024045681486	49994.94398923562	0
50003.36648616504	50004.322037109174	0
49988.738161772046	50017.689027507506	0
50003.539439997585	50008.933367662175	0
49994.49256234436	50019.33132076997	0
50005.85319903553	50016.693436037065	0
50002.48134869301	50006.34512799061	0
49993.523880528526	49996.86229670025	0
49988.034997579	50012.957727244124	0
50020.71389257763	49981.778924319464	0
49995.38804044498	49997.158702901135	0
50013.95022191785	49997.89115681875	0
49984.13772326518	49991.42872524563	0
50003.58552550782	50019.3121430576	0
49989.91037830248	49997.47012205967	0
50012.09890688885	50009.91283746573	0
49998.36748406831	49993.20199538089	0
49989.127843465685	49996.61911019781	0
49982.65034680979	49999.834836403585	0
49996.56500742211	49994.747294359564	0
49985.379552577164	50000.53127187064	0
50017.09675845898	49993.71089669888	0
50021.41356700267	50010.70370059395	0
49982.40342955259	49994.328994020594	0
50016.4869019828	49980.40359262994	0
50023.71775476843	50012.20330780786	0
50005.64968115003	49995.160253301765	0
49973.871359122015	49999.93485576274	0
49991.04769969644	50018.64712142673	0
49999.68945811258	49989.69377801033	0
50024.16967004485	49998.373773470084	0
50002.22080701014	49996.583511445446	0
49981.3376436746	49994.9974062802	0
49984.137410919924	50006.137292454296	0
49996.130313645284	50019.87582555533	0
49984.51107861298	49990.24442534623	0
50006.568329781825	49987.41605597233	0
50001.265128160514	50015.41691763768	0
49994.71701353506	50015.249262662495	0
49984.049094679925	50002.930402503676	0
50007.33751108774	49981.8758819164	0
49990.53033617756	50001.14600459991	0
50016.78128835845	49973.40706114249	0
49993.95433979805	49991.08775145235	0
50020.50775026029	49998.11343636441	0
50000.36685129092	49992.305125517465	0
50025.412902998294	49985.28219532157	0
50011.811277040055	50005.8423952594	0
50005.650122642444	50018.556061829826	0
50000.10513937223	50004.37368352619	0
49997.312147224504	49999.09697793524	0
50007.98935284791	49996.53957427053	0
50002.08677570072	50010.85949233453	0
49986.699023909634	49994.97925279905	0
49985.61698965447	49991.72042149556	0
49982.103822344194	50003.015963724676	0
50017.46227211739	50006.10305446117	0
49995.381477958945	50002.40666228191	0
50011.97582092875	49999.282779231835	0
50008.063404920314	50009.83952207464	0
50013.46450656	49984.93900585626	0
49991.29771770397	50013.528169385616	0
49990.72512365944	50014.788818904555	0
49988.34248722313	50003.84700004693	0
49978.86050890926	50004.459502539525	0
49992.91864707092	50012.72445101887	0
50001.84787568867	49990.60674350676	0
50004.63839490317	50017.67334490595	0
49985.1248169725	50007.29216522827	0
49993.17341765991	49987.23628058628	0
49993.857411968136	50017.57636704799	0
50019.0152945883	49986.98070871417	0
49998.41475540304	49991.03758824367	0
49972.09249794468	50008.2640976498	0
49993.10918587191	50001.86801828644	0
49993.00955253663	50003.3707764521	0
49984.194173076576	50018.57796040268	0
49988.37111772968	49985.660734294215	0
50001.68402032854	50019.222658424515	0
50001.185520989595	50017.05278349851	0
49989.66815837991	49993.68744920904	0
50004.177711652395	49985.70662376911	0
50018.82869206279	49999.52190675685	0
49985.443533641	49996.21552947299	0
50016.38826833475	50012.74464866587	0
50017.914900136435	49980.502944041815	0
50014.39181755627	50017.85709331672	0
50018.95202462218	49985.56744633257	0
49997.36448100937	50005.91903864351	0
50018.96796534248	50005.16627708392	0
50011.90539425546	49988.111134330444	0
49996.546614288876	49996.795399916264	0
49963.08142993959	50006.26759739082	0
50008.2356600962	50002.43606836597	0
49998.63921899667	49988.79814231758	0
50005.75242938296	50004.17089970687	0
49998.376769049384	50010.6689754653	0
50008.42442695799	49998.31820524386	0
50004.508050526805	49983.47349690265	0
49987.17050041002	49988.9025554235	0
50009.18109265108	49992.22014886556	0
50004.879056196725	49986.61034885251	0
50014.915422483675	49977.07720187199	0
49990.130907603474	50004.80258105486	0
49984.6703277626	49988.74133172314	0
50007.52672577151	50012.93686597503	0
50003.49650970437	50012.38108186982	0
49989.06725250327	50015.3378129636	0
50024.98456411381	50006.06013812308	0
49991.80368593366	49990.462414806636	0
50000.77352016364	49989.79042744623	0
49988.90719015552	50002.71719901248	0
49984.039032220186	49996.676878046324	0
50012.847622088455	49998.36249454505	0
50006.350126348494	49990.98155319997	0
49991.05034624591	50004.198767952716	0
50011.88431427771	50008.83624177822	0
49985.19374747098	50005.49928007464	0
49984.81310954273	50026.06287728749	0
50006.21977860447	50012.16129787784	0
49986.47489642977	49999.4317940804	0
49980.36605421916	50000.95789397295	0
49994.234345594574	49999.2532348494	0
49987.04825099607	50001.832824486286	0
49991.43071227722	49984.226381594905	0
50000.695373251256	50020.70674782014	0
49977.13180553174	50003.37505285267	0
49988.62903234035	50005.177123215675	0
49979.89567759436	50002.4937618266	0
50008.01262186424	49983.679359629714	0
50030.579860834	49998.08369322793	0
50003.089884360816	49981.16884909539	0
50024.37014218025	49982.08487044395	0
49983.90656666351	50026.928564756556	0
49964.314383131496	50014.1377602163	0
49993.20228802501	50009.89883245395	0
49988.35846928065	49994.74515624361	0
49974.56068759045	50004.79214296714	0
50014.41609705478	49979.75520468273	0
49991.174539429005	50006.969037631694	0
49989.155636819094	50000.54506709529	0
49982.544533415894	50024.606837722065	0
49994.92587873124	49988.20647099332	0
49991.308890379405	50009.11640038469	0
50011.281064215545	49984.921503686244	0
49989.75789397745	49987.457219427255	0
50008.221414162435	50012.20209665073	0
50013.621088465676	49978.83287026756	0
49985.19186980337	49992.980264506536	0
49992.32125134785	49989.032611767434	0
50014.674771463535	49999.908761826504	0
49997.68841019571	49983.69681048847	0
50015.382964093515	49974.88611401902	0
49974.646961190396	49999.20360856275	0
49993.622733056916	50004.394124466075	0
49996.18215660206	49990.57420118714	0
49990.531939051354	50002.542578106964	0
49995.628193938675	49992.49588250879	0
50021.47129342551	49969.80051040332	0
49963.43332412238	50009.15111641512	0
50005.631109868045	49981.978888305464	0
50016.42316313038	50001.98515059546	0
49980.96052567742	50020.686115295306	0
50014.72496783221	49986.0471516237	0
49983.5417594323	49995.75678905932	0
49993.07010199822	50029.18300593349	0
49997.88200827209	49991.896996510884	0
49982.946899317554	50009.619161594186	0
50002.15424062545	50000.4773237086	0
49991.00394052615	49996.04070296146	0
50031.56106314288	50012.96897761344	0
50026.88381878394	49996.47826587183	0
49984.03994023804	49986.15198562376	0
49987.28963664043	50020.60062188324	0
50013.90791418998	50004.26976645357	0
49983.08076631143	49991.201045514004	0
50022.11073926888	49967.124204367305	0
50010.73215520759	49996.40090077004	0
49996.054670956706	50006.56227185395	0
49995.70387124523	49986.98770630229	0
50007.941107878476	50018.039088252415	0
50002.0192275201	49982.59943772668	0
49992.05158923507	50010.26029829259	0
50027.93304776287	50005.78420573993	0
49982.89182072447	49989.6455582383	0
49998.64668225386	50018.43203433023	0
50013.62737578455	49989.94661316443	0
49993.08509566163	49988.31637596258	0
49989.81805414489	49991.931824775784	0
49997.76086401288	49987.90124568716	0
49988.69996163046	50009.713207319626	0
49985.80025773397	50018.196075051266	0
49984.54357744596	49987.1594216123	0
50006.59958761954	49972.297102456854	0
49984.82793631655	50022.262719026876	0
50009.686765035396	50012.49651623412	0
50005.67540109913	49998.77026419197	0
49998.76553220897	50009.60097154551	0
49991.720902063105	50001.874151299206	0
49995.344981691764	50003.769781086085	0
50000.779533303816	50006.55995037668	0
50003.69493811055	49982.743629087825	0
50002.270752389726	49997.78815897597	0
50027.570700147895	49993.28160735885	0
49976.52404899746	49992.70823713537	0
49998.92765844171	49982.472509075604	0
49994.93953583841	49994.87526102259	0
50009.450371016355	49984.56460257237	0
49988.154083484755	49999.52040214659	0
49999.394387052766	50014.98009375397	0
49978.547517703526	50000.09883902086	0
49977.2653315401	50000.844206454574	0
49998.90667228046	50008.20905964552	0
49991.6637407009	49985.60237193076	0
49996.812852085255	49991.85268425626	0
50010.361860965386	50000.785222744336	0
50015.982394048064	50025.712936463955	0
49980.52196003663	49992.07084033371	0
50031.62064003572	50018.88854821377	0
50008.9961750777	49996.41672377975	0
49987.61931332246	50006.2850009189	0
49976.108964526924	49990.178279804175	0
50023.926871643285	49997.28176746767	0
50019.938527361184	49994.309713364564	0
50000.35731265099	50002.84047830652	0
49993.60333916049	50007.42141270693	0
50023.25337906322	49995.00581889214	0
50002.075911878404	50005.261111667336	0
49991.96428640682	50014.48773082656	0
49985.479854508725	50004.39257273865	0
49980.523275281885	50010.645308643936	0
50001.43088150619	49983.63567861773	0
50010.12290986445	50002.12243553688	0
49967.36856159413	50003.35500522987	0
50002.53163693798	49987.2817417695	0
49958.51475070698	50007.728524315105	0
50011.38108761024	50001.03297300693	0
49981.69861163078	49992.37124347021	0
49989.76191395739	49999.01550114256	0
50010.464523219016	49992.24245972176	0
50026.519101309525	50000.02798517489	0
50012.28382736543	49984.83474359573	0
49989.42265260656	49983.96844532203	0
49984.23840069896	49997.66761618687	0
49985.550927108794	49986.82666453693	0
50021.497478391924	49994.63200883348	0
50019.51522702777	50003.991941070715	0
49997.68469127628	49986.69892490847	0
50017.52555436652	50007.437281765255	0
49996.923835170724	50009.65263753655	0
49980.798506964515	49985.652067432005	0
50017.90091994998	49982.2521155558	0
49990.37161102477	50017.07697390062	0
49988.90511406528	49992.75445658593	0
50017.32112340442	49965.353068070195	0
49991.01257760791	50023.468584741226	0
50025.8875906799	49994.35984820899	0
49986.1918187451	50023.68497230164	0
50013.15743500942	49983.78458207533	0
49992.8456436454	49993.0203413024	0
49979.75815741602	50012.571960582	0
50009.70308924862	49979.83589096704	0
49985.30046070793	50021.08763342582	0
49978.359205601315	50034.878715319064	0
49990.92884580327	50011.163169812375	0
50007.772940196795	50007.064996400484	0
49985.22103137368	50016.08668389368	0
50009.59707490614	49993.95697076497	0
50017.70003800679	50001.97785272779	0
49983.797748258876	50023.64017913821	0
49990.26735697697	50010.258346329596	0
49987.64568629228	49992.33821425586	0
49988.52793226814	49987.91776019862	0
49991.20423086804	50029.989168432476	0
50026.25973034724	50010.5650833099	0
49982.16330270223	49998.10186605435	0
50007.13541309917	50007.95622569247	0
49983.95748989525	50010.98829389653	0
49962.45221143677	50007.2760570099	0
50012.1000044754	49996.95407723872	0
50021.052185858316	49972.64330460891	0
49984.3085518675	50009.58683887556	0
49993.510659247964	49989.892241724825	0
50011.752156646566	50004.78944145074	0
49983.52563494623	50001.75016082405	0
49978.460538100626	49997.75242771528	0
50014.52143088854	49988.22950508876	0
50018.24137458081	49990.739344225905	0
49972.37989154419	50007.14160963748	0
50006.63472878829	49999.431527854525	0
50016.01207628755	50007.56525634756	0
49992.159033924385	49975.903792794095	0
50016.99256930141	49996.1277298885	0
50004.48312201096	50016.53523623439	0
50003.73362658861	50014.7511990841	0
49974.63211839188	49979.516263068035	0
50001.48585664339	49987.945459319424	0
50021.840174437224	49996.55115787979	0
49994.03666699587	50020.72279787452	0
50020.94362840362	50003.47457288229	0
49998.62700416022	50014.24645452575	0
49995.17512210399	50016.79463493951	0
50005.23037043188	50011.73729598273	0
49971.37117085837	49989.47221639413	0
49981.521518297865	49999.23994426472	0
49965.42437354049	50013.05953711824	0
50008.834474853866	50007.65616359565	0
50000.22266364497	49982.341419794524	0
50021.85104569774	50002.35034673412	0
49981.560701735485	49996.23068757506	0
50012.74701363594	49985.80192002436	0
49971.80503375848	49991.85551823733	0
50011.263172707324	50007.67989684717	0
49997.842192490825	49995.525909340686	0
49994.00690011958	50013.24210864979	0
49986.9534427898	50008.40761073288	0
49983.36103802528	50033.88309737791	0
50021.35608252024	49989.69815647043	0
49988.97845850354	49998.21097134659	0
49994.642367226574	49977.56378857998	0
50003.55488727248	50010.91109031009	0
49974.81667358894	50002.99823491594	0
50012.0645759029	50012.10464978939	0
49987.68602979314	50010.93503302086	0
50007.17280957686	49992.3085541642	0
49981.705499678246	50015.11060490018	0
49996.69556881796	50014.109138468055	0
49998.64670998637	49980.67626758387	0
50019.10045114579	49976.023584512244	0
50017.45835616199	49985.36377514416	0
49970.33294685764	50009.780079539814	0
49982.3735722141	50017.46739492288	0
50006.68958436496	49994.526210000105	0
50018.734070250706	49989.80705437178	0
50002.46857216815	49986.06925098604	0
50022.675958277854	49992.05708802764	0
50022.926585169895	50001.64972110677	0
49983.52862677752	50014.963717433006	0
49998.90581301964	49994.84596139951	0
50005.79092528655	50014.775009063815	0
50000.22661360575	49988.81757789523	0
49980.74425647727	49996.82260257941	0
49971.55135378028	49993.170189732235	0
49964.134354578964	50010.02551413979	0
50012.74411197212	50007.99878332312	0
49990.74377587022	49973.90298912179	0
49985.28964060534	50013.18698399553	0
50002.94614847365	50024.81554806511	0
50018.25121765347	50010.052068038465	0
49989.67279102292	50031.185116729364	0
50024.78778113604	50000.02968615381	0
49957.10144021539	50006.30757505217	0
50004.91798427541	50013.10522473025	0
49997.73721727142	50000.206776466686	0
49987.073785197594	49981.08982656079	0
49968.0433233723	50010.0828608519	0
50012.324460548836	49995.737823114214	0
49973.49292689296	50018.279391364136	0
49987.24555378543	50029.79294837929	0
49998.130607358624	49976.53703077404	0
50007.75675174732	49991.20943177642	0
49995.458395374444	49999.14344184725	0
50010.742096311136	49993.331644497855	0
49985.84573346792	49985.809309381766	0
50000.266877230206	50025.833258622944	0
50015.02347028834	50012.069686554314	0
49999.98576549963	50017.1888278349	0
49994.20623659825	50009.09252126425	0
50002.60633630994	50028.573161161155	0
49983.685760399516	49994.434229655286	0
49997.98413692526	49973.09937067709	0
50010.56374303187	50009.418935307316	0
50010.08479905599	50015.411645682536	0
49981.765431604974	50026.49109198164	0
50008.58410835759	49981.64823307443	0
49984.49931009959	50029.64027167754	0
50007.61917516849	50005.81807298415	0
49954.76580966707	50007.702943843884	0
49998.27241309566	49978.57915551045	0
50022.54566981191	49987.258173264716	0
50005.091519311456	50006.0974021464	0
50033.204334621514	50008.87278491397	0
49975.961106071736	50033.7681879828	0
50008.89909742184	50018.638205887495	0
50013.46930471949	49988.41976209015	0
50015.209385585105	50013.91423486294	0
50022.0337844933	49980.9584175392	0
49989.67638337026	50018.303126039296	0
50025.83946226305	49991.62136154643	0
50020.63370337653	50014.81552965945	0
50007.67840103903	49995.493720252845	0
49968.685987238656	50012.365807529546	0
50010.842442392815	49988.60160661161	0
49997.47090266504	49980.29339993033	0
50339.93428371653	50274.081077623094	70
50349.67317761153	50348.70657918557	70
50277.695993609355	50320.41990076672	70
50226.16867555397	50374.095779304684	70
50195.62368420575	50438.56718130716	70
50264.28317304163	50470.816855870704	70
50182.4829423904	50508.649108174985	70
50195.266055390355	50307.49886241353	70
50365.50299422306	50207.014250742424	70
50122.388708882674	50467.50163884724	70
50155.15321290274	50241.55927373063	70
50339.709754146286	50476.508216893955	70
50291.87346426911	50216.65088505551	70
50119.6365237921	50307.05854721218	70
50439.09267513463	50190.34748575159	70
50218.464528417404	50197.67182211194	70
50416.13603226469	50392.22307619535	70
50348.3538877451	50136.889546861086	70
50493.74391176643	50138.15506657622	70
50447.13318587609	50268.54405553552	70
50089.792073230106	50201.49144058313	70
50258.160688335396	50133.337431691354	70
50486.502094675496	50359.58724119073	70
50161.47658835731	50581.27183844624	70
50290.657642697064	50537.34629177674	70
50061.53456192223	50428.31207588748	70
49988.26789801433	50456.380749551754	70
50242.877310222815	50055.506088393806	70
50359.41510528922	50063.79293659804	70
50161.58871416389	50142.184451168396	70
50016.80056474561	50224.40557775343	70
50344.54992341516	50584.86409619013	70
49941.72631043787	50393.982568760264	70
50522.418111071864	50425.86526397647	70
50558.8644829713	50341.71041778321	70
50301.028424873744	50009.08533918736	70
50050.976008505335	50334.43717774497	70
50117.254311809724	50086.562722470895	70
49932.30457861328	50507.8006095591	70
50306.09377473544	50408.94451796395	70
50040.5151144681	50511.65829783557	70
50441.106458892966	50089.449111363116	70
50185.10265958727	50654.27002026273	70
50210.250674868934	50725.73197836414	70
50258.46775185763	50668.64899084043	70
50473.094610461856	50477.32298188163	70
49856.12904230137	50531.034039769664	70
50275.221909011	49936.99752690075	70
50209.11772731531	49900.16805233439	70
50322.7317144578	50704.56139880321	70
50048.23464386755	50584.26570622844	70
50172.81421270723	50029.64591431039	70
49805.3868016615	50582.63472105508	70
50060.291279609446	50130.00012184491	70
49965.33149740735	50325.364896279556	70
49810.16129647575	50468.07840865905	70
49787.664463707515	50400.39660644452	70
50126.33671296517	50381.815735190845	70
50135.07612482231	49883.43061354354	70
50423.214074616786	50574.10853885175	70
50509.349104015	50211.93210308171	70
50377.04277854987	50751.815516207906	70
49730.792680071165	50605.80550028612	70
50393.77714792191	50670.98222741462	70
49882.92657414328	50441.055965161715	70
50122.06147883833	49976.78939473412	70
50601.49437048456	50280.03814618175	70
49949.577936494556	50194.21038555421	70
50155.56410577843	50778.25665653134	70
50597.53458458012	50425.00464447987	70
50319.23289821468	49875.35892776072	70
49975.03522921164	50566.59339647372	70
50470.50406088067	50691.51971116753	70
50105.76441082255	50654.17078455401	70
50235.23401027708	50589.46383748232	70
49742.39638518338	50499.493190318935	70
50383.231172475666	50829.611916909496	70
50067.90255854827	49909.87096294348	70
49747.473525564084	50679.22585430168	70
50663.35629738644	50385.36705311053	70
50061.96752877718	50023.88182821237	70
50557.69291620445	50490.4360979147	70
49816.07565681608	50707.71327799841	70
50285.01018557975	50766.47152546507	70
50682.2260516582	50316.75245322252	70
50043.694705255846	50688.92518784197	70
49923.73655990986	50122.98064452753	70
49891.500475378954	50705.721668485574	70
49850.09558046893	50128.47707343641	70
50562.154289943	50102.50668122156	70
49668.63996447858	50480.65388521663	70
50581.03515553634	50201.1036239341	70
50083.704630993314	49832.35538555029	70
49795.251475877805	50327.56461985445	70
50632.25792484804	50080.14065752145	70
50309.638252769524	49804.12864084326	70
50256.735895328704	49747.11900381318	70
49784.442028919744	50248.609738474515	70
50529.84781252246	50736.87690609954	70
50577.38070430815	50567.03741796959	70
49617.73118848883	50428.36961376423	70
49994.06222815065	49926.61693380787	70
49872.08135399755	50202.52985705425	70
50381.08202961505	49923.387965263566	70
49871.126588387226	50334.041285451516	70
50226.13909949527	49826.254435171286	70
49781.44395558372	50098.67879988501	70
50538.029043126204	50809.69588013726	70
50126.82815277244	50848.94329448798	70
49921.105113686055	49917.29117605594	70
50642.80054559776	50150.50189956356	70
49618.490146366996	50354.6908041904	70
50505.60832171547	50577.11578351247	70
50736.85827900107	50364.01009982409	70
49695.253983848386	50738.359638053065	70
50706.110163299345	50082.01510126886	70
49783.28960966981	50175.02587175075	70
50163.7103491101	49786.98086633002	70
50687.26131570464	50458.28072390982	70
49722.15422186107	50364.58878339302	70
50737.38687897877	50153.777289765385	70
50054.15112254726	50875.219718335014	70
50379.4795210654	49831.053711382905	70
50453.702787861184	50015.721955011424	70
50790.02404744755	50309.45792800912	70
50597.319892213716	50010.81649618717	70
49841.1245298935	50776.496364955376	70
50207.66695646805	49684.46186085765	70
49548.53844890182	50386.373587588794	70
49918.55197588124	50049.25379272412	70
49682.622816353345	50808.98324614402	70
50190.54098654667	50892.05425280276	70
50083.87901575608	50762.71616850914	70
49991.58741837188	50014.36292406603	70
50783.57079197745	50075.96120255337	70
49982.12734199323	50642.04304969873	70
50601.79153496	49932.978968334675	70
50715.49402314231	50006.04458458141	70
50461.344921318065	50810.337302840824	70
50448.82881360044	49813.81588894755	70
49744.94145979464	50843.81178926065	70
50551.55242209473	50641.719091595885	70
50468.75104674258	49888.8747693555	70
50609.030363071484	50802.94433433648	70
50580.582028566074	50876.85336265143	70
49768.13662345924	50763.52077467454	70
49572.789357577625	50293.948714308775	70
50697.28834798903	49931.625725957034	70
50763.51579800928	49904.616499375086	70
49914.258763273196	50782.65907010379	70
50307.27367452778	50845.7650622191	70
49965.01417191326	50712.05116740399	70
50293.98449468589	49679.42523359353	70
50524.785201017476	50016.82526231923	70
50473.35920255166	50885.580006063006	70
49697.778054345574	50288.46757352539	70
50068.42932018392	49757.84415973327	70
50742.28217320062	50505.99976056844	70
50679.91522842638	50810.21432240775	70
49634.79846667084	50247.20416338255	70
49630.77456396126	50860.21495085872	70
50123.245932511425	50920.0323167978	70
49902.91629216147	50269.3929740037	70
49478.665454476686	50410.42626180619	70
49950.7788540839	50844.160306090416	70
50346.494127417405	49740.78396842798	70
50612.02440427435	50946.65919994434	70
49503.35361788461	50478.10685568177	70
50717.490748011915	50573.598166007054	70
50011.40850686295	49846.96336560855	70
50808.51622605567	50144.47358896367	70
50781.00690088998	50620.692178055506	70
50669.12394694765	51001.864129033806	70
50767.959407703536	50219.135049320146	70
50539.19926479908	50977.39906750212	70
50058.77488212863	50955.975798225525	70
50692.31186784651	49856.68712298715	70
49591.170291253555	50926.08364198446	70
50696.34569495864	50643.511256663645	70
50746.7777339566	49806.35718650294	70
50860.208944829785	50073.27489463685	70
49554.36436039882	50859.31594156137	70
49540.97960834175	50783.96222008103	70
50128.496507773736	49711.342933691834	70
50653.680828612894	50223.56506090513	70
49995.07431520593	50786.48311133757	70
49482.43884720615	50838.06677587561	70
50364.78750786095	50899.471058666	70
49901.25347083897	50903.150681082436	70
49913.25400171398	50974.43436943029	70
49911.60082701077	50610.8319100873	70
49409.12008080559	50865.217076692206	70
49673.33090470192	50651.04189550376	70
50257.63006923302	50924.93264210041	70
49469.52729603756	50765.44295407841	70
49805.1558712362	50881.83214387529	70
50465.80558161907	50959.27871638063	70
49431.11680253616	50475.11849256575	70
50773.91880929166	50427.462505003954	70
49981.94429173662	50915.348961330244	70
50632.69333723513	50520.608432889334	70
50096.77707691149	49644.648459355834	70
50852.50870228979	50655.49099185508	70
50920.29912854984	50681.143320081486	70
50845.97351331806	50436.63207393276	70
50665.377694609415	50882.52717013254	70
50812.902727133296	50527.282840675376	70
49582.475982691685	50721.93585160752	70
50696.87989736295	50737.67457318964	70
50881.43358426174	50151.68791767765	70
49841.962229874036	50964.13544867624	70
50228.92537378705	50811.25491254025	70
50907.82304073136	50387.03664036076	70
49533.222212774956	50552.16200433226	70
50832.74227018251	49939.27101258672	70
50617.567883010226	49847.79826968385	70
49509.095407305176	50698.90250140869	70
49745.95940645409	50930.469652656015	70
50505.06206246593	51048.66868548112	70
50967.502685864725	50438.855305141136	70
50955.86682149838	50334.62670110409	70
50314.22468371637	50978.102841910826	70
50990.38818726929	50512.79352137805	70
49848.760806121594	50019.88532244954	70
49494.0515664236	50625.12207559091	70
49433.949565002964	50702.44718906242	70
49493.90474883307	50340.255673730426	70
49463.0904449864	50540.463537730924	70
50736.844983591	50858.039597239345	70
50778.22086416913	49733.01974516629	70
50912.61831565452	50276.96195153786	70
49497.25114942098	50262.17380359194	70
49798.70213953211	51026.25138248837	70
50033.02589488926	49599.72029840088	70
49450.404170391594	50198.05858806246	70
49659.32801291328	50572.286138968106	70
49871.221453257465	51033.32208781812	70
49374.07006110367	50189.753291486995	70
50639.930464279874	50691.04730392743	70
50343.03191398531	49621.85770224253	70
50988.72352641489	50658.88626680643	70
51064.3265648457	50642.336037275505	70
49586.46284403751	50504.485100062484	70
49735.48616464604	50039.67289034103	70
49567.23736470211	50218.034082044	70
49334.1664435738	50124.80821053063	70
49970.299575729536	49646.979232735954	70
50947.59883477326	50570.269724245896	70
49971.74199520996	49786.68060099352	70
50808.75756063589	50892.64963494437	70
49995.154041768605	50090.729473894906	70
50095.38821671059	49565.72552243082	70
50593.23923432668	51024.33223799846	70
50032.67267910574	49686.45028311065	70
49943.424502812326	49574.01530292951	70
50164.96109585477	50984.02237476564	70
50862.91535850262	50584.20238104808	70
50838.97232232004	50361.99343416117	70
50392.166887883875	49677.94729770817	70
50445.57180478271	51091.476406147885	70
49765.07815536437	49971.6534677599	70
49315.059208904044	50236.87403598462	70
49707.000915890785	49920.1664793086	70
49371.01145447992	50284.65222171413	70
50218.85637233679	51034.7796394822	70
50463.00769553505	49653.7011764709	70
50168.96888699108	49538.645027093204	70
49942.59503002048	51068.603343424555	70
51028.58051942533	50724.70170837652	70
50295.661364166335	51048.95321959146	70
50793.16268633801	50700.49983893599	70
49591.15162867564	50611.25385152402	70
50883.80492954004	50887.21136000172	70
50850.69327225453	49735.62590220049	70
50811.75121208299	50818.45233687463	70
50978.30478961815	50782.81873859989	70
50442.77838430391	49736.242815471494	70
49517.13480863734	50165.754210399675	70
49516.03325937308	50090.049168553545	70
49421.11525087394	50340.71724654841	70
50226.648947569265	49488.08839430631	70
50728.14788711147	51044.15485812542	70
50529.88061113444	49933.07040189496	70
49958.38830392681	49503.9094749452	70
49718.86070473168	50209.5815043766	70
50406.24843381838	50503.9268225346	70
49913.849865059536	49439.61292755992	70
49873.442906078984	51104.75857337449	70
50887.24424791849	50745.6697501476	70
50398.75854315372	51032.17680678953	70
50509.49549269773	49770.8043248155	70
49344.42862530648	50051.59780831852	70
49305.63412772462	50317.48764355868	70
49698.39030075316	50992.77864462818	70
50777.45157565719	50985.4077878974	70
50755.84884844229	51115.52156425939	70
49666.50862009427	50928.66269887483	70
49393.16630402377	50571.54412063937	70
49417.17964450818	50019.62997965207	70
50885.56955621478	49994.40747129393	70
50911.240606955755	50501.28609519952	70
49232.17302941135	50311.447393475886	70
49221.700803101296	50382.279589244805	70
49479.208379826734	49974.394521142356	70
50661.266013264976	49789.57562820715	70
50848.73388624731	50977.83811295651	70
50386.61839124164	51134.89875939019	70
50547.017823579605	49831.896069019494	70
49640.004245965385	51040.04453875372	70
49249.0366686234	50206.17800539066	70
50881.6665558177	49802.83999626157	70
49417.281618647576	50132.409228039345	70
49421.7604491554	50939.57475766603	70
49375.59326662073	50399.20310141796	70
49586.05981914737	50117.95370568866	70
49889.83150089138	49526.52403177305	70
50495.88804306993	51142.59447574441	70
49268.47216899293	50054.977230304205	70
49827.00497164252	49487.41059590562	70
49174.110385074986	50219.40169806321	70
50566.03709718673	51100.16096079252	70
49207.07128477415	50104.49775648593	70
50183.00525845973	49616.161598765815	70
49980.39020533732	49396.36320801721	70
49734.06420569951	51063.94872370943	70
50926.1086211516	50207.2474057165	70
50269.9591645108	49423.98163245577	70
51050.35904931228	50801.011550509276	70
49645.19432634101	49965.725876997414	70
50437.609315074515	49583.57837078899	70
50921.103875520974	51000.757647449704	70
49878.9781801982	49852.936662205655	70
49561.24003755973	51041.41854959389	70
49801.36109701832	51106.01352463675	70
51059.6211893742	50478.759696915105	70
51094.84397636977	50542.94160476932	70
51024.425920705566	50577.414663265925	70
49358.64243218183	50468.86209409848	70
50759.972793535984	51192.649063044475	70
50822.78665515486	51152.66732138208	70
49636.32828593714	50064.29085998974	70
50732.757418409565	51258.76800623166	70
50984.06219700462	50252.97756509423	70
50856.07670027299	50230.777410966664	70
49996.02688977685	49323.25578064217	70
50189.86282195195	49418.34475589098	70
49778.66172275528	49888.13720954352	70
49300.542834147076	49987.02161494164	70
49891.76193334386	49660.312935881506	70
49844.39547881462	49790.39114273938	70
49950.104469744714	49268.20738411487	70
50014.67140188617	49223.55132550676	70
49497.270766241876	50940.850867720306	70
50085.85750322622	49252.10169289332	70
50946.41408527015	49832.327207217444	70
50809.160829074346	51244.48954215637	70
50670.814543696324	49719.14843358301	70
50919.350201844514	49702.46544274422	70
49109.171556237736	50261.49253198952	70
50806.293826219466	51316.695382996746	70
51110.4134262668	50841.77571140283	70
49301.42613601233	50398.7108817588	70
50510.15739415397	49565.1963323117	70
50883.39116491596	49885.84627232801	70
49567.275121024526	49967.74495445023	70
49259.22917241253	50458.467934654276	70
49138.62753551547	50335.821974492064	70
49625.43291907846	51110.914930924635	70
50155.66805236747	49216.75646464587	70
51038.27110322363	50194.87953642783	70
51133.53904115842	50615.407576472266	70
49650.41291690169	49863.913890809636	70
50058.12139676061	51028.04731134543	70
49370.48070279286	50666.9240784837	70
49319.634830049436	50561.19609052828	70
50234.81247784031	49355.92560407859	70
50411.06856453999	51204.47953211675	70
50937.92509630667	49944.33378654573	70
50053.57459347648	49424.72221300524	70
49842.8373458545	49948.09497090194	70
51056.274918261486	50124.40949450864	70
51095.86795509215	50414.08830224582	70
49346.03597015697	50911.967840888414	70
49232.933337556904	49950.02736884	70
49843.17128887974	49606.70459671241	70
49759.15536570861	49456.61486861108	70
50137.975944217935	49472.780538692925	70
49768.134327671825	49380.11393909621	70
50684.67517857323	51100.73673463152	70
49800.32558724962	49668.65963036501	70
49841.726553906876	49406.46434834017	70
50229.45529370484	49205.62286677721	70
50992.48115999973	49712.68396423644	70
49875.7842792583	49259.42793540964	70
49899.684402998704	49326.955980950435	70
50022.31311007429	49144.29869128784	70
50248.32965287486	51113.14704684326	70
50958.404931344005	51070.82310282819	70
49181.233263440874	50449.954090522275	70
51047.37892091783	50285.29564036783	70
49304.9213297023	50710.86930289209	70
49393.47798924839	50772.62803167596	70
49214.10376310025	50517.74132570216	70
49134.08561007766	50098.715846470186	70
50586.22708574575	49751.82358947021	70
50268.939834300465	49287.84710496757	70
50947.13548628648	50847.62551233973	70
51137.39190447107	50482.39007509305	70
49302.31422113836	50851.74302503376	70
49732.65389079599	49694.15659739718	70
49999.274823286214	49074.796245211335	70
49751.81673338847	49769.532133119894	70
50648.51718490732	49645.462843100075	70
51056.50370123335	50888.407958572796	70
49900.261110416424	49735.98245808222	70
50637.73461619631	49571.045207732415	70
50466.56896796843	49500.72524198018	70
51004.0767082518	51012.867064533326	70
50685.596766726136	51183.72983449035	70
50760.854810925724	49661.92340805538	70
50708.61923004002	49603.597075138874	70
49560.667344276066	49888.072297312436	70
50047.687942311204	49501.784369987756	70
50999.16159620515	49633.436564108386	70
49947.80526503198	49184.8922674148	70
49062.039321125936	50097.78892379084	70
50879.87633339878	51231.31920626537	70
49260.467071745246	49875.61252753126	70
49762.7727631044	49534.33631222559	70
50313.99705311323	49354.78883649309	70
49235.79687633444	50687.209351173144	70
50167.32135779637	49289.54929709611	70
49507.52805930623	51099.84323194814	70
51045.690830249965	50362.79190138793	70
51211.08652873503	50465.19707844702	70
50115.990208307754	49380.20434955225	70
49465.27825906344	51005.60042452911	70
51143.415000308545	50774.8138718658	70
50336.39348479016	51192.49691829381	70
50901.52698634303	51163.534804471674	70
49206.73407963951	50614.327288737295	70
50953.74439164974	51216.92184745208	70
49663.80219437088	49787.21446950255	70
49366.85566717798	50985.32434744055	70
50176.433672289015	51115.25684046361	70
49406.17773567849	51049.11255228448	70
49411.31962385443	49946.081183517155	70
49115.97198855618	50405.61677983941	70
50970.79711747262	51142.20854260271	70
50943.869427510916	50105.955735003525	70
50452.986751586555	49429.580157555305	70
50347.74160747381	49418.29677625008	70
50533.272012042544	51208.06451776638	70
48991.859977691944	50128.07574865918	70
49227.01686083794	50830.40642539318	70
51120.09411040644	50155.74136815566	70
51010.97048362987	50067.25255077855	70
51148.16226061015	50355.254926272515	70
49149.96475624586	50020.87216716542	70
49983.83276234578	51002.00916697369	70
50999.66703871416	50938.13463407964	70
49843.46108574018	51171.2761139277	70
49194.22262648929	49835.34501059481	70
50102.329608236585	49158.66540994627	70
51078.07939471173	50033.25534187625	70
49719.680872432284	49591.36437373306	70
50100.23012644312	49087.245151478775	70
50616.00699606682	51205.98640524994	70
51275.138968718915	50497.714629473056	70
49043.332012030776	50183.972371431395	70
51035.6360132706	51096.50866755498	70
50248.762331103935	49585.932588315416	70
51174.76831609874	50872.790053479315	70
50295.428934164454	51256.98253197946	70
50572.74649119465	49530.11650400796	70
51320.287156898194	50432.92647161818	70
50759.356683376165	51370.35860789981	70
51194.98089479592	50575.166518149024	70
49450.45840391654	49882.88928942579	70
50925.95317739615	49629.49558068506	70
50178.08860752537	49086.943692844005	70
50563.20952831835	49620.118390438525	70
50034.92484156754	49005.87317548944	70
49692.88239849118	49405.680576792845	70
51002.37475929758	49888.21497350549	70
51076.65870532496	49859.52767852173	70
50952.088570117514	50026.704638932875	70
50969.09302444767	49568.08907734075	70
50853.52048935422	49623.22564573481	70
48967.265251350094	50197.164115355095	70
48994.37226009726	50264.38878970676	70
49708.876548311935	49332.88435950892	70
49862.29762217915	51247.9431885261	70
49926.78899300612	49079.39148965953	70
51222.13637311434	50377.779798755764	70
49882.47542017593	49150.104386629435	70
49040.28874954853	50403.29638326177	70
49349.975354101414	49897.394226963064	70
49160.08315976726	49937.5242834185	70
51396.704892938484	50444.5034373993	70
