# Supplementary material for: Abundant Topological Outliers in Social Media Data and Their Effect on Spatial Analysis
Source: PLoS One. 2016 Sep 9;11(9):e0162360. doi: 10.1371/journal.pone.0162360 (PMC5017681; doi:10.1371/journal.pone.0162360)
Supplement: S6 Dataset — See the respective attached file. (ZIP) [file pone.0162360.s006.zip › S6_overlap_swl/clust_72_81.csv]

50000.0	50000.0	0
50001.1199382742	50005.597232803535	0
50010.474073703306	50004.538835650805	0
49992.59330351276	50005.30010366702	0
49998.97978393994	50002.81568248988	0
49995.94433854478	50000.283501054924	0
49992.110046690934	49994.960676135706	0
50001.69172750674	49994.57444040063	0
50004.089583240035	50002.88217446919	0
49995.22015105517	50008.609882115925	0
50002.55073404207	49993.56360799795	0
49986.072168127575	49997.04184594443	0
50003.188169777386	50009.9058963167	0
50012.27525783438	49992.819765352564	0
50012.262513774476	49989.354148040744	0
49998.02118867848	50008.80627001903	0
49993.557594313854	50006.23561640466	0
49997.38944128892	50001.35532493175	0
49993.74842547102	50014.75506549149	0
49998.23968503435	50005.27065217079	0
50003.22125142318	50000.026961999516	0
50002.66845612155	50016.014489106456	0
49996.2912684585	50003.40999236742	0
49993.86713806728	50000.48736039716	0
50002.18471612465	50002.01162544507	0
49992.171524388265	50006.56961401369	0
50009.77186363497	49998.33913800016	0
49990.12856972812	50008.3087286591	0
49992.75834275438	49999.61132553548	0
50000.612712480484	49996.66863853376	0
49996.93869881451	50007.42426954709	0
49990.9573124268	49998.74455680348	0
49995.12813021465	50012.34964490406	0
49987.132816399535	50000.77841298042	0
49995.04622939411	50001.254507425205	0
49996.3518189633	49998.69148218202	0
49994.72286757851	50006.43666481398	0
50004.991603808936	50007.81247139701	0
49998.28891676479	49997.763041664824	0
50002.11006087792	50008.18226655358	0
49997.144179930016	49989.940910198144	0
49990.216027359624	50003.557911732714	0
50004.8382996796	49999.67581012021	0
50009.729321556355	49988.228197133496	0
50000.199954210955	50007.84356371471	0
49984.868450241316	50001.72764928467	0
50005.25378396498	49991.44544110929	0
50012.19437814406	50000.390381149926	0
49988.04893344996	49995.904611826896	0
50000.97171294396	50001.87618615546	0
50003.16859701153	50001.34186794273	0
49996.8205400242	50002.39747857786	0
50016.35653848915	49987.25542234889	0
50006.096174901984	50010.23095889712	0
49993.33550236973	49997.9139297533	0
50011.19002934476	50002.36431250059	0
49998.45984931102	50006.65695684455	0
50019.87468519033	49983.95720550682	0
50006.448840401084	49997.32346873195	0
50003.483634122094	50006.1099987375	0
50000.35234659256	50010.71421082459	0
50020.92058148781	49993.51767071989	0
50008.47578298118	49985.24545972329	0
50012.97116378821	49991.6961769247	0
49993.74796506671	49992.427417029416	0
49991.82516773376	49992.694590956104	0
50010.8124938929	49998.028114249224	0
49987.955751149355	49997.770027754355	0
49991.724628069634	50000.06228921305	0
49995.80643166333	50013.468969971	0
49993.380375235734	50016.55980591119	0
49991.201634813246	50005.408821551166	0
50004.525946402624	49989.78947725459	0
50007.720378466904	50000.492135651875	0
49992.7685793167	50011.0280228053	0
49987.159758849266	49996.84261681274	0
50014.02574978567	49996.18798372425	0
49984.32643570934	50004.57184983245	0
50019.639648138225	49988.9067237791	0
49989.4997473447	50007.36039035869	0
50013.91997383251	50009.37214947754	0
50004.58622819102	49995.15801530333	0
50005.85271576996	49989.50522008991	0
50015.47921159886	50003.75857515637	0
49996.39937650525	49993.39036016212	0
50001.0647897504	50004.010292953724	0
49986.027487069885	50006.27634010284	0
49987.260876982415	49991.042278530156	0
49999.78395213294	50006.223143715055	0
50005.5951472911	50002.242531785334	0
49994.95863623795	49990.98932230843	0
49995.970214808425	50011.21575680999	0
49998.74724789229	50000.301414385256	0
49995.76262299148	50005.347803119126	0
49985.78393825049	50003.32292956534	0
50007.42877995727	50004.03245223129	0
49992.96622310832	50014.11763760789	0
49994.55499953395	50010.948281901576	0
49983.915535437955	49992.4110437863	0
50008.8660950074	49978.749708719544	0
50013.7990956949	50003.00902758653	0
50008.5066603574	49980.605440097264	0
49999.61536353447	50001.38011543159	0
49999.92720012225	49999.00146537139	0
49984.44548889699	49998.69683486348	0
50002.482884739184	50003.040579738794	0
50016.024045681486	49994.94398923562	0
50003.36648616504	50004.322037109174	0
49988.738161772046	50017.689027507506	0
50003.539439997585	50008.933367662175	0
49994.49256234436	50019.33132076997	0
50005.85319903553	50016.693436037065	0
50002.48134869301	50006.34512799061	0
49993.523880528526	49996.86229670025	0
49988.034997579	50012.957727244124	0
50020.71389257763	49981.778924319464	0
49995.38804044498	49997.158702901135	0
50013.95022191785	49997.89115681875	0
49984.13772326518	49991.42872524563	0
50003.58552550782	50019.3121430576	0
49989.91037830248	49997.47012205967	0
50012.09890688885	50009.91283746573	0
49998.36748406831	49993.20199538089	0
49989.127843465685	49996.61911019781	0
49982.65034680979	49999.834836403585	0
49996.56500742211	49994.747294359564	0
49985.379552577164	50000.53127187064	0
50017.09675845898	49993.71089669888	0
50021.41356700267	50010.70370059395	0
49982.40342955259	49994.328994020594	0
50016.4869019828	49980.40359262994	0
50023.71775476843	50012.20330780786	0
50005.64968115003	49995.160253301765	0
49973.871359122015	49999.93485576274	0
49991.04769969644	50018.64712142673	0
49999.68945811258	49989.69377801033	0
50024.16967004485	49998.373773470084	0
50002.22080701014	49996.583511445446	0
49981.3376436746	49994.9974062802	0
49984.137410919924	50006.137292454296	0
49996.130313645284	50019.87582555533	0
49984.51107861298	49990.24442534623	0
50006.568329781825	49987.41605597233	0
50001.265128160514	50015.41691763768	0
49994.71701353506	50015.249262662495	0
49984.049094679925	50002.930402503676	0
50007.33751108774	49981.8758819164	0
49990.53033617756	50001.14600459991	0
50016.78128835845	49973.40706114249	0
49993.95433979805	49991.08775145235	0
50020.50775026029	49998.11343636441	0
50000.36685129092	49992.305125517465	0
50025.412902998294	49985.28219532157	0
50011.811277040055	50005.8423952594	0
50005.650122642444	50018.556061829826	0
50000.10513937223	50004.37368352619	0
49997.312147224504	49999.09697793524	0
50007.98935284791	49996.53957427053	0
50002.08677570072	50010.85949233453	0
49986.699023909634	49994.97925279905	0
49985.61698965447	49991.72042149556	0
49982.103822344194	50003.015963724676	0
50017.46227211739	50006.10305446117	0
49995.381477958945	50002.40666228191	0
50011.97582092875	49999.282779231835	0
50008.063404920314	50009.83952207464	0
50013.46450656	49984.93900585626	0
49991.29771770397	50013.528169385616	0
49990.72512365944	50014.788818904555	0
49988.34248722313	50003.84700004693	0
49978.86050890926	50004.459502539525	0
49992.91864707092	50012.72445101887	0
50001.84787568867	49990.60674350676	0
50004.63839490317	50017.67334490595	0
49985.1248169725	50007.29216522827	0
49993.17341765991	49987.23628058628	0
49993.857411968136	50017.57636704799	0
50019.0152945883	49986.98070871417	0
49998.41475540304	49991.03758824367	0
49972.09249794468	50008.2640976498	0
49993.10918587191	50001.86801828644	0
49993.00955253663	50003.3707764521	0
49984.194173076576	50018.57796040268	0
49988.37111772968	49985.660734294215	0
50001.68402032854	50019.222658424515	0
50001.185520989595	50017.05278349851	0
49989.66815837991	49993.68744920904	0
50004.177711652395	49985.70662376911	0
50018.82869206279	49999.52190675685	0
49985.443533641	49996.21552947299	0
50016.38826833475	50012.74464866587	0
50017.914900136435	49980.502944041815	0
50014.39181755627	50017.85709331672	0
50018.95202462218	49985.56744633257	0
49997.36448100937	50005.91903864351	0
50018.96796534248	50005.16627708392	0
50011.90539425546	49988.111134330444	0
49996.546614288876	49996.795399916264	0
49963.08142993959	50006.26759739082	0
50008.2356600962	50002.43606836597	0
49998.63921899667	49988.79814231758	0
50005.75242938296	50004.17089970687	0
49998.376769049384	50010.6689754653	0
50008.42442695799	49998.31820524386	0
50004.508050526805	49983.47349690265	0
49987.17050041002	49988.9025554235	0
50009.18109265108	49992.22014886556	0
50004.879056196725	49986.61034885251	0
50014.915422483675	49977.07720187199	0
49990.130907603474	50004.80258105486	0
49984.6703277626	49988.74133172314	0
50007.52672577151	50012.93686597503	0
50003.49650970437	50012.38108186982	0
49989.06725250327	50015.3378129636	0
50024.98456411381	50006.06013812308	0
49991.80368593366	49990.462414806636	0
50000.77352016364	49989.79042744623	0
49988.90719015552	50002.71719901248	0
49984.039032220186	49996.676878046324	0
50012.847622088455	49998.36249454505	0
50006.350126348494	49990.98155319997	0
49991.05034624591	50004.198767952716	0
50011.88431427771	50008.83624177822	0
49985.19374747098	50005.49928007464	0
49984.81310954273	50026.06287728749	0
50006.21977860447	50012.16129787784	0
49986.47489642977	49999.4317940804	0
49980.36605421916	50000.95789397295	0
49994.234345594574	49999.2532348494	0
49987.04825099607	50001.832824486286	0
49991.43071227722	49984.226381594905	0
50000.695373251256	50020.70674782014	0
49977.13180553174	50003.37505285267	0
49988.62903234035	50005.177123215675	0
49979.89567759436	50002.4937618266	0
50008.01262186424	49983.679359629714	0
50030.579860834	49998.08369322793	0
50003.089884360816	49981.16884909539	0
50024.37014218025	49982.08487044395	0
49983.90656666351	50026.928564756556	0
49964.314383131496	50014.1377602163	0
49993.20228802501	50009.89883245395	0
49988.35846928065	49994.74515624361	0
49974.56068759045	50004.79214296714	0
50014.41609705478	49979.75520468273	0
49991.174539429005	50006.969037631694	0
49989.155636819094	50000.54506709529	0
49982.544533415894	50024.606837722065	0
49994.92587873124	49988.20647099332	0
49991.308890379405	50009.11640038469	0
50011.281064215545	49984.921503686244	0
49989.75789397745	49987.457219427255	0
50008.221414162435	50012.20209665073	0
50013.621088465676	49978.83287026756	0
49985.19186980337	49992.980264506536	0
49992.32125134785	49989.032611767434	0
50014.674771463535	49999.908761826504	0
49997.68841019571	49983.69681048847	0
50015.382964093515	49974.88611401902	0
49974.646961190396	49999.20360856275	0
49993.622733056916	50004.394124466075	0
49996.18215660206	49990.57420118714	0
49990.531939051354	50002.542578106964	0
49995.628193938675	49992.49588250879	0
50021.47129342551	49969.80051040332	0
49963.43332412238	50009.15111641512	0
50005.631109868045	49981.978888305464	0
50016.42316313038	50001.98515059546	0
49980.96052567742	50020.686115295306	0
50014.72496783221	49986.0471516237	0
49983.5417594323	49995.75678905932	0
49993.07010199822	50029.18300593349	0
49997.88200827209	49991.896996510884	0
49982.946899317554	50009.619161594186	0
50002.15424062545	50000.4773237086	0
49991.00394052615	49996.04070296146	0
50031.56106314288	50012.96897761344	0
50026.88381878394	49996.47826587183	0
49984.03994023804	49986.15198562376	0
49987.28963664043	50020.60062188324	0
50013.90791418998	50004.26976645357	0
49983.08076631143	49991.201045514004	0
50022.11073926888	49967.124204367305	0
50010.73215520759	49996.40090077004	0
49996.054670956706	50006.56227185395	0
49995.70387124523	49986.98770630229	0
50007.941107878476	50018.039088252415	0
50002.0192275201	49982.59943772668	0
49992.05158923507	50010.26029829259	0
50027.93304776287	50005.78420573993	0
49982.89182072447	49989.6455582383	0
49998.64668225386	50018.43203433023	0
50013.62737578455	49989.94661316443	0
49993.08509566163	49988.31637596258	0
49989.81805414489	49991.931824775784	0
49997.76086401288	49987.90124568716	0
49988.69996163046	50009.713207319626	0
49985.80025773397	50018.196075051266	0
49984.54357744596	49987.1594216123	0
50006.59958761954	49972.297102456854	0
49984.82793631655	50022.262719026876	0
50009.686765035396	50012.49651623412	0
50005.67540109913	49998.77026419197	0
49998.76553220897	50009.60097154551	0
49991.720902063105	50001.874151299206	0
49995.344981691764	50003.769781086085	0
50000.779533303816	50006.55995037668	0
50003.69493811055	49982.743629087825	0
50002.270752389726	49997.78815897597	0
50027.570700147895	49993.28160735885	0
49976.52404899746	49992.70823713537	0
49998.92765844171	49982.472509075604	0
49994.93953583841	49994.87526102259	0
50009.450371016355	49984.56460257237	0
49988.154083484755	49999.52040214659	0
49999.394387052766	50014.98009375397	0
49978.547517703526	50000.09883902086	0
49977.2653315401	50000.844206454574	0
49998.90667228046	50008.20905964552	0
49991.6637407009	49985.60237193076	0
49996.812852085255	49991.85268425626	0
50010.361860965386	50000.785222744336	0
50015.982394048064	50025.712936463955	0
49980.52196003663	49992.07084033371	0
50031.62064003572	50018.88854821377	0
50008.9961750777	49996.41672377975	0
49987.61931332246	50006.2850009189	0
49976.108964526924	49990.178279804175	0
50023.926871643285	49997.28176746767	0
50019.938527361184	49994.309713364564	0
50000.35731265099	50002.84047830652	0
49993.60333916049	50007.42141270693	0
50023.25337906322	49995.00581889214	0
50002.075911878404	50005.261111667336	0
49991.96428640682	50014.48773082656	0
49985.479854508725	50004.39257273865	0
49980.523275281885	50010.645308643936	0
50001.43088150619	49983.63567861773	0
50010.12290986445	50002.12243553688	0
49967.36856159413	50003.35500522987	0
50002.53163693798	49987.2817417695	0
49958.51475070698	50007.728524315105	0
50011.38108761024	50001.03297300693	0
49981.69861163078	49992.37124347021	0
49989.76191395739	49999.01550114256	0
50010.464523219016	49992.24245972176	0
50026.519101309525	50000.02798517489	0
50012.28382736543	49984.83474359573	0
49989.42265260656	49983.96844532203	0
49984.23840069896	49997.66761618687	0
49985.550927108794	49986.82666453693	0
50021.497478391924	49994.63200883348	0
50019.51522702777	50003.991941070715	0
49997.68469127628	49986.69892490847	0
50017.52555436652	50007.437281765255	0
49996.923835170724	50009.65263753655	0
49980.798506964515	49985.652067432005	0
50017.90091994998	49982.2521155558	0
49990.37161102477	50017.07697390062	0
49988.90511406528	49992.75445658593	0
50017.32112340442	49965.353068070195	0
49991.01257760791	50023.468584741226	0
50025.8875906799	49994.35984820899	0
49986.1918187451	50023.68497230164	0
50013.15743500942	49983.78458207533	0
49992.8456436454	49993.0203413024	0
49979.75815741602	50012.571960582	0
50009.70308924862	49979.83589096704	0
49985.30046070793	50021.08763342582	0
49978.359205601315	50034.878715319064	0
49990.92884580327	50011.163169812375	0
50007.772940196795	50007.064996400484	0
49985.22103137368	50016.08668389368	0
50009.59707490614	49993.95697076497	0
50017.70003800679	50001.97785272779	0
49983.797748258876	50023.64017913821	0
49990.26735697697	50010.258346329596	0
49987.64568629228	49992.33821425586	0
49988.52793226814	49987.91776019862	0
49991.20423086804	50029.989168432476	0
50026.25973034724	50010.5650833099	0
49982.16330270223	49998.10186605435	0
50007.13541309917	50007.95622569247	0
49983.95748989525	50010.98829389653	0
49962.45221143677	50007.2760570099	0
50012.1000044754	49996.95407723872	0
50021.052185858316	49972.64330460891	0
49984.3085518675	50009.58683887556	0
49993.510659247964	49989.892241724825	0
50011.752156646566	50004.78944145074	0
49983.52563494623	50001.75016082405	0
49978.460538100626	49997.75242771528	0
50014.52143088854	49988.22950508876	0
50018.24137458081	49990.739344225905	0
49972.37989154419	50007.14160963748	0
50006.63472878829	49999.431527854525	0
50016.01207628755	50007.56525634756	0
49992.159033924385	49975.903792794095	0
50016.99256930141	49996.1277298885	0
50004.48312201096	50016.53523623439	0
50003.73362658861	50014.7511990841	0
49974.63211839188	49979.516263068035	0
50001.48585664339	49987.945459319424	0
50021.840174437224	49996.55115787979	0
49994.03666699587	50020.72279787452	0
50020.94362840362	50003.47457288229	0
49998.62700416022	50014.24645452575	0
49995.17512210399	50016.79463493951	0
50005.23037043188	50011.73729598273	0
49971.37117085837	49989.47221639413	0
49981.521518297865	49999.23994426472	0
49965.42437354049	50013.05953711824	0
50008.834474853866	50007.65616359565	0
50000.22266364497	49982.341419794524	0
50021.85104569774	50002.35034673412	0
49981.560701735485	49996.23068757506	0
50012.74701363594	49985.80192002436	0
49971.80503375848	49991.85551823733	0
50011.263172707324	50007.67989684717	0
49997.842192490825	49995.525909340686	0
49994.00690011958	50013.24210864979	0
49986.9534427898	50008.40761073288	0
49983.36103802528	50033.88309737791	0
50021.35608252024	49989.69815647043	0
49988.97845850354	49998.21097134659	0
49994.642367226574	49977.56378857998	0
50003.55488727248	50010.91109031009	0
49974.81667358894	50002.99823491594	0
50012.0645759029	50012.10464978939	0
49987.68602979314	50010.93503302086	0
50007.17280957686	49992.3085541642	0
49981.705499678246	50015.11060490018	0
49996.69556881796	50014.109138468055	0
49998.64670998637	49980.67626758387	0
50019.10045114579	49976.023584512244	0
50017.45835616199	49985.36377514416	0
49970.33294685764	50009.780079539814	0
49982.3735722141	50017.46739492288	0
50006.68958436496	49994.526210000105	0
50018.734070250706	49989.80705437178	0
50002.46857216815	49986.06925098604	0
50022.675958277854	49992.05708802764	0
50022.926585169895	50001.64972110677	0
49983.52862677752	50014.963717433006	0
49998.90581301964	49994.84596139951	0
50005.79092528655	50014.775009063815	0
50000.22661360575	49988.81757789523	0
49980.74425647727	49996.82260257941	0
49971.55135378028	49993.170189732235	0
49964.134354578964	50010.02551413979	0
50012.74411197212	50007.99878332312	0
49990.74377587022	49973.90298912179	0
49985.28964060534	50013.18698399553	0
50002.94614847365	50024.81554806511	0
50018.25121765347	50010.052068038465	0
49989.67279102292	50031.185116729364	0
50024.78778113604	50000.02968615381	0
49957.10144021539	50006.30757505217	0
50004.91798427541	50013.10522473025	0
49997.73721727142	50000.206776466686	0
49987.073785197594	49981.08982656079	0
49968.0433233723	50010.0828608519	0
50012.324460548836	49995.737823114214	0
49973.49292689296	50018.279391364136	0
49987.24555378543	50029.79294837929	0
49998.130607358624	49976.53703077404	0
50007.75675174732	49991.20943177642	0
49995.458395374444	49999.14344184725	0
50010.742096311136	49993.331644497855	0
49985.84573346792	49985.809309381766	0
50000.266877230206	50025.833258622944	0
50015.02347028834	50012.069686554314	0
49999.98576549963	50017.1888278349	0
49994.20623659825	50009.09252126425	0
50002.60633630994	50028.573161161155	0
49983.685760399516	49994.434229655286	0
49997.98413692526	49973.09937067709	0
50010.56374303187	50009.418935307316	0
50010.08479905599	50015.411645682536	0
49981.765431604974	50026.49109198164	0
50008.58410835759	49981.64823307443	0
49984.49931009959	50029.64027167754	0
50007.61917516849	50005.81807298415	0
49954.76580966707	50007.702943843884	0
49998.27241309566	49978.57915551045	0
50022.54566981191	49987.258173264716	0
50005.091519311456	50006.0974021464	0
50033.204334621514	50008.87278491397	0
49975.961106071736	50033.7681879828	0
50008.89909742184	50018.638205887495	0
50013.46930471949	49988.41976209015	0
50015.209385585105	50013.91423486294	0
50022.0337844933	49980.9584175392	0
49989.67638337026	50018.303126039296	0
50025.83946226305	49991.62136154643	0
50020.63370337653	50014.81552965945	0
50007.67840103903	49995.493720252845	0
49968.685987238656	50012.365807529546	0
50010.842442392815	49988.60160661161	0
49997.47090266504	49980.29339993033	0
50080.53812777484	50177.37679737952	71
50087.80045363526	50253.28445162679	71
50024.26228759238	50293.244393234396	71
50150.1372851595	50301.30093463555	71
50001.97442585555	50364.2890401338	71
49924.15284425558	50365.21507730327	71
50204.09980262023	50240.98874358498	71
50281.18873694264	50229.986442794994	71
50127.932890434706	50374.03587520648	71
49981.67393714862	50232.58826558611	71
49913.56255687348	50190.25646114208	71
50063.782025342916	50103.706254493576	71
50075.86213742584	50432.12009341307	71
50203.12729916338	50386.51642931125	71
50151.78988234619	50447.02001669486	71
50271.904024727424	50307.851214084185	71
49851.156180702535	50351.60592430163	71
50246.12002133247	50445.95801650602	71
50162.378666338685	50181.03409907414	71
49840.03757651426	50207.494972545006	71
49868.41657250249	50132.40887209216	71
49888.72558063426	50282.18328301217	71
49999.727397785355	50444.24041122627	71
50134.107161318396	50078.50711368465	71
50123.87080991868	50004.632844398424	71
50196.71315054871	49969.94576850304	71
49963.8704856819	50135.17841234085	71
50054.85317604693	49965.36337650041	71
50323.28802128741	50443.65760262347	71
49880.72607052705	50423.6105000472	71
49784.007071418964	50260.85179852561	71
50120.1027981028	50511.977566654976	71
50324.69741829236	50524.47042504308	71
50328.17051448921	50355.958442169336	71
50213.40469288059	50092.40608812181	71
50137.773572421014	50584.81813411844	71
50257.545809119874	50158.12870514269	71
49833.72256266387	50068.70780647431	71
50272.16378531028	49998.475922488295	71
50324.29056445216	49944.50895118	71
49707.71399735604	50281.988524332126	71
50019.55880378038	49896.41721416478	71
50397.30593805117	50534.705245497105	71
49993.76436296023	50006.586603872114	71
50395.97065759956	50456.6651003123	71
49648.49960961494	50236.69601008975	71
50218.37890556404	49892.800352368155	71
49761.48300232809	50330.221835501165	71
50067.98213654282	50566.03010982365	71
50335.26946103469	49866.37230795962	71
49881.054748411036	50005.8965789726	71
50474.35404163659	50542.75850719829	71
50413.22801237427	49880.658312238666	71
50072.272016588904	50645.20109683978	71
49807.175669362834	50436.74795261801	71
49772.65457860172	50111.30377220732	71
49930.98260986855	50484.82816560983	71
50168.23618833406	49834.89828647525	71
50030.62005066764	50707.58537931732	71
50257.464532063	49825.45048339446	71
50006.958540815	50521.819243400125	71
50011.83637627409	49817.19093426625	71
50097.027655091675	49905.98402439055	71
50465.21511215849	50433.724273841486	71
50416.487656372425	50376.822842456786	71
50288.84343090832	50086.964197374364	71
50434.54562927109	50603.66326001146	71
49990.04552811976	49743.43353090409	71
49939.94936212298	49951.11292532927	71
49573.72442538395	50228.17967585955	71
50177.864641930726	49762.52552373989	71
50062.308306750994	49733.67837522346	71
49755.7381312099	50186.824001203175	71
49936.54305713609	49816.73646854261	71
50217.46183373435	50588.96646692754	71
50129.55491396345	50701.78577361006	71
50200.92474096434	50730.76860870034	71
49920.70609048202	49717.142687658146	71
49846.79255688632	49735.292035687904	71
50347.00177303223	50039.8205474981	71
49698.296004084805	50380.48756470482	71
50181.75511259597	49682.5520157876	71
50359.761138040834	50215.77180944932	71
49935.432716739895	50064.58139739021	71
50509.28047318456	50367.74546651947	71
50559.61729331865	50419.47007371443	71
49880.06766106119	49653.08982151888	71
50484.98617324661	49897.327512964126	71
50563.405921560734	49905.34310939705	71
50626.12130411394	49950.86513126228	71
49825.93879129765	50508.44482760636	71
50550.21494329469	50518.12432808399	71
50080.72423290197	50766.71602149987	71
50473.597422685016	49969.469852536524	71
50549.817523901875	49996.35550173093	71
49621.600701065356	50386.209930503035	71
50477.68962809935	50669.91319863049	71
49579.12877904201	50448.36462721522	71
49864.41470385435	50576.23002416369	71
50271.1854656465	50692.27901149428	71
50615.54912016916	50475.86316027453	71
49698.54757284986	50131.43486350318	71
50094.77788788894	49805.93554799925	71
49971.218700698126	50753.092016788	71
50485.959622801776	50298.49752631446	71
50581.85192564799	50337.53288834057	71
50530.73394829147	50074.62833374238	71
50628.548569383194	50281.409068663575	71
50047.66950846067	49658.16082950167	71
50483.3701163944	50218.241175021816	71
50302.725276474106	50599.61407162154	71
50641.787083479234	50023.72621466035	71
50434.260090443735	49809.974716790326	71
49895.13253623747	49893.637198050455	71
49920.11291897784	50626.631046356626	71
49563.73694811412	50333.09525109141	71
49982.77932384911	49626.22937497239	71
49512.27355002789	50273.202385013625	71
50363.23356341059	50288.89410547338	71
49477.88831022609	50341.38066593485	71
50421.3545118415	50174.04753749585	71
50240.95275742227	50520.48945621677	71
49990.8547331731	49549.82566548196	71
50251.70573641004	49720.24034927208	71
50663.00716960246	50216.968818473775	71
50584.59575135313	50204.92539962735	71
49763.51874826707	50038.22584253276	71
50702.438824671495	49930.47977299072	71
50339.93760407473	49788.61099319548	71
50011.76464509198	49476.52841900234	71
50593.73285439721	50123.559720338744	71
49928.83794184701	50816.62390327498	71
49674.21668308823	50456.72428953642	71
50372.91917839054	50111.60184972341	71
49996.990160145884	50623.82373336036	71
50270.542619070795	50771.232621388524	71
49811.242771948484	49970.262448112706	71
50358.105546875864	49711.40772268494	71
50450.509903454295	50101.03134328222	71
50531.04677273513	50588.80479313462	71
49412.02508334117	50301.75705555854	71
50402.66217745073	49953.46038387846	71
50669.34652578225	50104.49536540401	71
50691.765601884144	50488.27570808152	71
50340.797248862254	50728.712522848684	71
49913.801180606875	49586.82964277737	71
50555.431828738576	50664.20954075705	71
49825.62808180006	49810.25153771637	71
50719.20886097343	50269.32029352421	71
50714.573965372	50019.713325788114	71
49801.570638877456	49880.49689470007	71
49402.560997842236	50229.17794507959	71
50781.87931002262	50316.55231546553	71
50736.26988565235	50182.44032928453	71
49461.17953399505	50186.768581843724	71
49917.6395035936	50701.76535268378	71
50638.388289361224	50387.16276050805	71
50730.784076645126	50554.407929984016	71
50774.96245888095	49955.11862234004	71
50794.3103409078	50232.40665456593	71
49761.16418880587	49771.26971351805	71
50735.95216026131	50379.28442217427	71
49987.805548788056	50861.7974237464	71
49491.84929313372	50119.408498418554	71
49876.73816949141	49518.15407289273	71
49560.811330622535	50083.381565184136	71
50807.475401150645	50541.99251063938	71
50601.842246677064	50607.02589794903	71
49610.29925480639	50140.3676763842	71
49552.782811039615	50004.17392285209	71
49467.26588763547	50043.62675686488	71
50832.18436513234	50472.17729153085	71
49357.13758565668	50172.17653821638	71
50850.63240955727	50280.62867081933	71
50061.2029485494	50842.640705673504	71
49352.14430366926	50355.65952223595	71
49284.18969260279	50331.48216208541	71
50117.20557852639	50893.23069459088	71
50652.83219575399	50552.03361201776	71
49405.43258727546	50409.13845957752	71
50191.51426903333	50919.151948447725	71
50839.52825807171	50615.830657858816	71
50329.76415909998	50820.3011820565	71
49780.41801673737	50571.20389566427	71
49406.7633911307	50113.240895560244	71
50242.9648133251	50972.186844908625	71
50516.368194570976	49829.48464932081	71
50449.21777692818	50744.3264053917	71
50928.832034309235	50281.820596188976	71
49948.54554982305	50922.37519643721	71
50940.8047737374	50202.267712039415	71
49872.59927190665	50770.65360849874	71
50018.51914341233	50958.7676730679	71
49693.45112428547	50527.84008508142	71
49488.224021727496	49968.34377173027	71
50206.0325456461	49611.56338133563	71
50916.78323412324	50613.58355789059	71
50478.375574906146	50818.77212296579	71
51003.82615232007	50309.21730531583	71
50285.696194075004	50882.11378230057	71
49458.86961706943	50461.13008702155	71
49909.144007149	49450.18229896038	71
49475.551620734084	49893.51832670513	71
50215.63752582141	50841.884442362294	71
49802.18078148819	50755.44937144247	71
50232.950767750466	51048.467657587855	71
49418.924274759054	49946.43359010658	71
49672.21277565955	50600.8893539035	71
50920.56903494281	50357.07503433009	71
50096.45644602465	49603.28036419439	71
50883.87340919881	50523.05444879049	71
50939.90897018418	50129.60072741019	71
50315.40053696113	51000.61791174418	71
50080.343227542886	49516.111202210755	71
50819.15578313238	50161.917812825886	71
50960.51179297827	50500.214737467686	71
49387.19543405362	50485.90970899557	71
49323.26868595116	50446.83627776847	71
51013.64552690962	50141.762424083325	71
51070.71916269941	50281.826265344826	71
49849.98666033806	50661.444483891304	71
50424.9791784066	50028.57661046086	71
49204.732961453774	50345.5969616261	71
49908.757027584244	49375.156892136074	71
50261.15616960167	49554.65686707435	71
49828.088669227756	49602.63390573102	71
50791.73278543122	50036.58840904634	71
50289.217459444575	51105.7323143578	71
50766.87207501898	50646.799185874836	71
49791.69196167885	49537.78263503311	71
50412.48780941645	50855.872835546026	71
49607.46741662212	50567.69303731075	71
50746.97263643599	50107.360720579796	71
51069.423759776764	50355.94425563772	71
50940.94301691032	50690.48620389981	71
49631.65900533466	50016.64786071279	71
50353.27448235582	50657.01914971428	71
50383.74859270496	51028.61121078213	71
49214.44807023234	50270.5358696078	71
50994.200232302486	50751.053922118546	71
50821.75073832894	49897.067892978805	71
50935.206564886714	50799.80723350289	71
49395.71063623666	50023.221141706395	71
51116.067767116605	50415.59817206371	71
50513.74414346725	50147.99906625426	71
51030.43932315745	50416.75233865199	71
49973.58291397676	49341.69261422782	71
50442.86153962505	51072.3587717691	71
49842.15035901039	49422.65438333527	71
50858.409354520096	50000.3409962542	71
50298.590878849056	49489.159426503145	71
50815.09350602982	50388.86058383829	71
50179.43721031471	49539.20607462303	71
49733.616738786586	49485.63034363746	71
50896.840704167735	49921.347028229895	71
50875.242472308615	50725.83605307533	71
50659.873420840035	50657.24412767376	71
49545.56850051184	50515.75669638872	71
50716.81503232475	50706.808080637136	71
50967.23792196163	49900.02936498947	71
50000.55824935953	49267.6592274899	71
49317.54983498007	50265.46744252711	71
50350.627927624904	49549.80442027225	71
50550.686285169024	50739.80197583782	71
49429.23329854298	49828.04295227802	71
50298.45472730135	49414.49632711397	71
49659.144437936695	49501.69786183991	71
49939.68456215257	49216.399048180094	71
50085.44817896006	50995.3242580135	71
50626.98761433768	50731.005382818104	71
50067.38061159712	51072.44933728572	71
49446.77074889059	50533.322482344825	71
50925.3850071748	50434.96756283716	71
50877.41722116932	50074.55537419828	71
50514.05990294691	51058.875486405865	71
50145.53794125484	50810.016700997505	71
49358.33764614123	49898.31726590112	71
50669.88633178222	49866.05682195059	71
50465.48467991764	50994.918080836185	71
50363.34642277315	49454.10393547894	71
49221.92808496088	50195.72973369818	71
49687.767479448295	49754.44900732392	71
49414.837717079514	49755.06191475317	71
51002.31895526107	50638.25409729777	71
49342.64987377443	49731.85968457946	71
49318.03500085403	50036.00735410163	71
49719.55925377529	49839.81396972659	71
49737.93018811951	49694.67210653894	71
49322.777482046426	49961.426380426885	71
49605.74441986203	49560.261906800864	71
50587.1980093407	49794.55069738514	71
50156.91009382461	51070.13385342	71
50417.85171425727	49503.204779708365	71
49596.77931915083	49454.60112011894	71
51073.66661529994	50477.308926117366	71
50852.73262113713	50797.09959660685	71
50981.40429526344	49827.49244550793	71
50352.80770002963	51153.41292896184	71
49724.53829163003	50741.50934402425	71
49740.073862406105	49413.23364129023	71
49266.4916750119	49915.0058493687	71
50639.86530134391	50802.26384917106	71
51149.06178787405	50291.400459888224	71
50877.6408026513	49843.22211943386	71
49684.84053654985	49570.66107586712	71
49379.264062874725	49661.39019492212	71
49594.80494405406	49381.34146212672	71
49860.57955486053	50851.27713224851	71
50638.72558900448	49741.08239785504	71
49381.36973032411	50578.73518458696	71
49361.09411132507	49590.338152068296	71
49759.95386895834	50647.990932079294	71
49749.067827220104	50815.3880941918	71
49892.28580195484	49276.223822707405	71
50366.23800328674	49372.50713563612	71
51041.10538465111	49869.92122802095	71
50935.46250032835	50019.808615770664	71
49646.71689964836	49320.88162007431	71
50279.502598976884	49648.97007131883	71
49426.4565968417	50641.1064922562	71
49150.57304268486	50207.47643720744	71
50406.58406300098	49306.0842395601	71
50927.35923058362	50873.83328461348	71
49132.619810432	50284.40292078409	71
51004.94925352374	50050.27915969685	71
51048.28500253462	50210.146709678775	71
49513.53660831642	50404.01463828915	71
50789.97259098877	50754.60775653148	71
50000.715504613036	51033.48068358057	71
49831.74766103041	49321.94976124288	71
49557.31215232776	49929.631441382466	71
49636.11761590474	49633.59596517008	71
49317.644075580654	50628.29620493888	71
51114.38203911315	50540.858467181126	71
50660.35371159621	50872.33655355466	71
49709.09083344381	49979.35614357723	71
49242.99926494691	50444.13378085916	71
49796.727902957056	50886.18709729213	71
51092.118523364974	50151.692381831235	71
49902.175674375714	49146.023029335876	71
51069.81718802592	50770.04291884657	71
50372.7331897302	49233.84774969603	71
49061.21017393005	50303.16388709619	71
49669.66446329323	50806.53551800318	71
49749.59382899895	49612.2329599169	71
49773.83926197485	50958.55553281125	71
49575.587839696556	49292.222445607804	71
50386.14709553025	49620.81522703298	71
49014.45498729158	50366.76629233404	71
50423.99135218201	51187.642342464	71
49353.28650989641	49824.327896899325	71
50692.297110402746	50937.63248035522	71
49276.09110327692	50510.746366625084	71
49703.17325009272	50874.74718075626	71
50691.74244538025	49793.31957615227	71
50493.496094407936	49531.885208512205	71
50792.620944986804	49821.88751058373	71
49969.494795382445	51098.860185804515	71
49289.79565436118	49627.73240866189	71
49934.79698560568	49072.49639749757	71
50672.13506927542	51013.36149260243	71
49999.27748666718	49033.056943557254	71
49280.65080264686	49772.34566567194	71
49181.77074423816	50130.52608203676	71
49649.81096196878	49931.52262009418	71
49576.48864085007	49860.01842008165	71
50429.30359949525	49423.28240817848	71
49992.169486531006	49128.28746650954	71
49695.698148392505	49266.2377225252	71
49930.080323338254	51004.111095587614	71
49603.59710530783	49217.84020917141	71
51073.27797282653	50606.16827469284	71
51074.33463514559	50682.80895801219	71
50612.275245226185	51059.271213674	71
49452.564103472076	49688.64411244026	71
49298.580769603795	49547.490559380734	71
50757.749993875404	49757.8660479115	71
51024.57215589748	50834.499451094896	71
49213.51935207426	49626.75654261164	71
50379.90765919302	50954.30918183913	71
51169.93959788068	50360.79775158469	71
50911.9148541825	49777.05133273446	71
50563.74459993344	49721.45606035163	71
49603.281051322265	50777.82147722257	71
49621.995550285195	49713.091348869115	71
48940.107599573515	50361.05912543729	71
49438.733674347684	49599.30254297933	71
49854.72773608922	51020.35849687426	71
49052.32050381926	50224.478337124754	71
50304.649374240194	49266.541161552035	71
50459.18379162457	50923.03839910354	71
50252.156089745586	49351.67064685822	71
50721.80115912242	50786.13663001092	71
49049.91950453315	50146.51355730203	71
50848.34177628937	49736.766756038094	71
50478.46894233141	49291.563047726064	71
50553.38983064171	50826.51729961572	71
50049.15612896163	49177.45047851228	71
49702.230914553074	50994.08901295868	71
49542.175748170346	49522.43591766392	71
50060.26659713231	49082.830961382846	71
49497.700866357	49277.47848276409	71
49475.22439267983	49348.38998439524	71
49294.694618915775	50133.03607112649	71
49826.40848663714	49148.99510726225	71
49665.8656330126	49409.60982581675	71
50739.94616509078	49684.70930025498	71
51152.2445472081	50215.36635174661	71
49499.555620415005	50590.08214483923	71
49230.55589068271	49978.25651619121	71
49830.45111094955	49069.92470357689	71
50061.64339899904	49314.179126530034	71
49552.44080536908	49742.99670459451	71
48972.623258711246	50431.30500632946	71
49792.347299653826	49000.05585167689	71
49878.8319032294	50952.03853395805	71
50061.09919052507	49391.84593212875	71
50445.7303608386	49734.53792778984	71
49731.048510416185	48959.58700775021	71
50554.90376438699	51119.49229070343	71
50942.637927606695	50945.31354719697	71
50335.53216380354	49162.104534722224	71
50931.52113200884	49703.889560038384	71
49156.12395421605	49956.76449618528	71
49524.70159973294	49445.85173006401	71
48904.01806956111	50458.600870402064	71
49726.25161816983	49036.85049222936	71
51129.24066437484	50818.31417634376	71
50495.088731071	51169.949152748486	71
51150.388508332704	50686.066941203324	71
51227.53554513398	50416.749949480894	71
49484.75820074029	50689.486509078335	71
50603.08317335716	49652.965045268524	71
49564.19912801115	50708.67515216917	71
50617.45473817574	50932.71415322247	71
49233.419881150905	49697.4559153386	71
50136.85945058916	49462.000693679576	71
49207.05150466552	49769.73070136466	71
49669.17584981366	51064.93408835909	71
49446.754121959864	49448.59572326396	71
50768.257800320374	50956.6199913348	71
50233.218922874614	51152.499265442224	71
51238.45978223013	50333.44964199413	71
49373.06798592045	49517.49558951311	71
50984.307400541875	50568.29080310658	71
49745.448397389	51092.1759174937	71
49235.2647003596	50575.032758687536	71
49803.65159844346	49251.53967557533	71
50116.61239220283	49146.54219409582	71
49447.128703119604	49525.64621178385	71
51169.6432940327	50493.62170521808	71
49280.22021815058	50691.98641029491	71
49532.68058665464	49181.49125702318	71
48974.871623818086	50136.926902114676	71
51085.58354208643	50887.530698924675	71
48864.336210798516	50354.78327814359	71
50169.457954955215	50996.71242206762	71
50779.68411442098	51030.84028147019	71
49172.971435962674	50620.3758335781	71
50745.132499987616	49609.50951009177	71
49512.73410550851	50761.91251030378	71
49454.62979373925	49197.630288650165	71
49402.44774766565	49318.10039981277	71
50992.77178913315	49747.94626435521	71
50361.2946368132	51233.24319869805	71
48934.08854658541	50197.154688047696	71
49833.79406326584	48937.88835225026	71
48823.52145782799	50285.256162433594	71
48781.48802556593	50221.88641848907	71
49147.719876993666	50545.21076694415	71
50771.60191777096	50844.94365851765	71
51311.944058648085	50348.04438421507	71
50516.73127878391	49361.961387786294	71
49562.82751543033	49621.58635603666	71
49544.08385505476	49109.79212286245	71
49339.78178711449	50741.170213777536	71
48793.29670645194	50370.40211837441	71
49572.58279810861	50630.883499003285	71
49719.457888180616	49337.3647458741	71
49170.434346634655	50446.40412928033	71
51222.9120648425	50190.20193672735	71
48772.02608564049	50149.95223516044	71
49859.67464890587	48862.988584691215	71
50229.82246942802	49237.146845575415	71
49641.113368441715	50714.821655034895	71
50612.944296252186	49574.082953141115	71
50571.01483715401	51192.82502311948	71
50024.31896294	48956.24418000705	71
48846.41356483703	50139.01099508721	71
49134.13471249825	49754.507013606664	71
50492.94103754929	49213.9737297612	71
50691.57230984798	49554.630106663324	71
49060.91023186876	49780.09979467437	71
50864.60803249094	50935.806994591614	71
49287.020312384026	50796.60694082418	71
49895.35971357346	51092.1310506627	71
50812.72133971883	49637.190487124244	71
50131.49734764461	49367.82358424211	71
49054.89387177332	49705.44492908344	71
50132.62327463313	49288.474574500025	71
