# Supplementary material for: Abundant Topological Outliers in Social Media Data and Their Effect on Spatial Analysis
Source: PLoS One. 2016 Sep 9;11(9):e0162360. doi: 10.1371/journal.pone.0162360 (PMC5017681; doi:10.1371/journal.pone.0162360)
Supplement: S6 Dataset — See the respective attached file. (ZIP) [file pone.0162360.s006.zip › S6_overlap_swl/clust_73_82.csv]

50000.0	50000.0	0
50001.1199382742	50005.597232803535	0
50010.474073703306	50004.538835650805	0
49992.59330351276	50005.30010366702	0
49998.97978393994	50002.81568248988	0
49995.94433854478	50000.283501054924	0
49992.110046690934	49994.960676135706	0
50001.69172750674	49994.57444040063	0
50004.089583240035	50002.88217446919	0
49995.22015105517	50008.609882115925	0
50002.55073404207	49993.56360799795	0
49986.072168127575	49997.04184594443	0
50003.188169777386	50009.9058963167	0
50012.27525783438	49992.819765352564	0
50012.262513774476	49989.354148040744	0
49998.02118867848	50008.80627001903	0
49993.557594313854	50006.23561640466	0
49997.38944128892	50001.35532493175	0
49993.74842547102	50014.75506549149	0
49998.23968503435	50005.27065217079	0
50003.22125142318	50000.026961999516	0
50002.66845612155	50016.014489106456	0
49996.2912684585	50003.40999236742	0
49993.86713806728	50000.48736039716	0
50002.18471612465	50002.01162544507	0
49992.171524388265	50006.56961401369	0
50009.77186363497	49998.33913800016	0
49990.12856972812	50008.3087286591	0
49992.75834275438	49999.61132553548	0
50000.612712480484	49996.66863853376	0
49996.93869881451	50007.42426954709	0
49990.9573124268	49998.74455680348	0
49995.12813021465	50012.34964490406	0
49987.132816399535	50000.77841298042	0
49995.04622939411	50001.254507425205	0
49996.3518189633	49998.69148218202	0
49994.72286757851	50006.43666481398	0
50004.991603808936	50007.81247139701	0
49998.28891676479	49997.763041664824	0
50002.11006087792	50008.18226655358	0
49997.144179930016	49989.940910198144	0
49990.216027359624	50003.557911732714	0
50004.8382996796	49999.67581012021	0
50009.729321556355	49988.228197133496	0
50000.199954210955	50007.84356371471	0
49984.868450241316	50001.72764928467	0
50005.25378396498	49991.44544110929	0
50012.19437814406	50000.390381149926	0
49988.04893344996	49995.904611826896	0
50000.97171294396	50001.87618615546	0
50003.16859701153	50001.34186794273	0
49996.8205400242	50002.39747857786	0
50016.35653848915	49987.25542234889	0
50006.096174901984	50010.23095889712	0
49993.33550236973	49997.9139297533	0
50011.19002934476	50002.36431250059	0
49998.45984931102	50006.65695684455	0
50019.87468519033	49983.95720550682	0
50006.448840401084	49997.32346873195	0
50003.483634122094	50006.1099987375	0
50000.35234659256	50010.71421082459	0
50020.92058148781	49993.51767071989	0
50008.47578298118	49985.24545972329	0
50012.97116378821	49991.6961769247	0
49993.74796506671	49992.427417029416	0
49991.82516773376	49992.694590956104	0
50010.8124938929	49998.028114249224	0
49987.955751149355	49997.770027754355	0
49991.724628069634	50000.06228921305	0
49995.80643166333	50013.468969971	0
49993.380375235734	50016.55980591119	0
49991.201634813246	50005.408821551166	0
50004.525946402624	49989.78947725459	0
50007.720378466904	50000.492135651875	0
49992.7685793167	50011.0280228053	0
49987.159758849266	49996.84261681274	0
50014.02574978567	49996.18798372425	0
49984.32643570934	50004.57184983245	0
50019.639648138225	49988.9067237791	0
49989.4997473447	50007.36039035869	0
50013.91997383251	50009.37214947754	0
50004.58622819102	49995.15801530333	0
50005.85271576996	49989.50522008991	0
50015.47921159886	50003.75857515637	0
49996.39937650525	49993.39036016212	0
50001.0647897504	50004.010292953724	0
49986.027487069885	50006.27634010284	0
49987.260876982415	49991.042278530156	0
49999.78395213294	50006.223143715055	0
50005.5951472911	50002.242531785334	0
49994.95863623795	49990.98932230843	0
49995.970214808425	50011.21575680999	0
49998.74724789229	50000.301414385256	0
49995.76262299148	50005.347803119126	0
49985.78393825049	50003.32292956534	0
50007.42877995727	50004.03245223129	0
49992.96622310832	50014.11763760789	0
49994.55499953395	50010.948281901576	0
49983.915535437955	49992.4110437863	0
50008.8660950074	49978.749708719544	0
50013.7990956949	50003.00902758653	0
50008.5066603574	49980.605440097264	0
49999.61536353447	50001.38011543159	0
49999.92720012225	49999.00146537139	0
49984.44548889699	49998.69683486348	0
50002.482884739184	50003.040579738794	0
50016.024045681486	49994.94398923562	0
50003.36648616504	50004.322037109174	0
49988.738161772046	50017.689027507506	0
50003.539439997585	50008.933367662175	0
49994.49256234436	50019.33132076997	0
50005.85319903553	50016.693436037065	0
50002.48134869301	50006.34512799061	0
49993.523880528526	49996.86229670025	0
49988.034997579	50012.957727244124	0
50020.71389257763	49981.778924319464	0
49995.38804044498	49997.158702901135	0
50013.95022191785	49997.89115681875	0
49984.13772326518	49991.42872524563	0
50003.58552550782	50019.3121430576	0
49989.91037830248	49997.47012205967	0
50012.09890688885	50009.91283746573	0
49998.36748406831	49993.20199538089	0
49989.127843465685	49996.61911019781	0
49982.65034680979	49999.834836403585	0
49996.56500742211	49994.747294359564	0
49985.379552577164	50000.53127187064	0
50017.09675845898	49993.71089669888	0
50021.41356700267	50010.70370059395	0
49982.40342955259	49994.328994020594	0
50016.4869019828	49980.40359262994	0
50023.71775476843	50012.20330780786	0
50005.64968115003	49995.160253301765	0
49973.871359122015	49999.93485576274	0
49991.04769969644	50018.64712142673	0
49999.68945811258	49989.69377801033	0
50024.16967004485	49998.373773470084	0
50002.22080701014	49996.583511445446	0
49981.3376436746	49994.9974062802	0
49984.137410919924	50006.137292454296	0
49996.130313645284	50019.87582555533	0
49984.51107861298	49990.24442534623	0
50006.568329781825	49987.41605597233	0
50001.265128160514	50015.41691763768	0
49994.71701353506	50015.249262662495	0
49984.049094679925	50002.930402503676	0
50007.33751108774	49981.8758819164	0
49990.53033617756	50001.14600459991	0
50016.78128835845	49973.40706114249	0
49993.95433979805	49991.08775145235	0
50020.50775026029	49998.11343636441	0
50000.36685129092	49992.305125517465	0
50025.412902998294	49985.28219532157	0
50011.811277040055	50005.8423952594	0
50005.650122642444	50018.556061829826	0
50000.10513937223	50004.37368352619	0
49997.312147224504	49999.09697793524	0
50007.98935284791	49996.53957427053	0
50002.08677570072	50010.85949233453	0
49986.699023909634	49994.97925279905	0
49985.61698965447	49991.72042149556	0
49982.103822344194	50003.015963724676	0
50017.46227211739	50006.10305446117	0
49995.381477958945	50002.40666228191	0
50011.97582092875	49999.282779231835	0
50008.063404920314	50009.83952207464	0
50013.46450656	49984.93900585626	0
49991.29771770397	50013.528169385616	0
49990.72512365944	50014.788818904555	0
49988.34248722313	50003.84700004693	0
49978.86050890926	50004.459502539525	0
49992.91864707092	50012.72445101887	0
50001.84787568867	49990.60674350676	0
50004.63839490317	50017.67334490595	0
49985.1248169725	50007.29216522827	0
49993.17341765991	49987.23628058628	0
49993.857411968136	50017.57636704799	0
50019.0152945883	49986.98070871417	0
49998.41475540304	49991.03758824367	0
49972.09249794468	50008.2640976498	0
49993.10918587191	50001.86801828644	0
49993.00955253663	50003.3707764521	0
49984.194173076576	50018.57796040268	0
49988.37111772968	49985.660734294215	0
50001.68402032854	50019.222658424515	0
50001.185520989595	50017.05278349851	0
49989.66815837991	49993.68744920904	0
50004.177711652395	49985.70662376911	0
50018.82869206279	49999.52190675685	0
49985.443533641	49996.21552947299	0
50016.38826833475	50012.74464866587	0
50017.914900136435	49980.502944041815	0
50014.39181755627	50017.85709331672	0
50018.95202462218	49985.56744633257	0
49997.36448100937	50005.91903864351	0
50018.96796534248	50005.16627708392	0
50011.90539425546	49988.111134330444	0
49996.546614288876	49996.795399916264	0
49963.08142993959	50006.26759739082	0
50008.2356600962	50002.43606836597	0
49998.63921899667	49988.79814231758	0
50005.75242938296	50004.17089970687	0
49998.376769049384	50010.6689754653	0
50008.42442695799	49998.31820524386	0
50004.508050526805	49983.47349690265	0
49987.17050041002	49988.9025554235	0
50009.18109265108	49992.22014886556	0
50004.879056196725	49986.61034885251	0
50014.915422483675	49977.07720187199	0
49990.130907603474	50004.80258105486	0
49984.6703277626	49988.74133172314	0
50007.52672577151	50012.93686597503	0
50003.49650970437	50012.38108186982	0
49989.06725250327	50015.3378129636	0
50024.98456411381	50006.06013812308	0
49991.80368593366	49990.462414806636	0
50000.77352016364	49989.79042744623	0
49988.90719015552	50002.71719901248	0
49984.039032220186	49996.676878046324	0
50012.847622088455	49998.36249454505	0
50006.350126348494	49990.98155319997	0
49991.05034624591	50004.198767952716	0
50011.88431427771	50008.83624177822	0
49985.19374747098	50005.49928007464	0
49984.81310954273	50026.06287728749	0
50006.21977860447	50012.16129787784	0
49986.47489642977	49999.4317940804	0
49980.36605421916	50000.95789397295	0
49994.234345594574	49999.2532348494	0
49987.04825099607	50001.832824486286	0
49991.43071227722	49984.226381594905	0
50000.695373251256	50020.70674782014	0
49977.13180553174	50003.37505285267	0
49988.62903234035	50005.177123215675	0
49979.89567759436	50002.4937618266	0
50008.01262186424	49983.679359629714	0
50030.579860834	49998.08369322793	0
50003.089884360816	49981.16884909539	0
50024.37014218025	49982.08487044395	0
49983.90656666351	50026.928564756556	0
49964.314383131496	50014.1377602163	0
49993.20228802501	50009.89883245395	0
49988.35846928065	49994.74515624361	0
49974.56068759045	50004.79214296714	0
50014.41609705478	49979.75520468273	0
49991.174539429005	50006.969037631694	0
49989.155636819094	50000.54506709529	0
49982.544533415894	50024.606837722065	0
49994.92587873124	49988.20647099332	0
49991.308890379405	50009.11640038469	0
50011.281064215545	49984.921503686244	0
49989.75789397745	49987.457219427255	0
50008.221414162435	50012.20209665073	0
50013.621088465676	49978.83287026756	0
49985.19186980337	49992.980264506536	0
49992.32125134785	49989.032611767434	0
50014.674771463535	49999.908761826504	0
49997.68841019571	49983.69681048847	0
50015.382964093515	49974.88611401902	0
49974.646961190396	49999.20360856275	0
49993.622733056916	50004.394124466075	0
49996.18215660206	49990.57420118714	0
49990.531939051354	50002.542578106964	0
49995.628193938675	49992.49588250879	0
50021.47129342551	49969.80051040332	0
49963.43332412238	50009.15111641512	0
50005.631109868045	49981.978888305464	0
50016.42316313038	50001.98515059546	0
49980.96052567742	50020.686115295306	0
50014.72496783221	49986.0471516237	0
49983.5417594323	49995.75678905932	0
49993.07010199822	50029.18300593349	0
49997.88200827209	49991.896996510884	0
49982.946899317554	50009.619161594186	0
50002.15424062545	50000.4773237086	0
49991.00394052615	49996.04070296146	0
50031.56106314288	50012.96897761344	0
50026.88381878394	49996.47826587183	0
49984.03994023804	49986.15198562376	0
49987.28963664043	50020.60062188324	0
50013.90791418998	50004.26976645357	0
49983.08076631143	49991.201045514004	0
50022.11073926888	49967.124204367305	0
50010.73215520759	49996.40090077004	0
49996.054670956706	50006.56227185395	0
49995.70387124523	49986.98770630229	0
50007.941107878476	50018.039088252415	0
50002.0192275201	49982.59943772668	0
49992.05158923507	50010.26029829259	0
50027.93304776287	50005.78420573993	0
49982.89182072447	49989.6455582383	0
49998.64668225386	50018.43203433023	0
50013.62737578455	49989.94661316443	0
49993.08509566163	49988.31637596258	0
49989.81805414489	49991.931824775784	0
49997.76086401288	49987.90124568716	0
49988.69996163046	50009.713207319626	0
49985.80025773397	50018.196075051266	0
49984.54357744596	49987.1594216123	0
50006.59958761954	49972.297102456854	0
49984.82793631655	50022.262719026876	0
50009.686765035396	50012.49651623412	0
50005.67540109913	49998.77026419197	0
49998.76553220897	50009.60097154551	0
49991.720902063105	50001.874151299206	0
49995.344981691764	50003.769781086085	0
50000.779533303816	50006.55995037668	0
50003.69493811055	49982.743629087825	0
50002.270752389726	49997.78815897597	0
50027.570700147895	49993.28160735885	0
49976.52404899746	49992.70823713537	0
49998.92765844171	49982.472509075604	0
49994.93953583841	49994.87526102259	0
50009.450371016355	49984.56460257237	0
49988.154083484755	49999.52040214659	0
49999.394387052766	50014.98009375397	0
49978.547517703526	50000.09883902086	0
49977.2653315401	50000.844206454574	0
49998.90667228046	50008.20905964552	0
49991.6637407009	49985.60237193076	0
49996.812852085255	49991.85268425626	0
50010.361860965386	50000.785222744336	0
50015.982394048064	50025.712936463955	0
49980.52196003663	49992.07084033371	0
50031.62064003572	50018.88854821377	0
50008.9961750777	49996.41672377975	0
49987.61931332246	50006.2850009189	0
49976.108964526924	49990.178279804175	0
50023.926871643285	49997.28176746767	0
50019.938527361184	49994.309713364564	0
50000.35731265099	50002.84047830652	0
49993.60333916049	50007.42141270693	0
50023.25337906322	49995.00581889214	0
50002.075911878404	50005.261111667336	0
49991.96428640682	50014.48773082656	0
49985.479854508725	50004.39257273865	0
49980.523275281885	50010.645308643936	0
50001.43088150619	49983.63567861773	0
50010.12290986445	50002.12243553688	0
49967.36856159413	50003.35500522987	0
50002.53163693798	49987.2817417695	0
49958.51475070698	50007.728524315105	0
50011.38108761024	50001.03297300693	0
49981.69861163078	49992.37124347021	0
49989.76191395739	49999.01550114256	0
50010.464523219016	49992.24245972176	0
50026.519101309525	50000.02798517489	0
50012.28382736543	49984.83474359573	0
49989.42265260656	49983.96844532203	0
49984.23840069896	49997.66761618687	0
49985.550927108794	49986.82666453693	0
50021.497478391924	49994.63200883348	0
50019.51522702777	50003.991941070715	0
49997.68469127628	49986.69892490847	0
50017.52555436652	50007.437281765255	0
49996.923835170724	50009.65263753655	0
49980.798506964515	49985.652067432005	0
50017.90091994998	49982.2521155558	0
49990.37161102477	50017.07697390062	0
49988.90511406528	49992.75445658593	0
50017.32112340442	49965.353068070195	0
49991.01257760791	50023.468584741226	0
50025.8875906799	49994.35984820899	0
49986.1918187451	50023.68497230164	0
50013.15743500942	49983.78458207533	0
49992.8456436454	49993.0203413024	0
49979.75815741602	50012.571960582	0
50009.70308924862	49979.83589096704	0
49985.30046070793	50021.08763342582	0
49978.359205601315	50034.878715319064	0
49990.92884580327	50011.163169812375	0
50007.772940196795	50007.064996400484	0
49985.22103137368	50016.08668389368	0
50009.59707490614	49993.95697076497	0
50017.70003800679	50001.97785272779	0
49983.797748258876	50023.64017913821	0
49990.26735697697	50010.258346329596	0
49987.64568629228	49992.33821425586	0
49988.52793226814	49987.91776019862	0
49991.20423086804	50029.989168432476	0
50026.25973034724	50010.5650833099	0
49982.16330270223	49998.10186605435	0
50007.13541309917	50007.95622569247	0
49983.95748989525	50010.98829389653	0
49962.45221143677	50007.2760570099	0
50012.1000044754	49996.95407723872	0
50021.052185858316	49972.64330460891	0
49984.3085518675	50009.58683887556	0
49993.510659247964	49989.892241724825	0
50011.752156646566	50004.78944145074	0
49983.52563494623	50001.75016082405	0
49978.460538100626	49997.75242771528	0
50014.52143088854	49988.22950508876	0
50018.24137458081	49990.739344225905	0
49972.37989154419	50007.14160963748	0
50006.63472878829	49999.431527854525	0
50016.01207628755	50007.56525634756	0
49992.159033924385	49975.903792794095	0
50016.99256930141	49996.1277298885	0
50004.48312201096	50016.53523623439	0
50003.73362658861	50014.7511990841	0
49974.63211839188	49979.516263068035	0
50001.48585664339	49987.945459319424	0
50021.840174437224	49996.55115787979	0
49994.03666699587	50020.72279787452	0
50020.94362840362	50003.47457288229	0
49998.62700416022	50014.24645452575	0
49995.17512210399	50016.79463493951	0
50005.23037043188	50011.73729598273	0
49971.37117085837	49989.47221639413	0
49981.521518297865	49999.23994426472	0
49965.42437354049	50013.05953711824	0
50008.834474853866	50007.65616359565	0
50000.22266364497	49982.341419794524	0
50021.85104569774	50002.35034673412	0
49981.560701735485	49996.23068757506	0
50012.74701363594	49985.80192002436	0
49971.80503375848	49991.85551823733	0
50011.263172707324	50007.67989684717	0
49997.842192490825	49995.525909340686	0
49994.00690011958	50013.24210864979	0
49986.9534427898	50008.40761073288	0
49983.36103802528	50033.88309737791	0
50021.35608252024	49989.69815647043	0
49988.97845850354	49998.21097134659	0
49994.642367226574	49977.56378857998	0
50003.55488727248	50010.91109031009	0
49974.81667358894	50002.99823491594	0
50012.0645759029	50012.10464978939	0
49987.68602979314	50010.93503302086	0
50007.17280957686	49992.3085541642	0
49981.705499678246	50015.11060490018	0
49996.69556881796	50014.109138468055	0
49998.64670998637	49980.67626758387	0
50019.10045114579	49976.023584512244	0
50017.45835616199	49985.36377514416	0
49970.33294685764	50009.780079539814	0
49982.3735722141	50017.46739492288	0
50006.68958436496	49994.526210000105	0
50018.734070250706	49989.80705437178	0
50002.46857216815	49986.06925098604	0
50022.675958277854	49992.05708802764	0
50022.926585169895	50001.64972110677	0
49983.52862677752	50014.963717433006	0
49998.90581301964	49994.84596139951	0
50005.79092528655	50014.775009063815	0
50000.22661360575	49988.81757789523	0
49980.74425647727	49996.82260257941	0
49971.55135378028	49993.170189732235	0
49964.134354578964	50010.02551413979	0
50012.74411197212	50007.99878332312	0
49990.74377587022	49973.90298912179	0
49985.28964060534	50013.18698399553	0
50002.94614847365	50024.81554806511	0
50018.25121765347	50010.052068038465	0
49989.67279102292	50031.185116729364	0
50024.78778113604	50000.02968615381	0
49957.10144021539	50006.30757505217	0
50004.91798427541	50013.10522473025	0
49997.73721727142	50000.206776466686	0
49987.073785197594	49981.08982656079	0
49968.0433233723	50010.0828608519	0
50012.324460548836	49995.737823114214	0
49973.49292689296	50018.279391364136	0
49987.24555378543	50029.79294837929	0
49998.130607358624	49976.53703077404	0
50007.75675174732	49991.20943177642	0
49995.458395374444	49999.14344184725	0
50010.742096311136	49993.331644497855	0
49985.84573346792	49985.809309381766	0
50000.266877230206	50025.833258622944	0
50015.02347028834	50012.069686554314	0
49999.98576549963	50017.1888278349	0
49994.20623659825	50009.09252126425	0
50002.60633630994	50028.573161161155	0
49983.685760399516	49994.434229655286	0
49997.98413692526	49973.09937067709	0
50010.56374303187	50009.418935307316	0
50010.08479905599	50015.411645682536	0
49981.765431604974	50026.49109198164	0
50008.58410835759	49981.64823307443	0
49984.49931009959	50029.64027167754	0
50007.61917516849	50005.81807298415	0
49954.76580966707	50007.702943843884	0
49998.27241309566	49978.57915551045	0
50022.54566981191	49987.258173264716	0
50005.091519311456	50006.0974021464	0
50033.204334621514	50008.87278491397	0
49975.961106071736	50033.7681879828	0
50008.89909742184	50018.638205887495	0
50013.46930471949	49988.41976209015	0
50015.209385585105	50013.91423486294	0
50022.0337844933	49980.9584175392	0
49989.67638337026	50018.303126039296	0
50025.83946226305	49991.62136154643	0
50020.63370337653	50014.81552965945	0
50007.67840103903	49995.493720252845	0
49968.685987238656	50012.365807529546	0
50010.842442392815	49988.60160661161	0
49997.47090266504	49980.29339993033	0
50058.4126547831	49960.35158876372	72
49985.786741529606	49986.668456538064	72
50054.62161426926	49879.479146089245	72
50137.742395873836	49972.07050566313	72
49980.22737400001	50059.7763766409	72
50147.51378462279	49891.29492618849	72
50079.00369230781	50037.367658381554	72
50028.00401053162	50122.20079487625	72
50101.86909448481	50133.11363196386	72
50158.33941316171	50055.07741775918	72
49982.32253134992	49896.35378369963	72
49972.522180142914	50172.73712967779	72
50097.033533783986	50212.99265307774	72
50112.7482508052	50292.3082158206	72
50018.99333994397	49813.57478458931	72
49952.2090955275	49774.201275248015	72
50209.3623717724	50001.70639538699	72
49877.77929552115	49740.747860946634	72
49982.68094512119	49704.105996676226	72
50181.191597680416	50150.662705209885	72
50204.70582261818	49839.387018312955	72
50169.48649972016	50349.660648584795	72
50272.6207143701	49803.133571413644	72
50063.72305701608	49699.4052474275	72
50192.55135907981	50223.00162927846	72
49979.13439814866	49630.449975419935	72
49801.63877617803	49760.05818779112	72
50121.03875435915	50407.22290564177	72
50032.5346921183	50259.53834984362	72
50089.48418118434	49785.19079524645	72
50211.35824234239	50413.8608117671	72
49908.27877382898	49594.61529437673	72
49906.09878268526	50038.825105129494	72
50249.69632188776	50342.77781921677	72
50003.23379759521	49555.777803101315	72
49854.844150370765	49982.78097912501	72
50232.939298407735	49740.773941803425	72
50271.25043706915	50203.72505347378	72
50041.774878635995	50407.87859743272	72
50346.39580727001	49835.98167294359	72
50184.494988343715	50483.91680088295	72
50317.00728826478	50142.675348030265	72
50313.22182174132	49728.67493519693	72
49783.66257778547	49680.42479189924	72
50266.21799500042	50480.29367550221	72
50196.95139361115	49668.82703140385	72
49724.15939521375	49752.61737189911	72
49902.63931227851	49892.73063696097	72
49965.60123039287	50416.872065574455	72
49971.52193543034	50310.24883228756	72
49902.511680955504	49514.42260375369	72
50394.280056727715	49893.76974521121	72
50295.712267266244	50068.152892895494	72
49899.70936699764	50135.806199122766	72
50275.55101260285	49655.49487067333	72
49851.90525902019	49649.08492210025	72
49852.37860290204	50195.689728218924	72
50033.99079619672	50480.62937494053	72
50145.58269009697	49728.175280669995	72
50135.314202082904	49627.92214595184	72
50369.18652962238	49964.109162403984	72
49657.02276963068	49791.18593796379	72
49687.66826930781	49863.01934905881	72
50392.254213692504	49724.02407554194	72
49891.15708391343	50407.72153283201	72
49837.208246397815	50346.64467792238	72
50417.72297410591	49801.31932893851	72
50152.49588075518	49550.57937271992	72
50289.73593121696	49886.73794628157	72
49892.79862935732	50289.92315661197	72
49997.70958588106	49475.254031132914	72
50155.01917952692	49469.95316922101	72
49809.33813625848	49833.24234181037	72
49619.038272285004	49724.56726869211	72
50041.1102902583	50334.587517248394	72
49779.55578935555	50171.84473776656	72
49768.39629597489	49600.49180979694	72
50493.741452263144	49812.16695442293	72
50224.38288829365	49515.64019062149	72
50493.59577406704	49887.99439411798	72
50472.10550474924	49731.57128287412	72
49886.01871643204	49442.26994885438	72
50213.14391688642	50552.765553713114	72
49817.3437931758	50271.792251845436	72
50053.50800772004	49424.53754993385	72
49921.30591011167	50480.44575162733	72
49568.36167864991	49787.94069708453	72
50300.16749896132	50271.77654860635	72
50261.046144651096	49447.84449040824	72
50058.3112133692	49613.23694433234	72
49841.53910745927	50462.59271672036	72
49816.72881059726	49467.14922683937	72
49766.992015142554	49893.22329465667	72
49708.52134977508	49662.199972738796	72
50542.66066049042	49698.589893077115	72
49492.10195200131	49796.764497791744	72
50604.315561589814	49752.48852406247	72
50453.35316518821	49957.18695287471	72
49924.10356475628	49371.494741846065	72
50063.18483959856	49511.831483645765	72
50305.10966760013	49587.856521824244	72
50225.461066412856	49596.36039143924	72
50247.564984963356	49369.301578128434	72
50326.53492418706	49410.42884003894	72
50408.191749796446	50034.20811201778	72
50115.85294202001	49373.62400751586	72
50295.94269690245	50555.78836480347	72
49612.20416348122	49870.09371782599	72
50387.26844764318	49356.828804406134	72
49478.34222725837	49874.25380494388	72
50434.09949506115	50111.05545318498	72
49717.635746135165	49955.79733835798	72
49646.07223071034	49616.86368514575	72
49669.73261135077	50012.248596992744	72
49929.004516662964	50555.97324766006	72
50624.016713849676	49830.07646141916	72
49832.94976826848	50067.13688385398	72
50657.36074474991	49692.06003880895	72
49805.35352846894	50526.629899948086	72
50227.84092101419	50632.41246798587	72
50305.51348065211	50628.88899228587	72
49808.91749642551	50601.52099864768	72
50378.690993677046	50272.55134756312	72
50373.06753837779	50550.78748665889	72
50508.134404680204	50115.849123355816	72
50689.09153042401	49872.48956577976	72
49817.44282705347	49391.50413241189	72
49443.50497333467	49942.71830316434	72
50006.536595871	50552.75221945193	72
50445.201782348704	50586.81709390107	72
49737.447296496146	50270.17190823641	72
50484.434034708494	50027.86278895187	72
49521.51367040011	49725.85349836266	72
50624.94068169444	49624.11597704694	72
49758.51753806049	50344.83790949503	72
49707.95882219119	49545.07359717609	72
50679.31126891548	49566.886153181506	72
50627.69991847399	49506.34307697627	72
50241.51323596391	49294.96845512636	72
50465.43657906247	50660.81113248025	72
50601.899508759576	49436.65911951025	72
49873.18545724113	50641.86766879749	72
49444.142610212315	49730.833850586576	72
49947.536114700546	50675.699582671514	72
49628.5579056647	49528.38782179192	72
50334.019502364776	49297.02758973681	72
49726.6947818365	50506.66510832199	72
49778.39259637435	50420.92548118675	72
49631.69120705886	49448.9326049189	72
50547.88201359748	50186.70714590887	72
50761.617097102564	49854.08396944326	72
50349.87479680231	49481.04796674464	72
50562.15292456962	49579.104697329254	72
50445.29914700419	50510.115506107395	72
50124.86458921703	50530.51688597866	72
50204.919017772714	49226.475541097054	72
50440.50927847654	50435.993219723925	72
50733.835331172	49623.032327912006	72
50447.87353611466	49657.2136198357	72
49983.47747251985	50747.49793095532	72
50463.74746123407	49346.67799808417	72
49561.512784956416	49482.42547035529	72
50323.74792198173	50704.703230461164	72
49513.584160142826	49966.84260906508	72
50478.67686690588	50216.68352659541	72
49380.227654787464	49983.97547419071	72
50416.21569366787	49448.4625722006	72
50440.18390964652	50361.1152535165	72
49691.07086337472	50208.38569678996	72
49488.14129775807	49659.71198865241	72
50412.734995353065	49523.04715817142	72
50270.362075567056	50764.09155810004	72
50802.024813062424	49595.740948264414	72
49817.23767534453	50699.80878173699	72
49398.6507710095	50057.01232658192	72
49369.83949464882	49712.05041749456	72
49302.414669880556	49967.97250919029	72
49553.86732671559	49402.907460064285	72
50408.52923924341	49286.09722228634	72
50279.48776404393	49225.25572567415	72
49623.837416241375	49942.64910999537	72
50721.00089646722	49947.76415941556	72
49421.561582426	49622.55434378659	72
50856.581745964846	49537.73994468493	72
49235.03467840644	50006.62513022953	72
50508.111539522484	50548.89608476407	72
49889.96306017838	49815.58654701298	72
50544.94393076961	49346.43239341568	72
50384.128782273256	50180.56818808448	72
50932.345531497296	49559.79236726099	72
50536.55407011694	49972.452144053554	72
49186.39233253135	49947.30121782445	72
49647.87182091366	50505.59263132671	72
50610.40021441847	50231.820713770336	72
49110.19201178529	49961.62240160512	72
49571.11658007536	50496.48548114819	72
49559.12340914567	49555.80491220474	72
50733.42566771122	49777.973990714534	72
49704.3401352773	50430.862394151045	72
49776.90389741905	50769.15841535248	72
50586.43120389148	49908.35733924757	72
49054.10671146133	50020.71307986536	72
49505.60077717994	50455.01905988413	72
51006.2560351217	49543.475736672335	72
50516.45749778539	50426.68217421411	72
50565.33974594978	50487.60934687227	72
48979.16292693763	50038.476372605124	72
50484.72075446173	49418.78451715831	72
50325.13233499698	50354.08446111256	72
49365.46011896007	49790.717490373194	72
51005.85784723197	49465.7319290731	72
49267.74472563348	50075.07148317231	72
49486.43233660456	49457.69217910721	72
50515.44784635366	49272.185981381605	72
50190.40045293968	50753.97198161284	72
50795.987325218055	49964.65195804915	72
50994.992429251346	49622.44500739671	72
49476.48821935355	50379.16291379797	72
50807.57149243448	49756.85030992962	72
50451.71163587433	50288.696437501625	72
51041.317416945574	49680.69490057615	72
49297.3557070191	49735.64552588514	72
50546.460109950705	50620.409775887354	72
49706.79966198162	49450.945771156665	72
50487.85164721927	49493.56811142613	72
50874.92300910477	49461.57082745797	72
49478.63123246501	50532.39431349633	72
50469.34065324757	49207.76698951534	72
49400.250790241684	50386.77943062993	72
50849.80407767528	49902.85411528084	72
50114.526063272475	50781.4925249762	72
49724.772995358355	50586.19577539881	72
49767.30889640031	50020.0221341018	72
49339.25024727815	49642.1675124789	72
50564.77634082239	50047.12168485011	72
49637.17870990721	50388.909673229	72
49145.8391776492	50029.68811873774	72
49086.496671691966	49888.61990812281	72
49649.21448044699	50316.83154627675	72
50642.67101884597	50165.520107134034	72
49946.96964092734	49295.60773801513	72
50597.07750932415	50559.82503167476	72
50673.95476146129	50551.57677697243	72
50337.07863250723	50801.825680480506	72
50126.13758966469	49249.056449333315	72
50083.48809402804	50850.68009268888	72
51046.66710418514	49758.55142371649	72
50685.591069431764	50017.65549801229	72
49271.047567077796	49804.4443447303	72
49301.7073618886	49880.08775599011	72
50873.98463294333	49609.03915787836	72
50026.65783750958	50906.02322832575	72
50401.0350376118	50762.46832332595	72
49436.76136738477	50593.941289736445	72
50740.972277475805	50074.38569970403	72
49175.76740003682	49874.542880830675	72
51091.6937514796	49618.63853584987	72
49901.811641997614	50737.27726439388	72
51169.81050533527	49595.37052811015	72
50686.37120700259	50226.74147577331	72
50352.83355532558	50472.317143197666	72
49528.2777602924	49328.93590246559	72
49643.27463708214	50592.14592924869	72
50454.787233944524	50824.14046367103	72
49562.77494042277	49638.06802067735	72
50898.9931218577	49837.36478981396	72
50409.2007474439	49155.747457704325	72
50201.93488199406	50833.42677423188	72
50366.90337134644	49632.05001456605	72
49010.918470521356	49860.44786832307	72
50714.44205734137	50619.529015086104	72
49302.56230588233	49574.86867803746	72
49483.399851686256	50033.331983809294	72
49571.91317535286	50337.95505398538	72
50953.510054641316	49413.94173722186	72
50056.80709122911	50979.817508196764	72
50646.807397066244	50483.27345104307	72
50871.964119271	49688.66373388867	72
49206.11094720662	49757.602682500554	72
51076.449902760214	49833.222613522914	72
50159.11373066154	50605.28973257296	72
50715.39315270352	50698.710892826064	72
49990.437182237874	51011.83787427853	72
50435.25527898738	49085.017459867224	72
50779.678598262166	49513.11513563755	72
50570.27025292662	50370.85440704958	72
50659.46111334752	50088.724843752956	72
50511.956188582546	50718.31288021221	72
49801.50944529375	50846.66089036071	72
48990.98977100306	49786.73038512164	72
49202.30427734457	50119.61988659121	72
50716.745662577436	50151.90062142617	72
50697.34083061144	49480.772216490426	72
50096.38930617088	50657.274848469046	72
49940.963472749565	51073.50243640734	72
50647.02297957833	50304.32578537497	72
51161.67989321207	49520.28772342175	72
50749.213949005556	50554.636184243056	72
51211.73742753395	49465.93246259843	72
50592.302257785086	50688.00763880358	72
49745.14297506247	50663.531558313225	72
49384.94218569701	50460.66807060152	72
50996.665616100196	49839.53752795363	72
50723.87194852145	49405.932598929125	72
49915.47905776129	49222.739138340956	72
50433.46286159781	50897.18499641202	72
49409.166086983765	49470.62363202599	72
49028.050681280096	49715.63475771863	72
50689.342210618735	49339.65850859929	72
50428.82306016182	50970.55631576406	72
49360.61290376162	50613.83368454073	72
50839.183018962496	50030.28409900964	72
50922.12494146166	49915.37908498869	72
50263.32771653311	50877.95672255827	72
49872.78440783563	51114.790047663955	72
50677.645152106714	50373.211386103576	72
49247.263323622465	50179.719404893236	72
48915.599825985075	49988.18519997108	72
50685.95222455977	50774.33432808059	72
48998.67393456629	49646.53627768268	72
50569.85603442133	49221.63443574534	72
49259.03660943379	49505.77013384294	72
49020.772713830906	49933.263748590274	72
49953.79117348509	50870.349355716055	72
50784.138414231944	50729.83938540722	72
50011.57619565651	49338.36523307538	72
50992.37898924406	49957.090449037954	72
50798.8784633174	49436.95379954834	72
49252.628742929846	49431.45545898672	72
49993.70109348949	51130.76044035726	72
49363.63057768031	50539.58267956953	72
50941.905943443824	49715.51968427186	72
50281.931774855926	49149.29440849648	72
50819.354224334995	50657.06180021077	72
50885.94660608646	49381.40350046841	72
49284.7338466672	50599.90138845024	72
49070.5118398626	49615.379387994304	72
50184.10047603026	50905.65107497264	72
50892.917582367816	50622.91107441577	72
50880.345568831355	49763.88198588885	72
50501.13092357216	49047.52922016059	72
51151.145670668586	49835.74173764728	72
50745.65481408727	49695.40443151103	72
49375.12690425701	49555.065330638085	72
49863.73055564694	49323.936951998214	72
49894.51162986207	50923.634409747305	72
49516.183342033546	50607.05917390863	72
50724.47862632402	50466.41973710107	72
50670.909214055544	50854.38988081901	72
49662.20546333501	50133.58753772826	72
50962.55393047321	50645.97572301378	72
49394.48359114586	49885.185826131754	72
50642.99289626006	49958.1314232394	72
48923.84200549387	49639.21875482456	72
49874.39625553243	50811.90947422479	72
49909.37011427401	51003.22083510119	72
50994.96396608623	49350.904948481584	72
50762.10786129349	50228.290339476865	72
49590.46133061611	50157.374363880444	72
49172.1672278537	49692.77604095133	72
50361.70610921068	50926.592487699505	72
49529.13362716402	50683.29913015365	72
50738.16808472709	50306.05630613274	72
50044.81186655296	49252.46952150352	72
50577.09439441797	50759.736396503504	72
50768.17642471083	50378.841848834985	72
51029.05659773284	50022.26928436401	72
49349.762227667685	50688.681337436705	72
50662.90514587758	50933.00306147863	72
49477.49954211681	50110.65830133537	72
50557.05231632673	50837.38636727636	72
49578.17856449722	50262.32986586985	72
50143.57621312645	50970.617187819975	72
48916.93355620769	49908.19587008016	72
50884.18974275737	50544.24093547793	72
49096.902855564455	50085.86675137547	72
50015.9089278317	50647.20726264539	72
48844.98673837555	50028.69090461814	72
49566.19429217311	49263.1727444261	72
49607.36564776709	49334.27711222612	72
50904.19256513051	49996.41164619117	72
49075.81185117119	49813.173264584475	72
50961.50121418416	50550.09743671729	72
49488.4607167204	49251.71084862214	72
50220.39296642825	49924.262224741666	72
49098.858485707024	49692.3812478093	72
49550.616381465385	50755.40232879987	72
49612.561646645314	50660.773566151816	72
49482.16544043993	49555.96168583762	72
50368.402839096714	51020.097671042626	72
49595.16600235189	50077.0897956779	72
48848.19414798361	50108.75077743249	72
48844.845763862686	49651.19014990675	72
50151.66697100651	49175.41591221149	72
49668.16565270196	49289.243606282485	72
50529.76017373017	48973.13236795924	72
50810.897399988644	50098.082602221235	72
49727.442336681714	50090.642700016084	72
50889.23292868195	50087.75420370811	72
49409.72810863234	50737.74350345698	72
49736.62492818576	50889.87680380124	72
50799.258491393055	50462.933973144536	72
48822.58279391468	50177.47535664879	72
49690.36199383056	50954.76658909904	72
51082.621155354835	49458.87821555161	72
49399.329964238415	50813.87193956372	72
51101.75472428548	49987.491758276694	72
49334.40123275146	50118.992430450744	72
50202.06746908606	49115.128981517206	72
49436.30870357279	49303.19863854867	72
49510.39674634043	50291.29926365634	72
49308.81718100446	50461.271533746294	72
48793.09654990536	49967.435964355805	72
51288.28582975005	49443.87208544628	72
50601.01640025861	48955.10607282981	72
51050.986521078776	49901.84858739391	72
48759.346329487125	50221.70937490318	72
48861.059104659915	49571.456891381946	72
50595.93919536236	50902.86107234126	72
49379.4720573291	49394.73651214859	72
50858.877896431564	50721.22279881915	72
51204.39976354501	49388.46667815326	72
49793.81069328885	50935.76921503184	72
49264.01709765626	49669.7204680436	72
49636.28718152516	49216.91553303311	72
49377.83216973513	49249.78504749636	72
48918.55930185181	49815.728687940195	72
50528.385062821486	50937.83836934614	72
50788.321148068324	49358.136076549934	72
51131.125347695364	49685.97733080269	72
49309.13266720151	49373.50382023316	72
48843.90786392233	49904.54218457254	72
50289.708432529354	50954.97906138971	72
50293.501315006826	49981.801863130866	72
50902.347020805406	50164.864657055114	72
48693.457351537356	50184.72012670847	72
51230.630464990885	49314.23366981137	72
51040.09867777004	50623.359461158936	72
50838.057581145644	50339.211622915594	72
50150.51132098821	49062.39055189524	72
49495.71750400921	50219.2708594113	72
50394.23919042809	51090.803198162546	72
50684.70985828482	51004.100696278125	72
50725.18243128903	51073.638155827386	72
50637.28899786113	51062.87149110758	72
49150.305617784725	50172.19673429735	72
50932.77505949535	50715.28464084973	72
49482.14185409766	49173.889518593736	72
51255.368084041555	49236.46328814129	72
50431.124925611235	49004.47252464607	72
50963.6530904238	50209.42966426779	72
50066.934075974124	51139.18644845227	72
50326.70714382119	51122.14067052835	72
50309.41254715602	49076.36694732634	72
48970.70256185782	49571.68534527822	72
49801.63803717599	51135.165291472236	72
50369.71512600255	51187.44142031201	72
50340.39205651826	49007.17070526212	72
50086.33434842785	49127.78197158095	72
49134.26126048049	50248.00173300046	72
51183.146241576076	49907.14016610435	72
49376.66687229413	50884.71709044127	72
51173.723800098036	49259.80778553644	72
49604.576399422	50807.2019370948	72
48926.90198962058	50130.483666036445	72
51161.2121623641	49753.02294269889	72
48948.341103351035	49710.24612985012	72
48886.35959438244	50216.634818914965	72
49708.22690774728	50819.34330486154	72
49909.65226075203	51184.1823444027	72
51254.183395875516	49885.30256147327	72
50780.52307013414	51124.39116475438	72
49530.835854033	49112.75395250632	72
49456.65248228584	49384.517838378684	72
50024.65642561798	49086.752356122575	72
51173.35947696175	50002.00631515609	72
49800.443952707974	49273.10573048596	72
51319.629251416896	49927.736079565744	72
49322.09282895337	49456.47675583207	72
48808.52594867722	49724.28360502272	72
49306.2977976296	50906.85474457095	72
50954.31227854336	50053.23270622544	72
50836.34103840516	50209.17569032381	72
49499.70703129824	50807.76526858238	72
51384.19264794029	49879.46203371913	72
50475.922402229895	49586.817035373875	72
50467.195459071474	51122.43272053804	72
50973.19351287869	50778.63584073977	72
51015.41163629299	50147.95703438053	72
51128.318458029324	49374.82411969511	72
50094.56849863898	51211.125710559456	72
49701.27255190411	50740.10653160559	72
50042.20259429219	49015.10503373075	72
48780.33861356748	49569.821686220734	72
50773.580881642854	50802.50256074924	72
51460.51279275122	49858.47698233954	72
50154.42768584341	51049.75745648991	72
48999.92365284054	50149.17861643713	72
48853.88054220981	50285.35356798426	72
51047.66373038609	50219.77961719355	72
