# Supplementary material for: Abundant Topological Outliers in Social Media Data and Their Effect on Spatial Analysis
Source: PLoS One. 2016 Sep 9;11(9):e0162360. doi: 10.1371/journal.pone.0162360 (PMC5017681; doi:10.1371/journal.pone.0162360)
Supplement: S6 Dataset — See the respective attached file. (ZIP) [file pone.0162360.s006.zip › S6_overlap_swl/clust_74_83.csv]

50000.0	50000.0	0
50001.1199382742	50005.597232803535	0
50010.474073703306	50004.538835650805	0
49992.59330351276	50005.30010366702	0
49998.97978393994	50002.81568248988	0
49995.94433854478	50000.283501054924	0
49992.110046690934	49994.960676135706	0
50001.69172750674	49994.57444040063	0
50004.089583240035	50002.88217446919	0
49995.22015105517	50008.609882115925	0
50002.55073404207	49993.56360799795	0
49986.072168127575	49997.04184594443	0
50003.188169777386	50009.9058963167	0
50012.27525783438	49992.819765352564	0
50012.262513774476	49989.354148040744	0
49998.02118867848	50008.80627001903	0
49993.557594313854	50006.23561640466	0
49997.38944128892	50001.35532493175	0
49993.74842547102	50014.75506549149	0
49998.23968503435	50005.27065217079	0
50003.22125142318	50000.026961999516	0
50002.66845612155	50016.014489106456	0
49996.2912684585	50003.40999236742	0
49993.86713806728	50000.48736039716	0
50002.18471612465	50002.01162544507	0
49992.171524388265	50006.56961401369	0
50009.77186363497	49998.33913800016	0
49990.12856972812	50008.3087286591	0
49992.75834275438	49999.61132553548	0
50000.612712480484	49996.66863853376	0
49996.93869881451	50007.42426954709	0
49990.9573124268	49998.74455680348	0
49995.12813021465	50012.34964490406	0
49987.132816399535	50000.77841298042	0
49995.04622939411	50001.254507425205	0
49996.3518189633	49998.69148218202	0
49994.72286757851	50006.43666481398	0
50004.991603808936	50007.81247139701	0
49998.28891676479	49997.763041664824	0
50002.11006087792	50008.18226655358	0
49997.144179930016	49989.940910198144	0
49990.216027359624	50003.557911732714	0
50004.8382996796	49999.67581012021	0
50009.729321556355	49988.228197133496	0
50000.199954210955	50007.84356371471	0
49984.868450241316	50001.72764928467	0
50005.25378396498	49991.44544110929	0
50012.19437814406	50000.390381149926	0
49988.04893344996	49995.904611826896	0
50000.97171294396	50001.87618615546	0
50003.16859701153	50001.34186794273	0
49996.8205400242	50002.39747857786	0
50016.35653848915	49987.25542234889	0
50006.096174901984	50010.23095889712	0
49993.33550236973	49997.9139297533	0
50011.19002934476	50002.36431250059	0
49998.45984931102	50006.65695684455	0
50019.87468519033	49983.95720550682	0
50006.448840401084	49997.32346873195	0
50003.483634122094	50006.1099987375	0
50000.35234659256	50010.71421082459	0
50020.92058148781	49993.51767071989	0
50008.47578298118	49985.24545972329	0
50012.97116378821	49991.6961769247	0
49993.74796506671	49992.427417029416	0
49991.82516773376	49992.694590956104	0
50010.8124938929	49998.028114249224	0
49987.955751149355	49997.770027754355	0
49991.724628069634	50000.06228921305	0
49995.80643166333	50013.468969971	0
49993.380375235734	50016.55980591119	0
49991.201634813246	50005.408821551166	0
50004.525946402624	49989.78947725459	0
50007.720378466904	50000.492135651875	0
49992.7685793167	50011.0280228053	0
49987.159758849266	49996.84261681274	0
50014.02574978567	49996.18798372425	0
49984.32643570934	50004.57184983245	0
50019.639648138225	49988.9067237791	0
49989.4997473447	50007.36039035869	0
50013.91997383251	50009.37214947754	0
50004.58622819102	49995.15801530333	0
50005.85271576996	49989.50522008991	0
50015.47921159886	50003.75857515637	0
49996.39937650525	49993.39036016212	0
50001.0647897504	50004.010292953724	0
49986.027487069885	50006.27634010284	0
49987.260876982415	49991.042278530156	0
49999.78395213294	50006.223143715055	0
50005.5951472911	50002.242531785334	0
49994.95863623795	49990.98932230843	0
49995.970214808425	50011.21575680999	0
49998.74724789229	50000.301414385256	0
49995.76262299148	50005.347803119126	0
49985.78393825049	50003.32292956534	0
50007.42877995727	50004.03245223129	0
49992.96622310832	50014.11763760789	0
49994.55499953395	50010.948281901576	0
49983.915535437955	49992.4110437863	0
50008.8660950074	49978.749708719544	0
50013.7990956949	50003.00902758653	0
50008.5066603574	49980.605440097264	0
49999.61536353447	50001.38011543159	0
49999.92720012225	49999.00146537139	0
49984.44548889699	49998.69683486348	0
50002.482884739184	50003.040579738794	0
50016.024045681486	49994.94398923562	0
50003.36648616504	50004.322037109174	0
49988.738161772046	50017.689027507506	0
50003.539439997585	50008.933367662175	0
49994.49256234436	50019.33132076997	0
50005.85319903553	50016.693436037065	0
50002.48134869301	50006.34512799061	0
49993.523880528526	49996.86229670025	0
49988.034997579	50012.957727244124	0
50020.71389257763	49981.778924319464	0
49995.38804044498	49997.158702901135	0
50013.95022191785	49997.89115681875	0
49984.13772326518	49991.42872524563	0
50003.58552550782	50019.3121430576	0
49989.91037830248	49997.47012205967	0
50012.09890688885	50009.91283746573	0
49998.36748406831	49993.20199538089	0
49989.127843465685	49996.61911019781	0
49982.65034680979	49999.834836403585	0
49996.56500742211	49994.747294359564	0
49985.379552577164	50000.53127187064	0
50017.09675845898	49993.71089669888	0
50021.41356700267	50010.70370059395	0
49982.40342955259	49994.328994020594	0
50016.4869019828	49980.40359262994	0
50023.71775476843	50012.20330780786	0
50005.64968115003	49995.160253301765	0
49973.871359122015	49999.93485576274	0
49991.04769969644	50018.64712142673	0
49999.68945811258	49989.69377801033	0
50024.16967004485	49998.373773470084	0
50002.22080701014	49996.583511445446	0
49981.3376436746	49994.9974062802	0
49984.137410919924	50006.137292454296	0
49996.130313645284	50019.87582555533	0
49984.51107861298	49990.24442534623	0
50006.568329781825	49987.41605597233	0
50001.265128160514	50015.41691763768	0
49994.71701353506	50015.249262662495	0
49984.049094679925	50002.930402503676	0
50007.33751108774	49981.8758819164	0
49990.53033617756	50001.14600459991	0
50016.78128835845	49973.40706114249	0
49993.95433979805	49991.08775145235	0
50020.50775026029	49998.11343636441	0
50000.36685129092	49992.305125517465	0
50025.412902998294	49985.28219532157	0
50011.811277040055	50005.8423952594	0
50005.650122642444	50018.556061829826	0
50000.10513937223	50004.37368352619	0
49997.312147224504	49999.09697793524	0
50007.98935284791	49996.53957427053	0
50002.08677570072	50010.85949233453	0
49986.699023909634	49994.97925279905	0
49985.61698965447	49991.72042149556	0
49982.103822344194	50003.015963724676	0
50017.46227211739	50006.10305446117	0
49995.381477958945	50002.40666228191	0
50011.97582092875	49999.282779231835	0
50008.063404920314	50009.83952207464	0
50013.46450656	49984.93900585626	0
49991.29771770397	50013.528169385616	0
49990.72512365944	50014.788818904555	0
49988.34248722313	50003.84700004693	0
49978.86050890926	50004.459502539525	0
49992.91864707092	50012.72445101887	0
50001.84787568867	49990.60674350676	0
50004.63839490317	50017.67334490595	0
49985.1248169725	50007.29216522827	0
49993.17341765991	49987.23628058628	0
49993.857411968136	50017.57636704799	0
50019.0152945883	49986.98070871417	0
49998.41475540304	49991.03758824367	0
49972.09249794468	50008.2640976498	0
49993.10918587191	50001.86801828644	0
49993.00955253663	50003.3707764521	0
49984.194173076576	50018.57796040268	0
49988.37111772968	49985.660734294215	0
50001.68402032854	50019.222658424515	0
50001.185520989595	50017.05278349851	0
49989.66815837991	49993.68744920904	0
50004.177711652395	49985.70662376911	0
50018.82869206279	49999.52190675685	0
49985.443533641	49996.21552947299	0
50016.38826833475	50012.74464866587	0
50017.914900136435	49980.502944041815	0
50014.39181755627	50017.85709331672	0
50018.95202462218	49985.56744633257	0
49997.36448100937	50005.91903864351	0
50018.96796534248	50005.16627708392	0
50011.90539425546	49988.111134330444	0
49996.546614288876	49996.795399916264	0
49963.08142993959	50006.26759739082	0
50008.2356600962	50002.43606836597	0
49998.63921899667	49988.79814231758	0
50005.75242938296	50004.17089970687	0
49998.376769049384	50010.6689754653	0
50008.42442695799	49998.31820524386	0
50004.508050526805	49983.47349690265	0
49987.17050041002	49988.9025554235	0
50009.18109265108	49992.22014886556	0
50004.879056196725	49986.61034885251	0
50014.915422483675	49977.07720187199	0
49990.130907603474	50004.80258105486	0
49984.6703277626	49988.74133172314	0
50007.52672577151	50012.93686597503	0
50003.49650970437	50012.38108186982	0
49989.06725250327	50015.3378129636	0
50024.98456411381	50006.06013812308	0
49991.80368593366	49990.462414806636	0
50000.77352016364	49989.79042744623	0
49988.90719015552	50002.71719901248	0
49984.039032220186	49996.676878046324	0
50012.847622088455	49998.36249454505	0
50006.350126348494	49990.98155319997	0
49991.05034624591	50004.198767952716	0
50011.88431427771	50008.83624177822	0
49985.19374747098	50005.49928007464	0
49984.81310954273	50026.06287728749	0
50006.21977860447	50012.16129787784	0
49986.47489642977	49999.4317940804	0
49980.36605421916	50000.95789397295	0
49994.234345594574	49999.2532348494	0
49987.04825099607	50001.832824486286	0
49991.43071227722	49984.226381594905	0
50000.695373251256	50020.70674782014	0
49977.13180553174	50003.37505285267	0
49988.62903234035	50005.177123215675	0
49979.89567759436	50002.4937618266	0
50008.01262186424	49983.679359629714	0
50030.579860834	49998.08369322793	0
50003.089884360816	49981.16884909539	0
50024.37014218025	49982.08487044395	0
49983.90656666351	50026.928564756556	0
49964.314383131496	50014.1377602163	0
49993.20228802501	50009.89883245395	0
49988.35846928065	49994.74515624361	0
49974.56068759045	50004.79214296714	0
50014.41609705478	49979.75520468273	0
49991.174539429005	50006.969037631694	0
49989.155636819094	50000.54506709529	0
49982.544533415894	50024.606837722065	0
49994.92587873124	49988.20647099332	0
49991.308890379405	50009.11640038469	0
50011.281064215545	49984.921503686244	0
49989.75789397745	49987.457219427255	0
50008.221414162435	50012.20209665073	0
50013.621088465676	49978.83287026756	0
49985.19186980337	49992.980264506536	0
49992.32125134785	49989.032611767434	0
50014.674771463535	49999.908761826504	0
49997.68841019571	49983.69681048847	0
50015.382964093515	49974.88611401902	0
49974.646961190396	49999.20360856275	0
49993.622733056916	50004.394124466075	0
49996.18215660206	49990.57420118714	0
49990.531939051354	50002.542578106964	0
49995.628193938675	49992.49588250879	0
50021.47129342551	49969.80051040332	0
49963.43332412238	50009.15111641512	0
50005.631109868045	49981.978888305464	0
50016.42316313038	50001.98515059546	0
49980.96052567742	50020.686115295306	0
50014.72496783221	49986.0471516237	0
49983.5417594323	49995.75678905932	0
49993.07010199822	50029.18300593349	0
49997.88200827209	49991.896996510884	0
49982.946899317554	50009.619161594186	0
50002.15424062545	50000.4773237086	0
49991.00394052615	49996.04070296146	0
50031.56106314288	50012.96897761344	0
50026.88381878394	49996.47826587183	0
49984.03994023804	49986.15198562376	0
49987.28963664043	50020.60062188324	0
50013.90791418998	50004.26976645357	0
49983.08076631143	49991.201045514004	0
50022.11073926888	49967.124204367305	0
50010.73215520759	49996.40090077004	0
49996.054670956706	50006.56227185395	0
49995.70387124523	49986.98770630229	0
50007.941107878476	50018.039088252415	0
50002.0192275201	49982.59943772668	0
49992.05158923507	50010.26029829259	0
50027.93304776287	50005.78420573993	0
49982.89182072447	49989.6455582383	0
49998.64668225386	50018.43203433023	0
50013.62737578455	49989.94661316443	0
49993.08509566163	49988.31637596258	0
49989.81805414489	49991.931824775784	0
49997.76086401288	49987.90124568716	0
49988.69996163046	50009.713207319626	0
49985.80025773397	50018.196075051266	0
49984.54357744596	49987.1594216123	0
50006.59958761954	49972.297102456854	0
49984.82793631655	50022.262719026876	0
50009.686765035396	50012.49651623412	0
50005.67540109913	49998.77026419197	0
49998.76553220897	50009.60097154551	0
49991.720902063105	50001.874151299206	0
49995.344981691764	50003.769781086085	0
50000.779533303816	50006.55995037668	0
50003.69493811055	49982.743629087825	0
50002.270752389726	49997.78815897597	0
50027.570700147895	49993.28160735885	0
49976.52404899746	49992.70823713537	0
49998.92765844171	49982.472509075604	0
49994.93953583841	49994.87526102259	0
50009.450371016355	49984.56460257237	0
49988.154083484755	49999.52040214659	0
49999.394387052766	50014.98009375397	0
49978.547517703526	50000.09883902086	0
49977.2653315401	50000.844206454574	0
49998.90667228046	50008.20905964552	0
49991.6637407009	49985.60237193076	0
49996.812852085255	49991.85268425626	0
50010.361860965386	50000.785222744336	0
50015.982394048064	50025.712936463955	0
49980.52196003663	49992.07084033371	0
50031.62064003572	50018.88854821377	0
50008.9961750777	49996.41672377975	0
49987.61931332246	50006.2850009189	0
49976.108964526924	49990.178279804175	0
50023.926871643285	49997.28176746767	0
50019.938527361184	49994.309713364564	0
50000.35731265099	50002.84047830652	0
49993.60333916049	50007.42141270693	0
50023.25337906322	49995.00581889214	0
50002.075911878404	50005.261111667336	0
49991.96428640682	50014.48773082656	0
49985.479854508725	50004.39257273865	0
49980.523275281885	50010.645308643936	0
50001.43088150619	49983.63567861773	0
50010.12290986445	50002.12243553688	0
49967.36856159413	50003.35500522987	0
50002.53163693798	49987.2817417695	0
49958.51475070698	50007.728524315105	0
50011.38108761024	50001.03297300693	0
49981.69861163078	49992.37124347021	0
49989.76191395739	49999.01550114256	0
50010.464523219016	49992.24245972176	0
50026.519101309525	50000.02798517489	0
50012.28382736543	49984.83474359573	0
49989.42265260656	49983.96844532203	0
49984.23840069896	49997.66761618687	0
49985.550927108794	49986.82666453693	0
50021.497478391924	49994.63200883348	0
50019.51522702777	50003.991941070715	0
49997.68469127628	49986.69892490847	0
50017.52555436652	50007.437281765255	0
49996.923835170724	50009.65263753655	0
49980.798506964515	49985.652067432005	0
50017.90091994998	49982.2521155558	0
49990.37161102477	50017.07697390062	0
49988.90511406528	49992.75445658593	0
50017.32112340442	49965.353068070195	0
49991.01257760791	50023.468584741226	0
50025.8875906799	49994.35984820899	0
49986.1918187451	50023.68497230164	0
50013.15743500942	49983.78458207533	0
49992.8456436454	49993.0203413024	0
49979.75815741602	50012.571960582	0
50009.70308924862	49979.83589096704	0
49985.30046070793	50021.08763342582	0
49978.359205601315	50034.878715319064	0
49990.92884580327	50011.163169812375	0
50007.772940196795	50007.064996400484	0
49985.22103137368	50016.08668389368	0
50009.59707490614	49993.95697076497	0
50017.70003800679	50001.97785272779	0
49983.797748258876	50023.64017913821	0
49990.26735697697	50010.258346329596	0
49987.64568629228	49992.33821425586	0
49988.52793226814	49987.91776019862	0
49991.20423086804	50029.989168432476	0
50026.25973034724	50010.5650833099	0
49982.16330270223	49998.10186605435	0
50007.13541309917	50007.95622569247	0
49983.95748989525	50010.98829389653	0
49962.45221143677	50007.2760570099	0
50012.1000044754	49996.95407723872	0
50021.052185858316	49972.64330460891	0
49984.3085518675	50009.58683887556	0
49993.510659247964	49989.892241724825	0
50011.752156646566	50004.78944145074	0
49983.52563494623	50001.75016082405	0
49978.460538100626	49997.75242771528	0
50014.52143088854	49988.22950508876	0
50018.24137458081	49990.739344225905	0
49972.37989154419	50007.14160963748	0
50006.63472878829	49999.431527854525	0
50016.01207628755	50007.56525634756	0
49992.159033924385	49975.903792794095	0
50016.99256930141	49996.1277298885	0
50004.48312201096	50016.53523623439	0
50003.73362658861	50014.7511990841	0
49974.63211839188	49979.516263068035	0
50001.48585664339	49987.945459319424	0
50021.840174437224	49996.55115787979	0
49994.03666699587	50020.72279787452	0
50020.94362840362	50003.47457288229	0
49998.62700416022	50014.24645452575	0
49995.17512210399	50016.79463493951	0
50005.23037043188	50011.73729598273	0
49971.37117085837	49989.47221639413	0
49981.521518297865	49999.23994426472	0
49965.42437354049	50013.05953711824	0
50008.834474853866	50007.65616359565	0
50000.22266364497	49982.341419794524	0
50021.85104569774	50002.35034673412	0
49981.560701735485	49996.23068757506	0
50012.74701363594	49985.80192002436	0
49971.80503375848	49991.85551823733	0
50011.263172707324	50007.67989684717	0
49997.842192490825	49995.525909340686	0
49994.00690011958	50013.24210864979	0
49986.9534427898	50008.40761073288	0
49983.36103802528	50033.88309737791	0
50021.35608252024	49989.69815647043	0
49988.97845850354	49998.21097134659	0
49994.642367226574	49977.56378857998	0
50003.55488727248	50010.91109031009	0
49974.81667358894	50002.99823491594	0
50012.0645759029	50012.10464978939	0
49987.68602979314	50010.93503302086	0
50007.17280957686	49992.3085541642	0
49981.705499678246	50015.11060490018	0
49996.69556881796	50014.109138468055	0
49998.64670998637	49980.67626758387	0
50019.10045114579	49976.023584512244	0
50017.45835616199	49985.36377514416	0
49970.33294685764	50009.780079539814	0
49982.3735722141	50017.46739492288	0
50006.68958436496	49994.526210000105	0
50018.734070250706	49989.80705437178	0
50002.46857216815	49986.06925098604	0
50022.675958277854	49992.05708802764	0
50022.926585169895	50001.64972110677	0
49983.52862677752	50014.963717433006	0
49998.90581301964	49994.84596139951	0
50005.79092528655	50014.775009063815	0
50000.22661360575	49988.81757789523	0
49980.74425647727	49996.82260257941	0
49971.55135378028	49993.170189732235	0
49964.134354578964	50010.02551413979	0
50012.74411197212	50007.99878332312	0
49990.74377587022	49973.90298912179	0
49985.28964060534	50013.18698399553	0
50002.94614847365	50024.81554806511	0
50018.25121765347	50010.052068038465	0
49989.67279102292	50031.185116729364	0
50024.78778113604	50000.02968615381	0
49957.10144021539	50006.30757505217	0
50004.91798427541	50013.10522473025	0
49997.73721727142	50000.206776466686	0
49987.073785197594	49981.08982656079	0
49968.0433233723	50010.0828608519	0
50012.324460548836	49995.737823114214	0
49973.49292689296	50018.279391364136	0
49987.24555378543	50029.79294837929	0
49998.130607358624	49976.53703077404	0
50007.75675174732	49991.20943177642	0
49995.458395374444	49999.14344184725	0
50010.742096311136	49993.331644497855	0
49985.84573346792	49985.809309381766	0
50000.266877230206	50025.833258622944	0
50015.02347028834	50012.069686554314	0
49999.98576549963	50017.1888278349	0
49994.20623659825	50009.09252126425	0
50002.60633630994	50028.573161161155	0
49983.685760399516	49994.434229655286	0
49997.98413692526	49973.09937067709	0
50010.56374303187	50009.418935307316	0
50010.08479905599	50015.411645682536	0
49981.765431604974	50026.49109198164	0
50008.58410835759	49981.64823307443	0
49984.49931009959	50029.64027167754	0
50007.61917516849	50005.81807298415	0
49954.76580966707	50007.702943843884	0
49998.27241309566	49978.57915551045	0
50022.54566981191	49987.258173264716	0
50005.091519311456	50006.0974021464	0
50033.204334621514	50008.87278491397	0
49975.961106071736	50033.7681879828	0
50008.89909742184	50018.638205887495	0
50013.46930471949	49988.41976209015	0
50015.209385585105	50013.91423486294	0
50022.0337844933	49980.9584175392	0
49989.67638337026	50018.303126039296	0
50025.83946226305	49991.62136154643	0
50020.63370337653	50014.81552965945	0
50007.67840103903	49995.493720252845	0
49968.685987238656	50012.365807529546	0
50010.842442392815	49988.60160661161	0
49997.47090266504	49980.29339993033	0
50410.509256525555	50368.768437529885	73
50361.999348001	50307.37210396421	73
50309.57244469803	50361.58539872149	73
50301.605950842604	50439.35615380756	73
50236.83042724365	50482.956751676174	73
50430.672323974824	50444.15562742122	73
50385.93292259737	50503.40302474438	73
50482.286441246	50348.3590819957	73
50357.628062424985	50577.258495872935	73
50188.62518335447	50415.68466591564	73
50285.3253766767	50287.220525308985	73
50431.4880042314	50274.69607837835	73
50463.20683735934	50533.14072171343	73
50115.62815383255	50381.93960534532	73
50553.95634922586	50328.507748338525	73
50620.49025604618	50369.984641739444	73
50046.240950404426	50341.72632979043	73
50519.50267312359	50473.38655116125	73
50199.48241877262	50554.19491649377	73
50553.533976298	50406.464911564195	73
50113.47492625702	50304.99623896865	73
50001.40977256429	50408.23483743754	73
50292.756573531115	50538.91285680988	73
50701.8868211605	50381.720490451225	73
50633.073561820434	50296.56152167261	73
50413.72710397196	50629.61185396747	73
50235.34357709114	50225.96274333201	73
50184.098822811764	50335.33043465786	73
50662.549153801774	50224.14144653455	73
50340.282630476766	50234.733019112864	73
50776.27010627982	50374.1043933067	73
50407.057941603845	50704.78458564212	73
50091.09043588685	50460.095185142694	73
50561.813531130814	50534.40283166522	73
50337.40754314768	50655.701495371395	73
50487.11314172923	50641.56953163214	73
50448.50092495284	50195.736589257875	73
50128.013576076744	50230.510282156305	73
50467.042274514555	50759.51815425126	73
50766.593411651025	50449.37132334457	73
50288.86969494767	50173.93974159761	73
50023.947202672214	50498.99885797379	73
50046.47473480891	50240.982763833395	73
50436.529192890084	50830.1751392499	73
50320.8857090696	50103.988050102256	73
50837.32645502935	50329.16816192873	73
49990.9073480176	50290.3508656907	73
50049.11764719768	50158.51292232546	73
50537.52462807796	50782.67012030627	73
50250.692142918095	50607.96845967834	73
50610.46559188755	50165.1182425593	73
50129.28714448891	50579.39682962279	73
49953.26439646298	50525.56432661287	73
49916.497364457755	50286.35643936551	73
49974.497942266644	50137.7135272765	73
49915.58303050637	50589.548054343446	73
50014.15843683787	50073.816001602056	73
50561.73107284277	50670.21290775823	73
50601.095558293346	50834.53533553882	73
50632.49208426729	50706.134245017274	73
50217.355479557285	50150.80135274552	73
50897.58277874095	50282.24885304104	73
50728.03729572378	50270.205016560816	73
49888.268051349754	50355.033253333895	73
50846.226133844124	50407.07569850267	73
50700.11622323364	50670.696608176375	73
50161.51207233644	50490.4244650051	73
50506.9180589076	50868.4891983839	73
50051.433207398804	50594.34821485489	73
50371.309607163035	50044.034987861414	73
49893.50518946848	50660.27315789055	73
50558.435465944734	50922.86930789383	73
50630.97661148745	50942.76472995811	73
49823.69398790042	50703.94956464883	73
49799.4968641949	50778.75455035918	73
49973.3414323054	50681.31665720895	73
49791.448205740846	50637.01072028928	73
49736.78642186301	50694.2153498679	73
49924.79428127179	50427.40092695288	73
50686.54077241272	51000.37700648196	73
49875.43194057537	50501.84421730097	73
50271.89973657284	50043.391264722624	73
49997.92172600707	50000.56516223332	73
49856.42005903229	50241.998167967235	73
50964.90854051786	50243.511299175756	73
49680.10944510507	50637.041297169126	73
50777.61134893909	50210.25671097441	73
50701.36771615807	50159.01724814351	73
50361.20745454496	50771.8490737184	73
50755.90940457116	50106.32470059348	73
49780.648982664796	50857.31045323383	73
49909.83342560832	50178.78040676492	73
50318.34751918249	49980.19311991537	73
50245.52948184813	50688.69873435697	73
50072.46960716098	49982.73570627619	73
50734.06438920416	50740.55524841509	73
49775.05899793956	50255.65780413792	73
50119.57912512342	50039.85306853093	73
50210.25000177572	49996.564473234685	73
50515.36153816803	50986.9324265933	73
50535.71353586398	50189.06148311926	73
50093.653415795154	50662.899155710424	73
49819.33504210117	50399.23994324787	73
50169.46866173482	50673.76405912771	73
49881.9938264721	50787.31738846621	73
50442.992715681794	51005.73133072042	73
50732.858836099964	50939.77440976548	73
50756.74514813557	50816.16683725413	73
50378.556782425585	51045.57011073902	73
50799.50766498949	50894.50884798148	73
49926.29541069574	50024.63393868748	73
49783.31783259449	50329.81202201454	73
50666.8640974169	50449.408391708035	73
50490.49394829349	50129.291851976865	73
50469.85191284064	51082.73493979706	73
50609.63997868832	50602.70694028643	73
50965.050780617785	50325.49450341613	73
50812.430365061395	50512.718114091	73
50868.38138553331	50209.163716060444	73
50531.986622355296	51123.66090382228	73
50688.24277633045	50065.096631378605	73
50508.83178988864	51200.92973731298	73
49878.84761515688	50089.82423407791	73
49901.57837971369	49952.40004541557	73
50854.00201131946	50945.523347853574	73
50443.82264321324	50006.376565783816	73
50610.728845651436	50047.06284626143	73
50325.4673460552	51097.553732847606	73
50501.69291276033	49948.07199130911	73
50804.73311378683	50048.6276355869	73
50755.39781945843	51034.77058829648	73
50682.225482289854	50883.215598189076	73
50393.24911311437	50899.176826478026	73
50298.13190855199	51026.037224584245	73
49708.72453446333	50882.10957864556	73
50829.65266514543	50587.763203864255	73
50963.781713683835	50161.338907474266	73
50666.12461358416	51076.15603098738	73
50122.30177391092	50120.30626969952	73
50021.04401644311	50742.650440528036	73
49607.558785997346	50662.77265718153	73
50426.120012229774	49924.02836375061	73
50429.69217343104	51195.87492913371	73
50886.99232443942	50039.154207908956	73
50402.58693032169	51124.275772762805	73
49552.409405968756	50609.21326232463	73
50593.08624254934	51039.20906066201	73
50664.525346907045	50552.644540214606	73
50233.62341478877	50980.43403579389	73
49743.466256968655	50395.98937113256	73
50232.69785472993	50905.61613810694	73
50063.5654545626	49907.34512260717	73
50251.436243348115	51105.27659216576	73
49765.13200612303	50936.11988671479	73
49759.45162511415	50475.917468902895	73
50817.355628786616	49975.40493572177	73
50927.389316648376	50975.774559542355	73
50409.23493412971	49843.37561211948	73
50458.68224185451	51273.40990037992	73
50354.75773359183	51190.9119991451	73
50491.664827383385	49835.65961736102	73
50152.35910353585	50967.23209009915	73
51003.70305770455	50389.905031685244	73
50901.76714488365	50886.26358954509	73
50417.337394737886	51344.54272796587	73
49486.49834608144	50559.923961373745	73
50610.56672923531	51133.736075023735	73
49665.54143353791	50949.56459463271	73
50907.44607403812	50589.53589819924	73
50924.21594770432	50388.63575641707	73
50375.813187649364	50159.95491825544	73
49808.60683392057	50564.25217201817	73
50340.36318474084	50847.14779677526	73
50143.083284861015	51043.886105239886	73
49842.97529717493	50954.88476004901	73
50529.49294437757	51313.57290531685	73
49915.09784498491	50973.96269788303	73
49632.43516980519	50874.372771886454	73
50669.99274883715	50806.412676777036	73
50208.807871845696	51176.107368769684	73
50580.89728140336	51218.94224524073	73
50373.656653646016	49772.137313526444	73
49679.21030051962	50808.26708342008	73
49455.102814157275	50631.45931332274	73
50744.101433351316	51115.076440647004	73
50825.81903003961	50667.3966264903	73
49625.972249841034	50580.04327311383	73
49454.909579390885	50492.99233504073	73
49777.4023614948	51010.630637281014	73
49589.89241187442	50935.00859275707	73
49909.08700694974	49877.94211916155	73
51078.61004898647	50389.40828532631	73
50268.003704491275	51232.219569471425	73
49975.99950118371	50921.62451159062	73
50511.57536909042	50050.601655004946	73
51143.26602019155	50433.16575854421	73
50410.07335154275	51421.68512960383	73
50363.186244744444	49691.56188751784	73
50875.88148174263	51035.77495815017	73
50303.32285251225	49739.78689611676	73
50294.362892531535	49814.1579996881	73
50752.94539620283	50574.899713341074	73
51116.77731086941	50509.79569378477	73
49654.04358617071	50724.478237496674	73
50213.41375789557	49919.17444918291	73
49378.23060618317	50636.4149353619	73
50923.82286519638	50509.31587224791	73
51033.567010453335	50214.75938694905	73
50124.334434277815	49856.867034047624	73
50136.04801924248	51136.84143980809	73
49704.82722500205	50330.12749008125	73
50061.70549607202	51129.48569569933	73
50896.4165466583	50126.52301647978	73
49974.481968346256	49923.97550310277	73
50739.39192927319	50003.301496937805	73
50973.02613012657	50906.51357328098	73
50372.26229137753	51277.76825842909	73
51075.58068936496	50281.849044708826	73
50571.463519347504	49827.08469574698	73
49549.740237994665	50871.42188188366	73
49407.39231205565	50425.39598975488	73
50154.08276787719	50748.751610729305	73
50187.26281772272	49815.755773867684	73
50438.06164492833	49668.746061966696	73
50904.78198830936	50686.87074992111	73
50303.60551534941	51316.071897879265	73
49625.12668990674	50348.25677936169	73
50351.746131247906	49890.5491906444	73
49314.062199597094	50595.27709783747	73
50233.14426901013	49706.190269552666	73
49532.20570853541	50471.33989828484	73
49975.47219119558	50217.12420885447	73
49478.70854699845	50703.98896958023	73
49606.77614643268	50504.68231489672	73
50162.80165454205	49668.62811627493	73
49333.881506535356	50518.66965281312	73
50898.559709316556	50806.42427423856	73
49974.978811698296	50803.73714858912	73
50203.16768452696	50077.42890677575	73
50491.823749390336	51386.465465516936	73
50964.01755311689	50742.41678352421	73
49907.42273603072	50876.4747953017	73
50130.955911726014	49762.467721951754	73
50022.667299113	51061.7870081526	73
49803.487223918935	50086.76893116772	73
49286.83402540522	50457.64015932135	73
50093.102647035856	51203.86133138306	73
50020.906115547645	51238.672329985064	73
49501.21595462588	50932.10004975647	73
50960.422226169925	50002.89599760544	73
50751.721062756806	51190.7858198749	73
51206.80182023592	50383.5522134796	73
49314.72055062246	50676.66450272072	73
49669.310009626504	50450.51575121194	73
50732.17791025659	51267.571702240406	73
51020.33246958477	50108.416504131696	73
49597.552278412666	50270.3246363723	73
51004.038057838916	50501.890775747794	73
50325.26076054526	50933.619472471386	73
49733.479051963404	50580.1833613257	73
51042.38050039486	50715.7248785837	73
50748.40143567226	51341.9914898089	73
51034.208134741166	50791.56038999403	73
49851.68929735949	51035.257549925205	73
49556.84853556957	50393.418164818264	73
49404.1980288671	50550.8195187269	73
51138.162400922476	50583.64596075557	73
50645.38708027897	49816.588754689554	73
49245.47730416506	50717.63375785024	73
49503.37294420466	50778.97180512741	73
49241.39896621426	50791.744916254465	73
49205.0773047137	50860.00954603219	73
49316.743526476756	50758.5654260179	73
50231.08813594579	50767.69674721413	73
49481.753846339976	50394.11865997054	73
49363.4935249559	50357.205529865816	73
50246.86816131812	51365.22515223872	73
51119.540183695295	50732.96862456557	73
50193.720304749826	51418.39272006833	73
50621.10204854347	49888.62088048701	73
50887.79916270601	49952.58496828312	73
50214.11646359478	49612.01703842199	73
50849.76694740559	50746.56553270006	73
50052.33432902419	50814.09484074345	73
49972.732422969195	49824.97996350123	73
49348.06349431597	50281.8877096035	73
51046.14934065278	50921.677199381644	73
51193.63839049232	50491.10463210597	73
49920.83788197877	51075.71707366362	73
51281.49608995029	50370.08211902724	73
49290.16948206227	50380.79053361424	73
50460.54993228811	49761.11815240153	73
51110.384056921954	50214.350081064316	73
50361.79868307703	51479.45857818711	73
50709.13263071849	49928.245731218885	73
50647.50189456048	49735.62049332696	73
51134.28803860988	50811.96495778402	73
49699.8866912648	51038.14585355716	73
49577.20785026931	51012.77986117184	73
51354.40140845678	50355.42757416946	73
51042.68794749774	50570.14189413262	73
49572.36686202587	51092.25242015137	73
49422.880429797384	50764.46662947845	73
50657.880606121464	51204.478346168435	73
51015.70125590221	50640.161278076615	73
50487.83009608954	51463.83527401485	73
51412.768588370636	50301.54648675046	73
51287.56122682065	50444.6654774364	73
50796.17184326765	51405.93367599082	73
49839.08647524522	51108.3607460343	73
51144.53918661416	50339.6129370116	73
50181.29618293564	49540.564296143355	73
49236.684610255375	50581.16489712399	73
50721.894154771995	49753.09516338791	73
50125.25052366459	51460.08742427546	73
50649.72030473382	49977.126080361995	73
50960.06516822651	49925.47927939279	73
49904.402077203864	49781.18140598062	73
50544.976156249984	49751.16915441004	73
49280.202643392964	50858.76125624178	73
49957.08881577819	49727.60476185025	73
50158.17139712857	49464.883207707106	73
51426.53427905942	50227.982637407724	73
49736.91647516005	50191.259242099004	73
50090.18274670157	49500.557819660455	73
49745.135372344055	50030.65590423841	73
49662.95081955479	50220.16640221136	73
50058.71794287419	49782.034933998955	73
49588.103219577	50762.148521873045	73
49435.12413232918	50886.47017895498	73
50129.93309414294	50894.18061020495	73
49502.48691020419	51126.946097478816	73
51194.40580486478	50284.50733040408	73
50294.73759009103	49626.803860861895	73
49211.196027134945	50469.551399580545	73
49978.88344283453	51176.19050283205	73
49837.300930563644	49991.91496556296	73
51389.49961888218	50423.37370094509	73
50058.31413186595	51419.86555396751	73
49176.06637490705	50625.93726049648	73
49372.45649633298	50202.89686329943	73
50333.56097484404	51405.70260582554	73
50422.74288110144	49589.31605891331	73
50011.65388530187	49665.38465911505	73
49932.32731206637	51244.77567406692	73
50125.22624394167	49595.30382030416	73
50245.58670855761	49496.01290764095	73
49839.41943841981	49731.92813409059	73
51389.045128931044	50155.64209813071	73
50833.44797265979	49902.09825569715	73
49398.25428211795	50130.97214151119	73
49666.01144517072	50009.26625680977	73
50953.42225464948	51062.93515810297	73
50330.70171084811	51552.65367917266	73
51491.34787639234	50311.74711533192	73
51548.07797495571	50258.77561457001	73
51596.16390411743	50317.63130833751	73
49694.11772963653	49940.4345727927	73
50728.93580491945	49855.81529813794	73
50687.074541789654	51383.83660973404	73
50124.124446762646	51385.038575980914	73
50353.20710719549	49551.815778768636	73
51539.07318661361	50183.04370615108	73
49618.04050765995	51154.03363289135	73
50864.407326989385	51370.019173837165	73
51224.8083612865	50208.160523453276	73
50813.42142741746	51302.735792857784	73
49166.73516717432	50731.52525027439	73
50026.22669471728	51350.530417859816	73
49771.08310263901	49699.06179755985	73
50568.182917613136	51395.69812092127	73
50828.77671299538	51191.51707302408	73
49726.02629594839	50102.234211554336	73
50578.47520447855	51469.0436312714	73
49706.33484120373	49861.51289642245	73
50857.07114132165	49827.88568753867	73
49097.68471936493	50763.1488906129	73
49267.502777419846	50281.24924484844	73
49614.777681451706	49944.10669564128	73
50093.314854145196	51309.7540191301	73
50921.48277591461	51417.535101052745	73
49910.49416717361	49659.65095393717	73
51672.45501731649	50340.92591965713	73
50785.85003807579	49797.10566495473	73
49695.093142248414	51167.2752848103	73
50297.03823052539	49436.57635404675	73
51200.63626278662	50777.3829855508	73
49204.998134443085	50239.692540378564	73
49323.32254813817	50110.26740670212	73
49706.14754852982	49737.66800776158	73
49264.9162896638	50934.67605240398	73
51169.878103289055	50676.876733441575	73
51470.0474657633	50419.382826084526	73
50026.21603006955	49543.54110154546	73
51533.370788517444	50373.02463829896	73
49810.277055602135	51176.94381133692	73
49215.73910265254	50344.76238955382	73
50162.45818116998	51234.158106338815	73
49337.72929154817	50034.82110884328	73
51619.67383612341	50190.7202000329	73
51722.92564883072	50396.96811174759	73
49071.6339009549	50836.33662891503	73
50698.7933599756	49678.422192258055	73
49142.62176329591	50294.413496830464	73
51096.24656949744	50977.6313808834	73
49273.394485789424	50203.73918043411	73
49604.166904409336	50174.09692297423	73
51350.981505655305	50243.51516343195	73
49133.94084948344	50469.092807391	73
49359.84256812732	50880.92376477614	73
49969.970103133004	51408.207966217706	73
49539.41972836313	51199.38681799022	73
51693.11183302494	50263.97977688654	73
50688.63287860634	51458.848220649605	73
49942.6505819382	51335.19805186773	73
49821.089214046726	50167.55414040473	73
50407.259756349275	51559.101337610344	73
50859.6874922809	51117.855308512364	73
49486.12132375349	51257.05159849272	73
51519.5442364987	50476.241766262	73
50036.569405302274	50968.58472025137	73
51443.34089383604	50490.86198505562	73
51587.41253951462	50119.88223194447	73
50954.56558687537	51348.21478574045	73
51031.89124608524	51074.409317082485	73
49425.1635878804	51121.72733570248	73
51006.91546639003	51410.940117152466	73
50187.51265448714	49395.56491981537	73
49416.44737930024	51042.21860806387	73
49166.07888359822	50551.77054305799	73
49643.99051244754	49686.10026997897	73
50190.14758200239	51498.590120263776	73
51309.796569309416	50180.16805999383	73
49346.27104312366	51014.81538827613	73
50263.32135897623	51477.38377988621	73
51001.07971218193	51002.33606947883	73
51016.11394534273	51153.48809103813	73
49602.44652466146	50052.15948281549	73
49254.320709648346	50067.800716054	73
51315.96762358764	50517.59868773301	73
50202.93938877108	51296.33706901202	73
49605.744976492344	49750.05098960377	73
50120.326636195714	51538.084361648696	73
51077.08678977479	51383.616845737626	73
50425.31375711462	49512.55913621611	73
49869.27246195661	49593.315340190245	73
49966.68125512054	49589.38994076448	73
51597.81551470166	50485.241348274176	73
50576.08096908249	49675.44657219377	73
51640.7726282634	50408.242344117236	73
49773.591910536845	49928.676741307296	73
50871.83206655675	51479.495105416216	73
51108.79181799112	51064.430668920606	73
50264.11167172448	49365.30792306448	73
49471.71114079224	50095.844672614534	73
49546.393292879446	49898.39908799459	73
50957.781438285165	51199.51429676704	73
51781.18724791314	50341.16050338066	73
51224.265438271636	50617.57284472492	73
49990.63019045124	51484.5210402362	73
49098.7946319819	50227.24004621706	73
50353.92887531395	49380.167897936386	73
50325.72452346483	49306.94509201422	73
49878.32558327923	51297.009193808306	73
49954.66111900139	49510.263158051974	73
49642.976563991	49821.461373014674	73
50912.744341648686	49771.155257923754	73
49889.038250751444	51168.73893063714	73
50305.14314986355	49235.61418288726	73
50364.16032239883	51629.45761055012	73
50706.960439991635	51534.72867510622	73
51343.86991934454	50092.82244608691	73
51671.981207514014	50506.070431857464	73
50424.724342263115	49416.49900855843	73
50042.98662942994	50889.37249181476	73
50232.406212897455	49275.46423271225	73
49095.162451834374	50404.94005379793	73
49432.48547605396	50963.69398727677	73
51399.76486192852	50032.6616414212	73
50760.06683213169	51478.59903896596	73
49132.04528765017	50890.357232053786	73
49089.75119052517	50683.201604876245	73
51362.65176594263	50584.92277157986	73
49529.03183754796	50158.96961540771	73
50844.66713794343	49730.095642119406	73
51098.10264200821	51308.47548399533	73
51020.300232837755	51488.37264952817	73
51041.736661001836	51231.96279986185	73
48996.782896375444	50802.35192063649	73
50300.16910292552	49160.77417283914	73
50405.287650403516	49307.70145367434	73
51513.97828971069	50552.52454583213	73
49354.660939461275	51153.60967772438	73
51088.989586451324	50656.09851700281	73
50082.55338072974	49422.178490343285	73
50481.12368961979	49300.83628964164	73
50818.20226862803	49654.712235479565	73
51598.02091432262	50045.66407851603	73
49718.62754752954	51246.50904097456	73
50749.596473615515	49609.497195438926	73
