# Supplementary material for: Abundant Topological Outliers in Social Media Data and Their Effect on Spatial Analysis
Source: PLoS One. 2016 Sep 9;11(9):e0162360. doi: 10.1371/journal.pone.0162360 (PMC5017681; doi:10.1371/journal.pone.0162360)
Supplement: S6 Dataset — See the respective attached file. (ZIP) [file pone.0162360.s006.zip › S6_overlap_swl/clust_75_84.csv]

50000.0	50000.0	0
50001.1199382742	50005.597232803535	0
50010.474073703306	50004.538835650805	0
49992.59330351276	50005.30010366702	0
49998.97978393994	50002.81568248988	0
49995.94433854478	50000.283501054924	0
49992.110046690934	49994.960676135706	0
50001.69172750674	49994.57444040063	0
50004.089583240035	50002.88217446919	0
49995.22015105517	50008.609882115925	0
50002.55073404207	49993.56360799795	0
49986.072168127575	49997.04184594443	0
50003.188169777386	50009.9058963167	0
50012.27525783438	49992.819765352564	0
50012.262513774476	49989.354148040744	0
49998.02118867848	50008.80627001903	0
49993.557594313854	50006.23561640466	0
49997.38944128892	50001.35532493175	0
49993.74842547102	50014.75506549149	0
49998.23968503435	50005.27065217079	0
50003.22125142318	50000.026961999516	0
50002.66845612155	50016.014489106456	0
49996.2912684585	50003.40999236742	0
49993.86713806728	50000.48736039716	0
50002.18471612465	50002.01162544507	0
49992.171524388265	50006.56961401369	0
50009.77186363497	49998.33913800016	0
49990.12856972812	50008.3087286591	0
49992.75834275438	49999.61132553548	0
50000.612712480484	49996.66863853376	0
49996.93869881451	50007.42426954709	0
49990.9573124268	49998.74455680348	0
49995.12813021465	50012.34964490406	0
49987.132816399535	50000.77841298042	0
49995.04622939411	50001.254507425205	0
49996.3518189633	49998.69148218202	0
49994.72286757851	50006.43666481398	0
50004.991603808936	50007.81247139701	0
49998.28891676479	49997.763041664824	0
50002.11006087792	50008.18226655358	0
49997.144179930016	49989.940910198144	0
49990.216027359624	50003.557911732714	0
50004.8382996796	49999.67581012021	0
50009.729321556355	49988.228197133496	0
50000.199954210955	50007.84356371471	0
49984.868450241316	50001.72764928467	0
50005.25378396498	49991.44544110929	0
50012.19437814406	50000.390381149926	0
49988.04893344996	49995.904611826896	0
50000.97171294396	50001.87618615546	0
50003.16859701153	50001.34186794273	0
49996.8205400242	50002.39747857786	0
50016.35653848915	49987.25542234889	0
50006.096174901984	50010.23095889712	0
49993.33550236973	49997.9139297533	0
50011.19002934476	50002.36431250059	0
49998.45984931102	50006.65695684455	0
50019.87468519033	49983.95720550682	0
50006.448840401084	49997.32346873195	0
50003.483634122094	50006.1099987375	0
50000.35234659256	50010.71421082459	0
50020.92058148781	49993.51767071989	0
50008.47578298118	49985.24545972329	0
50012.97116378821	49991.6961769247	0
49993.74796506671	49992.427417029416	0
49991.82516773376	49992.694590956104	0
50010.8124938929	49998.028114249224	0
49987.955751149355	49997.770027754355	0
49991.724628069634	50000.06228921305	0
49995.80643166333	50013.468969971	0
49993.380375235734	50016.55980591119	0
49991.201634813246	50005.408821551166	0
50004.525946402624	49989.78947725459	0
50007.720378466904	50000.492135651875	0
49992.7685793167	50011.0280228053	0
49987.159758849266	49996.84261681274	0
50014.02574978567	49996.18798372425	0
49984.32643570934	50004.57184983245	0
50019.639648138225	49988.9067237791	0
49989.4997473447	50007.36039035869	0
50013.91997383251	50009.37214947754	0
50004.58622819102	49995.15801530333	0
50005.85271576996	49989.50522008991	0
50015.47921159886	50003.75857515637	0
49996.39937650525	49993.39036016212	0
50001.0647897504	50004.010292953724	0
49986.027487069885	50006.27634010284	0
49987.260876982415	49991.042278530156	0
49999.78395213294	50006.223143715055	0
50005.5951472911	50002.242531785334	0
49994.95863623795	49990.98932230843	0
49995.970214808425	50011.21575680999	0
49998.74724789229	50000.301414385256	0
49995.76262299148	50005.347803119126	0
49985.78393825049	50003.32292956534	0
50007.42877995727	50004.03245223129	0
49992.96622310832	50014.11763760789	0
49994.55499953395	50010.948281901576	0
49983.915535437955	49992.4110437863	0
50008.8660950074	49978.749708719544	0
50013.7990956949	50003.00902758653	0
50008.5066603574	49980.605440097264	0
49999.61536353447	50001.38011543159	0
49999.92720012225	49999.00146537139	0
49984.44548889699	49998.69683486348	0
50002.482884739184	50003.040579738794	0
50016.024045681486	49994.94398923562	0
50003.36648616504	50004.322037109174	0
49988.738161772046	50017.689027507506	0
50003.539439997585	50008.933367662175	0
49994.49256234436	50019.33132076997	0
50005.85319903553	50016.693436037065	0
50002.48134869301	50006.34512799061	0
49993.523880528526	49996.86229670025	0
49988.034997579	50012.957727244124	0
50020.71389257763	49981.778924319464	0
49995.38804044498	49997.158702901135	0
50013.95022191785	49997.89115681875	0
49984.13772326518	49991.42872524563	0
50003.58552550782	50019.3121430576	0
49989.91037830248	49997.47012205967	0
50012.09890688885	50009.91283746573	0
49998.36748406831	49993.20199538089	0
49989.127843465685	49996.61911019781	0
49982.65034680979	49999.834836403585	0
49996.56500742211	49994.747294359564	0
49985.379552577164	50000.53127187064	0
50017.09675845898	49993.71089669888	0
50021.41356700267	50010.70370059395	0
49982.40342955259	49994.328994020594	0
50016.4869019828	49980.40359262994	0
50023.71775476843	50012.20330780786	0
50005.64968115003	49995.160253301765	0
49973.871359122015	49999.93485576274	0
49991.04769969644	50018.64712142673	0
49999.68945811258	49989.69377801033	0
50024.16967004485	49998.373773470084	0
50002.22080701014	49996.583511445446	0
49981.3376436746	49994.9974062802	0
49984.137410919924	50006.137292454296	0
49996.130313645284	50019.87582555533	0
49984.51107861298	49990.24442534623	0
50006.568329781825	49987.41605597233	0
50001.265128160514	50015.41691763768	0
49994.71701353506	50015.249262662495	0
49984.049094679925	50002.930402503676	0
50007.33751108774	49981.8758819164	0
49990.53033617756	50001.14600459991	0
50016.78128835845	49973.40706114249	0
49993.95433979805	49991.08775145235	0
50020.50775026029	49998.11343636441	0
50000.36685129092	49992.305125517465	0
50025.412902998294	49985.28219532157	0
50011.811277040055	50005.8423952594	0
50005.650122642444	50018.556061829826	0
50000.10513937223	50004.37368352619	0
49997.312147224504	49999.09697793524	0
50007.98935284791	49996.53957427053	0
50002.08677570072	50010.85949233453	0
49986.699023909634	49994.97925279905	0
49985.61698965447	49991.72042149556	0
49982.103822344194	50003.015963724676	0
50017.46227211739	50006.10305446117	0
49995.381477958945	50002.40666228191	0
50011.97582092875	49999.282779231835	0
50008.063404920314	50009.83952207464	0
50013.46450656	49984.93900585626	0
49991.29771770397	50013.528169385616	0
49990.72512365944	50014.788818904555	0
49988.34248722313	50003.84700004693	0
49978.86050890926	50004.459502539525	0
49992.91864707092	50012.72445101887	0
50001.84787568867	49990.60674350676	0
50004.63839490317	50017.67334490595	0
49985.1248169725	50007.29216522827	0
49993.17341765991	49987.23628058628	0
49993.857411968136	50017.57636704799	0
50019.0152945883	49986.98070871417	0
49998.41475540304	49991.03758824367	0
49972.09249794468	50008.2640976498	0
49993.10918587191	50001.86801828644	0
49993.00955253663	50003.3707764521	0
49984.194173076576	50018.57796040268	0
49988.37111772968	49985.660734294215	0
50001.68402032854	50019.222658424515	0
50001.185520989595	50017.05278349851	0
49989.66815837991	49993.68744920904	0
50004.177711652395	49985.70662376911	0
50018.82869206279	49999.52190675685	0
49985.443533641	49996.21552947299	0
50016.38826833475	50012.74464866587	0
50017.914900136435	49980.502944041815	0
50014.39181755627	50017.85709331672	0
50018.95202462218	49985.56744633257	0
49997.36448100937	50005.91903864351	0
50018.96796534248	50005.16627708392	0
50011.90539425546	49988.111134330444	0
49996.546614288876	49996.795399916264	0
49963.08142993959	50006.26759739082	0
50008.2356600962	50002.43606836597	0
49998.63921899667	49988.79814231758	0
50005.75242938296	50004.17089970687	0
49998.376769049384	50010.6689754653	0
50008.42442695799	49998.31820524386	0
50004.508050526805	49983.47349690265	0
49987.17050041002	49988.9025554235	0
50009.18109265108	49992.22014886556	0
50004.879056196725	49986.61034885251	0
50014.915422483675	49977.07720187199	0
49990.130907603474	50004.80258105486	0
49984.6703277626	49988.74133172314	0
50007.52672577151	50012.93686597503	0
50003.49650970437	50012.38108186982	0
49989.06725250327	50015.3378129636	0
50024.98456411381	50006.06013812308	0
49991.80368593366	49990.462414806636	0
50000.77352016364	49989.79042744623	0
49988.90719015552	50002.71719901248	0
49984.039032220186	49996.676878046324	0
50012.847622088455	49998.36249454505	0
50006.350126348494	49990.98155319997	0
49991.05034624591	50004.198767952716	0
50011.88431427771	50008.83624177822	0
49985.19374747098	50005.49928007464	0
49984.81310954273	50026.06287728749	0
50006.21977860447	50012.16129787784	0
49986.47489642977	49999.4317940804	0
49980.36605421916	50000.95789397295	0
49994.234345594574	49999.2532348494	0
49987.04825099607	50001.832824486286	0
49991.43071227722	49984.226381594905	0
50000.695373251256	50020.70674782014	0
49977.13180553174	50003.37505285267	0
49988.62903234035	50005.177123215675	0
49979.89567759436	50002.4937618266	0
50008.01262186424	49983.679359629714	0
50030.579860834	49998.08369322793	0
50003.089884360816	49981.16884909539	0
50024.37014218025	49982.08487044395	0
49983.90656666351	50026.928564756556	0
49964.314383131496	50014.1377602163	0
49993.20228802501	50009.89883245395	0
49988.35846928065	49994.74515624361	0
49974.56068759045	50004.79214296714	0
50014.41609705478	49979.75520468273	0
49991.174539429005	50006.969037631694	0
49989.155636819094	50000.54506709529	0
49982.544533415894	50024.606837722065	0
49994.92587873124	49988.20647099332	0
49991.308890379405	50009.11640038469	0
50011.281064215545	49984.921503686244	0
49989.75789397745	49987.457219427255	0
50008.221414162435	50012.20209665073	0
50013.621088465676	49978.83287026756	0
49985.19186980337	49992.980264506536	0
49992.32125134785	49989.032611767434	0
50014.674771463535	49999.908761826504	0
49997.68841019571	49983.69681048847	0
50015.382964093515	49974.88611401902	0
49974.646961190396	49999.20360856275	0
49993.622733056916	50004.394124466075	0
49996.18215660206	49990.57420118714	0
49990.531939051354	50002.542578106964	0
49995.628193938675	49992.49588250879	0
50021.47129342551	49969.80051040332	0
49963.43332412238	50009.15111641512	0
50005.631109868045	49981.978888305464	0
50016.42316313038	50001.98515059546	0
49980.96052567742	50020.686115295306	0
50014.72496783221	49986.0471516237	0
49983.5417594323	49995.75678905932	0
49993.07010199822	50029.18300593349	0
49997.88200827209	49991.896996510884	0
49982.946899317554	50009.619161594186	0
50002.15424062545	50000.4773237086	0
49991.00394052615	49996.04070296146	0
50031.56106314288	50012.96897761344	0
50026.88381878394	49996.47826587183	0
49984.03994023804	49986.15198562376	0
49987.28963664043	50020.60062188324	0
50013.90791418998	50004.26976645357	0
49983.08076631143	49991.201045514004	0
50022.11073926888	49967.124204367305	0
50010.73215520759	49996.40090077004	0
49996.054670956706	50006.56227185395	0
49995.70387124523	49986.98770630229	0
50007.941107878476	50018.039088252415	0
50002.0192275201	49982.59943772668	0
49992.05158923507	50010.26029829259	0
50027.93304776287	50005.78420573993	0
49982.89182072447	49989.6455582383	0
49998.64668225386	50018.43203433023	0
50013.62737578455	49989.94661316443	0
49993.08509566163	49988.31637596258	0
49989.81805414489	49991.931824775784	0
49997.76086401288	49987.90124568716	0
49988.69996163046	50009.713207319626	0
49985.80025773397	50018.196075051266	0
49984.54357744596	49987.1594216123	0
50006.59958761954	49972.297102456854	0
49984.82793631655	50022.262719026876	0
50009.686765035396	50012.49651623412	0
50005.67540109913	49998.77026419197	0
49998.76553220897	50009.60097154551	0
49991.720902063105	50001.874151299206	0
49995.344981691764	50003.769781086085	0
50000.779533303816	50006.55995037668	0
50003.69493811055	49982.743629087825	0
50002.270752389726	49997.78815897597	0
50027.570700147895	49993.28160735885	0
49976.52404899746	49992.70823713537	0
49998.92765844171	49982.472509075604	0
49994.93953583841	49994.87526102259	0
50009.450371016355	49984.56460257237	0
49988.154083484755	49999.52040214659	0
49999.394387052766	50014.98009375397	0
49978.547517703526	50000.09883902086	0
49977.2653315401	50000.844206454574	0
49998.90667228046	50008.20905964552	0
49991.6637407009	49985.60237193076	0
49996.812852085255	49991.85268425626	0
50010.361860965386	50000.785222744336	0
50015.982394048064	50025.712936463955	0
49980.52196003663	49992.07084033371	0
50031.62064003572	50018.88854821377	0
50008.9961750777	49996.41672377975	0
49987.61931332246	50006.2850009189	0
49976.108964526924	49990.178279804175	0
50023.926871643285	49997.28176746767	0
50019.938527361184	49994.309713364564	0
50000.35731265099	50002.84047830652	0
49993.60333916049	50007.42141270693	0
50023.25337906322	49995.00581889214	0
50002.075911878404	50005.261111667336	0
49991.96428640682	50014.48773082656	0
49985.479854508725	50004.39257273865	0
49980.523275281885	50010.645308643936	0
50001.43088150619	49983.63567861773	0
50010.12290986445	50002.12243553688	0
49967.36856159413	50003.35500522987	0
50002.53163693798	49987.2817417695	0
49958.51475070698	50007.728524315105	0
50011.38108761024	50001.03297300693	0
49981.69861163078	49992.37124347021	0
49989.76191395739	49999.01550114256	0
50010.464523219016	49992.24245972176	0
50026.519101309525	50000.02798517489	0
50012.28382736543	49984.83474359573	0
49989.42265260656	49983.96844532203	0
49984.23840069896	49997.66761618687	0
49985.550927108794	49986.82666453693	0
50021.497478391924	49994.63200883348	0
50019.51522702777	50003.991941070715	0
49997.68469127628	49986.69892490847	0
50017.52555436652	50007.437281765255	0
49996.923835170724	50009.65263753655	0
49980.798506964515	49985.652067432005	0
50017.90091994998	49982.2521155558	0
49990.37161102477	50017.07697390062	0
49988.90511406528	49992.75445658593	0
50017.32112340442	49965.353068070195	0
49991.01257760791	50023.468584741226	0
50025.8875906799	49994.35984820899	0
49986.1918187451	50023.68497230164	0
50013.15743500942	49983.78458207533	0
49992.8456436454	49993.0203413024	0
49979.75815741602	50012.571960582	0
50009.70308924862	49979.83589096704	0
49985.30046070793	50021.08763342582	0
49978.359205601315	50034.878715319064	0
49990.92884580327	50011.163169812375	0
50007.772940196795	50007.064996400484	0
49985.22103137368	50016.08668389368	0
50009.59707490614	49993.95697076497	0
50017.70003800679	50001.97785272779	0
49983.797748258876	50023.64017913821	0
49990.26735697697	50010.258346329596	0
49987.64568629228	49992.33821425586	0
49988.52793226814	49987.91776019862	0
49991.20423086804	50029.989168432476	0
50026.25973034724	50010.5650833099	0
49982.16330270223	49998.10186605435	0
50007.13541309917	50007.95622569247	0
49983.95748989525	50010.98829389653	0
49962.45221143677	50007.2760570099	0
50012.1000044754	49996.95407723872	0
50021.052185858316	49972.64330460891	0
49984.3085518675	50009.58683887556	0
49993.510659247964	49989.892241724825	0
50011.752156646566	50004.78944145074	0
49983.52563494623	50001.75016082405	0
49978.460538100626	49997.75242771528	0
50014.52143088854	49988.22950508876	0
50018.24137458081	49990.739344225905	0
49972.37989154419	50007.14160963748	0
50006.63472878829	49999.431527854525	0
50016.01207628755	50007.56525634756	0
49992.159033924385	49975.903792794095	0
50016.99256930141	49996.1277298885	0
50004.48312201096	50016.53523623439	0
50003.73362658861	50014.7511990841	0
49974.63211839188	49979.516263068035	0
50001.48585664339	49987.945459319424	0
50021.840174437224	49996.55115787979	0
49994.03666699587	50020.72279787452	0
50020.94362840362	50003.47457288229	0
49998.62700416022	50014.24645452575	0
49995.17512210399	50016.79463493951	0
50005.23037043188	50011.73729598273	0
49971.37117085837	49989.47221639413	0
49981.521518297865	49999.23994426472	0
49965.42437354049	50013.05953711824	0
50008.834474853866	50007.65616359565	0
50000.22266364497	49982.341419794524	0
50021.85104569774	50002.35034673412	0
49981.560701735485	49996.23068757506	0
50012.74701363594	49985.80192002436	0
49971.80503375848	49991.85551823733	0
50011.263172707324	50007.67989684717	0
49997.842192490825	49995.525909340686	0
49994.00690011958	50013.24210864979	0
49986.9534427898	50008.40761073288	0
49983.36103802528	50033.88309737791	0
50021.35608252024	49989.69815647043	0
49988.97845850354	49998.21097134659	0
49994.642367226574	49977.56378857998	0
50003.55488727248	50010.91109031009	0
49974.81667358894	50002.99823491594	0
50012.0645759029	50012.10464978939	0
49987.68602979314	50010.93503302086	0
50007.17280957686	49992.3085541642	0
49981.705499678246	50015.11060490018	0
49996.69556881796	50014.109138468055	0
49998.64670998637	49980.67626758387	0
50019.10045114579	49976.023584512244	0
50017.45835616199	49985.36377514416	0
49970.33294685764	50009.780079539814	0
49982.3735722141	50017.46739492288	0
50006.68958436496	49994.526210000105	0
50018.734070250706	49989.80705437178	0
50002.46857216815	49986.06925098604	0
50022.675958277854	49992.05708802764	0
50022.926585169895	50001.64972110677	0
49983.52862677752	50014.963717433006	0
49998.90581301964	49994.84596139951	0
50005.79092528655	50014.775009063815	0
50000.22661360575	49988.81757789523	0
49980.74425647727	49996.82260257941	0
49971.55135378028	49993.170189732235	0
49964.134354578964	50010.02551413979	0
50012.74411197212	50007.99878332312	0
49990.74377587022	49973.90298912179	0
49985.28964060534	50013.18698399553	0
50002.94614847365	50024.81554806511	0
50018.25121765347	50010.052068038465	0
49989.67279102292	50031.185116729364	0
50024.78778113604	50000.02968615381	0
49957.10144021539	50006.30757505217	0
50004.91798427541	50013.10522473025	0
49997.73721727142	50000.206776466686	0
49987.073785197594	49981.08982656079	0
49968.0433233723	50010.0828608519	0
50012.324460548836	49995.737823114214	0
49973.49292689296	50018.279391364136	0
49987.24555378543	50029.79294837929	0
49998.130607358624	49976.53703077404	0
50007.75675174732	49991.20943177642	0
49995.458395374444	49999.14344184725	0
50010.742096311136	49993.331644497855	0
49985.84573346792	49985.809309381766	0
50000.266877230206	50025.833258622944	0
50015.02347028834	50012.069686554314	0
49999.98576549963	50017.1888278349	0
49994.20623659825	50009.09252126425	0
50002.60633630994	50028.573161161155	0
49983.685760399516	49994.434229655286	0
49997.98413692526	49973.09937067709	0
50010.56374303187	50009.418935307316	0
50010.08479905599	50015.411645682536	0
49981.765431604974	50026.49109198164	0
50008.58410835759	49981.64823307443	0
49984.49931009959	50029.64027167754	0
50007.61917516849	50005.81807298415	0
49954.76580966707	50007.702943843884	0
49998.27241309566	49978.57915551045	0
50022.54566981191	49987.258173264716	0
50005.091519311456	50006.0974021464	0
50033.204334621514	50008.87278491397	0
49975.961106071736	50033.7681879828	0
50008.89909742184	50018.638205887495	0
50013.46930471949	49988.41976209015	0
50015.209385585105	50013.91423486294	0
50022.0337844933	49980.9584175392	0
49989.67638337026	50018.303126039296	0
50025.83946226305	49991.62136154643	0
50020.63370337653	50014.81552965945	0
50007.67840103903	49995.493720252845	0
49968.685987238656	50012.365807529546	0
50010.842442392815	49988.60160661161	0
49997.47090266504	49980.29339993033	0
50033.48667743654	49910.41122678835	74
49954.4802784574	49916.152959132596	74
50058.65466771804	49838.42896209712	74
50141.0615624278	49847.67142636735	74
50222.324119297315	49837.26417584179	74
50192.91839393089	49915.566307607754	74
50110.593782172415	49774.67707187513	74
49874.96940023256	49918.63921587137	74
49816.68907903432	49858.70579871617	74
49978.243397405175	49822.31826220501	74
49936.79637668348	49759.67734055059	74
50119.58509944727	49955.92660550866	74
49959.391851327644	49685.329285847736	74
49819.815647379844	49780.752670892696	74
50072.68294883361	50020.79131000056	74
50270.945138945914	49917.277975955425	74
49750.739634842925	49739.546333052815	74
50199.83729111997	49758.61026226792	74
49876.874407123396	49695.59087537305	74
50034.0968488804	49664.426680520875	74
49804.9562792209	49960.68039696695	74
49750.73302149401	49815.08169392728	74
50103.881832110616	50096.94724455728	74
50344.33373502566	49947.25410896996	74
49729.74394266752	49988.894184383804	74
50234.99529424128	49983.93215336153	74
49763.07860635454	50064.038625709174	74
50154.81435691022	50028.359057757254	74
50277.566134376444	50047.72696944256	74
49692.17299986775	50105.21791514435	74
49672.475639730466	49712.89813050622	74
49806.578255341556	49666.14928661081	74
49920.430702688136	49615.69531639925	74
49999.56754040838	49982.797255587255	74
50029.747463994216	50082.3249960699	74
49681.49343030848	49846.6794637938	74
50051.85938983652	50154.790246813565	74
50147.35548823693	50165.73943543746	74
50273.190920352245	50128.534570951226	74
50210.516243520935	50086.49524306298	74
50278.61542900999	49780.69266411623	74
49739.62067973463	49914.141590802916	74
49927.27947114496	49534.72943248132	74
49717.222165296735	49642.62838012822	74
49987.17830799448	50205.359943698895	74
49892.33848902891	49831.80042675199	74
50057.81014010547	50233.66141117349	74
49596.58940066908	49714.64446164611	74
50424.1752295301	49922.7957155058	74
49613.72893682314	49790.044643607485	74
50037.363423958974	50305.92205305299	74
50484.61599716563	49972.40825031205	74
49760.61146432771	50144.44235085071	74
49966.232645786666	50333.568973055466	74
49921.18026492944	50007.93547653059	74
49638.486915165595	49628.5780944589	74
50019.98245093552	49743.32319994727	74
50522.12998059321	49900.93400071905	74
49905.419207632054	50086.881669841794	74
49552.61498782121	49840.00802941543	74
49639.665073625925	49919.28184668367	74
50302.64374582794	50197.910326509314	74
50351.52067222022	50086.84873899614	74
49566.58772974403	49601.59063638545	74
49615.84237765122	50091.9925966628	74
50112.771996411524	50314.79059619118	74
50432.6373548652	50106.12330461733	74
50419.77493945095	50031.58678422686	74
49906.1026010345	50209.78973611672	74
50512.78882808468	50125.743470877795	74
50353.66716786659	49806.98932207444	74
50295.47504273507	50275.972027245705	74
50060.328867925826	49588.54401344082	74
49674.09212167257	49561.93373812326	74
50135.396988080065	49581.88517002174	74
50427.00926888198	49836.67172141995	74
50583.75605897708	50151.57527238782	74
49538.49561599107	50066.028546860915	74
50159.656733017575	50246.070977188756	74
50383.70069420415	50171.21031513177	74
49564.49891294982	49521.07569327198	74
50486.040266253396	49789.00804373415	74
50110.19620845918	49508.31547876222	74
49495.88651637439	49645.910633827676	74
49504.76809147319	49780.15687173777	74
50214.251865957136	49606.21857455696	74
50029.77257662716	49490.63178499759	74
50338.02518245922	49724.366445482694	74
50586.74541544812	49855.49575744143	74
49980.46013887915	50407.92668526089	74
50415.680896469006	49752.01662551468	74
49524.86286605176	49453.47940591269	74
50066.36383483119	49420.84317252545	74
49436.23116532358	49695.387851289735	74
49949.994268473005	50486.06738931653	74
50240.20684561755	50335.43131319694	74
50465.3961325928	50184.758164954656	74
49834.053262657864	50125.86253875373	74
50069.32792256303	50381.61141223793	74
50408.46412799736	50244.43917678703	74
49385.051874497316	49634.253937523754	74
49483.38050477803	49565.064821576365	74
49562.0588244049	49926.75943992985	74
49568.3378849278	49389.09091771473	74
50043.272631153326	50453.6461377403	74
50210.58104710125	50412.419885681455	74
49493.1042270373	49359.52204020525	74
49488.65636938902	49964.86246062792	74
49447.01322875222	49901.33074386073	74
49413.75709505155	49379.82918722314	74
50325.41229211049	49646.570475089575	74
50562.06703822551	50224.07809578988	74
50281.54760670125	49561.284355007716	74
50359.38869964726	50320.90880778506	74
49801.36461986962	50216.19463746346	74
50155.80383402197	50464.23329116623	74
50509.77047433499	50289.03127398037	74
50023.95749594803	49356.78929822776	74
49992.76571244467	50550.959031787	74
50560.30088937603	50066.771376965575	74
50533.280460146445	49721.15455451045	74
50304.44373395987	50380.50603009584	74
49837.22311511357	49588.67386799675	74
50581.8269746023	50328.39335195664	74
49503.660706479255	50135.925900493305	74
49680.09237469065	50188.1626561839	74
49610.10535064127	49455.68341428086	74
50593.91758749429	49990.95614797318	74
49553.353113910365	49311.67134764572	74
49683.95530557965	50263.76183340341	74
49508.521499726434	50216.59578581427	74
49995.246274083496	50629.34976835418	74
49435.0088629524	50027.154607637065	74
50651.10664082433	50291.35918995295	74
49609.44665020153	49991.68247861797	74
50366.3963652481	50432.51125822011	74
49550.69090236012	50287.957632105616	74
50637.94009297409	50213.707164475294	74
49472.57617947417	50313.06342360988	74
49899.73553975284	50421.53170194752	74
49472.175936874395	49285.39380066605	74
49801.88227728077	49520.801239333116	74
49424.005705666714	50129.961929035446	74
50146.65790868438	49437.09129680223	74
49333.64480056037	49364.29636824487	74
49274.79816459239	49419.815742765175	74
49728.271630094365	49504.18795075792	74
50159.72555484804	50542.48956884401	74
49892.373247448195	50303.68296158274	74
49676.764163421794	50346.43471307279	74
49369.027528416496	50063.40916432752	74
49919.0842614657	50654.7916402609	74
49303.585870267154	49617.89630993494	74
50085.07950592153	50572.56030528555	74
50190.60814376304	50620.26131201968	74
50673.75334718612	50369.005613465604	74
50247.22430730667	49693.882821866624	74
50611.230986750306	49694.73023179114	74
49331.40580425458	50130.140616055774	74
50724.19860358403	50433.49922847045	74
49432.89385910307	49214.526297287586	74
49534.542366162634	49234.21429804848	74
50097.21741858939	49339.742836771315	74
49918.68414726527	50577.369355335926	74
49382.17954824926	50194.322018387276	74
49406.497320524155	50358.70587989314	74
50288.18383723821	50460.769677219476	74
50416.730572498745	49674.67035597326	74
49368.4541125386	49733.08106991142	74
50218.19347562813	49509.37487746944	74
50661.083671134	50135.612295580075	74
49504.237178762334	49162.92282907017	74
50669.89441633183	49970.672763980954	74
49403.25385263372	49543.70794702388	74
49376.74999647354	49942.14830884235	74
50537.963479110564	50389.57511490873	74
50185.87109371181	49370.35371355558	74
49383.96037004707	49306.40386705117	74
49319.58798531154	50247.791017521486	74
50742.76463851828	50123.03867108276	74
49296.74955262054	49540.43158396998	74
50585.3656986106	49779.82089082957	74
49536.187187578726	50363.88496539842	74
50126.31803144097	49699.793927405	74
49239.43769250208	50245.30178969204	74
49298.180352849406	50034.34583658547	74
49584.142813720486	50183.099898793145	74
49677.76336044018	49418.655502862865	74
49399.01100393461	50270.7193801257	74
50441.38865159792	50463.249164071196	74
50456.65248063076	50346.93870960035	74
50726.80114774808	50274.22309339096	74
49824.39937102654	50406.52144901533	74
49203.61020134332	50174.03109243903	74
49366.36703456437	50423.735766737715	74
50266.35408828536	50639.338813397066	74
49215.56983394433	49519.25123808866	74
49326.81715779205	49883.897600490294	74
50772.075255360556	50199.53391645537	74
49963.22844815742	49449.162881352204	74
50799.26177621778	50308.27408120005	74
49583.664459946536	49172.178109651366	74
49856.44486871692	50697.293404993965	74
50598.695349329224	50439.53275449361	74
49835.812807182294	50038.53956722097	74
49969.302184333574	50713.103435161094	74
49436.94819208958	49826.94681420719	74
50820.23628352002	50110.467766225775	74
50689.41312610069	50502.82344910757	74
49947.595545309276	49335.71374689917	74
50577.22773622162	50511.4248713024	74
49756.816948068685	50448.09473988174	74
50373.84538258145	50516.11924410406	74
50682.2229196279	50045.651622891826	74
49526.337323008804	50442.31835776464	74
49496.9368070997	50519.406711698204	74
50290.80174850449	49478.06437635704	74
50510.77013977569	50554.65988346697	74
50557.691625383755	50623.60126343053	74
49184.03090033782	50094.130869704866	74
49313.29531580215	50363.77256694966	74
49736.77987900137	50525.32853816306	74
49287.75055891251	49718.19998138832	74
50516.67553089505	50688.32190059141	74
49631.995874834756	50412.11127849918	74
49927.33852418971	50782.355217433476	74
50474.33870362109	49616.340798567864	74
50656.73834296	49633.11251870336	74
49785.85407254233	50339.36726375957	74
49824.96252613257	50485.200285174804	74
49677.65874721838	50478.361958135305	74
49545.38086717608	49099.292548328	74
50266.656246867424	49356.80135969225	74
50770.863273718416	50048.394088678215	74
49450.93437822381	49108.16375371318	74
49227.76777467827	49620.20347185983	74
50252.96420013646	49275.947256295716	74
49259.38465445895	49339.681918743925	74
50599.11815521713	49576.4496000822	74
50838.04849773504	50239.48173933376	74
50345.81837308152	49418.57772904257	74
50157.52857759976	50695.180091134695	74
50088.79528331727	49263.805726019236	74
50045.258318674845	50688.5375489088	74
50306.275818878894	50559.93076540705	74
49227.56539668841	49270.18247736502	74
50896.164449736876	50075.944103103604	74
50894.4668263155	50291.91977145994	74
49621.13550424981	49085.25715462293	74
49480.45415812444	50599.04973740258	74
49564.314402301665	50554.94715869083	74
50662.57966230525	49755.144512101564	74
49255.66170145871	50419.06300056883	74
49221.19348060955	50006.20889912135	74
49852.23326258743	50796.57420413658	74
50325.746683261816	49238.91257426973	74
49408.68028179885	49461.270535332915	74
50383.13571117747	49489.79746318052	74
50752.41618090082	50549.51184831936	74
50574.75465024338	49496.18092170965	74
49287.103792055124	49957.19184824721	74
50879.143691997946	50371.38997578263	74
49755.73600004356	49419.60579631756	74
50636.5591528285	50558.28506039237	74
50442.212896739824	50672.999456776335	74
49190.834553036	50471.75642578265	74
50662.5402170754	49877.27340989441	74
49189.03367421206	50376.453288388235	74
50959.928982769314	50024.48388816398	74
50978.794898389795	50099.15852902123	74
50095.164855769704	49188.4350210691	74
50368.16362367604	49342.21379151698	74
50672.73400367866	49539.11118128856	74
50704.3994844569	49468.300611745064	74
50459.24482618758	49506.793963396216	74
50826.63723454296	50584.92300472704	74
50173.86396429702	49277.116483051526	74
50917.8987313691	50436.824867054056	74
49139.09528836315	49496.25936964729	74
49107.67475797426	50460.02633543169	74
49927.43002523819	50860.226412457145	74
50844.43214928034	50019.89814107599	74
49282.48029310941	49813.70209618237	74
51037.01661316508	50033.880358022885	74
50897.54191629832	50180.333767368844	74
49406.2363693585	50632.15100694542	74
49224.336531023706	49861.46542280319	74
50735.78946380122	49613.87395930386	74
49444.801784142495	50458.31031721094	74
51044.19496520249	50150.9200438196	74
50014.291563902065	49203.798082494875	74
49870.98306626493	49352.95458217069	74
49617.61780086375	50616.38053470574	74
49549.02650764412	50656.55679604682	74
50729.981450743355	49834.678176392	74
49698.299966818886	50634.82863217482	74
49944.02717117993	49240.58000769795	74
50780.60733811252	49466.9936805654	74
50441.67346997348	49430.3860477874	74
49181.69138902138	50551.17836993893	74
49176.35550611472	50297.209085157316	74
50862.58973311244	49453.23162120687	74
49782.37530009474	50734.02278964852	74
49121.63695208999	50234.69852718126	74
49641.36871692879	50690.820355104675	74
50123.28582576719	49109.91495391417	74
49842.59173199846	50576.60246920702	74
49963.25708684097	50931.02907646351	74
49105.48368755221	50099.630640683674	74
49177.3038902198	50634.26875825926	74
49058.99062746506	49495.301292179676	74
49470.96033827347	50686.24198335364	74
49087.256470344335	50385.57026626308	74
50441.98706732396	49310.34683713954	74
50708.48722115641	49695.325754694524	74
49889.768290799206	50958.90596573876	74
50188.350268314585	50771.939443627096	74
49657.894206029225	49010.8356890908	74
49607.6915440903	49252.99876583099	74
50048.14922394654	50766.39893266612	74
49326.98928877071	50654.78529885863	74
49013.062090294625	49564.88824070109	74
49295.80269918156	49237.98532526507	74
50194.96328509655	49140.22746087013	74
50261.880152099904	50746.649811774485	74
49154.19536347558	49571.938347621035	74
50358.84574531072	50668.629535242864	74
50583.663201888434	50729.23438192574	74
49058.205975702374	50157.92157043751	74
49383.27025480719	49147.50633526163	74
50818.29653754726	50497.830480394594	74
49221.462456510584	50700.23254442772	74
49070.5910144351	50290.170317424796	74
50762.592029174906	49752.230001494565	74
50901.11520559415	50611.68061980446	74
50804.82798888014	49660.966364584434	74
49194.28447529701	50770.80428646634	74
49961.21350074681	51013.48112642107	74
50176.79952261521	50850.836424373934	74
51099.68731194086	50213.32709402895	74
49164.16138971311	49229.05561066775	74
49839.779078189196	51025.03263954718	74
50913.42282482334	50529.708213916165	74
49439.88931458475	50757.121916619624	74
50127.30143762803	49030.73139736693	74
49316.507180206005	50483.766244329156	74
50570.37318188326	50810.03649891085	74
49415.6653010755	49033.14787972996	74
49188.80766235346	49792.26515312051	74
50405.165473208945	49561.765566443144	74
49929.71997422403	51088.33976259558	74
51042.39636265237	50268.65751022527	74
50855.4312309044	50679.766522462494	74
49582.53742498385	50738.088388566146	74
50797.76373340744	49543.622667542964	74
49098.93857593333	50639.30482625862	74
49044.432499287344	49641.86646599267	74
49697.36110809932	48946.717293097805	74
50002.083946641476	49129.562070574786	74
49632.2888415482	49337.23975139729	74
50120.2863488902	50903.63932954006	74
50845.92134564633	50762.11579147446	74
50472.97367836522	50752.679099661225	74
50386.404981247055	50739.38225826602	74
50788.49989341561	49893.57717422589	74
50964.03885669365	50248.537984028735	74
49123.285691621466	49654.62666245273	74
49830.04670457606	49440.528772736165	74
48939.70536121757	49600.59940750472	74
50814.756502159515	49814.024629222164	74
49847.87192381254	50872.845816712106	74
49040.9489351698	50059.22709223655	74
50867.89199846459	49943.108419824035	74
50810.00112169148	50409.67814902605	74
49749.989750358545	49008.05287116729	74
49107.06685586491	49790.794749057284	74
50215.6878218677	49065.54694426612	74
51072.99529599776	49968.01356235508	74
50299.81655536698	50813.64660368939	74
50646.04318763198	50841.58587845535	74
49349.12519415619	50735.6290591914	74
50001.95772403282	50841.952368337035	74
49194.78727401611	49154.9118304202	74
50978.23295195245	50589.40218922605	74
49258.39154728883	50106.74034190303	74
49025.23567141574	50475.54601917352	74
49144.65649111518	50714.22737480061	74
51004.17680066315	49931.61360993861	74
49780.99323039905	50625.57621860269	74
51140.46727517922	49931.292455586474	74
49039.021114523915	50693.96181048463	74
49666.356176356116	49153.496786863434	74
50896.01454911318	49868.016100445886	74
50315.35225416643	49158.96070767044	74
50038.11684118373	51022.60859748538	74
51125.002863861606	50141.30795980957	74
49032.285433122335	49804.22156074075	74
49745.260017948516	49167.528961618475	74
50502.21023150489	49365.652575494234	74
50003.46897133457	51111.918588849716	74
49587.66608290531	50818.17823037913	74
49196.200010643886	49414.31345375952	74
49057.94701086014	49881.67454194746	74
49084.947255093306	50760.485456875125	74
49052.96033573333	49979.98763324359	74
49016.3694148872	49713.01020740388	74
49668.58489699714	50769.38872955972	74
50061.7611628907	48984.61498775013	74
48959.84891829019	50699.86680860341	74
49388.134910777626	50509.96594513947	74
49271.410891603504	49142.669341588495	74
50892.9531427227	49789.08217291282	74
51013.38328410025	49848.734947975194	74
49015.97325771756	50355.526353065325	74
50876.609705706025	49554.5101899825	74
50826.962009275696	49379.84128478535	74
49779.39997657826	49345.0603371747	74
49179.6890032304	49340.5875495171	74
50701.37859535225	50608.622801634294	74
50875.161735138696	49694.31174488168	74
49567.92609862944	49021.00252748737	74
50741.71789116656	49394.63976268843	74
48979.57108293379	50144.56242896708	74
49765.34471510902	51008.175553824905	74
50432.480306692494	50571.539271433554	74
50929.49323980188	49493.04766904359	74
49560.25011846424	50894.79521386275	74
49261.99873589754	50570.63577273877	74
50781.585123018085	50715.28180845084	74
50232.757879866185	50522.529722342224	74
49606.45707595067	50959.21883227474	74
50951.52195067249	49580.22592980383	74
50665.53825686144	49365.51009675777	74
49385.458948424624	50815.5869547766	74
51124.17288550995	50026.47062542663	74
50373.645148471864	50833.98603024822	74
48948.14873930572	50502.046545871795	74
49317.44451295908	50848.077230425675	74
48938.62806386227	49523.868583765994	74
49808.56912430916	51093.2517634488	74
51033.7129719334	49576.79713646524	74
51061.539585712	50350.27148055161	74
48971.5578069691	50776.69767419178	74
48949.41658900141	50618.75512984833	74
49925.43958293583	49131.252170155705	74
49822.296175942014	49275.78583371482	74
51205.51217152274	50011.20316170421	74
49011.31326206935	50225.125836686035	74
49488.31070001503	50866.664206300375	74
48940.8835744797	50322.4937710449	74
50158.5340045891	48958.0574346453	74
51127.476731289986	50288.633995086544	74
49945.035277731666	51170.80876297458	74
50974.607177562255	50669.743970794654	74
49865.86660077869	51145.75242838511	74
49758.128533665134	50806.8278401791	74
49815.42019505059	50946.33083426986	74
50946.138372894166	49414.76683616537	74
49782.411297670624	51167.41686751349	74
49512.94856569419	48967.23010810115	74
49603.68810592509	48948.77236560723	74
50126.13772971313	50979.58320024118	74
49936.68771371997	51248.761237087325	74
49795.62757139761	48940.064988407335	74
49723.47564526368	49085.50187438945	74
50085.137401539665	51094.117195690334	74
50989.22042717696	50386.21122058941	74
49333.09579273703	49467.28896977956	74
49237.569986381866	50862.83892843324	74
51032.81618104848	50527.95180754789	74
49718.3403149005	51074.63664842829	74
48912.62512506466	50099.12207755156	74
50660.14409405642	49285.44668184434	74
49085.752141868674	49208.17674797587	74
50631.2615905121	50915.49309227286	74
49139.39011675235	49866.71221519248	74
50201.89738724055	50977.441253844	74
50630.27536253683	49213.72305451318	74
49727.73162377899	49285.02849555733	74
50277.33517770806	50891.22726164511	74
50591.350456846776	49346.475998099275	74
49825.57630812663	49190.93542172772	74
51232.78588861254	50084.148661305575	74
49143.54985954996	50024.952217503174	74
49014.49868462524	49183.27113494084	74
50853.59910721914	50842.0034950161	74
49872.693468953556	48939.40990677927	74
49084.977457895824	49129.64811903124	74
48938.556889380656	49698.064542567095	74
51085.53980577261	49633.10662934627	74
50344.38185370904	50934.02919064734	74
49261.93031984037	49065.50320664646	74
48895.184255676046	50808.364030268625	74
48980.89298407253	50012.71437348259	74
49343.24765862707	50574.203120903265	74
50695.312356600036	49161.14160165142	74
50036.15303211846	48906.544546172896	74
49707.78831415125	51155.12842263704	74
51101.678856261875	49532.70707243182	74
49553.36784531641	48891.470546301935	74
