# Supplementary material for: Abundant Topological Outliers in Social Media Data and Their Effect on Spatial Analysis
Source: PLoS One. 2016 Sep 9;11(9):e0162360. doi: 10.1371/journal.pone.0162360 (PMC5017681; doi:10.1371/journal.pone.0162360)
Supplement: S6 Dataset — See the respective attached file. (ZIP) [file pone.0162360.s006.zip › S6_overlap_swl/clust_76_85.csv]

50000.0	50000.0	0
50001.1199382742	50005.597232803535	0
50010.474073703306	50004.538835650805	0
49992.59330351276	50005.30010366702	0
49998.97978393994	50002.81568248988	0
49995.94433854478	50000.283501054924	0
49992.110046690934	49994.960676135706	0
50001.69172750674	49994.57444040063	0
50004.089583240035	50002.88217446919	0
49995.22015105517	50008.609882115925	0
50002.55073404207	49993.56360799795	0
49986.072168127575	49997.04184594443	0
50003.188169777386	50009.9058963167	0
50012.27525783438	49992.819765352564	0
50012.262513774476	49989.354148040744	0
49998.02118867848	50008.80627001903	0
49993.557594313854	50006.23561640466	0
49997.38944128892	50001.35532493175	0
49993.74842547102	50014.75506549149	0
49998.23968503435	50005.27065217079	0
50003.22125142318	50000.026961999516	0
50002.66845612155	50016.014489106456	0
49996.2912684585	50003.40999236742	0
49993.86713806728	50000.48736039716	0
50002.18471612465	50002.01162544507	0
49992.171524388265	50006.56961401369	0
50009.77186363497	49998.33913800016	0
49990.12856972812	50008.3087286591	0
49992.75834275438	49999.61132553548	0
50000.612712480484	49996.66863853376	0
49996.93869881451	50007.42426954709	0
49990.9573124268	49998.74455680348	0
49995.12813021465	50012.34964490406	0
49987.132816399535	50000.77841298042	0
49995.04622939411	50001.254507425205	0
49996.3518189633	49998.69148218202	0
49994.72286757851	50006.43666481398	0
50004.991603808936	50007.81247139701	0
49998.28891676479	49997.763041664824	0
50002.11006087792	50008.18226655358	0
49997.144179930016	49989.940910198144	0
49990.216027359624	50003.557911732714	0
50004.8382996796	49999.67581012021	0
50009.729321556355	49988.228197133496	0
50000.199954210955	50007.84356371471	0
49984.868450241316	50001.72764928467	0
50005.25378396498	49991.44544110929	0
50012.19437814406	50000.390381149926	0
49988.04893344996	49995.904611826896	0
50000.97171294396	50001.87618615546	0
50003.16859701153	50001.34186794273	0
49996.8205400242	50002.39747857786	0
50016.35653848915	49987.25542234889	0
50006.096174901984	50010.23095889712	0
49993.33550236973	49997.9139297533	0
50011.19002934476	50002.36431250059	0
49998.45984931102	50006.65695684455	0
50019.87468519033	49983.95720550682	0
50006.448840401084	49997.32346873195	0
50003.483634122094	50006.1099987375	0
50000.35234659256	50010.71421082459	0
50020.92058148781	49993.51767071989	0
50008.47578298118	49985.24545972329	0
50012.97116378821	49991.6961769247	0
49993.74796506671	49992.427417029416	0
49991.82516773376	49992.694590956104	0
50010.8124938929	49998.028114249224	0
49987.955751149355	49997.770027754355	0
49991.724628069634	50000.06228921305	0
49995.80643166333	50013.468969971	0
49993.380375235734	50016.55980591119	0
49991.201634813246	50005.408821551166	0
50004.525946402624	49989.78947725459	0
50007.720378466904	50000.492135651875	0
49992.7685793167	50011.0280228053	0
49987.159758849266	49996.84261681274	0
50014.02574978567	49996.18798372425	0
49984.32643570934	50004.57184983245	0
50019.639648138225	49988.9067237791	0
49989.4997473447	50007.36039035869	0
50013.91997383251	50009.37214947754	0
50004.58622819102	49995.15801530333	0
50005.85271576996	49989.50522008991	0
50015.47921159886	50003.75857515637	0
49996.39937650525	49993.39036016212	0
50001.0647897504	50004.010292953724	0
49986.027487069885	50006.27634010284	0
49987.260876982415	49991.042278530156	0
49999.78395213294	50006.223143715055	0
50005.5951472911	50002.242531785334	0
49994.95863623795	49990.98932230843	0
49995.970214808425	50011.21575680999	0
49998.74724789229	50000.301414385256	0
49995.76262299148	50005.347803119126	0
49985.78393825049	50003.32292956534	0
50007.42877995727	50004.03245223129	0
49992.96622310832	50014.11763760789	0
49994.55499953395	50010.948281901576	0
49983.915535437955	49992.4110437863	0
50008.8660950074	49978.749708719544	0
50013.7990956949	50003.00902758653	0
50008.5066603574	49980.605440097264	0
49999.61536353447	50001.38011543159	0
49999.92720012225	49999.00146537139	0
49984.44548889699	49998.69683486348	0
50002.482884739184	50003.040579738794	0
50016.024045681486	49994.94398923562	0
50003.36648616504	50004.322037109174	0
49988.738161772046	50017.689027507506	0
50003.539439997585	50008.933367662175	0
49994.49256234436	50019.33132076997	0
50005.85319903553	50016.693436037065	0
50002.48134869301	50006.34512799061	0
49993.523880528526	49996.86229670025	0
49988.034997579	50012.957727244124	0
50020.71389257763	49981.778924319464	0
49995.38804044498	49997.158702901135	0
50013.95022191785	49997.89115681875	0
49984.13772326518	49991.42872524563	0
50003.58552550782	50019.3121430576	0
49989.91037830248	49997.47012205967	0
50012.09890688885	50009.91283746573	0
49998.36748406831	49993.20199538089	0
49989.127843465685	49996.61911019781	0
49982.65034680979	49999.834836403585	0
49996.56500742211	49994.747294359564	0
49985.379552577164	50000.53127187064	0
50017.09675845898	49993.71089669888	0
50021.41356700267	50010.70370059395	0
49982.40342955259	49994.328994020594	0
50016.4869019828	49980.40359262994	0
50023.71775476843	50012.20330780786	0
50005.64968115003	49995.160253301765	0
49973.871359122015	49999.93485576274	0
49991.04769969644	50018.64712142673	0
49999.68945811258	49989.69377801033	0
50024.16967004485	49998.373773470084	0
50002.22080701014	49996.583511445446	0
49981.3376436746	49994.9974062802	0
49984.137410919924	50006.137292454296	0
49996.130313645284	50019.87582555533	0
49984.51107861298	49990.24442534623	0
50006.568329781825	49987.41605597233	0
50001.265128160514	50015.41691763768	0
49994.71701353506	50015.249262662495	0
49984.049094679925	50002.930402503676	0
50007.33751108774	49981.8758819164	0
49990.53033617756	50001.14600459991	0
50016.78128835845	49973.40706114249	0
49993.95433979805	49991.08775145235	0
50020.50775026029	49998.11343636441	0
50000.36685129092	49992.305125517465	0
50025.412902998294	49985.28219532157	0
50011.811277040055	50005.8423952594	0
50005.650122642444	50018.556061829826	0
50000.10513937223	50004.37368352619	0
49997.312147224504	49999.09697793524	0
50007.98935284791	49996.53957427053	0
50002.08677570072	50010.85949233453	0
49986.699023909634	49994.97925279905	0
49985.61698965447	49991.72042149556	0
49982.103822344194	50003.015963724676	0
50017.46227211739	50006.10305446117	0
49995.381477958945	50002.40666228191	0
50011.97582092875	49999.282779231835	0
50008.063404920314	50009.83952207464	0
50013.46450656	49984.93900585626	0
49991.29771770397	50013.528169385616	0
49990.72512365944	50014.788818904555	0
49988.34248722313	50003.84700004693	0
49978.86050890926	50004.459502539525	0
49992.91864707092	50012.72445101887	0
50001.84787568867	49990.60674350676	0
50004.63839490317	50017.67334490595	0
49985.1248169725	50007.29216522827	0
49993.17341765991	49987.23628058628	0
49993.857411968136	50017.57636704799	0
50019.0152945883	49986.98070871417	0
49998.41475540304	49991.03758824367	0
49972.09249794468	50008.2640976498	0
49993.10918587191	50001.86801828644	0
49993.00955253663	50003.3707764521	0
49984.194173076576	50018.57796040268	0
49988.37111772968	49985.660734294215	0
50001.68402032854	50019.222658424515	0
50001.185520989595	50017.05278349851	0
49989.66815837991	49993.68744920904	0
50004.177711652395	49985.70662376911	0
50018.82869206279	49999.52190675685	0
49985.443533641	49996.21552947299	0
50016.38826833475	50012.74464866587	0
50017.914900136435	49980.502944041815	0
50014.39181755627	50017.85709331672	0
50018.95202462218	49985.56744633257	0
49997.36448100937	50005.91903864351	0
50018.96796534248	50005.16627708392	0
50011.90539425546	49988.111134330444	0
49996.546614288876	49996.795399916264	0
49963.08142993959	50006.26759739082	0
50008.2356600962	50002.43606836597	0
49998.63921899667	49988.79814231758	0
50005.75242938296	50004.17089970687	0
49998.376769049384	50010.6689754653	0
50008.42442695799	49998.31820524386	0
50004.508050526805	49983.47349690265	0
49987.17050041002	49988.9025554235	0
50009.18109265108	49992.22014886556	0
50004.879056196725	49986.61034885251	0
50014.915422483675	49977.07720187199	0
49990.130907603474	50004.80258105486	0
49984.6703277626	49988.74133172314	0
50007.52672577151	50012.93686597503	0
50003.49650970437	50012.38108186982	0
49989.06725250327	50015.3378129636	0
50024.98456411381	50006.06013812308	0
49991.80368593366	49990.462414806636	0
50000.77352016364	49989.79042744623	0
49988.90719015552	50002.71719901248	0
49984.039032220186	49996.676878046324	0
50012.847622088455	49998.36249454505	0
50006.350126348494	49990.98155319997	0
49991.05034624591	50004.198767952716	0
50011.88431427771	50008.83624177822	0
49985.19374747098	50005.49928007464	0
49984.81310954273	50026.06287728749	0
50006.21977860447	50012.16129787784	0
49986.47489642977	49999.4317940804	0
49980.36605421916	50000.95789397295	0
49994.234345594574	49999.2532348494	0
49987.04825099607	50001.832824486286	0
49991.43071227722	49984.226381594905	0
50000.695373251256	50020.70674782014	0
49977.13180553174	50003.37505285267	0
49988.62903234035	50005.177123215675	0
49979.89567759436	50002.4937618266	0
50008.01262186424	49983.679359629714	0
50030.579860834	49998.08369322793	0
50003.089884360816	49981.16884909539	0
50024.37014218025	49982.08487044395	0
49983.90656666351	50026.928564756556	0
49964.314383131496	50014.1377602163	0
49993.20228802501	50009.89883245395	0
49988.35846928065	49994.74515624361	0
49974.56068759045	50004.79214296714	0
50014.41609705478	49979.75520468273	0
49991.174539429005	50006.969037631694	0
49989.155636819094	50000.54506709529	0
49982.544533415894	50024.606837722065	0
49994.92587873124	49988.20647099332	0
49991.308890379405	50009.11640038469	0
50011.281064215545	49984.921503686244	0
49989.75789397745	49987.457219427255	0
50008.221414162435	50012.20209665073	0
50013.621088465676	49978.83287026756	0
49985.19186980337	49992.980264506536	0
49992.32125134785	49989.032611767434	0
50014.674771463535	49999.908761826504	0
49997.68841019571	49983.69681048847	0
50015.382964093515	49974.88611401902	0
49974.646961190396	49999.20360856275	0
49993.622733056916	50004.394124466075	0
49996.18215660206	49990.57420118714	0
49990.531939051354	50002.542578106964	0
49995.628193938675	49992.49588250879	0
50021.47129342551	49969.80051040332	0
49963.43332412238	50009.15111641512	0
50005.631109868045	49981.978888305464	0
50016.42316313038	50001.98515059546	0
49980.96052567742	50020.686115295306	0
50014.72496783221	49986.0471516237	0
49983.5417594323	49995.75678905932	0
49993.07010199822	50029.18300593349	0
49997.88200827209	49991.896996510884	0
49982.946899317554	50009.619161594186	0
50002.15424062545	50000.4773237086	0
49991.00394052615	49996.04070296146	0
50031.56106314288	50012.96897761344	0
50026.88381878394	49996.47826587183	0
49984.03994023804	49986.15198562376	0
49987.28963664043	50020.60062188324	0
50013.90791418998	50004.26976645357	0
49983.08076631143	49991.201045514004	0
50022.11073926888	49967.124204367305	0
50010.73215520759	49996.40090077004	0
49996.054670956706	50006.56227185395	0
49995.70387124523	49986.98770630229	0
50007.941107878476	50018.039088252415	0
50002.0192275201	49982.59943772668	0
49992.05158923507	50010.26029829259	0
50027.93304776287	50005.78420573993	0
49982.89182072447	49989.6455582383	0
49998.64668225386	50018.43203433023	0
50013.62737578455	49989.94661316443	0
49993.08509566163	49988.31637596258	0
49989.81805414489	49991.931824775784	0
49997.76086401288	49987.90124568716	0
49988.69996163046	50009.713207319626	0
49985.80025773397	50018.196075051266	0
49984.54357744596	49987.1594216123	0
50006.59958761954	49972.297102456854	0
49984.82793631655	50022.262719026876	0
50009.686765035396	50012.49651623412	0
50005.67540109913	49998.77026419197	0
49998.76553220897	50009.60097154551	0
49991.720902063105	50001.874151299206	0
49995.344981691764	50003.769781086085	0
50000.779533303816	50006.55995037668	0
50003.69493811055	49982.743629087825	0
50002.270752389726	49997.78815897597	0
50027.570700147895	49993.28160735885	0
49976.52404899746	49992.70823713537	0
49998.92765844171	49982.472509075604	0
49994.93953583841	49994.87526102259	0
50009.450371016355	49984.56460257237	0
49988.154083484755	49999.52040214659	0
49999.394387052766	50014.98009375397	0
49978.547517703526	50000.09883902086	0
49977.2653315401	50000.844206454574	0
49998.90667228046	50008.20905964552	0
49991.6637407009	49985.60237193076	0
49996.812852085255	49991.85268425626	0
50010.361860965386	50000.785222744336	0
50015.982394048064	50025.712936463955	0
49980.52196003663	49992.07084033371	0
50031.62064003572	50018.88854821377	0
50008.9961750777	49996.41672377975	0
49987.61931332246	50006.2850009189	0
49976.108964526924	49990.178279804175	0
50023.926871643285	49997.28176746767	0
50019.938527361184	49994.309713364564	0
50000.35731265099	50002.84047830652	0
49993.60333916049	50007.42141270693	0
50023.25337906322	49995.00581889214	0
50002.075911878404	50005.261111667336	0
49991.96428640682	50014.48773082656	0
49985.479854508725	50004.39257273865	0
49980.523275281885	50010.645308643936	0
50001.43088150619	49983.63567861773	0
50010.12290986445	50002.12243553688	0
49967.36856159413	50003.35500522987	0
50002.53163693798	49987.2817417695	0
49958.51475070698	50007.728524315105	0
50011.38108761024	50001.03297300693	0
49981.69861163078	49992.37124347021	0
49989.76191395739	49999.01550114256	0
50010.464523219016	49992.24245972176	0
50026.519101309525	50000.02798517489	0
50012.28382736543	49984.83474359573	0
49989.42265260656	49983.96844532203	0
49984.23840069896	49997.66761618687	0
49985.550927108794	49986.82666453693	0
50021.497478391924	49994.63200883348	0
50019.51522702777	50003.991941070715	0
49997.68469127628	49986.69892490847	0
50017.52555436652	50007.437281765255	0
49996.923835170724	50009.65263753655	0
49980.798506964515	49985.652067432005	0
50017.90091994998	49982.2521155558	0
49990.37161102477	50017.07697390062	0
49988.90511406528	49992.75445658593	0
50017.32112340442	49965.353068070195	0
49991.01257760791	50023.468584741226	0
50025.8875906799	49994.35984820899	0
49986.1918187451	50023.68497230164	0
50013.15743500942	49983.78458207533	0
49992.8456436454	49993.0203413024	0
49979.75815741602	50012.571960582	0
50009.70308924862	49979.83589096704	0
49985.30046070793	50021.08763342582	0
49978.359205601315	50034.878715319064	0
49990.92884580327	50011.163169812375	0
50007.772940196795	50007.064996400484	0
49985.22103137368	50016.08668389368	0
50009.59707490614	49993.95697076497	0
50017.70003800679	50001.97785272779	0
49983.797748258876	50023.64017913821	0
49990.26735697697	50010.258346329596	0
49987.64568629228	49992.33821425586	0
49988.52793226814	49987.91776019862	0
49991.20423086804	50029.989168432476	0
50026.25973034724	50010.5650833099	0
49982.16330270223	49998.10186605435	0
50007.13541309917	50007.95622569247	0
49983.95748989525	50010.98829389653	0
49962.45221143677	50007.2760570099	0
50012.1000044754	49996.95407723872	0
50021.052185858316	49972.64330460891	0
49984.3085518675	50009.58683887556	0
49993.510659247964	49989.892241724825	0
50011.752156646566	50004.78944145074	0
49983.52563494623	50001.75016082405	0
49978.460538100626	49997.75242771528	0
50014.52143088854	49988.22950508876	0
50018.24137458081	49990.739344225905	0
49972.37989154419	50007.14160963748	0
50006.63472878829	49999.431527854525	0
50016.01207628755	50007.56525634756	0
49992.159033924385	49975.903792794095	0
50016.99256930141	49996.1277298885	0
50004.48312201096	50016.53523623439	0
50003.73362658861	50014.7511990841	0
49974.63211839188	49979.516263068035	0
50001.48585664339	49987.945459319424	0
50021.840174437224	49996.55115787979	0
49994.03666699587	50020.72279787452	0
50020.94362840362	50003.47457288229	0
49998.62700416022	50014.24645452575	0
49995.17512210399	50016.79463493951	0
50005.23037043188	50011.73729598273	0
49971.37117085837	49989.47221639413	0
49981.521518297865	49999.23994426472	0
49965.42437354049	50013.05953711824	0
50008.834474853866	50007.65616359565	0
50000.22266364497	49982.341419794524	0
50021.85104569774	50002.35034673412	0
49981.560701735485	49996.23068757506	0
50012.74701363594	49985.80192002436	0
49971.80503375848	49991.85551823733	0
50011.263172707324	50007.67989684717	0
49997.842192490825	49995.525909340686	0
49994.00690011958	50013.24210864979	0
49986.9534427898	50008.40761073288	0
49983.36103802528	50033.88309737791	0
50021.35608252024	49989.69815647043	0
49988.97845850354	49998.21097134659	0
49994.642367226574	49977.56378857998	0
50003.55488727248	50010.91109031009	0
49974.81667358894	50002.99823491594	0
50012.0645759029	50012.10464978939	0
49987.68602979314	50010.93503302086	0
50007.17280957686	49992.3085541642	0
49981.705499678246	50015.11060490018	0
49996.69556881796	50014.109138468055	0
49998.64670998637	49980.67626758387	0
50019.10045114579	49976.023584512244	0
50017.45835616199	49985.36377514416	0
49970.33294685764	50009.780079539814	0
49982.3735722141	50017.46739492288	0
50006.68958436496	49994.526210000105	0
50018.734070250706	49989.80705437178	0
50002.46857216815	49986.06925098604	0
50022.675958277854	49992.05708802764	0
50022.926585169895	50001.64972110677	0
49983.52862677752	50014.963717433006	0
49998.90581301964	49994.84596139951	0
50005.79092528655	50014.775009063815	0
50000.22661360575	49988.81757789523	0
49980.74425647727	49996.82260257941	0
49971.55135378028	49993.170189732235	0
49964.134354578964	50010.02551413979	0
50012.74411197212	50007.99878332312	0
49990.74377587022	49973.90298912179	0
49985.28964060534	50013.18698399553	0
50002.94614847365	50024.81554806511	0
50018.25121765347	50010.052068038465	0
49989.67279102292	50031.185116729364	0
50024.78778113604	50000.02968615381	0
49957.10144021539	50006.30757505217	0
50004.91798427541	50013.10522473025	0
49997.73721727142	50000.206776466686	0
49987.073785197594	49981.08982656079	0
49968.0433233723	50010.0828608519	0
50012.324460548836	49995.737823114214	0
49973.49292689296	50018.279391364136	0
49987.24555378543	50029.79294837929	0
49998.130607358624	49976.53703077404	0
50007.75675174732	49991.20943177642	0
49995.458395374444	49999.14344184725	0
50010.742096311136	49993.331644497855	0
49985.84573346792	49985.809309381766	0
50000.266877230206	50025.833258622944	0
50015.02347028834	50012.069686554314	0
49999.98576549963	50017.1888278349	0
49994.20623659825	50009.09252126425	0
50002.60633630994	50028.573161161155	0
49983.685760399516	49994.434229655286	0
49997.98413692526	49973.09937067709	0
50010.56374303187	50009.418935307316	0
50010.08479905599	50015.411645682536	0
49981.765431604974	50026.49109198164	0
50008.58410835759	49981.64823307443	0
49984.49931009959	50029.64027167754	0
50007.61917516849	50005.81807298415	0
49954.76580966707	50007.702943843884	0
49998.27241309566	49978.57915551045	0
50022.54566981191	49987.258173264716	0
50005.091519311456	50006.0974021464	0
50033.204334621514	50008.87278491397	0
49975.961106071736	50033.7681879828	0
50008.89909742184	50018.638205887495	0
50013.46930471949	49988.41976209015	0
50015.209385585105	50013.91423486294	0
50022.0337844933	49980.9584175392	0
49989.67638337026	50018.303126039296	0
50025.83946226305	49991.62136154643	0
50020.63370337653	50014.81552965945	0
50007.67840103903	49995.493720252845	0
49968.685987238656	50012.365807529546	0
50010.842442392815	49988.60160661161	0
49997.47090266504	49980.29339993033	0
50841.57832731823	50711.2632773449	75
50813.38222255395	50636.17086491241	75
50923.83378860327	50727.92718565362	75
50995.6525262469	50762.3881356469	75
50973.25758708649	50840.04482659507	75
51001.42572502064	50678.81797431754	75
50916.538937075384	50892.48798057924	75
50889.686734552735	50627.82747741087	75
51043.710888043686	50882.02177914682	75
50761.92913958017	50717.47462738539	75
50929.717212887335	50970.94778976439	75
50683.011033730116	50708.791365518504	75
50612.879471742	50746.26205492308	75
50533.37241278462	50767.24615085993	75
51069.92254410829	50711.749259729644	75
50896.872291379856	51043.27465072092	75
50847.496169312544	50843.04539885925	75
51098.30877073075	50821.03381777208	75
50517.074760883945	50847.69815415432	75
51160.21678610001	50764.31162616205	75
50629.5971498702	50646.58914125306	75
51013.931174989055	50960.99299266523	75
50987.87142608007	50595.17280471656	75
50464.97132032472	50913.78074189155	75
51073.33117979991	51014.81664130245	75
50751.64569120725	50585.35585796734	75
51069.61021526717	50578.92517415829	75
51151.27705414159	50981.75169426578	75
51128.59241730304	50896.39511467331	75
50531.540220804454	50958.88815784099	75
50622.420453625724	50829.409684425955	75
50508.092497686164	51031.3582157635	75
51205.84265065138	50926.896624661254	75
50619.330158715245	50570.983748423525	75
50555.33598852352	50521.93084355054	75
51236.47602921935	50856.42095499126	75
50388.753260253325	50943.85359824717	75
50816.081254249926	51064.07456100565	75
50702.556913198554	50809.638154170316	75
50999.28914810615	51040.33499015421	75
50356.3740964613	51015.63153846361	75
51147.32514430021	50549.389903394454	75
51225.90054551055	50540.292555116015	75
50283.01203525026	51046.67912298914	75
50846.72920384167	51134.06909479998	75
50503.27744095378	50462.94199318202	75
50972.4484828929	51112.1309956743	75
50206.56231530164	51050.87801934349	75
51260.32574377914	50610.098131961335	75
50750.05334218655	51015.61930737181	75
51288.38167164722	50917.529023772804	75
50702.07138054999	50520.8196559029	75
50765.06627054002	50935.401792935765	75
51110.86949318863	50644.1932243398	75
51261.37286319754	50990.17328370962	75
50696.76053904321	50893.841622897264	75
50461.21430529207	51096.3493620301	75
50657.597263599426	50453.655199143854	75
50543.03048154401	51107.79382493996	75
50481.88751840001	50561.947156891765	75
50528.21254658052	50389.81870580938	75
51071.708859873266	50500.74637334044	75
50814.56243722654	50538.9961975949	75
50487.61459121496	50317.55969121678	75
50777.60954018892	50796.092178564344	75
50840.865372586384	51217.70589455192	75
50439.68908820108	50817.29405911451	75
50489.98667300137	51171.618646031246	75
50419.7182252875	50459.05392495621	75
51095.077494715115	50420.7496873486	75
51141.18749703056	51064.14363164061	75
50845.638994114925	50942.02051336201	75
50841.0367814401	50459.932334266705	75
51014.04255945531	50429.49991963416	75
51368.64600818929	50905.30244089724	75
50910.35350615158	51262.774013431655	75
51163.949663927604	50377.277347389216	75
51191.74119454239	50656.2932025456	75
51396.63972078721	50978.57479226017	75
50587.55340842702	51012.68172657864	75
51248.991610488985	50777.93394852175	75
50646.370539657066	51073.873565514885	75
50443.06286199787	50630.51088211833	75
50527.598725360804	50247.21499556642	75
50602.55946446122	50269.91045503986	75
50604.57621725412	50352.34115215037	75
50281.58475930286	51124.05356253519	75
50720.47907714317	50404.54319962313	75
50484.921717586985	51250.46591304233	75
50641.377694487994	50956.852698183204	75
50408.710817198604	51264.58001029291	75
50723.816896516524	51091.59932284707	75
50367.67019469024	51194.70780356912	75
50524.20038670998	50635.17052905357	75
50924.052657975175	50447.969463098714	75
50205.21462925429	51131.996702577155	75
50282.47982050349	50968.21523640705	75
50213.820187350495	50932.59176370503	75
51045.779698940896	51146.49574904788	75
50425.08505210183	50373.46281144687	75
51158.584726210705	50468.088026800746	75
50362.1446019376	50831.4635917078	75
50937.30100028669	51183.0795068766	75
50353.1562836099	50420.7021956491	75
51148.73922063282	50300.416684913966	75
51244.11989001944	50354.95297800673	75
51023.70448452558	50345.27600881879	75
51436.135974055185	50863.626818952	75
51304.06288264	50414.7443298928	75
51344.34590728406	50342.407214962084	75
51289.63468415882	50704.7671240938	75
51368.2706929524	50823.40514424279	75
50355.94613163243	51097.440836454196	75
50340.97936238567	50756.91839395986	75
51474.379392236995	51006.867230441945	75
50461.170975935944	50705.66401889687	75
50362.43232532111	50318.71309644916	75
51361.76573877533	50660.556554771545	75
50285.700646758974	51203.32385247687	75
51164.7520956866	50223.44174199366	75
51130.63902519827	51149.85138803019	75
50139.6144628122	50911.23395261538	75
50262.29180977721	50753.78232724136	75
51004.43459583064	50271.68949118549	75
50994.38701009793	50518.7576182647	75
50279.02906021923	50438.87686928141	75
50211.61762894569	50821.76203925164	75
51550.319960270295	51013.01629704214	75
51229.79473614231	50272.3909483631	75
51576.92948459892	50940.95069617629	75
50936.01949838803	50222.28413323172	75
50283.2157141634	50886.73345958399	75
50918.61792923149	50527.16944167557	75
51377.486386830744	50744.494283668486	75
51400.176394790135	50406.28526250323	75
50212.61660632994	50696.00337499195	75
50417.238585028135	51344.41706303244	75
50818.96615206549	50386.98435821708	75
50130.68829184091	51083.098992868654	75
51251.449121716716	50197.84472879257	75
50829.074712339636	51301.84646099408	75
50135.66605252144	50667.31328145456	75
50142.51598570845	51004.89598152901	75
50603.31242393118	51163.308183280424	75
51428.68980571555	50617.700838818804	75
50991.05820506792	50157.732834764865	75
51322.52562024373	50236.79059870016	75
50451.59322437178	50245.82268032475	75
51517.423759998	50869.38409567799	75
51452.59764051152	50778.55307058109	75
50338.44107221132	51373.82444703566	75
51072.70479920421	50137.65408733435	75
50932.23684460631	50311.41565252229	75
50376.79563207698	51442.25755871282	75
51340.09201898078	51033.288348815804	75
50456.7467433702	51413.317043035335	75
51474.08426248024	50552.64972916151	75
50342.886278175596	50238.186754349954	75
50752.70946636074	51271.04695253055	75
50057.18042625775	50922.527349052034	75
50283.11387242854	51317.159233320126	75
51631.59116074207	51022.10883848497	75
51153.268298761584	50139.354559292085	75
51510.016157262864	51083.52436861845	75
50534.26505444228	51403.64584444672	75
51324.299292055715	50158.07364686755	75
51448.08472775367	51128.521684538886	75
50213.29091877952	51232.79278280288	75
50492.0814396769	50172.6186096883	75
50993.949473762535	51249.11295442154	75
50362.6053343108	50164.203029212345	75
50065.54286408888	50712.257448172844	75
51432.44039162048	50485.11969893372	75
51229.831144503914	50432.54121589284	75
51470.79308082713	51206.304724923946	75
50406.662238915575	51514.625764861645	75
50550.78259994585	51323.674863350425	75
50675.76445927711	50325.14363621198	75
50593.657447058955	50187.83879327591	75
50018.84457220129	50850.25780869968	75
50271.81840235206	51412.79432993803	75
51443.19687389414	50698.104214002014	75
50676.47421188704	51306.41345463566	75
51432.3018520529	50335.57269627087	75
51134.03938720577	51226.06946850726	75
50134.430777176516	51224.48396400361	75
51672.66187477884	51090.16764036169	75
51223.46006557435	50105.91955993524	75
50577.722753223105	51473.410904903896	75
51275.962742739626	50041.91495461862	75
50870.67289311488	50172.88908734388	75
49985.52784354608	50721.25002450177	75
51087.70809561647	50217.21946375049	75
50539.12650089115	51548.34994316537	75
50682.69940330502	51170.90623520312	75
50864.32747041446	50255.00446288273	75
51038.87358942271	50068.01983125546	75
50285.95075954439	50350.168576949734	75
51355.33663672154	50485.393842430414	75
50762.47383460218	51179.29943178107	75
51552.03296265632	51151.42481802924	75
51208.07652193442	51260.19290224605	75
51375.73310166701	51152.736252022085	75
50268.28505202561	51489.45603319073	75
50129.85277907519	50758.34522569483	75
50390.31923666252	50531.403799391366	75
50630.52865931542	51417.57718317299	75
50703.693071671994	51449.0963293918	75
50923.78089717307	50112.206034531446	75
50301.94169978491	50110.92043457408	75
50590.48768944244	51244.628210842944	75
51406.1281984503	50224.065666878334	75
51332.46860388183	50583.34535814899	75
51609.91529367028	50869.91052237283	75
50937.6934726236	50034.70620742558	75
51697.05333750064	50978.83230695254	75
50496.75476292308	51484.931686603304	75
50936.95254202765	51334.376010863605	75
51628.07051341794	51169.13246828678	75
50788.93320278705	50152.435364073346	75
50899.760109789255	49962.64136112004	75
50290.5990537968	50035.74868176044	75
50366.87219539155	50060.07774844518	75
50372.45502223265	49978.7346330361	75
50580.18751005185	50894.53827916759	75
51774.13882406613	50982.04582821971	75
49943.28238556845	50862.74870215239	75
50829.16976370424	51379.51666247757	75
50900.07184879694	51415.20115098622	75
50109.62774162237	51303.7030609292	75
51672.96277984805	51239.73039202389	75
50058.901797109436	51109.69902384859	75
51749.79706175933	51220.73770796103	75
50120.95081822814	50837.55632434793	75
50659.03207937971	51511.903071099914	75
50782.294793788795	51458.95601314416	75
51826.12267732227	51197.83651252797	75
51849.97079576851	51123.75621615823	75
50388.01402593622	49896.56881577038	75
50199.76270993032	51454.11203764245	75
49895.0250037807	50794.300346760865	75
50542.395465915615	51625.65721388335	75
50624.69838545377	50113.129533649306	75
50987.41362075732	51398.37864088182	75
50314.03300230547	50515.28762410394	75
50041.26987324064	50632.29261910199	75
51840.68042959324	50944.7421187624	75
50056.315857444846	51027.70819259614	75
50626.33749684741	51588.68434365859	75
51516.327355345675	50665.156769821006	75
50557.88705237239	50073.77783989887	75
50414.68336049963	51592.026087871636	75
49962.570648195964	50642.98892382376	75
50835.80206744354	49914.62740472616	75
49896.19536315998	50930.64696752681	75
50956.86740185298	51472.767683396974	75
50447.535018275354	50014.205907399446	75
49907.62327735408	51011.6574264993	75
51785.15737113469	50891.56437486262	75
50231.28108348684	50518.566046720254	75
49953.31688888082	51072.965941999355	75
50480.69680681223	50091.16752218499	75
50209.67768920476	50031.045992756495	75
50347.043856766155	50596.442636607266	75
50705.0307024719	51617.19671931923	75
50128.412110927726	51383.21802745959	75
51279.90467169055	51305.33205394164	75
51222.38040309171	51179.005465444	75
49997.491288421144	50974.51314731208	75
51817.135646957555	50819.837166346464	75
50276.2833402257	51571.461939664354	75
49830.288829730314	50753.78251952011	75
49773.089120453005	50696.72458085562	75
50887.27745263301	49856.37389090765	75
50045.97798087315	51368.4962915524	75
51001.31380015367	51535.605373517246	75
50680.87012859122	50239.781008938626	75
50386.5892269181	50686.3588802223	75
49849.76590169299	51072.53961443182	75
50808.737027635274	49836.95944611606	75
50769.97230194859	51663.787501505	75
51609.73496349421	50786.846615059665	75
50208.18597288514	51347.65827144917	75
50749.318370919704	51375.08685094286	75
50136.557394138224	50072.16878757888	75
51530.8207873348	50764.44743679268	75
50273.470548343044	50619.30269629619	75
51355.62174840203	51325.168889651395	75
51348.82534646392	51246.45543279283	75
50202.846013004266	51611.41730599563	75
49900.8939684669	50717.75060753104	75
51784.75908024717	51084.24847620097	75
50081.68348296253	50009.19517166733	75
50738.07749283683	51539.74125677794	75
51623.7631186631	50709.97973042849	75
49719.10550108535	50634.14220884104	75
49793.28278487971	50598.20682866954	75
49885.52742745622	50622.65317670973	75
51641.729683753445	50627.10412761055	75
51567.578000027104	51228.83912139859	75
50732.79470737464	49849.576969799644	75
50703.2841247559	50141.046770193636	75
51483.67295387901	50251.241782290934	75
51727.393648684236	50839.439008942456	75
49800.350764392366	50518.29074641842	75
51573.20129380443	50579.84948222264	75
50225.10291149486	50109.326929335795	75
51075.57352963921	49993.01520397377	75
49765.701138454555	50801.16421748366	75
50445.495778721124	51667.677830082925	75
51737.69069833789	50758.08953081214	75
49722.370950185876	50518.165162901416	75
50061.74464145271	50088.78854413277	75
49641.252550659236	50496.8316693755	75
50722.443406089194	49924.91950828591	75
50714.13104955056	51720.470357826984	75
50731.6703383303	50006.196334013846	75
50812.16409788544	50021.687584828396	75
50198.62879069731	50184.10979039313	75
50151.13292948282	49975.338029272156	75
49643.33836075849	50627.394045013876	75
51885.97021473568	50854.04513363763	75
51245.00907826036	49971.69753757086	75
50261.47732105812	50260.88201453087	75
50787.29138159418	51741.322198768576	75
51132.34572286773	49936.369798307955	75
51431.68205536417	50143.88882450811	75
50759.848247133574	50318.49532143775	75
50696.96246346465	51800.16013361692	75
50208.08207014991	50326.006803776	75
50002.046298161564	51296.98442176786	75
50128.75737333617	51641.74853064302	75
49988.167567530254	50118.02968688416	75
49922.86136896693	51284.70540082281	75
50936.76341196008	51587.90407136335	75
49964.26124259918	51363.48473960683	75
50658.18320767616	49983.742953056084	75
50175.590108370554	49899.14307920797	75
49860.225354416536	51150.573142289875	75
49977.22830899525	51220.440864234166	75
50051.84387603035	51644.88067306981	75
51120.39494006034	50059.62712769713	75
50766.85531276105	50479.073816331	75
50007.24072969596	49991.40214896747	75
50649.23673416817	51863.090089408535	75
51509.80231955717	50462.09779892345	75
50194.19883220264	50618.07491151399	75
51764.733036693884	51295.272530150214	75
50320.23153004781	51636.3045116294	75
49928.61754511572	49973.79611036218	75
50110.67359368599	50150.685555988595	75
51407.38272041999	51390.85199376826	75
49757.71696739421	50441.843771133375	75
51120.10709612425	51309.59306567704	75
49775.443584867884	51088.44815790532	75
49823.03249590264	50391.60696109094	75
51559.462950683286	50275.920483603055	75
51073.32157254678	51571.85662827396	75
51577.32379443909	50425.51641127825	75
51077.797913989045	49879.522932363834	75
50818.26028526111	51529.656555582435	75
50269.99725703898	51702.5251918501	75
51057.92479204108	51429.539145224495	75
50854.51480999563	51604.88555139076	75
49873.449727583306	50034.36339930694	75
50730.12795710191	49773.10059903759	75
50718.55137563941	51895.796087333736	75
49747.88962908668	50362.19251885964	75
49726.140336680335	51152.98568832096	75
50279.534032101714	49954.42064801203	75
50005.86373308515	49907.38146589454	75
50763.677521366706	50235.45339733414	75
50627.247087922486	51756.614684533815	75
51832.96172999954	50742.3867282822	75
50350.435436678796	49829.67696928212	75
50567.58153216803	51699.30574753609	75
50932.9544508389	49794.28798112533	75
51346.06702125438	50007.176120147466	75
51043.340364598844	51331.44377667227	75
49597.1266045268	50696.00716355261	75
49727.50620762563	51236.56133382624	75
51889.456102018215	51003.28385296605	75
50050.55643488166	51729.035388143864	75
51113.41507149049	51501.45450036066	75
49772.97942128284	50281.17264119739	75
50194.89884082007	51736.429942508235	75
50951.17682057564	51666.34895295787	75
50981.75772048967	49963.65836587748	75
51117.55651570355	49808.47781998001	75
51679.156116749924	50559.37487590749	75
50463.93266090133	49931.7969657887	75
51954.81210977228	50808.59711826291	75
49844.58479927594	50860.52229301175	75
51956.61192762144	50888.13597731903	75
50272.7725526337	49827.13072025403	75
50445.61517746979	49838.627727436535	75
50148.443025150205	51547.389003321325	75
49867.153118556875	51343.45460716343	75
50131.12267208814	50334.79569184091	75
49887.809819308626	50350.581538298415	75
50073.0798818451	51515.93927381091	75
49943.85513372203	50289.81638687306	75
50408.15194558592	51740.495549744075	75
51423.0719513328	49979.90711317983	75
49593.48970658227	50780.90929583644	75
50010.38902287989	50195.7292977845	75
51234.3167271074	51370.460493086655	75
50020.423656519706	49830.65649761848	75
49598.361594413254	50430.345638796745	75
49680.033369985336	50704.290990682064	75
49831.8332675036	50975.762983879315	75
49693.95482867565	50829.5541568139	75
50867.1431096939	49755.39363444181	75
49999.10122905222	50352.55625721575	75
51187.38181730154	49875.50677402592	75
50744.15643249395	49697.18775032941	75
49986.21307261546	51782.13624048275	75
50097.788991070716	50573.447838769214	75
50103.766527839995	50491.80621535488	75
50623.27054049821	49913.98055932674	75
51387.36756998262	50072.80129900587	75
51220.046472186354	51057.4678727312	75
51305.63239916879	51122.762902022725	75
50652.82972030999	49772.7593228942	75
51828.92115943113	51349.873268724776	75
50801.01070969232	51821.73104508551	75
51933.42859770281	51134.43507182882	75
49936.69105927905	50560.73265908521	75
50332.204421630755	51759.54489621996	75
50251.34695528266	49750.445024790366	75
50069.84916563241	50285.14529105743	75
49803.2125309141	51266.09819700532	75
49978.06063309015	50431.1830637212	75
51197.58766956491	50032.57806984717	75
51971.42364328597	51068.470073657096	75
51477.548588206024	49922.88618176011	75
50034.28213300244	51445.42205609335	75
50875.410818406715	51680.19666728221	75
50207.13251254036	51813.47892942284	75
50558.35644938647	49990.287605272446	75
50126.29220510249	51819.95175478714	75
51636.141917591136	50474.162703655216	75
49903.36324055005	50462.8208161119	75
51377.519862746034	51464.1346869697	75
49914.202169770404	51750.89020606838	75
50884.440673443896	51763.56498737989	75
51670.05705215738	51320.88615734192	75
49911.813089803785	50102.18813395925	75
51552.68695797185	49942.26252136486	75
51055.15402785515	49755.053582269094	75
49969.08610504269	51857.85545834774	75
49516.951561716334	50683.36286980183	75
49990.26351211751	51588.17865686042	75
50995.236918442126	49886.2705585751	75
49678.485305983064	50426.028127978214	75
49649.32855870379	51186.70181297166	75
50011.21673998247	50535.81046968343	75
51562.78324669243	51309.09363765705	75
50898.37520817918	49684.795701839335	75
50026.99450615308	51909.63679643635	75
49921.78176133424	51666.94759483775	75
51082.82563989596	49682.30661975759	75
50147.593782667296	50428.149505792055	75
49846.418023378625	49956.160922914816	75
51033.10340806489	49622.673221272715	75
49580.34803122248	50576.21894771425	75
49639.75208974867	51268.982499938305	75
49864.313745501735	50271.54012282421	75
52047.82061150955	51043.041619469695	75
51737.03880180578	50509.09737920507	75
51300.77321777701	51417.97808984429	75
49566.402845703604	51177.8155785458	75
51595.47066697896	50005.45998584899	75
52115.037012965	51000.34822840426	75
49446.93313132359	50724.024805232904	75
50641.56387542244	51673.665592586	75
50388.302593765984	49760.99509448721	75
51360.025072274155	49929.094543415944	75
51604.1709263672	50340.929973016995	75
50895.901513149016	51521.211348215395	75
51130.142412040186	49620.54575828359	75
49774.924163840995	51337.70509440044	75
49928.770625347046	50207.793552782714	75
51522.36968199782	50358.7785937696	75
49829.222607613236	50194.13875212286	75
49705.66741347604	51048.65798425632	75
49752.196471615986	51419.01290653429	75
49852.37249412719	51425.78427405007	75
51630.64487984939	49931.853362214024	75
49828.4259833274	50107.58392169442	75
51582.563600551475	51388.990763601825	75
50417.43957701669	51816.02850423833	75
51698.001650594786	50688.14107176935	75
50029.45603013687	49752.997871465974	75
50759.55209121498	50081.97082482173	75
50658.879681159466	51953.68602510568	75
52027.859649845894	50780.25518224173	75
51660.01714527878	51409.5541549256	75
51173.45268462638	51447.90802773429	75
49946.75006912711	49806.727698081195	75
