# Supplementary material for: Abundant Topological Outliers in Social Media Data and Their Effect on Spatial Analysis
Source: PLoS One. 2016 Sep 9;11(9):e0162360. doi: 10.1371/journal.pone.0162360 (PMC5017681; doi:10.1371/journal.pone.0162360)
Supplement: S6 Dataset — See the respective attached file. (ZIP) [file pone.0162360.s006.zip › S6_overlap_swl/clust_77_86.csv]

50000.0	50000.0	0
50001.1199382742	50005.597232803535	0
50010.474073703306	50004.538835650805	0
49992.59330351276	50005.30010366702	0
49998.97978393994	50002.81568248988	0
49995.94433854478	50000.283501054924	0
49992.110046690934	49994.960676135706	0
50001.69172750674	49994.57444040063	0
50004.089583240035	50002.88217446919	0
49995.22015105517	50008.609882115925	0
50002.55073404207	49993.56360799795	0
49986.072168127575	49997.04184594443	0
50003.188169777386	50009.9058963167	0
50012.27525783438	49992.819765352564	0
50012.262513774476	49989.354148040744	0
49998.02118867848	50008.80627001903	0
49993.557594313854	50006.23561640466	0
49997.38944128892	50001.35532493175	0
49993.74842547102	50014.75506549149	0
49998.23968503435	50005.27065217079	0
50003.22125142318	50000.026961999516	0
50002.66845612155	50016.014489106456	0
49996.2912684585	50003.40999236742	0
49993.86713806728	50000.48736039716	0
50002.18471612465	50002.01162544507	0
49992.171524388265	50006.56961401369	0
50009.77186363497	49998.33913800016	0
49990.12856972812	50008.3087286591	0
49992.75834275438	49999.61132553548	0
50000.612712480484	49996.66863853376	0
49996.93869881451	50007.42426954709	0
49990.9573124268	49998.74455680348	0
49995.12813021465	50012.34964490406	0
49987.132816399535	50000.77841298042	0
49995.04622939411	50001.254507425205	0
49996.3518189633	49998.69148218202	0
49994.72286757851	50006.43666481398	0
50004.991603808936	50007.81247139701	0
49998.28891676479	49997.763041664824	0
50002.11006087792	50008.18226655358	0
49997.144179930016	49989.940910198144	0
49990.216027359624	50003.557911732714	0
50004.8382996796	49999.67581012021	0
50009.729321556355	49988.228197133496	0
50000.199954210955	50007.84356371471	0
49984.868450241316	50001.72764928467	0
50005.25378396498	49991.44544110929	0
50012.19437814406	50000.390381149926	0
49988.04893344996	49995.904611826896	0
50000.97171294396	50001.87618615546	0
50003.16859701153	50001.34186794273	0
49996.8205400242	50002.39747857786	0
50016.35653848915	49987.25542234889	0
50006.096174901984	50010.23095889712	0
49993.33550236973	49997.9139297533	0
50011.19002934476	50002.36431250059	0
49998.45984931102	50006.65695684455	0
50019.87468519033	49983.95720550682	0
50006.448840401084	49997.32346873195	0
50003.483634122094	50006.1099987375	0
50000.35234659256	50010.71421082459	0
50020.92058148781	49993.51767071989	0
50008.47578298118	49985.24545972329	0
50012.97116378821	49991.6961769247	0
49993.74796506671	49992.427417029416	0
49991.82516773376	49992.694590956104	0
50010.8124938929	49998.028114249224	0
49987.955751149355	49997.770027754355	0
49991.724628069634	50000.06228921305	0
49995.80643166333	50013.468969971	0
49993.380375235734	50016.55980591119	0
49991.201634813246	50005.408821551166	0
50004.525946402624	49989.78947725459	0
50007.720378466904	50000.492135651875	0
49992.7685793167	50011.0280228053	0
49987.159758849266	49996.84261681274	0
50014.02574978567	49996.18798372425	0
49984.32643570934	50004.57184983245	0
50019.639648138225	49988.9067237791	0
49989.4997473447	50007.36039035869	0
50013.91997383251	50009.37214947754	0
50004.58622819102	49995.15801530333	0
50005.85271576996	49989.50522008991	0
50015.47921159886	50003.75857515637	0
49996.39937650525	49993.39036016212	0
50001.0647897504	50004.010292953724	0
49986.027487069885	50006.27634010284	0
49987.260876982415	49991.042278530156	0
49999.78395213294	50006.223143715055	0
50005.5951472911	50002.242531785334	0
49994.95863623795	49990.98932230843	0
49995.970214808425	50011.21575680999	0
49998.74724789229	50000.301414385256	0
49995.76262299148	50005.347803119126	0
49985.78393825049	50003.32292956534	0
50007.42877995727	50004.03245223129	0
49992.96622310832	50014.11763760789	0
49994.55499953395	50010.948281901576	0
49983.915535437955	49992.4110437863	0
50008.8660950074	49978.749708719544	0
50013.7990956949	50003.00902758653	0
50008.5066603574	49980.605440097264	0
49999.61536353447	50001.38011543159	0
49999.92720012225	49999.00146537139	0
49984.44548889699	49998.69683486348	0
50002.482884739184	50003.040579738794	0
50016.024045681486	49994.94398923562	0
50003.36648616504	50004.322037109174	0
49988.738161772046	50017.689027507506	0
50003.539439997585	50008.933367662175	0
49994.49256234436	50019.33132076997	0
50005.85319903553	50016.693436037065	0
50002.48134869301	50006.34512799061	0
49993.523880528526	49996.86229670025	0
49988.034997579	50012.957727244124	0
50020.71389257763	49981.778924319464	0
49995.38804044498	49997.158702901135	0
50013.95022191785	49997.89115681875	0
49984.13772326518	49991.42872524563	0
50003.58552550782	50019.3121430576	0
49989.91037830248	49997.47012205967	0
50012.09890688885	50009.91283746573	0
49998.36748406831	49993.20199538089	0
49989.127843465685	49996.61911019781	0
49982.65034680979	49999.834836403585	0
49996.56500742211	49994.747294359564	0
49985.379552577164	50000.53127187064	0
50017.09675845898	49993.71089669888	0
50021.41356700267	50010.70370059395	0
49982.40342955259	49994.328994020594	0
50016.4869019828	49980.40359262994	0
50023.71775476843	50012.20330780786	0
50005.64968115003	49995.160253301765	0
49973.871359122015	49999.93485576274	0
49991.04769969644	50018.64712142673	0
49999.68945811258	49989.69377801033	0
50024.16967004485	49998.373773470084	0
50002.22080701014	49996.583511445446	0
49981.3376436746	49994.9974062802	0
49984.137410919924	50006.137292454296	0
49996.130313645284	50019.87582555533	0
49984.51107861298	49990.24442534623	0
50006.568329781825	49987.41605597233	0
50001.265128160514	50015.41691763768	0
49994.71701353506	50015.249262662495	0
49984.049094679925	50002.930402503676	0
50007.33751108774	49981.8758819164	0
49990.53033617756	50001.14600459991	0
50016.78128835845	49973.40706114249	0
49993.95433979805	49991.08775145235	0
50020.50775026029	49998.11343636441	0
50000.36685129092	49992.305125517465	0
50025.412902998294	49985.28219532157	0
50011.811277040055	50005.8423952594	0
50005.650122642444	50018.556061829826	0
50000.10513937223	50004.37368352619	0
49997.312147224504	49999.09697793524	0
50007.98935284791	49996.53957427053	0
50002.08677570072	50010.85949233453	0
49986.699023909634	49994.97925279905	0
49985.61698965447	49991.72042149556	0
49982.103822344194	50003.015963724676	0
50017.46227211739	50006.10305446117	0
49995.381477958945	50002.40666228191	0
50011.97582092875	49999.282779231835	0
50008.063404920314	50009.83952207464	0
50013.46450656	49984.93900585626	0
49991.29771770397	50013.528169385616	0
49990.72512365944	50014.788818904555	0
49988.34248722313	50003.84700004693	0
49978.86050890926	50004.459502539525	0
49992.91864707092	50012.72445101887	0
50001.84787568867	49990.60674350676	0
50004.63839490317	50017.67334490595	0
49985.1248169725	50007.29216522827	0
49993.17341765991	49987.23628058628	0
49993.857411968136	50017.57636704799	0
50019.0152945883	49986.98070871417	0
49998.41475540304	49991.03758824367	0
49972.09249794468	50008.2640976498	0
49993.10918587191	50001.86801828644	0
49993.00955253663	50003.3707764521	0
49984.194173076576	50018.57796040268	0
49988.37111772968	49985.660734294215	0
50001.68402032854	50019.222658424515	0
50001.185520989595	50017.05278349851	0
49989.66815837991	49993.68744920904	0
50004.177711652395	49985.70662376911	0
50018.82869206279	49999.52190675685	0
49985.443533641	49996.21552947299	0
50016.38826833475	50012.74464866587	0
50017.914900136435	49980.502944041815	0
50014.39181755627	50017.85709331672	0
50018.95202462218	49985.56744633257	0
49997.36448100937	50005.91903864351	0
50018.96796534248	50005.16627708392	0
50011.90539425546	49988.111134330444	0
49996.546614288876	49996.795399916264	0
49963.08142993959	50006.26759739082	0
50008.2356600962	50002.43606836597	0
49998.63921899667	49988.79814231758	0
50005.75242938296	50004.17089970687	0
49998.376769049384	50010.6689754653	0
50008.42442695799	49998.31820524386	0
50004.508050526805	49983.47349690265	0
49987.17050041002	49988.9025554235	0
50009.18109265108	49992.22014886556	0
50004.879056196725	49986.61034885251	0
50014.915422483675	49977.07720187199	0
49990.130907603474	50004.80258105486	0
49984.6703277626	49988.74133172314	0
50007.52672577151	50012.93686597503	0
50003.49650970437	50012.38108186982	0
49989.06725250327	50015.3378129636	0
50024.98456411381	50006.06013812308	0
49991.80368593366	49990.462414806636	0
50000.77352016364	49989.79042744623	0
49988.90719015552	50002.71719901248	0
49984.039032220186	49996.676878046324	0
50012.847622088455	49998.36249454505	0
50006.350126348494	49990.98155319997	0
49991.05034624591	50004.198767952716	0
50011.88431427771	50008.83624177822	0
49985.19374747098	50005.49928007464	0
49984.81310954273	50026.06287728749	0
50006.21977860447	50012.16129787784	0
49986.47489642977	49999.4317940804	0
49980.36605421916	50000.95789397295	0
49994.234345594574	49999.2532348494	0
49987.04825099607	50001.832824486286	0
49991.43071227722	49984.226381594905	0
50000.695373251256	50020.70674782014	0
49977.13180553174	50003.37505285267	0
49988.62903234035	50005.177123215675	0
49979.89567759436	50002.4937618266	0
50008.01262186424	49983.679359629714	0
50030.579860834	49998.08369322793	0
50003.089884360816	49981.16884909539	0
50024.37014218025	49982.08487044395	0
49983.90656666351	50026.928564756556	0
49964.314383131496	50014.1377602163	0
49993.20228802501	50009.89883245395	0
49988.35846928065	49994.74515624361	0
49974.56068759045	50004.79214296714	0
50014.41609705478	49979.75520468273	0
49991.174539429005	50006.969037631694	0
49989.155636819094	50000.54506709529	0
49982.544533415894	50024.606837722065	0
49994.92587873124	49988.20647099332	0
49991.308890379405	50009.11640038469	0
50011.281064215545	49984.921503686244	0
49989.75789397745	49987.457219427255	0
50008.221414162435	50012.20209665073	0
50013.621088465676	49978.83287026756	0
49985.19186980337	49992.980264506536	0
49992.32125134785	49989.032611767434	0
50014.674771463535	49999.908761826504	0
49997.68841019571	49983.69681048847	0
50015.382964093515	49974.88611401902	0
49974.646961190396	49999.20360856275	0
49993.622733056916	50004.394124466075	0
49996.18215660206	49990.57420118714	0
49990.531939051354	50002.542578106964	0
49995.628193938675	49992.49588250879	0
50021.47129342551	49969.80051040332	0
49963.43332412238	50009.15111641512	0
50005.631109868045	49981.978888305464	0
50016.42316313038	50001.98515059546	0
49980.96052567742	50020.686115295306	0
50014.72496783221	49986.0471516237	0
49983.5417594323	49995.75678905932	0
49993.07010199822	50029.18300593349	0
49997.88200827209	49991.896996510884	0
49982.946899317554	50009.619161594186	0
50002.15424062545	50000.4773237086	0
49991.00394052615	49996.04070296146	0
50031.56106314288	50012.96897761344	0
50026.88381878394	49996.47826587183	0
49984.03994023804	49986.15198562376	0
49987.28963664043	50020.60062188324	0
50013.90791418998	50004.26976645357	0
49983.08076631143	49991.201045514004	0
50022.11073926888	49967.124204367305	0
50010.73215520759	49996.40090077004	0
49996.054670956706	50006.56227185395	0
49995.70387124523	49986.98770630229	0
50007.941107878476	50018.039088252415	0
50002.0192275201	49982.59943772668	0
49992.05158923507	50010.26029829259	0
50027.93304776287	50005.78420573993	0
49982.89182072447	49989.6455582383	0
49998.64668225386	50018.43203433023	0
50013.62737578455	49989.94661316443	0
49993.08509566163	49988.31637596258	0
49989.81805414489	49991.931824775784	0
49997.76086401288	49987.90124568716	0
49988.69996163046	50009.713207319626	0
49985.80025773397	50018.196075051266	0
49984.54357744596	49987.1594216123	0
50006.59958761954	49972.297102456854	0
49984.82793631655	50022.262719026876	0
50009.686765035396	50012.49651623412	0
50005.67540109913	49998.77026419197	0
49998.76553220897	50009.60097154551	0
49991.720902063105	50001.874151299206	0
49995.344981691764	50003.769781086085	0
50000.779533303816	50006.55995037668	0
50003.69493811055	49982.743629087825	0
50002.270752389726	49997.78815897597	0
50027.570700147895	49993.28160735885	0
49976.52404899746	49992.70823713537	0
49998.92765844171	49982.472509075604	0
49994.93953583841	49994.87526102259	0
50009.450371016355	49984.56460257237	0
49988.154083484755	49999.52040214659	0
49999.394387052766	50014.98009375397	0
49978.547517703526	50000.09883902086	0
49977.2653315401	50000.844206454574	0
49998.90667228046	50008.20905964552	0
49991.6637407009	49985.60237193076	0
49996.812852085255	49991.85268425626	0
50010.361860965386	50000.785222744336	0
50015.982394048064	50025.712936463955	0
49980.52196003663	49992.07084033371	0
50031.62064003572	50018.88854821377	0
50008.9961750777	49996.41672377975	0
49987.61931332246	50006.2850009189	0
49976.108964526924	49990.178279804175	0
50023.926871643285	49997.28176746767	0
50019.938527361184	49994.309713364564	0
50000.35731265099	50002.84047830652	0
49993.60333916049	50007.42141270693	0
50023.25337906322	49995.00581889214	0
50002.075911878404	50005.261111667336	0
49991.96428640682	50014.48773082656	0
49985.479854508725	50004.39257273865	0
49980.523275281885	50010.645308643936	0
50001.43088150619	49983.63567861773	0
50010.12290986445	50002.12243553688	0
49967.36856159413	50003.35500522987	0
50002.53163693798	49987.2817417695	0
49958.51475070698	50007.728524315105	0
50011.38108761024	50001.03297300693	0
49981.69861163078	49992.37124347021	0
49989.76191395739	49999.01550114256	0
50010.464523219016	49992.24245972176	0
50026.519101309525	50000.02798517489	0
50012.28382736543	49984.83474359573	0
49989.42265260656	49983.96844532203	0
49984.23840069896	49997.66761618687	0
49985.550927108794	49986.82666453693	0
50021.497478391924	49994.63200883348	0
50019.51522702777	50003.991941070715	0
49997.68469127628	49986.69892490847	0
50017.52555436652	50007.437281765255	0
49996.923835170724	50009.65263753655	0
49980.798506964515	49985.652067432005	0
50017.90091994998	49982.2521155558	0
49990.37161102477	50017.07697390062	0
49988.90511406528	49992.75445658593	0
50017.32112340442	49965.353068070195	0
49991.01257760791	50023.468584741226	0
50025.8875906799	49994.35984820899	0
49986.1918187451	50023.68497230164	0
50013.15743500942	49983.78458207533	0
49992.8456436454	49993.0203413024	0
49979.75815741602	50012.571960582	0
50009.70308924862	49979.83589096704	0
49985.30046070793	50021.08763342582	0
49978.359205601315	50034.878715319064	0
49990.92884580327	50011.163169812375	0
50007.772940196795	50007.064996400484	0
49985.22103137368	50016.08668389368	0
50009.59707490614	49993.95697076497	0
50017.70003800679	50001.97785272779	0
49983.797748258876	50023.64017913821	0
49990.26735697697	50010.258346329596	0
49987.64568629228	49992.33821425586	0
49988.52793226814	49987.91776019862	0
49991.20423086804	50029.989168432476	0
50026.25973034724	50010.5650833099	0
49982.16330270223	49998.10186605435	0
50007.13541309917	50007.95622569247	0
49983.95748989525	50010.98829389653	0
49962.45221143677	50007.2760570099	0
50012.1000044754	49996.95407723872	0
50021.052185858316	49972.64330460891	0
49984.3085518675	50009.58683887556	0
49993.510659247964	49989.892241724825	0
50011.752156646566	50004.78944145074	0
49983.52563494623	50001.75016082405	0
49978.460538100626	49997.75242771528	0
50014.52143088854	49988.22950508876	0
50018.24137458081	49990.739344225905	0
49972.37989154419	50007.14160963748	0
50006.63472878829	49999.431527854525	0
50016.01207628755	50007.56525634756	0
49992.159033924385	49975.903792794095	0
50016.99256930141	49996.1277298885	0
50004.48312201096	50016.53523623439	0
50003.73362658861	50014.7511990841	0
49974.63211839188	49979.516263068035	0
50001.48585664339	49987.945459319424	0
50021.840174437224	49996.55115787979	0
49994.03666699587	50020.72279787452	0
50020.94362840362	50003.47457288229	0
49998.62700416022	50014.24645452575	0
49995.17512210399	50016.79463493951	0
50005.23037043188	50011.73729598273	0
49971.37117085837	49989.47221639413	0
49981.521518297865	49999.23994426472	0
49965.42437354049	50013.05953711824	0
50008.834474853866	50007.65616359565	0
50000.22266364497	49982.341419794524	0
50021.85104569774	50002.35034673412	0
49981.560701735485	49996.23068757506	0
50012.74701363594	49985.80192002436	0
49971.80503375848	49991.85551823733	0
50011.263172707324	50007.67989684717	0
49997.842192490825	49995.525909340686	0
49994.00690011958	50013.24210864979	0
49986.9534427898	50008.40761073288	0
49983.36103802528	50033.88309737791	0
50021.35608252024	49989.69815647043	0
49988.97845850354	49998.21097134659	0
49994.642367226574	49977.56378857998	0
50003.55488727248	50010.91109031009	0
49974.81667358894	50002.99823491594	0
50012.0645759029	50012.10464978939	0
49987.68602979314	50010.93503302086	0
50007.17280957686	49992.3085541642	0
49981.705499678246	50015.11060490018	0
49996.69556881796	50014.109138468055	0
49998.64670998637	49980.67626758387	0
50019.10045114579	49976.023584512244	0
50017.45835616199	49985.36377514416	0
49970.33294685764	50009.780079539814	0
49982.3735722141	50017.46739492288	0
50006.68958436496	49994.526210000105	0
50018.734070250706	49989.80705437178	0
50002.46857216815	49986.06925098604	0
50022.675958277854	49992.05708802764	0
50022.926585169895	50001.64972110677	0
49983.52862677752	50014.963717433006	0
49998.90581301964	49994.84596139951	0
50005.79092528655	50014.775009063815	0
50000.22661360575	49988.81757789523	0
49980.74425647727	49996.82260257941	0
49971.55135378028	49993.170189732235	0
49964.134354578964	50010.02551413979	0
50012.74411197212	50007.99878332312	0
49990.74377587022	49973.90298912179	0
49985.28964060534	50013.18698399553	0
50002.94614847365	50024.81554806511	0
50018.25121765347	50010.052068038465	0
49989.67279102292	50031.185116729364	0
50024.78778113604	50000.02968615381	0
49957.10144021539	50006.30757505217	0
50004.91798427541	50013.10522473025	0
49997.73721727142	50000.206776466686	0
49987.073785197594	49981.08982656079	0
49968.0433233723	50010.0828608519	0
50012.324460548836	49995.737823114214	0
49973.49292689296	50018.279391364136	0
49987.24555378543	50029.79294837929	0
49998.130607358624	49976.53703077404	0
50007.75675174732	49991.20943177642	0
49995.458395374444	49999.14344184725	0
50010.742096311136	49993.331644497855	0
49985.84573346792	49985.809309381766	0
50000.266877230206	50025.833258622944	0
50015.02347028834	50012.069686554314	0
49999.98576549963	50017.1888278349	0
49994.20623659825	50009.09252126425	0
50002.60633630994	50028.573161161155	0
49983.685760399516	49994.434229655286	0
49997.98413692526	49973.09937067709	0
50010.56374303187	50009.418935307316	0
50010.08479905599	50015.411645682536	0
49981.765431604974	50026.49109198164	0
50008.58410835759	49981.64823307443	0
49984.49931009959	50029.64027167754	0
50007.61917516849	50005.81807298415	0
49954.76580966707	50007.702943843884	0
49998.27241309566	49978.57915551045	0
50022.54566981191	49987.258173264716	0
50005.091519311456	50006.0974021464	0
50033.204334621514	50008.87278491397	0
49975.961106071736	50033.7681879828	0
50008.89909742184	50018.638205887495	0
50013.46930471949	49988.41976209015	0
50015.209385585105	50013.91423486294	0
50022.0337844933	49980.9584175392	0
49989.67638337026	50018.303126039296	0
50025.83946226305	49991.62136154643	0
50020.63370337653	50014.81552965945	0
50007.67840103903	49995.493720252845	0
49968.685987238656	50012.365807529546	0
50010.842442392815	49988.60160661161	0
49997.47090266504	49980.29339993033	0
50368.92312046543	50408.51917828595	76
50343.007561222665	50331.55787078442	76
50429.43979563991	50353.706641024015	76
50457.33397791813	50274.538002858266	76
50529.521140112694	50302.01997899577	76
50422.57112235602	50474.05468392584	76
50282.64508794323	50277.59289848736	76
50588.68045517142	50355.33525162648	76
50273.35273231697	50365.93210121938	76
50591.98444212526	50435.06653445107	76
50345.87525084901	50224.17150548616	76
50268.34072645581	50194.29611012265	76
50542.82023829348	50221.56005509136	76
50510.680421750534	50418.54567511514	76
50671.44063822324	50368.18265339823	76
50518.485212770516	50499.92486144527	76
50656.37703107724	50477.84540139277	76
50184.988630971355	50178.54973036866	76
50463.349892852035	50192.489838269445	76
50614.40011135232	50278.07305001302	76
50192.311347296105	50093.39756879468	76
50690.10579008259	50260.74745705081	76
50748.761297446086	50348.56628775842	76
50212.47733867733	50318.452126554424	76
50766.43672599016	50222.74823551592	76
50113.026149158715	50151.09370618019	76
50300.83470005866	50447.74327340177	76
50314.619752033585	50529.863662384625	76
50037.3158499515	50126.51351436872	76
50116.08972365463	50059.673855764886	76
50523.94753076071	50580.25415910283	76
50232.10369010403	50545.97515191629	76
50828.66137600887	50174.617653519126	76
50909.11859331563	50150.97318403067	76
50143.38778339201	49980.49964821103	76
50977.5793665403	50196.75118343989	76
50163.01769203132	50378.52930574509	76
50481.38162095023	50645.985357575446	76
50390.1198008037	50552.15052622347	76
50588.98239752982	50632.543539722756	76
50419.98724542022	50695.53089985817	76
50083.15217085352	50392.1850780407	76
50659.88589928997	50664.53032623694	76
50460.94203447735	50110.042127527326	76
50932.705275339846	50068.70232237823	76
50855.80390679989	50034.1116925096	76
50658.81524709171	50556.54313221268	76
49980.425301430056	50072.22968089548	76
50823.86860504712	50375.16970295314	76
50171.554754777826	50602.70006279923	76
50061.52133423296	49958.25261836929	76
50309.271318596984	50126.35780781275	76
50310.82081610281	50613.789940509516	76
50478.06391167389	50754.09290596062	76
50703.360981403384	50735.42823114282	76
50876.13419063553	50439.40292877142	76
50740.1407907588	50647.55920463348	76
50213.114221022835	50440.88778898033	76
49911.35519667323	50108.61658207967	76
50018.17455023548	49889.64439766777	76
50953.200295365954	50463.525535459994	76
50773.97711952589	50783.67677548562	76
50809.84699873195	50491.09005575771	76
51007.02982678281	50047.84857691287	76
50893.64618145418	50514.46529594593	76
50559.87919891003	50752.34597334939	76
50032.97575214849	50210.85768509413	76
49834.46711966902	50072.04647451349	76
50338.76915300121	50048.69128316277	76
50326.100717493064	50697.47754220864	76
50881.91513131	49961.055329641524	76
49776.44392014198	50134.34478917156	76
50821.840421051165	50279.19955140691	76
49819.078344068635	49992.20028982144	76
49699.06079220095	50161.23568642648	76
50104.52882421683	50250.50281524096	76
49853.812767940915	49921.4294390309	76
50047.60003182343	49814.35981549914	76
50805.87993657182	50095.04342100626	76
51081.11058881105	50074.80118899942	76
50248.26038247212	50701.14326449939	76
50685.079707245095	50817.909418278476	76
49983.97369132057	49990.97516508317	76
50982.43872369372	50280.868796637435	76
50766.72654517785	50556.773991329974	76
50793.56523083028	50706.62044032231	76
50193.96633966181	49916.07388925363	76
50002.477956200666	50393.21415647166	76
49951.99800367892	50456.07633762532	76
51160.99246302332	50048.55575800225	76
50387.158686795345	50152.90529865734	76
49961.69496276913	50533.4015200818	76
50102.76139500696	50467.416968102385	76
50720.513367986285	50089.565235059046	76
50073.931631254665	49737.56019308404	76
51062.95512813794	50196.361992493075	76
50846.08926880447	50815.385303738556	76
50403.494744572934	50780.37320633049	76
50821.78998087814	50628.20828863517	76
49774.186822876814	49907.46813835166	76
50527.223713047126	50822.426890292634	76
51062.9412299213	49985.32148329155	76
49757.49319802968	50041.76755404142	76
49656.32781019011	50091.7911821694	76
50255.419198119926	49972.45759334983	76
49693.16452235473	49928.90865773664	76
50909.59965029059	50765.30671414216	76
50155.19480383712	49848.56729559348	76
50933.37433924205	50585.76014618354	76
50669.84874701698	50026.471834852724	76
50979.55018050991	49974.91537546418	76
49848.0359498435	49837.91161134341	76
50980.01662577959	50358.85457000025	76
49964.626347870886	50322.78929826572	76
49903.482954657484	50007.66901015878	76
50744.42647592881	50437.413425632694	76
49950.46053385108	49848.50784707351	76
49872.17198798124	50424.21180344332	76
50911.363796221056	50312.0146877229	76
50660.02305576325	50147.805002620684	76
50976.935334757654	49890.20610957963	76
49575.7474024983	50074.25590097853	76
49732.434320786415	49836.20125899416	76
50332.4247209818	49954.440312743485	76
50887.0627952328	50225.781755365744	76
50591.66267385773	50026.58997600012	76
49679.70452221844	50012.98173234128	76
50603.8643987122	50839.175263718076	76
49919.59004410099	50259.73744245517	76
50221.149143486924	49801.55591547171	76
50545.44524213478	50122.273428725435	76
50036.75022230362	50507.29377809886	76
51243.88312574254	50036.21281639343	76
50683.29272460656	49941.8272327113	76
51285.016493354204	50103.64260168984	76
49942.691543000146	49925.2567910996	76
49936.47598946804	50184.42932935055	76
51366.03639305309	50076.13088990643	76
50789.787634470595	50879.511741339826	76
50430.629855339575	50033.191804348564	76
51222.256349390365	49954.78207448936	76
49866.44103694825	50316.08645451256	76
50830.18592979544	49892.47353450386	76
49879.36314329706	50541.25983166504	76
50152.20321188447	50681.395288290325	76
49626.1287756905	50200.75113017224	76
49852.62399137314	50216.732355637636	76
49600.936460287034	49989.28804285576	76
50400.13554660522	49914.05475974511	76
50600.980877728325	49924.887338648354	76
49804.180087055895	50571.42100888774	76
50478.732319223	49967.47437406672	76
49792.27008152432	50406.81782331998	76
49560.263692219014	50245.81344631853	76
50678.526550639835	50901.4779822817	76
49788.19217608535	50283.92005295885	76
50355.850308512374	49841.3346524495	76
51070.76293142085	50278.83560795308	76
51168.304560516706	49895.492525582806	76
50883.60342342909	50687.12943295925	76
50993.53595545026	50534.17551775356	76
49477.444500954756	50243.927313632215	76
50145.45589164773	49768.66909362961	76
51336.737148687724	50165.77920921647	76
51141.40657137728	50231.00303794196	76
51053.9735520584	49857.936439368124	76
49730.46819686164	50336.378169601165	76
50791.39174519266	49822.32534417072	76
51091.80469888725	50360.23554497159	76
49684.98870875206	50267.61571695192	76
50103.64651236515	50546.233157366885	76
51421.111830276364	50139.64836467349	76
50974.862296308755	50808.06982114596	76
50707.7483401938	49811.19142023835	76
50606.235136753356	50946.663253218154	76
51173.24359574205	50155.740847976325	76
51097.06790600108	50444.112142419224	76
49667.002409717905	50389.63771925914	76
49471.083659946264	50325.7914343969	76
49994.2802397562	49751.941099662115	76
50676.61557970328	50985.85378356141	76
49554.29643240086	50345.99667030487	76
51044.50437732011	50774.08455119015	76
50222.72365656899	50781.97761433475	76
51440.512464068044	50038.264454669144	76
50445.4991823169	49848.79379199856	76
51073.854657490076	49782.60054436627	76
50526.88400952703	50974.57005679468	76
50042.02963889609	50301.08628581828	76
51318.95900369387	50002.41866282628	76
51177.296625127616	50306.48717293819	76
50753.37213745886	49907.15899791858	76
51485.93043240006	49966.03733974018	76
50757.95091277791	51004.23383111124	76
49509.53542659804	50170.28554795396	76
50259.13077122509	49873.7006112285	76
49695.59097120865	50463.156542705976	76
49404.24156706055	50205.93169998109	76
51042.51892097319	49704.91495522627	76
51176.85249714641	50470.642469237966	76
50497.58749454595	49780.68222758925	76
50355.61016145745	49763.03175368059	76
50886.80564256037	50882.28356265095	76
50500.95052024198	49695.689007363166	76
49386.51622609535	50324.50895026984	76
49690.29306544213	50540.625242941496	76
50962.90613587756	50910.46629233294	76
50817.767380490564	51065.050808857486	76
50114.95155832713	50749.3110770428	76
50758.103567417	50021.04691462326	76
49702.495528359745	49757.93564766208	76
50624.796746578526	49802.72643074105	76
51522.42278740075	50060.94853740044	76
49326.01061498751	50223.2985628262	76
51243.31316232906	49867.2883603636	76
50403.796487036205	49695.15034815074	76
50841.40569712916	50991.484021964425	76
50138.62590051205	49691.33996553688	76
51215.085498645676	50380.49424059176	76
51258.12910753143	50313.608880256914	76
50954.6353154001	49807.9612027457	76
50434.76343824014	50855.32284683616	76
51244.17885889894	50234.16215813536	76
50442.898215536	50962.02354341432	76
50323.794928527706	49686.27241007349	76
49560.65884539439	49918.20047578246	76
51321.0101463101	49863.46635036074	76
50583.63115511342	49708.060118399786	76
51218.185596444	49788.009154696076	76
50555.06090305726	49632.01581047531	76
49646.81578880137	49694.35900405007	76
49607.05724728278	50537.93149148954	76
50320.547662833545	49605.75521262124	76
50721.22210636182	51079.34016677232	76
50640.30211166409	51102.20064699215	76
51086.01304081502	50705.21941355912	76
51246.70257440365	49708.303199001	76
50217.86771389652	50866.077350700085	76
50059.957069924945	50692.70514841168	76
50509.29512912055	50048.06834274049	76
51164.26868380365	50700.88476891574	76
51033.32083934191	50943.127148711814	76
51191.21799129226	50627.24337278159	76
51259.87133948693	50591.57390063648	76
51100.19106623025	50526.6749742481	76
50661.146367422894	49675.24882722748	76
50260.762442449406	49730.77913445605	76
50568.05005986787	51047.133433653726	76
51160.63981607751	50779.682883954985	76
49367.77452707017	50135.613212021155	76
50613.630679847796	49580.44454783714	76
49967.67526381299	50610.7256019539	76
51320.09130953852	49741.951206320686	76
51143.678886996335	49817.054622686126	76
49552.80903381772	50472.724296464774	76
50036.939139239366	50774.99725969909	76
51021.46804409715	50425.25460410609	76
51259.433593376	50450.66694879906	76
50618.47857604006	49502.672907231135	76
50277.37571294929	49539.24108493208	76
50362.96590937509	50964.42815130223	76
51285.40424026911	49633.69344764288	76
50542.265251367106	49468.78943731694	76
50698.0711011134	49493.535501436105	76
50545.252979898505	51121.75066545082	76
51398.87877834299	49845.101417812606	76
50319.25824729517	50795.36796716785	76
49629.19964667197	49872.66539692116	76
50508.71892696017	49395.022434201164	76
49493.85223192332	50407.70097460766	76
49618.215292116925	49788.21353539656	76
51338.9393490028	50599.47875665074	76
50512.435925845166	49549.008590154954	76
49800.86016309006	50653.57361269654	76
50462.744315614626	49456.99277235368	76
49262.647482867724	50165.63800116924	76
50963.82946840412	49691.024087687714	76
49543.539558969045	49823.14103385745	76
50432.36882664681	49577.1567290383	76
50337.22211201723	51041.203892619145	76
51396.87219720745	49705.13533186031	76
50288.37276071144	50941.12850819063	76
50695.52126304169	51161.94869164857	76
51088.946754458775	50606.30553517203	76
50756.62138419117	49442.31518017391	76
49396.09283098047	50407.63821445997	76
49716.59974093489	50663.206852609204	76
50920.89459454637	49625.018333174085	76
49501.51022162741	49755.925096167375	76
50508.87624418692	51191.034323168475	76
51100.34758333314	50895.79112589617	76
51417.416551082955	50606.50354870674	76
50870.270364897864	49804.77605137517	76
51176.58480154263	50551.50449687806	76
50475.82251399418	51268.46838704278	76
49501.28699546569	49675.18809581412	76
49497.545068588595	50053.22065907271	76
50459.628186957045	51352.82620668842	76
49418.268214848635	50061.31868905953	76
51082.92636012062	51008.70026451774	76
49648.55164829743	49609.06160744412	76
49983.562225941474	50708.72463678111	76
50461.73323693389	51124.50638963602	76
51178.690408283685	50905.70646956345	76
49223.41315571884	50090.01001593772	76
49867.09545110488	49761.63687249456	76
50984.142389862405	51004.51876799174	76
50802.70156646878	49505.260504838036	76
51316.106906820045	50512.301114477144	76
50138.43675637591	50850.08092174111	76
49784.14425282369	49768.07361616257	76
49775.332332801096	49688.61316288677	76
50952.88666354469	51076.14260039785	76
49760.9725125399	49612.14089345189	76
50540.092645181714	51360.258005324235	76
50096.01689954893	50624.022453688885	76
50886.54362961844	49709.505468798154	76
49968.10970161477	49672.00356606918	76
50481.22731979136	51427.0642181106	76
50454.528290500864	51500.898552644176	76
49475.44869971404	49975.88642649677	76
51220.42763636987	50832.25855469822	76
49571.22202701287	49709.45819701335	76
50400.87797552029	51179.7016559903	76
50392.292648785166	49505.62685521025	76
49818.86492056659	50485.86918636225	76
50881.10617324699	51111.76590379681	76
49635.79092377228	50677.191673297704	76
50865.31513827892	49453.66115374764	76
49389.86518233934	49968.51959129818	76
49846.20408343649	49616.5371831929	76
50459.893991982826	51042.09264084481	76
50948.0639711921	51159.175444232074	76
49304.54297942012	49968.90235324971	76
49190.43570920735	50199.00565070033	76
50944.84805208495	49455.19619549129	76
50379.98985880428	51333.203152374306	76
50296.10879611313	49457.71285572456	76
50769.33647931314	49358.53094270149	76
50999.06787117911	49611.3267282834	76
49393.812955458765	49889.537771555915	76
49293.87493572165	50045.58534480113	76
49951.8320932253	50782.31605908895	76
51415.13279723713	49626.714693778595	76
51206.53565169774	49632.777336678904	76
49730.017562110115	49539.10506371849	76
50624.265148830986	51196.69782222301	76
49444.27132679083	49807.44003464652	76
50261.27925748928	51017.46301243598	76
49896.4189383422	49549.16071649933	76
51139.94392298388	51065.9131835557	76
50044.28991792246	49656.07907655128	76
51220.0702607542	50980.91521486496	76
50613.442735685676	49420.62952678015	76
51005.60468629674	50689.154958341176	76
49729.38028560778	50742.195844704635	76
49846.05766804504	50721.65003705507	76
51122.57023004998	49712.48828048272	76
49563.582370960365	49621.39931185624	76
50526.640846876275	51544.69849419687	76
50664.575028733605	49360.20346795148	76
51437.797097466806	49773.14651665264	76
51005.637827315826	49396.91053037909	76
50241.395690036705	49637.91093852272	76
51360.98003149605	49932.51604041623	76
51331.74865473507	50338.367190317935	76
50353.25761768347	50864.597061544686	76
50916.596532742326	49533.733077572884	76
50054.83237553011	49571.99840193814	76
49806.667499624105	49529.243495708884	76
50196.59804066715	49533.35764452814	76
50562.58817158415	51448.641813723254	76
50717.701655798475	49728.87712726361	76
49823.67238876872	50798.83036838936	76
49418.0813353975	49674.17301600242	76
50257.98152431742	50052.78866608177	76
51394.53207492312	50494.42212870616	76
51234.85979032118	50733.976804340804	76
51292.77694840675	50952.31830403571	76
50894.35172656877	49379.06099214683	76
51495.852764057505	50585.204690381506	76
50319.1914963399	51200.13133981034	76
51558.50801786539	50540.433191318625	76
50089.02076976733	50913.07708550555	76
50602.96603324565	51277.40265863052	76
49846.6714108915	50877.1295402287	76
51493.07648448189	49709.92463184579	76
51578.352171592785	49717.37705627327	76
51367.89738202513	50931.71937621216	76
49652.952544627035	50753.450442437424	76
51401.87360104686	50682.69716462335	76
51409.535328776445	50218.99510626455	76
50850.66609724334	49578.39298645254	76
49878.014329453006	50647.79774946465	76
49931.203810632054	50862.45492170628	76
49254.16654495293	49901.477998247625	76
51322.8510325668	50242.91870888593	76
51477.354879915016	50708.55681389289	76
50313.69759136212	51115.08318128037	76
49256.4270239767	50271.58853011439	76
50533.5920729905	49316.87025380047	76
49501.37327948998	49571.00004693599	76
50124.74420178272	49490.402694642995	76
50298.362854776584	51357.03024661913	76
50010.73379792881	50948.380340575946	76
51406.2360711608	51001.81056634489	76
49427.39280307692	49549.27804265585	76
50671.72188676521	51327.92574176069	76
49785.32494679345	50925.2018598649	76
51544.36862491199	49644.31485774257	76
51483.35911220113	50793.878200389925	76
51311.00561772145	50868.789248472	76
50821.92103366009	51172.09819793084	76
49890.624349687176	49688.06764626189	76
49146.03365596084	50080.9509581014	76
49527.06455415618	49498.19974306033	76
50188.85506560273	51053.05676607691	76
49717.11816972667	50826.3721093695	76
51218.47672146678	49552.100939662894	76
50815.84324133468	51252.77117129881	76
49569.352230254284	50748.75995094077	76
50816.218340039326	49293.66693260097	76
50505.58026619256	49237.447707295876	76
49930.85330466891	50945.37740300877	76
51371.68523219985	51076.01992095875	76
50880.47231600534	51298.52073185813	76
50090.70869806634	50994.28441850239	76
50942.485672355666	51248.67467866998	76
50733.99658347135	51229.265269143936	76
51406.014281629665	50857.76323358195	76
49314.01027412442	50431.651123502845	76
51453.003205949375	51100.67767412731	76
50449.71107891836	49329.443656976386	76
51522.84460538151	49781.26684968042	76
50695.56741973163	49590.8044903752	76
50766.23687671532	49232.93868594398	76
49066.5206182841	50060.72607383139	76
50685.93512040023	49251.91377065668	76
51454.07278832869	50438.297453322215	76
51560.92264953473	49850.88738966201	76
50513.288474467976	49894.9929595544	76
49269.97053780251	50499.62854562472	76
51386.22807739501	50775.50999339936	76
50340.24807382541	51427.9893119254	76
49975.351193026385	49588.14346537804	76
50135.59351724671	49588.71404856496	76
50788.82654242133	49686.741833108186	76
51389.56254979052	51159.730714572666	76
50904.4031721913	49298.32973156022	76
50094.98965685809	49413.23976621479	76
49474.67799236933	50501.15043022782	76
51069.020349858976	49571.42339379543	76
51334.88253287152	51218.31553282636	76
51565.17502811237	50805.010590380814	76
50927.94572393808	49220.9391146726	76
50743.72824390607	51368.39458920366	76
50445.70420794874	49188.5701681207	76
49364.56498613487	49493.43320398759	76
50378.33644174024	49423.18617051016	76
51300.21504980373	51145.473791834076	76
51469.852032035844	49878.99299317777	76
50378.62434303908	49134.83539658873	76
51053.35981552683	51082.97185985642	76
49495.7466532033	50774.12200547377	76
49372.775313592196	49608.29678094225	76
50159.389923720184	51125.912424935814	76
51478.318737892245	50264.680698255965	76
49894.89816537694	51021.8385652102	76
49187.158594950735	49944.936678840546	76
50413.064018555444	49060.2830027438	76
50640.6120657579	51400.999116746956	76
51266.09455380228	49488.189933469424	76
50216.41396521603	51370.608712131856	76
51024.63512979761	49473.29754427596	76
49551.92511791063	50669.58307383194	76
50737.01294358777	51454.08624637949	76
51344.2735622904	50435.82257548322	76
49539.389879512295	50839.04497983985	76
50247.78384300812	51158.67739142876	76
50587.957755505355	49239.489387181704	76
50132.62609694637	51382.91258862061	76
49464.863260352475	50582.93066968577	76
49301.66425075204	49640.3274275642	76
49295.09331413802	49832.039200641026	76
50102.561884266484	51181.19016287537	76
50945.61516776295	51343.039158711705	76
51340.9499218673	49455.120725733745	76
49852.59029962368	49464.04306051613	76
51563.11527207558	50704.990892531656	76
51434.274587828535	51230.33114635549	76
50619.496994445915	49163.80541274755	76
51493.686934216275	51287.94333508571	76
49059.6179726958	49982.397931619256	76
50341.31305852937	49347.198604449404	76
51474.596478520325	50897.849957488186	76
51012.33512519612	51282.3811925647	76
51323.994662247125	49374.446682749855	76
50024.013618639336	51157.82702747492	76
50457.83334698709	51589.94878064545	76
51489.54723699827	51175.57307322717	76
