# Supplementary material for: Abundant Topological Outliers in Social Media Data and Their Effect on Spatial Analysis
Source: PLoS One. 2016 Sep 9;11(9):e0162360. doi: 10.1371/journal.pone.0162360 (PMC5017681; doi:10.1371/journal.pone.0162360)
Supplement: S6 Dataset — See the respective attached file. (ZIP) [file pone.0162360.s006.zip › S6_overlap_swl/clust_78_87.csv]

50000.0	50000.0	0
50001.1199382742	50005.597232803535	0
50010.474073703306	50004.538835650805	0
49992.59330351276	50005.30010366702	0
49998.97978393994	50002.81568248988	0
49995.94433854478	50000.283501054924	0
49992.110046690934	49994.960676135706	0
50001.69172750674	49994.57444040063	0
50004.089583240035	50002.88217446919	0
49995.22015105517	50008.609882115925	0
50002.55073404207	49993.56360799795	0
49986.072168127575	49997.04184594443	0
50003.188169777386	50009.9058963167	0
50012.27525783438	49992.819765352564	0
50012.262513774476	49989.354148040744	0
49998.02118867848	50008.80627001903	0
49993.557594313854	50006.23561640466	0
49997.38944128892	50001.35532493175	0
49993.74842547102	50014.75506549149	0
49998.23968503435	50005.27065217079	0
50003.22125142318	50000.026961999516	0
50002.66845612155	50016.014489106456	0
49996.2912684585	50003.40999236742	0
49993.86713806728	50000.48736039716	0
50002.18471612465	50002.01162544507	0
49992.171524388265	50006.56961401369	0
50009.77186363497	49998.33913800016	0
49990.12856972812	50008.3087286591	0
49992.75834275438	49999.61132553548	0
50000.612712480484	49996.66863853376	0
49996.93869881451	50007.42426954709	0
49990.9573124268	49998.74455680348	0
49995.12813021465	50012.34964490406	0
49987.132816399535	50000.77841298042	0
49995.04622939411	50001.254507425205	0
49996.3518189633	49998.69148218202	0
49994.72286757851	50006.43666481398	0
50004.991603808936	50007.81247139701	0
49998.28891676479	49997.763041664824	0
50002.11006087792	50008.18226655358	0
49997.144179930016	49989.940910198144	0
49990.216027359624	50003.557911732714	0
50004.8382996796	49999.67581012021	0
50009.729321556355	49988.228197133496	0
50000.199954210955	50007.84356371471	0
49984.868450241316	50001.72764928467	0
50005.25378396498	49991.44544110929	0
50012.19437814406	50000.390381149926	0
49988.04893344996	49995.904611826896	0
50000.97171294396	50001.87618615546	0
50003.16859701153	50001.34186794273	0
49996.8205400242	50002.39747857786	0
50016.35653848915	49987.25542234889	0
50006.096174901984	50010.23095889712	0
49993.33550236973	49997.9139297533	0
50011.19002934476	50002.36431250059	0
49998.45984931102	50006.65695684455	0
50019.87468519033	49983.95720550682	0
50006.448840401084	49997.32346873195	0
50003.483634122094	50006.1099987375	0
50000.35234659256	50010.71421082459	0
50020.92058148781	49993.51767071989	0
50008.47578298118	49985.24545972329	0
50012.97116378821	49991.6961769247	0
49993.74796506671	49992.427417029416	0
49991.82516773376	49992.694590956104	0
50010.8124938929	49998.028114249224	0
49987.955751149355	49997.770027754355	0
49991.724628069634	50000.06228921305	0
49995.80643166333	50013.468969971	0
49993.380375235734	50016.55980591119	0
49991.201634813246	50005.408821551166	0
50004.525946402624	49989.78947725459	0
50007.720378466904	50000.492135651875	0
49992.7685793167	50011.0280228053	0
49987.159758849266	49996.84261681274	0
50014.02574978567	49996.18798372425	0
49984.32643570934	50004.57184983245	0
50019.639648138225	49988.9067237791	0
49989.4997473447	50007.36039035869	0
50013.91997383251	50009.37214947754	0
50004.58622819102	49995.15801530333	0
50005.85271576996	49989.50522008991	0
50015.47921159886	50003.75857515637	0
49996.39937650525	49993.39036016212	0
50001.0647897504	50004.010292953724	0
49986.027487069885	50006.27634010284	0
49987.260876982415	49991.042278530156	0
49999.78395213294	50006.223143715055	0
50005.5951472911	50002.242531785334	0
49994.95863623795	49990.98932230843	0
49995.970214808425	50011.21575680999	0
49998.74724789229	50000.301414385256	0
49995.76262299148	50005.347803119126	0
49985.78393825049	50003.32292956534	0
50007.42877995727	50004.03245223129	0
49992.96622310832	50014.11763760789	0
49994.55499953395	50010.948281901576	0
49983.915535437955	49992.4110437863	0
50008.8660950074	49978.749708719544	0
50013.7990956949	50003.00902758653	0
50008.5066603574	49980.605440097264	0
49999.61536353447	50001.38011543159	0
49999.92720012225	49999.00146537139	0
49984.44548889699	49998.69683486348	0
50002.482884739184	50003.040579738794	0
50016.024045681486	49994.94398923562	0
50003.36648616504	50004.322037109174	0
49988.738161772046	50017.689027507506	0
50003.539439997585	50008.933367662175	0
49994.49256234436	50019.33132076997	0
50005.85319903553	50016.693436037065	0
50002.48134869301	50006.34512799061	0
49993.523880528526	49996.86229670025	0
49988.034997579	50012.957727244124	0
50020.71389257763	49981.778924319464	0
49995.38804044498	49997.158702901135	0
50013.95022191785	49997.89115681875	0
49984.13772326518	49991.42872524563	0
50003.58552550782	50019.3121430576	0
49989.91037830248	49997.47012205967	0
50012.09890688885	50009.91283746573	0
49998.36748406831	49993.20199538089	0
49989.127843465685	49996.61911019781	0
49982.65034680979	49999.834836403585	0
49996.56500742211	49994.747294359564	0
49985.379552577164	50000.53127187064	0
50017.09675845898	49993.71089669888	0
50021.41356700267	50010.70370059395	0
49982.40342955259	49994.328994020594	0
50016.4869019828	49980.40359262994	0
50023.71775476843	50012.20330780786	0
50005.64968115003	49995.160253301765	0
49973.871359122015	49999.93485576274	0
49991.04769969644	50018.64712142673	0
49999.68945811258	49989.69377801033	0
50024.16967004485	49998.373773470084	0
50002.22080701014	49996.583511445446	0
49981.3376436746	49994.9974062802	0
49984.137410919924	50006.137292454296	0
49996.130313645284	50019.87582555533	0
49984.51107861298	49990.24442534623	0
50006.568329781825	49987.41605597233	0
50001.265128160514	50015.41691763768	0
49994.71701353506	50015.249262662495	0
49984.049094679925	50002.930402503676	0
50007.33751108774	49981.8758819164	0
49990.53033617756	50001.14600459991	0
50016.78128835845	49973.40706114249	0
49993.95433979805	49991.08775145235	0
50020.50775026029	49998.11343636441	0
50000.36685129092	49992.305125517465	0
50025.412902998294	49985.28219532157	0
50011.811277040055	50005.8423952594	0
50005.650122642444	50018.556061829826	0
50000.10513937223	50004.37368352619	0
49997.312147224504	49999.09697793524	0
50007.98935284791	49996.53957427053	0
50002.08677570072	50010.85949233453	0
49986.699023909634	49994.97925279905	0
49985.61698965447	49991.72042149556	0
49982.103822344194	50003.015963724676	0
50017.46227211739	50006.10305446117	0
49995.381477958945	50002.40666228191	0
50011.97582092875	49999.282779231835	0
50008.063404920314	50009.83952207464	0
50013.46450656	49984.93900585626	0
49991.29771770397	50013.528169385616	0
49990.72512365944	50014.788818904555	0
49988.34248722313	50003.84700004693	0
49978.86050890926	50004.459502539525	0
49992.91864707092	50012.72445101887	0
50001.84787568867	49990.60674350676	0
50004.63839490317	50017.67334490595	0
49985.1248169725	50007.29216522827	0
49993.17341765991	49987.23628058628	0
49993.857411968136	50017.57636704799	0
50019.0152945883	49986.98070871417	0
49998.41475540304	49991.03758824367	0
49972.09249794468	50008.2640976498	0
49993.10918587191	50001.86801828644	0
49993.00955253663	50003.3707764521	0
49984.194173076576	50018.57796040268	0
49988.37111772968	49985.660734294215	0
50001.68402032854	50019.222658424515	0
50001.185520989595	50017.05278349851	0
49989.66815837991	49993.68744920904	0
50004.177711652395	49985.70662376911	0
50018.82869206279	49999.52190675685	0
49985.443533641	49996.21552947299	0
50016.38826833475	50012.74464866587	0
50017.914900136435	49980.502944041815	0
50014.39181755627	50017.85709331672	0
50018.95202462218	49985.56744633257	0
49997.36448100937	50005.91903864351	0
50018.96796534248	50005.16627708392	0
50011.90539425546	49988.111134330444	0
49996.546614288876	49996.795399916264	0
49963.08142993959	50006.26759739082	0
50008.2356600962	50002.43606836597	0
49998.63921899667	49988.79814231758	0
50005.75242938296	50004.17089970687	0
49998.376769049384	50010.6689754653	0
50008.42442695799	49998.31820524386	0
50004.508050526805	49983.47349690265	0
49987.17050041002	49988.9025554235	0
50009.18109265108	49992.22014886556	0
50004.879056196725	49986.61034885251	0
50014.915422483675	49977.07720187199	0
49990.130907603474	50004.80258105486	0
49984.6703277626	49988.74133172314	0
50007.52672577151	50012.93686597503	0
50003.49650970437	50012.38108186982	0
49989.06725250327	50015.3378129636	0
50024.98456411381	50006.06013812308	0
49991.80368593366	49990.462414806636	0
50000.77352016364	49989.79042744623	0
49988.90719015552	50002.71719901248	0
49984.039032220186	49996.676878046324	0
50012.847622088455	49998.36249454505	0
50006.350126348494	49990.98155319997	0
49991.05034624591	50004.198767952716	0
50011.88431427771	50008.83624177822	0
49985.19374747098	50005.49928007464	0
49984.81310954273	50026.06287728749	0
50006.21977860447	50012.16129787784	0
49986.47489642977	49999.4317940804	0
49980.36605421916	50000.95789397295	0
49994.234345594574	49999.2532348494	0
49987.04825099607	50001.832824486286	0
49991.43071227722	49984.226381594905	0
50000.695373251256	50020.70674782014	0
49977.13180553174	50003.37505285267	0
49988.62903234035	50005.177123215675	0
49979.89567759436	50002.4937618266	0
50008.01262186424	49983.679359629714	0
50030.579860834	49998.08369322793	0
50003.089884360816	49981.16884909539	0
50024.37014218025	49982.08487044395	0
49983.90656666351	50026.928564756556	0
49964.314383131496	50014.1377602163	0
49993.20228802501	50009.89883245395	0
49988.35846928065	49994.74515624361	0
49974.56068759045	50004.79214296714	0
50014.41609705478	49979.75520468273	0
49991.174539429005	50006.969037631694	0
49989.155636819094	50000.54506709529	0
49982.544533415894	50024.606837722065	0
49994.92587873124	49988.20647099332	0
49991.308890379405	50009.11640038469	0
50011.281064215545	49984.921503686244	0
49989.75789397745	49987.457219427255	0
50008.221414162435	50012.20209665073	0
50013.621088465676	49978.83287026756	0
49985.19186980337	49992.980264506536	0
49992.32125134785	49989.032611767434	0
50014.674771463535	49999.908761826504	0
49997.68841019571	49983.69681048847	0
50015.382964093515	49974.88611401902	0
49974.646961190396	49999.20360856275	0
49993.622733056916	50004.394124466075	0
49996.18215660206	49990.57420118714	0
49990.531939051354	50002.542578106964	0
49995.628193938675	49992.49588250879	0
50021.47129342551	49969.80051040332	0
49963.43332412238	50009.15111641512	0
50005.631109868045	49981.978888305464	0
50016.42316313038	50001.98515059546	0
49980.96052567742	50020.686115295306	0
50014.72496783221	49986.0471516237	0
49983.5417594323	49995.75678905932	0
49993.07010199822	50029.18300593349	0
49997.88200827209	49991.896996510884	0
49982.946899317554	50009.619161594186	0
50002.15424062545	50000.4773237086	0
49991.00394052615	49996.04070296146	0
50031.56106314288	50012.96897761344	0
50026.88381878394	49996.47826587183	0
49984.03994023804	49986.15198562376	0
49987.28963664043	50020.60062188324	0
50013.90791418998	50004.26976645357	0
49983.08076631143	49991.201045514004	0
50022.11073926888	49967.124204367305	0
50010.73215520759	49996.40090077004	0
49996.054670956706	50006.56227185395	0
49995.70387124523	49986.98770630229	0
50007.941107878476	50018.039088252415	0
50002.0192275201	49982.59943772668	0
49992.05158923507	50010.26029829259	0
50027.93304776287	50005.78420573993	0
49982.89182072447	49989.6455582383	0
49998.64668225386	50018.43203433023	0
50013.62737578455	49989.94661316443	0
49993.08509566163	49988.31637596258	0
49989.81805414489	49991.931824775784	0
49997.76086401288	49987.90124568716	0
49988.69996163046	50009.713207319626	0
49985.80025773397	50018.196075051266	0
49984.54357744596	49987.1594216123	0
50006.59958761954	49972.297102456854	0
49984.82793631655	50022.262719026876	0
50009.686765035396	50012.49651623412	0
50005.67540109913	49998.77026419197	0
49998.76553220897	50009.60097154551	0
49991.720902063105	50001.874151299206	0
49995.344981691764	50003.769781086085	0
50000.779533303816	50006.55995037668	0
50003.69493811055	49982.743629087825	0
50002.270752389726	49997.78815897597	0
50027.570700147895	49993.28160735885	0
49976.52404899746	49992.70823713537	0
49998.92765844171	49982.472509075604	0
49994.93953583841	49994.87526102259	0
50009.450371016355	49984.56460257237	0
49988.154083484755	49999.52040214659	0
49999.394387052766	50014.98009375397	0
49978.547517703526	50000.09883902086	0
49977.2653315401	50000.844206454574	0
49998.90667228046	50008.20905964552	0
49991.6637407009	49985.60237193076	0
49996.812852085255	49991.85268425626	0
50010.361860965386	50000.785222744336	0
50015.982394048064	50025.712936463955	0
49980.52196003663	49992.07084033371	0
50031.62064003572	50018.88854821377	0
50008.9961750777	49996.41672377975	0
49987.61931332246	50006.2850009189	0
49976.108964526924	49990.178279804175	0
50023.926871643285	49997.28176746767	0
50019.938527361184	49994.309713364564	0
50000.35731265099	50002.84047830652	0
49993.60333916049	50007.42141270693	0
50023.25337906322	49995.00581889214	0
50002.075911878404	50005.261111667336	0
49991.96428640682	50014.48773082656	0
49985.479854508725	50004.39257273865	0
49980.523275281885	50010.645308643936	0
50001.43088150619	49983.63567861773	0
50010.12290986445	50002.12243553688	0
49967.36856159413	50003.35500522987	0
50002.53163693798	49987.2817417695	0
49958.51475070698	50007.728524315105	0
50011.38108761024	50001.03297300693	0
49981.69861163078	49992.37124347021	0
49989.76191395739	49999.01550114256	0
50010.464523219016	49992.24245972176	0
50026.519101309525	50000.02798517489	0
50012.28382736543	49984.83474359573	0
49989.42265260656	49983.96844532203	0
49984.23840069896	49997.66761618687	0
49985.550927108794	49986.82666453693	0
50021.497478391924	49994.63200883348	0
50019.51522702777	50003.991941070715	0
49997.68469127628	49986.69892490847	0
50017.52555436652	50007.437281765255	0
49996.923835170724	50009.65263753655	0
49980.798506964515	49985.652067432005	0
50017.90091994998	49982.2521155558	0
49990.37161102477	50017.07697390062	0
49988.90511406528	49992.75445658593	0
50017.32112340442	49965.353068070195	0
49991.01257760791	50023.468584741226	0
50025.8875906799	49994.35984820899	0
49986.1918187451	50023.68497230164	0
50013.15743500942	49983.78458207533	0
49992.8456436454	49993.0203413024	0
49979.75815741602	50012.571960582	0
50009.70308924862	49979.83589096704	0
49985.30046070793	50021.08763342582	0
49978.359205601315	50034.878715319064	0
49990.92884580327	50011.163169812375	0
50007.772940196795	50007.064996400484	0
49985.22103137368	50016.08668389368	0
50009.59707490614	49993.95697076497	0
50017.70003800679	50001.97785272779	0
49983.797748258876	50023.64017913821	0
49990.26735697697	50010.258346329596	0
49987.64568629228	49992.33821425586	0
49988.52793226814	49987.91776019862	0
49991.20423086804	50029.989168432476	0
50026.25973034724	50010.5650833099	0
49982.16330270223	49998.10186605435	0
50007.13541309917	50007.95622569247	0
49983.95748989525	50010.98829389653	0
49962.45221143677	50007.2760570099	0
50012.1000044754	49996.95407723872	0
50021.052185858316	49972.64330460891	0
49984.3085518675	50009.58683887556	0
49993.510659247964	49989.892241724825	0
50011.752156646566	50004.78944145074	0
49983.52563494623	50001.75016082405	0
49978.460538100626	49997.75242771528	0
50014.52143088854	49988.22950508876	0
50018.24137458081	49990.739344225905	0
49972.37989154419	50007.14160963748	0
50006.63472878829	49999.431527854525	0
50016.01207628755	50007.56525634756	0
49992.159033924385	49975.903792794095	0
50016.99256930141	49996.1277298885	0
50004.48312201096	50016.53523623439	0
50003.73362658861	50014.7511990841	0
49974.63211839188	49979.516263068035	0
50001.48585664339	49987.945459319424	0
50021.840174437224	49996.55115787979	0
49994.03666699587	50020.72279787452	0
50020.94362840362	50003.47457288229	0
49998.62700416022	50014.24645452575	0
49995.17512210399	50016.79463493951	0
50005.23037043188	50011.73729598273	0
49971.37117085837	49989.47221639413	0
49981.521518297865	49999.23994426472	0
49965.42437354049	50013.05953711824	0
50008.834474853866	50007.65616359565	0
50000.22266364497	49982.341419794524	0
50021.85104569774	50002.35034673412	0
49981.560701735485	49996.23068757506	0
50012.74701363594	49985.80192002436	0
49971.80503375848	49991.85551823733	0
50011.263172707324	50007.67989684717	0
49997.842192490825	49995.525909340686	0
49994.00690011958	50013.24210864979	0
49986.9534427898	50008.40761073288	0
49983.36103802528	50033.88309737791	0
50021.35608252024	49989.69815647043	0
49988.97845850354	49998.21097134659	0
49994.642367226574	49977.56378857998	0
50003.55488727248	50010.91109031009	0
49974.81667358894	50002.99823491594	0
50012.0645759029	50012.10464978939	0
49987.68602979314	50010.93503302086	0
50007.17280957686	49992.3085541642	0
49981.705499678246	50015.11060490018	0
49996.69556881796	50014.109138468055	0
49998.64670998637	49980.67626758387	0
50019.10045114579	49976.023584512244	0
50017.45835616199	49985.36377514416	0
49970.33294685764	50009.780079539814	0
49982.3735722141	50017.46739492288	0
50006.68958436496	49994.526210000105	0
50018.734070250706	49989.80705437178	0
50002.46857216815	49986.06925098604	0
50022.675958277854	49992.05708802764	0
50022.926585169895	50001.64972110677	0
49983.52862677752	50014.963717433006	0
49998.90581301964	49994.84596139951	0
50005.79092528655	50014.775009063815	0
50000.22661360575	49988.81757789523	0
49980.74425647727	49996.82260257941	0
49971.55135378028	49993.170189732235	0
49964.134354578964	50010.02551413979	0
50012.74411197212	50007.99878332312	0
49990.74377587022	49973.90298912179	0
49985.28964060534	50013.18698399553	0
50002.94614847365	50024.81554806511	0
50018.25121765347	50010.052068038465	0
49989.67279102292	50031.185116729364	0
50024.78778113604	50000.02968615381	0
49957.10144021539	50006.30757505217	0
50004.91798427541	50013.10522473025	0
49997.73721727142	50000.206776466686	0
49987.073785197594	49981.08982656079	0
49968.0433233723	50010.0828608519	0
50012.324460548836	49995.737823114214	0
49973.49292689296	50018.279391364136	0
49987.24555378543	50029.79294837929	0
49998.130607358624	49976.53703077404	0
50007.75675174732	49991.20943177642	0
49995.458395374444	49999.14344184725	0
50010.742096311136	49993.331644497855	0
49985.84573346792	49985.809309381766	0
50000.266877230206	50025.833258622944	0
50015.02347028834	50012.069686554314	0
49999.98576549963	50017.1888278349	0
49994.20623659825	50009.09252126425	0
50002.60633630994	50028.573161161155	0
49983.685760399516	49994.434229655286	0
49997.98413692526	49973.09937067709	0
50010.56374303187	50009.418935307316	0
50010.08479905599	50015.411645682536	0
49981.765431604974	50026.49109198164	0
50008.58410835759	49981.64823307443	0
49984.49931009959	50029.64027167754	0
50007.61917516849	50005.81807298415	0
49954.76580966707	50007.702943843884	0
49998.27241309566	49978.57915551045	0
50022.54566981191	49987.258173264716	0
50005.091519311456	50006.0974021464	0
50033.204334621514	50008.87278491397	0
49975.961106071736	50033.7681879828	0
50008.89909742184	50018.638205887495	0
50013.46930471949	49988.41976209015	0
50015.209385585105	50013.91423486294	0
50022.0337844933	49980.9584175392	0
49989.67638337026	50018.303126039296	0
50025.83946226305	49991.62136154643	0
50020.63370337653	50014.81552965945	0
50007.67840103903	49995.493720252845	0
49968.685987238656	50012.365807529546	0
50010.842442392815	49988.60160661161	0
49997.47090266504	49980.29339993033	0
50439.460500107656	50340.28307072709	77
50430.35652689368	50422.007631669105	77
50351.40815228055	50413.558731232355	77
50265.040538405556	50413.16233621623	77
50300.76914210579	50482.819558925716	77
50360.83888675139	50328.725680423224	77
50520.46176450323	50363.49744863902	77
50337.10206364754	50247.203467947365	77
50377.922891850045	50502.82684642193	77
50255.69499682622	50270.9106598252	77
50182.65251112469	50317.2608633439	77
50481.573947948484	50487.55967305799	77
50188.72507766384	50221.76757182483	77
50415.32664605809	50252.451880380664	77
50376.08051321338	50177.13425059083	77
50107.13476169314	50211.016277612616	77
50563.12926397629	50483.64029848194	77
50180.53556927161	50401.1773195814	77
50612.8164861881	50419.21500143739	77
50531.32202248034	50557.86095191002	77
50220.46523619539	50487.55269987397	77
50460.715886204074	50160.651594444585	77
50103.17633414226	50131.69685564434	77
50169.84733342967	50091.154504535705	77
50140.96203226005	50496.16444676575	77
50106.65597091301	50566.289246037675	77
50461.68697581984	50593.90933148408	77
50480.19005926522	50080.1027286954	77
50158.23747514373	50012.97759250194	77
50398.543887735716	50053.275878307584	77
50287.9575590226	50566.82536010334	77
50628.83084273546	50539.39502217462	77
50029.07049846344	50189.338579469324	77
50451.718869114964	49987.04023439483	77
49966.97933393174	50248.36310469817	77
50086.024006316984	49964.91012220989	77
50423.553776802364	50669.13153278396	77
50414.11674002637	50747.68929637966	77
50050.395046478305	50508.99660434356	77
50502.86642276057	50662.758740884434	77
50554.926841270935	50045.33864951828	77
50243.96422172834	50012.243599268884	77
49892.76872901649	50216.03948036202	77
50003.36536867837	50580.72490550271	77
50222.5706307354	50149.050996996826	77
50544.99173711048	50139.82539639012	77
50323.29065575329	50083.574599966814	77
50487.88080420725	50780.48982089153	77
50451.8012160211	49904.10180669425	77
50118.867459977744	50649.21241989386	77
50193.56927699917	50617.454528011076	77
50573.65552246021	50783.27624182633	77
50232.99883295994	49925.99700311067	77
50095.799569269206	50313.4278291426	77
50641.322928483576	50822.74902357806	77
49821.95726744924	50168.72963636496	77
50049.37983026376	50425.92053405916	77
50039.24201264284	50656.2591805577	77
50687.56726401748	50453.23277447322	77
50426.0015060869	50840.425752731826	77
50087.140826028386	50054.583180537935	77
50094.497211252776	49878.39589796437	77
50376.85739107696	50600.591767507925	77
50198.32393419869	49856.045650739354	77
50067.64251316743	50729.88940803818	77
50159.58320759373	50717.52595120549	77
50594.71071933541	50329.94653618602	77
50241.83052589353	49788.786148260384	77
50696.04013070162	50583.63385522602	77
50040.61243014034	49814.87960274746	77
49963.001068732956	50436.08835715555	77
50471.693718920804	50904.55637376443	77
50156.83047513423	49776.61790678735	77
50345.69617565043	50674.90956695413	77
49933.712184127	50144.98090638758	77
50647.80379677077	50744.900194340684	77
50527.8395242188	49965.69401998126	77
50372.89252017763	49977.72146608811	77
50547.34972330837	50868.05173662694	77
50107.05146141536	50805.12937844317	77
50668.76565399382	50298.83185318324	77
50011.8410564852	50317.60857509244	77
49994.88425392956	49750.85469177952	77
49906.46838052614	50491.94654094355	77
50624.69122724984	50125.04804936882	77
49966.11925913344	50701.92766474385	77
50751.393966041636	50517.925210972346	77
50764.68958137504	50428.18316292415	77
50320.55117887044	49908.301329148024	77
50582.07148459888	50668.62881770944	77
49914.45631854677	49760.27671223723	77
50047.03860689822	49683.13219054599	77
50188.30640635771	50807.70267335827	77
50397.51979104452	50941.67577587302	77
50692.796176563934	50172.511585899076	77
50338.737020337234	50773.117142687384	77
50824.91402250519	50487.26444149029	77
50012.40022650028	50109.265677719064	77
49907.86186231936	50377.409315480705	77
49944.902809757	49832.59376855132	77
50817.1350850329	50359.90812589354	77
50894.35742823744	50531.03633484878	77
50502.359432319114	50980.7917955825	77
49893.51422495492	50571.241828766906	77
50019.265892092386	49603.59457338049	77
49787.940127684196	50245.04309309305	77
49961.72012106799	50784.67174033395	77
49707.51176485838	50213.74302010613	77
50806.02108069042	50575.26667345194	77
50718.41170378548	50846.762258580115	77
50238.859729348114	50685.41802820972	77
50475.7879385523	49829.5846741211	77
49811.518610976666	50545.41910923294	77
50889.32061851241	50614.606583385874	77
50126.51078811497	49673.343796976456	77
49802.83876828746	50090.04702891219	77
50971.00832072197	50490.36689827194	77
49796.456870928	50324.36027190209	77
50745.25556749481	50103.48288277055	77
50343.492221498	50879.89830137374	77
49892.061732622125	49678.25994083771	77
50932.94974910803	50683.29879468855	77
49739.10872337406	50031.00653426979	77
50736.565626346426	50656.27924708018	77
49751.69430990215	50392.05630130166	77
50400.19886760017	49797.52003983497	77
50471.597506634316	51061.39295076155	77
49893.180208207166	50294.06414995463	77
50776.88262029569	50177.66157748886	77
50394.08007166739	51098.42508212588	77
50936.33404059778	50414.46687733793	77
50577.31423497662	49902.06820079473	77
50101.70089373116	49583.22449400891	77
50784.9988717911	50793.74578457951	77
51021.46212919019	50426.85060973314	77
51009.762645223156	50697.31597712381	77
50492.76415058928	50239.24973684278	77
49885.52864272141	50818.43215322045	77
49683.908110860706	50296.1089936805	77
50638.3649060826	50029.383246528894	77
50198.51184819813	49638.67152587254	77
49955.233615573525	50864.35113748454	77
51091.80448956192	50701.084579786	77
50562.22097331756	51031.92004812831	77
50008.57298755893	49984.28583006235	77
50253.7402731231	50762.17896911495	77
49935.006196670176	49943.00815590312	77
50753.27546430813	50312.95874137872	77
50533.696915546265	51112.803711664994	77
50812.77229953081	50713.78114723556	77
49898.15424811138	50922.43717254451	77
50045.1170857505	49518.73573801247	77
50644.66021175973	51023.34415781714	77
49809.445930017486	49980.65452718369	77
50576.3426355479	50230.91182265969	77
50032.53945552843	50849.22709173932	77
50990.63343716164	50618.93465720791	77
50623.018231634764	50942.97554491772	77
49824.01998370541	50888.94360573059	77
50826.60875555503	50088.1626419526	77
50806.54269454796	50252.58681869214	77
49822.600070960856	50623.754854562474	77
51126.85356461268	50628.33394805943	77
50303.47853192478	49738.77346648213	77
51051.609524509346	50771.55030831157	77
50514.53934916716	49753.03466252314	77
49973.18547901257	50960.89943187872	77
50895.20507401832	50132.09681453199	77
50729.607389111836	50735.279401914355	77
49834.873649598405	49735.30936749168	77
49947.2951641604	50064.98324185046	77
51089.8443478517	50477.42259525366	77
49896.14913492582	50659.163201445626	77
50679.30386681061	49961.843159110125	77
49754.05562906862	49753.271464226156	77
49663.89037752114	50375.682917194	77
50657.825420717665	49884.55784419225	77
49833.42502772781	49618.63064732141	77
50736.6061851481	50019.60634484051	77
49852.101525726786	49818.022205402216	77
51079.32334615904	50373.22634374396	77
50734.802612329055	49859.801773461426	77
51042.82198998191	50295.59464408249	77
49690.57562618472	50092.21319098715	77
49795.64084996264	50966.75089409226	77
50946.235682735234	50334.04432196106	77
49610.254673812575	50095.392324794375	77
49784.959178469115	49899.08338724155	77
50801.41393917693	49818.92768175876	77
50476.21587140356	49683.52432735448	77
49714.22339169256	49861.41853558411	77
50480.11834598866	51172.948079341535	77
51053.01977621274	50853.67446091563	77
49690.091194582456	49961.509457671425	77
49846.1033402639	50744.70943325887	77
50561.04463771366	49674.55047088947	77
50614.62513016788	51124.167332720135	77
49760.359647399164	50735.17131368027	77
50842.60735911656	50849.89986430854	77
50875.845164134604	50212.99985475015	77
51129.071197622165	50811.59406688726	77
50883.454594788556	50749.53913352134	77
50837.46150530809	49891.67678655544	77
49673.1529216215	49733.9985862643	77
49871.58102439975	50039.16854355193	77
50766.798332283055	49938.227940200086	77
49740.3151277303	50887.21743336449	77
49951.29525724455	49560.38805851713	77
50689.98507398225	51150.24230447621	77
50173.57932921977	49545.91736021087	77
50716.62204028328	51057.76522963163	77
49842.03953600252	50419.718427095155	77
50923.162078113775	50878.11462831014	77
51008.55449850404	50926.85403941858	77
51213.89625860659	50799.55463628959	77
49861.70200392143	49544.97736189622	77
49689.22316490725	50951.8511018328	77
49627.039947949685	50206.77194011156	77
51161.20686335387	50359.58926434694	77
49896.31582330381	49473.62583360936	77
50768.716989227614	51183.66584271213	77
50786.421421696956	51095.78914982941	77
50795.79202841875	51017.35286260822	77
49634.246136964306	51018.99876395479	77
50330.01368461929	51152.084946027135	77
50346.80071520586	49672.11657785997	77
50348.81477090124	51233.01197205449	77
49993.856863081746	49459.04187507221	77
50372.793746544805	51314.873110763016	77
49632.67763525303	49845.86002173093	77
49611.298315455024	50938.803488066544	77
49965.002854894396	49380.815020826776	77
50668.906561915	51229.163606864764	77
49666.16529720544	51092.54108039769	77
50999.75031556288	51006.73616315464	77
50782.69524703851	50904.616824348974	77
50623.26011229821	51301.966767891114	77
49552.1030372596	50157.81044434142	77
51078.1993761303	50985.96005707545	77
50929.41612509939	50968.95453483455	77
51226.99839107456	50404.08870441204	77
50133.27350698628	50881.243076306455	77
50588.42645822443	51206.97643376602	77
49884.51938883213	49362.662214682365	77
50726.257926398175	50978.269150579275	77
50673.63248900538	51372.77147961103	77
51082.29743071313	50560.54120349341	77
50172.81348895534	49461.493346034265	77
50440.026758418724	51356.589989803324	77
50561.536523944895	49820.97970717655	77
50546.20268998127	51278.400799658106	77
50707.353986796814	51297.98423582767	77
49535.528159877285	50975.433880110555	77
49593.5899468139	49762.107322549055	77
49786.52007327606	49522.83660058797	77
49890.14776144652	49277.83997913169	77
51294.18462199112	50445.52270301833	77
50866.20231489628	51111.050601624636	77
49813.120393326775	49296.09198297596	77
49845.25820629652	51034.98767520552	77
49893.906428506896	49199.393538898454	77
49976.31444492044	49287.04766623556	77
49709.478897346824	49505.21681510149	77
50369.343045251895	51018.049550208336	77
50261.928607225374	50857.756639369276	77
50960.21761179611	50088.38929008775	77
50913.63789686439	49912.929185031484	77
49823.924053316216	49416.161295577134	77
51142.2507356999	51037.77878390246	77
50045.05693046994	49246.56785251167	77
49484.5153387274	51037.96899836006	77
50814.155355681556	50010.91629885006	77
51209.09296994031	50717.20175385656	77
51004.908605197576	50223.71290817567	77
50927.392322132786	49994.62092781964	77
51198.21588588487	50971.80190771946	77
50915.29846748566	51177.143352768835	77
51298.239284272	50523.9414797996	77
49554.061314517014	49687.16102875995	77
50073.094879116295	50931.50969149197	77
50299.44299962349	51058.17577253816	77
50325.80392646877	49589.16777912346	77
50084.07761625601	49444.076533138614	77
51376.9213051716	50420.64668765819	77
49552.13622658992	50243.409229002245	77
51251.44778393301	50868.58688037581	77
50007.87463163146	49887.38978561202	77
50264.698213214724	51196.490071737804	77
50250.46150666443	50941.29677996424	77
49985.41593082434	51042.06454911474	77
51296.50114637012	50800.288317575134	77
50788.593337249746	51316.10014003955	77
49552.94488557278	50880.635535351095	77
51281.91902048484	50602.21697641374	77
51155.897528941154	51122.43659980756	77
49631.20845133097	49528.12657049414	77
50119.93981812537	49202.4285050827	77
50950.38374378818	51106.205372682474	77
51008.13212232708	50016.25598051978	77
49738.32986015942	50588.42223446938	77
49746.891138877916	51031.80520561418	77
50200.38932505395	49188.95954591367	77
50983.08136106332	50812.28424063892	77
51329.38604228199	50879.73425843445	77
49654.58908405035	49608.392852020115	77
50405.91286026869	49563.36636970513	77
49602.43354242343	49920.95743375546	77
50038.77965012849	49344.975131590916	77
49857.85685305496	49125.50745152374	77
50047.33443085924	49168.28802760073	77
50051.35503079391	51088.16424366048	77
50372.453708343135	49487.520069605955	77
50220.91583309604	49271.08990073185	77
50989.673998623606	49892.37032609088	77
50131.313813984736	49380.18832724374	77
50222.72949382369	51087.48796694299	77
50160.24473100936	50958.57289783425	77
49749.20281052737	49602.90830068325	77
49935.488015158844	51106.650680492414	77
49533.20297929489	50075.243382549364	77
49588.21739767982	50397.265818835906	77
50428.27070940827	51240.07586015655	77
50112.88872387568	51030.649592785245	77
49576.044466348525	49584.52441060748	77
51428.20044327796	50353.41844470153	77
50893.92201974039	49836.56542349085	77
51490.153411026295	50293.22436763279	77
50045.22533513446	51174.64372485129	77
49540.52097266378	50797.21905107127	77
49476.61605647199	50746.38624806477	77
51042.738751644574	49831.005608023115	77
51353.793296991935	50649.66938468536	77
49525.690079515385	49806.09714023365	77
49407.6340681999	50705.202414536034	77
51036.68040219472	50129.13662326365	77
50747.39609269534	51406.75491215825	77
50370.7386051872	51393.95175339076	77
50810.276080382486	51453.040851219885	77
51221.24360849684	50486.056049975996	77
49747.56947853062	50499.759329073444	77
49504.374613242995	50405.86185677422	77
51217.414487648944	51065.358035349054	77
50875.41972008277	51246.490005131505	77
51086.62844501886	49759.00603417708	77
49470.41635406949	49677.95888300171	77
50686.99230548612	49788.30879731755	77
49470.43633471797	50874.41147002354	77
51105.89573232269	50242.34695521852	77
49562.99516319638	51063.48140418428	77
49550.17999183686	49502.289372392464	77
51057.62232438651	49677.81783597171	77
50629.5035794232	49633.402457735174	77
49613.06522181701	50010.17580716368	77
49809.8340392466	49192.39162432803	77
51173.25519740547	50557.89676584889	77
51247.49125392992	51139.689699067334	77
49655.26073692244	50586.681755354824	77
51423.160792749164	50239.90198368755	77
49972.453526704034	51207.030577998536	77
50279.37605677439	49333.79631338205	77
50358.132683512784	49407.889215402196	77
50547.21889946318	51362.11099124961	77
49516.56683297749	49919.93613664114	77
50130.92024389015	51111.97693652227	77
49470.16181427673	49469.35244912259	77
50662.09571835365	49709.021182595425	77
49712.34291884087	50668.353061395384	77
49644.128195418314	50456.844696417604	77
49477.83495594234	50189.970019444096	77
50554.54874192351	49589.12858738383	77
51296.38164045475	50359.33711467024	77
51300.98427074645	50714.026249864844	77
49658.43118615425	50728.64931827168	77
51461.35828989506	50434.96174910897	77
50981.373684813676	49660.335799378234	77
49602.136876280434	50644.43636904658	77
49698.53681270654	49425.58467852693	77
51379.86569450392	50512.04808179806	77
49683.653239772204	50805.31121001887	77
51084.56840227671	49901.75531496683	77
50953.920682387004	51282.95825145226	77
49385.728777203425	49689.56191025819	77
49661.57365558326	49354.655048697234	77
51161.92864062296	49795.41562090578	77
51188.52495552356	50277.39894840495	77
49304.097311182966	49693.62129947352	77
51457.08460038435	50525.04492275233	77
49417.24968314372	50812.29603193171	77
51541.349220238415	50432.55092809328	77
49479.64807244891	50284.24691979751	77
51237.6006196556	49770.42723969567	77
50963.9694437482	49800.33185575747	77
49425.739479553406	49761.66362798999	77
50918.609857489464	49715.06786730838	77
51119.27063648161	50116.84163638704	77
50625.5883169126	51442.22629158226	77
49395.70955025526	49503.85822382959	77
51377.55753363612	50808.30400804322	77
49402.17126783716	50306.49068940288	77
49221.69059944314	49706.029857928545	77
49455.60843021114	50059.8588068512	77
51330.03517067301	51166.18974210187	77
49731.29556055686	49158.12347610161	77
49400.28071720181	51031.11516796296	77
49496.444894102235	49567.70918507472	77
50777.458385656304	49743.63951913578	77
50288.19204800954	51316.466246842945	77
51009.4652332464	51343.89653563554	77
49331.729901941566	50267.40399456277	77
49869.96392725578	51161.797670120264	77
49563.80702592957	50715.032351116344	77
49323.495789526525	51003.09864629105	77
49320.94442149931	50707.956585960346	77
50857.49030371516	51525.351352073376	77
50847.24218916053	49670.48512183542	77
51430.91115824777	50688.51871274799	77
50890.768854535716	51440.93087665126	77
49509.550058953275	51123.83268183407	77
49482.85903618192	50666.03896928981	77
50045.51507517814	51256.16380228996	77
51411.47416647012	51143.60095247546	77
49264.63175122011	49778.02153795701	77
49432.82592374457	49902.36341614774	77
50864.19298890598	51609.93387928554	77
49416.61527976451	49599.076749507934	77
49376.653204535185	50079.70830809092	77
49320.05359567521	49523.88706668632	77
49729.77637232416	49275.13780428219	77
50776.4899217399	49631.17562290128	77
50746.0825843555	51503.97392536426	77
49325.93043502758	50924.16893812193	77
51029.99903758003	51134.57817964962	77
49656.24483649153	49181.19945205528	77
49974.831253669836	49202.13329073621	77
51239.35932693225	50214.161588377334	77
50790.75468143571	51576.08821689962	77
49569.851736898636	49171.838789664165	77
49200.36564442088	49629.02235762976	77
49924.87732456668	51274.86270118811	77
49501.249212329174	51204.198524083644	77
49414.11557271978	49407.801843883644	77
49509.34238959851	49229.57727778317	77
51458.616588408986	50784.258471498855	77
51554.88071662561	50346.34050506246	77
50297.64455487608	51436.19964140449	77
51087.76921966888	51189.266184601285	77
49141.92519316648	49566.76937889398	77
50451.82271666585	49494.176258904154	77
51459.02790459596	50866.41357041133	77
49433.53170788866	51159.046505445964	77
51313.37667376246	50254.53745485221	77
50180.35348794066	51196.513634443094	77
49474.515997278366	49352.74290950389	77
50173.5934379286	51279.49095582471	77
50454.77628989799	51435.92409395181	77
49387.54930315168	49966.8385503904	77
51131.287828159315	50922.31970245893	77
51431.433989706595	50608.1340290416	77
51533.712956085015	50893.42701064667	77
51069.0696799982	51268.99228048615	77
50254.51236444202	49456.214970691006	77
50937.50735062157	51519.89717131117	77
49629.89647261121	49280.30382216186	77
49237.36974697823	49855.0753257609	77
50215.892093310074	51450.90747242661	77
49380.32019616923	50389.84110749081	77
51640.788995495255	50347.27076884892	77
49489.08044763302	51285.903899547935	77
50998.442382818095	51464.702728733646	77
50945.12025501875	51605.244046268446	77
49443.70637512835	50461.719318853684	77
50932.261290289025	49590.4120543232	77
49144.89642882963	49733.22110793139	77
49570.50500168387	49085.28353312896	77
49586.00791371492	51139.400923626745	77
50183.16680821752	51356.9789226075	77
51513.30956088581	50672.74118835097	77
50120.11385791959	49282.75213249916	77
51576.379616663326	50722.465202395746	77
49614.08302540218	49446.39263039592	77
50575.75670644119	51503.4272590793	77
51418.56917148949	50153.10385763994	77
49530.886954339694	50596.39624903138	77
49352.485516689834	50159.49770732541	77
50424.49373083232	49361.90467677167	77
50799.382378462076	51662.62189791758	77
49266.788120901765	50213.390591383904	77
50291.61092168363	49220.86983010704	77
49063.18114879334	49547.44925709979	77
49310.193283203	50349.834015489854	77
50868.79015847197	51330.24461584631	77
49331.32785612357	49912.52637525826	77
51012.03790965984	49566.70110098008	77
50841.48262365344	49584.50720894217	77
51461.371567687675	51074.74686832098	77
51589.6338334914	50807.874836602816	77
51082.077146316566	49602.34669805484	77
50723.71095169795	51682.30242095488	77
49510.291609864085	49033.92936243438	77
49500.012473837065	49135.516868646744	77
