# Supplementary material for: Abundant Topological Outliers in Social Media Data and Their Effect on Spatial Analysis
Source: PLoS One. 2016 Sep 9;11(9):e0162360. doi: 10.1371/journal.pone.0162360 (PMC5017681; doi:10.1371/journal.pone.0162360)
Supplement: S6 Dataset — See the respective attached file. (ZIP) [file pone.0162360.s006.zip › S6_overlap_swl/clust_79_88.csv]

50000.0	50000.0	0
50001.1199382742	50005.597232803535	0
50010.474073703306	50004.538835650805	0
49992.59330351276	50005.30010366702	0
49998.97978393994	50002.81568248988	0
49995.94433854478	50000.283501054924	0
49992.110046690934	49994.960676135706	0
50001.69172750674	49994.57444040063	0
50004.089583240035	50002.88217446919	0
49995.22015105517	50008.609882115925	0
50002.55073404207	49993.56360799795	0
49986.072168127575	49997.04184594443	0
50003.188169777386	50009.9058963167	0
50012.27525783438	49992.819765352564	0
50012.262513774476	49989.354148040744	0
49998.02118867848	50008.80627001903	0
49993.557594313854	50006.23561640466	0
49997.38944128892	50001.35532493175	0
49993.74842547102	50014.75506549149	0
49998.23968503435	50005.27065217079	0
50003.22125142318	50000.026961999516	0
50002.66845612155	50016.014489106456	0
49996.2912684585	50003.40999236742	0
49993.86713806728	50000.48736039716	0
50002.18471612465	50002.01162544507	0
49992.171524388265	50006.56961401369	0
50009.77186363497	49998.33913800016	0
49990.12856972812	50008.3087286591	0
49992.75834275438	49999.61132553548	0
50000.612712480484	49996.66863853376	0
49996.93869881451	50007.42426954709	0
49990.9573124268	49998.74455680348	0
49995.12813021465	50012.34964490406	0
49987.132816399535	50000.77841298042	0
49995.04622939411	50001.254507425205	0
49996.3518189633	49998.69148218202	0
49994.72286757851	50006.43666481398	0
50004.991603808936	50007.81247139701	0
49998.28891676479	49997.763041664824	0
50002.11006087792	50008.18226655358	0
49997.144179930016	49989.940910198144	0
49990.216027359624	50003.557911732714	0
50004.8382996796	49999.67581012021	0
50009.729321556355	49988.228197133496	0
50000.199954210955	50007.84356371471	0
49984.868450241316	50001.72764928467	0
50005.25378396498	49991.44544110929	0
50012.19437814406	50000.390381149926	0
49988.04893344996	49995.904611826896	0
50000.97171294396	50001.87618615546	0
50003.16859701153	50001.34186794273	0
49996.8205400242	50002.39747857786	0
50016.35653848915	49987.25542234889	0
50006.096174901984	50010.23095889712	0
49993.33550236973	49997.9139297533	0
50011.19002934476	50002.36431250059	0
49998.45984931102	50006.65695684455	0
50019.87468519033	49983.95720550682	0
50006.448840401084	49997.32346873195	0
50003.483634122094	50006.1099987375	0
50000.35234659256	50010.71421082459	0
50020.92058148781	49993.51767071989	0
50008.47578298118	49985.24545972329	0
50012.97116378821	49991.6961769247	0
49993.74796506671	49992.427417029416	0
49991.82516773376	49992.694590956104	0
50010.8124938929	49998.028114249224	0
49987.955751149355	49997.770027754355	0
49991.724628069634	50000.06228921305	0
49995.80643166333	50013.468969971	0
49993.380375235734	50016.55980591119	0
49991.201634813246	50005.408821551166	0
50004.525946402624	49989.78947725459	0
50007.720378466904	50000.492135651875	0
49992.7685793167	50011.0280228053	0
49987.159758849266	49996.84261681274	0
50014.02574978567	49996.18798372425	0
49984.32643570934	50004.57184983245	0
50019.639648138225	49988.9067237791	0
49989.4997473447	50007.36039035869	0
50013.91997383251	50009.37214947754	0
50004.58622819102	49995.15801530333	0
50005.85271576996	49989.50522008991	0
50015.47921159886	50003.75857515637	0
49996.39937650525	49993.39036016212	0
50001.0647897504	50004.010292953724	0
49986.027487069885	50006.27634010284	0
49987.260876982415	49991.042278530156	0
49999.78395213294	50006.223143715055	0
50005.5951472911	50002.242531785334	0
49994.95863623795	49990.98932230843	0
49995.970214808425	50011.21575680999	0
49998.74724789229	50000.301414385256	0
49995.76262299148	50005.347803119126	0
49985.78393825049	50003.32292956534	0
50007.42877995727	50004.03245223129	0
49992.96622310832	50014.11763760789	0
49994.55499953395	50010.948281901576	0
49983.915535437955	49992.4110437863	0
50008.8660950074	49978.749708719544	0
50013.7990956949	50003.00902758653	0
50008.5066603574	49980.605440097264	0
49999.61536353447	50001.38011543159	0
49999.92720012225	49999.00146537139	0
49984.44548889699	49998.69683486348	0
50002.482884739184	50003.040579738794	0
50016.024045681486	49994.94398923562	0
50003.36648616504	50004.322037109174	0
49988.738161772046	50017.689027507506	0
50003.539439997585	50008.933367662175	0
49994.49256234436	50019.33132076997	0
50005.85319903553	50016.693436037065	0
50002.48134869301	50006.34512799061	0
49993.523880528526	49996.86229670025	0
49988.034997579	50012.957727244124	0
50020.71389257763	49981.778924319464	0
49995.38804044498	49997.158702901135	0
50013.95022191785	49997.89115681875	0
49984.13772326518	49991.42872524563	0
50003.58552550782	50019.3121430576	0
49989.91037830248	49997.47012205967	0
50012.09890688885	50009.91283746573	0
49998.36748406831	49993.20199538089	0
49989.127843465685	49996.61911019781	0
49982.65034680979	49999.834836403585	0
49996.56500742211	49994.747294359564	0
49985.379552577164	50000.53127187064	0
50017.09675845898	49993.71089669888	0
50021.41356700267	50010.70370059395	0
49982.40342955259	49994.328994020594	0
50016.4869019828	49980.40359262994	0
50023.71775476843	50012.20330780786	0
50005.64968115003	49995.160253301765	0
49973.871359122015	49999.93485576274	0
49991.04769969644	50018.64712142673	0
49999.68945811258	49989.69377801033	0
50024.16967004485	49998.373773470084	0
50002.22080701014	49996.583511445446	0
49981.3376436746	49994.9974062802	0
49984.137410919924	50006.137292454296	0
49996.130313645284	50019.87582555533	0
49984.51107861298	49990.24442534623	0
50006.568329781825	49987.41605597233	0
50001.265128160514	50015.41691763768	0
49994.71701353506	50015.249262662495	0
49984.049094679925	50002.930402503676	0
50007.33751108774	49981.8758819164	0
49990.53033617756	50001.14600459991	0
50016.78128835845	49973.40706114249	0
49993.95433979805	49991.08775145235	0
50020.50775026029	49998.11343636441	0
50000.36685129092	49992.305125517465	0
50025.412902998294	49985.28219532157	0
50011.811277040055	50005.8423952594	0
50005.650122642444	50018.556061829826	0
50000.10513937223	50004.37368352619	0
49997.312147224504	49999.09697793524	0
50007.98935284791	49996.53957427053	0
50002.08677570072	50010.85949233453	0
49986.699023909634	49994.97925279905	0
49985.61698965447	49991.72042149556	0
49982.103822344194	50003.015963724676	0
50017.46227211739	50006.10305446117	0
49995.381477958945	50002.40666228191	0
50011.97582092875	49999.282779231835	0
50008.063404920314	50009.83952207464	0
50013.46450656	49984.93900585626	0
49991.29771770397	50013.528169385616	0
49990.72512365944	50014.788818904555	0
49988.34248722313	50003.84700004693	0
49978.86050890926	50004.459502539525	0
49992.91864707092	50012.72445101887	0
50001.84787568867	49990.60674350676	0
50004.63839490317	50017.67334490595	0
49985.1248169725	50007.29216522827	0
49993.17341765991	49987.23628058628	0
49993.857411968136	50017.57636704799	0
50019.0152945883	49986.98070871417	0
49998.41475540304	49991.03758824367	0
49972.09249794468	50008.2640976498	0
49993.10918587191	50001.86801828644	0
49993.00955253663	50003.3707764521	0
49984.194173076576	50018.57796040268	0
49988.37111772968	49985.660734294215	0
50001.68402032854	50019.222658424515	0
50001.185520989595	50017.05278349851	0
49989.66815837991	49993.68744920904	0
50004.177711652395	49985.70662376911	0
50018.82869206279	49999.52190675685	0
49985.443533641	49996.21552947299	0
50016.38826833475	50012.74464866587	0
50017.914900136435	49980.502944041815	0
50014.39181755627	50017.85709331672	0
50018.95202462218	49985.56744633257	0
49997.36448100937	50005.91903864351	0
50018.96796534248	50005.16627708392	0
50011.90539425546	49988.111134330444	0
49996.546614288876	49996.795399916264	0
49963.08142993959	50006.26759739082	0
50008.2356600962	50002.43606836597	0
49998.63921899667	49988.79814231758	0
50005.75242938296	50004.17089970687	0
49998.376769049384	50010.6689754653	0
50008.42442695799	49998.31820524386	0
50004.508050526805	49983.47349690265	0
49987.17050041002	49988.9025554235	0
50009.18109265108	49992.22014886556	0
50004.879056196725	49986.61034885251	0
50014.915422483675	49977.07720187199	0
49990.130907603474	50004.80258105486	0
49984.6703277626	49988.74133172314	0
50007.52672577151	50012.93686597503	0
50003.49650970437	50012.38108186982	0
49989.06725250327	50015.3378129636	0
50024.98456411381	50006.06013812308	0
49991.80368593366	49990.462414806636	0
50000.77352016364	49989.79042744623	0
49988.90719015552	50002.71719901248	0
49984.039032220186	49996.676878046324	0
50012.847622088455	49998.36249454505	0
50006.350126348494	49990.98155319997	0
49991.05034624591	50004.198767952716	0
50011.88431427771	50008.83624177822	0
49985.19374747098	50005.49928007464	0
49984.81310954273	50026.06287728749	0
50006.21977860447	50012.16129787784	0
49986.47489642977	49999.4317940804	0
49980.36605421916	50000.95789397295	0
49994.234345594574	49999.2532348494	0
49987.04825099607	50001.832824486286	0
49991.43071227722	49984.226381594905	0
50000.695373251256	50020.70674782014	0
49977.13180553174	50003.37505285267	0
49988.62903234035	50005.177123215675	0
49979.89567759436	50002.4937618266	0
50008.01262186424	49983.679359629714	0
50030.579860834	49998.08369322793	0
50003.089884360816	49981.16884909539	0
50024.37014218025	49982.08487044395	0
49983.90656666351	50026.928564756556	0
49964.314383131496	50014.1377602163	0
49993.20228802501	50009.89883245395	0
49988.35846928065	49994.74515624361	0
49974.56068759045	50004.79214296714	0
50014.41609705478	49979.75520468273	0
49991.174539429005	50006.969037631694	0
49989.155636819094	50000.54506709529	0
49982.544533415894	50024.606837722065	0
49994.92587873124	49988.20647099332	0
49991.308890379405	50009.11640038469	0
50011.281064215545	49984.921503686244	0
49989.75789397745	49987.457219427255	0
50008.221414162435	50012.20209665073	0
50013.621088465676	49978.83287026756	0
49985.19186980337	49992.980264506536	0
49992.32125134785	49989.032611767434	0
50014.674771463535	49999.908761826504	0
49997.68841019571	49983.69681048847	0
50015.382964093515	49974.88611401902	0
49974.646961190396	49999.20360856275	0
49993.622733056916	50004.394124466075	0
49996.18215660206	49990.57420118714	0
49990.531939051354	50002.542578106964	0
49995.628193938675	49992.49588250879	0
50021.47129342551	49969.80051040332	0
49963.43332412238	50009.15111641512	0
50005.631109868045	49981.978888305464	0
50016.42316313038	50001.98515059546	0
49980.96052567742	50020.686115295306	0
50014.72496783221	49986.0471516237	0
49983.5417594323	49995.75678905932	0
49993.07010199822	50029.18300593349	0
49997.88200827209	49991.896996510884	0
49982.946899317554	50009.619161594186	0
50002.15424062545	50000.4773237086	0
49991.00394052615	49996.04070296146	0
50031.56106314288	50012.96897761344	0
50026.88381878394	49996.47826587183	0
49984.03994023804	49986.15198562376	0
49987.28963664043	50020.60062188324	0
50013.90791418998	50004.26976645357	0
49983.08076631143	49991.201045514004	0
50022.11073926888	49967.124204367305	0
50010.73215520759	49996.40090077004	0
49996.054670956706	50006.56227185395	0
49995.70387124523	49986.98770630229	0
50007.941107878476	50018.039088252415	0
50002.0192275201	49982.59943772668	0
49992.05158923507	50010.26029829259	0
50027.93304776287	50005.78420573993	0
49982.89182072447	49989.6455582383	0
49998.64668225386	50018.43203433023	0
50013.62737578455	49989.94661316443	0
49993.08509566163	49988.31637596258	0
49989.81805414489	49991.931824775784	0
49997.76086401288	49987.90124568716	0
49988.69996163046	50009.713207319626	0
49985.80025773397	50018.196075051266	0
49984.54357744596	49987.1594216123	0
50006.59958761954	49972.297102456854	0
49984.82793631655	50022.262719026876	0
50009.686765035396	50012.49651623412	0
50005.67540109913	49998.77026419197	0
49998.76553220897	50009.60097154551	0
49991.720902063105	50001.874151299206	0
49995.344981691764	50003.769781086085	0
50000.779533303816	50006.55995037668	0
50003.69493811055	49982.743629087825	0
50002.270752389726	49997.78815897597	0
50027.570700147895	49993.28160735885	0
49976.52404899746	49992.70823713537	0
49998.92765844171	49982.472509075604	0
49994.93953583841	49994.87526102259	0
50009.450371016355	49984.56460257237	0
49988.154083484755	49999.52040214659	0
49999.394387052766	50014.98009375397	0
49978.547517703526	50000.09883902086	0
49977.2653315401	50000.844206454574	0
49998.90667228046	50008.20905964552	0
49991.6637407009	49985.60237193076	0
49996.812852085255	49991.85268425626	0
50010.361860965386	50000.785222744336	0
50015.982394048064	50025.712936463955	0
49980.52196003663	49992.07084033371	0
50031.62064003572	50018.88854821377	0
50008.9961750777	49996.41672377975	0
49987.61931332246	50006.2850009189	0
49976.108964526924	49990.178279804175	0
50023.926871643285	49997.28176746767	0
50019.938527361184	49994.309713364564	0
50000.35731265099	50002.84047830652	0
49993.60333916049	50007.42141270693	0
50023.25337906322	49995.00581889214	0
50002.075911878404	50005.261111667336	0
49991.96428640682	50014.48773082656	0
49985.479854508725	50004.39257273865	0
49980.523275281885	50010.645308643936	0
50001.43088150619	49983.63567861773	0
50010.12290986445	50002.12243553688	0
49967.36856159413	50003.35500522987	0
50002.53163693798	49987.2817417695	0
49958.51475070698	50007.728524315105	0
50011.38108761024	50001.03297300693	0
49981.69861163078	49992.37124347021	0
49989.76191395739	49999.01550114256	0
50010.464523219016	49992.24245972176	0
50026.519101309525	50000.02798517489	0
50012.28382736543	49984.83474359573	0
49989.42265260656	49983.96844532203	0
49984.23840069896	49997.66761618687	0
49985.550927108794	49986.82666453693	0
50021.497478391924	49994.63200883348	0
50019.51522702777	50003.991941070715	0
49997.68469127628	49986.69892490847	0
50017.52555436652	50007.437281765255	0
49996.923835170724	50009.65263753655	0
49980.798506964515	49985.652067432005	0
50017.90091994998	49982.2521155558	0
49990.37161102477	50017.07697390062	0
49988.90511406528	49992.75445658593	0
50017.32112340442	49965.353068070195	0
49991.01257760791	50023.468584741226	0
50025.8875906799	49994.35984820899	0
49986.1918187451	50023.68497230164	0
50013.15743500942	49983.78458207533	0
49992.8456436454	49993.0203413024	0
49979.75815741602	50012.571960582	0
50009.70308924862	49979.83589096704	0
49985.30046070793	50021.08763342582	0
49978.359205601315	50034.878715319064	0
49990.92884580327	50011.163169812375	0
50007.772940196795	50007.064996400484	0
49985.22103137368	50016.08668389368	0
50009.59707490614	49993.95697076497	0
50017.70003800679	50001.97785272779	0
49983.797748258876	50023.64017913821	0
49990.26735697697	50010.258346329596	0
49987.64568629228	49992.33821425586	0
49988.52793226814	49987.91776019862	0
49991.20423086804	50029.989168432476	0
50026.25973034724	50010.5650833099	0
49982.16330270223	49998.10186605435	0
50007.13541309917	50007.95622569247	0
49983.95748989525	50010.98829389653	0
49962.45221143677	50007.2760570099	0
50012.1000044754	49996.95407723872	0
50021.052185858316	49972.64330460891	0
49984.3085518675	50009.58683887556	0
49993.510659247964	49989.892241724825	0
50011.752156646566	50004.78944145074	0
49983.52563494623	50001.75016082405	0
49978.460538100626	49997.75242771528	0
50014.52143088854	49988.22950508876	0
50018.24137458081	49990.739344225905	0
49972.37989154419	50007.14160963748	0
50006.63472878829	49999.431527854525	0
50016.01207628755	50007.56525634756	0
49992.159033924385	49975.903792794095	0
50016.99256930141	49996.1277298885	0
50004.48312201096	50016.53523623439	0
50003.73362658861	50014.7511990841	0
49974.63211839188	49979.516263068035	0
50001.48585664339	49987.945459319424	0
50021.840174437224	49996.55115787979	0
49994.03666699587	50020.72279787452	0
50020.94362840362	50003.47457288229	0
49998.62700416022	50014.24645452575	0
49995.17512210399	50016.79463493951	0
50005.23037043188	50011.73729598273	0
49971.37117085837	49989.47221639413	0
49981.521518297865	49999.23994426472	0
49965.42437354049	50013.05953711824	0
50008.834474853866	50007.65616359565	0
50000.22266364497	49982.341419794524	0
50021.85104569774	50002.35034673412	0
49981.560701735485	49996.23068757506	0
50012.74701363594	49985.80192002436	0
49971.80503375848	49991.85551823733	0
50011.263172707324	50007.67989684717	0
49997.842192490825	49995.525909340686	0
49994.00690011958	50013.24210864979	0
49986.9534427898	50008.40761073288	0
49983.36103802528	50033.88309737791	0
50021.35608252024	49989.69815647043	0
49988.97845850354	49998.21097134659	0
49994.642367226574	49977.56378857998	0
50003.55488727248	50010.91109031009	0
49974.81667358894	50002.99823491594	0
50012.0645759029	50012.10464978939	0
49987.68602979314	50010.93503302086	0
50007.17280957686	49992.3085541642	0
49981.705499678246	50015.11060490018	0
49996.69556881796	50014.109138468055	0
49998.64670998637	49980.67626758387	0
50019.10045114579	49976.023584512244	0
50017.45835616199	49985.36377514416	0
49970.33294685764	50009.780079539814	0
49982.3735722141	50017.46739492288	0
50006.68958436496	49994.526210000105	0
50018.734070250706	49989.80705437178	0
50002.46857216815	49986.06925098604	0
50022.675958277854	49992.05708802764	0
50022.926585169895	50001.64972110677	0
49983.52862677752	50014.963717433006	0
49998.90581301964	49994.84596139951	0
50005.79092528655	50014.775009063815	0
50000.22661360575	49988.81757789523	0
49980.74425647727	49996.82260257941	0
49971.55135378028	49993.170189732235	0
49964.134354578964	50010.02551413979	0
50012.74411197212	50007.99878332312	0
49990.74377587022	49973.90298912179	0
49985.28964060534	50013.18698399553	0
50002.94614847365	50024.81554806511	0
50018.25121765347	50010.052068038465	0
49989.67279102292	50031.185116729364	0
50024.78778113604	50000.02968615381	0
49957.10144021539	50006.30757505217	0
50004.91798427541	50013.10522473025	0
49997.73721727142	50000.206776466686	0
49987.073785197594	49981.08982656079	0
49968.0433233723	50010.0828608519	0
50012.324460548836	49995.737823114214	0
49973.49292689296	50018.279391364136	0
49987.24555378543	50029.79294837929	0
49998.130607358624	49976.53703077404	0
50007.75675174732	49991.20943177642	0
49995.458395374444	49999.14344184725	0
50010.742096311136	49993.331644497855	0
49985.84573346792	49985.809309381766	0
50000.266877230206	50025.833258622944	0
50015.02347028834	50012.069686554314	0
49999.98576549963	50017.1888278349	0
49994.20623659825	50009.09252126425	0
50002.60633630994	50028.573161161155	0
49983.685760399516	49994.434229655286	0
49997.98413692526	49973.09937067709	0
50010.56374303187	50009.418935307316	0
50010.08479905599	50015.411645682536	0
49981.765431604974	50026.49109198164	0
50008.58410835759	49981.64823307443	0
49984.49931009959	50029.64027167754	0
50007.61917516849	50005.81807298415	0
49954.76580966707	50007.702943843884	0
49998.27241309566	49978.57915551045	0
50022.54566981191	49987.258173264716	0
50005.091519311456	50006.0974021464	0
50033.204334621514	50008.87278491397	0
49975.961106071736	50033.7681879828	0
50008.89909742184	50018.638205887495	0
50013.46930471949	49988.41976209015	0
50015.209385585105	50013.91423486294	0
50022.0337844933	49980.9584175392	0
49989.67638337026	50018.303126039296	0
50025.83946226305	49991.62136154643	0
50020.63370337653	50014.81552965945	0
50007.67840103903	49995.493720252845	0
49968.685987238656	50012.365807529546	0
50010.842442392815	49988.60160661161	0
49997.47090266504	49980.29339993033	0
49984.511675246744	50359.61057672699	78
49902.566271136915	50374.1591258667	78
50064.08197738488	50358.51578968447	78
50031.41512331786	50280.484821700615	78
50108.846384920034	50427.04106144563	78
50106.048647040705	50247.111016715564	78
50160.91553370421	50312.17466077764	78
50159.19148328656	50178.97152291144	78
49843.11006437263	50433.164461010565	78
50207.37330535554	50115.17164462197	78
50228.11932402139	50030.57600106524	78
50267.50363970483	49957.47305219319	78
50326.23121900489	49902.62698614079	78
49965.94885624369	50227.19371142021	78
49821.30930597835	50349.87022957197	78
50180.78487403934	49967.02079845045	78
50142.54412462867	50048.32552320854	78
50305.40417992234	50069.789964000585	78
49987.33255655177	50447.03224355394	78
50237.05972909782	50192.543769934746	78
50405.90684527221	49936.30540593062	78
50328.88648664862	49820.770616859285	78
50066.705818987764	50498.61015308163	78
50260.96331116305	49766.903245720794	78
50169.90542389218	50488.27354186251	78
50039.36149090751	50188.88329730712	78
49789.50114715476	50277.365106508856	78
50248.90922373459	50504.30720091296	78
50307.257951034255	49701.63288775216	78
50250.00885987452	49879.303870334596	78
50140.913005178234	50569.5472124064	78
50060.55266137022	50048.44390590986	78
50429.44329651104	50019.43942887568	78
50311.308281941296	50453.06082906932	78
50195.27171574184	49716.35141871867	78
50163.25120718724	49643.885339170076	78
50100.399641860735	50123.03148456545	78
50176.31369915127	49832.51792796237	78
50512.954422205956	50026.15628371556	78
50084.10254632184	49677.62499061814	78
49863.843684695006	50231.41183828169	78
49742.34149602317	50373.924449801845	78
50476.626374661944	49900.45036986502	78
50486.3608119733	50102.385099142906	78
50349.25983763094	50527.38802477591	78
50411.33996602316	49804.399017761236	78
49712.256169677006	50450.93329986364	78
50056.63953725823	49760.28181328666	78
50319.62462373906	50365.52546707662	78
49958.27067656339	50523.54052559306	78
50242.91579721098	50290.20351049298	78
49974.43914072417	50607.87534245103	78
50224.93917850958	50595.35236497873	78
49660.748323566055	50372.0719000132	78
50355.04099942637	50135.3408142382	78
49985.31609358094	50126.07305445429	78
49975.51650462884	49732.1133672835	78
49613.47456309306	50303.77308546519	78
50568.72493512629	50108.819169852984	78
49888.320274981714	50625.82855239851	78
50366.69832798339	50295.100522412016	78
49995.76842584364	49999.3658314375	78
49705.48154312558	50295.6088701839	78
50058.38503118915	49948.18920115977	78
49728.83921960607	50531.67359539846	78
49860.94021744447	50547.42464578726	78
50131.866010283564	49900.53749956811	78
49903.7069492508	49766.998499962036	78
50058.42137683797	50585.38174497919	78
49772.10576043101	50197.212447026	78
49826.01312049264	50135.93705348896	78
49749.68066694323	50094.13119342306	78
50234.98461689881	50377.21265064395	78
50558.17576598098	50195.92481649055	78
50541.069455686375	49841.60460811167	78
49677.02006575385	50216.847129619375	78
50628.2721257925	49834.5305740001	78
50389.95731836735	49724.4255832653	78
50382.061653652556	50416.77348368546	78
50446.58466610675	50325.2994417747	78
49909.927716668746	50088.26511289188	78
49974.550853046116	49818.38118370249	78
49803.47380201363	50604.56906923184	78
50466.25759400138	50405.27397153612	78
49857.286878660314	49836.41183699842	78
50385.734380495225	50212.7897359536	78
50355.17431837146	49630.30841977023	78
50496.927896814756	50252.9089696216	78
50068.24219080932	49851.88862569223	78
50519.589702448764	49763.54701121032	78
49861.609621539545	49692.6610303863	78
49594.497464312626	50226.1268319165	78
50462.198140153436	50177.72398752997	78
50231.82467703293	49600.13036227263	78
50315.476591554936	50605.40084891881	78
49915.183912356515	49997.20465978571	78
50578.99758166312	49916.29090799148	78
50128.8906208713	49566.22467157067	78
49785.0328703405	49667.72951104964	78
50480.004540377	49688.19370346598	78
49862.85289376252	49932.721919292446	78
50113.66396610156	49484.04719096592	78
50228.201750939035	49519.86857247988	78
49684.45499424591	50036.05304214868	78
50504.23187928514	49603.7210115291	78
50548.39482883624	50417.932895184626	78
50044.483740712705	49545.55783556441	78
49635.83991955394	50149.053822545306	78
49534.98667993229	50330.729236602165	78
49756.207665318296	49993.06996558115	78
50311.66584822421	49555.78236606851	78
49573.62749696477	50093.71591633212	78
50292.001004070065	49460.8929792498	78
50070.549359739234	49413.324861607776	78
50621.24074431912	50380.64201835312	78
49513.816664553655	50030.370963869485	78
50026.358567555035	50677.96278729731	78
49819.91106765889	49587.733693929506	78
50434.2435607989	50542.83576240402	78
49609.13296484911	49992.322931638184	78
49649.01945560371	50514.48924053573	78
49927.79449930904	49886.83132908548	78
49566.29594758547	50485.693089678716	78
50109.918887629894	50681.51301995693	78
49902.773483853154	49593.96807051321	78
49514.879546248594	50232.164242236664	78
50654.761234357415	50109.049118819516	78
50605.44239627923	50475.21276889793	78
49983.735762397526	50749.6500421933	78
50376.82342341949	49508.547335227006	78
49677.866191490204	49948.42066929426	78
50161.69027667146	49410.69017030164	78
50597.74466511486	50264.868829534644	78
50069.95111738197	49333.54478587859	78
50528.335028514346	50335.628886280334	78
49548.754282060705	50565.05406917839	78
49898.72871285478	50735.042383565094	78
50347.45044405425	49999.641611767765	78
50677.32756418206	50289.97944498186	78
49510.85800034499	50150.33272509265	78
50693.98657114497	49886.78241738894	78
49734.704355197064	49891.41861088415	78
50054.07279754124	50795.83630243456	78
50688.12876967444	50187.172458917696	78
49807.60911173041	49506.255462033914	78
49822.656066849086	50762.33340222985	78
50651.79282010425	49956.50157468025	78
49992.97429652569	49429.47135244501	78
49743.247474365264	49560.35758908435	78
50772.66312910607	49875.073951180835	78
49659.34753603082	50593.32125063977	78
49830.84547414037	50681.69138239161	78
49643.13618188796	49872.886418164686	78
50593.609745255075	50029.828576815235	78
50752.203785321595	50263.34693103885	78
50136.09886601879	50807.502252326354	78
49744.74791056653	50733.80249166441	78
50853.47389077769	49864.80786565849	78
50766.501788720605	50343.09141056755	78
50830.58616712365	50228.23645230235	78
50195.048691209246	49338.533871725784	78
50510.33148318299	50516.47234470348	78
50891.486896665934	50284.44389104025	78
50719.009405847835	49809.00705757329	78
50308.62048748081	50232.692756226556	78
49799.68892846807	49749.43578780937	78
49890.62243650797	49487.66634316367	78
49683.1119159441	50676.30817846507	78
49812.99968351963	50841.29504169811	78
50813.99433901664	49788.03270229399	78
49732.570304926	49473.01499206566	78
50362.76445941637	50669.43528527559	78
49468.082457315344	50539.57864962083	78
50933.6764506732	50217.25970655909	78
50608.588701964494	49756.982731695265	78
49879.87860533755	50885.52724527797	78
49943.99560040138	49364.41163354207	78
49729.1309830596	49792.357633088424	78
50305.44315826174	50725.41113929684	78
49459.42725846801	49969.41719299287	78
50907.32952176144	49923.56407522767	78
50897.85947268519	49786.58943987568	78
49928.40032453605	50949.815155492455	78
49376.32350675061	49975.79072899078	78
50970.46327257587	49818.10953898932	78
49951.63547704258	50843.159320620405	78
49460.12801768344	49886.96874560226	78
49711.204346551975	49639.220189589556	78
49936.55827623671	51031.23429872972	78
49395.183220571824	49837.70004544777	78
49849.53931928512	49418.42462981992	78
50540.309302685855	50592.51773356728	78
50727.83279595587	49728.3433713273	78
49571.28680920163	50649.84129740254	78
49333.97585392597	49889.131452595844	78
51043.15735339932	49784.299872528834	78
50685.53956772587	49660.176087112326	78
49942.72251166161	49284.70344628213	78
50463.82337392795	50617.872418006555	78
49539.70151250021	49883.39541613531	78
50928.24151780041	49713.659167273974	78
49298.46159112874	49809.90860732719	78
50278.553670506175	50806.394009929405	78
50835.07309409067	50392.674174223626	78
49458.51851587471	49788.45964584805	78
51058.12389043559	49705.5777940288	78
49495.43229671691	50437.68555720949	78
50277.71700834654	49348.68319605191	78
49369.97423126014	49758.06556243481	78
50567.91229088143	50671.83432746913	78
49729.70916986627	50836.29414398634	78
50479.79544377949	50703.29293965232	78
50921.19323804832	50133.36364348525	78
49504.76919349303	50699.357643481504	78
49427.76474544162	50223.15873936849	78
49995.761567533315	49224.69968221029	78
49416.6610298944	49688.938340585155	78
49457.56853488436	50358.61547861343	78
49905.87545858448	49206.86164649653	78
50764.80400294978	50155.31489362767	78
50076.18629012679	49189.923505650426	78
50581.493525196944	49570.18040302926	78
49376.35709618458	50355.186561104245	78
50681.57303400542	50516.91260568083	78
50420.62030685907	49436.674494551866	78
50197.57864574893	50863.91502423547	78
49431.2616970696	50044.26927534553	78
51007.17253674893	50262.30767313734	78
49420.70222623401	50471.562574902506	78
50452.13423431451	50779.53584099339	78
49844.67958822601	50035.50802221216	78
49296.07642071942	49719.22908017251	78
49292.483916391495	50000.59431668051	78
50756.35931708798	50479.12111099714	78
50051.41376270353	49112.02446105685	78
49361.01265437391	50167.932939206265	78
50239.612283046896	49270.48746115338	78
50334.496598762795	50865.721307904256	78
51030.76472591106	49622.116411116614	78
50566.417005987176	49686.574356287725	78
50503.4343108676	49413.81963568517	78
49722.93948073893	50919.676509652134	78
50150.56602673155	49235.72914513174	78
50131.29690874512	49121.84718591413	78
49599.84627385701	50731.461171889125	78
50626.02770391859	50611.831056395014	78
50847.317411197866	49707.10631800801	78
49845.44944561439	49147.912734919024	78
49428.53090356337	50721.46395123427	78
50762.324261018	49622.18228583099	78
50438.70376597678	49356.24437088603	78
49651.80691476411	50857.42643188211	78
49884.8074882494	49077.101988236354	78
49318.76326301785	50239.487130683054	78
50966.76345832863	50067.351437127574	78
49975.377302400426	49135.84700829115	78
50506.59375645436	49314.56976241838	78
50377.87411423724	49300.60698750382	78
50205.83289048225	50946.02085553286	78
49236.86088278689	49862.03955363372	78
49227.81767412391	49759.24933206961	78
50663.65704353565	49540.49632913128	78
50823.52356392461	49565.562168705226	78
49587.145046632846	49812.34900395706	78
49398.20117427345	49611.153227502815	78
49174.92308973834	49696.094399376736	78
50745.09110101282	49533.57321736123	78
49853.091622844986	51050.96350611922	78
49218.720504116434	50044.556364034936	78
49769.95756022011	51057.636747947116	78
49711.99503924465	51112.546605717296	78
49822.25979483845	50946.01488145309	78
50533.72232116621	50762.49616122971	78
50072.22546644977	49027.03178582608	78
49876.89506790105	51131.52384434081	78
49499.95475814168	49712.91193916906	78
49317.92647545302	49638.238616548086	78
50583.447101168735	49403.27676132768	78
50660.2397561707	49363.84827636894	78
49639.53190543173	50939.55944949678	78
49371.23180685414	50662.64061358089	78
49957.00420265031	51133.676393105416	78
50341.00510878418	49221.28012304047	78
49961.46925532134	49056.89666566793	78
50955.78515511406	50339.4343581901	78
50549.47316119836	49479.79961741474	78
50861.7550776801	49997.25537541302	78
51125.569816361975	49804.503700626214	78
50737.7387302798	49454.75048038408	78
49576.419383991095	50820.40313969406	78
50022.580609189725	48957.749526641	78
50814.70879363304	49418.738343923476	78
50989.62583027308	49913.82815488685	78
49427.97404255646	50809.0652419094	78
50683.66678737585	49279.05728473086	78
49221.382284831365	49958.16573713192	78
50833.45682094988	50080.47854139424	78
49295.58700226145	50086.27018629564	78
49920.896643191256	48987.88443008087	78
49325.60749760726	50732.61157801208	78
50516.176537450716	50845.43994910706	78
49777.42308862628	51162.77836419355	78
51060.802269692664	49862.82914554745	78
51090.35523180744	50246.621314912125	78
49388.87659770917	50555.47378757944	78
50148.756539711925	48990.24350727636	78
50038.915585689254	51125.95524463575	78
49607.56925973271	49732.69400464001	78
50696.57325308127	50415.81138496172	78
49432.108316495745	49539.79098975123	78
51170.91206881164	50235.85951411933	78
49554.646023239686	50949.25674315394	78
51043.33856354413	49978.89290258131	78
49630.44751302554	49649.70873830134	78
49498.991808837556	50849.208478985216	78
50795.82395636788	50549.47849932426	78
50017.102021794504	51043.58853228326	78
49828.02502293126	49018.24973940775	78
50264.55851581621	49181.74459163908	78
49276.788983438055	50164.03028963314	78
50460.33785411566	49248.334837688155	78
49824.09885723603	49337.261635976814	78
50746.125368589	49369.88514057484	78
49658.101186001746	49511.48134347932	78
50899.107086791526	50443.659303059896	78
49961.9816917072	49527.087741343945	78
49404.48689148308	50890.23838188039	78
49261.68244342411	50789.29675829781	78
49699.26526028542	49718.33189769949	78
49768.5160555434	49177.2713206396	78
50301.596989335245	50947.15479067595	78
50200.64245337827	50671.97746606096	78
50701.065926933516	50654.486579657496	78
49767.13683071423	49397.46033129914	78
49250.15942072014	50872.94349524067	78
51123.96720464496	49653.61180688714	78
51138.6274062059	49903.73321477529	78
49498.05164470463	49594.66587284185	78
49700.18481700402	49350.95498811328	78
50958.816891741764	49576.18287475722	78
49618.172526877395	49382.15454675762	78
49570.76945055266	51026.88096267027	78
49443.53722251231	50960.88857207537	78
49326.48108608238	50424.418296361066	78
51240.15743017588	50190.399089818646	78
50402.51331210904	49161.778879424965	78
50087.096380931835	48902.78705512813	78
49350.86467357273	50950.22123119338	78
49495.112269370984	51052.6441929949	78
49553.3045027455	51109.02984229608	78
49429.88163925209	51097.87336300911	78
50859.76692756925	49346.47784631589	78
49577.14879117697	49580.4621525253	78
49210.165748698935	49622.21600971602	78
51123.98646479972	49568.623961203535	78
49447.29483478303	50625.615723215116	78
49824.54518438885	49235.2027520497	78
50782.52498082971	49977.20815532874	78
49167.66011795846	50876.15903818002	78
49254.25275103445	50285.38793701484	78
49656.77902411649	51180.79711411455	78
51189.09790053073	49967.69372655327	78
50011.68137428737	50949.47509919887	78
50612.46839727687	50739.968520952956	78
50363.80739358408	50787.88603274359	78
50896.83461772101	49424.758219317315	78
50483.223590557136	49166.632229266535	78
49932.297383194906	48909.43029765335	78
50004.5544556568	49647.77340888427	78
49676.62936198877	51039.985432477726	78
50348.41607103105	49094.02221777952	78
49574.56394476088	49494.36417224942	78
49993.31233043698	51212.475648379324	78
49486.14034024816	49482.11120100158	78
50651.7078179994	49445.34751694071	78
49146.770461819455	50959.56490145499	78
50429.543592843555	49576.561336989354	78
49207.80000526355	50217.830968156915	78
50053.70452549354	51268.68000441659	78
50540.417996649754	49109.83252557174	78
50946.27415404027	49354.36474144779	78
49808.161921477724	51243.25048996462	78
50961.0409933981	49473.890915160846	78
50519.46451310988	49024.48826434259	78
50149.11080385085	48846.42949340972	78
50738.66181296129	50044.716259376015	78
49767.17400791877	51314.44600256024	78
49907.38907853086	51212.0429716629	78
50840.03950237066	50623.143036523405	78
50751.29646350461	49226.395881711775	78
50827.26317070086	49270.32733943091	78
49841.76074499445	51353.25846172331	78
49533.542494871115	49389.0015072726	78
49371.09005244229	51038.7829670815	78
50088.24712949495	51188.55355847072	78
49810.26495967609	48934.006451132416	78
51043.099552581676	49446.02269861065	78
50549.606518563334	49213.279760360856	78
49691.34416525552	49155.68069927236	78
49828.83358750908	48852.84738951151	78
49088.215251154514	51024.32116274314	78
50368.11969333018	50994.89815537943	78
49834.81196625199	48767.03863540847	78
51211.39868585114	49658.21990792341	78
50446.34659386342	51029.930138807365	78
50549.71034113188	48950.46878415652	78
49655.86586415776	49079.08849816412	78
49325.27037876087	50836.74306126202	78
50114.56435088336	51320.24904609024	78
50629.34813520911	49216.62811875088	78
49609.76515609656	49160.57469082159	78
49293.8570829736	51004.99256405607	78
49062.76464616509	50949.125578349864	78
51242.11184154317	50110.80926723285	78
49253.4546752138	50457.416862516715	78
50071.30293180011	48818.70780892586	78
50457.04550569748	51116.09239506173	78
51090.072648944544	50331.178718789924	78
49844.23966596844	48684.883328019016	78
51206.212592818745	49574.93199793111	78
51250.53200681547	49905.464774474334	78
51163.765566852766	50122.51623488256	78
50518.822298438594	50990.62177849465	78
49526.76204434885	49139.63492672352	78
50116.45190904619	51400.287488164904	78
49318.43584876233	50505.02601839471	78
49574.24281149078	49314.800325694014	78
49156.84984577831	51071.8363121533	78
50122.15692501306	50962.29795157886	78
50350.60037553753	49395.58337746717	78
50895.601610485515	49635.4407224752	78
50347.60251331586	49013.24347653315	78
50225.4798119534	48960.843693646275	78
50441.819885381265	50949.047769147364	78
50432.24757260417	49035.25697687915	78
49124.36276468632	49635.02273982181	78
50536.31246976021	51123.07397992249	78
51208.03786793816	49743.78318984545	78
49106.82621181564	49552.368261725445	78
49701.05376104594	51364.28620881801	78
49562.58778325787	51193.30018990039	78
49147.08799384337	50275.74155525485	78
49713.586049010024	51247.130319208874	78
50235.52912599111	48844.69004361388	78
51317.32928123568	50085.14641596183	78
49009.093443299775	51043.06470956356	78
50195.17544729972	51424.513443798794	78
50372.90757619441	51100.91232100873	78
51101.06285579054	49383.08353030432	78
49206.29286549941	50726.78133275929	78
49207.36004007005	50385.41841945603	78
50158.71240173696	51146.201126030945	78
51146.19231319198	50042.92259326495	78
50232.9621804176	49107.17234173293	78
49154.718102691084	50155.3596381088	78
49759.76004891995	48805.142073495284	78
50212.27531163412	51508.30025546791	78
50605.63659455961	51164.46685544743	78
49842.16258581657	51440.64009297467	78
50268.52436951635	49029.71247447428	78
50075.23639914079	51468.477825176116	78
50057.83880573603	50875.638391055145	78
49148.46324762145	49480.62450015194	78
50292.06180716674	51526.12305649097	78
50374.42770568182	51514.16659737881	78
49149.72729964705	50791.00172143664	78
49243.01168407136	51078.27553096032	78
48933.65641881643	51085.61992270281	78
51294.81116445927	49683.740995965345	78
49176.62955588627	50480.98213803623	78
50182.29358686495	51030.79350375996	78
49143.06475848902	49931.95156989472	78
49369.332396010686	51149.790671963485	78
49581.518297485556	51272.59262542376	78
50105.44003705769	48738.96279819962	78
49353.83362268087	49500.10503264249	78
49077.15092549253	50829.1120401249	78
50750.582025833544	50721.30196004856	78
49991.96344797283	51474.13265604219	78
51019.028386371916	50393.78461991796	78
49133.66995354434	49848.34395439581	78
49490.3046150428	49306.35088529999	78
50178.45782533451	51580.469161203626	78
50620.7130194275	49136.001693592116	78
50316.20106206963	48821.78546710514	78
50924.15636312525	50610.89381130127	78
50976.661105254636	50463.94002889228	78
51378.313725472166	49660.776042325844	78
50343.16723557728	51438.94320624282	78
49290.216328391754	50655.51394335396	78
50329.753488357535	48906.02766636102	78
49231.826460964534	49542.475421260846	78
50837.84243703525	50723.90767537569	78
49075.219060800315	49784.46048626453	78
51129.61221469388	49485.326141784135	78
50232.33872968768	51639.34845537024	78
50299.36620378804	51065.71639551175	78
48998.6239455259	49756.02904194808	78
49396.29117025466	49431.294320627145	78
50423.35506542328	51586.17297534804	78
