# Supplementary material for: Abundant Topological Outliers in Social Media Data and Their Effect on Spatial Analysis
Source: PLoS One. 2016 Sep 9;11(9):e0162360. doi: 10.1371/journal.pone.0162360 (PMC5017681; doi:10.1371/journal.pone.0162360)
Supplement: S6 Dataset — See the respective attached file. (ZIP) [file pone.0162360.s006.zip › S6_overlap_swl/clust_8_17.csv]

50000.0	50000.0	0
50001.1199382742	50005.597232803535	0
50010.474073703306	50004.538835650805	0
49992.59330351276	50005.30010366702	0
49998.97978393994	50002.81568248988	0
49995.94433854478	50000.283501054924	0
49992.110046690934	49994.960676135706	0
50001.69172750674	49994.57444040063	0
50004.089583240035	50002.88217446919	0
49995.22015105517	50008.609882115925	0
50002.55073404207	49993.56360799795	0
49986.072168127575	49997.04184594443	0
50003.188169777386	50009.9058963167	0
50012.27525783438	49992.819765352564	0
50012.262513774476	49989.354148040744	0
49998.02118867848	50008.80627001903	0
49993.557594313854	50006.23561640466	0
49997.38944128892	50001.35532493175	0
49993.74842547102	50014.75506549149	0
49998.23968503435	50005.27065217079	0
50003.22125142318	50000.026961999516	0
50002.66845612155	50016.014489106456	0
49996.2912684585	50003.40999236742	0
49993.86713806728	50000.48736039716	0
50002.18471612465	50002.01162544507	0
49992.171524388265	50006.56961401369	0
50009.77186363497	49998.33913800016	0
49990.12856972812	50008.3087286591	0
49992.75834275438	49999.61132553548	0
50000.612712480484	49996.66863853376	0
49996.93869881451	50007.42426954709	0
49990.9573124268	49998.74455680348	0
49995.12813021465	50012.34964490406	0
49987.132816399535	50000.77841298042	0
49995.04622939411	50001.254507425205	0
49996.3518189633	49998.69148218202	0
49994.72286757851	50006.43666481398	0
50004.991603808936	50007.81247139701	0
49998.28891676479	49997.763041664824	0
50002.11006087792	50008.18226655358	0
49997.144179930016	49989.940910198144	0
49990.216027359624	50003.557911732714	0
50004.8382996796	49999.67581012021	0
50009.729321556355	49988.228197133496	0
50000.199954210955	50007.84356371471	0
49984.868450241316	50001.72764928467	0
50005.25378396498	49991.44544110929	0
50012.19437814406	50000.390381149926	0
49988.04893344996	49995.904611826896	0
50000.97171294396	50001.87618615546	0
50003.16859701153	50001.34186794273	0
49996.8205400242	50002.39747857786	0
50016.35653848915	49987.25542234889	0
50006.096174901984	50010.23095889712	0
49993.33550236973	49997.9139297533	0
50011.19002934476	50002.36431250059	0
49998.45984931102	50006.65695684455	0
50019.87468519033	49983.95720550682	0
50006.448840401084	49997.32346873195	0
50003.483634122094	50006.1099987375	0
50000.35234659256	50010.71421082459	0
50020.92058148781	49993.51767071989	0
50008.47578298118	49985.24545972329	0
50012.97116378821	49991.6961769247	0
49993.74796506671	49992.427417029416	0
49991.82516773376	49992.694590956104	0
50010.8124938929	49998.028114249224	0
49987.955751149355	49997.770027754355	0
49991.724628069634	50000.06228921305	0
49995.80643166333	50013.468969971	0
49993.380375235734	50016.55980591119	0
49991.201634813246	50005.408821551166	0
50004.525946402624	49989.78947725459	0
50007.720378466904	50000.492135651875	0
49992.7685793167	50011.0280228053	0
49987.159758849266	49996.84261681274	0
50014.02574978567	49996.18798372425	0
49984.32643570934	50004.57184983245	0
50019.639648138225	49988.9067237791	0
49989.4997473447	50007.36039035869	0
50013.91997383251	50009.37214947754	0
50004.58622819102	49995.15801530333	0
50005.85271576996	49989.50522008991	0
50015.47921159886	50003.75857515637	0
49996.39937650525	49993.39036016212	0
50001.0647897504	50004.010292953724	0
49986.027487069885	50006.27634010284	0
49987.260876982415	49991.042278530156	0
49999.78395213294	50006.223143715055	0
50005.5951472911	50002.242531785334	0
49994.95863623795	49990.98932230843	0
49995.970214808425	50011.21575680999	0
49998.74724789229	50000.301414385256	0
49995.76262299148	50005.347803119126	0
49985.78393825049	50003.32292956534	0
50007.42877995727	50004.03245223129	0
49992.96622310832	50014.11763760789	0
49994.55499953395	50010.948281901576	0
49983.915535437955	49992.4110437863	0
50008.8660950074	49978.749708719544	0
50013.7990956949	50003.00902758653	0
50008.5066603574	49980.605440097264	0
49999.61536353447	50001.38011543159	0
49999.92720012225	49999.00146537139	0
49984.44548889699	49998.69683486348	0
50002.482884739184	50003.040579738794	0
50016.024045681486	49994.94398923562	0
50003.36648616504	50004.322037109174	0
49988.738161772046	50017.689027507506	0
50003.539439997585	50008.933367662175	0
49994.49256234436	50019.33132076997	0
50005.85319903553	50016.693436037065	0
50002.48134869301	50006.34512799061	0
49993.523880528526	49996.86229670025	0
49988.034997579	50012.957727244124	0
50020.71389257763	49981.778924319464	0
49995.38804044498	49997.158702901135	0
50013.95022191785	49997.89115681875	0
49984.13772326518	49991.42872524563	0
50003.58552550782	50019.3121430576	0
49989.91037830248	49997.47012205967	0
50012.09890688885	50009.91283746573	0
49998.36748406831	49993.20199538089	0
49989.127843465685	49996.61911019781	0
49982.65034680979	49999.834836403585	0
49996.56500742211	49994.747294359564	0
49985.379552577164	50000.53127187064	0
50017.09675845898	49993.71089669888	0
50021.41356700267	50010.70370059395	0
49982.40342955259	49994.328994020594	0
50016.4869019828	49980.40359262994	0
50023.71775476843	50012.20330780786	0
50005.64968115003	49995.160253301765	0
49973.871359122015	49999.93485576274	0
49991.04769969644	50018.64712142673	0
49999.68945811258	49989.69377801033	0
50024.16967004485	49998.373773470084	0
50002.22080701014	49996.583511445446	0
49981.3376436746	49994.9974062802	0
49984.137410919924	50006.137292454296	0
49996.130313645284	50019.87582555533	0
49984.51107861298	49990.24442534623	0
50006.568329781825	49987.41605597233	0
50001.265128160514	50015.41691763768	0
49994.71701353506	50015.249262662495	0
49984.049094679925	50002.930402503676	0
50007.33751108774	49981.8758819164	0
49990.53033617756	50001.14600459991	0
50016.78128835845	49973.40706114249	0
49993.95433979805	49991.08775145235	0
50020.50775026029	49998.11343636441	0
50000.36685129092	49992.305125517465	0
50025.412902998294	49985.28219532157	0
50011.811277040055	50005.8423952594	0
50005.650122642444	50018.556061829826	0
50000.10513937223	50004.37368352619	0
49997.312147224504	49999.09697793524	0
50007.98935284791	49996.53957427053	0
50002.08677570072	50010.85949233453	0
49986.699023909634	49994.97925279905	0
49985.61698965447	49991.72042149556	0
49982.103822344194	50003.015963724676	0
50017.46227211739	50006.10305446117	0
49995.381477958945	50002.40666228191	0
50011.97582092875	49999.282779231835	0
50008.063404920314	50009.83952207464	0
50013.46450656	49984.93900585626	0
49991.29771770397	50013.528169385616	0
49990.72512365944	50014.788818904555	0
49988.34248722313	50003.84700004693	0
49978.86050890926	50004.459502539525	0
49992.91864707092	50012.72445101887	0
50001.84787568867	49990.60674350676	0
50004.63839490317	50017.67334490595	0
49985.1248169725	50007.29216522827	0
49993.17341765991	49987.23628058628	0
49993.857411968136	50017.57636704799	0
50019.0152945883	49986.98070871417	0
49998.41475540304	49991.03758824367	0
49972.09249794468	50008.2640976498	0
49993.10918587191	50001.86801828644	0
49993.00955253663	50003.3707764521	0
49984.194173076576	50018.57796040268	0
49988.37111772968	49985.660734294215	0
50001.68402032854	50019.222658424515	0
50001.185520989595	50017.05278349851	0
49989.66815837991	49993.68744920904	0
50004.177711652395	49985.70662376911	0
50018.82869206279	49999.52190675685	0
49985.443533641	49996.21552947299	0
50016.38826833475	50012.74464866587	0
50017.914900136435	49980.502944041815	0
50014.39181755627	50017.85709331672	0
50018.95202462218	49985.56744633257	0
49997.36448100937	50005.91903864351	0
50018.96796534248	50005.16627708392	0
50011.90539425546	49988.111134330444	0
49996.546614288876	49996.795399916264	0
49963.08142993959	50006.26759739082	0
50008.2356600962	50002.43606836597	0
49998.63921899667	49988.79814231758	0
50005.75242938296	50004.17089970687	0
49998.376769049384	50010.6689754653	0
50008.42442695799	49998.31820524386	0
50004.508050526805	49983.47349690265	0
49987.17050041002	49988.9025554235	0
50009.18109265108	49992.22014886556	0
50004.879056196725	49986.61034885251	0
50014.915422483675	49977.07720187199	0
49990.130907603474	50004.80258105486	0
49984.6703277626	49988.74133172314	0
50007.52672577151	50012.93686597503	0
50003.49650970437	50012.38108186982	0
49989.06725250327	50015.3378129636	0
50024.98456411381	50006.06013812308	0
49991.80368593366	49990.462414806636	0
50000.77352016364	49989.79042744623	0
49988.90719015552	50002.71719901248	0
49984.039032220186	49996.676878046324	0
50012.847622088455	49998.36249454505	0
50006.350126348494	49990.98155319997	0
49991.05034624591	50004.198767952716	0
50011.88431427771	50008.83624177822	0
49985.19374747098	50005.49928007464	0
49984.81310954273	50026.06287728749	0
50006.21977860447	50012.16129787784	0
49986.47489642977	49999.4317940804	0
49980.36605421916	50000.95789397295	0
49994.234345594574	49999.2532348494	0
49987.04825099607	50001.832824486286	0
49991.43071227722	49984.226381594905	0
50000.695373251256	50020.70674782014	0
49977.13180553174	50003.37505285267	0
49988.62903234035	50005.177123215675	0
49979.89567759436	50002.4937618266	0
50008.01262186424	49983.679359629714	0
50030.579860834	49998.08369322793	0
50003.089884360816	49981.16884909539	0
50024.37014218025	49982.08487044395	0
49983.90656666351	50026.928564756556	0
49964.314383131496	50014.1377602163	0
49993.20228802501	50009.89883245395	0
49988.35846928065	49994.74515624361	0
49974.56068759045	50004.79214296714	0
50014.41609705478	49979.75520468273	0
49991.174539429005	50006.969037631694	0
49989.155636819094	50000.54506709529	0
49982.544533415894	50024.606837722065	0
49994.92587873124	49988.20647099332	0
49991.308890379405	50009.11640038469	0
50011.281064215545	49984.921503686244	0
49989.75789397745	49987.457219427255	0
50008.221414162435	50012.20209665073	0
50013.621088465676	49978.83287026756	0
49985.19186980337	49992.980264506536	0
49992.32125134785	49989.032611767434	0
50014.674771463535	49999.908761826504	0
49997.68841019571	49983.69681048847	0
50015.382964093515	49974.88611401902	0
49974.646961190396	49999.20360856275	0
49993.622733056916	50004.394124466075	0
49996.18215660206	49990.57420118714	0
49990.531939051354	50002.542578106964	0
49995.628193938675	49992.49588250879	0
50021.47129342551	49969.80051040332	0
49963.43332412238	50009.15111641512	0
50005.631109868045	49981.978888305464	0
50016.42316313038	50001.98515059546	0
49980.96052567742	50020.686115295306	0
50014.72496783221	49986.0471516237	0
49983.5417594323	49995.75678905932	0
49993.07010199822	50029.18300593349	0
49997.88200827209	49991.896996510884	0
49982.946899317554	50009.619161594186	0
50002.15424062545	50000.4773237086	0
49991.00394052615	49996.04070296146	0
50031.56106314288	50012.96897761344	0
50026.88381878394	49996.47826587183	0
49984.03994023804	49986.15198562376	0
49987.28963664043	50020.60062188324	0
50013.90791418998	50004.26976645357	0
49983.08076631143	49991.201045514004	0
50022.11073926888	49967.124204367305	0
50010.73215520759	49996.40090077004	0
49996.054670956706	50006.56227185395	0
49995.70387124523	49986.98770630229	0
50007.941107878476	50018.039088252415	0
50002.0192275201	49982.59943772668	0
49992.05158923507	50010.26029829259	0
50027.93304776287	50005.78420573993	0
49982.89182072447	49989.6455582383	0
49998.64668225386	50018.43203433023	0
50013.62737578455	49989.94661316443	0
49993.08509566163	49988.31637596258	0
49989.81805414489	49991.931824775784	0
49997.76086401288	49987.90124568716	0
49988.69996163046	50009.713207319626	0
49985.80025773397	50018.196075051266	0
49984.54357744596	49987.1594216123	0
50006.59958761954	49972.297102456854	0
49984.82793631655	50022.262719026876	0
50009.686765035396	50012.49651623412	0
50005.67540109913	49998.77026419197	0
49998.76553220897	50009.60097154551	0
49991.720902063105	50001.874151299206	0
49995.344981691764	50003.769781086085	0
50000.779533303816	50006.55995037668	0
50003.69493811055	49982.743629087825	0
50002.270752389726	49997.78815897597	0
50027.570700147895	49993.28160735885	0
49976.52404899746	49992.70823713537	0
49998.92765844171	49982.472509075604	0
49994.93953583841	49994.87526102259	0
50009.450371016355	49984.56460257237	0
49988.154083484755	49999.52040214659	0
49999.394387052766	50014.98009375397	0
49978.547517703526	50000.09883902086	0
49977.2653315401	50000.844206454574	0
49998.90667228046	50008.20905964552	0
49991.6637407009	49985.60237193076	0
49996.812852085255	49991.85268425626	0
50010.361860965386	50000.785222744336	0
50015.982394048064	50025.712936463955	0
49980.52196003663	49992.07084033371	0
50031.62064003572	50018.88854821377	0
50008.9961750777	49996.41672377975	0
49987.61931332246	50006.2850009189	0
49976.108964526924	49990.178279804175	0
50023.926871643285	49997.28176746767	0
50019.938527361184	49994.309713364564	0
50000.35731265099	50002.84047830652	0
49993.60333916049	50007.42141270693	0
50023.25337906322	49995.00581889214	0
50002.075911878404	50005.261111667336	0
49991.96428640682	50014.48773082656	0
49985.479854508725	50004.39257273865	0
49980.523275281885	50010.645308643936	0
50001.43088150619	49983.63567861773	0
50010.12290986445	50002.12243553688	0
49967.36856159413	50003.35500522987	0
50002.53163693798	49987.2817417695	0
49958.51475070698	50007.728524315105	0
50011.38108761024	50001.03297300693	0
49981.69861163078	49992.37124347021	0
49989.76191395739	49999.01550114256	0
50010.464523219016	49992.24245972176	0
50026.519101309525	50000.02798517489	0
50012.28382736543	49984.83474359573	0
49989.42265260656	49983.96844532203	0
49984.23840069896	49997.66761618687	0
49985.550927108794	49986.82666453693	0
50021.497478391924	49994.63200883348	0
50019.51522702777	50003.991941070715	0
49997.68469127628	49986.69892490847	0
50017.52555436652	50007.437281765255	0
49996.923835170724	50009.65263753655	0
49980.798506964515	49985.652067432005	0
50017.90091994998	49982.2521155558	0
49990.37161102477	50017.07697390062	0
49988.90511406528	49992.75445658593	0
50017.32112340442	49965.353068070195	0
49991.01257760791	50023.468584741226	0
50025.8875906799	49994.35984820899	0
49986.1918187451	50023.68497230164	0
50013.15743500942	49983.78458207533	0
49992.8456436454	49993.0203413024	0
49979.75815741602	50012.571960582	0
50009.70308924862	49979.83589096704	0
49985.30046070793	50021.08763342582	0
49978.359205601315	50034.878715319064	0
49990.92884580327	50011.163169812375	0
50007.772940196795	50007.064996400484	0
49985.22103137368	50016.08668389368	0
50009.59707490614	49993.95697076497	0
50017.70003800679	50001.97785272779	0
49983.797748258876	50023.64017913821	0
49990.26735697697	50010.258346329596	0
49987.64568629228	49992.33821425586	0
49988.52793226814	49987.91776019862	0
49991.20423086804	50029.989168432476	0
50026.25973034724	50010.5650833099	0
49982.16330270223	49998.10186605435	0
50007.13541309917	50007.95622569247	0
49983.95748989525	50010.98829389653	0
49962.45221143677	50007.2760570099	0
50012.1000044754	49996.95407723872	0
50021.052185858316	49972.64330460891	0
49984.3085518675	50009.58683887556	0
49993.510659247964	49989.892241724825	0
50011.752156646566	50004.78944145074	0
49983.52563494623	50001.75016082405	0
49978.460538100626	49997.75242771528	0
50014.52143088854	49988.22950508876	0
50018.24137458081	49990.739344225905	0
49972.37989154419	50007.14160963748	0
50006.63472878829	49999.431527854525	0
50016.01207628755	50007.56525634756	0
49992.159033924385	49975.903792794095	0
50016.99256930141	49996.1277298885	0
50004.48312201096	50016.53523623439	0
50003.73362658861	50014.7511990841	0
49974.63211839188	49979.516263068035	0
50001.48585664339	49987.945459319424	0
50021.840174437224	49996.55115787979	0
49994.03666699587	50020.72279787452	0
50020.94362840362	50003.47457288229	0
49998.62700416022	50014.24645452575	0
49995.17512210399	50016.79463493951	0
50005.23037043188	50011.73729598273	0
49971.37117085837	49989.47221639413	0
49981.521518297865	49999.23994426472	0
49965.42437354049	50013.05953711824	0
50008.834474853866	50007.65616359565	0
50000.22266364497	49982.341419794524	0
50021.85104569774	50002.35034673412	0
49981.560701735485	49996.23068757506	0
50012.74701363594	49985.80192002436	0
49971.80503375848	49991.85551823733	0
50011.263172707324	50007.67989684717	0
49997.842192490825	49995.525909340686	0
49994.00690011958	50013.24210864979	0
49986.9534427898	50008.40761073288	0
49983.36103802528	50033.88309737791	0
50021.35608252024	49989.69815647043	0
49988.97845850354	49998.21097134659	0
49994.642367226574	49977.56378857998	0
50003.55488727248	50010.91109031009	0
49974.81667358894	50002.99823491594	0
50012.0645759029	50012.10464978939	0
49987.68602979314	50010.93503302086	0
50007.17280957686	49992.3085541642	0
49981.705499678246	50015.11060490018	0
49996.69556881796	50014.109138468055	0
49998.64670998637	49980.67626758387	0
50019.10045114579	49976.023584512244	0
50017.45835616199	49985.36377514416	0
49970.33294685764	50009.780079539814	0
49982.3735722141	50017.46739492288	0
50006.68958436496	49994.526210000105	0
50018.734070250706	49989.80705437178	0
50002.46857216815	49986.06925098604	0
50022.675958277854	49992.05708802764	0
50022.926585169895	50001.64972110677	0
49983.52862677752	50014.963717433006	0
49998.90581301964	49994.84596139951	0
50005.79092528655	50014.775009063815	0
50000.22661360575	49988.81757789523	0
49980.74425647727	49996.82260257941	0
49971.55135378028	49993.170189732235	0
49964.134354578964	50010.02551413979	0
50012.74411197212	50007.99878332312	0
49990.74377587022	49973.90298912179	0
49985.28964060534	50013.18698399553	0
50002.94614847365	50024.81554806511	0
50018.25121765347	50010.052068038465	0
49989.67279102292	50031.185116729364	0
50024.78778113604	50000.02968615381	0
49957.10144021539	50006.30757505217	0
50004.91798427541	50013.10522473025	0
49997.73721727142	50000.206776466686	0
49987.073785197594	49981.08982656079	0
49968.0433233723	50010.0828608519	0
50012.324460548836	49995.737823114214	0
49973.49292689296	50018.279391364136	0
49987.24555378543	50029.79294837929	0
49998.130607358624	49976.53703077404	0
50007.75675174732	49991.20943177642	0
49995.458395374444	49999.14344184725	0
50010.742096311136	49993.331644497855	0
49985.84573346792	49985.809309381766	0
50000.266877230206	50025.833258622944	0
50015.02347028834	50012.069686554314	0
49999.98576549963	50017.1888278349	0
49994.20623659825	50009.09252126425	0
50002.60633630994	50028.573161161155	0
49983.685760399516	49994.434229655286	0
49997.98413692526	49973.09937067709	0
50010.56374303187	50009.418935307316	0
50010.08479905599	50015.411645682536	0
49981.765431604974	50026.49109198164	0
50008.58410835759	49981.64823307443	0
49984.49931009959	50029.64027167754	0
50007.61917516849	50005.81807298415	0
49954.76580966707	50007.702943843884	0
49998.27241309566	49978.57915551045	0
50022.54566981191	49987.258173264716	0
50005.091519311456	50006.0974021464	0
50033.204334621514	50008.87278491397	0
49975.961106071736	50033.7681879828	0
50008.89909742184	50018.638205887495	0
50013.46930471949	49988.41976209015	0
50015.209385585105	50013.91423486294	0
50022.0337844933	49980.9584175392	0
49989.67638337026	50018.303126039296	0
50025.83946226305	49991.62136154643	0
50020.63370337653	50014.81552965945	0
50007.67840103903	49995.493720252845	0
49968.685987238656	50012.365807529546	0
50010.842442392815	49988.60160661161	0
49997.47090266504	49980.29339993033	0
50017.328403528154	50021.95245338272	7
50030.02310230351	50019.71955036236	7
50025.68809842656	50009.75728799783	7
50004.57240040068	50014.601133980956	7
50003.157058113626	50028.400455562965	7
49993.9571379344	50023.74944696531	7
50041.55376587289	50011.55942994758	7
50034.57802416821	50003.280468146855	7
50044.65113769912	50022.57307201578	7
50054.03319096625	50020.498384913255	7
50056.22646660215	50030.02352177578	7
50030.916550204005	49995.50905789527	7
49992.102448820944	50034.56205811078	7
49976.8899049471	50036.18840172227	7
50014.87257039544	49997.696926501034	7
50022.52601847519	49994.696186038454	7
50008.595695723656	50003.979143462464	7
50012.99409732782	49984.83985978524	7
49996.64230834144	50013.29176280121	7
50022.185420542	50033.23446146529	7
50058.04961691172	50013.31021349284	7
50002.292276030814	49981.00060033551	7
50050.780268411516	50009.37309647337	7
50066.312018943565	50027.9496625943	7
49965.52386321482	50040.362145434694	7
50008.02208546961	50035.136733945124	7
50067.68610365632	50010.3745515058	7
50003.11323930076	49964.37373383031	7
50054.87893818073	50043.561004151685	7
49970.92405188068	50021.10429855447	7
50072.585643134276	50003.94751804962	7
49972.26547459029	50009.238470956734	7
50014.01901994345	49973.092291025394	7
49991.67162680789	50006.34757202757	7
49964.231393218695	50048.58994646331	7
49963.5868564403	50008.202792240416	7
49999.89200876818	49972.80443087612	7
50005.66242883095	49990.80796335978	7
50036.53247879537	49985.52280767293	7
50082.07386004472	49999.685999817026	7
50024.47834755033	49976.01824771402	7
50072.23992000502	50037.50921034712	7
50063.18745375464	50046.294106504036	7
50053.62411310977	50001.820897822516	7
49981.33336378134	50043.08434924119	7
50054.545022568775	50055.801456649744	7
50028.35385208126	50046.052890278996	7
50018.58165647527	50005.898150299974	7
49993.23512249817	49981.72049221461	7
50042.31875329339	49996.92329685472	7
50053.2006712409	50069.697358019424	7
50062.075518197875	50061.81783056434	7
50080.472610343255	50009.533306074685	7
49955.24813143352	50008.88570291059	7
50072.034567587914	49993.52149059136	7
49952.414866379164	50020.736874888666	7
49977.77293990377	50055.083795013525	7
49980.80592905951	50071.34363735471	7
50037.78290041159	49974.489333167854	7
50024.600645891194	49985.80343418706	7
50002.20263691548	49955.18799497981	7
50038.45801441672	50055.06090291504	7
50010.40790823397	49943.336050642196	7
50089.01017135081	50014.35401166556	7
50045.97548951939	49972.428743721466	7
50077.09496088479	50022.33196322911	7
50057.5839482251	49986.67588716475	7
50013.809744907645	49965.03519795948	7
50024.50076681819	49940.17549805942	7
49994.67251430182	50067.49953638331	7
49953.472041547604	50031.95240142833	7
50012.61133876926	50013.894346278306	7
49994.77152658713	49966.0499393857	7
49969.48765571205	49994.170303395	7
50064.905634633265	49999.44411415227	7
49994.3733004797	49991.09293734489	7
49952.96635635808	49996.08283649007	7
50037.329735455736	50035.16771451004	7
50015.67757163133	49953.96766799256	7
49992.981727412254	50082.582968032315	7
50029.31051390086	49968.500435302674	7
49953.861415868436	50043.71935758997	7
50033.17874655059	49959.151786969305	7
49987.55713180244	49971.0675547228	7
49961.680076572215	50023.060663584576	7
49944.76771279923	49992.356954341994	7
49986.8035323438	49959.298785741055	7
50072.68031589115	49978.118869205675	7
50091.201771473854	49997.6750287969	7
50021.74090032197	49926.631537654845	7
49977.701425066705	49987.09195301561	7
50036.88392620494	50024.877194370834	7
50028.80911955988	50066.47884265499	7
49977.978454441465	50001.95067499825	7
50101.96373422649	50023.9853040234	7
49992.537022847566	50056.74565515437	7
50042.05606471529	50041.90009032155	7
50072.17671713265	50052.0475263705	7
49949.80341197225	50054.16116543845	7
50025.20642174464	49951.79880355188	7
49962.29093770976	49986.145059760805	7
49975.343901371176	50063.82533382828	7
50024.062893644805	50077.001952227154	7
50007.280712059364	50074.822047497946	7
50048.13349836545	50033.49819937416	7
49945.599857825684	50001.26073656312	7
49977.99326353922	49972.523577287335	7
50000.408516009324	49932.27483330915	7
50044.50345075432	49961.25250184455	7
50023.357040014096	49963.15539053595	7
49937.189934508795	50043.1556347613	7
50029.84770310473	49927.317321597744	7
50047.61504173251	49951.892175506844	7
49937.060166782285	50005.047286974135	7
50060.975202218455	49956.07127028954	7
49943.88944909574	50048.731843514746	7
49985.60201948213	50060.76595029374	7
50065.1971077327	50018.92073856452	7
49936.20555102581	49980.16548355323	7
49981.48248106542	50016.88736293686	7
49944.155942320256	50012.967036176124	7
50008.94655941101	50051.41874272723	7
50001.958804671434	49940.5259973285	7
49966.47102847069	50061.00440477248	7
50078.07386319711	50043.36678507496	7
50046.116608910685	50051.24827286445	7
50062.16864157485	50071.251368095116	7
49945.10786234143	50068.64509774692	7
50016.026395822504	50070.67527416117	7
50046.68880420323	49940.85375673504	7
49926.798578399066	50056.546640606	7
50057.78859480734	49942.23570826468	7
49946.679485484616	49982.112099200436	7
49969.5219366883	50032.50628271239	7
49984.296534021676	50027.38876443262	7
50052.11780473875	50083.01424303389	7
50015.147427971606	50059.433638941584	7
49957.439306686894	50058.76768783937	7
50024.25385965054	50057.73171728787	7
50040.483812762526	50088.163840323046	7
50071.667228834885	49963.74923275897	7
49995.82675313001	49947.71745318307	7
50092.84507248145	49989.489738827164	7
49937.12074455692	50017.116223120436	7
50078.230963235335	49984.68239876386	7
49931.60556695757	50026.1004336078	7
49944.03298302115	50060.71392039477	7
49978.51276841106	49951.0358633211	7
49992.17656478077	50042.67013472769	7
49937.86017632263	49969.87695061798	7
50001.24245315757	50062.85017156976	7
50056.09048124385	50090.043563811174	7
49976.076548378194	49959.41036514497	7
49937.14200842614	50055.688832386324	7
50051.47775654609	50101.44584177463	7
50011.858588564544	50043.55845541869	7
49939.50409301894	50029.57549764402	7
49951.68990142371	50082.0146720474	7
49936.26269603989	50074.40683347851	7
50093.50418975861	49978.29727893712	7
49960.480598855225	50071.408194031785	7
50001.461443601176	50041.54054980655	7
50012.64883226398	49933.9799240608	7
50032.48919048464	49918.98026071808	7
49935.90415162526	49990.951226519486	7
50047.126541410944	49980.53710966504	7
49942.28265541672	50080.222904556016	7
50039.52809802895	50063.1832484231	7
49988.841485629746	49936.321198032296	7
49986.60443813939	49950.24243378203	7
49929.77985940976	49998.32468011988	7
50041.90607787103	50101.71246919213	7
49920.185939720104	50001.40386191521	7
50028.07313927103	50094.853961610155	7
50039.82095728623	49945.29328197498	7
50034.54767256293	50078.7450314574	7
50020.293787189	49908.48613990577	7
50008.115759378525	49918.45478993961	7
49963.80696751125	49977.46907287856	7
50083.41395590411	50027.77308591014	7
49958.225217728366	49970.96780879711	7
50073.455279144284	50066.702347567356	7
49944.99851594064	49957.9486260651	7
50018.77500341958	49917.0252226008	7
50087.67810129865	50041.55024247673	7
49935.87847531156	49948.689437527006	7
49977.085356075484	49940.793647088976	7
50062.211830160435	49929.63738226225	7
50047.1994120323	50059.7694958311	7
49987.29375106889	49987.13832191264	7
49984.11519381249	49923.38514479988	7
50097.461704463945	50005.72752973095	7
49999.237876384104	50001.53050339139	7
50041.7878654581	50073.014564094214	7
49913.48562110373	50056.00724037055	7
49988.72278779042	50075.058583481936	7
50066.627632790995	49948.07685496099	7
49953.13587605683	50067.56445857401	7
49969.81389337914	50075.07237265595	7
50088.13048580118	49962.195399174	7
50037.917225681056	49927.20493385305	7
50072.495751887145	49953.644887309514	7
49928.86820734895	49961.385316405795	7
49941.83888897339	49934.67601659134	7
49931.13066873784	50066.869873691074	7
50079.93041185622	49969.39563402013	7
50075.122283763754	50080.3894265344	7
49965.91430281476	49958.21448502991	7
49958.797403367374	49953.60533105239	7
49977.11568393287	49930.236741960616	7
49981.63468159574	50081.539265587104	7
49917.70808653194	49993.750526374206	7
49968.61784064524	49944.02666780204	7
49949.40096315057	49945.09573471606	7
50033.706841777304	50107.20598028425	7
49991.321302554614	49918.45490670038	7
49962.126396679836	49924.99153264721	7
50068.18085999067	49938.75376798596	7
49993.40237743514	49926.75796341744	7
49927.10790806623	49986.855291279506	7
50084.960283623615	49976.917221096	7
49922.66114856861	50081.51188312808	7
50003.339252409256	49908.83302593226	7
50010.98668155325	50090.66531652574	7
49929.69459879697	50013.90716003608	7
50000.71326988602	50080.121550364274	7
49997.15392913783	49901.64924959805	7
49994.16948396302	49885.35043278041	7
50079.76070228509	49939.85923524717	7
49980.447499370326	50090.686452506685	7
49960.67534801443	50089.820843447334	7
50109.16979615878	50002.61697923677	7
50105.6761011823	49994.89168201844	7
50110.875213001316	50023.23070353278	7
49901.39999453582	50054.86457370343	7
50010.28053897825	49904.19850278073	7
49945.27553205356	49926.86073659277	7
49984.18653072246	49900.216007502735	7
49921.23565821166	50013.51606079268	7
50101.45123704475	50048.463676227126	7
50106.16625778054	50037.89309989819	7
50074.6301515507	49931.73278347513	7
50065.59896899093	49918.096244329754	7
49984.06317201606	49914.73152382456	7
50053.7764009184	49933.17379225319	7
50054.798813538015	49912.36991119577	7
50018.92334942354	50092.224820140575	7
49971.809845353535	50092.634356954484	7
49959.597916271494	50103.7479446378	7
49927.939718575224	49940.31794375651	7
49990.942473394156	49906.97664125587	7
50000.329819177656	49879.370928746896	7
50100.491839810136	49983.26148018947	7
49922.01624462232	50029.284126081766	7
50098.769064630906	50032.54982922096	7
49965.8343745214	50109.82593812536	7
50086.30962837606	49928.49453601928	7
50028.57555130289	49893.894587395116	7
49919.56310446859	50064.61419111241	7
50090.71026861313	49969.83513043223	7
49932.034205463555	49930.54581269575	7
50055.79448668271	50114.34989658353	7
49913.62785006111	50018.50444346864	7
49931.482769905495	49921.79543087936	7
50055.433957712055	49976.78177429092	7
50082.46763030059	49914.41128403196	7
50027.5397511265	49902.339585932874	7
49915.133461257894	50094.56543310317	7
50093.213804712876	50052.0857999183	7
50009.67075903005	50105.00923206303	7
50059.25004889169	49905.37109684405	7
50052.48532417289	49922.678318206745	7
50022.43424362889	50102.580279592345	7
49958.04727518693	49938.68277220686	7
50113.759247386675	49980.99886473611	7
50011.845409079535	49890.899838692894	7
49917.4097976257	50104.77129636127	7
49950.65650081891	49966.02431995079	7
49969.59213657528	49917.51773054521	7
49978.73732189514	50100.01573562777	7
50092.8926115464	50026.78031360715	7
50000.31480233517	49922.441777850334	7
50091.43967040777	49947.91962300192	7
49952.28965437113	50115.06613519387	7
49968.0133989073	49933.41144574485	7
50083.620844290315	50058.61579219961	7
50107.57683983131	49987.117327494816	7
49933.97432488193	49911.714455609384	7
49904.46003544414	50067.88470078494	7
49962.2108461767	50000.279093142424	7
49915.63045718508	50075.61674227016	7
49953.236058536626	49924.717678980014	7
50036.26707801637	49906.54815277016	7
49905.430599767154	50097.11201605017	7
49968.75977283637	50102.31194698335	7
50073.73723659934	49906.623250962526	7
50000.62735022893	49866.540298380896	7
49916.16901613862	49966.21566942605	7
49915.90084017434	50040.31228450644	7
49921.591437625146	49925.133688270515	7
50113.178505136566	50033.91903111447	7
49944.708004258064	50091.2914630612	7
50064.55813063399	50092.90760506983	7
50037.57288814929	49896.24893245839	7
49907.94817306867	50087.54368111949	7
49909.18035192318	50008.01578329211	7
49911.068917535966	49953.46160959935	7
50067.081851165865	50105.71016970907	7
49987.487002329675	49998.212566781716	7
50018.56365990366	49899.42674272013	7
50090.954176923406	49937.93965941623	7
49961.62473412808	50079.626075594904	7
50055.006706956476	49965.70824365473	7
50083.905640285586	49952.08088737888	7
49917.13874462674	49977.75071099662	7
50098.701019519285	49966.02635788054	7
50115.264221065445	49991.58539531531	7
50012.836686685965	49925.38866260399	7
49895.212867875474	50074.06791685748	7
50107.2618378101	50015.93900087549	7
49936.971935521055	50120.005812141484	7
50045.70582176055	49911.30083433902	7
50107.34663818247	49970.33721590528	7
49954.85076064684	49979.585510116136	7
50087.31284221864	50072.28105827472	7
50036.86574698584	49886.13352788899	7
49889.396482432276	50096.50745597991	7
49925.3890030464	50073.370340636844	7
50042.87867429943	50121.27074532805	7
49970.56433694026	49983.4506200131	7
49977.26467518635	50111.58197720214	7
50103.79710736821	49959.47345987704	7
49924.68480788414	50096.48891823456	7
49888.6605711265	50111.162629926126	7
49925.91054749214	49911.759432024824	7
49925.97935952124	50112.78735446037	7
50059.35456958578	50099.16981690195	7
49994.67014420994	50102.91187128794	7
49948.20283605254	50102.37280330816	7
49958.37400072782	49910.57455825725	7
49900.42474249775	50108.72893810648	7
49910.12809803606	49983.68081313534	7
50040.6560320818	50112.13690497614	7
49972.43932456786	49901.80779270188	7
50021.27544907898	50112.56588372809	7
50061.636810387616	50080.543839320555	7
50023.41200460517	50085.22074473475	7
49999.263009568975	50052.37150461017	7
50079.076865360366	50114.453146950036	7
49962.73905507234	49893.405398482115	7
49893.572256064625	50063.548123644025	7
50010.925538223535	50120.45731513072	7
49932.61479524048	50084.80904471705	7
50049.287490756135	49893.29913418578	7
49996.594937368325	50112.65634303948	7
50022.84257860723	50124.075942637384	7
50123.042053802375	49972.8635066104	7
49888.67255239388	50084.97077762754	7
49991.84152637521	49893.68271920267	7
50087.09096061503	50088.67792744309	7
49878.71804290629	50100.43399581809	7
49979.63037504223	49907.07505243622	7
50113.60635252051	50052.80229155256	7
49968.997589397775	50084.371838322695	7
49983.961699748186	49892.11921970039	7
50136.37809738511	49978.28373348044	7
50098.41031590977	50097.90131133595	7
49900.00316388562	49942.41321108257	7
50099.61064907463	50061.274185550705	7
50030.16537660142	50118.21797270772	7
50095.14740033216	50109.59191117076	7
50002.90766704738	50119.482260306926	7
50099.54637609687	49937.203120414386	7
49980.05729072779	50121.52409872151	7
49904.21229307976	49977.038233777464	7
50125.961146374335	50000.131136363874	7
50027.199836931315	49912.91221016161	7
50067.509260286315	50122.72791066878	7
49894.3668407423	49966.94089750756	7
49933.33107744509	50093.94298067172	7
49991.04528986673	50093.22260427661	7
49914.428067466004	49943.06484356854	7
50119.42591178265	50026.929291857006	7
49992.543560652266	50119.67659458008	7
49968.42925281374	50133.91499815513	7
50111.43427156631	50063.47580087735	7
50128.42887504192	49981.98821361377	7
50083.22635342027	50079.58821616228	7
49921.49852180579	50121.81037682424	7
50057.544256621746	49882.772951223014	7
50133.60622768401	50002.5130145408	7
49929.64417772617	50035.68999713627	7
50110.05320549428	49946.68446259776	7
49915.39375675519	49919.26883423834	7
49929.809568559234	50105.748488670935	7
50063.72239574985	49970.556193440156	7
49960.254382045634	49885.40553190736	7
49945.12787465201	50038.6343765488	7
50036.003985781725	50131.572420412835	7
50109.17102981221	50091.94870632734	7
49912.9302787403	49908.93994510973	7
50087.605564253965	49897.0924615377	7
50132.61459291785	50036.86941484754	7
50030.082646232266	50030.00350356928	7
50077.94543106891	49923.65848273615	7
49984.82243364245	50107.62058789634	7
50119.38716720933	50010.839645292166	7
50028.54104153833	50134.9180213459	7
49924.9693532952	49895.88684995614	7
50133.70896418876	50022.94059205515	7
50081.04232063528	49901.90627942486	7
49930.97830415365	49901.6823421824	7
50005.56520908405	50127.51307490753	7
49885.95268534262	50060.805390231624	7
49894.933408391276	49957.3244183266	7
49916.373709218155	50048.30167927375	7
49911.845996163785	50121.094998720524	7
49903.88663373089	49994.31761641905	7
49991.034185112236	50132.93456120492	7
50078.9489899132	50100.50274180256	7
49956.788461697746	50124.75333911144	7
49928.359382663584	49978.04225757738	7
49920.843915852005	49879.68819900645	7
49900.54561106216	50082.47622264663	7
50062.3835651959	50038.2697900321	7
49902.56274396663	50024.69854842255	7
49999.72130102196	50133.55938050624	7
49934.737710032125	49875.49208566243	7
50122.20267589017	50039.89512488503	7
50127.82746102264	50008.83620542215	7
50068.88901533894	49884.08531570547	7
50002.442509649045	50096.96976278325	7
49947.45911856617	49912.15662879009	7
49917.15418005855	49934.275591244215	7
49903.23828229853	49965.61928901715	7
49890.1202726283	49937.42931720812	7
49934.30225351052	50112.385885966614	7
49939.69019747536	50132.33434135794	7
49889.66938122605	49992.54200096688	7
50088.50969366676	50121.1924300203	7
50076.455360027634	50129.81818892949	7
49879.53080581971	50087.27971885042	7
50097.076127298606	49922.55022040328	7
49897.76660315926	50000.55288195094	7
49893.846216392274	50014.051784239724	7
49948.10215103892	50128.02306746736	7
50096.48826504827	50130.96471041402	7
49891.036111825866	49949.67095165808	7
49949.25577380959	49870.11984639902	7
49952.976209938264	49890.19459502785	7
50035.19112925316	50143.79373662581	7
50019.175856478556	50137.63522163188	7
50119.19285377008	49954.99440545367	7
49903.09200316663	50044.28472135085	7
49874.807859024964	50057.40466317567	7
50103.82909173614	50114.829811367854	7
49874.443972832894	50075.06641526418	7
49928.42057290984	50046.922189917284	7
49945.86409540501	49883.05242807998	7
50104.59923487542	50142.23220835655	7
50122.900896275976	50049.96963409979	7
50125.02743440167	49990.07053492105	7
50129.18231819899	50056.53319462558	7
49906.97988509842	49929.03168617235	7
50015.50659117926	49867.761029939335	7
50060.211476831406	49890.70403653109	7
49884.43906222834	50043.96427862651	7
49906.678200843424	49915.63902120155	7
50003.725010710186	49889.1944276017	7
49929.23678823397	50133.161937320714	7
50043.82118825384	50151.691485008356	7
49882.045336841926	50118.88398601355	7
49937.06953855099	49885.21411833323	7
49966.08522565091	49877.69868728257	7
50110.551383304686	49936.99290665843	7
49973.695681349454	50045.87439420315	7
49959.58173490932	50139.34970917284	7
49885.40930709245	49957.299590103976	7
49891.33904614638	50051.29369362367	7
50113.94085505253	50103.3183882874	7
49874.80186721739	49953.876517991026	7
49888.56332617736	50002.239601824906	7
50067.10672108201	50114.182815751905	7
50014.97095088991	50079.42778873783	7
49926.09901336603	49953.08636808163	7
50121.12106368272	50060.75019484766	7
49955.64655710047	49899.21634511615	7
49928.221342150704	49883.460741575494	7
50084.300836832874	50134.65447686394	7
49926.0982179311	49970.24273019403	7
49869.59204690348	49944.53533514466	7
50009.229274946694	50146.47233827337	7
50119.408995804006	49938.97890393165	7
50092.02500307913	50079.76702592292	7
49932.479805158786	49867.15925494214	7
49917.88645878394	49872.08565304861	7
49878.19301701011	49942.829675761495	7
50048.880226272624	49902.7037800769	7
50091.67017143979	49913.431081276496	7
50102.667073048804	49899.42130262783	7
