# Supplementary material for: Abundant Topological Outliers in Social Media Data and Their Effect on Spatial Analysis
Source: PLoS One. 2016 Sep 9;11(9):e0162360. doi: 10.1371/journal.pone.0162360 (PMC5017681; doi:10.1371/journal.pone.0162360)
Supplement: S6 Dataset — See the respective attached file. (ZIP) [file pone.0162360.s006.zip › S6_overlap_swl/clust_80_89.csv]

50000.0	50000.0	0
50001.1199382742	50005.597232803535	0
50010.474073703306	50004.538835650805	0
49992.59330351276	50005.30010366702	0
49998.97978393994	50002.81568248988	0
49995.94433854478	50000.283501054924	0
49992.110046690934	49994.960676135706	0
50001.69172750674	49994.57444040063	0
50004.089583240035	50002.88217446919	0
49995.22015105517	50008.609882115925	0
50002.55073404207	49993.56360799795	0
49986.072168127575	49997.04184594443	0
50003.188169777386	50009.9058963167	0
50012.27525783438	49992.819765352564	0
50012.262513774476	49989.354148040744	0
49998.02118867848	50008.80627001903	0
49993.557594313854	50006.23561640466	0
49997.38944128892	50001.35532493175	0
49993.74842547102	50014.75506549149	0
49998.23968503435	50005.27065217079	0
50003.22125142318	50000.026961999516	0
50002.66845612155	50016.014489106456	0
49996.2912684585	50003.40999236742	0
49993.86713806728	50000.48736039716	0
50002.18471612465	50002.01162544507	0
49992.171524388265	50006.56961401369	0
50009.77186363497	49998.33913800016	0
49990.12856972812	50008.3087286591	0
49992.75834275438	49999.61132553548	0
50000.612712480484	49996.66863853376	0
49996.93869881451	50007.42426954709	0
49990.9573124268	49998.74455680348	0
49995.12813021465	50012.34964490406	0
49987.132816399535	50000.77841298042	0
49995.04622939411	50001.254507425205	0
49996.3518189633	49998.69148218202	0
49994.72286757851	50006.43666481398	0
50004.991603808936	50007.81247139701	0
49998.28891676479	49997.763041664824	0
50002.11006087792	50008.18226655358	0
49997.144179930016	49989.940910198144	0
49990.216027359624	50003.557911732714	0
50004.8382996796	49999.67581012021	0
50009.729321556355	49988.228197133496	0
50000.199954210955	50007.84356371471	0
49984.868450241316	50001.72764928467	0
50005.25378396498	49991.44544110929	0
50012.19437814406	50000.390381149926	0
49988.04893344996	49995.904611826896	0
50000.97171294396	50001.87618615546	0
50003.16859701153	50001.34186794273	0
49996.8205400242	50002.39747857786	0
50016.35653848915	49987.25542234889	0
50006.096174901984	50010.23095889712	0
49993.33550236973	49997.9139297533	0
50011.19002934476	50002.36431250059	0
49998.45984931102	50006.65695684455	0
50019.87468519033	49983.95720550682	0
50006.448840401084	49997.32346873195	0
50003.483634122094	50006.1099987375	0
50000.35234659256	50010.71421082459	0
50020.92058148781	49993.51767071989	0
50008.47578298118	49985.24545972329	0
50012.97116378821	49991.6961769247	0
49993.74796506671	49992.427417029416	0
49991.82516773376	49992.694590956104	0
50010.8124938929	49998.028114249224	0
49987.955751149355	49997.770027754355	0
49991.724628069634	50000.06228921305	0
49995.80643166333	50013.468969971	0
49993.380375235734	50016.55980591119	0
49991.201634813246	50005.408821551166	0
50004.525946402624	49989.78947725459	0
50007.720378466904	50000.492135651875	0
49992.7685793167	50011.0280228053	0
49987.159758849266	49996.84261681274	0
50014.02574978567	49996.18798372425	0
49984.32643570934	50004.57184983245	0
50019.639648138225	49988.9067237791	0
49989.4997473447	50007.36039035869	0
50013.91997383251	50009.37214947754	0
50004.58622819102	49995.15801530333	0
50005.85271576996	49989.50522008991	0
50015.47921159886	50003.75857515637	0
49996.39937650525	49993.39036016212	0
50001.0647897504	50004.010292953724	0
49986.027487069885	50006.27634010284	0
49987.260876982415	49991.042278530156	0
49999.78395213294	50006.223143715055	0
50005.5951472911	50002.242531785334	0
49994.95863623795	49990.98932230843	0
49995.970214808425	50011.21575680999	0
49998.74724789229	50000.301414385256	0
49995.76262299148	50005.347803119126	0
49985.78393825049	50003.32292956534	0
50007.42877995727	50004.03245223129	0
49992.96622310832	50014.11763760789	0
49994.55499953395	50010.948281901576	0
49983.915535437955	49992.4110437863	0
50008.8660950074	49978.749708719544	0
50013.7990956949	50003.00902758653	0
50008.5066603574	49980.605440097264	0
49999.61536353447	50001.38011543159	0
49999.92720012225	49999.00146537139	0
49984.44548889699	49998.69683486348	0
50002.482884739184	50003.040579738794	0
50016.024045681486	49994.94398923562	0
50003.36648616504	50004.322037109174	0
49988.738161772046	50017.689027507506	0
50003.539439997585	50008.933367662175	0
49994.49256234436	50019.33132076997	0
50005.85319903553	50016.693436037065	0
50002.48134869301	50006.34512799061	0
49993.523880528526	49996.86229670025	0
49988.034997579	50012.957727244124	0
50020.71389257763	49981.778924319464	0
49995.38804044498	49997.158702901135	0
50013.95022191785	49997.89115681875	0
49984.13772326518	49991.42872524563	0
50003.58552550782	50019.3121430576	0
49989.91037830248	49997.47012205967	0
50012.09890688885	50009.91283746573	0
49998.36748406831	49993.20199538089	0
49989.127843465685	49996.61911019781	0
49982.65034680979	49999.834836403585	0
49996.56500742211	49994.747294359564	0
49985.379552577164	50000.53127187064	0
50017.09675845898	49993.71089669888	0
50021.41356700267	50010.70370059395	0
49982.40342955259	49994.328994020594	0
50016.4869019828	49980.40359262994	0
50023.71775476843	50012.20330780786	0
50005.64968115003	49995.160253301765	0
49973.871359122015	49999.93485576274	0
49991.04769969644	50018.64712142673	0
49999.68945811258	49989.69377801033	0
50024.16967004485	49998.373773470084	0
50002.22080701014	49996.583511445446	0
49981.3376436746	49994.9974062802	0
49984.137410919924	50006.137292454296	0
49996.130313645284	50019.87582555533	0
49984.51107861298	49990.24442534623	0
50006.568329781825	49987.41605597233	0
50001.265128160514	50015.41691763768	0
49994.71701353506	50015.249262662495	0
49984.049094679925	50002.930402503676	0
50007.33751108774	49981.8758819164	0
49990.53033617756	50001.14600459991	0
50016.78128835845	49973.40706114249	0
49993.95433979805	49991.08775145235	0
50020.50775026029	49998.11343636441	0
50000.36685129092	49992.305125517465	0
50025.412902998294	49985.28219532157	0
50011.811277040055	50005.8423952594	0
50005.650122642444	50018.556061829826	0
50000.10513937223	50004.37368352619	0
49997.312147224504	49999.09697793524	0
50007.98935284791	49996.53957427053	0
50002.08677570072	50010.85949233453	0
49986.699023909634	49994.97925279905	0
49985.61698965447	49991.72042149556	0
49982.103822344194	50003.015963724676	0
50017.46227211739	50006.10305446117	0
49995.381477958945	50002.40666228191	0
50011.97582092875	49999.282779231835	0
50008.063404920314	50009.83952207464	0
50013.46450656	49984.93900585626	0
49991.29771770397	50013.528169385616	0
49990.72512365944	50014.788818904555	0
49988.34248722313	50003.84700004693	0
49978.86050890926	50004.459502539525	0
49992.91864707092	50012.72445101887	0
50001.84787568867	49990.60674350676	0
50004.63839490317	50017.67334490595	0
49985.1248169725	50007.29216522827	0
49993.17341765991	49987.23628058628	0
49993.857411968136	50017.57636704799	0
50019.0152945883	49986.98070871417	0
49998.41475540304	49991.03758824367	0
49972.09249794468	50008.2640976498	0
49993.10918587191	50001.86801828644	0
49993.00955253663	50003.3707764521	0
49984.194173076576	50018.57796040268	0
49988.37111772968	49985.660734294215	0
50001.68402032854	50019.222658424515	0
50001.185520989595	50017.05278349851	0
49989.66815837991	49993.68744920904	0
50004.177711652395	49985.70662376911	0
50018.82869206279	49999.52190675685	0
49985.443533641	49996.21552947299	0
50016.38826833475	50012.74464866587	0
50017.914900136435	49980.502944041815	0
50014.39181755627	50017.85709331672	0
50018.95202462218	49985.56744633257	0
49997.36448100937	50005.91903864351	0
50018.96796534248	50005.16627708392	0
50011.90539425546	49988.111134330444	0
49996.546614288876	49996.795399916264	0
49963.08142993959	50006.26759739082	0
50008.2356600962	50002.43606836597	0
49998.63921899667	49988.79814231758	0
50005.75242938296	50004.17089970687	0
49998.376769049384	50010.6689754653	0
50008.42442695799	49998.31820524386	0
50004.508050526805	49983.47349690265	0
49987.17050041002	49988.9025554235	0
50009.18109265108	49992.22014886556	0
50004.879056196725	49986.61034885251	0
50014.915422483675	49977.07720187199	0
49990.130907603474	50004.80258105486	0
49984.6703277626	49988.74133172314	0
50007.52672577151	50012.93686597503	0
50003.49650970437	50012.38108186982	0
49989.06725250327	50015.3378129636	0
50024.98456411381	50006.06013812308	0
49991.80368593366	49990.462414806636	0
50000.77352016364	49989.79042744623	0
49988.90719015552	50002.71719901248	0
49984.039032220186	49996.676878046324	0
50012.847622088455	49998.36249454505	0
50006.350126348494	49990.98155319997	0
49991.05034624591	50004.198767952716	0
50011.88431427771	50008.83624177822	0
49985.19374747098	50005.49928007464	0
49984.81310954273	50026.06287728749	0
50006.21977860447	50012.16129787784	0
49986.47489642977	49999.4317940804	0
49980.36605421916	50000.95789397295	0
49994.234345594574	49999.2532348494	0
49987.04825099607	50001.832824486286	0
49991.43071227722	49984.226381594905	0
50000.695373251256	50020.70674782014	0
49977.13180553174	50003.37505285267	0
49988.62903234035	50005.177123215675	0
49979.89567759436	50002.4937618266	0
50008.01262186424	49983.679359629714	0
50030.579860834	49998.08369322793	0
50003.089884360816	49981.16884909539	0
50024.37014218025	49982.08487044395	0
49983.90656666351	50026.928564756556	0
49964.314383131496	50014.1377602163	0
49993.20228802501	50009.89883245395	0
49988.35846928065	49994.74515624361	0
49974.56068759045	50004.79214296714	0
50014.41609705478	49979.75520468273	0
49991.174539429005	50006.969037631694	0
49989.155636819094	50000.54506709529	0
49982.544533415894	50024.606837722065	0
49994.92587873124	49988.20647099332	0
49991.308890379405	50009.11640038469	0
50011.281064215545	49984.921503686244	0
49989.75789397745	49987.457219427255	0
50008.221414162435	50012.20209665073	0
50013.621088465676	49978.83287026756	0
49985.19186980337	49992.980264506536	0
49992.32125134785	49989.032611767434	0
50014.674771463535	49999.908761826504	0
49997.68841019571	49983.69681048847	0
50015.382964093515	49974.88611401902	0
49974.646961190396	49999.20360856275	0
49993.622733056916	50004.394124466075	0
49996.18215660206	49990.57420118714	0
49990.531939051354	50002.542578106964	0
49995.628193938675	49992.49588250879	0
50021.47129342551	49969.80051040332	0
49963.43332412238	50009.15111641512	0
50005.631109868045	49981.978888305464	0
50016.42316313038	50001.98515059546	0
49980.96052567742	50020.686115295306	0
50014.72496783221	49986.0471516237	0
49983.5417594323	49995.75678905932	0
49993.07010199822	50029.18300593349	0
49997.88200827209	49991.896996510884	0
49982.946899317554	50009.619161594186	0
50002.15424062545	50000.4773237086	0
49991.00394052615	49996.04070296146	0
50031.56106314288	50012.96897761344	0
50026.88381878394	49996.47826587183	0
49984.03994023804	49986.15198562376	0
49987.28963664043	50020.60062188324	0
50013.90791418998	50004.26976645357	0
49983.08076631143	49991.201045514004	0
50022.11073926888	49967.124204367305	0
50010.73215520759	49996.40090077004	0
49996.054670956706	50006.56227185395	0
49995.70387124523	49986.98770630229	0
50007.941107878476	50018.039088252415	0
50002.0192275201	49982.59943772668	0
49992.05158923507	50010.26029829259	0
50027.93304776287	50005.78420573993	0
49982.89182072447	49989.6455582383	0
49998.64668225386	50018.43203433023	0
50013.62737578455	49989.94661316443	0
49993.08509566163	49988.31637596258	0
49989.81805414489	49991.931824775784	0
49997.76086401288	49987.90124568716	0
49988.69996163046	50009.713207319626	0
49985.80025773397	50018.196075051266	0
49984.54357744596	49987.1594216123	0
50006.59958761954	49972.297102456854	0
49984.82793631655	50022.262719026876	0
50009.686765035396	50012.49651623412	0
50005.67540109913	49998.77026419197	0
49998.76553220897	50009.60097154551	0
49991.720902063105	50001.874151299206	0
49995.344981691764	50003.769781086085	0
50000.779533303816	50006.55995037668	0
50003.69493811055	49982.743629087825	0
50002.270752389726	49997.78815897597	0
50027.570700147895	49993.28160735885	0
49976.52404899746	49992.70823713537	0
49998.92765844171	49982.472509075604	0
49994.93953583841	49994.87526102259	0
50009.450371016355	49984.56460257237	0
49988.154083484755	49999.52040214659	0
49999.394387052766	50014.98009375397	0
49978.547517703526	50000.09883902086	0
49977.2653315401	50000.844206454574	0
49998.90667228046	50008.20905964552	0
49991.6637407009	49985.60237193076	0
49996.812852085255	49991.85268425626	0
50010.361860965386	50000.785222744336	0
50015.982394048064	50025.712936463955	0
49980.52196003663	49992.07084033371	0
50031.62064003572	50018.88854821377	0
50008.9961750777	49996.41672377975	0
49987.61931332246	50006.2850009189	0
49976.108964526924	49990.178279804175	0
50023.926871643285	49997.28176746767	0
50019.938527361184	49994.309713364564	0
50000.35731265099	50002.84047830652	0
49993.60333916049	50007.42141270693	0
50023.25337906322	49995.00581889214	0
50002.075911878404	50005.261111667336	0
49991.96428640682	50014.48773082656	0
49985.479854508725	50004.39257273865	0
49980.523275281885	50010.645308643936	0
50001.43088150619	49983.63567861773	0
50010.12290986445	50002.12243553688	0
49967.36856159413	50003.35500522987	0
50002.53163693798	49987.2817417695	0
49958.51475070698	50007.728524315105	0
50011.38108761024	50001.03297300693	0
49981.69861163078	49992.37124347021	0
49989.76191395739	49999.01550114256	0
50010.464523219016	49992.24245972176	0
50026.519101309525	50000.02798517489	0
50012.28382736543	49984.83474359573	0
49989.42265260656	49983.96844532203	0
49984.23840069896	49997.66761618687	0
49985.550927108794	49986.82666453693	0
50021.497478391924	49994.63200883348	0
50019.51522702777	50003.991941070715	0
49997.68469127628	49986.69892490847	0
50017.52555436652	50007.437281765255	0
49996.923835170724	50009.65263753655	0
49980.798506964515	49985.652067432005	0
50017.90091994998	49982.2521155558	0
49990.37161102477	50017.07697390062	0
49988.90511406528	49992.75445658593	0
50017.32112340442	49965.353068070195	0
49991.01257760791	50023.468584741226	0
50025.8875906799	49994.35984820899	0
49986.1918187451	50023.68497230164	0
50013.15743500942	49983.78458207533	0
49992.8456436454	49993.0203413024	0
49979.75815741602	50012.571960582	0
50009.70308924862	49979.83589096704	0
49985.30046070793	50021.08763342582	0
49978.359205601315	50034.878715319064	0
49990.92884580327	50011.163169812375	0
50007.772940196795	50007.064996400484	0
49985.22103137368	50016.08668389368	0
50009.59707490614	49993.95697076497	0
50017.70003800679	50001.97785272779	0
49983.797748258876	50023.64017913821	0
49990.26735697697	50010.258346329596	0
49987.64568629228	49992.33821425586	0
49988.52793226814	49987.91776019862	0
49991.20423086804	50029.989168432476	0
50026.25973034724	50010.5650833099	0
49982.16330270223	49998.10186605435	0
50007.13541309917	50007.95622569247	0
49983.95748989525	50010.98829389653	0
49962.45221143677	50007.2760570099	0
50012.1000044754	49996.95407723872	0
50021.052185858316	49972.64330460891	0
49984.3085518675	50009.58683887556	0
49993.510659247964	49989.892241724825	0
50011.752156646566	50004.78944145074	0
49983.52563494623	50001.75016082405	0
49978.460538100626	49997.75242771528	0
50014.52143088854	49988.22950508876	0
50018.24137458081	49990.739344225905	0
49972.37989154419	50007.14160963748	0
50006.63472878829	49999.431527854525	0
50016.01207628755	50007.56525634756	0
49992.159033924385	49975.903792794095	0
50016.99256930141	49996.1277298885	0
50004.48312201096	50016.53523623439	0
50003.73362658861	50014.7511990841	0
49974.63211839188	49979.516263068035	0
50001.48585664339	49987.945459319424	0
50021.840174437224	49996.55115787979	0
49994.03666699587	50020.72279787452	0
50020.94362840362	50003.47457288229	0
49998.62700416022	50014.24645452575	0
49995.17512210399	50016.79463493951	0
50005.23037043188	50011.73729598273	0
49971.37117085837	49989.47221639413	0
49981.521518297865	49999.23994426472	0
49965.42437354049	50013.05953711824	0
50008.834474853866	50007.65616359565	0
50000.22266364497	49982.341419794524	0
50021.85104569774	50002.35034673412	0
49981.560701735485	49996.23068757506	0
50012.74701363594	49985.80192002436	0
49971.80503375848	49991.85551823733	0
50011.263172707324	50007.67989684717	0
49997.842192490825	49995.525909340686	0
49994.00690011958	50013.24210864979	0
49986.9534427898	50008.40761073288	0
49983.36103802528	50033.88309737791	0
50021.35608252024	49989.69815647043	0
49988.97845850354	49998.21097134659	0
49994.642367226574	49977.56378857998	0
50003.55488727248	50010.91109031009	0
49974.81667358894	50002.99823491594	0
50012.0645759029	50012.10464978939	0
49987.68602979314	50010.93503302086	0
50007.17280957686	49992.3085541642	0
49981.705499678246	50015.11060490018	0
49996.69556881796	50014.109138468055	0
49998.64670998637	49980.67626758387	0
50019.10045114579	49976.023584512244	0
50017.45835616199	49985.36377514416	0
49970.33294685764	50009.780079539814	0
49982.3735722141	50017.46739492288	0
50006.68958436496	49994.526210000105	0
50018.734070250706	49989.80705437178	0
50002.46857216815	49986.06925098604	0
50022.675958277854	49992.05708802764	0
50022.926585169895	50001.64972110677	0
49983.52862677752	50014.963717433006	0
49998.90581301964	49994.84596139951	0
50005.79092528655	50014.775009063815	0
50000.22661360575	49988.81757789523	0
49980.74425647727	49996.82260257941	0
49971.55135378028	49993.170189732235	0
49964.134354578964	50010.02551413979	0
50012.74411197212	50007.99878332312	0
49990.74377587022	49973.90298912179	0
49985.28964060534	50013.18698399553	0
50002.94614847365	50024.81554806511	0
50018.25121765347	50010.052068038465	0
49989.67279102292	50031.185116729364	0
50024.78778113604	50000.02968615381	0
49957.10144021539	50006.30757505217	0
50004.91798427541	50013.10522473025	0
49997.73721727142	50000.206776466686	0
49987.073785197594	49981.08982656079	0
49968.0433233723	50010.0828608519	0
50012.324460548836	49995.737823114214	0
49973.49292689296	50018.279391364136	0
49987.24555378543	50029.79294837929	0
49998.130607358624	49976.53703077404	0
50007.75675174732	49991.20943177642	0
49995.458395374444	49999.14344184725	0
50010.742096311136	49993.331644497855	0
49985.84573346792	49985.809309381766	0
50000.266877230206	50025.833258622944	0
50015.02347028834	50012.069686554314	0
49999.98576549963	50017.1888278349	0
49994.20623659825	50009.09252126425	0
50002.60633630994	50028.573161161155	0
49983.685760399516	49994.434229655286	0
49997.98413692526	49973.09937067709	0
50010.56374303187	50009.418935307316	0
50010.08479905599	50015.411645682536	0
49981.765431604974	50026.49109198164	0
50008.58410835759	49981.64823307443	0
49984.49931009959	50029.64027167754	0
50007.61917516849	50005.81807298415	0
49954.76580966707	50007.702943843884	0
49998.27241309566	49978.57915551045	0
50022.54566981191	49987.258173264716	0
50005.091519311456	50006.0974021464	0
50033.204334621514	50008.87278491397	0
49975.961106071736	50033.7681879828	0
50008.89909742184	50018.638205887495	0
50013.46930471949	49988.41976209015	0
50015.209385585105	50013.91423486294	0
50022.0337844933	49980.9584175392	0
49989.67638337026	50018.303126039296	0
50025.83946226305	49991.62136154643	0
50020.63370337653	50014.81552965945	0
50007.67840103903	49995.493720252845	0
49968.685987238656	50012.365807529546	0
50010.842442392815	49988.60160661161	0
49997.47090266504	49980.29339993033	0
50585.929056965135	50252.56227770941	79
50573.73168878282	50335.900454106275	79
50514.88653758799	50400.146680348116	79
50655.068758008456	50361.535912190964	79
50661.78673464006	50215.64462416361	79
50726.71957650562	50317.38053560812	79
50600.14698772065	50160.70207305446	79
50813.64526679063	50299.647085506105	79
50667.38895049132	50110.681174184334	79
50596.86353468436	50061.63301966407	79
50750.85368295035	50129.287439520675	79
50794.823881068354	50384.551954685754	79
50528.04570210676	50111.81257490684	79
50902.247539073454	50294.470617929335	79
50860.8002897894	50224.53987669783	79
50522.95882309113	50029.430880572	79
50528.851185706124	50487.63203309126	79
50813.43877497399	50464.081585664404	79
50551.81798824937	50568.24475542609	79
50779.28264245915	50219.614396210236	79
50966.58830976118	50245.261413755616	79
50472.265741045056	50170.87416349128	79
50646.56103089474	49993.23240371924	79
50720.009460857946	50419.79026308232	79
50931.35531889417	50165.13054684665	79
50547.2634458077	50649.88937202778	79
50601.481675161	50708.82926972081	79
50442.26715437268	49997.6101703289	79
50676.78685819673	50743.02225263598	79
50498.093836659	50251.21438791615	79
50398.34522477246	50127.80011445141	79
50730.31184963765	50808.31306642041	79
51013.51945354366	50174.79719646583	79
50727.55292429274	50049.325979206376	79
50463.24068244291	50565.900739640245	79
50548.2649270668	50777.90614472149	79
50478.300311775536	50828.474500979115	79
50680.22747285	50654.54720588064	79
50479.71092409758	50736.23719781481	79
50757.61384992456	50883.51396385745	79
50951.567457575	50087.15623090504	79
50947.7786130212	50005.19472239797	79
51052.96099861334	50263.55151262868	79
50554.943856452584	50858.27214658557	79
51035.52782893542	50350.47619486778	79
50791.953928930896	50752.33375320437	79
50403.076480792384	50630.95191409664	79
50597.0291377454	50430.938972030235	79
50448.51451776377	50341.38684962142	79
50991.283988795636	49937.803883133885	79
50399.90921079135	50791.78274824803	79
50445.00049280323	50907.11755294913	79
50434.0925837039	50435.07065218861	79
50909.18314284084	50379.456430998995	79
51133.57470570504	50242.98354937301	79
50486.406154268465	50978.65681679066	79
50333.16581263218	50584.72271768771	79
50410.43125513207	51013.30087734268	79
50571.73000659576	50939.143404357004	79
50314.86663765783	50798.13401430763	79
50370.03385377592	50490.669972362826	79
50343.97443022441	50066.66492124599	79
50285.530241544795	50654.79559925082	79
51110.764196407334	50323.19610751965	79
51086.96551013176	50414.573026259895	79
50765.339820407615	50531.77949492095	79
50809.01871394941	50062.29846714861	79
50357.95195052718	50873.558824106476	79
50771.311601315625	50667.89118500336	79
50637.41422068662	50837.283117724386	79
50460.434525676006	49915.52509045517	79
50227.09036676977	50710.3925054767	79
50940.55478939568	50461.890829063836	79
51135.258696350356	50479.591524388874	79
50368.80748901977	50309.02554055438	79
50375.772861740894	49892.02306698459	79
50824.75566555974	50826.39610280849	79
50226.59359715993	50792.64856964546	79
51164.29990988919	50388.3378714615	79
50329.1756695779	51025.68137170253	79
51217.6569027184	50458.98654401504	79
50557.52993327062	49947.84920191293	79
51139.2333196405	50565.91584738279	79
50308.05405397474	49943.047479387526	79
51095.35702550624	50171.3211096	79
50278.232739981846	50118.52706340305	79
50542.48661277233	51037.71149199936	79
50688.24087241929	50496.4347196552	79
51125.24091412177	50087.75093516958	79
50290.76010761505	50285.831237459424	79
50829.34061858284	50602.84145146367	79
50229.792170072695	50054.03077196456	79
50939.8589966731	49873.68312446237	79
50288.065280504656	50505.074735940085	79
50229.92909498922	50191.43189911397	79
51252.096211118806	50386.17729261761	79
50385.500782423864	49811.21806793349	79
50804.37392082565	49975.33773441514	79
50480.178472366686	51090.439536671925	79
50766.00342725182	49897.59777174307	79
50419.119782036534	50232.34677260882	79
50902.93473324037	50639.457181369224	79
50333.74060571053	49744.82914095662	79
50184.24895803527	50124.045721538605	79
51034.41077772836	50062.15244183064	79
50994.780179304915	50525.75057153762	79
51117.1705714864	50001.125618086306	79
50578.31872347956	49867.415156151124	79
50877.28114548588	49936.394265201925	79
50869.39435491187	50524.52480993019	79
50658.340184640656	49862.64926376251	79
50632.474201955054	50587.964191851155	79
50983.48689169544	50646.29949243543	79
50220.31768558399	50459.96043391869	79
50682.7338280332	49781.726995542565	79
50524.7801735701	51159.29383022546	79
51067.338098706896	50670.18042157888	79
50860.068871929296	49850.49611209038	79
50880.626333028355	50886.65378297493	79
50440.53384543721	51166.06454197841	79
50414.2188708309	51250.191398567564	79
50316.3005854542	50942.462640335885	79
50101.01109163051	50096.70756836348	79
51080.19921687745	49928.941533363075	79
50013.813336675244	50088.46769915722	79
50466.313123396285	49789.12651701556	79
50600.64364170533	51122.38383709969	79
51275.95904321371	50306.22459964232	79
50331.56570157459	51279.457449535155	79
50009.44254689599	50171.40615863855	79
51094.31214075729	50748.15716768755	79
50678.233420054	51083.805813497616	79
50142.40764302006	50811.03319321005	79
50879.995923186405	50763.0577742907	79
50528.85415905971	49736.214812937294	79
50389.76422115988	49681.13236863413	79
50964.57117834379	50870.0586920753	79
51165.78827618114	50643.461171146686	79
51180.251224617525	50174.6892936159	79
50721.85170341539	51008.57516480487	79
50234.3995112641	50570.66762567527	79
51015.521736934075	50786.0271366775	79
50261.543465787945	51081.031147110756	79
50601.46483487614	49690.78939259157	79
50311.123169529455	49657.54670213168	79
49923.39062813186	50155.93615497022	79
51300.09738637965	50225.82897060549	79
50270.46519239184	49807.21785586464	79
50213.39056740016	50875.20128458612	79
49990.664705669806	50004.56887490454	79
50453.01056396607	51322.98301123488	79
50668.71560401494	50942.64721143966	79
50362.168975667046	50394.33630116582	79
51368.167432630864	50277.12216175376	79
50148.76976396645	50027.35457268094	79
51100.9860851925	50829.67768626811	79
50928.65581486711	49789.7285607955	79
50290.01878991106	51208.20670761069	79
51190.74095442113	50301.16873447699	79
50911.625032755815	50964.352069634166	79
50092.996254675905	50200.53089439828	79
50891.370205899395	51043.48910104444	79
50236.728234167436	50998.33211896724	79
50107.00437322044	50883.188518652256	79
50805.97580119216	51022.1400767053	79
50127.59984988312	50965.62712239639	79
51027.44498537037	49863.79406156219	79
51370.52666928932	50185.07777905854	79
50230.80844147292	49920.25883164192	79
51221.62176619367	50539.8857315778	79
50956.38383388725	51103.64320245531	79
49888.425705603666	50080.057591527046	79
50156.91058113762	50533.23373337151	79
50859.918120551425	50127.63962050652	79
49946.890564158864	50234.65192276971	79
51333.58854774971	50382.05010531313	79
51137.30276733976	50902.69073196346	79
50063.91097351212	50784.83774296834	79
50139.22152312469	51047.08417376581	79
50339.19725248199	50181.92576905523	79
50094.846610466935	50477.89921131168	79
51040.28066593288	51130.96507729248	79
51206.18101847862	50093.90991161702	79
49917.49884637153	49970.466665773594	79
51003.190397531616	50940.542461114346	79
50209.89068727383	51185.38279640349	79
50300.63165536541	49576.61703269892	79
50497.616173054004	51253.211669095734	79
50964.41473870246	49710.33086836693	79
50580.20336676692	51283.03238578215	79
51097.37335667282	51072.603841502874	79
49853.488371008105	49916.84438897782	79
51190.29803438428	50837.6825898565	79
51451.78387109771	50266.20471403041	79
50356.12385965754	51104.33624927416	79
50447.241727019806	51408.67467155577	79
50262.02677081734	49506.07543049665	79
51146.06558213763	51138.985447413186	79
50149.437513928664	50690.534410663	79
50030.31459485497	50264.53378873983	79
50061.66298904436	51011.933194245554	79
51102.14568242158	51208.784121718716	79
50941.813729540976	51182.44769601259	79
50216.47370589306	49573.432585890085	79
50195.27666036824	49840.57072703022	79
49801.3077553873	50092.883107604845	79
50387.34525213684	49592.06684795213	79
50240.159752510786	50348.56949833155	79
50722.64175874637	49708.45950443862	79
50227.35139435794	51266.769472325665	79
51062.9632669774	49789.52266717913	79
50486.526930781714	51482.060251787894	79
50080.42285460834	50560.907009049966	79
51029.5459292974	49658.51060111461	79
50176.801683831975	50299.193005432404	79
51002.88804172516	51032.970807373546	79
49777.01319832225	50007.48588299718	79
50652.27853081415	51319.571559589735	79
49999.96421201026	51070.71060650903	79
50102.46611623886	50390.57281434456	79
49872.11966393501	50282.26902180248	79
50694.14087922052	51170.68237076011	79
51152.17889323211	51005.0455332621	79
50746.502911639065	51240.95762204186	79
51410.76129599811	50414.74522350166	79
50804.48631256111	49674.43506972662	79
50451.6040163617	51560.92133731614	79
50068.582131752286	49983.13497655447	79
50820.36606153015	49752.897450828656	79
51058.08046508272	50578.611402809096	79
50379.08786800934	51526.78718055193	79
50580.7892457942	51369.495584588156	79
50142.74607012067	51265.03485694268	79
50024.93199421881	50895.98830671181	79
50255.51956054359	51343.72505547551	79
51108.3008021752	49694.40093779325	79
51445.20957632396	50138.822991713234	79
51022.718046091846	51218.67983879956	79
50827.3639170827	51101.050375748695	79
49764.60982586436	50164.78212552333	79
49995.838289826796	51150.78641244474	79
51058.34195181484	49582.80280310893	79
50070.780346221705	51117.502801585215	79
50208.92294742364	51410.08784301822	79
49976.58517661527	50829.366820556235	79
49851.74609582543	50193.40586310786	79
50110.865924803395	49913.47992355995	79
50466.0573356474	49612.495602955714	79
50015.12936788584	49923.36855631669	79
50674.75880851187	51405.21530433837	79
50043.38319512706	50705.635831866544	79
49918.488611659435	50770.348621786805	79
49785.14158197692	49874.086365993055	79
49697.14206113635	49976.347604637784	79
50159.75626727716	49766.88653742382	79
51160.9740862147	49631.95382866241	79
50299.072351533636	51546.78921063604	79
50365.32181415176	51423.47906318335	79
51138.269193685555	49547.934575373496	79
50290.83582112325	51632.76515367205	79
50463.48692642696	49531.05684138691	79
50181.71715131198	49470.915537772205	79
49624.22809794821	49925.45903718151	79
49981.50217421335	50988.1123615165	79
51215.503043808625	50754.24263709619	79
50005.088505804146	50533.088668942124	79
49784.526701285315	50289.27516921374	79
51299.303266022085	50456.030322867715	79
49882.05777024569	49837.44591526399	79
49684.7724726483	50172.62940369789	79
49983.38848845874	49844.05656809769	79
51277.61070989343	50133.44813375108	79
50032.804948683006	49771.353036467604	79
49702.33834521517	49842.864415533295	79
51242.83178663998	49622.365888498	79
51161.09914470651	49929.48410217695	79
51277.132144491465	50845.86229346914	79
51051.813604318595	49501.62334558193	79
50990.866791869696	51296.259381458374	79
51123.90325619349	49857.501624940145	79
51081.898447590844	49423.383970106355	79
50647.37438625804	51482.69900409926	79
50005.03290437231	49688.171932869795	79
49952.702344944446	49758.723512952354	79
49932.667096406505	50897.2433991003	79
50823.826667027424	51213.659491643055	79
51216.31622555374	49519.37387758813	79
50171.1889641049	49680.724959158826	79
50455.451527309866	49447.26435042826	79
50340.66902307042	50713.902429736336	79
50600.427658603316	49789.72173422454	79
51465.28640398881	50479.90408589162	79
50123.71285045264	51409.07615254557	79
51331.33391750243	50532.56928775733	79
50244.63723920896	49713.25604456218	79
50343.079161824535	49472.567537795054	79
50554.61934259783	49620.6176527284	79
50129.39765500003	49557.55848113523	79
49846.439343089754	50910.31060567098	79
51276.97586367731	49464.09637903879	79
49830.582795895934	50830.8301780924	79
51401.02107101824	50584.522686502234	79
51279.193318515834	50049.69062957718	79
49936.43527818816	50486.70424895067	79
50936.11016299286	51361.52462939869	79
51243.72382321912	49708.503821973536	79
50005.04849164269	50430.716958720994	79
51275.25979079853	49377.099514237445	79
50970.35480743429	49535.37979802016	79
50737.752577318286	49625.41831699872	79
51451.2635478107	50056.505777460785	79
50893.03737251554	49505.63764549268	79
51169.96168728788	51263.017414813	79
50535.10873500114	49431.79670770487	79
51241.93094942022	49905.22929466237	79
50634.25060364684	51014.97545961348	79
49868.23098563491	49745.979029582595	79
49894.33966696949	50556.36802199472	79
50215.830466835214	51522.38925223606	79
50567.571191639065	51497.97062508731	79
49775.59152870646	50377.68164970348	79
50910.93885085004	51275.41447851639	79
50280.31563970321	51466.26385088785	79
49915.86942095781	51148.452557312776	79
50210.944008662904	51606.779737518205	79
51153.66049271727	49462.7324402657	79
50125.47414539899	51180.471132095816	79
50888.150827327525	49680.21170430241	79
49677.17454520633	49757.77134672628	79
50851.152964114386	51382.99527483141	79
50551.6659634664	49521.4327748264	79
50860.06607385598	49598.27809964534	79
51322.20749803171	49884.621021789564	79
50060.97692617894	51271.46543709933	79
51534.13940233515	50297.50007184629	79
49901.55823657544	49671.99157791531	79
50770.9234436637	51402.491594706546	79
50823.69493703513	49459.35219585567	79
50681.20257798096	51558.10259340191	79
49937.94743547834	50380.745622190974	79
49980.06469414676	49608.51859945883	79
50249.77214307858	51711.47679579741	79
49955.5652204025	50697.31866645339	79
49964.12868275234	50605.08299168133	79
51244.47531586682	50627.27600247738	79
51090.66879963174	51301.899643217126	79
50041.922342294194	51398.382765289076	79
49845.81789394184	51096.94941400126	79
51531.58898346585	50019.01782266231	79
51290.205585537195	50723.00112139074	79
50091.28374362995	49828.6882430211	79
50819.90959480027	50939.10448432453	79
51296.75434787749	49549.30639985403	79
50339.65102811126	51705.45751566666	79
49825.03019366772	50507.60940718799	79
49894.174203594834	51029.54717183013	79
49766.11073195385	49792.18730121312	79
49615.44594265019	49694.96771289638	79
49532.103315554545	49665.003648495906	79
51266.96705055336	49819.70648770224	79
51075.64353801214	49336.99141642977	79
50306.61208314776	51782.276104631484	79
49573.719324039776	49854.267121775694	79
49551.26657816119	49962.96337175832	79
49501.78210741183	49890.30191137692	79
49775.483110837544	50955.897196004116	79
49685.925924760304	50059.04704994371	79
51339.725258354054	50906.20158669698	79
50337.71544363376	49384.75938643093	79
49772.33910695765	50775.21840676142	79
49692.9966646307	50753.340041187024	79
49699.55151644156	50294.128783196895	79
50441.43087737421	49360.029145646564	79
50525.87041019609	51607.53370015965	79
51541.513688607825	50102.1254038004	79
51536.09285674485	50186.85659789202	79
51325.35095003677	49310.34860626823	79
50918.77790414681	49428.64325166429	79
50773.06105236815	49549.06662015898	79
50091.124331909225	49712.11267099536	79
50710.345186508246	49490.068608649985	79
49817.578000028916	49671.32406723703	79
50604.04114704215	51585.67942666966	79
49605.01841029142	50032.99276118101	79
50622.65923162299	49472.979363371625	79
50162.4651743817	51694.27804815229	79
51408.83155137282	49309.30509532006	79
51466.35761044488	50636.515494398016	79
49598.31608847278	50113.697938384896	79
50218.61515087927	49392.945710820626	79
51563.69885015307	50379.61961838789	79
49617.832007788056	50310.32246703614	79
50011.64674625612	49533.90223056617	79
49800.97180541265	51164.89229078451	79
49417.50870270181	49879.808844807565	79
51553.36501447269	50620.600056458396	79
51174.533159978724	49752.29083592209	79
49756.90957792388	49613.6544723687	79
51612.00063427247	50222.22409785051	79
49859.93619519379	50713.7724797257	79
50899.636169997284	49344.001559424774	79
49797.80479349963	50652.52922377981	79
50277.87526375846	49328.25596193002	79
51325.222703704356	50988.32791823884	79
51212.97616022654	50947.90273005262	79
50074.0145137344	49624.82450767516	79
50754.24056049502	51508.880895067414	79
51616.56326728064	50023.94096404331	79
51448.48166534151	49234.05334163172	79
49693.687591133865	50409.65104167745	79
51373.08567279548	50087.279289878825	79
51270.43463171014	51057.770546834596	79
51469.04965771559	50723.582914095496	79
51681.52885873963	50271.26876321069	79
50409.47940452213	51654.67663734169	79
49801.11242730299	51251.33897840928	79
49532.664487398295	49577.079268778216	79
49516.49947111566	49491.25502881828	79
50435.214591245676	49273.15059635901	79
51463.66704153471	49376.34985661955	79
49567.77680760061	50381.93338830646	79
51359.58501108938	49469.35788136353	79
50432.980597317626	51738.48988526502	79
50769.84208289344	51321.70202015246	79
51369.368935273415	50759.97566388378	79
49792.055925163346	51334.62012431361	79
49633.836162649815	50472.251045333796	79
50105.00394315962	51638.40522881422	79
50938.88313301258	51443.14417954195	79
49980.72834466263	51248.538084091044	79
50069.72736745641	51474.47062761348	79
50651.469370579995	51238.44830389385	79
51399.266826823936	49984.58503528032	79
51329.85777014382	49762.17451352322	79
50005.41926849167	51525.057400286205	79
50874.511207891795	49259.06583010648	79
51409.66517472042	49874.71956369789	79
51429.728026924335	49519.634829082475	79
49608.34731176701	50776.80445419303	79
49718.45880753951	50628.78632596301	79
51718.03838030763	50198.38587267002	79
50547.799234515885	49344.762115903744	79
50941.98702484074	49620.10751282678	79
51546.370535835165	49384.16623012325	79
49931.4990403342	49519.905380844095	79
50997.33902740656	51500.223144762946	79
49334.66882835307	49908.28807162121	79
50758.35201151986	49810.97049467631	79
51546.30665575873	49931.62323021515	79
50029.84737735057	50350.40402353762	79
49779.348232526	49531.14267792863	79
49580.40536518332	50694.70999872229	79
49729.81571341057	49693.34857774644	79
49668.413665764754	50835.35696199778	79
50360.55678451685	51850.17844175753	79
50100.67386128172	49461.77216875044	79
50853.83821609916	51463.298707998045	79
50230.67440619743	51821.39706711877	79
51645.17533433954	50144.01027909979	79
51162.22511342194	49352.523643368775	79
51644.31545045833	49946.15691657388	79
51610.456223529734	49325.43344871528	79
50816.405267674476	49322.48533851241	79
51698.00235180179	50037.391562772515	79
51528.27941471559	49250.62751219447	79
49603.665966677494	49528.030151932944	79
50630.23617384018	49341.33435063568	79
49693.93196498041	50950.562482981855	79
51020.4172763096	51415.67774382795	79
49431.4975464245	49483.951033538906	79
51371.31629204776	51056.82110136806	79
50709.356715327674	49355.5986179515	79
49759.1457426694	50872.38853902272	79
49446.31216386403	49577.73718580913	79
49550.07835764531	50843.30322724579	79
50744.863695221175	49283.09905286118	79
49455.51106323176	49399.36849714269	79
50032.22169309944	51687.739275776614	79
49867.11635097694	49464.8939612638	79
51103.02848320663	49256.1654972553	79
51523.044936471364	49850.21999956867	79
51225.054575688795	51197.6062429529	79
50129.73536596927	51558.5786515598	79
51151.069790074056	51365.506077135215	79
51513.18349940429	50797.11628811595	79
49870.95626743234	51367.721361704884	79
51417.54781564835	50945.21612891295	79
50987.68809243601	49379.08010960827	79
51251.4191845997	51283.12200750231	79
49404.76832863023	49649.83322622289	79
51561.33630411755	50732.772705905234	79
51435.31594147783	50865.56398969195	79
49522.99795943884	50039.434131497845	79
50153.828589738056	49338.148609306525	79
51752.31060608516	50100.28557205286	79
49319.65953820343	49988.92984463913	79
51363.24577844022	50658.22782267419	79
50638.781738506514	49611.28971849078	79
51585.34323035695	50832.71770852975	79
49803.99990411203	51415.97468553041	79
