# Supplementary material for: Abundant Topological Outliers in Social Media Data and Their Effect on Spatial Analysis
Source: PLoS One. 2016 Sep 9;11(9):e0162360. doi: 10.1371/journal.pone.0162360 (PMC5017681; doi:10.1371/journal.pone.0162360)
Supplement: S6 Dataset — See the respective attached file. (ZIP) [file pone.0162360.s006.zip › S6_overlap_swl/clust_81_90.csv]

50000.0	50000.0	0
50001.1199382742	50005.597232803535	0
50010.474073703306	50004.538835650805	0
49992.59330351276	50005.30010366702	0
49998.97978393994	50002.81568248988	0
49995.94433854478	50000.283501054924	0
49992.110046690934	49994.960676135706	0
50001.69172750674	49994.57444040063	0
50004.089583240035	50002.88217446919	0
49995.22015105517	50008.609882115925	0
50002.55073404207	49993.56360799795	0
49986.072168127575	49997.04184594443	0
50003.188169777386	50009.9058963167	0
50012.27525783438	49992.819765352564	0
50012.262513774476	49989.354148040744	0
49998.02118867848	50008.80627001903	0
49993.557594313854	50006.23561640466	0
49997.38944128892	50001.35532493175	0
49993.74842547102	50014.75506549149	0
49998.23968503435	50005.27065217079	0
50003.22125142318	50000.026961999516	0
50002.66845612155	50016.014489106456	0
49996.2912684585	50003.40999236742	0
49993.86713806728	50000.48736039716	0
50002.18471612465	50002.01162544507	0
49992.171524388265	50006.56961401369	0
50009.77186363497	49998.33913800016	0
49990.12856972812	50008.3087286591	0
49992.75834275438	49999.61132553548	0
50000.612712480484	49996.66863853376	0
49996.93869881451	50007.42426954709	0
49990.9573124268	49998.74455680348	0
49995.12813021465	50012.34964490406	0
49987.132816399535	50000.77841298042	0
49995.04622939411	50001.254507425205	0
49996.3518189633	49998.69148218202	0
49994.72286757851	50006.43666481398	0
50004.991603808936	50007.81247139701	0
49998.28891676479	49997.763041664824	0
50002.11006087792	50008.18226655358	0
49997.144179930016	49989.940910198144	0
49990.216027359624	50003.557911732714	0
50004.8382996796	49999.67581012021	0
50009.729321556355	49988.228197133496	0
50000.199954210955	50007.84356371471	0
49984.868450241316	50001.72764928467	0
50005.25378396498	49991.44544110929	0
50012.19437814406	50000.390381149926	0
49988.04893344996	49995.904611826896	0
50000.97171294396	50001.87618615546	0
50003.16859701153	50001.34186794273	0
49996.8205400242	50002.39747857786	0
50016.35653848915	49987.25542234889	0
50006.096174901984	50010.23095889712	0
49993.33550236973	49997.9139297533	0
50011.19002934476	50002.36431250059	0
49998.45984931102	50006.65695684455	0
50019.87468519033	49983.95720550682	0
50006.448840401084	49997.32346873195	0
50003.483634122094	50006.1099987375	0
50000.35234659256	50010.71421082459	0
50020.92058148781	49993.51767071989	0
50008.47578298118	49985.24545972329	0
50012.97116378821	49991.6961769247	0
49993.74796506671	49992.427417029416	0
49991.82516773376	49992.694590956104	0
50010.8124938929	49998.028114249224	0
49987.955751149355	49997.770027754355	0
49991.724628069634	50000.06228921305	0
49995.80643166333	50013.468969971	0
49993.380375235734	50016.55980591119	0
49991.201634813246	50005.408821551166	0
50004.525946402624	49989.78947725459	0
50007.720378466904	50000.492135651875	0
49992.7685793167	50011.0280228053	0
49987.159758849266	49996.84261681274	0
50014.02574978567	49996.18798372425	0
49984.32643570934	50004.57184983245	0
50019.639648138225	49988.9067237791	0
49989.4997473447	50007.36039035869	0
50013.91997383251	50009.37214947754	0
50004.58622819102	49995.15801530333	0
50005.85271576996	49989.50522008991	0
50015.47921159886	50003.75857515637	0
49996.39937650525	49993.39036016212	0
50001.0647897504	50004.010292953724	0
49986.027487069885	50006.27634010284	0
49987.260876982415	49991.042278530156	0
49999.78395213294	50006.223143715055	0
50005.5951472911	50002.242531785334	0
49994.95863623795	49990.98932230843	0
49995.970214808425	50011.21575680999	0
49998.74724789229	50000.301414385256	0
49995.76262299148	50005.347803119126	0
49985.78393825049	50003.32292956534	0
50007.42877995727	50004.03245223129	0
49992.96622310832	50014.11763760789	0
49994.55499953395	50010.948281901576	0
49983.915535437955	49992.4110437863	0
50008.8660950074	49978.749708719544	0
50013.7990956949	50003.00902758653	0
50008.5066603574	49980.605440097264	0
49999.61536353447	50001.38011543159	0
49999.92720012225	49999.00146537139	0
49984.44548889699	49998.69683486348	0
50002.482884739184	50003.040579738794	0
50016.024045681486	49994.94398923562	0
50003.36648616504	50004.322037109174	0
49988.738161772046	50017.689027507506	0
50003.539439997585	50008.933367662175	0
49994.49256234436	50019.33132076997	0
50005.85319903553	50016.693436037065	0
50002.48134869301	50006.34512799061	0
49993.523880528526	49996.86229670025	0
49988.034997579	50012.957727244124	0
50020.71389257763	49981.778924319464	0
49995.38804044498	49997.158702901135	0
50013.95022191785	49997.89115681875	0
49984.13772326518	49991.42872524563	0
50003.58552550782	50019.3121430576	0
49989.91037830248	49997.47012205967	0
50012.09890688885	50009.91283746573	0
49998.36748406831	49993.20199538089	0
49989.127843465685	49996.61911019781	0
49982.65034680979	49999.834836403585	0
49996.56500742211	49994.747294359564	0
49985.379552577164	50000.53127187064	0
50017.09675845898	49993.71089669888	0
50021.41356700267	50010.70370059395	0
49982.40342955259	49994.328994020594	0
50016.4869019828	49980.40359262994	0
50023.71775476843	50012.20330780786	0
50005.64968115003	49995.160253301765	0
49973.871359122015	49999.93485576274	0
49991.04769969644	50018.64712142673	0
49999.68945811258	49989.69377801033	0
50024.16967004485	49998.373773470084	0
50002.22080701014	49996.583511445446	0
49981.3376436746	49994.9974062802	0
49984.137410919924	50006.137292454296	0
49996.130313645284	50019.87582555533	0
49984.51107861298	49990.24442534623	0
50006.568329781825	49987.41605597233	0
50001.265128160514	50015.41691763768	0
49994.71701353506	50015.249262662495	0
49984.049094679925	50002.930402503676	0
50007.33751108774	49981.8758819164	0
49990.53033617756	50001.14600459991	0
50016.78128835845	49973.40706114249	0
49993.95433979805	49991.08775145235	0
50020.50775026029	49998.11343636441	0
50000.36685129092	49992.305125517465	0
50025.412902998294	49985.28219532157	0
50011.811277040055	50005.8423952594	0
50005.650122642444	50018.556061829826	0
50000.10513937223	50004.37368352619	0
49997.312147224504	49999.09697793524	0
50007.98935284791	49996.53957427053	0
50002.08677570072	50010.85949233453	0
49986.699023909634	49994.97925279905	0
49985.61698965447	49991.72042149556	0
49982.103822344194	50003.015963724676	0
50017.46227211739	50006.10305446117	0
49995.381477958945	50002.40666228191	0
50011.97582092875	49999.282779231835	0
50008.063404920314	50009.83952207464	0
50013.46450656	49984.93900585626	0
49991.29771770397	50013.528169385616	0
49990.72512365944	50014.788818904555	0
49988.34248722313	50003.84700004693	0
49978.86050890926	50004.459502539525	0
49992.91864707092	50012.72445101887	0
50001.84787568867	49990.60674350676	0
50004.63839490317	50017.67334490595	0
49985.1248169725	50007.29216522827	0
49993.17341765991	49987.23628058628	0
49993.857411968136	50017.57636704799	0
50019.0152945883	49986.98070871417	0
49998.41475540304	49991.03758824367	0
49972.09249794468	50008.2640976498	0
49993.10918587191	50001.86801828644	0
49993.00955253663	50003.3707764521	0
49984.194173076576	50018.57796040268	0
49988.37111772968	49985.660734294215	0
50001.68402032854	50019.222658424515	0
50001.185520989595	50017.05278349851	0
49989.66815837991	49993.68744920904	0
50004.177711652395	49985.70662376911	0
50018.82869206279	49999.52190675685	0
49985.443533641	49996.21552947299	0
50016.38826833475	50012.74464866587	0
50017.914900136435	49980.502944041815	0
50014.39181755627	50017.85709331672	0
50018.95202462218	49985.56744633257	0
49997.36448100937	50005.91903864351	0
50018.96796534248	50005.16627708392	0
50011.90539425546	49988.111134330444	0
49996.546614288876	49996.795399916264	0
49963.08142993959	50006.26759739082	0
50008.2356600962	50002.43606836597	0
49998.63921899667	49988.79814231758	0
50005.75242938296	50004.17089970687	0
49998.376769049384	50010.6689754653	0
50008.42442695799	49998.31820524386	0
50004.508050526805	49983.47349690265	0
49987.17050041002	49988.9025554235	0
50009.18109265108	49992.22014886556	0
50004.879056196725	49986.61034885251	0
50014.915422483675	49977.07720187199	0
49990.130907603474	50004.80258105486	0
49984.6703277626	49988.74133172314	0
50007.52672577151	50012.93686597503	0
50003.49650970437	50012.38108186982	0
49989.06725250327	50015.3378129636	0
50024.98456411381	50006.06013812308	0
49991.80368593366	49990.462414806636	0
50000.77352016364	49989.79042744623	0
49988.90719015552	50002.71719901248	0
49984.039032220186	49996.676878046324	0
50012.847622088455	49998.36249454505	0
50006.350126348494	49990.98155319997	0
49991.05034624591	50004.198767952716	0
50011.88431427771	50008.83624177822	0
49985.19374747098	50005.49928007464	0
49984.81310954273	50026.06287728749	0
50006.21977860447	50012.16129787784	0
49986.47489642977	49999.4317940804	0
49980.36605421916	50000.95789397295	0
49994.234345594574	49999.2532348494	0
49987.04825099607	50001.832824486286	0
49991.43071227722	49984.226381594905	0
50000.695373251256	50020.70674782014	0
49977.13180553174	50003.37505285267	0
49988.62903234035	50005.177123215675	0
49979.89567759436	50002.4937618266	0
50008.01262186424	49983.679359629714	0
50030.579860834	49998.08369322793	0
50003.089884360816	49981.16884909539	0
50024.37014218025	49982.08487044395	0
49983.90656666351	50026.928564756556	0
49964.314383131496	50014.1377602163	0
49993.20228802501	50009.89883245395	0
49988.35846928065	49994.74515624361	0
49974.56068759045	50004.79214296714	0
50014.41609705478	49979.75520468273	0
49991.174539429005	50006.969037631694	0
49989.155636819094	50000.54506709529	0
49982.544533415894	50024.606837722065	0
49994.92587873124	49988.20647099332	0
49991.308890379405	50009.11640038469	0
50011.281064215545	49984.921503686244	0
49989.75789397745	49987.457219427255	0
50008.221414162435	50012.20209665073	0
50013.621088465676	49978.83287026756	0
49985.19186980337	49992.980264506536	0
49992.32125134785	49989.032611767434	0
50014.674771463535	49999.908761826504	0
49997.68841019571	49983.69681048847	0
50015.382964093515	49974.88611401902	0
49974.646961190396	49999.20360856275	0
49993.622733056916	50004.394124466075	0
49996.18215660206	49990.57420118714	0
49990.531939051354	50002.542578106964	0
49995.628193938675	49992.49588250879	0
50021.47129342551	49969.80051040332	0
49963.43332412238	50009.15111641512	0
50005.631109868045	49981.978888305464	0
50016.42316313038	50001.98515059546	0
49980.96052567742	50020.686115295306	0
50014.72496783221	49986.0471516237	0
49983.5417594323	49995.75678905932	0
49993.07010199822	50029.18300593349	0
49997.88200827209	49991.896996510884	0
49982.946899317554	50009.619161594186	0
50002.15424062545	50000.4773237086	0
49991.00394052615	49996.04070296146	0
50031.56106314288	50012.96897761344	0
50026.88381878394	49996.47826587183	0
49984.03994023804	49986.15198562376	0
49987.28963664043	50020.60062188324	0
50013.90791418998	50004.26976645357	0
49983.08076631143	49991.201045514004	0
50022.11073926888	49967.124204367305	0
50010.73215520759	49996.40090077004	0
49996.054670956706	50006.56227185395	0
49995.70387124523	49986.98770630229	0
50007.941107878476	50018.039088252415	0
50002.0192275201	49982.59943772668	0
49992.05158923507	50010.26029829259	0
50027.93304776287	50005.78420573993	0
49982.89182072447	49989.6455582383	0
49998.64668225386	50018.43203433023	0
50013.62737578455	49989.94661316443	0
49993.08509566163	49988.31637596258	0
49989.81805414489	49991.931824775784	0
49997.76086401288	49987.90124568716	0
49988.69996163046	50009.713207319626	0
49985.80025773397	50018.196075051266	0
49984.54357744596	49987.1594216123	0
50006.59958761954	49972.297102456854	0
49984.82793631655	50022.262719026876	0
50009.686765035396	50012.49651623412	0
50005.67540109913	49998.77026419197	0
49998.76553220897	50009.60097154551	0
49991.720902063105	50001.874151299206	0
49995.344981691764	50003.769781086085	0
50000.779533303816	50006.55995037668	0
50003.69493811055	49982.743629087825	0
50002.270752389726	49997.78815897597	0
50027.570700147895	49993.28160735885	0
49976.52404899746	49992.70823713537	0
49998.92765844171	49982.472509075604	0
49994.93953583841	49994.87526102259	0
50009.450371016355	49984.56460257237	0
49988.154083484755	49999.52040214659	0
49999.394387052766	50014.98009375397	0
49978.547517703526	50000.09883902086	0
49977.2653315401	50000.844206454574	0
49998.90667228046	50008.20905964552	0
49991.6637407009	49985.60237193076	0
49996.812852085255	49991.85268425626	0
50010.361860965386	50000.785222744336	0
50015.982394048064	50025.712936463955	0
49980.52196003663	49992.07084033371	0
50031.62064003572	50018.88854821377	0
50008.9961750777	49996.41672377975	0
49987.61931332246	50006.2850009189	0
49976.108964526924	49990.178279804175	0
50023.926871643285	49997.28176746767	0
50019.938527361184	49994.309713364564	0
50000.35731265099	50002.84047830652	0
49993.60333916049	50007.42141270693	0
50023.25337906322	49995.00581889214	0
50002.075911878404	50005.261111667336	0
49991.96428640682	50014.48773082656	0
49985.479854508725	50004.39257273865	0
49980.523275281885	50010.645308643936	0
50001.43088150619	49983.63567861773	0
50010.12290986445	50002.12243553688	0
49967.36856159413	50003.35500522987	0
50002.53163693798	49987.2817417695	0
49958.51475070698	50007.728524315105	0
50011.38108761024	50001.03297300693	0
49981.69861163078	49992.37124347021	0
49989.76191395739	49999.01550114256	0
50010.464523219016	49992.24245972176	0
50026.519101309525	50000.02798517489	0
50012.28382736543	49984.83474359573	0
49989.42265260656	49983.96844532203	0
49984.23840069896	49997.66761618687	0
49985.550927108794	49986.82666453693	0
50021.497478391924	49994.63200883348	0
50019.51522702777	50003.991941070715	0
49997.68469127628	49986.69892490847	0
50017.52555436652	50007.437281765255	0
49996.923835170724	50009.65263753655	0
49980.798506964515	49985.652067432005	0
50017.90091994998	49982.2521155558	0
49990.37161102477	50017.07697390062	0
49988.90511406528	49992.75445658593	0
50017.32112340442	49965.353068070195	0
49991.01257760791	50023.468584741226	0
50025.8875906799	49994.35984820899	0
49986.1918187451	50023.68497230164	0
50013.15743500942	49983.78458207533	0
49992.8456436454	49993.0203413024	0
49979.75815741602	50012.571960582	0
50009.70308924862	49979.83589096704	0
49985.30046070793	50021.08763342582	0
49978.359205601315	50034.878715319064	0
49990.92884580327	50011.163169812375	0
50007.772940196795	50007.064996400484	0
49985.22103137368	50016.08668389368	0
50009.59707490614	49993.95697076497	0
50017.70003800679	50001.97785272779	0
49983.797748258876	50023.64017913821	0
49990.26735697697	50010.258346329596	0
49987.64568629228	49992.33821425586	0
49988.52793226814	49987.91776019862	0
49991.20423086804	50029.989168432476	0
50026.25973034724	50010.5650833099	0
49982.16330270223	49998.10186605435	0
50007.13541309917	50007.95622569247	0
49983.95748989525	50010.98829389653	0
49962.45221143677	50007.2760570099	0
50012.1000044754	49996.95407723872	0
50021.052185858316	49972.64330460891	0
49984.3085518675	50009.58683887556	0
49993.510659247964	49989.892241724825	0
50011.752156646566	50004.78944145074	0
49983.52563494623	50001.75016082405	0
49978.460538100626	49997.75242771528	0
50014.52143088854	49988.22950508876	0
50018.24137458081	49990.739344225905	0
49972.37989154419	50007.14160963748	0
50006.63472878829	49999.431527854525	0
50016.01207628755	50007.56525634756	0
49992.159033924385	49975.903792794095	0
50016.99256930141	49996.1277298885	0
50004.48312201096	50016.53523623439	0
50003.73362658861	50014.7511990841	0
49974.63211839188	49979.516263068035	0
50001.48585664339	49987.945459319424	0
50021.840174437224	49996.55115787979	0
49994.03666699587	50020.72279787452	0
50020.94362840362	50003.47457288229	0
49998.62700416022	50014.24645452575	0
49995.17512210399	50016.79463493951	0
50005.23037043188	50011.73729598273	0
49971.37117085837	49989.47221639413	0
49981.521518297865	49999.23994426472	0
49965.42437354049	50013.05953711824	0
50008.834474853866	50007.65616359565	0
50000.22266364497	49982.341419794524	0
50021.85104569774	50002.35034673412	0
49981.560701735485	49996.23068757506	0
50012.74701363594	49985.80192002436	0
49971.80503375848	49991.85551823733	0
50011.263172707324	50007.67989684717	0
49997.842192490825	49995.525909340686	0
49994.00690011958	50013.24210864979	0
49986.9534427898	50008.40761073288	0
49983.36103802528	50033.88309737791	0
50021.35608252024	49989.69815647043	0
49988.97845850354	49998.21097134659	0
49994.642367226574	49977.56378857998	0
50003.55488727248	50010.91109031009	0
49974.81667358894	50002.99823491594	0
50012.0645759029	50012.10464978939	0
49987.68602979314	50010.93503302086	0
50007.17280957686	49992.3085541642	0
49981.705499678246	50015.11060490018	0
49996.69556881796	50014.109138468055	0
49998.64670998637	49980.67626758387	0
50019.10045114579	49976.023584512244	0
50017.45835616199	49985.36377514416	0
49970.33294685764	50009.780079539814	0
49982.3735722141	50017.46739492288	0
50006.68958436496	49994.526210000105	0
50018.734070250706	49989.80705437178	0
50002.46857216815	49986.06925098604	0
50022.675958277854	49992.05708802764	0
50022.926585169895	50001.64972110677	0
49983.52862677752	50014.963717433006	0
49998.90581301964	49994.84596139951	0
50005.79092528655	50014.775009063815	0
50000.22661360575	49988.81757789523	0
49980.74425647727	49996.82260257941	0
49971.55135378028	49993.170189732235	0
49964.134354578964	50010.02551413979	0
50012.74411197212	50007.99878332312	0
49990.74377587022	49973.90298912179	0
49985.28964060534	50013.18698399553	0
50002.94614847365	50024.81554806511	0
50018.25121765347	50010.052068038465	0
49989.67279102292	50031.185116729364	0
50024.78778113604	50000.02968615381	0
49957.10144021539	50006.30757505217	0
50004.91798427541	50013.10522473025	0
49997.73721727142	50000.206776466686	0
49987.073785197594	49981.08982656079	0
49968.0433233723	50010.0828608519	0
50012.324460548836	49995.737823114214	0
49973.49292689296	50018.279391364136	0
49987.24555378543	50029.79294837929	0
49998.130607358624	49976.53703077404	0
50007.75675174732	49991.20943177642	0
49995.458395374444	49999.14344184725	0
50010.742096311136	49993.331644497855	0
49985.84573346792	49985.809309381766	0
50000.266877230206	50025.833258622944	0
50015.02347028834	50012.069686554314	0
49999.98576549963	50017.1888278349	0
49994.20623659825	50009.09252126425	0
50002.60633630994	50028.573161161155	0
49983.685760399516	49994.434229655286	0
49997.98413692526	49973.09937067709	0
50010.56374303187	50009.418935307316	0
50010.08479905599	50015.411645682536	0
49981.765431604974	50026.49109198164	0
50008.58410835759	49981.64823307443	0
49984.49931009959	50029.64027167754	0
50007.61917516849	50005.81807298415	0
49954.76580966707	50007.702943843884	0
49998.27241309566	49978.57915551045	0
50022.54566981191	49987.258173264716	0
50005.091519311456	50006.0974021464	0
50033.204334621514	50008.87278491397	0
49975.961106071736	50033.7681879828	0
50008.89909742184	50018.638205887495	0
50013.46930471949	49988.41976209015	0
50015.209385585105	50013.91423486294	0
50022.0337844933	49980.9584175392	0
49989.67638337026	50018.303126039296	0
50025.83946226305	49991.62136154643	0
50020.63370337653	50014.81552965945	0
50007.67840103903	49995.493720252845	0
49968.685987238656	50012.365807529546	0
50010.842442392815	49988.60160661161	0
49997.47090266504	49980.29339993033	0
50188.72030787656	50005.618428018664	80
50104.347090256626	50017.622176289304	80
50025.69651304321	50061.11127016248	80
50242.507029525186	50068.24979039332	80
50311.24192121818	50011.31072597615	80
50341.999216550255	50090.35326532411	80
50338.17737696372	49931.105877917034	80
50370.66948371625	50166.663895025784	80
50358.005182667366	49848.79008772967	80
50135.5098424527	49933.47436330316	80
50244.283441010724	49935.3250959146	80
50412.332698975566	50039.830064381276	80
49980.7583252771	50133.995343268514	80
50457.9762631876	50174.59482340383	80
49984.08847242143	49986.56363923047	80
50250.97753005819	50153.54355886576	80
50506.40065371917	50106.96509254367	80
50126.57841353673	50097.20644617722	80
50135.850871085444	50182.55692508948	80
50375.57025652357	49760.95131191022	80
50131.22615307779	50265.21603382858	80
50442.492229844785	50258.35651049119	80
49915.08294509601	50185.16083126607	80
49830.88946633972	50178.15341800511	80
50417.60512216805	49952.20187139282	80
50047.49545730021	49920.157164009186	80
49930.82338332531	50068.01052292437	80
50520.18198144125	50234.13836308451	80
49822.5611625486	50263.414803959444	80
50292.311344053545	49728.89926555505	80
50181.8596930331	49859.8790914347	80
50457.89189317365	50344.39129543713	80
50046.58747613411	50264.96004751448	80
49808.80943230192	50351.49307046438	80
50375.699965598986	50359.403109235405	80
50097.84719425767	49842.40764279668	80
50538.467041754906	50358.03904171202	80
50398.69705412473	49677.16755996402	80
50212.13222551823	49763.552122620575	80
50603.42496730098	50409.85981023158	80
49738.408300455034	50261.526975972345	80
50437.11200126073	49817.44704790893	80
50657.360636573096	50481.74855434396	80
50206.84360969715	49678.46660198414	80
50130.48627857173	49713.31887689514	80
50490.56760118449	50010.583797564555	80
49769.37655533753	50124.72294422532	80
50270.645862282654	49838.36765895094	80
50429.57449938598	49595.62804460271	80
50598.01987989415	50261.56079315329	80
50061.24201144254	49658.04602935308	80
50700.59926892039	50406.80622856456	80
50347.22386214568	49560.69835209753	80
50362.44336956501	50275.11749866738	80
50013.69360167378	49724.87536888144	80
50553.09244758479	49951.262237300994	80
50005.31094005172	49589.54046210105	80
50685.63373261707	50255.001760301886	80
49696.3829303527	50084.367602176004	80
50129.381361201646	50349.433778527164	80
49650.634329533445	50273.038484922574	80
50412.84227916128	49508.413107200315	80
49833.38847718886	50071.783834268674	80
50220.319931363665	49589.95510700018	80
49740.013872114796	50010.80926689233	80
50490.35394660638	49748.71154358975	80
49663.2407691931	49978.54946802093	80
50592.15422262874	50117.67846284381	80
49577.323105439296	50324.73053229521	80
49616.71883020692	50056.32338698397	80
49645.09503772457	50378.827437330925	80
49932.04356848156	49915.84725893831	80
50735.09932441897	50527.08946097709	80
50068.257720592526	50411.475120778705	80
50135.0793221374	49618.46623968457	80
50300.360330904274	50219.972686218505	80
50748.909870894044	50613.03042196005	80
49900.83513060024	50288.11561792257	80
50733.23381650888	50323.8767323352	80
50661.096691151375	50174.35994111743	80
49725.87287626115	50348.895837763244	80
50203.61586044836	49508.425879212606	80
50201.122264192694	50308.6720786494	80
49924.68777606202	49567.6117502162	80
50027.43200328232	50489.11246846063	80
50015.134999442846	49818.66095738918	80
50489.574792402964	49465.96665264725	80
50493.91527597597	49647.864177571486	80
50537.2844540731	49866.76134643848	80
49946.276130444414	49487.889536553485	80
49634.86150814875	50142.38865722349	80
49970.881287594035	50423.47161549912	80
50337.848941590804	49476.16517947551	80
49865.41244996384	49511.930445869555	80
50119.82139737473	49503.93971327921	80
50162.11113920684	50430.99291051778	80
50268.18769200345	50367.01474322566	80
50431.51182872845	49399.36739139595	80
49554.73654626648	49996.797495697465	80
49710.69941488124	50183.35763932634	80
49532.17122371722	50394.1404923357	80
49451.17328255407	50398.55343374971	80
50580.04395243721	49633.19440232793	80
49439.050043261406	50314.06123790381	80
50298.8848656545	50443.7841564331	80
49356.61349679148	50307.796183109516	80
49519.14725632309	50264.087816139596	80
50574.2985417014	49441.01726426966	80
50560.332949487994	49352.694324638105	80
50577.83120561422	49715.781015484376	80
49391.553809277626	50234.023180634285	80
50676.174682274424	50093.19510935554	80
50109.784927528584	50508.7853400584	80
49465.889336058994	50480.03897216198	80
50552.87496870748	50476.20091118192	80
49410.76967458568	50540.64384362627	80
49924.00062846517	49655.804603170014	80
49478.396935904246	50192.35843714393	80
50622.94852322447	50560.8792626963	80
50814.43993036345	50552.11028302569	80
50589.94305181569	50035.955798707684	80
50682.074253313964	50663.79801711733	80
49978.47318910999	50554.425946225354	80
49463.54325600724	50609.925903841075	80
49877.9047856893	50403.58029393998	80
50839.00785101791	50470.89158035662	80
50108.932597413725	49422.99194742834	80
49872.23262767652	49998.17846253652	80
49978.73828668066	50321.460302752006	80
49878.683002475824	49431.65053656229	80
49786.27173989167	50435.84132069976	80
49770.37296884228	50518.66413703487	80
50657.17681524718	49691.0275623271	80
50369.77718635655	49343.05814039036	80
50912.50294542767	50434.26767087308	80
49804.397411871374	49388.4096794148	80
49275.915206314254	50334.84572617331	80
49899.942940317196	49345.7890210845	80
49338.24042667675	50397.08532165004	80
49579.2531044015	50468.26663665738	80
50234.0392880258	50501.77386513618	80
50804.938349630735	50387.70479049784	80
49284.887663762565	50251.624481662286	80
50008.23706418949	50632.27700546457	80
50429.90009940618	50429.920980858304	80
49588.318768215504	49921.944476821605	80
50877.08281394762	50607.34702626254	80
50599.61912557948	50687.76181927965	80
49701.52907237189	50448.103602801675	80
49457.44172232522	50111.56522590638	80
50925.81237451968	50518.97201380027	80
49549.824899018706	50623.40688481322	80
50673.78186409654	50752.55157679786	80
50630.08189791891	49563.25306953947	80
50764.65579482738	50098.661736868155	80
49540.83345508739	50707.256544172335	80
50248.83002164844	49439.03378262197	80
49823.77627137338	49922.39148685302	80
50041.266310706575	50707.28249425832	80
50596.27624483351	49802.63773557752	80
50712.29160309478	49541.930187658756	80
50745.706999337905	49465.93885634345	80
50548.35698676458	50602.788382085564	80
49992.15176034437	49415.63452851679	80
51012.57434405919	50497.43510031605	80
50508.87455809401	49565.244974988236	80
50851.51804298733	50686.70998976568	80
50095.43076801787	50613.507378685244	80
49746.11604267555	49450.959179190584	80
50225.282152946726	50582.82489793237	80
50520.18676331083	50711.89303322434	80
50741.070589219176	49718.594775405625	80
50772.353336324806	49387.182342523294	80
49503.0608655258	49931.568468651974	80
50732.876381642556	49799.93809095892	80
49735.30747597618	49924.69254529953	80
50024.82330796846	50793.214787143304	80
49780.44937746738	49535.66362607128	80
50777.98556648818	49636.53033283804	80
50939.56869475557	50688.10808444877	80
50783.99389483489	49865.30015882181	80
49562.28874795935	50192.26881784589	80
49227.84158506606	50182.33622841685	80
50728.98491716239	50020.64340327825	80
50816.488342387	49752.776861785685	80
49390.07026231318	50066.58974364353	80
50737.582303868025	49933.319597864305	80
50648.251984210016	50340.940645321265	80
49190.385842171374	50335.363976958615	80
50992.394403302256	50417.525791616	80
49534.18064122051	50538.431178583465	80
49737.9466714976	49606.86130035677	80
50971.52899153864	50593.2469589007	80
50838.16856610925	50304.33463284154	80
49852.44735795398	49278.338926152624	80
49952.613675999775	50744.55007734319	80
50645.965326524725	49335.363570329326	80
49109.72686125137	50346.69176782447	80
49601.91339233169	50765.6210502887	80
50370.885653417776	49253.58896970143	80
49179.72064012798	50111.616410212046	80
51075.06782724407	50438.14140738123	80
49378.57727749383	50630.84371934859	80
50622.665048029405	49897.44968710301	80
51158.165641721454	50460.856997061135	80
50442.7145488359	50681.982015236186	80
50631.14170077302	49251.72098754114	80
50713.643964288894	49277.7942012259	80
49109.46955685044	50071.03331376464	80
51219.38258875997	50401.92046540573	80
49452.7473896331	50003.66376744177	80
50989.71146500345	50335.976213869784	80
49871.06049375796	49197.5424446944	80
50382.095642128916	50505.91267236712	80
49205.098385595564	50419.057309366886	80
50845.627845116775	49923.54806174644	80
50264.451238574686	49353.998612386735	80
49071.590807669934	50419.10071179906	80
49647.300563413904	50693.11552792636	80
50885.056283391394	50764.99731754883	80
49056.62605679277	50002.11840845397	80
49921.90084558409	50624.28364052795	80
50607.617358163865	50812.07905744724	80
49773.39912976427	49686.091449281754	80
50302.2636767991	50547.26250647225	80
49862.15952420184	50569.50230545528	80
49656.674313055264	49634.68165381587	80
50314.18429775705	49188.40104543682	80
50439.014001300166	50572.87096373019	80
49145.310406024284	50485.133199878925	80
51020.8006793306	50659.730527599095	80
49954.14337990253	49188.458266959155	80
50797.06412412034	50770.431266475134	80
49676.360007931005	49861.612802058735	80
49278.14131862577	50463.83394027074	80
49685.76873069987	49394.40441630601	80
50284.0418714002	49268.4301849145	80
48969.218793163265	49983.60525259606	80
50839.108917849284	49332.85438128042	80
50828.68720864524	49479.14058636686	80
49945.0474412444	49777.953209782245	80
50941.4332761163	50265.06901248913	80
49382.38764263381	50147.57077321851	80
49000.793825231216	50070.293636833674	80
49199.616714805474	50032.1751096311	80
51099.63998163057	50628.76378413294	80
48907.92260236297	50041.6188991863	80
49700.64794788373	50561.28380946457	80
50557.81442864239	49206.28707514978	80
49136.812553285985	50262.84938181024	80
49880.61911864604	50790.51910317244	80
50875.27151161707	50212.545154851236	80
51120.967492689895	50545.62533294668	80
49053.61101216368	50233.39930343065	80
49097.26013970305	50165.16072495776	80
50790.73517237844	50232.84067214327	80
50863.80722165598	50844.84491623382	80
49724.3940355471	49790.93312802049	80
50034.959194883464	49170.64111398106	80
50645.77557367281	50891.0185196223	80
50902.584701155414	49388.14503014266	80
49878.86925325282	50708.6422534587	80
50080.638000589905	49102.36109782157	80
50028.36376538837	49493.31464065617	80
48822.48467667679	50013.56010153036	80
50204.3033759458	49293.71698726693	80
50307.64788459399	49638.25745583428	80
49847.991649853066	49726.74718369786	80
50365.200932344895	50649.612129150846	80
50184.132418230525	50662.35159983757	80
50868.6688864941	50009.55458125058	80
49880.129409768386	50486.26905947732	80
49276.739534968525	49998.14258879176	80
49634.051146937905	49465.28984247745	80
50959.776443640985	50806.08904958786	80
49683.76424278831	49530.938330184035	80
50895.05638517834	50927.06441072197	80
49908.74786217747	50872.74229107928	80
49774.28972584603	49241.75219925878	80
50857.80037114508	49675.8003374311	80
49608.06941001824	49707.2959474949	80
48751.47653178303	50053.429567993146	80
49544.189650634515	50099.234463970206	80
49819.82629381662	50647.07064930224	80
49011.300401689856	50155.834887873156	80
50653.88720602527	49418.86207430299	80
49562.75599244889	49415.69428675415	80
49343.648668356254	49945.66896675058	80
50491.73423479578	49148.16900027586	80
50654.75594233382	49983.2015255919	80
50619.27611126392	50970.04638022793	80
49006.72955625639	50473.27467335492	80
50139.00288625704	49237.08696129546	80
49211.26476812189	49943.006127782886	80
49580.6028684276	49605.836277254166	80
50151.58322464222	49049.6928752756	80
50479.67453329527	49244.900774097885	80
49549.56914756885	49501.62726296332	80
50653.36255701256	51044.968035810714	80
50904.14032171237	49767.15777992281	80
48976.98361881151	49895.65191144655	80
50942.97064017689	49679.15701758261	80
49308.7845806351	50583.13824580166	80
49599.34192713586	49836.31799030614	80
51107.24106004014	50359.398324637375	80
50950.790212631604	49843.581067047286	80
50564.10204029055	49110.07825787232	80
49057.93302892152	49871.197681607955	80
50132.946247654065	49337.2272764783	80
51271.56321949535	50330.39536403441	80
50770.07966017766	49213.75643381597	80
49988.09283159226	50898.590408723	80
50331.74983061762	50731.43526220401	80
49828.478468624584	50885.63863342872	80
49775.96888071543	50724.24214824145	80
51203.92871935245	50543.43807798451	80
49795.4256749945	49843.44348987234	80
51145.97262554131	50704.09974709336	80
50474.31369808203	50784.222679609884	80
50697.89631697541	49171.406617411725	80
50081.755468141004	50852.21112247312	80
48917.52223934823	50462.14994521994	80
51168.47606600229	50787.59880422853	80
49027.64634785748	49793.53100188836	80
48996.225156481196	50301.73772606993	80
50535.836360014815	50984.905863345935	80
50046.67968834657	49353.28294190441	80
50522.75647723881	49036.63563471137	80
50993.12338756006	49768.3481021126	80
49234.41772882892	50544.39246236927	80
50249.767393069924	50709.86912577974	80
48929.70541470465	50247.516763981264	80
49648.66921353157	49320.72928470742	80
50729.928909658534	50817.16877139974	80
48878.4477199948	50119.097313168575	80
51357.24012857446	50341.36806948411	80
49921.201249081685	49112.656460718135	80
49439.3728308799	50688.122456628924	80
49821.74344733848	49619.06223211154	80
48983.3452685235	50390.45898968409	80
49671.017614944496	50820.75286005527	80
50606.75062641281	49039.82666453835	80
49738.59367389996	49318.26264548626	80
50727.72604492602	51003.50358892433	80
48842.152423823216	50430.74560663558	80
51029.88650431373	50752.11078939663	80
50893.41423541622	49598.60553234788	80
50521.50658606457	50904.57363496989	80
50507.04774583539	51068.04264131026	80
50839.81165485074	49165.49445955422	80
50233.7412946848	49066.3906463438	80
48785.10543927894	50373.073357248104	80
49460.480982437824	49498.141456365156	80
48911.47566501002	50341.93892417377	80
49720.03559761242	50649.08990448946	80
49326.19580331199	49863.740103309814	80
49358.91320044066	50711.99257616597	80
49997.36558328742	49075.10178176943	80
50682.03043914923	49088.70715974677	80
49745.42209060011	50871.030961918106	80
51067.823066283745	50829.88654193672	80
49307.70188938592	49781.53444929342	80
50652.60769192262	51134.38959505253	80
50878.97544567544	49252.78478796726	80
50719.52693722029	51189.39634812832	80
50568.321969859986	48964.94932105011	80
50451.833220608954	51127.45641310887	80
50050.3877874636	50180.68370771702	80
49537.86369140327	49757.88580229291	80
49640.71363243765	50904.085001349464	80
50600.57232579759	51204.93308756569	80
49130.3098310308	49958.090020151	80
50677.34797246832	48995.30741247982	80
51301.98628179028	50409.05263763773	80
49621.72018567644	50986.683117118795	80
50747.90205485462	50900.59864075222	80
50758.29580318808	50695.7494268421	80
50998.92804534309	49912.98647773769	80
50487.239578099834	48947.49970712405	80
49393.89271063329	50787.2563518938	80
49094.46724269146	49746.252540009446	80
49897.33558921543	49027.81760555266	80
49238.550534078335	49727.81877221171	80
51205.883315344065	50269.31506824662	80
49461.370281283605	49723.06052610258	80
50208.773091322124	50223.81710293871	80
50907.74311920762	51010.38664116017	80
50740.46736394964	48936.1788469482	80
49387.90302360104	50868.26649069407	80
49201.59179174801	50627.530042087994	80
50385.66035427939	50799.298656997154	80
49299.32680654117	50078.04270728363	80
50755.592644650445	49024.87221011505	80
49096.05244934583	50560.3505923818	80
50514.36691663357	48861.99831411681	80
49411.96045866983	49793.671865771816	80
50974.02115565819	50901.60405622948	80
48673.31671934221	50019.68794221793	80
50270.31751005652	48987.545415064225	80
51061.59345353385	49824.4381690148	80
49446.010843193995	49638.64695101732	80
50935.88450419827	50057.973915628674	80
50420.56139541441	48892.38692010941	80
50340.91722268022	48933.7226165204	80
48865.513138312905	49936.33343148921	80
50160.81453472841	49136.88925973288	80
49385.095563269824	49695.671773316695	80
51207.45911057392	50651.21853586658	80
50842.543696779656	49032.233637493104	80
51297.7667424569	50498.308137496424	80
51139.86349757299	50215.43265953823	80
49432.98848449179	49882.44237682849	80
50969.798117943785	50183.16269293757	80
50806.95373209645	48887.706167640164	80
48623.858639076236	50093.41778006801	80
49177.72574168972	49673.38927908423	80
50433.11375201845	49088.582506881125	80
48829.666497572514	50188.6696954667	80
51423.63711566427	50397.050120640895	80
50430.083555543635	50872.448892996304	80
51116.87446929053	49761.75839938343	80
51092.70082721151	49901.623249162934	80
49859.87610514705	50969.65029696871	80
50725.570001268505	51085.937062187375	80
49575.301583016415	49273.07247740074	80
49302.441508545766	49674.57939579521	80
50602.59936668485	48878.42254711093	80
49510.6229953298	49836.91817018371	80
51159.080643242094	49836.11985364815	80
51025.22248952698	50973.74404354987	80
48744.21707469489	50174.8622088084	80
48585.490155358115	50001.18814954706	80
50060.15834853385	49022.970658409235	80
49546.87823519813	51023.83422143495	80
49971.49417125209	48978.95021933484	80
49869.76545901508	48947.82239975905	80
49493.84197767968	49252.830575529515	80
49510.913368310445	50949.72314606698	80
49492.94367978435	50776.47465934933	80
48560.86204476987	50155.150882001	80
49615.63809001067	50557.21632910606	80
51242.517799757996	49836.23353252315	80
51018.90271380106	49644.671529907	80
50811.29071057781	51102.735061112166	80
50836.56649778302	48810.22831861968	80
51246.110803659685	50750.857803724495	80
49293.7543940615	49590.52810681895	80
49091.912056363675	49650.180524949516	80
51320.106325043664	49880.45513487713	80
51147.94243053176	49970.39658979106	80
51015.010166793516	50105.882642117554	80
48533.9550056256	50073.81247391899	80
49933.22297193658	49268.70900143473	80
50883.81625363547	50131.25358344222	80
51040.89835821326	49984.684863304625	80
50903.80566587238	49517.175820076714	80
48829.730459509134	50515.759270939016	80
49877.26182221143	49837.75805672952	80
51110.60764267791	50138.940862303345	80
49304.976845316334	50849.02770574652	80
51144.172864147404	50054.877900795414	80
49713.98267666927	50948.62676522497	80
51213.37730498981	50858.77043618918	80
49352.91425306486	50943.04189270793	80
50776.245861861586	51248.00346476958	80
51511.55463149723	50387.01729064814	80
49816.42033991236	49064.12620758167	80
50780.20858740605	49103.14165328955	80
50973.679109709665	49434.99288443043	80
49961.507029125096	50982.33395748479	80
50919.20840179022	48844.513245421964	80
50894.01100464474	51133.65115146811	80
50133.47945851159	50735.93685949008	80
49024.402589220335	49703.59197515906	80
51274.63463490167	50220.918800452484	80
51226.793648260165	50148.05933577066	80
50958.2048897403	49219.7717105782	80
48688.874694285216	49932.69469668061	80
49029.2857953212	49592.99383536626	80
49696.11049654825	49201.43894689398	80
51277.784988989726	50916.2408484457	80
50227.52782872023	50788.79571334038	80
48659.94857108933	49850.08634869533	80
49498.58807057296	49569.85539241256	80
48802.216280720095	50272.025791066146	80
49431.73774898866	49316.473645293125	80
49865.795509714975	51053.52998257139	80
49205.13177251924	49578.890333711875	80
49673.70428805788	49114.93692542548	80
49604.353443299704	49194.921923199465	80
49258.372406182956	50778.65605128851	80
50974.76139251653	49306.80069357362	80
51305.97417126138	49775.5595253936	80
51512.01513866299	50470.30949777892	80
48744.17401318319	50521.120594829605	80
49848.31321069604	51140.56552190763	80
49695.529602048475	51035.156114847596	80
51194.82317632032	50949.93268279926	80
49238.208037642355	49860.492884292275	80
50312.17413309639	49102.12974054329	80
