# Supplementary material for: Abundant Topological Outliers in Social Media Data and Their Effect on Spatial Analysis
Source: PLoS One. 2016 Sep 9;11(9):e0162360. doi: 10.1371/journal.pone.0162360 (PMC5017681; doi:10.1371/journal.pone.0162360)
Supplement: S6 Dataset — See the respective attached file. (ZIP) [file pone.0162360.s006.zip › S6_overlap_swl/clust_82_91.csv]

50000.0	50000.0	0
50001.1199382742	50005.597232803535	0
50010.474073703306	50004.538835650805	0
49992.59330351276	50005.30010366702	0
49998.97978393994	50002.81568248988	0
49995.94433854478	50000.283501054924	0
49992.110046690934	49994.960676135706	0
50001.69172750674	49994.57444040063	0
50004.089583240035	50002.88217446919	0
49995.22015105517	50008.609882115925	0
50002.55073404207	49993.56360799795	0
49986.072168127575	49997.04184594443	0
50003.188169777386	50009.9058963167	0
50012.27525783438	49992.819765352564	0
50012.262513774476	49989.354148040744	0
49998.02118867848	50008.80627001903	0
49993.557594313854	50006.23561640466	0
49997.38944128892	50001.35532493175	0
49993.74842547102	50014.75506549149	0
49998.23968503435	50005.27065217079	0
50003.22125142318	50000.026961999516	0
50002.66845612155	50016.014489106456	0
49996.2912684585	50003.40999236742	0
49993.86713806728	50000.48736039716	0
50002.18471612465	50002.01162544507	0
49992.171524388265	50006.56961401369	0
50009.77186363497	49998.33913800016	0
49990.12856972812	50008.3087286591	0
49992.75834275438	49999.61132553548	0
50000.612712480484	49996.66863853376	0
49996.93869881451	50007.42426954709	0
49990.9573124268	49998.74455680348	0
49995.12813021465	50012.34964490406	0
49987.132816399535	50000.77841298042	0
49995.04622939411	50001.254507425205	0
49996.3518189633	49998.69148218202	0
49994.72286757851	50006.43666481398	0
50004.991603808936	50007.81247139701	0
49998.28891676479	49997.763041664824	0
50002.11006087792	50008.18226655358	0
49997.144179930016	49989.940910198144	0
49990.216027359624	50003.557911732714	0
50004.8382996796	49999.67581012021	0
50009.729321556355	49988.228197133496	0
50000.199954210955	50007.84356371471	0
49984.868450241316	50001.72764928467	0
50005.25378396498	49991.44544110929	0
50012.19437814406	50000.390381149926	0
49988.04893344996	49995.904611826896	0
50000.97171294396	50001.87618615546	0
50003.16859701153	50001.34186794273	0
49996.8205400242	50002.39747857786	0
50016.35653848915	49987.25542234889	0
50006.096174901984	50010.23095889712	0
49993.33550236973	49997.9139297533	0
50011.19002934476	50002.36431250059	0
49998.45984931102	50006.65695684455	0
50019.87468519033	49983.95720550682	0
50006.448840401084	49997.32346873195	0
50003.483634122094	50006.1099987375	0
50000.35234659256	50010.71421082459	0
50020.92058148781	49993.51767071989	0
50008.47578298118	49985.24545972329	0
50012.97116378821	49991.6961769247	0
49993.74796506671	49992.427417029416	0
49991.82516773376	49992.694590956104	0
50010.8124938929	49998.028114249224	0
49987.955751149355	49997.770027754355	0
49991.724628069634	50000.06228921305	0
49995.80643166333	50013.468969971	0
49993.380375235734	50016.55980591119	0
49991.201634813246	50005.408821551166	0
50004.525946402624	49989.78947725459	0
50007.720378466904	50000.492135651875	0
49992.7685793167	50011.0280228053	0
49987.159758849266	49996.84261681274	0
50014.02574978567	49996.18798372425	0
49984.32643570934	50004.57184983245	0
50019.639648138225	49988.9067237791	0
49989.4997473447	50007.36039035869	0
50013.91997383251	50009.37214947754	0
50004.58622819102	49995.15801530333	0
50005.85271576996	49989.50522008991	0
50015.47921159886	50003.75857515637	0
49996.39937650525	49993.39036016212	0
50001.0647897504	50004.010292953724	0
49986.027487069885	50006.27634010284	0
49987.260876982415	49991.042278530156	0
49999.78395213294	50006.223143715055	0
50005.5951472911	50002.242531785334	0
49994.95863623795	49990.98932230843	0
49995.970214808425	50011.21575680999	0
49998.74724789229	50000.301414385256	0
49995.76262299148	50005.347803119126	0
49985.78393825049	50003.32292956534	0
50007.42877995727	50004.03245223129	0
49992.96622310832	50014.11763760789	0
49994.55499953395	50010.948281901576	0
49983.915535437955	49992.4110437863	0
50008.8660950074	49978.749708719544	0
50013.7990956949	50003.00902758653	0
50008.5066603574	49980.605440097264	0
49999.61536353447	50001.38011543159	0
49999.92720012225	49999.00146537139	0
49984.44548889699	49998.69683486348	0
50002.482884739184	50003.040579738794	0
50016.024045681486	49994.94398923562	0
50003.36648616504	50004.322037109174	0
49988.738161772046	50017.689027507506	0
50003.539439997585	50008.933367662175	0
49994.49256234436	50019.33132076997	0
50005.85319903553	50016.693436037065	0
50002.48134869301	50006.34512799061	0
49993.523880528526	49996.86229670025	0
49988.034997579	50012.957727244124	0
50020.71389257763	49981.778924319464	0
49995.38804044498	49997.158702901135	0
50013.95022191785	49997.89115681875	0
49984.13772326518	49991.42872524563	0
50003.58552550782	50019.3121430576	0
49989.91037830248	49997.47012205967	0
50012.09890688885	50009.91283746573	0
49998.36748406831	49993.20199538089	0
49989.127843465685	49996.61911019781	0
49982.65034680979	49999.834836403585	0
49996.56500742211	49994.747294359564	0
49985.379552577164	50000.53127187064	0
50017.09675845898	49993.71089669888	0
50021.41356700267	50010.70370059395	0
49982.40342955259	49994.328994020594	0
50016.4869019828	49980.40359262994	0
50023.71775476843	50012.20330780786	0
50005.64968115003	49995.160253301765	0
49973.871359122015	49999.93485576274	0
49991.04769969644	50018.64712142673	0
49999.68945811258	49989.69377801033	0
50024.16967004485	49998.373773470084	0
50002.22080701014	49996.583511445446	0
49981.3376436746	49994.9974062802	0
49984.137410919924	50006.137292454296	0
49996.130313645284	50019.87582555533	0
49984.51107861298	49990.24442534623	0
50006.568329781825	49987.41605597233	0
50001.265128160514	50015.41691763768	0
49994.71701353506	50015.249262662495	0
49984.049094679925	50002.930402503676	0
50007.33751108774	49981.8758819164	0
49990.53033617756	50001.14600459991	0
50016.78128835845	49973.40706114249	0
49993.95433979805	49991.08775145235	0
50020.50775026029	49998.11343636441	0
50000.36685129092	49992.305125517465	0
50025.412902998294	49985.28219532157	0
50011.811277040055	50005.8423952594	0
50005.650122642444	50018.556061829826	0
50000.10513937223	50004.37368352619	0
49997.312147224504	49999.09697793524	0
50007.98935284791	49996.53957427053	0
50002.08677570072	50010.85949233453	0
49986.699023909634	49994.97925279905	0
49985.61698965447	49991.72042149556	0
49982.103822344194	50003.015963724676	0
50017.46227211739	50006.10305446117	0
49995.381477958945	50002.40666228191	0
50011.97582092875	49999.282779231835	0
50008.063404920314	50009.83952207464	0
50013.46450656	49984.93900585626	0
49991.29771770397	50013.528169385616	0
49990.72512365944	50014.788818904555	0
49988.34248722313	50003.84700004693	0
49978.86050890926	50004.459502539525	0
49992.91864707092	50012.72445101887	0
50001.84787568867	49990.60674350676	0
50004.63839490317	50017.67334490595	0
49985.1248169725	50007.29216522827	0
49993.17341765991	49987.23628058628	0
49993.857411968136	50017.57636704799	0
50019.0152945883	49986.98070871417	0
49998.41475540304	49991.03758824367	0
49972.09249794468	50008.2640976498	0
49993.10918587191	50001.86801828644	0
49993.00955253663	50003.3707764521	0
49984.194173076576	50018.57796040268	0
49988.37111772968	49985.660734294215	0
50001.68402032854	50019.222658424515	0
50001.185520989595	50017.05278349851	0
49989.66815837991	49993.68744920904	0
50004.177711652395	49985.70662376911	0
50018.82869206279	49999.52190675685	0
49985.443533641	49996.21552947299	0
50016.38826833475	50012.74464866587	0
50017.914900136435	49980.502944041815	0
50014.39181755627	50017.85709331672	0
50018.95202462218	49985.56744633257	0
49997.36448100937	50005.91903864351	0
50018.96796534248	50005.16627708392	0
50011.90539425546	49988.111134330444	0
49996.546614288876	49996.795399916264	0
49963.08142993959	50006.26759739082	0
50008.2356600962	50002.43606836597	0
49998.63921899667	49988.79814231758	0
50005.75242938296	50004.17089970687	0
49998.376769049384	50010.6689754653	0
50008.42442695799	49998.31820524386	0
50004.508050526805	49983.47349690265	0
49987.17050041002	49988.9025554235	0
50009.18109265108	49992.22014886556	0
50004.879056196725	49986.61034885251	0
50014.915422483675	49977.07720187199	0
49990.130907603474	50004.80258105486	0
49984.6703277626	49988.74133172314	0
50007.52672577151	50012.93686597503	0
50003.49650970437	50012.38108186982	0
49989.06725250327	50015.3378129636	0
50024.98456411381	50006.06013812308	0
49991.80368593366	49990.462414806636	0
50000.77352016364	49989.79042744623	0
49988.90719015552	50002.71719901248	0
49984.039032220186	49996.676878046324	0
50012.847622088455	49998.36249454505	0
50006.350126348494	49990.98155319997	0
49991.05034624591	50004.198767952716	0
50011.88431427771	50008.83624177822	0
49985.19374747098	50005.49928007464	0
49984.81310954273	50026.06287728749	0
50006.21977860447	50012.16129787784	0
49986.47489642977	49999.4317940804	0
49980.36605421916	50000.95789397295	0
49994.234345594574	49999.2532348494	0
49987.04825099607	50001.832824486286	0
49991.43071227722	49984.226381594905	0
50000.695373251256	50020.70674782014	0
49977.13180553174	50003.37505285267	0
49988.62903234035	50005.177123215675	0
49979.89567759436	50002.4937618266	0
50008.01262186424	49983.679359629714	0
50030.579860834	49998.08369322793	0
50003.089884360816	49981.16884909539	0
50024.37014218025	49982.08487044395	0
49983.90656666351	50026.928564756556	0
49964.314383131496	50014.1377602163	0
49993.20228802501	50009.89883245395	0
49988.35846928065	49994.74515624361	0
49974.56068759045	50004.79214296714	0
50014.41609705478	49979.75520468273	0
49991.174539429005	50006.969037631694	0
49989.155636819094	50000.54506709529	0
49982.544533415894	50024.606837722065	0
49994.92587873124	49988.20647099332	0
49991.308890379405	50009.11640038469	0
50011.281064215545	49984.921503686244	0
49989.75789397745	49987.457219427255	0
50008.221414162435	50012.20209665073	0
50013.621088465676	49978.83287026756	0
49985.19186980337	49992.980264506536	0
49992.32125134785	49989.032611767434	0
50014.674771463535	49999.908761826504	0
49997.68841019571	49983.69681048847	0
50015.382964093515	49974.88611401902	0
49974.646961190396	49999.20360856275	0
49993.622733056916	50004.394124466075	0
49996.18215660206	49990.57420118714	0
49990.531939051354	50002.542578106964	0
49995.628193938675	49992.49588250879	0
50021.47129342551	49969.80051040332	0
49963.43332412238	50009.15111641512	0
50005.631109868045	49981.978888305464	0
50016.42316313038	50001.98515059546	0
49980.96052567742	50020.686115295306	0
50014.72496783221	49986.0471516237	0
49983.5417594323	49995.75678905932	0
49993.07010199822	50029.18300593349	0
49997.88200827209	49991.896996510884	0
49982.946899317554	50009.619161594186	0
50002.15424062545	50000.4773237086	0
49991.00394052615	49996.04070296146	0
50031.56106314288	50012.96897761344	0
50026.88381878394	49996.47826587183	0
49984.03994023804	49986.15198562376	0
49987.28963664043	50020.60062188324	0
50013.90791418998	50004.26976645357	0
49983.08076631143	49991.201045514004	0
50022.11073926888	49967.124204367305	0
50010.73215520759	49996.40090077004	0
49996.054670956706	50006.56227185395	0
49995.70387124523	49986.98770630229	0
50007.941107878476	50018.039088252415	0
50002.0192275201	49982.59943772668	0
49992.05158923507	50010.26029829259	0
50027.93304776287	50005.78420573993	0
49982.89182072447	49989.6455582383	0
49998.64668225386	50018.43203433023	0
50013.62737578455	49989.94661316443	0
49993.08509566163	49988.31637596258	0
49989.81805414489	49991.931824775784	0
49997.76086401288	49987.90124568716	0
49988.69996163046	50009.713207319626	0
49985.80025773397	50018.196075051266	0
49984.54357744596	49987.1594216123	0
50006.59958761954	49972.297102456854	0
49984.82793631655	50022.262719026876	0
50009.686765035396	50012.49651623412	0
50005.67540109913	49998.77026419197	0
49998.76553220897	50009.60097154551	0
49991.720902063105	50001.874151299206	0
49995.344981691764	50003.769781086085	0
50000.779533303816	50006.55995037668	0
50003.69493811055	49982.743629087825	0
50002.270752389726	49997.78815897597	0
50027.570700147895	49993.28160735885	0
49976.52404899746	49992.70823713537	0
49998.92765844171	49982.472509075604	0
49994.93953583841	49994.87526102259	0
50009.450371016355	49984.56460257237	0
49988.154083484755	49999.52040214659	0
49999.394387052766	50014.98009375397	0
49978.547517703526	50000.09883902086	0
49977.2653315401	50000.844206454574	0
49998.90667228046	50008.20905964552	0
49991.6637407009	49985.60237193076	0
49996.812852085255	49991.85268425626	0
50010.361860965386	50000.785222744336	0
50015.982394048064	50025.712936463955	0
49980.52196003663	49992.07084033371	0
50031.62064003572	50018.88854821377	0
50008.9961750777	49996.41672377975	0
49987.61931332246	50006.2850009189	0
49976.108964526924	49990.178279804175	0
50023.926871643285	49997.28176746767	0
50019.938527361184	49994.309713364564	0
50000.35731265099	50002.84047830652	0
49993.60333916049	50007.42141270693	0
50023.25337906322	49995.00581889214	0
50002.075911878404	50005.261111667336	0
49991.96428640682	50014.48773082656	0
49985.479854508725	50004.39257273865	0
49980.523275281885	50010.645308643936	0
50001.43088150619	49983.63567861773	0
50010.12290986445	50002.12243553688	0
49967.36856159413	50003.35500522987	0
50002.53163693798	49987.2817417695	0
49958.51475070698	50007.728524315105	0
50011.38108761024	50001.03297300693	0
49981.69861163078	49992.37124347021	0
49989.76191395739	49999.01550114256	0
50010.464523219016	49992.24245972176	0
50026.519101309525	50000.02798517489	0
50012.28382736543	49984.83474359573	0
49989.42265260656	49983.96844532203	0
49984.23840069896	49997.66761618687	0
49985.550927108794	49986.82666453693	0
50021.497478391924	49994.63200883348	0
50019.51522702777	50003.991941070715	0
49997.68469127628	49986.69892490847	0
50017.52555436652	50007.437281765255	0
49996.923835170724	50009.65263753655	0
49980.798506964515	49985.652067432005	0
50017.90091994998	49982.2521155558	0
49990.37161102477	50017.07697390062	0
49988.90511406528	49992.75445658593	0
50017.32112340442	49965.353068070195	0
49991.01257760791	50023.468584741226	0
50025.8875906799	49994.35984820899	0
49986.1918187451	50023.68497230164	0
50013.15743500942	49983.78458207533	0
49992.8456436454	49993.0203413024	0
49979.75815741602	50012.571960582	0
50009.70308924862	49979.83589096704	0
49985.30046070793	50021.08763342582	0
49978.359205601315	50034.878715319064	0
49990.92884580327	50011.163169812375	0
50007.772940196795	50007.064996400484	0
49985.22103137368	50016.08668389368	0
50009.59707490614	49993.95697076497	0
50017.70003800679	50001.97785272779	0
49983.797748258876	50023.64017913821	0
49990.26735697697	50010.258346329596	0
49987.64568629228	49992.33821425586	0
49988.52793226814	49987.91776019862	0
49991.20423086804	50029.989168432476	0
50026.25973034724	50010.5650833099	0
49982.16330270223	49998.10186605435	0
50007.13541309917	50007.95622569247	0
49983.95748989525	50010.98829389653	0
49962.45221143677	50007.2760570099	0
50012.1000044754	49996.95407723872	0
50021.052185858316	49972.64330460891	0
49984.3085518675	50009.58683887556	0
49993.510659247964	49989.892241724825	0
50011.752156646566	50004.78944145074	0
49983.52563494623	50001.75016082405	0
49978.460538100626	49997.75242771528	0
50014.52143088854	49988.22950508876	0
50018.24137458081	49990.739344225905	0
49972.37989154419	50007.14160963748	0
50006.63472878829	49999.431527854525	0
50016.01207628755	50007.56525634756	0
49992.159033924385	49975.903792794095	0
50016.99256930141	49996.1277298885	0
50004.48312201096	50016.53523623439	0
50003.73362658861	50014.7511990841	0
49974.63211839188	49979.516263068035	0
50001.48585664339	49987.945459319424	0
50021.840174437224	49996.55115787979	0
49994.03666699587	50020.72279787452	0
50020.94362840362	50003.47457288229	0
49998.62700416022	50014.24645452575	0
49995.17512210399	50016.79463493951	0
50005.23037043188	50011.73729598273	0
49971.37117085837	49989.47221639413	0
49981.521518297865	49999.23994426472	0
49965.42437354049	50013.05953711824	0
50008.834474853866	50007.65616359565	0
50000.22266364497	49982.341419794524	0
50021.85104569774	50002.35034673412	0
49981.560701735485	49996.23068757506	0
50012.74701363594	49985.80192002436	0
49971.80503375848	49991.85551823733	0
50011.263172707324	50007.67989684717	0
49997.842192490825	49995.525909340686	0
49994.00690011958	50013.24210864979	0
49986.9534427898	50008.40761073288	0
49983.36103802528	50033.88309737791	0
50021.35608252024	49989.69815647043	0
49988.97845850354	49998.21097134659	0
49994.642367226574	49977.56378857998	0
50003.55488727248	50010.91109031009	0
49974.81667358894	50002.99823491594	0
50012.0645759029	50012.10464978939	0
49987.68602979314	50010.93503302086	0
50007.17280957686	49992.3085541642	0
49981.705499678246	50015.11060490018	0
49996.69556881796	50014.109138468055	0
49998.64670998637	49980.67626758387	0
50019.10045114579	49976.023584512244	0
50017.45835616199	49985.36377514416	0
49970.33294685764	50009.780079539814	0
49982.3735722141	50017.46739492288	0
50006.68958436496	49994.526210000105	0
50018.734070250706	49989.80705437178	0
50002.46857216815	49986.06925098604	0
50022.675958277854	49992.05708802764	0
50022.926585169895	50001.64972110677	0
49983.52862677752	50014.963717433006	0
49998.90581301964	49994.84596139951	0
50005.79092528655	50014.775009063815	0
50000.22661360575	49988.81757789523	0
49980.74425647727	49996.82260257941	0
49971.55135378028	49993.170189732235	0
49964.134354578964	50010.02551413979	0
50012.74411197212	50007.99878332312	0
49990.74377587022	49973.90298912179	0
49985.28964060534	50013.18698399553	0
50002.94614847365	50024.81554806511	0
50018.25121765347	50010.052068038465	0
49989.67279102292	50031.185116729364	0
50024.78778113604	50000.02968615381	0
49957.10144021539	50006.30757505217	0
50004.91798427541	50013.10522473025	0
49997.73721727142	50000.206776466686	0
49987.073785197594	49981.08982656079	0
49968.0433233723	50010.0828608519	0
50012.324460548836	49995.737823114214	0
49973.49292689296	50018.279391364136	0
49987.24555378543	50029.79294837929	0
49998.130607358624	49976.53703077404	0
50007.75675174732	49991.20943177642	0
49995.458395374444	49999.14344184725	0
50010.742096311136	49993.331644497855	0
49985.84573346792	49985.809309381766	0
50000.266877230206	50025.833258622944	0
50015.02347028834	50012.069686554314	0
49999.98576549963	50017.1888278349	0
49994.20623659825	50009.09252126425	0
50002.60633630994	50028.573161161155	0
49983.685760399516	49994.434229655286	0
49997.98413692526	49973.09937067709	0
50010.56374303187	50009.418935307316	0
50010.08479905599	50015.411645682536	0
49981.765431604974	50026.49109198164	0
50008.58410835759	49981.64823307443	0
49984.49931009959	50029.64027167754	0
50007.61917516849	50005.81807298415	0
49954.76580966707	50007.702943843884	0
49998.27241309566	49978.57915551045	0
50022.54566981191	49987.258173264716	0
50005.091519311456	50006.0974021464	0
50033.204334621514	50008.87278491397	0
49975.961106071736	50033.7681879828	0
50008.89909742184	50018.638205887495	0
50013.46930471949	49988.41976209015	0
50015.209385585105	50013.91423486294	0
50022.0337844933	49980.9584175392	0
49989.67638337026	50018.303126039296	0
50025.83946226305	49991.62136154643	0
50020.63370337653	50014.81552965945	0
50007.67840103903	49995.493720252845	0
49968.685987238656	50012.365807529546	0
50010.842442392815	49988.60160661161	0
49997.47090266504	49980.29339993033	0
50081.84745473917	50218.206662391225	81
50046.66747561649	50296.894274396094	81
50116.013666357736	50344.10722534329	81
50170.19755711525	50211.0047271798	81
50204.548925747215	50135.162183613254	81
49993.34146365691	50215.690705923545	81
50045.38221101806	50396.06707361539	81
50096.2056011831	50134.39690675828	81
50131.601519595395	50425.12437336365	81
50147.3899441068	50059.94551098022	81
50175.156760547725	49981.7381629421	81
50184.766977447165	50292.02048235268	81
49960.86034036961	50298.410875237656	81
49874.268299308795	50310.91484414323	81
49812.83161034049	50247.44400853863	81
49863.2986818868	50399.55418620795	81
49786.43140246809	50360.79441437268	81
49895.44846402356	50476.337074709496	81
49806.673016525456	50460.473297437784	81
49912.46480529181	50187.783542604506	81
49837.63085128555	50545.343994642404	81
50173.49213871985	50501.655319680984	81
50260.374165374946	50203.28910547474	81
49762.88307743899	50171.41807194305	81
50009.63043042158	50114.700522615436	81
49946.21733649681	50392.88134202437	81
50086.53832288005	49978.26808389453	81
50187.62249531083	50583.7135720422	81
49934.14926611203	50554.40774673122	81
49754.895875571245	50534.0255937007	81
50255.89899683024	49943.12512990857	81
50210.78075333893	50387.70042475225	81
50001.64054415424	50001.20082045711	81
49846.87492919093	50635.429286122766	81
50273.954645074286	50308.674920124395	81
49916.57187465807	50026.3989829608	81
50103.44358899429	50584.88730539246	81
50273.648779334595	50601.035063704665	81
50339.98711069833	50542.01229601919	81
50320.42740385329	50672.63130197537	81
49826.420999040405	50035.78262273816	81
49702.343788026374	50389.5282458669	81
49713.354088681364	50608.617270372146	81
50049.806463399116	49901.05409352098	81
49842.16107605034	49946.50913564788	81
50363.57766200394	50315.93726179248	81
49994.10143310238	50619.06158100617	81
50426.077212406315	50541.480694869555	81
50450.77048428954	50303.64906618344	81
50066.91221109286	50673.14724604399	81
49921.40430660494	49905.260469862274	81
50539.173026250646	50294.81271254858	81
50239.23884489491	50687.106711059874	81
49865.57380906878	50117.07386167684	81
50218.04342192058	49869.65978590396	81
50513.46107558452	50543.91621477731	81
50368.36071032121	50464.38972154757	81
50139.602411199776	49904.91368924014	81
50588.2831521388	50492.24308083279	81
49982.46484947949	49842.260344046466	81
50285.83194631033	50102.20357869091	81
50162.335147764636	49808.256284767216	81
50491.125556530285	50631.891674581915	81
50306.86199251174	50759.45273425657	81
49645.26633987916	50561.36400840363	81
50104.601629939745	50750.57609887223	81
49665.07345231953	50480.2713159013	81
49737.06832969544	50287.464779801005	81
49862.496788116936	50719.7302298877	81
49951.78310157591	50690.50992048859	81
50388.41394798964	50771.20183678958	81
50301.32204208027	49851.44326291608	81
49745.343939504775	50685.059004630086	81
50263.56265630868	50459.72180362271	81
50668.55678762969	50511.24536379968	81
50415.09125799622	50669.124460156585	81
50346.26302411332	50230.35175684962	81
50147.62355707352	50657.57495868095	81
50325.93728334273	50842.89018757851	81
50379.814933339214	49875.885294431755	81
50539.121323621424	50207.72207065315	81
50588.70443085391	50132.60979403816	81
50319.106045140616	50024.21227328664	81
50622.05731419598	50304.95655545653	81
50235.18364629185	50802.485288982985	81
49799.86959472385	49869.27097383094	81
50658.29693764192	50083.040500583695	81
50036.214256861545	50479.66093360754	81
50737.41088569728	50059.590064229626	81
50224.218071565934	50892.06507392693	81
49875.0642499246	49824.0478104244	81
50704.860160101074	50297.03942030889	81
49834.85158437739	49752.46659584718	81
50457.35930544859	50218.135776866744	81
49732.68074996367	49920.10213991653	81
50388.48821785865	50901.17925493682	81
50571.19287220599	50661.53124050756	81
50412.32286370103	50140.32939994277	81
50641.09229565432	50609.314532537726	81
50638.04103191382	50202.07847768218	81
50591.477697316404	50034.40876458054	81
50712.25676380081	50157.0136938512	81
49580.15184456872	50487.039772267424	81
50457.37757223601	49842.92952060912	81
50621.39446152509	50390.36730183909	81
50787.40695116219	50301.56497555625	81
50474.38121207516	50770.71106874161	81
50493.39756738765	50376.241187606865	81
50508.08898670375	49998.34304794611	81
50314.25856183728	50391.69769447712	81
50469.45051219785	50887.38034502479	81
50796.215080772134	50189.006306193194	81
49542.26849032265	50566.85307979396	81
50048.4091112838	49784.70393125768	81
50061.33413105375	50823.87511177102	81
50549.27343472701	50855.05697429323	81
50432.24203305003	50980.74881384811	81
50540.215100796	49876.608777559406	81
49988.94605406007	50773.8175906148	81
49733.32642541033	50005.16656449182	81
49721.027252212574	50091.81226792675	81
50157.17666653871	50844.217428248114	81
50819.15130237972	50046.57570512075	81
49662.99973391993	50720.498325204586	81
49950.752075252894	50855.78778407425	81
49827.2013622043	49670.26214344635	81
50506.6020833538	50121.79263542038	81
50671.12919906221	49991.39091132481	81
50892.56683606623	49994.29175601183	81
50055.54959405511	49695.69608844102	81
49914.354659595294	49673.53394523697	81
50853.28770130705	50250.42546596296	81
49994.762478234086	49630.473274246906	81
50693.42597315645	50680.075095996894	81
50261.62634447269	50967.40634851727	81
50768.96670555393	50390.27162884515	81
50143.3526599514	49726.994943795384	81
50849.73940155321	50359.93699287436	81
49592.19269319513	50638.699685041225	81
50896.78178054457	49907.420744507064	81
50495.24688340771	50458.83817073401	81
50439.37391908297	50045.14677040211	81
49817.584048917066	49580.00913971737	81
50932.87340863504	50067.63034174417	81
50411.479329327965	49954.88133880506	81
49632.96334728495	50078.9655605573	81
49850.65484444463	50802.432303025395	81
50812.27773470844	49940.13420055038	81
50920.92392685706	50303.84675962472	81
50780.099321263355	49857.64434293713	81
49663.25434901477	50807.23399737917	81
49577.429615774774	50146.83217066303	81
50353.935763545356	49785.84285663799	81
49747.43941297246	49633.36647650695	81
50259.646642136286	49771.1670951581	81
49662.037114674145	50156.79105880163	81
49719.62362838519	49718.27155959164	81
49577.931312438384	50733.79628582516	81
49454.62526056623	50585.611639155235	81
50594.83589624366	50782.44520909736	81
49927.05530140236	49759.71135810005	81
50755.64741417045	50503.32111378031	81
49374.94683002087	50549.000687791406	81
50912.394252269434	50150.70733264456	81
50892.5615222028	50440.00864385902	81
49638.88612172794	50237.33316488719	81
51012.4884832985	50106.17729898306	81
50952.98703413612	50502.68034972508	81
50695.881152491405	49841.42587475918	81
50868.50897902574	50525.23709957832	81
49645.84692401478	49983.37775178649	81
49432.60045147705	50480.454155361454	81
50455.38419997032	51063.49868654197	81
49490.58476370832	50130.08262047914	81
50557.10064472353	50938.31648842943	81
49517.16670101115	50207.9581867188	81
50807.98621472285	50588.531241670826	81
50749.52257106018	49774.17970902589	81
49421.78468886306	50085.37750337923	81
50973.47313831621	49964.28909989007	81
50676.25314352798	50769.00132577285	81
49431.329258112084	50208.66284878218	81
49636.109320348536	49722.86345382109	81
50959.143949867685	50226.37247593341	81
50690.50134219506	49708.00723656339	81
49582.94496406166	49654.419878914225	81
49307.251852145295	50491.43167049301	81
50729.69227497257	49929.37591925641	81
50948.97272108796	49841.13322392489	81
50127.5210912279	50928.03938387329	81
50744.874367355646	50814.079198644344	81
49607.62042638569	49571.65355721404	81
49526.573803669344	49547.325233633586	81
51034.73895540569	50470.7804253595	81
49615.85734866909	50408.013653980575	81
50618.62153723588	49762.14006670235	81
49367.79984193123	50150.885501564764	81
51013.55901151835	49779.40599766093	81
49442.60473307335	49515.78187677469	81
49570.06485194883	49938.37127175475	81
49687.58199870497	49531.184849966216	81
49283.0499008087	50123.45262851547	81
50083.101322085306	49616.94394689223	81
50626.49609954427	49649.775813210836	81
49307.2179199	50598.67621873073	81
49573.10969330905	50819.010561609466	81
49409.607646225675	50662.82110615828	81
50288.45832006841	51045.96749789963	81
49242.67420268345	50045.21878557879	81
49869.00288764914	50891.51090641593	81
50793.12226061821	49703.310712049075	81
50548.488363772674	49614.92539625744	81
49229.93918060755	50526.86993002905	81
49641.1856250142	49459.43743778163	81
49236.783379584565	50649.966343005486	81
51026.71654528853	49898.69661041258	81
49302.02126456492	49986.97522510011	81
50772.65062846552	50714.45914575418	81
49362.07585117387	49541.58259158865	81
49170.58365127197	50465.23257423372	81
51121.5344575477	50473.53153268922	81
50117.246874793665	51012.58630751795	81
51162.669897575965	50551.52060735795	81
50985.490282153565	49697.147373959255	81
50990.228606289056	50361.79327969794	81
49103.928905277295	50406.31594214543	81
49331.735448761734	49908.19473197131	81
50592.78953080463	49943.15914245023	81
50864.22470249189	49759.21467784932	81
50326.69713169854	49700.13784714161	81
49188.727520456516	50380.10545890362	81
49493.2912553047	50842.01489650085	81
49183.300300768096	50290.80580602179	81
50530.351018023284	49788.57735106757	81
49279.471184474634	50720.74426652862	81
49771.946539020944	50772.70062715288	81
50085.03375725669	51091.287671625876	81
50631.04933467795	50865.600944383994	81
49164.98413510378	49998.83934497766	81
50743.13173846975	49637.04679689654	81
50169.12079793046	49645.201067094335	81
49461.99786576824	50293.26919951837	81
49449.21390067318	50764.61662595799	81
50867.68813094321	49659.47262707298	81
49533.50238943106	50410.894915305784	81
49901.57856391425	49559.3019271867	81
49366.67463141977	49831.473046106854	81
49273.8176310367	49534.115348130945	81
50869.39208368793	49572.73966461965	81
49498.01556807347	49677.0518142781	81
50535.45821813392	51082.36580000179	81
49709.41893264713	49400.52982305219	81
49674.92552320239	49322.31328505216	81
49494.28551708237	50658.20654303789	81
49801.536627391855	50938.39647337389	81
51056.05891116209	49994.96338377514	81
51076.88258632043	50544.56381843985	81
50504.733138581934	49542.181837144184	81
50819.36966422552	50854.190759329795	81
49327.832660360036	50795.28056222031	81
51054.180146702136	50302.61462323811	81
49242.63581897387	50795.61353434293	81
50130.2230886422	51164.066384794256	81
49298.28352481382	50877.35048800089	81
50936.26695047461	49515.8345653581	81
50168.06055906233	51089.131233181244	81
49383.913215513814	50001.903904188825	81
49156.56249637323	50781.86516581701	81
49214.589824092516	50886.61348567226	81
49053.19640829521	50478.6696204557	81
49460.38721795631	49603.27689535136	81
49351.2684529696	49630.51400601132	81
49705.96672005283	49243.126420642475	81
49134.70096346713	50915.60496097023	81
49273.05991624285	50377.197633434545	81
49162.23438269228	50086.747905784505	81
51206.039412403814	50472.70351514637	81
49243.74289485599	49616.862786184	81
49520.49810682628	50003.964043371205	81
50512.63042247439	49702.726649314696	81
49580.47372599004	50304.83431405701	81
49766.07442556558	49506.094194245714	81
49168.49126131053	49908.2037426711	81
49178.51927963689	49564.55052139903	81
49410.19821506174	49699.40625534372	81
50987.95061790598	49449.036515225234	81
51063.835511343736	49653.93365326528	81
50622.32074661512	51095.46746340165	81
49458.33499326523	50920.04719871542	81
49375.596292912815	50911.79471620885	81
49498.212974490605	49761.229247696974	81
49365.1456327016	50264.056517550875	81
49344.07843842566	49750.61442791647	81
50756.8129067547	50915.16596538768	81
50862.6545048174	50720.18083010694	81
50004.497954685045	49544.083300151106	81
50778.51066666069	50997.44028656595	81
51221.83419248898	50611.468040232074	81
50677.353998609826	50958.80547845064	81
49621.1749188018	49803.68358347517	81
49542.796087505325	49844.52815778161	81
49052.63518482039	50945.54648615847	81
49571.7426442829	50906.84453426766	81
49985.9958175391	49461.45057091355	81
50486.47647243921	51156.38758818021	81
49156.4960041119	49819.146101261955	81
50890.6357197047	49446.44688248393	81
49096.67965602038	49536.39141741833	81
49195.55573974381	49693.42351728618	81
51097.43417381126	49783.91946048015	81
51090.126102952025	50379.482673701714	81
49024.66017768332	50375.50598079271	81
51059.40971094535	49501.89427823327	81
49272.959086291135	49801.72985412545	81
49623.96855972086	49223.50474682113	81
51046.48009162823	50215.709478267054	81
50971.143219625155	49595.42250411051	81
49174.739414229145	49479.283024383556	81
49092.11168838209	49452.74699733866	81
50026.65763574492	49384.163842963426	81
49117.76921807694	49724.79911786176	81
48966.745439328384	50479.456747795615	81
51028.10083534345	49374.22041889082	81
49082.281787557615	50119.189477288775	81
50869.679138617284	49365.08167706431	81
50052.34376508319	51201.308653336186	81
49593.27320134092	49351.45575151854	81
49905.169020503556	49445.89187784124	81
50940.17536264899	50591.408275509515	81
50003.61334860876	51064.566211100275	81
50215.68284853426	49571.95457177664	81
49001.34416741981	51014.62667857183	81
51112.800040932285	49387.9380523178	81
49358.10137091891	50400.980278897856	81
49182.3908855773	50172.189246805094	81
50903.474633885475	50865.722105216126	81
50985.30827619416	50835.99591649735	81
51105.28153675433	50630.69100215966	81
49356.866210498374	49451.41250179575	81
51195.547720615374	50389.30527883804	81
51308.09034078417	50604.858507526435	81
50910.10665170096	50954.4589782758	81
49638.34752359891	50962.21968224181	81
49973.913453641835	51226.62010978489	81
50093.51823229865	49331.86371321815	81
50936.37257485918	49316.5753965802	81
49087.57628325627	50031.751078165325	81
51230.79225439818	50310.059608093114	81
50092.15320395242	51281.852170922786	81
50402.274198536325	51127.778658520125	81
50401.70460700625	49651.97220946155	81
48942.07995123233	50369.97784186597	81
49064.38588423624	49368.503267425476	81
49004.673608117744	49429.67248346623	81
49262.65874658256	50206.244205294766	81
50043.00720258867	50936.166554446274	81
49004.38925288373	50001.12478320499	81
49443.54348654322	49430.01326364368	81
49907.39427684637	51278.62696743156	81
50584.3549447825	49512.76397769836	81
49147.141467608315	50641.696630733015	81
49439.597071952405	49881.15463516493	81
49762.86996043773	51016.26967773085	81
49894.9156151669	51185.2489941369	81
49269.76326641775	50294.910611879306	81
50449.21295804427	49756.12017018956	81
51285.01851649146	50436.41044936647	81
51198.79867524213	49368.077376699264	81
48989.69601062362	50083.92093369786	81
49678.2013301635	51033.98001237199	81
51171.36180226814	50688.75054572768	81
49275.755578613695	49438.58066088977	81
49114.71669815617	49303.48647748666	81
49786.98737138094	49272.59529768625	81
49000.84832944688	50290.97780833501	81
49083.133681158346	50315.058868955595	81
49454.349231580265	51002.02485924423	81
50380.213469724484	49572.47611928331	81
49861.41121957521	49225.46141951871	81
51158.00972452108	50259.51489442101	81
49614.998061560414	51087.01640108196	81
49965.15392200706	49317.80837205172	81
49542.752270547375	49254.74775325045	81
49064.534817629516	50859.018870702035	81
49696.12389698996	51115.35689959293	81
49922.95201176475	51085.62308670281	81
49924.402330706245	50962.16927573002	81
49062.17079621236	50613.938788651794	81
50294.90164133745	49545.899451019424	81
49801.832823187055	49161.00017648702	81
50564.69346987451	49426.90715249828	81
50991.153716064604	50932.885725049644	81
49096.517287733266	49218.59334336966	81
50084.02279139472	49506.01167290588	81
49880.72252346885	49311.56869939365	81
49822.43657973561	49434.03413643207	81
48977.344224885404	50845.881244529155	81
51181.39035228622	49751.59597048868	81
50807.42486454097	49506.92251301001	81
49091.35740367741	49949.18042390927	81
51373.021654970085	50440.750111362606	81
50996.005594463444	50657.86482385144	81
50668.42484379277	49576.03687066296	81
51113.570709846004	49871.664735480714	81
51107.568877280995	49577.62042948478	81
49687.83644928135	49161.33704206343	81
49029.37947629383	50779.91358008516	81
49110.34861631511	49624.10085672176	81
49406.48157501626	51073.2119976094	81
51369.418284202206	50538.67217509761	81
48974.125821304704	50604.138625430125	81
48984.698255666175	50171.08702108307	81
49368.014286780446	50998.611571201065	81
50738.00149231877	51078.709303913936	81
49151.70574200184	49377.47839202327	81
51299.724256651025	50259.429018475326	81
49932.01007736173	49181.09858693629	81
51460.10491419563	50462.302424303314	81
50175.757975918976	51294.70137098136	81
50380.346334145695	51209.98227336767	81
48905.0729047204	50659.50995683048	81
49617.859260487	49111.95039755177	81
48909.740124204516	50065.600666251084	81
49983.18344889312	49111.1024963704	81
50372.850806364455	49483.210723588	81
48919.257990507525	49411.71274844156	81
51144.60930399714	50008.68744877071	81
50129.939625138446	51363.18663371862	81
48917.18710245493	51031.04919388198	81
49718.955211317225	49835.5863457578	81
50949.69217383993	51035.3060241705	81
50179.80040127657	49308.50949151107	81
50010.430077440826	49243.33970317213	81
51528.4965945001	50405.626826519925	81
49185.61434057764	49209.52145513995	81
50670.42495856767	49486.19140472349	81
50246.22365963184	49370.4071639596	81
49758.46623454431	51177.59641102647	81
51379.301668850705	50301.921327767806	81
49195.55698962677	49122.49598036893	81
49033.02832234125	49754.21438959645	81
51127.70878019114	50179.41716865592	81
49841.13606468114	51056.240695569904	81
51224.76174505022	49970.50214998983	81
50329.379725690385	49375.35131506628	81
50246.415900793094	49675.34395338483	81
51173.821951618425	49629.548869722996	81
49494.470579904795	49184.59088184702	81
50292.419443090665	51198.298746943474	81
50882.459192195754	49246.33686831734	81
51196.96667920126	50120.398363930224	81
51566.93269501501	50483.04562856924	81
49538.08653112976	50998.4226206039	81
51056.25778105288	50880.620056382984	81
48888.16446067723	50298.18628416447	81
51325.47732904347	50177.33311349506	81
49306.605878227725	51056.414519858976	81
51057.76257246052	50993.83526169525	81
50584.085498084685	49341.07408708178	81
49141.7437488189	50546.87262252212	81
51394.70393402515	50619.16482901075	81
51094.59932262354	51076.440620618465	81
49821.84244239914	51284.114000222355	81
50106.040572754246	49414.985515638866	81
50045.859687873126	51373.03015483597	81
51053.53261579496	51154.448372906234	81
51397.29318000797	50130.510445870634	81
49400.57068242115	49355.93933547493	81
48910.73654984003	50540.719214753764	81
49525.554319938245	51087.25285408861	81
50500.00976824616	51242.494946850085	81
50374.43140432942	49305.82003341123	81
50978.674220929846	51117.06678481864	81
51140.353725302055	50907.48056241505	81
49170.027427021836	49039.20162855328	81
49198.45879605424	49293.1875183486	81
49089.61036202891	50711.51097235955	81
51238.409379773126	49445.45996956029	81
49416.4604397342	49143.079822760505	81
50291.33165844395	49298.64108207609	81
50899.234848679946	51157.90198179861	81
49215.352139584335	50974.898977312376	81
51175.271517465626	51060.9826018436	81
51324.60977984018	49436.99708713553	81
49368.887519284006	51148.346320969315	81
49718.84708852746	50928.263593226286	81
51479.04467410002	50149.24322600832	81
48833.037449273565	51015.59740718075	81
48842.31122637055	50018.71817187433	81
49206.68253738712	51061.06432942712	81
48859.092715196486	50394.22212363684	81
49030.04279649024	49642.55963663783	81
49515.72371367915	49382.07199090565	81
48993.93914589165	50689.82839629128	81
51390.28351301859	50045.50594331193	81
48978.8002408482	49916.93908887159	81
49361.62432557319	51230.35293534179	81
48917.26502368987	50217.98957921965	81
51403.911152569635	50220.070460601375	81
50217.16138072625	51164.54015287523	81
