# Supplementary material for: Abundant Topological Outliers in Social Media Data and Their Effect on Spatial Analysis
Source: PLoS One. 2016 Sep 9;11(9):e0162360. doi: 10.1371/journal.pone.0162360 (PMC5017681; doi:10.1371/journal.pone.0162360)
Supplement: S6 Dataset — See the respective attached file. (ZIP) [file pone.0162360.s006.zip › S6_overlap_swl/clust_83_92.csv]

50000.0	50000.0	0
50001.1199382742	50005.597232803535	0
50010.474073703306	50004.538835650805	0
49992.59330351276	50005.30010366702	0
49998.97978393994	50002.81568248988	0
49995.94433854478	50000.283501054924	0
49992.110046690934	49994.960676135706	0
50001.69172750674	49994.57444040063	0
50004.089583240035	50002.88217446919	0
49995.22015105517	50008.609882115925	0
50002.55073404207	49993.56360799795	0
49986.072168127575	49997.04184594443	0
50003.188169777386	50009.9058963167	0
50012.27525783438	49992.819765352564	0
50012.262513774476	49989.354148040744	0
49998.02118867848	50008.80627001903	0
49993.557594313854	50006.23561640466	0
49997.38944128892	50001.35532493175	0
49993.74842547102	50014.75506549149	0
49998.23968503435	50005.27065217079	0
50003.22125142318	50000.026961999516	0
50002.66845612155	50016.014489106456	0
49996.2912684585	50003.40999236742	0
49993.86713806728	50000.48736039716	0
50002.18471612465	50002.01162544507	0
49992.171524388265	50006.56961401369	0
50009.77186363497	49998.33913800016	0
49990.12856972812	50008.3087286591	0
49992.75834275438	49999.61132553548	0
50000.612712480484	49996.66863853376	0
49996.93869881451	50007.42426954709	0
49990.9573124268	49998.74455680348	0
49995.12813021465	50012.34964490406	0
49987.132816399535	50000.77841298042	0
49995.04622939411	50001.254507425205	0
49996.3518189633	49998.69148218202	0
49994.72286757851	50006.43666481398	0
50004.991603808936	50007.81247139701	0
49998.28891676479	49997.763041664824	0
50002.11006087792	50008.18226655358	0
49997.144179930016	49989.940910198144	0
49990.216027359624	50003.557911732714	0
50004.8382996796	49999.67581012021	0
50009.729321556355	49988.228197133496	0
50000.199954210955	50007.84356371471	0
49984.868450241316	50001.72764928467	0
50005.25378396498	49991.44544110929	0
50012.19437814406	50000.390381149926	0
49988.04893344996	49995.904611826896	0
50000.97171294396	50001.87618615546	0
50003.16859701153	50001.34186794273	0
49996.8205400242	50002.39747857786	0
50016.35653848915	49987.25542234889	0
50006.096174901984	50010.23095889712	0
49993.33550236973	49997.9139297533	0
50011.19002934476	50002.36431250059	0
49998.45984931102	50006.65695684455	0
50019.87468519033	49983.95720550682	0
50006.448840401084	49997.32346873195	0
50003.483634122094	50006.1099987375	0
50000.35234659256	50010.71421082459	0
50020.92058148781	49993.51767071989	0
50008.47578298118	49985.24545972329	0
50012.97116378821	49991.6961769247	0
49993.74796506671	49992.427417029416	0
49991.82516773376	49992.694590956104	0
50010.8124938929	49998.028114249224	0
49987.955751149355	49997.770027754355	0
49991.724628069634	50000.06228921305	0
49995.80643166333	50013.468969971	0
49993.380375235734	50016.55980591119	0
49991.201634813246	50005.408821551166	0
50004.525946402624	49989.78947725459	0
50007.720378466904	50000.492135651875	0
49992.7685793167	50011.0280228053	0
49987.159758849266	49996.84261681274	0
50014.02574978567	49996.18798372425	0
49984.32643570934	50004.57184983245	0
50019.639648138225	49988.9067237791	0
49989.4997473447	50007.36039035869	0
50013.91997383251	50009.37214947754	0
50004.58622819102	49995.15801530333	0
50005.85271576996	49989.50522008991	0
50015.47921159886	50003.75857515637	0
49996.39937650525	49993.39036016212	0
50001.0647897504	50004.010292953724	0
49986.027487069885	50006.27634010284	0
49987.260876982415	49991.042278530156	0
49999.78395213294	50006.223143715055	0
50005.5951472911	50002.242531785334	0
49994.95863623795	49990.98932230843	0
49995.970214808425	50011.21575680999	0
49998.74724789229	50000.301414385256	0
49995.76262299148	50005.347803119126	0
49985.78393825049	50003.32292956534	0
50007.42877995727	50004.03245223129	0
49992.96622310832	50014.11763760789	0
49994.55499953395	50010.948281901576	0
49983.915535437955	49992.4110437863	0
50008.8660950074	49978.749708719544	0
50013.7990956949	50003.00902758653	0
50008.5066603574	49980.605440097264	0
49999.61536353447	50001.38011543159	0
49999.92720012225	49999.00146537139	0
49984.44548889699	49998.69683486348	0
50002.482884739184	50003.040579738794	0
50016.024045681486	49994.94398923562	0
50003.36648616504	50004.322037109174	0
49988.738161772046	50017.689027507506	0
50003.539439997585	50008.933367662175	0
49994.49256234436	50019.33132076997	0
50005.85319903553	50016.693436037065	0
50002.48134869301	50006.34512799061	0
49993.523880528526	49996.86229670025	0
49988.034997579	50012.957727244124	0
50020.71389257763	49981.778924319464	0
49995.38804044498	49997.158702901135	0
50013.95022191785	49997.89115681875	0
49984.13772326518	49991.42872524563	0
50003.58552550782	50019.3121430576	0
49989.91037830248	49997.47012205967	0
50012.09890688885	50009.91283746573	0
49998.36748406831	49993.20199538089	0
49989.127843465685	49996.61911019781	0
49982.65034680979	49999.834836403585	0
49996.56500742211	49994.747294359564	0
49985.379552577164	50000.53127187064	0
50017.09675845898	49993.71089669888	0
50021.41356700267	50010.70370059395	0
49982.40342955259	49994.328994020594	0
50016.4869019828	49980.40359262994	0
50023.71775476843	50012.20330780786	0
50005.64968115003	49995.160253301765	0
49973.871359122015	49999.93485576274	0
49991.04769969644	50018.64712142673	0
49999.68945811258	49989.69377801033	0
50024.16967004485	49998.373773470084	0
50002.22080701014	49996.583511445446	0
49981.3376436746	49994.9974062802	0
49984.137410919924	50006.137292454296	0
49996.130313645284	50019.87582555533	0
49984.51107861298	49990.24442534623	0
50006.568329781825	49987.41605597233	0
50001.265128160514	50015.41691763768	0
49994.71701353506	50015.249262662495	0
49984.049094679925	50002.930402503676	0
50007.33751108774	49981.8758819164	0
49990.53033617756	50001.14600459991	0
50016.78128835845	49973.40706114249	0
49993.95433979805	49991.08775145235	0
50020.50775026029	49998.11343636441	0
50000.36685129092	49992.305125517465	0
50025.412902998294	49985.28219532157	0
50011.811277040055	50005.8423952594	0
50005.650122642444	50018.556061829826	0
50000.10513937223	50004.37368352619	0
49997.312147224504	49999.09697793524	0
50007.98935284791	49996.53957427053	0
50002.08677570072	50010.85949233453	0
49986.699023909634	49994.97925279905	0
49985.61698965447	49991.72042149556	0
49982.103822344194	50003.015963724676	0
50017.46227211739	50006.10305446117	0
49995.381477958945	50002.40666228191	0
50011.97582092875	49999.282779231835	0
50008.063404920314	50009.83952207464	0
50013.46450656	49984.93900585626	0
49991.29771770397	50013.528169385616	0
49990.72512365944	50014.788818904555	0
49988.34248722313	50003.84700004693	0
49978.86050890926	50004.459502539525	0
49992.91864707092	50012.72445101887	0
50001.84787568867	49990.60674350676	0
50004.63839490317	50017.67334490595	0
49985.1248169725	50007.29216522827	0
49993.17341765991	49987.23628058628	0
49993.857411968136	50017.57636704799	0
50019.0152945883	49986.98070871417	0
49998.41475540304	49991.03758824367	0
49972.09249794468	50008.2640976498	0
49993.10918587191	50001.86801828644	0
49993.00955253663	50003.3707764521	0
49984.194173076576	50018.57796040268	0
49988.37111772968	49985.660734294215	0
50001.68402032854	50019.222658424515	0
50001.185520989595	50017.05278349851	0
49989.66815837991	49993.68744920904	0
50004.177711652395	49985.70662376911	0
50018.82869206279	49999.52190675685	0
49985.443533641	49996.21552947299	0
50016.38826833475	50012.74464866587	0
50017.914900136435	49980.502944041815	0
50014.39181755627	50017.85709331672	0
50018.95202462218	49985.56744633257	0
49997.36448100937	50005.91903864351	0
50018.96796534248	50005.16627708392	0
50011.90539425546	49988.111134330444	0
49996.546614288876	49996.795399916264	0
49963.08142993959	50006.26759739082	0
50008.2356600962	50002.43606836597	0
49998.63921899667	49988.79814231758	0
50005.75242938296	50004.17089970687	0
49998.376769049384	50010.6689754653	0
50008.42442695799	49998.31820524386	0
50004.508050526805	49983.47349690265	0
49987.17050041002	49988.9025554235	0
50009.18109265108	49992.22014886556	0
50004.879056196725	49986.61034885251	0
50014.915422483675	49977.07720187199	0
49990.130907603474	50004.80258105486	0
49984.6703277626	49988.74133172314	0
50007.52672577151	50012.93686597503	0
50003.49650970437	50012.38108186982	0
49989.06725250327	50015.3378129636	0
50024.98456411381	50006.06013812308	0
49991.80368593366	49990.462414806636	0
50000.77352016364	49989.79042744623	0
49988.90719015552	50002.71719901248	0
49984.039032220186	49996.676878046324	0
50012.847622088455	49998.36249454505	0
50006.350126348494	49990.98155319997	0
49991.05034624591	50004.198767952716	0
50011.88431427771	50008.83624177822	0
49985.19374747098	50005.49928007464	0
49984.81310954273	50026.06287728749	0
50006.21977860447	50012.16129787784	0
49986.47489642977	49999.4317940804	0
49980.36605421916	50000.95789397295	0
49994.234345594574	49999.2532348494	0
49987.04825099607	50001.832824486286	0
49991.43071227722	49984.226381594905	0
50000.695373251256	50020.70674782014	0
49977.13180553174	50003.37505285267	0
49988.62903234035	50005.177123215675	0
49979.89567759436	50002.4937618266	0
50008.01262186424	49983.679359629714	0
50030.579860834	49998.08369322793	0
50003.089884360816	49981.16884909539	0
50024.37014218025	49982.08487044395	0
49983.90656666351	50026.928564756556	0
49964.314383131496	50014.1377602163	0
49993.20228802501	50009.89883245395	0
49988.35846928065	49994.74515624361	0
49974.56068759045	50004.79214296714	0
50014.41609705478	49979.75520468273	0
49991.174539429005	50006.969037631694	0
49989.155636819094	50000.54506709529	0
49982.544533415894	50024.606837722065	0
49994.92587873124	49988.20647099332	0
49991.308890379405	50009.11640038469	0
50011.281064215545	49984.921503686244	0
49989.75789397745	49987.457219427255	0
50008.221414162435	50012.20209665073	0
50013.621088465676	49978.83287026756	0
49985.19186980337	49992.980264506536	0
49992.32125134785	49989.032611767434	0
50014.674771463535	49999.908761826504	0
49997.68841019571	49983.69681048847	0
50015.382964093515	49974.88611401902	0
49974.646961190396	49999.20360856275	0
49993.622733056916	50004.394124466075	0
49996.18215660206	49990.57420118714	0
49990.531939051354	50002.542578106964	0
49995.628193938675	49992.49588250879	0
50021.47129342551	49969.80051040332	0
49963.43332412238	50009.15111641512	0
50005.631109868045	49981.978888305464	0
50016.42316313038	50001.98515059546	0
49980.96052567742	50020.686115295306	0
50014.72496783221	49986.0471516237	0
49983.5417594323	49995.75678905932	0
49993.07010199822	50029.18300593349	0
49997.88200827209	49991.896996510884	0
49982.946899317554	50009.619161594186	0
50002.15424062545	50000.4773237086	0
49991.00394052615	49996.04070296146	0
50031.56106314288	50012.96897761344	0
50026.88381878394	49996.47826587183	0
49984.03994023804	49986.15198562376	0
49987.28963664043	50020.60062188324	0
50013.90791418998	50004.26976645357	0
49983.08076631143	49991.201045514004	0
50022.11073926888	49967.124204367305	0
50010.73215520759	49996.40090077004	0
49996.054670956706	50006.56227185395	0
49995.70387124523	49986.98770630229	0
50007.941107878476	50018.039088252415	0
50002.0192275201	49982.59943772668	0
49992.05158923507	50010.26029829259	0
50027.93304776287	50005.78420573993	0
49982.89182072447	49989.6455582383	0
49998.64668225386	50018.43203433023	0
50013.62737578455	49989.94661316443	0
49993.08509566163	49988.31637596258	0
49989.81805414489	49991.931824775784	0
49997.76086401288	49987.90124568716	0
49988.69996163046	50009.713207319626	0
49985.80025773397	50018.196075051266	0
49984.54357744596	49987.1594216123	0
50006.59958761954	49972.297102456854	0
49984.82793631655	50022.262719026876	0
50009.686765035396	50012.49651623412	0
50005.67540109913	49998.77026419197	0
49998.76553220897	50009.60097154551	0
49991.720902063105	50001.874151299206	0
49995.344981691764	50003.769781086085	0
50000.779533303816	50006.55995037668	0
50003.69493811055	49982.743629087825	0
50002.270752389726	49997.78815897597	0
50027.570700147895	49993.28160735885	0
49976.52404899746	49992.70823713537	0
49998.92765844171	49982.472509075604	0
49994.93953583841	49994.87526102259	0
50009.450371016355	49984.56460257237	0
49988.154083484755	49999.52040214659	0
49999.394387052766	50014.98009375397	0
49978.547517703526	50000.09883902086	0
49977.2653315401	50000.844206454574	0
49998.90667228046	50008.20905964552	0
49991.6637407009	49985.60237193076	0
49996.812852085255	49991.85268425626	0
50010.361860965386	50000.785222744336	0
50015.982394048064	50025.712936463955	0
49980.52196003663	49992.07084033371	0
50031.62064003572	50018.88854821377	0
50008.9961750777	49996.41672377975	0
49987.61931332246	50006.2850009189	0
49976.108964526924	49990.178279804175	0
50023.926871643285	49997.28176746767	0
50019.938527361184	49994.309713364564	0
50000.35731265099	50002.84047830652	0
49993.60333916049	50007.42141270693	0
50023.25337906322	49995.00581889214	0
50002.075911878404	50005.261111667336	0
49991.96428640682	50014.48773082656	0
49985.479854508725	50004.39257273865	0
49980.523275281885	50010.645308643936	0
50001.43088150619	49983.63567861773	0
50010.12290986445	50002.12243553688	0
49967.36856159413	50003.35500522987	0
50002.53163693798	49987.2817417695	0
49958.51475070698	50007.728524315105	0
50011.38108761024	50001.03297300693	0
49981.69861163078	49992.37124347021	0
49989.76191395739	49999.01550114256	0
50010.464523219016	49992.24245972176	0
50026.519101309525	50000.02798517489	0
50012.28382736543	49984.83474359573	0
49989.42265260656	49983.96844532203	0
49984.23840069896	49997.66761618687	0
49985.550927108794	49986.82666453693	0
50021.497478391924	49994.63200883348	0
50019.51522702777	50003.991941070715	0
49997.68469127628	49986.69892490847	0
50017.52555436652	50007.437281765255	0
49996.923835170724	50009.65263753655	0
49980.798506964515	49985.652067432005	0
50017.90091994998	49982.2521155558	0
49990.37161102477	50017.07697390062	0
49988.90511406528	49992.75445658593	0
50017.32112340442	49965.353068070195	0
49991.01257760791	50023.468584741226	0
50025.8875906799	49994.35984820899	0
49986.1918187451	50023.68497230164	0
50013.15743500942	49983.78458207533	0
49992.8456436454	49993.0203413024	0
49979.75815741602	50012.571960582	0
50009.70308924862	49979.83589096704	0
49985.30046070793	50021.08763342582	0
49978.359205601315	50034.878715319064	0
49990.92884580327	50011.163169812375	0
50007.772940196795	50007.064996400484	0
49985.22103137368	50016.08668389368	0
50009.59707490614	49993.95697076497	0
50017.70003800679	50001.97785272779	0
49983.797748258876	50023.64017913821	0
49990.26735697697	50010.258346329596	0
49987.64568629228	49992.33821425586	0
49988.52793226814	49987.91776019862	0
49991.20423086804	50029.989168432476	0
50026.25973034724	50010.5650833099	0
49982.16330270223	49998.10186605435	0
50007.13541309917	50007.95622569247	0
49983.95748989525	50010.98829389653	0
49962.45221143677	50007.2760570099	0
50012.1000044754	49996.95407723872	0
50021.052185858316	49972.64330460891	0
49984.3085518675	50009.58683887556	0
49993.510659247964	49989.892241724825	0
50011.752156646566	50004.78944145074	0
49983.52563494623	50001.75016082405	0
49978.460538100626	49997.75242771528	0
50014.52143088854	49988.22950508876	0
50018.24137458081	49990.739344225905	0
49972.37989154419	50007.14160963748	0
50006.63472878829	49999.431527854525	0
50016.01207628755	50007.56525634756	0
49992.159033924385	49975.903792794095	0
50016.99256930141	49996.1277298885	0
50004.48312201096	50016.53523623439	0
50003.73362658861	50014.7511990841	0
49974.63211839188	49979.516263068035	0
50001.48585664339	49987.945459319424	0
50021.840174437224	49996.55115787979	0
49994.03666699587	50020.72279787452	0
50020.94362840362	50003.47457288229	0
49998.62700416022	50014.24645452575	0
49995.17512210399	50016.79463493951	0
50005.23037043188	50011.73729598273	0
49971.37117085837	49989.47221639413	0
49981.521518297865	49999.23994426472	0
49965.42437354049	50013.05953711824	0
50008.834474853866	50007.65616359565	0
50000.22266364497	49982.341419794524	0
50021.85104569774	50002.35034673412	0
49981.560701735485	49996.23068757506	0
50012.74701363594	49985.80192002436	0
49971.80503375848	49991.85551823733	0
50011.263172707324	50007.67989684717	0
49997.842192490825	49995.525909340686	0
49994.00690011958	50013.24210864979	0
49986.9534427898	50008.40761073288	0
49983.36103802528	50033.88309737791	0
50021.35608252024	49989.69815647043	0
49988.97845850354	49998.21097134659	0
49994.642367226574	49977.56378857998	0
50003.55488727248	50010.91109031009	0
49974.81667358894	50002.99823491594	0
50012.0645759029	50012.10464978939	0
49987.68602979314	50010.93503302086	0
50007.17280957686	49992.3085541642	0
49981.705499678246	50015.11060490018	0
49996.69556881796	50014.109138468055	0
49998.64670998637	49980.67626758387	0
50019.10045114579	49976.023584512244	0
50017.45835616199	49985.36377514416	0
49970.33294685764	50009.780079539814	0
49982.3735722141	50017.46739492288	0
50006.68958436496	49994.526210000105	0
50018.734070250706	49989.80705437178	0
50002.46857216815	49986.06925098604	0
50022.675958277854	49992.05708802764	0
50022.926585169895	50001.64972110677	0
49983.52862677752	50014.963717433006	0
49998.90581301964	49994.84596139951	0
50005.79092528655	50014.775009063815	0
50000.22661360575	49988.81757789523	0
49980.74425647727	49996.82260257941	0
49971.55135378028	49993.170189732235	0
49964.134354578964	50010.02551413979	0
50012.74411197212	50007.99878332312	0
49990.74377587022	49973.90298912179	0
49985.28964060534	50013.18698399553	0
50002.94614847365	50024.81554806511	0
50018.25121765347	50010.052068038465	0
49989.67279102292	50031.185116729364	0
50024.78778113604	50000.02968615381	0
49957.10144021539	50006.30757505217	0
50004.91798427541	50013.10522473025	0
49997.73721727142	50000.206776466686	0
49987.073785197594	49981.08982656079	0
49968.0433233723	50010.0828608519	0
50012.324460548836	49995.737823114214	0
49973.49292689296	50018.279391364136	0
49987.24555378543	50029.79294837929	0
49998.130607358624	49976.53703077404	0
50007.75675174732	49991.20943177642	0
49995.458395374444	49999.14344184725	0
50010.742096311136	49993.331644497855	0
49985.84573346792	49985.809309381766	0
50000.266877230206	50025.833258622944	0
50015.02347028834	50012.069686554314	0
49999.98576549963	50017.1888278349	0
49994.20623659825	50009.09252126425	0
50002.60633630994	50028.573161161155	0
49983.685760399516	49994.434229655286	0
49997.98413692526	49973.09937067709	0
50010.56374303187	50009.418935307316	0
50010.08479905599	50015.411645682536	0
49981.765431604974	50026.49109198164	0
50008.58410835759	49981.64823307443	0
49984.49931009959	50029.64027167754	0
50007.61917516849	50005.81807298415	0
49954.76580966707	50007.702943843884	0
49998.27241309566	49978.57915551045	0
50022.54566981191	49987.258173264716	0
50005.091519311456	50006.0974021464	0
50033.204334621514	50008.87278491397	0
49975.961106071736	50033.7681879828	0
50008.89909742184	50018.638205887495	0
50013.46930471949	49988.41976209015	0
50015.209385585105	50013.91423486294	0
50022.0337844933	49980.9584175392	0
49989.67638337026	50018.303126039296	0
50025.83946226305	49991.62136154643	0
50020.63370337653	50014.81552965945	0
50007.67840103903	49995.493720252845	0
49968.685987238656	50012.365807529546	0
50010.842442392815	49988.60160661161	0
49997.47090266504	49980.29339993033	0
49873.468685619286	50106.90561628055	82
49835.16666521576	50185.231927650704	82
49921.49419714475	50200.29796237921	82
49914.89646165996	50029.07109122925	82
49790.25985275715	50110.56411579165	82
49835.03843159633	49988.924685887025	82
49961.93775277839	50108.69914738455	82
49859.59311490231	49909.04295206592	82
49883.25006368608	49828.05804053157	82
49986.6727184449	50263.4939718719	82
49834.116485009654	50270.80531219989	82
49825.63237529561	49760.784772434454	82
49792.343447529136	49844.507192440244	82
49839.772090672406	49676.10620448306	82
49943.86624319538	50336.552411763194	82
49706.27401015783	49831.324248727164	82
49871.3385675172	49598.62320460044	82
49749.73251911494	50201.99597478331	82
49627.967464857975	49862.7693670495	82
49655.48295134183	49762.995376665815	82
49992.62786269497	49987.58193481044	82
49754.28910836686	49658.42425628691	82
49739.086326913166	49743.19048023568	82
49930.01931625562	49664.244356466406	82
49712.60579644523	50280.40592411468	82
49795.357175229015	49546.95210733323	82
49720.291566095824	50056.576414843585	82
49545.1085054038	49847.41369264201	82
49645.70867387284	50342.45346517101	82
49693.78855983943	49919.402349332915	82
49919.61506012752	49523.27546541004	82
50075.37026407933	50010.02453841548	82
50071.42989969395	50267.934587944976	82
50161.2371263668	50004.437965821126	82
49560.88602454488	49936.86294037584	82
49680.20428419408	50142.36018537774	82
50134.0458736117	49917.643298278956	82
49579.84271010153	49721.460762310235	82
50220.577577428136	49945.243839092356	82
49483.60488013586	49783.8845552184	82
49961.42004799459	49445.936029922676	82
50044.16425276609	49485.11831452417	82
49871.27070615292	49443.510938985906	82
49427.67177716561	49713.7708940925	82
49992.93960895167	49609.49908170136	82
50153.21317941139	50309.380696856	82
49963.28814413162	49787.18634743218	82
49606.75806139065	50100.96537015308	82
50156.180298672974	50397.99585062624	82
49761.51488614213	49462.53475267306	82
50004.931747676026	49708.341800166694	82
49606.022763799585	50014.539882325684	82
50194.61790989888	49853.85856335655	82
49343.853054377214	49702.38100555039	82
50042.863824535925	50354.59531198187	82
50245.25237984796	50412.05291572686	82
49934.374545374914	49363.448902179625	82
49966.93367710152	49281.97839209159	82
49289.03918594571	49764.85329064643	82
49839.752396409465	50358.38945317517	82
49679.136795746526	49615.27939543175	82
50300.183829275054	50480.454089228646	82
50045.124738369836	49326.29217716955	82
50234.446017760034	50541.8144830445	82
50048.34977412168	49916.11959379036	82
50001.50342295579	50428.59640741204	82
50278.89257395407	49878.80371932978	82
49727.47006629009	50372.89327822205	82
49751.874842962294	49978.90802643891	82
50326.18676435758	49808.11506058767	82
50303.07836750867	49963.06903645396	82
50204.86976811642	49767.71990073791	82
50251.04244579315	50027.858920576145	82
49915.66535068571	50452.54032140504	82
50103.5706849658	49414.95700329274	82
50124.6189408162	49722.85117521411	82
50180.92826186392	50086.12358784491	82
49358.92382443529	49620.69372987862	82
50302.60563069481	50345.00896382528	82
50075.87978541653	50466.67940965763	82
50254.96895757671	50138.391284183745	82
49628.43614043211	49546.211300980285	82
49204.80630913699	49757.96045445917	82
49964.5864773193	49195.13120168905	82
50201.262261349635	50235.50411233786	82
50076.21127402469	49568.826882065536	82
49722.378675584376	49385.42306708067	82
49820.64755154055	49373.68685827442	82
49755.78662692657	50459.595479596515	82
49315.69335590594	49845.78600315453	82
49621.95929277554	50429.11562993338	82
49736.08734934517	50547.10870984243	82
50015.224758310884	50531.181543671824	82
49755.479009903305	49304.60984772026	82
49960.885426573645	49902.26957165201	82
49605.00149852931	49458.91060668296	82
49141.47661476152	49696.715894982655	82
50417.64999148746	49800.68527711668	82
50139.03282461785	49503.972918625914	82
49279.7727800981	49647.41611500947	82
50365.10948469017	50019.727892764946	82
50285.65550278511	50247.85199808932	82
49815.230526535146	50573.61086563062	82
49939.596117295296	50583.39061489541	82
50180.39659092498	49380.46212418853	82
49499.25370631189	49658.82153663351	82
50387.47867516775	50455.45516955191	82
50256.214969667824	49333.69325508958	82
49460.89708335097	49868.372348700366	82
49699.239337119085	50630.51641396699	82
50205.32283020103	49258.163704998246	82
50092.7499169094	49801.619981749325	82
50146.50098471514	49198.33255387274	82
49389.27175939377	49789.632544814594	82
49640.5689506747	49352.73998976929	82
50182.802529882356	50617.33125129298	82
49383.61476438434	49899.63520538592	82
50403.539052004824	50373.89397559635	82
49654.05836782649	50506.376647305304	82
50255.509421045375	49186.05147434194	82
49498.62684699383	50002.52464227774	82
50042.95129495746	50131.45129200478	82
50225.937375252106	50690.57459914911	82
50430.465727578994	49965.396781884316	82
49210.6678238058	49587.85117558143	82
50073.42584182367	49653.62669720464	82
50443.008121549086	50517.61227066856	82
49563.999749721224	50313.85013587602	82
50328.935444282324	49384.985934536504	82
49595.695155694455	49622.62184559708	82
50121.152109046656	49284.36607952345	82
50175.63066758804	49653.56566804605	82
50109.27914959387	50192.93961801427	82
49567.96692920198	50495.226508804524	82
49502.51709954362	50252.37157726919	82
50395.60938593976	50593.06211516588	82
50372.50927473297	50109.2436144622	82
50281.84010962954	50619.904406062655	82
49883.218525782206	49285.80611636853	82
50310.8545241221	49249.90477684784	82
50275.72932942723	49101.12494419189	82
49320.19633147562	49963.49338524171	82
49824.52221019742	49222.103646130214	82
49436.02628300115	50312.59813215312	82
50219.105393628604	50781.16877949024	82
50136.88432710428	50542.1688542005	82
50132.85166494887	49113.65960652904	82
50098.51744100325	50629.5397879696	82
50321.572874032485	50695.1218975166	82
50356.70276383149	50197.53588078881	82
50437.636325987594	50220.45352336882	82
50411.83538679296	50708.11798832125	82
49369.32202116932	49536.483402141355	82
49162.033193039555	49830.12604641713	82
49484.03039554613	50521.43438805837	82
50478.848454228435	50653.941186187396	82
50217.12583357377	49461.79924232214	82
49554.59943204155	49337.00009362148	82
50242.82437377735	50862.91179938007	82
50501.31171080099	49806.51608966423	82
50247.202516961115	49539.9959531969	82
50543.29097711557	50712.13350319322	82
49333.509572815376	50047.36405506956	82
50331.47616364858	49571.88168082234	82
49356.61656313006	50287.16088891167	82
50416.441800780725	49553.58278497099	82
49223.242304999956	49497.96102787905	82
50146.235656017765	50832.43803401282	82
50458.097279134316	49879.70364848029	82
49635.51995396364	50230.44521891796	82
50406.90800338547	49427.995879483315	82
49519.92697908649	49464.24599951209	82
49338.20860729734	49456.253238968544	82
50063.508885298266	50798.391763681946	82
49834.670582674524	49133.695758596245	82
49985.57202123239	50844.60452278877	82
50629.6351190015	50681.52475685649	82
49434.64209665208	49471.47178310587	82
49904.40508008168	49086.40249943336	82
49237.47742094155	49972.03973652783	82
49482.717004025944	49291.186303399074	82
50473.064772415055	50324.822511333165	82
49464.475579864295	49375.21413149161	82
49057.65512701494	49705.16316968721	82
50514.79828881102	49955.244000423314	82
49748.761601989914	49128.53201453273	82
49307.552490185415	49374.0090992405	82
49506.432159442236	50093.295274914024	82
49876.83347524536	50639.794317065935	82
49596.81256206366	50574.565761504266	82
49918.39517620484	50788.822582826106	82
49843.87012653097	50719.31974219605	82
49531.553857304985	49564.15526745243	82
49072.05108388992	49619.20334164631	82
49958.87284008453	50667.458543124245	82
50288.228611115046	50938.81472286347	82
50702.806639396644	50628.69073189814	82
50512.5668865099	50402.58610695153	82
50508.869945687016	49720.23290292718	82
49234.071746774076	49415.2682112587	82
50527.135125500616	50526.031357144544	82
50459.835421655596	49647.17557568428	82
49585.494499835404	50664.71136437593	82
49452.07491678792	50185.19702907625	82
49101.38160696981	49892.140983111	82
49972.40719225135	49025.50700437441	82
50633.61656426644	50571.57762357355	82
49401.865616780924	49985.83979785214	82
50066.48468909938	49058.634940145166	82
50497.242276158475	50040.85933071544	82
49529.19188914965	49217.952875716626	82
49508.06040352078	50380.61865813451	82
49277.010736944816	50108.92997976936	82
49762.332360523054	50689.730766736975	82
49407.892823228016	50482.6312793629	82
49944.39909843802	50926.00126050003	82
50265.98866380043	49625.28493554363	82
50485.90498324817	50150.34535616797	82
49673.79523496982	49267.13795065126	82
50561.82157170797	50325.852032386014	82
50585.75582777435	49785.76032099224	82
49137.489281702	49499.6775745823	82
50343.788599945794	49039.561761196266	82
50400.887089479744	49714.532088647196	82
50056.30151642117	49209.434744761755	82
50349.323113011254	50781.14173414744	82
50044.45429005752	48972.93563471704	82
50702.715515254575	50727.54006835962	82
50312.43808572156	49724.296499423974	82
49377.776541383224	50379.25117955445	82
49615.42957641462	49195.168211346136	82
50312.81736304576	51026.45312957168	82
49365.161291453944	49307.608097286866	82
50531.06845355824	50245.4991992617	82
50360.84631661457	51094.162297304356	82
50035.24656164514	50703.52607597628	82
49498.87936781295	50654.85539623935	82
50484.295866627916	49464.41331177594	82
49017.021999294506	49786.62275021076	82
49793.81892982841	49050.087057262586	82
50567.55682092829	50794.79108076802	82
49793.33516388767	48965.284614943	82
50552.95110420833	50880.168101600466	82
49144.80565731745	49412.33322165936	82
49274.85015874499	50325.141613982	82
50580.952669853796	49892.69395265618	82
50394.42990138507	49272.09834786814	82
49877.77761362778	50988.38441301003	82
49606.55249699047	50746.20185473018	82
50365.09572260859	49121.63915981032	82
50374.022427799784	50970.13202639749	82
50654.117594820586	49852.3145523349	82
49371.41732097241	50122.78705068328	82
50409.19114568289	50844.50569351287	82
50206.27261957527	50970.315418740254	82
50550.33690129494	49644.66750584734	82
50457.73951394441	51002.16587668979	82
49893.61877562949	48995.99806547676	82
50505.11738380101	49549.394256940046	82
49845.28326778613	48899.992816880964	82
50788.14445159008	50713.30919589809	82
50862.03589134462	50760.3104374718	82
50476.581492520825	51085.680699235534	82
50579.252136023	50960.31495874568	82
50481.487191048174	49301.436269602804	82
50711.85152996595	49785.41964012807	82
49067.42708040677	49971.796030179954	82
49222.61208266087	50397.962164387085	82
48932.2863295441	49787.943978395684	82
50543.16298859658	49233.92225036529	82
49559.78232772699	50192.15364812529	82
49461.32065963789	50736.594093865686	82
50236.95258295709	51074.47316780851	82
50773.491561942654	49851.12628831233	82
50795.78336884072	50812.9371323073	82
49672.57456292123	50804.005673822205	82
49714.03333317976	48940.05709057202	82
49058.03933896862	49408.66308572427	82
49409.77710985913	50646.8690276164	82
50549.70497610314	49352.902762735976	82
50694.9259249211	50503.320216184846	82
48937.21034829156	49874.84513796646	82
50708.4015187397	50810.98060422962	82
50854.73970516825	49887.477623756975	82
50564.38812978204	49151.79253449054	82
49055.075790940886	49532.17744184049	82
50688.40700790765	50897.73818319383	82
49149.14892567745	49997.86908899072	82
50147.27864099111	51087.51641824814	82
50609.076041814624	49575.6446211185	82
50696.31613934181	49597.316375312024	82
50146.88604291575	50724.70439053867	82
49448.071925940356	50826.44861206641	82
50615.53265244738	49280.49466945645	82
50116.87031788965	50966.8751484792	82
50551.19208619708	50608.93743983973	82
49233.51834725418	49326.51420010735	82
49191.14856139656	50304.76837462867	82
50644.08210700641	50301.68523797141	82
50655.022153379236	49151.766620757684	82
50945.90485989092	50728.519418459786	82
49346.23646632807	50713.40032669713	82
50685.34085776322	49229.630137479005	82
50478.50292778689	49120.51888518235	82
49708.31497545753	50886.19486267461	82
50063.119290977585	51060.26821137903	82
50559.31250680201	51124.94539008504	82
50717.2968881351	49699.24209650995	82
50615.13735162091	51188.90671793254	82
50289.40711497894	48970.08212127644	82
49276.12414454272	49245.5165876833	82
50672.49224423569	50984.70923087678	82
51009.91290583586	50786.45259108214	82
50026.281615601176	51142.045035714196	82
48869.45484177899	49730.50680238464	82
49345.1769121442	49187.25603247719	82
50729.0680601393	49922.43545273842	82
50571.272464173395	50165.90063227186	82
49260.686356058286	50710.40642606732	82
50921.68254571419	49834.84976916064	82
50758.89665548955	49278.429388399796	82
49767.663574127044	48869.59490271606	82
50476.914997914064	51170.61911535237	82
50492.27207592799	49036.113497402905	82
49237.18883697338	50622.54754382962	82
49791.59532343158	50965.244038197656	82
50977.72500540393	50863.43792453543	82
49398.5288208062	50893.87527141687	82
50848.32660044058	49977.62485094003	82
50656.066337982666	50176.251563217455	82
48859.58017454562	49917.345347816125	82
50965.08206751852	49910.04844383136	82
50509.23143567696	51249.89091008577	82
49565.09197935513	49119.73779800739	82
50729.21649974894	50129.57096880943	82
49321.26250083808	50934.310421973714	82
49147.82731149095	49321.37708633871	82
50633.68932751834	49687.762167732115	82
49775.894562287926	50828.84833910391	82
48794.31554566372	49686.48953106801	82
50204.98261681899	48973.73988910282	82
49351.02339434793	50578.18757517005	82
50622.29986731988	50461.70250203967	82
49568.81105824883	50828.678713875524	82
49186.46479422308	49245.69463733065	82
51058.56710349141	50891.01445996193	82
49133.252547586315	49171.478514183465	82
50902.00759394656	49754.11243819599	82
50476.91715084235	50789.05518698337	82
50195.38268850691	48885.01768409083	82
50294.32695575441	51144.77166242504	82
49020.1549774225	49325.44074616514	82
49155.96391746985	50649.046073463665	82
50795.819434653626	50182.43621135655	82
49118.14814509982	50080.45403374426	82
49045.51980984645	49188.078012958336	82
50897.27387628843	50895.508159030025	82
50036.43128417027	50930.93028110632	82
50816.22582013481	49721.77636995968	82
49853.402988117756	48815.74836848397	82
50769.263272192264	50453.312219619205	82
49156.07012461265	50227.70715473452	82
49319.36771661605	50800.79142428102	82
49231.49929243147	50191.4804444763	82
50523.2356002073	51333.07148859953	82
49755.33108861599	48786.448636156856	82
50365.665700573576	50282.08365357128	82
49860.4709148092	50901.72311632415	82
50812.34325622767	50059.89879602623	82
48941.43218123234	49371.721021054	82
49836.18576536694	50492.56403530476	82
49261.12154204117	51001.63858558535	82
48878.758688881884	50001.3625436964	82
50795.98250534153	49357.18368994948	82
50846.54256883287	49287.72452253424	82
50729.126732604265	50380.5897738072	82
50442.57532020611	51361.1190228914	82
49741.40643181349	48702.06156903045	82
49614.84621928355	50907.67509365419	82
50656.34166490126	51266.76896099884	82
50780.65937586975	50309.80733620721	82
48872.457157695375	50085.206835213976	82
50890.62872992444	49360.93323428255	82
50612.44526155496	51052.345421231345	82
50712.546258261806	49355.40117472374	82
48993.97477319498	49588.77810492578	82
50447.703946153575	51447.01382411851	82
48980.464523561284	49954.16593364391	82
51136.573450547636	50848.72763299326	82
48854.41402196741	49359.52593121834	82
50642.94119046993	49494.72595760964	82
50780.19856336695	50583.29730337483	82
50001.37703933551	49112.03451193107	82
50897.29451463955	50046.694718854	82
48712.525334178186	49708.529206681	82
49436.56835865133	49219.37976659059	82
48821.97476823226	49603.401407990204	82
50677.97140316955	49996.54407759937	82
51223.28368823182	50824.27852034191	82
48952.242973281835	50126.7361009613	82
49175.009447418204	50981.00268702821	82
50875.7002896863	50143.86264755575	82
48770.220098168254	49913.25296452597	82
49644.16823002173	50990.74974338545	82
49729.76246748556	51023.92080917422	82
49671.68972986647	48771.93320122245	82
51044.72803858288	50710.608814050174	82
48762.68445223522	50004.76235107039	82
48993.791217317485	49120.35405746552	82
48781.3713621668	49772.95755933825	82
49099.94990645068	50163.39109682377	82
50408.606016263744	51281.29900361925	82
49995.47393714398	51223.62557195528	82
49442.264044208474	50965.4182672419	82
50344.96174503263	48904.844617722476	82
50696.60343233523	51158.51693286063	82
50853.751835995754	50424.801791263344	82
49678.39368957501	48860.155402866585	82
50763.91179520125	49547.21491945106	82
51048.91735234124	49889.40038386733	82
50950.3600308256	49295.974132780335	82
50593.60307145895	49993.81415637787	82
51303.85296965557	50863.291652675	82
48692.663650020404	49957.46797928671	82
51032.55693748887	50971.22869021334	82
49834.75175590903	51061.92492121062	82
50605.39679046974	50076.555275072766	82
51075.74767126917	50629.82337131623	82
49617.442859227776	48926.90366678422	82
48969.229171270366	50043.122041481096	82
48737.106309691866	49610.0136842198	82
50155.92671685695	48808.77043910265	82
49814.066551847274	48654.4553047777	82
50924.11251998345	49210.5917822363	82
49437.90699805608	49584.26405498432	82
49087.714913512784	50957.85689372188	82
49737.29109661864	48617.64088379366	82
49083.481913027295	49266.98428716097	82
50625.25448830213	49404.952145865405	82
51120.89193111799	50951.58634043536	82
49244.83950860545	51092.060198443025	82
48851.53481912509	49831.57010746653	82
50329.601419499406	49474.57877370271	82
50525.68791437479	48950.44471281897	82
49493.85521553484	50895.72129882279	82
50440.522135547166	48969.09036966238	82
51141.80256287617	50764.21490861972	82
50713.17776864892	50252.95470269181	82
50809.86147290525	49476.41356594697	82
49165.14229679915	50735.71110303691	82
50847.93870188323	50257.40286661575	82
49326.876517984114	51117.687814264085	82
50997.48184465803	49791.39760745976	82
49368.74050554412	51004.90108802923	82
50320.56533966728	51275.905540079715	82
50743.21547726728	49149.31410275966	82
50351.71869382706	51352.94822301368	82
50928.90926455545	50292.812295465716	82
50682.72951520035	49066.556249495305	82
50414.695394612914	49188.984086740515	82
49582.84913347086	48850.870606406614	82
50742.440550469	51083.66950692993	82
49209.450624814206	50815.28605166468	82
49037.132148722	50099.40480425098	82
50766.924791505575	51213.25505034914	82
51341.16678604224	50782.67417535283	82
50027.442300901566	51301.30399377377	82
50900.46245986419	49664.22101138332	82
49006.46687463215	51000.2923657025	82
50857.49237968511	51198.34002436699	82
49931.888699747666	48914.86909688005	82
51118.01075610269	49831.962526646195	82
51082.542101136605	49973.32446687624	82
49412.65320754529	51083.660616810885	82
49889.098480267974	48607.217959270754	82
49342.45218250747	49103.892043068976	82
49908.998210458936	51239.26564409322	82
50986.22970898707	51046.29939852139	82
50279.86427739655	48852.74097461554	82
50818.13402805823	49623.31911734845	82
49430.57531404273	49092.01887950018	82
50247.59488567123	51325.594192004886	82
49821.36640833184	51265.332760674275	82
50865.23556292265	50603.08566376165	82
48921.444487499575	49659.985587524425	82
49538.83818143429	48778.02170230536	82
50112.071840609635	51268.45061524681	82
51149.32465181408	49916.727593158124	82
51349.30649426818	50699.40940264868	82
50941.49418304596	51209.44349330219	82
50966.764495240444	49129.351477862336	82
49228.82223251581	49886.83506142487	82
50816.005548484834	49205.19681014382	82
48960.42132749787	49200.8523346061	82
49933.50503593201	51057.38887392411	82
51164.71644273834	50682.43675666058	82
48728.46112335068	49841.25062948761	82
50607.46181204434	51353.66908440683	82
50103.44519331278	51359.96228062024	82
51260.23443565165	50684.422766211384	82
