# Supplementary material for: Abundant Topological Outliers in Social Media Data and Their Effect on Spatial Analysis
Source: PLoS One. 2016 Sep 9;11(9):e0162360. doi: 10.1371/journal.pone.0162360 (PMC5017681; doi:10.1371/journal.pone.0162360)
Supplement: S6 Dataset — See the respective attached file. (ZIP) [file pone.0162360.s006.zip › S6_overlap_swl/clust_84_93.csv]

50000.0	50000.0	0
50001.1199382742	50005.597232803535	0
50010.474073703306	50004.538835650805	0
49992.59330351276	50005.30010366702	0
49998.97978393994	50002.81568248988	0
49995.94433854478	50000.283501054924	0
49992.110046690934	49994.960676135706	0
50001.69172750674	49994.57444040063	0
50004.089583240035	50002.88217446919	0
49995.22015105517	50008.609882115925	0
50002.55073404207	49993.56360799795	0
49986.072168127575	49997.04184594443	0
50003.188169777386	50009.9058963167	0
50012.27525783438	49992.819765352564	0
50012.262513774476	49989.354148040744	0
49998.02118867848	50008.80627001903	0
49993.557594313854	50006.23561640466	0
49997.38944128892	50001.35532493175	0
49993.74842547102	50014.75506549149	0
49998.23968503435	50005.27065217079	0
50003.22125142318	50000.026961999516	0
50002.66845612155	50016.014489106456	0
49996.2912684585	50003.40999236742	0
49993.86713806728	50000.48736039716	0
50002.18471612465	50002.01162544507	0
49992.171524388265	50006.56961401369	0
50009.77186363497	49998.33913800016	0
49990.12856972812	50008.3087286591	0
49992.75834275438	49999.61132553548	0
50000.612712480484	49996.66863853376	0
49996.93869881451	50007.42426954709	0
49990.9573124268	49998.74455680348	0
49995.12813021465	50012.34964490406	0
49987.132816399535	50000.77841298042	0
49995.04622939411	50001.254507425205	0
49996.3518189633	49998.69148218202	0
49994.72286757851	50006.43666481398	0
50004.991603808936	50007.81247139701	0
49998.28891676479	49997.763041664824	0
50002.11006087792	50008.18226655358	0
49997.144179930016	49989.940910198144	0
49990.216027359624	50003.557911732714	0
50004.8382996796	49999.67581012021	0
50009.729321556355	49988.228197133496	0
50000.199954210955	50007.84356371471	0
49984.868450241316	50001.72764928467	0
50005.25378396498	49991.44544110929	0
50012.19437814406	50000.390381149926	0
49988.04893344996	49995.904611826896	0
50000.97171294396	50001.87618615546	0
50003.16859701153	50001.34186794273	0
49996.8205400242	50002.39747857786	0
50016.35653848915	49987.25542234889	0
50006.096174901984	50010.23095889712	0
49993.33550236973	49997.9139297533	0
50011.19002934476	50002.36431250059	0
49998.45984931102	50006.65695684455	0
50019.87468519033	49983.95720550682	0
50006.448840401084	49997.32346873195	0
50003.483634122094	50006.1099987375	0
50000.35234659256	50010.71421082459	0
50020.92058148781	49993.51767071989	0
50008.47578298118	49985.24545972329	0
50012.97116378821	49991.6961769247	0
49993.74796506671	49992.427417029416	0
49991.82516773376	49992.694590956104	0
50010.8124938929	49998.028114249224	0
49987.955751149355	49997.770027754355	0
49991.724628069634	50000.06228921305	0
49995.80643166333	50013.468969971	0
49993.380375235734	50016.55980591119	0
49991.201634813246	50005.408821551166	0
50004.525946402624	49989.78947725459	0
50007.720378466904	50000.492135651875	0
49992.7685793167	50011.0280228053	0
49987.159758849266	49996.84261681274	0
50014.02574978567	49996.18798372425	0
49984.32643570934	50004.57184983245	0
50019.639648138225	49988.9067237791	0
49989.4997473447	50007.36039035869	0
50013.91997383251	50009.37214947754	0
50004.58622819102	49995.15801530333	0
50005.85271576996	49989.50522008991	0
50015.47921159886	50003.75857515637	0
49996.39937650525	49993.39036016212	0
50001.0647897504	50004.010292953724	0
49986.027487069885	50006.27634010284	0
49987.260876982415	49991.042278530156	0
49999.78395213294	50006.223143715055	0
50005.5951472911	50002.242531785334	0
49994.95863623795	49990.98932230843	0
49995.970214808425	50011.21575680999	0
49998.74724789229	50000.301414385256	0
49995.76262299148	50005.347803119126	0
49985.78393825049	50003.32292956534	0
50007.42877995727	50004.03245223129	0
49992.96622310832	50014.11763760789	0
49994.55499953395	50010.948281901576	0
49983.915535437955	49992.4110437863	0
50008.8660950074	49978.749708719544	0
50013.7990956949	50003.00902758653	0
50008.5066603574	49980.605440097264	0
49999.61536353447	50001.38011543159	0
49999.92720012225	49999.00146537139	0
49984.44548889699	49998.69683486348	0
50002.482884739184	50003.040579738794	0
50016.024045681486	49994.94398923562	0
50003.36648616504	50004.322037109174	0
49988.738161772046	50017.689027507506	0
50003.539439997585	50008.933367662175	0
49994.49256234436	50019.33132076997	0
50005.85319903553	50016.693436037065	0
50002.48134869301	50006.34512799061	0
49993.523880528526	49996.86229670025	0
49988.034997579	50012.957727244124	0
50020.71389257763	49981.778924319464	0
49995.38804044498	49997.158702901135	0
50013.95022191785	49997.89115681875	0
49984.13772326518	49991.42872524563	0
50003.58552550782	50019.3121430576	0
49989.91037830248	49997.47012205967	0
50012.09890688885	50009.91283746573	0
49998.36748406831	49993.20199538089	0
49989.127843465685	49996.61911019781	0
49982.65034680979	49999.834836403585	0
49996.56500742211	49994.747294359564	0
49985.379552577164	50000.53127187064	0
50017.09675845898	49993.71089669888	0
50021.41356700267	50010.70370059395	0
49982.40342955259	49994.328994020594	0
50016.4869019828	49980.40359262994	0
50023.71775476843	50012.20330780786	0
50005.64968115003	49995.160253301765	0
49973.871359122015	49999.93485576274	0
49991.04769969644	50018.64712142673	0
49999.68945811258	49989.69377801033	0
50024.16967004485	49998.373773470084	0
50002.22080701014	49996.583511445446	0
49981.3376436746	49994.9974062802	0
49984.137410919924	50006.137292454296	0
49996.130313645284	50019.87582555533	0
49984.51107861298	49990.24442534623	0
50006.568329781825	49987.41605597233	0
50001.265128160514	50015.41691763768	0
49994.71701353506	50015.249262662495	0
49984.049094679925	50002.930402503676	0
50007.33751108774	49981.8758819164	0
49990.53033617756	50001.14600459991	0
50016.78128835845	49973.40706114249	0
49993.95433979805	49991.08775145235	0
50020.50775026029	49998.11343636441	0
50000.36685129092	49992.305125517465	0
50025.412902998294	49985.28219532157	0
50011.811277040055	50005.8423952594	0
50005.650122642444	50018.556061829826	0
50000.10513937223	50004.37368352619	0
49997.312147224504	49999.09697793524	0
50007.98935284791	49996.53957427053	0
50002.08677570072	50010.85949233453	0
49986.699023909634	49994.97925279905	0
49985.61698965447	49991.72042149556	0
49982.103822344194	50003.015963724676	0
50017.46227211739	50006.10305446117	0
49995.381477958945	50002.40666228191	0
50011.97582092875	49999.282779231835	0
50008.063404920314	50009.83952207464	0
50013.46450656	49984.93900585626	0
49991.29771770397	50013.528169385616	0
49990.72512365944	50014.788818904555	0
49988.34248722313	50003.84700004693	0
49978.86050890926	50004.459502539525	0
49992.91864707092	50012.72445101887	0
50001.84787568867	49990.60674350676	0
50004.63839490317	50017.67334490595	0
49985.1248169725	50007.29216522827	0
49993.17341765991	49987.23628058628	0
49993.857411968136	50017.57636704799	0
50019.0152945883	49986.98070871417	0
49998.41475540304	49991.03758824367	0
49972.09249794468	50008.2640976498	0
49993.10918587191	50001.86801828644	0
49993.00955253663	50003.3707764521	0
49984.194173076576	50018.57796040268	0
49988.37111772968	49985.660734294215	0
50001.68402032854	50019.222658424515	0
50001.185520989595	50017.05278349851	0
49989.66815837991	49993.68744920904	0
50004.177711652395	49985.70662376911	0
50018.82869206279	49999.52190675685	0
49985.443533641	49996.21552947299	0
50016.38826833475	50012.74464866587	0
50017.914900136435	49980.502944041815	0
50014.39181755627	50017.85709331672	0
50018.95202462218	49985.56744633257	0
49997.36448100937	50005.91903864351	0
50018.96796534248	50005.16627708392	0
50011.90539425546	49988.111134330444	0
49996.546614288876	49996.795399916264	0
49963.08142993959	50006.26759739082	0
50008.2356600962	50002.43606836597	0
49998.63921899667	49988.79814231758	0
50005.75242938296	50004.17089970687	0
49998.376769049384	50010.6689754653	0
50008.42442695799	49998.31820524386	0
50004.508050526805	49983.47349690265	0
49987.17050041002	49988.9025554235	0
50009.18109265108	49992.22014886556	0
50004.879056196725	49986.61034885251	0
50014.915422483675	49977.07720187199	0
49990.130907603474	50004.80258105486	0
49984.6703277626	49988.74133172314	0
50007.52672577151	50012.93686597503	0
50003.49650970437	50012.38108186982	0
49989.06725250327	50015.3378129636	0
50024.98456411381	50006.06013812308	0
49991.80368593366	49990.462414806636	0
50000.77352016364	49989.79042744623	0
49988.90719015552	50002.71719901248	0
49984.039032220186	49996.676878046324	0
50012.847622088455	49998.36249454505	0
50006.350126348494	49990.98155319997	0
49991.05034624591	50004.198767952716	0
50011.88431427771	50008.83624177822	0
49985.19374747098	50005.49928007464	0
49984.81310954273	50026.06287728749	0
50006.21977860447	50012.16129787784	0
49986.47489642977	49999.4317940804	0
49980.36605421916	50000.95789397295	0
49994.234345594574	49999.2532348494	0
49987.04825099607	50001.832824486286	0
49991.43071227722	49984.226381594905	0
50000.695373251256	50020.70674782014	0
49977.13180553174	50003.37505285267	0
49988.62903234035	50005.177123215675	0
49979.89567759436	50002.4937618266	0
50008.01262186424	49983.679359629714	0
50030.579860834	49998.08369322793	0
50003.089884360816	49981.16884909539	0
50024.37014218025	49982.08487044395	0
49983.90656666351	50026.928564756556	0
49964.314383131496	50014.1377602163	0
49993.20228802501	50009.89883245395	0
49988.35846928065	49994.74515624361	0
49974.56068759045	50004.79214296714	0
50014.41609705478	49979.75520468273	0
49991.174539429005	50006.969037631694	0
49989.155636819094	50000.54506709529	0
49982.544533415894	50024.606837722065	0
49994.92587873124	49988.20647099332	0
49991.308890379405	50009.11640038469	0
50011.281064215545	49984.921503686244	0
49989.75789397745	49987.457219427255	0
50008.221414162435	50012.20209665073	0
50013.621088465676	49978.83287026756	0
49985.19186980337	49992.980264506536	0
49992.32125134785	49989.032611767434	0
50014.674771463535	49999.908761826504	0
49997.68841019571	49983.69681048847	0
50015.382964093515	49974.88611401902	0
49974.646961190396	49999.20360856275	0
49993.622733056916	50004.394124466075	0
49996.18215660206	49990.57420118714	0
49990.531939051354	50002.542578106964	0
49995.628193938675	49992.49588250879	0
50021.47129342551	49969.80051040332	0
49963.43332412238	50009.15111641512	0
50005.631109868045	49981.978888305464	0
50016.42316313038	50001.98515059546	0
49980.96052567742	50020.686115295306	0
50014.72496783221	49986.0471516237	0
49983.5417594323	49995.75678905932	0
49993.07010199822	50029.18300593349	0
49997.88200827209	49991.896996510884	0
49982.946899317554	50009.619161594186	0
50002.15424062545	50000.4773237086	0
49991.00394052615	49996.04070296146	0
50031.56106314288	50012.96897761344	0
50026.88381878394	49996.47826587183	0
49984.03994023804	49986.15198562376	0
49987.28963664043	50020.60062188324	0
50013.90791418998	50004.26976645357	0
49983.08076631143	49991.201045514004	0
50022.11073926888	49967.124204367305	0
50010.73215520759	49996.40090077004	0
49996.054670956706	50006.56227185395	0
49995.70387124523	49986.98770630229	0
50007.941107878476	50018.039088252415	0
50002.0192275201	49982.59943772668	0
49992.05158923507	50010.26029829259	0
50027.93304776287	50005.78420573993	0
49982.89182072447	49989.6455582383	0
49998.64668225386	50018.43203433023	0
50013.62737578455	49989.94661316443	0
49993.08509566163	49988.31637596258	0
49989.81805414489	49991.931824775784	0
49997.76086401288	49987.90124568716	0
49988.69996163046	50009.713207319626	0
49985.80025773397	50018.196075051266	0
49984.54357744596	49987.1594216123	0
50006.59958761954	49972.297102456854	0
49984.82793631655	50022.262719026876	0
50009.686765035396	50012.49651623412	0
50005.67540109913	49998.77026419197	0
49998.76553220897	50009.60097154551	0
49991.720902063105	50001.874151299206	0
49995.344981691764	50003.769781086085	0
50000.779533303816	50006.55995037668	0
50003.69493811055	49982.743629087825	0
50002.270752389726	49997.78815897597	0
50027.570700147895	49993.28160735885	0
49976.52404899746	49992.70823713537	0
49998.92765844171	49982.472509075604	0
49994.93953583841	49994.87526102259	0
50009.450371016355	49984.56460257237	0
49988.154083484755	49999.52040214659	0
49999.394387052766	50014.98009375397	0
49978.547517703526	50000.09883902086	0
49977.2653315401	50000.844206454574	0
49998.90667228046	50008.20905964552	0
49991.6637407009	49985.60237193076	0
49996.812852085255	49991.85268425626	0
50010.361860965386	50000.785222744336	0
50015.982394048064	50025.712936463955	0
49980.52196003663	49992.07084033371	0
50031.62064003572	50018.88854821377	0
50008.9961750777	49996.41672377975	0
49987.61931332246	50006.2850009189	0
49976.108964526924	49990.178279804175	0
50023.926871643285	49997.28176746767	0
50019.938527361184	49994.309713364564	0
50000.35731265099	50002.84047830652	0
49993.60333916049	50007.42141270693	0
50023.25337906322	49995.00581889214	0
50002.075911878404	50005.261111667336	0
49991.96428640682	50014.48773082656	0
49985.479854508725	50004.39257273865	0
49980.523275281885	50010.645308643936	0
50001.43088150619	49983.63567861773	0
50010.12290986445	50002.12243553688	0
49967.36856159413	50003.35500522987	0
50002.53163693798	49987.2817417695	0
49958.51475070698	50007.728524315105	0
50011.38108761024	50001.03297300693	0
49981.69861163078	49992.37124347021	0
49989.76191395739	49999.01550114256	0
50010.464523219016	49992.24245972176	0
50026.519101309525	50000.02798517489	0
50012.28382736543	49984.83474359573	0
49989.42265260656	49983.96844532203	0
49984.23840069896	49997.66761618687	0
49985.550927108794	49986.82666453693	0
50021.497478391924	49994.63200883348	0
50019.51522702777	50003.991941070715	0
49997.68469127628	49986.69892490847	0
50017.52555436652	50007.437281765255	0
49996.923835170724	50009.65263753655	0
49980.798506964515	49985.652067432005	0
50017.90091994998	49982.2521155558	0
49990.37161102477	50017.07697390062	0
49988.90511406528	49992.75445658593	0
50017.32112340442	49965.353068070195	0
49991.01257760791	50023.468584741226	0
50025.8875906799	49994.35984820899	0
49986.1918187451	50023.68497230164	0
50013.15743500942	49983.78458207533	0
49992.8456436454	49993.0203413024	0
49979.75815741602	50012.571960582	0
50009.70308924862	49979.83589096704	0
49985.30046070793	50021.08763342582	0
49978.359205601315	50034.878715319064	0
49990.92884580327	50011.163169812375	0
50007.772940196795	50007.064996400484	0
49985.22103137368	50016.08668389368	0
50009.59707490614	49993.95697076497	0
50017.70003800679	50001.97785272779	0
49983.797748258876	50023.64017913821	0
49990.26735697697	50010.258346329596	0
49987.64568629228	49992.33821425586	0
49988.52793226814	49987.91776019862	0
49991.20423086804	50029.989168432476	0
50026.25973034724	50010.5650833099	0
49982.16330270223	49998.10186605435	0
50007.13541309917	50007.95622569247	0
49983.95748989525	50010.98829389653	0
49962.45221143677	50007.2760570099	0
50012.1000044754	49996.95407723872	0
50021.052185858316	49972.64330460891	0
49984.3085518675	50009.58683887556	0
49993.510659247964	49989.892241724825	0
50011.752156646566	50004.78944145074	0
49983.52563494623	50001.75016082405	0
49978.460538100626	49997.75242771528	0
50014.52143088854	49988.22950508876	0
50018.24137458081	49990.739344225905	0
49972.37989154419	50007.14160963748	0
50006.63472878829	49999.431527854525	0
50016.01207628755	50007.56525634756	0
49992.159033924385	49975.903792794095	0
50016.99256930141	49996.1277298885	0
50004.48312201096	50016.53523623439	0
50003.73362658861	50014.7511990841	0
49974.63211839188	49979.516263068035	0
50001.48585664339	49987.945459319424	0
50021.840174437224	49996.55115787979	0
49994.03666699587	50020.72279787452	0
50020.94362840362	50003.47457288229	0
49998.62700416022	50014.24645452575	0
49995.17512210399	50016.79463493951	0
50005.23037043188	50011.73729598273	0
49971.37117085837	49989.47221639413	0
49981.521518297865	49999.23994426472	0
49965.42437354049	50013.05953711824	0
50008.834474853866	50007.65616359565	0
50000.22266364497	49982.341419794524	0
50021.85104569774	50002.35034673412	0
49981.560701735485	49996.23068757506	0
50012.74701363594	49985.80192002436	0
49971.80503375848	49991.85551823733	0
50011.263172707324	50007.67989684717	0
49997.842192490825	49995.525909340686	0
49994.00690011958	50013.24210864979	0
49986.9534427898	50008.40761073288	0
49983.36103802528	50033.88309737791	0
50021.35608252024	49989.69815647043	0
49988.97845850354	49998.21097134659	0
49994.642367226574	49977.56378857998	0
50003.55488727248	50010.91109031009	0
49974.81667358894	50002.99823491594	0
50012.0645759029	50012.10464978939	0
49987.68602979314	50010.93503302086	0
50007.17280957686	49992.3085541642	0
49981.705499678246	50015.11060490018	0
49996.69556881796	50014.109138468055	0
49998.64670998637	49980.67626758387	0
50019.10045114579	49976.023584512244	0
50017.45835616199	49985.36377514416	0
49970.33294685764	50009.780079539814	0
49982.3735722141	50017.46739492288	0
50006.68958436496	49994.526210000105	0
50018.734070250706	49989.80705437178	0
50002.46857216815	49986.06925098604	0
50022.675958277854	49992.05708802764	0
50022.926585169895	50001.64972110677	0
49983.52862677752	50014.963717433006	0
49998.90581301964	49994.84596139951	0
50005.79092528655	50014.775009063815	0
50000.22661360575	49988.81757789523	0
49980.74425647727	49996.82260257941	0
49971.55135378028	49993.170189732235	0
49964.134354578964	50010.02551413979	0
50012.74411197212	50007.99878332312	0
49990.74377587022	49973.90298912179	0
49985.28964060534	50013.18698399553	0
50002.94614847365	50024.81554806511	0
50018.25121765347	50010.052068038465	0
49989.67279102292	50031.185116729364	0
50024.78778113604	50000.02968615381	0
49957.10144021539	50006.30757505217	0
50004.91798427541	50013.10522473025	0
49997.73721727142	50000.206776466686	0
49987.073785197594	49981.08982656079	0
49968.0433233723	50010.0828608519	0
50012.324460548836	49995.737823114214	0
49973.49292689296	50018.279391364136	0
49987.24555378543	50029.79294837929	0
49998.130607358624	49976.53703077404	0
50007.75675174732	49991.20943177642	0
49995.458395374444	49999.14344184725	0
50010.742096311136	49993.331644497855	0
49985.84573346792	49985.809309381766	0
50000.266877230206	50025.833258622944	0
50015.02347028834	50012.069686554314	0
49999.98576549963	50017.1888278349	0
49994.20623659825	50009.09252126425	0
50002.60633630994	50028.573161161155	0
49983.685760399516	49994.434229655286	0
49997.98413692526	49973.09937067709	0
50010.56374303187	50009.418935307316	0
50010.08479905599	50015.411645682536	0
49981.765431604974	50026.49109198164	0
50008.58410835759	49981.64823307443	0
49984.49931009959	50029.64027167754	0
50007.61917516849	50005.81807298415	0
49954.76580966707	50007.702943843884	0
49998.27241309566	49978.57915551045	0
50022.54566981191	49987.258173264716	0
50005.091519311456	50006.0974021464	0
50033.204334621514	50008.87278491397	0
49975.961106071736	50033.7681879828	0
50008.89909742184	50018.638205887495	0
50013.46930471949	49988.41976209015	0
50015.209385585105	50013.91423486294	0
50022.0337844933	49980.9584175392	0
49989.67638337026	50018.303126039296	0
50025.83946226305	49991.62136154643	0
50020.63370337653	50014.81552965945	0
50007.67840103903	49995.493720252845	0
49968.685987238656	50012.365807529546	0
50010.842442392815	49988.60160661161	0
49997.47090266504	49980.29339993033	0
50092.2587585963	50027.05682947104	83
50005.31620235889	50012.296799229654	83
49917.56423880791	50011.599142709296	83
50171.460292681026	49996.11972405093	83
50109.53821978143	49927.09823848661	83
49984.201244356664	49930.111527298526	83
50246.46538156162	49957.02020455504	83
50326.506467346335	49984.596892443784	83
49944.03521372084	50092.536755897774	83
50041.26674629983	49864.061888996366	83
50397.852586133326	50029.06793810492	83
49896.60065519448	50163.85543059321	83
50312.81207065934	49891.89114450221	83
50063.73033399931	50115.3083491847	83
49938.253689768404	49856.19666084014	83
50291.64571549621	50064.60742869079	83
50325.16966615225	50142.11267516906	83
50351.61296660104	50230.371987994164	83
50153.05868645282	50100.294427790366	83
50183.49009918155	49873.43698366349	83
50295.92953800734	50295.1481267682	83
49858.48914419911	49951.46458776595	83
50249.63753345749	50375.183038607385	83
50098.841323890134	49802.6219461393	83
50163.41922023307	50366.79422663687	83
49927.01017084668	49767.78550210561	83
50333.97409169999	49805.21648558824	83
49853.97108731597	49725.624108821554	83
50078.42679580119	49719.29762914975	83
50017.97452736247	49657.690413371936	83
50474.634151205086	49986.753636960515	83
50119.861672793435	50184.54719586615	83
50193.52977081821	50240.744542905675	83
49774.43108295335	49934.703973395655	83
49985.67511562992	50170.12248948539	83
50158.1555485003	49679.63951084937	83
50402.02075752267	49914.40545635804	83
49807.31520312518	50025.642346144436	83
50536.38722897669	50048.25600612191	83
50328.76071264979	49714.82620792111	83
49815.05975497383	50132.783204068124	83
50521.63334478101	50134.04630943802	83
50446.82512112689	49833.37633105568	83
50453.45439948698	50186.45215509988	83
50261.18117670308	49664.80326730407	83
50163.81832119652	50450.88493593777	83
50190.54215004253	49599.431791121504	83
50415.01202988306	49747.48932706984	83
50226.078860535046	49514.7997107481	83
50179.57668887023	49771.783736257305	83
50366.862755271926	49632.52579141574	83
49795.672679589814	50216.25270157307	83
49789.90612097768	49661.84586470272	83
49742.12295743146	50087.70148151092	83
50366.75353307674	49539.53463949033	83
49659.40423243132	50127.9148496287	83
49752.37723787477	50288.880507139176	83
50504.5975612945	50253.358311495926	83
49628.91315750542	50043.3382294176	83
50245.0961255778	49424.59012292396	83
50122.71296975196	50290.77799680428	83
50437.137089552365	49485.480454165874	83
49994.86717549452	50260.14249397468	83
49992.247471167386	50345.35268777869	83
49678.60299513936	50331.47961474809	83
50628.64437109197	50041.47050516202	83
49844.65009490907	49866.90346844967	83
50589.528385175334	50240.68023195243	83
49782.61717080146	50376.397426188254	83
50228.123450385654	50162.38341010925	83
50013.048170432696	49776.9768500197	83
50163.17465795646	50542.385285052485	83
50622.26715793785	49955.77165438579	83
50619.921777380994	50161.721072453955	83
50073.645695168554	50560.55577685874	83
50361.59906689231	49438.92178340949	83
49593.35975443752	50364.81240929995	83
49738.574758178365	49736.086103910624	83
50017.903160549235	50492.799559327934	83
50156.61419078979	49445.424246350085	83
50369.6581773459	50346.10274724726	83
49702.81817207202	50419.5779171106	83
49573.46034632631	50454.4705884904	83
49602.03123810013	50541.67579612994	83
50536.57836913235	49810.0393543454	83
50074.154895911575	50380.10844490425	83
49931.907645878026	49638.98756118983	83
50103.49208164193	49612.43489134952	83
50589.48163325905	49739.58007888551	83
49608.92351556883	50274.977018010264	83
50095.45988635902	49505.80517631698	83
50284.66554927608	49576.34837478532	83
49668.35040929169	49964.651344447164	83
49665.72885751909	49873.79300602621	83
50652.240256042525	50297.53151860678	83
50375.68123082866	49350.30896744908	83
50596.601154096716	50367.588129654454	83
49585.06066726106	49842.024445440926	83
50237.44715619454	50496.83879345157	83
49650.50993595514	49755.119978700655	83
49512.64183813664	50531.1808494576	83
50537.45620992738	50428.22694036659	83
50025.58954941114	49456.16737187988	83
50490.58605243539	49702.141354709434	83
50452.543499938285	49399.12376700886	83
49874.22993359463	50248.39099665119	83
50456.89230025708	49621.57586886328	83
50077.825401017624	50647.79993329731	83
50712.71482991091	50050.247439057275	83
50704.13487550084	50167.558822547144	83
49594.00720601603	50186.29240810095	83
50511.93561192941	49908.507522160675	83
50485.95393697024	49320.11940912808	83
49705.08955320274	49645.582626495656	83
50438.40964456463	49242.18317516819	83
49768.42051272358	49580.46562285759	83
49643.44916449621	50623.46530020359	83
49428.489197981195	50568.492811547294	83
49869.89880074445	49581.916284041174	83
50728.50194372004	50257.29367143803	83
50711.85183282667	49945.409702384204	83
49688.46028264428	50546.72703797014	83
50245.65093795935	49338.88307143163	83
50325.732842223886	50492.18087887801	83
50613.57172464058	49872.06694437452	83
50490.74484307817	50499.560627795305	83
49345.84969933146	50542.31799036777	83
49563.85627712512	49722.894788633814	83
50813.30577059351	50238.30782389649	83
50640.055330833544	50447.933220862215	83
49626.51517609233	50708.17473290641	83
50525.167362922955	49495.478956327985	83
49502.43599940828	50405.84889780889	83
50591.477516329745	50524.80646008525	83
49270.54306036323	50585.011403999546	83
50468.42890416953	50332.10475115117	83
50589.20780125462	49436.337929607966	83
49572.472241561	49925.138925665924	83
49236.71240776676	50502.986718346474	83
49695.047761269714	49525.156481319835	83
50013.4911771092	49548.15676752666	83
49900.448047323465	50344.45075220504	83
50751.94861881869	50343.23226553015	83
50585.73938204653	49559.317072711405	83
50525.394917272206	50577.441548687195	83
50614.73105758884	49352.60626400936	83
49766.67627105295	50591.91124585154	83
50162.6622802815	50684.4170807919	83
50596.08060416872	50634.20739942669	83
50615.3083778324	50720.44900636938	83
49511.44306777554	50164.93516145162	83
50665.2447226803	50567.03238618127	83
49289.84972060203	50667.25149175224	83
50749.793919019045	50556.95823340748	83
49492.06841199054	49665.52282632586	83
49808.73009889623	50518.59298940373	83
49627.05562837273	49463.64738594859	83
49405.40877297191	49694.80030983541	83
49509.41762004058	49988.94997665001	83
49690.69046087644	49399.012623784256	83
50651.17860045586	49619.38783295921	83
49569.528858668746	49632.40068792178	83
50695.68776275295	49696.22221790695	83
50647.3086695625	50799.68433354342	83
50675.14010134355	49423.226939380795	83
49204.21498566469	50659.72376434463	83
50726.470017733474	50467.921718117774	83
50738.018514011776	49490.589071347276	83
49179.08530971805	50439.1867498392	83
49373.56708532971	50651.502312177414	83
50685.52556689208	50649.49359561079	83
49707.686480729964	50199.68648263338	83
49784.25828159082	49808.152714516036	83
49534.98568289598	49451.29744153833	83
49552.106866097	50753.827436747284	83
50409.4228460128	50536.39643428205	83
50817.25781583618	50609.51437365914	83
49941.11718922186	49485.34814495339	83
49461.95220558746	50647.817878974536	83
49218.31711063263	50355.197598579194	83
50643.73960983114	49264.81180897171	83
49496.51491470419	49528.45835040847	83
50694.54360531966	49834.991325438525	83
50799.761657231924	49432.600083002166	83
49389.869330162	49781.798835576956	83
49454.23419339967	50062.82008467534	83
50886.44956748965	50551.694630506725	83
50725.44253065961	49234.92813535442	83
50865.24126688425	49497.310121465816	83
49582.30401319265	49540.830236037866	83
49116.764461053695	50676.58129314002	83
50790.15546324026	49293.62430990281	83
49132.49380805163	50587.182053759054	83
50913.216845168536	49572.423802912635	83
49034.74479180589	50645.72368248839	83
49917.22371842679	50431.544508925705	83
50979.11399616591	49632.27300886446	83
50704.61510783709	49337.96430171251	83
49059.138328814406	50740.21822897758	83
50770.6317657103	49576.11930925238	83
49751.63562645915	49461.915260592934	83
50443.65818930277	50613.40479131996	83
50616.55469809652	50885.436828673206	83
49152.82854726316	50294.06188691757	83
50793.30321366441	49971.73480212573	83
50181.64109083652	50775.17240213288	83
49420.336147494905	50151.34247393733	83
49909.077992760904	50521.871894804994	83
49064.01276599117	50303.20218236569	83
48982.850650721084	50259.668314817965	83
49383.890663420556	50233.23009337187	83
50333.585261120556	49268.862891557575	83
49552.48056456603	50636.58941731089	83
50569.820848206014	49656.14064678403	83
49840.668066911574	49459.03513518382	83
49305.30635267519	50380.45633375995	83
49718.134526825794	50723.71312359672	83
49991.037040811396	49377.28219380958	83
50816.41974563285	50471.56580723306	83
49497.23072258982	50318.967706148236	83
50353.82328843306	50608.02558432177	83
49342.74621590726	49856.08207764117	83
50789.69913116009	49174.229958350035	83
50925.67110349527	49700.84470480745	83
50889.4700293644	50196.389024743476	83
50276.055456288545	50575.42152047219	83
50019.31026275087	50710.6789085046	83
50419.36966667461	49155.393151725155	83
49302.507300663725	49777.18092907646	83
50451.48368118659	49076.51781771118	83
50963.35080040576	49783.92627604659	83
48925.96489174508	50186.49345683132	83
50788.309015051425	50138.31400454136	83
49370.52490853784	50042.871417924085	83
50836.432870385936	49634.330540694995	83
49286.30558068056	50014.243304637894	83
50240.04927230089	50838.06535575417	83
51058.82158276975	49676.87984711317	83
50528.35352772076	50720.357821601654	83
50896.14804366953	49845.320177516645	83
50243.10044329743	50653.111446442526	83
50879.94423282257	49292.03926158637	83
50799.24339883465	49713.52646202214	83
49049.9750615266	50561.899195850376	83
48969.21761168143	50586.87984540557	83
50829.946906247504	50062.91785863711	83
49226.88515808205	50243.696274545444	83
49592.083140766656	49382.51635894492	83
49472.49036392511	49749.96272568385	83
49239.48823064468	50089.333758029294	83
48978.254091077615	50770.527937126164	83
49312.70586234629	50138.408230930276	83
50568.932917163125	49226.22793609497	83
49250.085594132164	49857.30807276306	83
49212.45090543987	49967.95590320707	83
49187.8776665398	50745.63360959715	83
49153.64739092428	50106.50615970635	83
49491.93504678042	49886.049480974674	83
50484.9966452756	48991.74818894422	83
50106.44467422624	50824.402776520896	83
50017.39275685004	49294.133184331076	83
49568.85695381408	49298.43306986258	83
50232.0865781091	50923.76895478699	83
49043.403360201984	50834.87574413287	83
49763.494276184225	49342.540510165105	83
48968.281565116995	50351.407517199594	83
48922.45426980855	50507.61041038219	83
49324.886693585686	49665.27510019262	83
50995.01456686339	49544.9583817991	83
50655.64726623489	50967.41561906032	83
49918.317394042824	50613.360422678554	83
50091.217912143125	49388.15741791058	83
50445.085277571954	50419.407765291624	83
50263.96536147041	49213.44687970626	83
50965.17943709909	50247.38282345862	83
50332.10541247764	50845.559643205925	83
50411.99134737219	48942.377691721704	83
50655.88984708709	49181.15478983737	83
49540.72937278273	50071.668095425004	83
50798.2965238662	50698.47734840248	83
49394.53205037104	50390.10532920678	83
49596.182849030934	50828.67208811627	83
51045.56993182318	50272.550220384976	83
50712.96137208176	50852.571043592834	83
50710.478642726506	51037.8977718012	83
50879.001547750115	49398.70285677994	83
50674.87368854077	51118.270202357635	83
50390.50014305061	50774.52965634003	83
50775.84620885463	50908.82733755699	83
49403.80721683147	50730.16626249649	83
50564.48404925993	49026.46887396498	83
50582.17014565893	48939.030147031684	83
49115.32595646267	50377.42639894017	83
49561.32219115622	49211.618097155384	83
51119.41403889688	49616.96525084216	83
49512.57468766085	50861.32725687648	83
49015.7782769954	50423.46586771585	83
49265.98177421185	50777.87484001095	83
48905.430835014435	50104.80976556759	83
48894.53704937917	50759.03590876454	83
50790.601291315186	51001.26817144368	83
51030.233878766776	49840.509806223155	83
51209.41475531514	49606.283892938474	83
50367.985911376665	49088.157213332095	83
50880.833821290704	50982.00636867618	83
50514.0426199179	50810.92680339375	83
49852.42918834301	49349.3484273776	83
50943.7443597754	49463.67269597829	83
49609.95840298358	50912.537284415564	83
50144.51740991162	50910.82472659044	83
50668.443797854445	48914.44476780004	83
49800.92098413312	50697.03645509509	83
49686.85125396175	50955.907510508965	83
50037.05438810874	50873.706249555406	83
50891.64577907009	51073.37622925955	83
50841.91757683007	49104.29193532523	83
50831.60138193022	50374.19581663675	83
50345.780984381665	48883.84212651573	83
51059.616299479116	49925.48681753988	83
49627.8561721362	49151.52893154377	83
49769.9116765898	50916.59033914157	83
49296.362304173	50296.2782590285	83
49212.06873149524	49778.46804381089	83
50968.734137442625	49308.65872539528	83
50876.599044324175	50734.5774266224	83
51143.41098825749	49955.23968846368	83
50780.6969969343	50794.56336564077	83
50413.96008122905	48832.47557288519	83
50024.69982545066	49205.46985997147	83
51073.069980256485	49513.71921504973	83
48866.91004800092	50436.574023761495	83
48862.071305846956	50023.43243466486	83
49700.60208482573	51040.10622882525	83
49034.988912791	50919.362209861814	83
50497.866551271014	48802.050377512256	83
50603.58652101168	51176.76213824368	83
48821.455025042334	49947.008352075005	83
50821.71192196265	49802.75061698535	83
50884.1727494947	50306.282991068896	83
50354.05995565794	50693.61775633224	83
49546.04295704446	49118.06143897208	83
49425.32825012214	50868.481067589106	83
50936.284587569855	50624.79190020554	83
49088.138055062314	50481.066996065805	83
49116.76279438245	50944.66522580684	83
48928.83721557159	50667.054868484185	83
51011.32836098975	50175.86860439164	83
50844.479779545836	50853.061053706304	83
49356.37732601105	49957.641065194424	83
49200.32934299859	49687.6531117658	83
51172.04412190483	49691.42488152224	83
51004.61090237498	49225.97513529928	83
51045.523750862005	49148.49741088598	83
49501.70843233116	49357.25153768905	83
50581.21088330687	48828.84413531333	83
50674.4507243716	49002.838506826236	83
50706.95623978683	50735.474484970655	83
49361.6598875848	50803.083900322614	83
49415.04862709521	49550.02341248621	83
48806.511037024175	50741.82438911815	83
50865.89582915098	51159.145668281584	83
49489.229019177496	49053.49605639489	83
49728.87070892539	49265.24788979322	83
48806.822492377585	50098.20041523355	83
50504.68293843271	48906.57889714495	83
48853.70278207135	50239.945689801745	83
50935.25725828704	49165.96137741288	83
49814.617819276165	49268.01844446513	83
49163.183838280645	50866.50383832251	83
49617.36180826032	49066.01300090485	83
50237.81855983767	49131.31714249041	83
51262.63010804774	49540.50370762058	83
49620.394320093714	51014.56455012118	83
50844.054725040114	51247.757394017244	83
49485.14450590811	50950.00350029438	83
50597.309695512	51079.73731933955	83
49876.29836939083	50744.44380936145	83
50737.25168573804	51185.65625870951	83
50684.22765191153	49092.4174919812	83
49035.75966289557	50188.28498402161	83
49330.221558890866	49541.38101161358	83
49293.154399851024	50864.564961491116	83
50374.06641924535	48749.70848532065	83
50443.64908265631	50100.45779291438	83
50748.526345819904	48870.14644224674	83
49109.58433144251	49690.17516824642	83
50974.28970837697	49936.258366475246	83
50295.98239198407	50768.99995103793	83
50811.842608953426	48808.10127315809	83
50147.87167674088	49315.43997383813	83
49673.87609631266	50796.24616199671	83
49277.263791329664	49471.66401417925	83
50319.01375712941	50931.90535638089	83
50584.60644672329	51264.483093746094	83
49166.42675315372	49874.047177341396	83
49373.447731201384	49465.36716562082	83
50880.556778077065	51326.531519801545	83
49427.59657211412	48995.91567572409	83
49106.82258167701	49605.7632343337	83
50571.50622451827	50960.66631078809	83
51208.85521243793	49899.84095136235	83
49714.71272374632	49168.160589807776	83
51002.79110490694	50350.0148615709	83
48726.492914376664	50133.41142994948	83
51211.22956900343	49774.35933372441	83
51138.1794302649	50265.77601072784	83
50521.99597391084	51203.35933480405	83
50444.8385486248	51238.374688364056	83
51014.66482959176	50582.91760689755	83
49124.17740735885	49789.587751494095	83
49962.43332272581	50826.80089692273	83
51121.15636127693	49852.25811604749	83
50929.32435490802	50801.0818010716	83
50755.62949980199	48963.807668883244	83
50963.763863339555	50509.80601426171	83
50817.162017657414	49888.031110122305	83
50518.3472437137	51034.974489582324	83
49218.85254143288	49543.537163530054	83
49753.21179875198	51107.861572541726	83
51096.350693993096	50145.12546595728	83
49445.824833254286	49132.78893540959	83
50912.81952602178	50030.70401626006	83
51207.03551798622	50316.34491483041	83
49489.002996666444	49257.416986328724	83
51180.6922601181	50145.03591491743	83
50041.57661504511	49118.31812791327	83
50922.44548067279	50117.67595158479	83
49153.65890570099	50197.85476986202	83
49006.54646881935	50999.00962407813	83
51100.71005686627	49078.43890134321	83
50673.744730435814	51262.935725514515	83
50179.99090447252	49198.90192422024	83
51324.73008382108	49476.03020574438	83
49036.34610669754	51081.782670644774	83
49266.17836039233	50950.0389670785	83
50686.02545240525	48809.28510616067	83
49839.732007344726	51079.82105815742	83
49846.147970338025	50990.60313411929	83
49513.276588454144	48970.56114848786	83
51087.51705671747	50365.85868734899	83
51220.977341264224	49993.74082943647	83
48993.26086068492	50075.133310051984	83
51171.87926591245	49128.9180141181	83
50938.17530772853	51212.5525356144	83
49419.036755949266	50479.37643773193	83
49197.82068405198	49440.471818255464	83
48754.53889226509	50027.35843609428	83
50250.99341897664	49820.54397496769	83
48849.88137789006	50636.64296033344	83
51000.844177106555	51146.0590409252	83
49964.84779229791	49081.86712370568	83
49904.57699984009	51144.653370349	83
51191.0298615523	49484.90295305294	83
49404.30115322536	49259.25072585826	83
49719.85507822885	49077.62867478904	83
49225.07778955643	51029.31054304067	83
48943.73697652397	50915.390639345154	83
51390.95052940204	49538.09327055801	83
51041.609379581874	49008.994465623764	83
48789.94919348454	50396.04710466385	83
50800.767510410384	51095.594339998745	83
51088.7592371577	49253.7202156272	83
49931.51282774241	49313.414875199225	83
51091.41475915601	51136.37023224814	83
49811.42645584658	51175.01926467288	83
51140.25171317975	51213.208139812334	83
50126.09925748238	49090.375517209795	83
49598.26823138941	48948.539390372054	83
49413.12383196286	49348.582115788035	83
48829.50061665023	50547.097481312594	83
51059.125239461144	51242.74209545072	83
49797.64743451541	49045.41580151111	83
48767.182668393085	50607.06478074544	83
51093.829589517605	48933.838130253185	83
49707.22009735709	51188.115645274855	83
50503.02335517734	50900.49055582537	83
51024.310704985364	49377.47012514033	83
50334.45319530288	49167.44646258999	83
50335.59857682242	48665.67253263202	83
50438.31680045996	50959.88673724948	83
50281.61444096816	48949.293836648336	83
48731.16848696337	50460.758778379444	83
50765.49605652708	51294.40587542295	83
51203.042674161865	51148.62304430194	83
50265.91373087166	51007.93009369302	83
51277.378681051574	49721.277933461075	83
51250.970820555696	49424.58108162206	83
48662.608233881656	50028.40180969185	83
48609.01961488654	49955.214051904455	83
49254.771497984344	51111.31562465456	83
51091.0390166822	50021.25462191387	83
49374.86229192116	49068.76663790004	83
50371.79679527748	51290.63776597705	83
49136.43392595737	49503.93605005091	83
51246.990975126944	50080.841800113405	83
50620.00045547475	51346.55925075724	83
50986.13789039471	51292.26202841021	83
49741.049811198085	51268.38843546763	83
50202.964890736555	48906.381488375875	83
49310.73046241609	49387.47401902449	83
