# Supplementary material for: Abundant Topological Outliers in Social Media Data and Their Effect on Spatial Analysis
Source: PLoS One. 2016 Sep 9;11(9):e0162360. doi: 10.1371/journal.pone.0162360 (PMC5017681; doi:10.1371/journal.pone.0162360)
Supplement: S6 Dataset — See the respective attached file. (ZIP) [file pone.0162360.s006.zip › S6_overlap_swl/clust_85_94.csv]

50000.0	50000.0	0
50001.1199382742	50005.597232803535	0
50010.474073703306	50004.538835650805	0
49992.59330351276	50005.30010366702	0
49998.97978393994	50002.81568248988	0
49995.94433854478	50000.283501054924	0
49992.110046690934	49994.960676135706	0
50001.69172750674	49994.57444040063	0
50004.089583240035	50002.88217446919	0
49995.22015105517	50008.609882115925	0
50002.55073404207	49993.56360799795	0
49986.072168127575	49997.04184594443	0
50003.188169777386	50009.9058963167	0
50012.27525783438	49992.819765352564	0
50012.262513774476	49989.354148040744	0
49998.02118867848	50008.80627001903	0
49993.557594313854	50006.23561640466	0
49997.38944128892	50001.35532493175	0
49993.74842547102	50014.75506549149	0
49998.23968503435	50005.27065217079	0
50003.22125142318	50000.026961999516	0
50002.66845612155	50016.014489106456	0
49996.2912684585	50003.40999236742	0
49993.86713806728	50000.48736039716	0
50002.18471612465	50002.01162544507	0
49992.171524388265	50006.56961401369	0
50009.77186363497	49998.33913800016	0
49990.12856972812	50008.3087286591	0
49992.75834275438	49999.61132553548	0
50000.612712480484	49996.66863853376	0
49996.93869881451	50007.42426954709	0
49990.9573124268	49998.74455680348	0
49995.12813021465	50012.34964490406	0
49987.132816399535	50000.77841298042	0
49995.04622939411	50001.254507425205	0
49996.3518189633	49998.69148218202	0
49994.72286757851	50006.43666481398	0
50004.991603808936	50007.81247139701	0
49998.28891676479	49997.763041664824	0
50002.11006087792	50008.18226655358	0
49997.144179930016	49989.940910198144	0
49990.216027359624	50003.557911732714	0
50004.8382996796	49999.67581012021	0
50009.729321556355	49988.228197133496	0
50000.199954210955	50007.84356371471	0
49984.868450241316	50001.72764928467	0
50005.25378396498	49991.44544110929	0
50012.19437814406	50000.390381149926	0
49988.04893344996	49995.904611826896	0
50000.97171294396	50001.87618615546	0
50003.16859701153	50001.34186794273	0
49996.8205400242	50002.39747857786	0
50016.35653848915	49987.25542234889	0
50006.096174901984	50010.23095889712	0
49993.33550236973	49997.9139297533	0
50011.19002934476	50002.36431250059	0
49998.45984931102	50006.65695684455	0
50019.87468519033	49983.95720550682	0
50006.448840401084	49997.32346873195	0
50003.483634122094	50006.1099987375	0
50000.35234659256	50010.71421082459	0
50020.92058148781	49993.51767071989	0
50008.47578298118	49985.24545972329	0
50012.97116378821	49991.6961769247	0
49993.74796506671	49992.427417029416	0
49991.82516773376	49992.694590956104	0
50010.8124938929	49998.028114249224	0
49987.955751149355	49997.770027754355	0
49991.724628069634	50000.06228921305	0
49995.80643166333	50013.468969971	0
49993.380375235734	50016.55980591119	0
49991.201634813246	50005.408821551166	0
50004.525946402624	49989.78947725459	0
50007.720378466904	50000.492135651875	0
49992.7685793167	50011.0280228053	0
49987.159758849266	49996.84261681274	0
50014.02574978567	49996.18798372425	0
49984.32643570934	50004.57184983245	0
50019.639648138225	49988.9067237791	0
49989.4997473447	50007.36039035869	0
50013.91997383251	50009.37214947754	0
50004.58622819102	49995.15801530333	0
50005.85271576996	49989.50522008991	0
50015.47921159886	50003.75857515637	0
49996.39937650525	49993.39036016212	0
50001.0647897504	50004.010292953724	0
49986.027487069885	50006.27634010284	0
49987.260876982415	49991.042278530156	0
49999.78395213294	50006.223143715055	0
50005.5951472911	50002.242531785334	0
49994.95863623795	49990.98932230843	0
49995.970214808425	50011.21575680999	0
49998.74724789229	50000.301414385256	0
49995.76262299148	50005.347803119126	0
49985.78393825049	50003.32292956534	0
50007.42877995727	50004.03245223129	0
49992.96622310832	50014.11763760789	0
49994.55499953395	50010.948281901576	0
49983.915535437955	49992.4110437863	0
50008.8660950074	49978.749708719544	0
50013.7990956949	50003.00902758653	0
50008.5066603574	49980.605440097264	0
49999.61536353447	50001.38011543159	0
49999.92720012225	49999.00146537139	0
49984.44548889699	49998.69683486348	0
50002.482884739184	50003.040579738794	0
50016.024045681486	49994.94398923562	0
50003.36648616504	50004.322037109174	0
49988.738161772046	50017.689027507506	0
50003.539439997585	50008.933367662175	0
49994.49256234436	50019.33132076997	0
50005.85319903553	50016.693436037065	0
50002.48134869301	50006.34512799061	0
49993.523880528526	49996.86229670025	0
49988.034997579	50012.957727244124	0
50020.71389257763	49981.778924319464	0
49995.38804044498	49997.158702901135	0
50013.95022191785	49997.89115681875	0
49984.13772326518	49991.42872524563	0
50003.58552550782	50019.3121430576	0
49989.91037830248	49997.47012205967	0
50012.09890688885	50009.91283746573	0
49998.36748406831	49993.20199538089	0
49989.127843465685	49996.61911019781	0
49982.65034680979	49999.834836403585	0
49996.56500742211	49994.747294359564	0
49985.379552577164	50000.53127187064	0
50017.09675845898	49993.71089669888	0
50021.41356700267	50010.70370059395	0
49982.40342955259	49994.328994020594	0
50016.4869019828	49980.40359262994	0
50023.71775476843	50012.20330780786	0
50005.64968115003	49995.160253301765	0
49973.871359122015	49999.93485576274	0
49991.04769969644	50018.64712142673	0
49999.68945811258	49989.69377801033	0
50024.16967004485	49998.373773470084	0
50002.22080701014	49996.583511445446	0
49981.3376436746	49994.9974062802	0
49984.137410919924	50006.137292454296	0
49996.130313645284	50019.87582555533	0
49984.51107861298	49990.24442534623	0
50006.568329781825	49987.41605597233	0
50001.265128160514	50015.41691763768	0
49994.71701353506	50015.249262662495	0
49984.049094679925	50002.930402503676	0
50007.33751108774	49981.8758819164	0
49990.53033617756	50001.14600459991	0
50016.78128835845	49973.40706114249	0
49993.95433979805	49991.08775145235	0
50020.50775026029	49998.11343636441	0
50000.36685129092	49992.305125517465	0
50025.412902998294	49985.28219532157	0
50011.811277040055	50005.8423952594	0
50005.650122642444	50018.556061829826	0
50000.10513937223	50004.37368352619	0
49997.312147224504	49999.09697793524	0
50007.98935284791	49996.53957427053	0
50002.08677570072	50010.85949233453	0
49986.699023909634	49994.97925279905	0
49985.61698965447	49991.72042149556	0
49982.103822344194	50003.015963724676	0
50017.46227211739	50006.10305446117	0
49995.381477958945	50002.40666228191	0
50011.97582092875	49999.282779231835	0
50008.063404920314	50009.83952207464	0
50013.46450656	49984.93900585626	0
49991.29771770397	50013.528169385616	0
49990.72512365944	50014.788818904555	0
49988.34248722313	50003.84700004693	0
49978.86050890926	50004.459502539525	0
49992.91864707092	50012.72445101887	0
50001.84787568867	49990.60674350676	0
50004.63839490317	50017.67334490595	0
49985.1248169725	50007.29216522827	0
49993.17341765991	49987.23628058628	0
49993.857411968136	50017.57636704799	0
50019.0152945883	49986.98070871417	0
49998.41475540304	49991.03758824367	0
49972.09249794468	50008.2640976498	0
49993.10918587191	50001.86801828644	0
49993.00955253663	50003.3707764521	0
49984.194173076576	50018.57796040268	0
49988.37111772968	49985.660734294215	0
50001.68402032854	50019.222658424515	0
50001.185520989595	50017.05278349851	0
49989.66815837991	49993.68744920904	0
50004.177711652395	49985.70662376911	0
50018.82869206279	49999.52190675685	0
49985.443533641	49996.21552947299	0
50016.38826833475	50012.74464866587	0
50017.914900136435	49980.502944041815	0
50014.39181755627	50017.85709331672	0
50018.95202462218	49985.56744633257	0
49997.36448100937	50005.91903864351	0
50018.96796534248	50005.16627708392	0
50011.90539425546	49988.111134330444	0
49996.546614288876	49996.795399916264	0
49963.08142993959	50006.26759739082	0
50008.2356600962	50002.43606836597	0
49998.63921899667	49988.79814231758	0
50005.75242938296	50004.17089970687	0
49998.376769049384	50010.6689754653	0
50008.42442695799	49998.31820524386	0
50004.508050526805	49983.47349690265	0
49987.17050041002	49988.9025554235	0
50009.18109265108	49992.22014886556	0
50004.879056196725	49986.61034885251	0
50014.915422483675	49977.07720187199	0
49990.130907603474	50004.80258105486	0
49984.6703277626	49988.74133172314	0
50007.52672577151	50012.93686597503	0
50003.49650970437	50012.38108186982	0
49989.06725250327	50015.3378129636	0
50024.98456411381	50006.06013812308	0
49991.80368593366	49990.462414806636	0
50000.77352016364	49989.79042744623	0
49988.90719015552	50002.71719901248	0
49984.039032220186	49996.676878046324	0
50012.847622088455	49998.36249454505	0
50006.350126348494	49990.98155319997	0
49991.05034624591	50004.198767952716	0
50011.88431427771	50008.83624177822	0
49985.19374747098	50005.49928007464	0
49984.81310954273	50026.06287728749	0
50006.21977860447	50012.16129787784	0
49986.47489642977	49999.4317940804	0
49980.36605421916	50000.95789397295	0
49994.234345594574	49999.2532348494	0
49987.04825099607	50001.832824486286	0
49991.43071227722	49984.226381594905	0
50000.695373251256	50020.70674782014	0
49977.13180553174	50003.37505285267	0
49988.62903234035	50005.177123215675	0
49979.89567759436	50002.4937618266	0
50008.01262186424	49983.679359629714	0
50030.579860834	49998.08369322793	0
50003.089884360816	49981.16884909539	0
50024.37014218025	49982.08487044395	0
49983.90656666351	50026.928564756556	0
49964.314383131496	50014.1377602163	0
49993.20228802501	50009.89883245395	0
49988.35846928065	49994.74515624361	0
49974.56068759045	50004.79214296714	0
50014.41609705478	49979.75520468273	0
49991.174539429005	50006.969037631694	0
49989.155636819094	50000.54506709529	0
49982.544533415894	50024.606837722065	0
49994.92587873124	49988.20647099332	0
49991.308890379405	50009.11640038469	0
50011.281064215545	49984.921503686244	0
49989.75789397745	49987.457219427255	0
50008.221414162435	50012.20209665073	0
50013.621088465676	49978.83287026756	0
49985.19186980337	49992.980264506536	0
49992.32125134785	49989.032611767434	0
50014.674771463535	49999.908761826504	0
49997.68841019571	49983.69681048847	0
50015.382964093515	49974.88611401902	0
49974.646961190396	49999.20360856275	0
49993.622733056916	50004.394124466075	0
49996.18215660206	49990.57420118714	0
49990.531939051354	50002.542578106964	0
49995.628193938675	49992.49588250879	0
50021.47129342551	49969.80051040332	0
49963.43332412238	50009.15111641512	0
50005.631109868045	49981.978888305464	0
50016.42316313038	50001.98515059546	0
49980.96052567742	50020.686115295306	0
50014.72496783221	49986.0471516237	0
49983.5417594323	49995.75678905932	0
49993.07010199822	50029.18300593349	0
49997.88200827209	49991.896996510884	0
49982.946899317554	50009.619161594186	0
50002.15424062545	50000.4773237086	0
49991.00394052615	49996.04070296146	0
50031.56106314288	50012.96897761344	0
50026.88381878394	49996.47826587183	0
49984.03994023804	49986.15198562376	0
49987.28963664043	50020.60062188324	0
50013.90791418998	50004.26976645357	0
49983.08076631143	49991.201045514004	0
50022.11073926888	49967.124204367305	0
50010.73215520759	49996.40090077004	0
49996.054670956706	50006.56227185395	0
49995.70387124523	49986.98770630229	0
50007.941107878476	50018.039088252415	0
50002.0192275201	49982.59943772668	0
49992.05158923507	50010.26029829259	0
50027.93304776287	50005.78420573993	0
49982.89182072447	49989.6455582383	0
49998.64668225386	50018.43203433023	0
50013.62737578455	49989.94661316443	0
49993.08509566163	49988.31637596258	0
49989.81805414489	49991.931824775784	0
49997.76086401288	49987.90124568716	0
49988.69996163046	50009.713207319626	0
49985.80025773397	50018.196075051266	0
49984.54357744596	49987.1594216123	0
50006.59958761954	49972.297102456854	0
49984.82793631655	50022.262719026876	0
50009.686765035396	50012.49651623412	0
50005.67540109913	49998.77026419197	0
49998.76553220897	50009.60097154551	0
49991.720902063105	50001.874151299206	0
49995.344981691764	50003.769781086085	0
50000.779533303816	50006.55995037668	0
50003.69493811055	49982.743629087825	0
50002.270752389726	49997.78815897597	0
50027.570700147895	49993.28160735885	0
49976.52404899746	49992.70823713537	0
49998.92765844171	49982.472509075604	0
49994.93953583841	49994.87526102259	0
50009.450371016355	49984.56460257237	0
49988.154083484755	49999.52040214659	0
49999.394387052766	50014.98009375397	0
49978.547517703526	50000.09883902086	0
49977.2653315401	50000.844206454574	0
49998.90667228046	50008.20905964552	0
49991.6637407009	49985.60237193076	0
49996.812852085255	49991.85268425626	0
50010.361860965386	50000.785222744336	0
50015.982394048064	50025.712936463955	0
49980.52196003663	49992.07084033371	0
50031.62064003572	50018.88854821377	0
50008.9961750777	49996.41672377975	0
49987.61931332246	50006.2850009189	0
49976.108964526924	49990.178279804175	0
50023.926871643285	49997.28176746767	0
50019.938527361184	49994.309713364564	0
50000.35731265099	50002.84047830652	0
49993.60333916049	50007.42141270693	0
50023.25337906322	49995.00581889214	0
50002.075911878404	50005.261111667336	0
49991.96428640682	50014.48773082656	0
49985.479854508725	50004.39257273865	0
49980.523275281885	50010.645308643936	0
50001.43088150619	49983.63567861773	0
50010.12290986445	50002.12243553688	0
49967.36856159413	50003.35500522987	0
50002.53163693798	49987.2817417695	0
49958.51475070698	50007.728524315105	0
50011.38108761024	50001.03297300693	0
49981.69861163078	49992.37124347021	0
49989.76191395739	49999.01550114256	0
50010.464523219016	49992.24245972176	0
50026.519101309525	50000.02798517489	0
50012.28382736543	49984.83474359573	0
49989.42265260656	49983.96844532203	0
49984.23840069896	49997.66761618687	0
49985.550927108794	49986.82666453693	0
50021.497478391924	49994.63200883348	0
50019.51522702777	50003.991941070715	0
49997.68469127628	49986.69892490847	0
50017.52555436652	50007.437281765255	0
49996.923835170724	50009.65263753655	0
49980.798506964515	49985.652067432005	0
50017.90091994998	49982.2521155558	0
49990.37161102477	50017.07697390062	0
49988.90511406528	49992.75445658593	0
50017.32112340442	49965.353068070195	0
49991.01257760791	50023.468584741226	0
50025.8875906799	49994.35984820899	0
49986.1918187451	50023.68497230164	0
50013.15743500942	49983.78458207533	0
49992.8456436454	49993.0203413024	0
49979.75815741602	50012.571960582	0
50009.70308924862	49979.83589096704	0
49985.30046070793	50021.08763342582	0
49978.359205601315	50034.878715319064	0
49990.92884580327	50011.163169812375	0
50007.772940196795	50007.064996400484	0
49985.22103137368	50016.08668389368	0
50009.59707490614	49993.95697076497	0
50017.70003800679	50001.97785272779	0
49983.797748258876	50023.64017913821	0
49990.26735697697	50010.258346329596	0
49987.64568629228	49992.33821425586	0
49988.52793226814	49987.91776019862	0
49991.20423086804	50029.989168432476	0
50026.25973034724	50010.5650833099	0
49982.16330270223	49998.10186605435	0
50007.13541309917	50007.95622569247	0
49983.95748989525	50010.98829389653	0
49962.45221143677	50007.2760570099	0
50012.1000044754	49996.95407723872	0
50021.052185858316	49972.64330460891	0
49984.3085518675	50009.58683887556	0
49993.510659247964	49989.892241724825	0
50011.752156646566	50004.78944145074	0
49983.52563494623	50001.75016082405	0
49978.460538100626	49997.75242771528	0
50014.52143088854	49988.22950508876	0
50018.24137458081	49990.739344225905	0
49972.37989154419	50007.14160963748	0
50006.63472878829	49999.431527854525	0
50016.01207628755	50007.56525634756	0
49992.159033924385	49975.903792794095	0
50016.99256930141	49996.1277298885	0
50004.48312201096	50016.53523623439	0
50003.73362658861	50014.7511990841	0
49974.63211839188	49979.516263068035	0
50001.48585664339	49987.945459319424	0
50021.840174437224	49996.55115787979	0
49994.03666699587	50020.72279787452	0
50020.94362840362	50003.47457288229	0
49998.62700416022	50014.24645452575	0
49995.17512210399	50016.79463493951	0
50005.23037043188	50011.73729598273	0
49971.37117085837	49989.47221639413	0
49981.521518297865	49999.23994426472	0
49965.42437354049	50013.05953711824	0
50008.834474853866	50007.65616359565	0
50000.22266364497	49982.341419794524	0
50021.85104569774	50002.35034673412	0
49981.560701735485	49996.23068757506	0
50012.74701363594	49985.80192002436	0
49971.80503375848	49991.85551823733	0
50011.263172707324	50007.67989684717	0
49997.842192490825	49995.525909340686	0
49994.00690011958	50013.24210864979	0
49986.9534427898	50008.40761073288	0
49983.36103802528	50033.88309737791	0
50021.35608252024	49989.69815647043	0
49988.97845850354	49998.21097134659	0
49994.642367226574	49977.56378857998	0
50003.55488727248	50010.91109031009	0
49974.81667358894	50002.99823491594	0
50012.0645759029	50012.10464978939	0
49987.68602979314	50010.93503302086	0
50007.17280957686	49992.3085541642	0
49981.705499678246	50015.11060490018	0
49996.69556881796	50014.109138468055	0
49998.64670998637	49980.67626758387	0
50019.10045114579	49976.023584512244	0
50017.45835616199	49985.36377514416	0
49970.33294685764	50009.780079539814	0
49982.3735722141	50017.46739492288	0
50006.68958436496	49994.526210000105	0
50018.734070250706	49989.80705437178	0
50002.46857216815	49986.06925098604	0
50022.675958277854	49992.05708802764	0
50022.926585169895	50001.64972110677	0
49983.52862677752	50014.963717433006	0
49998.90581301964	49994.84596139951	0
50005.79092528655	50014.775009063815	0
50000.22661360575	49988.81757789523	0
49980.74425647727	49996.82260257941	0
49971.55135378028	49993.170189732235	0
49964.134354578964	50010.02551413979	0
50012.74411197212	50007.99878332312	0
49990.74377587022	49973.90298912179	0
49985.28964060534	50013.18698399553	0
50002.94614847365	50024.81554806511	0
50018.25121765347	50010.052068038465	0
49989.67279102292	50031.185116729364	0
50024.78778113604	50000.02968615381	0
49957.10144021539	50006.30757505217	0
50004.91798427541	50013.10522473025	0
49997.73721727142	50000.206776466686	0
49987.073785197594	49981.08982656079	0
49968.0433233723	50010.0828608519	0
50012.324460548836	49995.737823114214	0
49973.49292689296	50018.279391364136	0
49987.24555378543	50029.79294837929	0
49998.130607358624	49976.53703077404	0
50007.75675174732	49991.20943177642	0
49995.458395374444	49999.14344184725	0
50010.742096311136	49993.331644497855	0
49985.84573346792	49985.809309381766	0
50000.266877230206	50025.833258622944	0
50015.02347028834	50012.069686554314	0
49999.98576549963	50017.1888278349	0
49994.20623659825	50009.09252126425	0
50002.60633630994	50028.573161161155	0
49983.685760399516	49994.434229655286	0
49997.98413692526	49973.09937067709	0
50010.56374303187	50009.418935307316	0
50010.08479905599	50015.411645682536	0
49981.765431604974	50026.49109198164	0
50008.58410835759	49981.64823307443	0
49984.49931009959	50029.64027167754	0
50007.61917516849	50005.81807298415	0
49954.76580966707	50007.702943843884	0
49998.27241309566	49978.57915551045	0
50022.54566981191	49987.258173264716	0
50005.091519311456	50006.0974021464	0
50033.204334621514	50008.87278491397	0
49975.961106071736	50033.7681879828	0
50008.89909742184	50018.638205887495	0
50013.46930471949	49988.41976209015	0
50015.209385585105	50013.91423486294	0
50022.0337844933	49980.9584175392	0
49989.67638337026	50018.303126039296	0
50025.83946226305	49991.62136154643	0
50020.63370337653	50014.81552965945	0
50007.67840103903	49995.493720252845	0
49968.685987238656	50012.365807529546	0
50010.842442392815	49988.60160661161	0
49997.47090266504	49980.29339993033	0
50060.052327478974	50395.12682339088	84
50049.510136080484	50306.56878234461	84
50147.83887348022	50389.15175745129	84
50088.88019009997	50484.19968754119	84
50128.41356402919	50271.171145715016	84
50107.441513314174	50574.23343247743	84
50145.4303985838	50658.11083441662	84
50081.703557977766	50722.89046621995	84
49996.18236940742	50714.25885611309	84
50225.640319962986	50350.785115881146	84
50226.37032209301	50257.26618082403	84
50090.1084699043	50813.223544830544	84
49956.64932510788	50313.85774083999	84
49898.94485484048	50385.98508764796	84
50312.7819206293	50315.88659222432	84
50198.26148921567	50560.74276343154	84
50207.96317273374	50718.59941422447	84
50317.41162050562	50222.64078021824	84
50248.84469985596	50631.92939842165	84
50299.44197660056	50139.049954607835	84
49997.7607514532	50829.10993905113	84
50113.960105048805	50184.0052469396	84
50021.01068976912	50630.93793474766	84
50387.98606385066	50167.86829323015	84
49941.76016305226	50904.103650370285	84
50102.80373802583	50094.13528950177	84
50371.25434003001	50082.70540769979	84
50394.34228643455	50344.854997815986	84
50425.37608056117	50244.79253618374	84
50292.45203806513	50048.065285356424	84
50391.19250580623	49991.460246493	84
50256.5294555601	50496.43694866695	84
50001.7136554275	50498.92533696983	84
49918.430787831836	50790.042626699484	84
50458.097753689195	50067.06748041508	84
50409.53986297182	50433.80922940407	84
50216.161281030625	50096.73756104113	84
49903.58288321878	50478.128356280475	84
50496.83612239558	50187.958166077704	84
50325.43752506994	50410.708084821155	84
50545.89553772489	50077.11288981723	84
49955.98355919635	50221.89743403405	84
50309.22600326431	49959.1521707856	84
50283.21857560131	49871.05941231909	84
50338.81781970362	50536.77678865733	84
49835.334259674	50541.861619478506	84
50432.5532214043	50519.02890303326	84
50479.84397024602	49976.77214641574	84
50484.47037817086	50342.97602205219	84
50169.655148020414	50861.80065563002	84
49954.11874609864	50131.49474057383	84
50209.79980596154	50011.053551545134	84
50085.529913089864	50004.15492063976	84
50253.346591536305	50799.08304329679	84
50535.49448775599	50272.36490217262	84
49996.93397047209	50006.622193701194	84
49910.12370597082	50036.47681120103	84
49865.86985500339	50858.80249095681	84
50499.23624246712	50441.15371048654	84
49869.126543716666	50133.657336234915	84
50615.38957898524	50311.17630446773	84
50232.158875655325	49794.926127427716	84
49813.62394305503	50411.805519674825	84
50286.73611625927	50882.09631658121	84
50246.97932107401	49708.623843770736	84
50628.782412357825	50055.94716477309	84
49931.59752201293	50563.72300224235	84
50195.32350655758	49887.13507833667	84
50280.691535401325	49627.99598188436	84
50718.60059957961	50042.84876790254	84
50324.17148835301	49548.75316336018	84
50317.54806864564	49788.63583241949	84
49867.406326064374	50245.263576246325	84
50369.36911287479	49624.05719267727	84
49826.518259976285	50057.58833772411	84
49795.936306875396	50620.35977853646	84
50702.25527878888	49952.020518474026	84
50031.52701397231	50914.22462686773	84
50309.25177718253	49464.12727685242	84
49986.07938321859	49922.0011388369	84
49923.967425910625	49860.41323430266	84
49833.67934915061	49868.788374160475	84
49754.99177569111	49911.434690843715	84
50589.79394567328	49978.3731424345	84
50186.95087073657	50945.8215666502	84
49829.9138425727	50779.24463464121	84
49784.74267394628	50146.91812757126	84
49784.56171187824	50905.39973929039	84
50456.25945535236	49616.84202779435	84
49773.49731600605	49799.96124117078	84
49761.92323763211	50488.06121187438	84
50512.7537307897	50566.35524016442	84
50403.98957564922	49795.564695067624	84
50142.91704215358	51027.57755899317	84
50283.283045454744	49376.25323125203	84
50413.08699366728	49885.113754403064	84
50491.44310675224	49536.82143450026	84
50497.503279540884	49864.76879248032	84
49988.283526791805	50989.240779682266	84
49750.1660247997	50019.72090594089	84
50358.62565570197	49709.21299218211	84
50688.493919122826	50364.820955002186	84
50586.477113425426	50472.07106149738	84
50122.085472017345	49833.78948823935	84
50195.61475531934	51101.870648673554	84
50487.41884194322	50647.942102294	84
49993.325419116496	51074.73764107744	84
50748.31558562412	50431.56282317663	84
50279.83264099951	51139.464380208636	84
50841.09358553155	50436.7102423927	84
50574.89196545666	49498.34544179261	84
50647.75855480052	49450.753328796105	84
50653.361212327676	50146.27741040621	84
50588.92194964386	50616.595680601946	84
49732.02653655234	50385.958554539764	84
50740.54171068288	50294.44280695025	84
50325.06485608302	51214.36839322724	84
50294.236616759765	50724.52931711123	84
50503.10742296994	49446.5694578313	84
50379.88666836212	50724.524267460125	84
50196.38582590842	49404.774440534835	84
49882.23058304349	49942.74360380317	84
50162.3835034313	49738.88415156386	84
50633.264956338586	49365.88741846275	84
50527.46650858036	49674.88221583996	84
50115.35280273684	51144.2058142559	84
50342.57196418619	50647.32633046078	84
50622.137804909114	50701.283409593496	84
50351.872405191956	50816.11378913098	84
50446.46242898634	49381.64099822411	84
50646.79915157942	49883.503081606614	84
50405.1698528393	49516.65667702419	84
50515.56339420581	49325.57741305906	84
49660.85291170868	50325.90198275613	84
49579.59081676116	50298.286070204515	84
49985.9635024079	51167.13012368675	84
50094.14618608567	49675.260067234856	84
49672.46825257569	50506.62896515819	84
49884.52740891191	50705.11792759239	84
50713.312278931044	50692.79162443156	84
49703.7736756294	50116.606335354234	84
50350.887802970785	51298.71142108425	84
50416.97083682631	51201.506580702975	84
50624.39869678066	49795.93810726977	84
49834.26153647185	50983.551250997145	84
50015.30274471298	49832.92832501366	84
49654.56372582023	50188.869046632746	84
50792.16202064587	49926.16961003376	84
50024.757356144546	49625.51247991617	84
50013.895739777465	49718.433578183765	84
50875.8253448008	50356.11301957762	84
50535.57901549576	49788.17669210547	84
49643.195683208556	50050.975722113406	84
50933.744137703274	50452.48487662003	84
49635.31321933809	49960.25102258499	84
50356.504048839095	50936.22874839117	84
49684.06848547153	49796.48120015831	84
50234.038038937746	51212.73162360878	84
50674.78812938756	50483.41455248811	84
49686.026055934344	49703.80222171862	84
49606.29030340765	49754.12806275152	84
50721.158650278296	49391.53300337978	84
50567.42466533322	50776.70837290194	84
50213.44724227318	49574.65520174032	84
50492.53576148479	51251.43558014001	84
49561.579372111366	50008.07641488336	84
50347.652586489625	49320.0053566608	84
50785.52802286437	49458.69932843426	84
49701.54511378295	50595.773810105085	84
50727.433119525274	49837.17893012019	84
49787.08524333261	50705.72527937548	84
49907.29197648171	51058.595114462376	84
50165.56724687077	49484.51334079701	84
50957.703702903906	50321.22146969463	84
50582.84397873992	50199.08980407046	84
50251.24984945972	51005.3762284222	84
50814.979349843205	49832.00782686276	84
50678.627774038316	49531.657110271	84
50350.24072049985	51027.7809175653	84
50703.869715123255	50602.07394935451	84
50519.93392021908	50850.44967492347	84
49782.22090316934	50308.61494404124	84
50032.31092790552	49534.84220299933	84
50441.92532499475	49269.85224355738	84
49962.4111081055	51252.80046732146	84
49469.20191203386	49993.432642036336	84
49616.23052784048	50579.35767678052	84
50878.5793511517	49450.614442845595	84
50165.42101356894	49322.23330408521	84
49542.26666943003	50093.805152234156	84
50972.863217868675	50234.62091515272	84
49765.74161629233	51041.310499851905	84
50876.612565124386	49360.915379036145	84
50561.483736446	50382.76768983545	84
50893.809824889366	50527.578838774134	84
49799.730458954225	51127.853320303846	84
50805.13313105853	50679.04323987193	84
50149.47873149223	51229.32792341706	84
50894.80208734472	49872.646353224576	84
49772.163030009215	49684.97998809751	84
50455.786297081046	51335.997974091755	84
50649.84047916393	50802.51954275445	84
49580.089249238874	50385.50928527285	84
49696.646405935404	50889.077414347674	84
50855.478849281135	50609.876925861965	84
49903.9295987602	51317.13975871302	84
50780.645433838836	50561.954029598724	84
50610.27992775253	49711.98378175109	84
50458.37783325988	50775.369215286184	84
50050.556363249496	51229.017708508596	84
49743.658316758345	50797.13778903912	84
50626.67345977298	49626.96730135609	84
50726.18227376312	50848.747732537224	84
50281.49666123695	49265.59119570065	84
49662.39060151604	50758.80785693287	84
50086.471439335925	49918.192346079544	84
50836.51204766135	49529.40505235465	84
50507.94177738237	49203.072343549095	84
50990.42679116159	50518.36051858515	84
49723.79078411788	51181.12867072138	84
49495.723312887974	49912.270563252445	84
50805.455856109664	50075.930771261344	84
49854.56046331507	49762.13670510101	84
49960.539036731454	49479.642052288065	84
50475.16534847404	51136.8741199919	84
49881.647735593826	51155.36366281451	84
50395.5891075576	51397.71859240886	84
51031.72832583497	50438.33646915226	84
50079.40987693385	49300.4346684727	84
49876.59373461767	49510.527516283	84
50392.0360940125	51488.63411957307	84
50783.50145982821	49596.99632488029	84
50668.88043482907	50240.02064498987	84
50641.800933889055	49272.52213322403	84
50170.58915687141	51316.50240961771	84
51057.25226002834	50577.11608333006	84
49417.73451453027	49871.34928069079	84
50464.92794702858	49125.94782321024	84
50556.6599071082	51181.1355085712	84
49609.67467338673	50685.27188784099	84
50723.608689178545	49302.101914807514	84
49854.63434758092	51242.63491628348	84
50392.09051601108	49180.55097590226	84
49332.36704686887	49905.34667998042	84
50371.51953977245	51576.77084439853	84
50079.05244510941	51318.19818944724	84
50885.87320931864	49778.12111262052	84
51095.39770327669	50376.7060541478	84
49361.13828285441	49988.54199896688	84
49516.443023568245	50182.8886407877	84
50103.14793196844	49215.10393340612	84
50769.04042982164	49681.843885239316	84
50470.94649544449	51536.550936298445	84
50963.74463307315	49384.71049641519	84
50496.6254732825	49045.670403891774	84
49845.88644079872	49592.97002022543	84
49951.29530668149	49580.61335617598	84
50395.04694222014	49064.720883352325	84
50982.873672961716	49886.72747631112	84
50112.69049418711	51396.384813389814	84
51149.62478470523	50565.206775316154	84
51012.675385623974	50656.41057743888	84
49525.81655826245	50719.715387829405	84
51043.78375178194	49342.05302891576	84
50650.64321761694	49183.41245288326	84
49729.8426277525	50231.00946894574	84
50869.20727794681	49618.77108047252	84
49433.01486413848	50210.70681627147	84
50771.64501862167	49228.67639864574	84
50576.065017058514	49003.022363940916	84
50609.892638796926	51107.16246152802	84
50344.63237680743	48991.300012601474	84
50959.513563766996	49608.70444798271	84
50492.50605047031	51047.5912076194	84
50263.18755143781	51311.91686922883	84
50922.47760822245	50163.67769206307	84
51044.8993367656	50300.99590331664	84
51025.95660788544	49447.90386314774	84
50440.689059494776	48973.20873549383	84
50556.34071456534	51531.11451598336	84
49686.94284194077	51267.11934392687	84
50616.483266149124	48918.745059182555	84
51089.10115630083	50706.991356852515	84
50614.86959770646	51243.52838566953	84
50525.2731716108	48924.752204366705	84
50820.96219434684	50247.96038917099	84
50327.19458828255	49123.581680052164	84
49449.590015728085	50120.39469523284	84
49383.07772907133	49792.37533983017	84
50921.46132921537	50666.792788812665	84
49600.077985107775	51301.499181374194	84
49771.21162481487	51290.41990571585	84
50807.56344277511	50162.81003073877	84
50316.26279261947	51442.95139763494	84
50956.940571075356	50082.808563237486	84
50655.74937728149	49048.00635174562	84
51148.49905898866	50473.28360042916	84
50076.09837404785	51477.2793951819	84
49772.046961671855	51382.30880131109	84
49537.29952089529	49835.194221350255	84
50950.11039694915	49997.376494823366	84
51179.180530660284	50336.14043403749	84
49636.53137517529	51159.045733022314	84
49526.61532673962	50454.99610485186	84
50575.88183385487	51020.91994530293	84
49399.81284220226	50293.01511173234	84
50616.92411708473	51467.014061699614	84
50790.63803797432	49138.06447244723	84
50108.04075980968	49415.118877341214	84
49552.26046283144	51221.649504979	84
50015.65764832847	49411.62596318177	84
49273.28376028655	49999.94760222267	84
49458.532396517265	50772.5772452164	84
50967.29256126468	49697.541201494496	84
50932.79655293779	49288.10012329783	84
51015.250293085446	49257.972447441316	84
49365.89770692551	50075.437222673754	84
49691.762885467244	51091.40460867921	84
51128.18936121311	49371.06356140864	84
50552.68507188451	51624.214439000076	84
49920.429836762334	49395.60975374623	84
49242.6234659362	50080.97193988009	84
49316.776139988186	50267.99445547365	84
51206.00963394504	49413.33279988396	84
51274.67585067484	49468.556125889016	84
51057.34711158853	49535.96254222414	84
50818.13795193363	50769.861936057176	84
49490.87516802126	51160.604811332545	84
50692.486134618564	51294.96265143034	84
51261.26470546943	50302.18821533441	84
50937.7868003207	49525.87724238873	84
50656.45009071917	51377.913531343096	84
51085.35680781289	50225.0677480336	84
50336.92819570115	48903.46242506491	84
50861.68939496835	50010.30305588441	84
49252.04665339164	49870.95335192877	84
51052.600118729155	49731.2555938428	84
49697.36592637694	51426.46433744169	84
51312.5296388336	49550.420993201195	84
49857.09154160455	51395.58248539631	84
49408.25738884918	50379.9715761136	84
49820.28521570413	49442.58433357284	84
51248.06084528961	50390.13862037019	84
49383.86903913253	50726.80221821464	84
50515.17601183087	51401.33909590952	84
49993.3021580113	51350.3384287647	84
49679.475784083384	50978.59842809274	84
50497.95110385063	48836.377057848695	84
50676.37928704854	50920.80185446568	84
49920.08582490084	49697.18325284541	84
50281.708186592616	51602.193523782764	84
49468.94767362474	51252.40268829819	84
51115.247000487936	50794.38504549986	84
49318.5327821637	49732.31852179745	84
49488.31658456172	50338.19370045787	84
50256.72720592677	49066.35385859601	84
49229.178135245995	49782.55580240222	84
49323.35064925359	50356.428017278355	84
50743.822085686894	51375.10812382149	84
50315.88202887252	51687.03990444713	84
51005.7999975842	50741.40060486629	84
50217.94732506114	49198.44558683154	84
49142.802431661905	49795.650658588565	84
51139.187945926285	49743.38188696298	84
49804.03711048519	51465.47217127782	84
50014.79485124034	49204.33167272631	84
50115.500766984864	49559.042698003555	84
49821.44029340419	51553.40174508353	84
50650.07691519879	51547.223208904106	84
50226.39722078875	51462.76498520436	84
50212.044083199326	48984.63625468644	84
49601.731460311516	51024.06199799976	84
51287.291462999165	50466.13618246244	84
51140.591089223475	50877.094018878866	84
49487.60001523641	51067.31912588499	84
50441.32243943043	51637.0974874394	84
49992.9308892136	49295.994074214694	84
49403.96420477446	49709.463537514705	84
50889.73485232827	50827.373428551735	84
49473.43145130471	50860.55720357769	84
50442.09524314026	50972.29942594357	84
51401.18253287804	49538.01173631495	84
49474.97399888078	50976.99795304007	84
50708.37499577069	48928.022118329936	84
49837.645268036984	49350.727207073156	84
49188.36895338849	50010.83975664102	84
50971.27714771276	49793.921329202	84
51358.503234380325	50520.03003907819	84
49529.13505261558	50565.21514205285	84
51425.994630816895	49623.7243078086	84
49940.57057038409	51436.50926812693	84
50624.47466200479	51684.064035428615	84
49114.49646399329	50063.101236191185	84
49369.565467166336	50814.47217766916	84
49708.49863058293	49620.72739193923	84
50643.0554234575	51767.083512967525	84
50417.19076084333	48863.442497631375	84
50696.032333191135	51119.57483513522	84
51035.504701837126	49168.301143316705	84
51080.416948072016	49649.6544529167	84
49370.130979067784	50639.0468935224	84
50535.007076849055	50939.32587154715	84
49388.157497694214	50553.4093333379	84
50678.32597650195	51008.338721840126	84
49084.2373382164	49727.76186142495	84
50203.15334534306	51643.36836730342	84
50579.31196944159	49127.507478672225	84
50734.52611185524	51197.99386323952	84
50002.36215141896	49118.06304808518	84
51263.91817108315	50213.11104061214	84
50582.49640155539	51325.639371480065	84
51125.49317599367	49458.95881639328	84
50477.02321169799	48753.79506898923	84
49742.63289507545	51601.13081049799	84
50742.80685929755	48840.63007253485	84
49763.901003008235	49300.586570633175	84
49580.94873742012	50790.03820122052	84
50207.854525066905	51546.48063582494	84
50116.30070464424	51623.164211183044	84
50801.27531569551	51446.47186317452	84
49325.42799879207	50175.08876074411	84
49605.207072300924	50932.14893121153	84
51051.114136995886	49078.90642680072	84
50735.89951753654	49013.44662552514	84
50863.45950699079	50914.46914512907	84
50826.73692229913	48879.4606724673	84
51212.42278612491	50138.52323301667	84
50943.6261197267	49178.30634659159	84
50097.85559074791	49128.91310439519	84
49426.016881747644	50467.75358167561	84
49902.755323640784	51521.75258197531	84
49454.41812436969	50608.01109609456	84
51115.77379258027	49213.52048252418	84
49678.79456952914	49537.636723070216	84
49398.79309886503	50927.08798718727	84
51366.93295284312	50425.25483008739	84
50821.105184755346	51169.9338257913	84
51068.61059828817	49909.4380130956	84
51358.292415263866	49453.2411497035	84
51039.27582391786	48993.929591315245	84
49993.332127423746	51504.761211445046	84
49404.283423729954	51316.932746801634	84
51138.24840738669	49125.41005986629	84
50950.21523683825	50890.58853597743	84
49049.83171048165	50122.65287604245	84
49613.36860145267	49472.665096782745	84
50664.14786595551	48803.239865357755	84
50924.50149702963	49093.26555644174	84
51128.53868975192	49035.387193676506	84
51043.34960250063	50848.44711646066	84
51085.20806309336	49819.83699236331	84
51168.66396273912	49656.60643788407	84
49489.87897966871	49741.09144360432	84
51208.49634667193	49574.97987262713	84
50049.70328718801	49037.71139974235	84
50798.82317499298	50971.17345140556	84
51444.34830921301	50498.24172283969	84
49295.6283790657	50688.04332511085	84
50450.741040064066	49718.033965816794	84
49381.20061025835	49622.59957870437	84
49475.563366289396	49652.795365097525	84
51489.306488103626	49544.07877056086	84
50086.24532149951	48951.17583336748	84
50814.845060250875	48967.026696362875	84
49296.66925349412	49593.30913121242	84
51125.83926678117	50141.96987016524	84
49433.705977233534	49545.59257808447	84
49253.26938951705	49673.48314636261	84
50133.6775169486	48876.21307298983	84
49017.429436833816	49789.53280756931	84
51469.89060806529	49454.13906882093	84
49742.7250048209	49405.76430327433	84
50920.04984978644	50981.41875288768	84
51034.08067997509	48902.693632381575	84
51124.37037168177	48943.74178290086	84
51173.511046421816	50218.24737584107	84
50178.118413348115	49652.25149173109	84
49563.748039687765	49546.91305916462	84
49275.16420445148	50598.187570884955	84
49682.13683510585	49344.8030946479	84
50819.87736267206	48789.356089780835	84
49195.85453641375	50557.34723308032	84
49146.09880085443	50628.01649984405	84
50457.805004388414	48667.14827042174	84
50775.91056969999	51278.499250659814	84
51116.91902489143	50052.87067319673	84
49443.048745625325	49458.66919405985	84
49328.435488407915	50987.82532272938	84
51225.066721221076	49721.31669387163	84
50874.055528269964	51055.037830076086	84
48932.66365618495	49769.45502339735	84
51175.03906850986	50731.339217939996	84
50781.96111097645	51094.11240315655	84
51283.848964683	49368.27161437737	84
48988.752055518285	50059.29747870432	84
50904.77899497394	48974.008810761305	84
49119.80493956935	49882.64709226749	84
50057.06283328305	48829.21195740158	84
51254.449385318636	50554.166382219046	84
51208.25621674117	48929.69165324806	84
