# Supplementary material for: Abundant Topological Outliers in Social Media Data and Their Effect on Spatial Analysis
Source: PLoS One. 2016 Sep 9;11(9):e0162360. doi: 10.1371/journal.pone.0162360 (PMC5017681; doi:10.1371/journal.pone.0162360)
Supplement: S6 Dataset — See the respective attached file. (ZIP) [file pone.0162360.s006.zip › S6_overlap_swl/clust_86_95.csv]

50000.0	50000.0	0
50001.1199382742	50005.597232803535	0
50010.474073703306	50004.538835650805	0
49992.59330351276	50005.30010366702	0
49998.97978393994	50002.81568248988	0
49995.94433854478	50000.283501054924	0
49992.110046690934	49994.960676135706	0
50001.69172750674	49994.57444040063	0
50004.089583240035	50002.88217446919	0
49995.22015105517	50008.609882115925	0
50002.55073404207	49993.56360799795	0
49986.072168127575	49997.04184594443	0
50003.188169777386	50009.9058963167	0
50012.27525783438	49992.819765352564	0
50012.262513774476	49989.354148040744	0
49998.02118867848	50008.80627001903	0
49993.557594313854	50006.23561640466	0
49997.38944128892	50001.35532493175	0
49993.74842547102	50014.75506549149	0
49998.23968503435	50005.27065217079	0
50003.22125142318	50000.026961999516	0
50002.66845612155	50016.014489106456	0
49996.2912684585	50003.40999236742	0
49993.86713806728	50000.48736039716	0
50002.18471612465	50002.01162544507	0
49992.171524388265	50006.56961401369	0
50009.77186363497	49998.33913800016	0
49990.12856972812	50008.3087286591	0
49992.75834275438	49999.61132553548	0
50000.612712480484	49996.66863853376	0
49996.93869881451	50007.42426954709	0
49990.9573124268	49998.74455680348	0
49995.12813021465	50012.34964490406	0
49987.132816399535	50000.77841298042	0
49995.04622939411	50001.254507425205	0
49996.3518189633	49998.69148218202	0
49994.72286757851	50006.43666481398	0
50004.991603808936	50007.81247139701	0
49998.28891676479	49997.763041664824	0
50002.11006087792	50008.18226655358	0
49997.144179930016	49989.940910198144	0
49990.216027359624	50003.557911732714	0
50004.8382996796	49999.67581012021	0
50009.729321556355	49988.228197133496	0
50000.199954210955	50007.84356371471	0
49984.868450241316	50001.72764928467	0
50005.25378396498	49991.44544110929	0
50012.19437814406	50000.390381149926	0
49988.04893344996	49995.904611826896	0
50000.97171294396	50001.87618615546	0
50003.16859701153	50001.34186794273	0
49996.8205400242	50002.39747857786	0
50016.35653848915	49987.25542234889	0
50006.096174901984	50010.23095889712	0
49993.33550236973	49997.9139297533	0
50011.19002934476	50002.36431250059	0
49998.45984931102	50006.65695684455	0
50019.87468519033	49983.95720550682	0
50006.448840401084	49997.32346873195	0
50003.483634122094	50006.1099987375	0
50000.35234659256	50010.71421082459	0
50020.92058148781	49993.51767071989	0
50008.47578298118	49985.24545972329	0
50012.97116378821	49991.6961769247	0
49993.74796506671	49992.427417029416	0
49991.82516773376	49992.694590956104	0
50010.8124938929	49998.028114249224	0
49987.955751149355	49997.770027754355	0
49991.724628069634	50000.06228921305	0
49995.80643166333	50013.468969971	0
49993.380375235734	50016.55980591119	0
49991.201634813246	50005.408821551166	0
50004.525946402624	49989.78947725459	0
50007.720378466904	50000.492135651875	0
49992.7685793167	50011.0280228053	0
49987.159758849266	49996.84261681274	0
50014.02574978567	49996.18798372425	0
49984.32643570934	50004.57184983245	0
50019.639648138225	49988.9067237791	0
49989.4997473447	50007.36039035869	0
50013.91997383251	50009.37214947754	0
50004.58622819102	49995.15801530333	0
50005.85271576996	49989.50522008991	0
50015.47921159886	50003.75857515637	0
49996.39937650525	49993.39036016212	0
50001.0647897504	50004.010292953724	0
49986.027487069885	50006.27634010284	0
49987.260876982415	49991.042278530156	0
49999.78395213294	50006.223143715055	0
50005.5951472911	50002.242531785334	0
49994.95863623795	49990.98932230843	0
49995.970214808425	50011.21575680999	0
49998.74724789229	50000.301414385256	0
49995.76262299148	50005.347803119126	0
49985.78393825049	50003.32292956534	0
50007.42877995727	50004.03245223129	0
49992.96622310832	50014.11763760789	0
49994.55499953395	50010.948281901576	0
49983.915535437955	49992.4110437863	0
50008.8660950074	49978.749708719544	0
50013.7990956949	50003.00902758653	0
50008.5066603574	49980.605440097264	0
49999.61536353447	50001.38011543159	0
49999.92720012225	49999.00146537139	0
49984.44548889699	49998.69683486348	0
50002.482884739184	50003.040579738794	0
50016.024045681486	49994.94398923562	0
50003.36648616504	50004.322037109174	0
49988.738161772046	50017.689027507506	0
50003.539439997585	50008.933367662175	0
49994.49256234436	50019.33132076997	0
50005.85319903553	50016.693436037065	0
50002.48134869301	50006.34512799061	0
49993.523880528526	49996.86229670025	0
49988.034997579	50012.957727244124	0
50020.71389257763	49981.778924319464	0
49995.38804044498	49997.158702901135	0
50013.95022191785	49997.89115681875	0
49984.13772326518	49991.42872524563	0
50003.58552550782	50019.3121430576	0
49989.91037830248	49997.47012205967	0
50012.09890688885	50009.91283746573	0
49998.36748406831	49993.20199538089	0
49989.127843465685	49996.61911019781	0
49982.65034680979	49999.834836403585	0
49996.56500742211	49994.747294359564	0
49985.379552577164	50000.53127187064	0
50017.09675845898	49993.71089669888	0
50021.41356700267	50010.70370059395	0
49982.40342955259	49994.328994020594	0
50016.4869019828	49980.40359262994	0
50023.71775476843	50012.20330780786	0
50005.64968115003	49995.160253301765	0
49973.871359122015	49999.93485576274	0
49991.04769969644	50018.64712142673	0
49999.68945811258	49989.69377801033	0
50024.16967004485	49998.373773470084	0
50002.22080701014	49996.583511445446	0
49981.3376436746	49994.9974062802	0
49984.137410919924	50006.137292454296	0
49996.130313645284	50019.87582555533	0
49984.51107861298	49990.24442534623	0
50006.568329781825	49987.41605597233	0
50001.265128160514	50015.41691763768	0
49994.71701353506	50015.249262662495	0
49984.049094679925	50002.930402503676	0
50007.33751108774	49981.8758819164	0
49990.53033617756	50001.14600459991	0
50016.78128835845	49973.40706114249	0
49993.95433979805	49991.08775145235	0
50020.50775026029	49998.11343636441	0
50000.36685129092	49992.305125517465	0
50025.412902998294	49985.28219532157	0
50011.811277040055	50005.8423952594	0
50005.650122642444	50018.556061829826	0
50000.10513937223	50004.37368352619	0
49997.312147224504	49999.09697793524	0
50007.98935284791	49996.53957427053	0
50002.08677570072	50010.85949233453	0
49986.699023909634	49994.97925279905	0
49985.61698965447	49991.72042149556	0
49982.103822344194	50003.015963724676	0
50017.46227211739	50006.10305446117	0
49995.381477958945	50002.40666228191	0
50011.97582092875	49999.282779231835	0
50008.063404920314	50009.83952207464	0
50013.46450656	49984.93900585626	0
49991.29771770397	50013.528169385616	0
49990.72512365944	50014.788818904555	0
49988.34248722313	50003.84700004693	0
49978.86050890926	50004.459502539525	0
49992.91864707092	50012.72445101887	0
50001.84787568867	49990.60674350676	0
50004.63839490317	50017.67334490595	0
49985.1248169725	50007.29216522827	0
49993.17341765991	49987.23628058628	0
49993.857411968136	50017.57636704799	0
50019.0152945883	49986.98070871417	0
49998.41475540304	49991.03758824367	0
49972.09249794468	50008.2640976498	0
49993.10918587191	50001.86801828644	0
49993.00955253663	50003.3707764521	0
49984.194173076576	50018.57796040268	0
49988.37111772968	49985.660734294215	0
50001.68402032854	50019.222658424515	0
50001.185520989595	50017.05278349851	0
49989.66815837991	49993.68744920904	0
50004.177711652395	49985.70662376911	0
50018.82869206279	49999.52190675685	0
49985.443533641	49996.21552947299	0
50016.38826833475	50012.74464866587	0
50017.914900136435	49980.502944041815	0
50014.39181755627	50017.85709331672	0
50018.95202462218	49985.56744633257	0
49997.36448100937	50005.91903864351	0
50018.96796534248	50005.16627708392	0
50011.90539425546	49988.111134330444	0
49996.546614288876	49996.795399916264	0
49963.08142993959	50006.26759739082	0
50008.2356600962	50002.43606836597	0
49998.63921899667	49988.79814231758	0
50005.75242938296	50004.17089970687	0
49998.376769049384	50010.6689754653	0
50008.42442695799	49998.31820524386	0
50004.508050526805	49983.47349690265	0
49987.17050041002	49988.9025554235	0
50009.18109265108	49992.22014886556	0
50004.879056196725	49986.61034885251	0
50014.915422483675	49977.07720187199	0
49990.130907603474	50004.80258105486	0
49984.6703277626	49988.74133172314	0
50007.52672577151	50012.93686597503	0
50003.49650970437	50012.38108186982	0
49989.06725250327	50015.3378129636	0
50024.98456411381	50006.06013812308	0
49991.80368593366	49990.462414806636	0
50000.77352016364	49989.79042744623	0
49988.90719015552	50002.71719901248	0
49984.039032220186	49996.676878046324	0
50012.847622088455	49998.36249454505	0
50006.350126348494	49990.98155319997	0
49991.05034624591	50004.198767952716	0
50011.88431427771	50008.83624177822	0
49985.19374747098	50005.49928007464	0
49984.81310954273	50026.06287728749	0
50006.21977860447	50012.16129787784	0
49986.47489642977	49999.4317940804	0
49980.36605421916	50000.95789397295	0
49994.234345594574	49999.2532348494	0
49987.04825099607	50001.832824486286	0
49991.43071227722	49984.226381594905	0
50000.695373251256	50020.70674782014	0
49977.13180553174	50003.37505285267	0
49988.62903234035	50005.177123215675	0
49979.89567759436	50002.4937618266	0
50008.01262186424	49983.679359629714	0
50030.579860834	49998.08369322793	0
50003.089884360816	49981.16884909539	0
50024.37014218025	49982.08487044395	0
49983.90656666351	50026.928564756556	0
49964.314383131496	50014.1377602163	0
49993.20228802501	50009.89883245395	0
49988.35846928065	49994.74515624361	0
49974.56068759045	50004.79214296714	0
50014.41609705478	49979.75520468273	0
49991.174539429005	50006.969037631694	0
49989.155636819094	50000.54506709529	0
49982.544533415894	50024.606837722065	0
49994.92587873124	49988.20647099332	0
49991.308890379405	50009.11640038469	0
50011.281064215545	49984.921503686244	0
49989.75789397745	49987.457219427255	0
50008.221414162435	50012.20209665073	0
50013.621088465676	49978.83287026756	0
49985.19186980337	49992.980264506536	0
49992.32125134785	49989.032611767434	0
50014.674771463535	49999.908761826504	0
49997.68841019571	49983.69681048847	0
50015.382964093515	49974.88611401902	0
49974.646961190396	49999.20360856275	0
49993.622733056916	50004.394124466075	0
49996.18215660206	49990.57420118714	0
49990.531939051354	50002.542578106964	0
49995.628193938675	49992.49588250879	0
50021.47129342551	49969.80051040332	0
49963.43332412238	50009.15111641512	0
50005.631109868045	49981.978888305464	0
50016.42316313038	50001.98515059546	0
49980.96052567742	50020.686115295306	0
50014.72496783221	49986.0471516237	0
49983.5417594323	49995.75678905932	0
49993.07010199822	50029.18300593349	0
49997.88200827209	49991.896996510884	0
49982.946899317554	50009.619161594186	0
50002.15424062545	50000.4773237086	0
49991.00394052615	49996.04070296146	0
50031.56106314288	50012.96897761344	0
50026.88381878394	49996.47826587183	0
49984.03994023804	49986.15198562376	0
49987.28963664043	50020.60062188324	0
50013.90791418998	50004.26976645357	0
49983.08076631143	49991.201045514004	0
50022.11073926888	49967.124204367305	0
50010.73215520759	49996.40090077004	0
49996.054670956706	50006.56227185395	0
49995.70387124523	49986.98770630229	0
50007.941107878476	50018.039088252415	0
50002.0192275201	49982.59943772668	0
49992.05158923507	50010.26029829259	0
50027.93304776287	50005.78420573993	0
49982.89182072447	49989.6455582383	0
49998.64668225386	50018.43203433023	0
50013.62737578455	49989.94661316443	0
49993.08509566163	49988.31637596258	0
49989.81805414489	49991.931824775784	0
49997.76086401288	49987.90124568716	0
49988.69996163046	50009.713207319626	0
49985.80025773397	50018.196075051266	0
49984.54357744596	49987.1594216123	0
50006.59958761954	49972.297102456854	0
49984.82793631655	50022.262719026876	0
50009.686765035396	50012.49651623412	0
50005.67540109913	49998.77026419197	0
49998.76553220897	50009.60097154551	0
49991.720902063105	50001.874151299206	0
49995.344981691764	50003.769781086085	0
50000.779533303816	50006.55995037668	0
50003.69493811055	49982.743629087825	0
50002.270752389726	49997.78815897597	0
50027.570700147895	49993.28160735885	0
49976.52404899746	49992.70823713537	0
49998.92765844171	49982.472509075604	0
49994.93953583841	49994.87526102259	0
50009.450371016355	49984.56460257237	0
49988.154083484755	49999.52040214659	0
49999.394387052766	50014.98009375397	0
49978.547517703526	50000.09883902086	0
49977.2653315401	50000.844206454574	0
49998.90667228046	50008.20905964552	0
49991.6637407009	49985.60237193076	0
49996.812852085255	49991.85268425626	0
50010.361860965386	50000.785222744336	0
50015.982394048064	50025.712936463955	0
49980.52196003663	49992.07084033371	0
50031.62064003572	50018.88854821377	0
50008.9961750777	49996.41672377975	0
49987.61931332246	50006.2850009189	0
49976.108964526924	49990.178279804175	0
50023.926871643285	49997.28176746767	0
50019.938527361184	49994.309713364564	0
50000.35731265099	50002.84047830652	0
49993.60333916049	50007.42141270693	0
50023.25337906322	49995.00581889214	0
50002.075911878404	50005.261111667336	0
49991.96428640682	50014.48773082656	0
49985.479854508725	50004.39257273865	0
49980.523275281885	50010.645308643936	0
50001.43088150619	49983.63567861773	0
50010.12290986445	50002.12243553688	0
49967.36856159413	50003.35500522987	0
50002.53163693798	49987.2817417695	0
49958.51475070698	50007.728524315105	0
50011.38108761024	50001.03297300693	0
49981.69861163078	49992.37124347021	0
49989.76191395739	49999.01550114256	0
50010.464523219016	49992.24245972176	0
50026.519101309525	50000.02798517489	0
50012.28382736543	49984.83474359573	0
49989.42265260656	49983.96844532203	0
49984.23840069896	49997.66761618687	0
49985.550927108794	49986.82666453693	0
50021.497478391924	49994.63200883348	0
50019.51522702777	50003.991941070715	0
49997.68469127628	49986.69892490847	0
50017.52555436652	50007.437281765255	0
49996.923835170724	50009.65263753655	0
49980.798506964515	49985.652067432005	0
50017.90091994998	49982.2521155558	0
49990.37161102477	50017.07697390062	0
49988.90511406528	49992.75445658593	0
50017.32112340442	49965.353068070195	0
49991.01257760791	50023.468584741226	0
50025.8875906799	49994.35984820899	0
49986.1918187451	50023.68497230164	0
50013.15743500942	49983.78458207533	0
49992.8456436454	49993.0203413024	0
49979.75815741602	50012.571960582	0
50009.70308924862	49979.83589096704	0
49985.30046070793	50021.08763342582	0
49978.359205601315	50034.878715319064	0
49990.92884580327	50011.163169812375	0
50007.772940196795	50007.064996400484	0
49985.22103137368	50016.08668389368	0
50009.59707490614	49993.95697076497	0
50017.70003800679	50001.97785272779	0
49983.797748258876	50023.64017913821	0
49990.26735697697	50010.258346329596	0
49987.64568629228	49992.33821425586	0
49988.52793226814	49987.91776019862	0
49991.20423086804	50029.989168432476	0
50026.25973034724	50010.5650833099	0
49982.16330270223	49998.10186605435	0
50007.13541309917	50007.95622569247	0
49983.95748989525	50010.98829389653	0
49962.45221143677	50007.2760570099	0
50012.1000044754	49996.95407723872	0
50021.052185858316	49972.64330460891	0
49984.3085518675	50009.58683887556	0
49993.510659247964	49989.892241724825	0
50011.752156646566	50004.78944145074	0
49983.52563494623	50001.75016082405	0
49978.460538100626	49997.75242771528	0
50014.52143088854	49988.22950508876	0
50018.24137458081	49990.739344225905	0
49972.37989154419	50007.14160963748	0
50006.63472878829	49999.431527854525	0
50016.01207628755	50007.56525634756	0
49992.159033924385	49975.903792794095	0
50016.99256930141	49996.1277298885	0
50004.48312201096	50016.53523623439	0
50003.73362658861	50014.7511990841	0
49974.63211839188	49979.516263068035	0
50001.48585664339	49987.945459319424	0
50021.840174437224	49996.55115787979	0
49994.03666699587	50020.72279787452	0
50020.94362840362	50003.47457288229	0
49998.62700416022	50014.24645452575	0
49995.17512210399	50016.79463493951	0
50005.23037043188	50011.73729598273	0
49971.37117085837	49989.47221639413	0
49981.521518297865	49999.23994426472	0
49965.42437354049	50013.05953711824	0
50008.834474853866	50007.65616359565	0
50000.22266364497	49982.341419794524	0
50021.85104569774	50002.35034673412	0
49981.560701735485	49996.23068757506	0
50012.74701363594	49985.80192002436	0
49971.80503375848	49991.85551823733	0
50011.263172707324	50007.67989684717	0
49997.842192490825	49995.525909340686	0
49994.00690011958	50013.24210864979	0
49986.9534427898	50008.40761073288	0
49983.36103802528	50033.88309737791	0
50021.35608252024	49989.69815647043	0
49988.97845850354	49998.21097134659	0
49994.642367226574	49977.56378857998	0
50003.55488727248	50010.91109031009	0
49974.81667358894	50002.99823491594	0
50012.0645759029	50012.10464978939	0
49987.68602979314	50010.93503302086	0
50007.17280957686	49992.3085541642	0
49981.705499678246	50015.11060490018	0
49996.69556881796	50014.109138468055	0
49998.64670998637	49980.67626758387	0
50019.10045114579	49976.023584512244	0
50017.45835616199	49985.36377514416	0
49970.33294685764	50009.780079539814	0
49982.3735722141	50017.46739492288	0
50006.68958436496	49994.526210000105	0
50018.734070250706	49989.80705437178	0
50002.46857216815	49986.06925098604	0
50022.675958277854	49992.05708802764	0
50022.926585169895	50001.64972110677	0
49983.52862677752	50014.963717433006	0
49998.90581301964	49994.84596139951	0
50005.79092528655	50014.775009063815	0
50000.22661360575	49988.81757789523	0
49980.74425647727	49996.82260257941	0
49971.55135378028	49993.170189732235	0
49964.134354578964	50010.02551413979	0
50012.74411197212	50007.99878332312	0
49990.74377587022	49973.90298912179	0
49985.28964060534	50013.18698399553	0
50002.94614847365	50024.81554806511	0
50018.25121765347	50010.052068038465	0
49989.67279102292	50031.185116729364	0
50024.78778113604	50000.02968615381	0
49957.10144021539	50006.30757505217	0
50004.91798427541	50013.10522473025	0
49997.73721727142	50000.206776466686	0
49987.073785197594	49981.08982656079	0
49968.0433233723	50010.0828608519	0
50012.324460548836	49995.737823114214	0
49973.49292689296	50018.279391364136	0
49987.24555378543	50029.79294837929	0
49998.130607358624	49976.53703077404	0
50007.75675174732	49991.20943177642	0
49995.458395374444	49999.14344184725	0
50010.742096311136	49993.331644497855	0
49985.84573346792	49985.809309381766	0
50000.266877230206	50025.833258622944	0
50015.02347028834	50012.069686554314	0
49999.98576549963	50017.1888278349	0
49994.20623659825	50009.09252126425	0
50002.60633630994	50028.573161161155	0
49983.685760399516	49994.434229655286	0
49997.98413692526	49973.09937067709	0
50010.56374303187	50009.418935307316	0
50010.08479905599	50015.411645682536	0
49981.765431604974	50026.49109198164	0
50008.58410835759	49981.64823307443	0
49984.49931009959	50029.64027167754	0
50007.61917516849	50005.81807298415	0
49954.76580966707	50007.702943843884	0
49998.27241309566	49978.57915551045	0
50022.54566981191	49987.258173264716	0
50005.091519311456	50006.0974021464	0
50033.204334621514	50008.87278491397	0
49975.961106071736	50033.7681879828	0
50008.89909742184	50018.638205887495	0
50013.46930471949	49988.41976209015	0
50015.209385585105	50013.91423486294	0
50022.0337844933	49980.9584175392	0
49989.67638337026	50018.303126039296	0
50025.83946226305	49991.62136154643	0
50020.63370337653	50014.81552965945	0
50007.67840103903	49995.493720252845	0
49968.685987238656	50012.365807529546	0
50010.842442392815	49988.60160661161	0
49997.47090266504	49980.29339993033	0
50644.52935481158	50478.44714496122	85
50613.45940805714	50563.12910535334	85
50523.183204878216	50577.81165039922	85
50461.22743324199	50512.07514792036	85
50729.359068821694	50493.926216616586	85
50376.422280901716	50530.83378933854	85
50794.865051379384	50557.311877089836	85
50703.422378786156	50578.723521039494	85
50686.313650923454	50665.80768070541	85
50477.91086167083	50420.177836157985	85
50369.171852654195	50616.74641771844	85
50284.89276417315	50551.51967299216	85
50398.02020855652	50698.759290674374	85
50243.506208916755	50633.599037435284	85
50584.07019546845	50406.57389984034	85
50371.26837446516	50784.793450827405	85
50513.19179996214	50664.36177219655	85
50770.657631468195	50685.635383349596	85
50388.396727862	50403.7619706896	85
50190.65104510413	50710.751965134914	85
50610.8504924337	50315.71549229225	85
50555.780714849294	50491.1507721651	85
50445.62609267264	50837.579569006426	85
50501.64575253127	50768.00044790128	85
50279.15562943633	50729.71138303649	85
50314.94640967652	50452.8900445864	85
50148.735277341104	50790.3414481817	85
50206.39803628552	50857.486363402284	85
50195.95992932358	50524.399921902586	85
50176.23022865315	50938.91214064074	85
50320.94373324943	50349.045577350545	85
50159.50667864156	50610.610267674005	85
50586.941713682674	50746.916064508034	85
50658.174668051186	50237.83352027819	85
50091.23335700757	50674.1803358203	85
50841.05754545371	50634.77858917074	85
50039.32304119528	50751.60728579102	85
50471.123878739796	50921.66002763163	85
50741.646514560365	50260.82844650681	85
50207.4803730474	50438.63430696934	85
50293.226232468594	50263.05875348857	85
49946.992666335136	50766.12442826363	85
50114.58995085884	51005.249338812406	85
50615.42872556381	50835.91635727671	85
50520.32117048104	50340.321434406775	85
49872.92399158293	50812.50283466715	85
50094.707455925054	51093.645378701854	85
50558.436068301904	50236.509994626605	85
49862.84725074317	50899.08007098697	85
50184.97394754769	51103.74482466379	85
50828.166802949556	50256.42782395635	85
49775.90088372613	50887.047235378755	85
50525.20234175525	50995.09316660106	85
49933.95209757987	50960.72910435042	85
50448.42176708065	50278.25300504454	85
50716.96576925642	50756.827043544254	85
49867.4354123886	50721.130770112206	85
50084.84371978531	50858.734236289434	85
50694.07476284124	50340.64463943111	85
50119.27064629025	51184.66374416251	85
50921.88878817098	50268.81665538227	85
49782.91259958912	50795.2352757351	85
50202.76519289805	51206.61537362612	85
50210.01614035532	51020.934163529906	85
50230.515952635025	50347.63360462836	85
50779.62518749415	50364.520615076115	85
50385.31538311803	50910.052916960085	85
50084.445046819026	50565.52158126658	85
50015.668837502664	50927.80909102488	85
50399.181806775785	50999.91980000487	85
50259.00049444649	50178.020494073266	85
50701.73798911985	50858.87170613362	85
50019.38771163231	51047.12048078186	85
49910.99725406052	50644.31154119722	85
50294.33378098241	50856.422058259916	85
49994.277348633135	50675.34298534753	85
50251.58603254317	50086.75023109643	85
50595.761155469416	50926.85677162382	85
50815.59643404708	50466.83589539381	85
50610.07842393262	50161.66229658304	85
50228.566526442795	51292.04877874637	85
49851.50251943221	50988.96084716991	85
50292.520888954576	51223.99743986231	85
50869.920513842604	50176.05859410847	85
50709.55191167463	50951.45530628594	85
50951.3166206432	50128.061620115746	85
51019.58727142622	50074.960376369665	85
51046.575143177	50159.04380096888	85
50484.25100104977	50182.84684138851	85
50858.13548315091	50720.82170575458	85
49765.58576773326	51010.30530655101	85
50804.46845634822	50116.73300777707	85
51117.899913901245	50096.78460571243	85
50786.46810265404	50838.74565258846	85
49997.72028102662	50584.86450289735	85
50032.61928858399	51223.18146486745	85
49999.395588283835	50843.30350836133	85
50398.78390089187	50199.78640905349	85
49698.73476730626	50847.429304869605	85
50188.77299600991	50020.80468935403	85
50052.51368924323	50484.8710092702	85
50978.74550184791	49989.449537397384	85
50287.760633194615	50971.041063555065	85
50300.16047083844	50015.08987649422	85
49775.75502700688	51099.41738294137	85
51117.121192031904	50003.90586841606	85
50275.71788594719	51107.961712641976	85
49691.39739334034	51129.028021108665	85
50170.77312470153	50125.472401534484	85
49783.73554988462	50701.3319480045	85
50522.45527624255	50101.56491853141	85
49932.435858723285	50523.93502188794	85
50902.43052562809	50486.68086274189	85
50506.649262839	50015.95851977137	85
50365.32468159124	51136.779901591195	85
49608.22557628635	50840.53134098457	85
50939.24451030106	50688.30191987837	85
50091.66292351752	50177.51707983773	85
50186.18601289547	51373.86796735517	85
49839.989574886604	50510.43482667768	85
49658.75336102138	51213.68356713194	85
50317.319556952316	51325.81317815652	85
50101.10203358897	51398.20412442058	85
50118.17934841774	50416.73819595197	85
50868.79808054139	50362.368372189725	85
49745.82272641532	51233.26087474492	85
50064.66488889213	51311.22960719584	85
50309.236634379704	51418.49762087828	85
50338.4795561823	50128.439942684636	85
49846.21600596236	51156.54868396388	85
50713.597014632454	50112.532058833094	85
49744.625222087736	50623.968191417574	85
50734.84332284797	51037.04208551915	85
50001.87391423453	51379.278399638395	85
50258.09699036671	51497.2733413485	85
50899.5238171013	50036.2088665963	85
51206.85912414849	50027.99374607449	85
51246.15982520499	49947.75200575007	85
50561.430825244	49947.20030873686	85
49593.690762260776	51280.93744433925	85
50094.83782041168	50329.20452560887	85
50436.17778125077	51192.94804117883	85
50395.89502774415	51364.56789816767	85
50756.2044574161	51122.48387110304	85
49938.774116222	51223.13006759078	85
50060.47074807737	51477.01768037996	85
50312.01823716407	49928.54976105857	85
50309.01220935944	51567.21791628438	85
49649.15885950074	51047.05363774566	85
49514.69782196447	51235.27244514729	85
50629.15715726884	49887.40596018437	85
51010.3290167619	50292.025341765715	85
50373.19485326433	51254.92913800436	85
50043.01117964703	50252.92966483117	85
49733.37004869948	50533.633548762686	85
50141.63674902545	50249.54228795776	85
50624.374401454035	51015.593755647045	85
49561.03537066226	51059.09650986519	85
51023.600976197726	50653.59633667413	85
49912.55161007383	51091.0991852816	85
51333.09286072725	49974.17594957707	85
49679.572403183425	50682.25118049713	85
50954.88309011629	49899.6525386816	85
49634.18682916289	50603.11424979131	85
49587.32131062839	50699.995103024325	85
50407.096822633466	50065.472740238	85
49980.4265335854	50320.35140526251	85
51168.47811424639	49904.76794421787	85
51079.69811755684	50343.15925761583	85
49921.58521675143	51427.66663945099	85
51008.35665563782	50395.05970006702	85
50472.36711853984	49921.32853670196	85
51039.37091110417	49922.96554781279	85
49774.95082147927	51321.988125983895	85
50020.059754080896	50118.82601873235	85
50641.71991458817	49980.65309479688	85
49564.92206576841	50970.553194158914	85
49470.4422948833	50978.30678018223	85
50623.271062957225	50076.13934269752	85
49929.70380678672	51515.732805511805	85
49830.287947659075	50608.27870571367	85
49539.999615983914	51147.60857610258	85
50167.9811825667	51481.111833860836	85
50100.01450471747	50020.070670980866	85
50485.5814103948	51273.821062552866	85
51093.345191865264	50602.43842429446	85
49984.2205773684	51142.47741048618	85
49983.33709873975	50414.865310582434	85
51362.20762437392	50058.734074955166	85
51199.11944575017	50132.04161880326	85
50498.42676274674	51125.441935672825	85
50684.17597425545	51183.40062141818	85
49517.98708432727	50637.10296300893	85
49402.402873310355	50924.9088144233	85
51292.868794679234	50119.37651458994	85
49844.7986214288	51386.230069503916	85
49348.94413673856	50848.77170376587	85
51455.88263663106	50054.0288091741	85
49519.865343211044	50890.85007690922	85
49321.9631431569	50957.766236572956	85
50863.268325635145	49950.2916541341	85
50864.155993612636	50881.2417853159	85
50721.99945942501	49883.90793939237	85
50011.8021911307	49988.63271221579	85
50396.73149232239	49869.40319869956	85
51024.50670055639	50748.29666529364	85
50911.830520056224	49822.90911155419	85
49505.63339008629	50745.283943864706	85
50491.216575684026	51362.506622320565	85
50670.9874780312	51097.90946466254	85
49737.35469944933	50446.92745481554	85
49935.0726224255	50089.004219819355	85
50620.896750631495	49800.671232626126	85
50530.29112236972	49787.14510593663	85
51081.60294239274	49843.32656979599	85
49265.400505100435	51033.226372616824	85
51070.15753415443	50510.45504932346	85
50850.15548594792	51108.836348943376	85
50386.72980404717	51457.54241199392	85
49431.982777515565	50803.522711590085	85
49466.99648885305	51098.96428364674	85
50918.38887157613	50588.7289493578	85
51409.96002210105	49934.024340008276	85
50724.25046516306	50018.64736122627	85
51526.3834093951	50108.16931899332	85
49943.82236134923	49934.2820120802	85
51141.93437638283	49772.82336786189	85
49844.329749235345	50083.275221306896	85
50707.54308684863	49794.82916619674	85
49436.056493084594	50610.560887236825	85
51105.55649439245	49687.33700733814	85
51174.15387670621	50636.238941673946	85
50470.87333584418	51495.83960156806	85
50567.5625489521	51416.57138446803	85
50676.042779463314	49711.75682099905	85
50171.13761277918	51569.45531932964	85
50101.6328334702	51628.24432492008	85
49361.17925391538	50665.98189931245	85
51257.33109073265	50612.45161928693	85
50629.17645377635	51351.656635251864	85
50206.58236842983	51652.36401966457	85
51186.37926288944	50217.38949029799	85
49896.42800329823	50393.873858460596	85
50793.994637598575	51208.49290147324	85
51081.96074427731	50812.407493198385	85
49389.49522992921	50532.87637782632	85
50465.650648188974	51589.753877096715	85
51225.937312128655	49749.04899517814	85
51345.454820371306	50625.75253622446	85
50295.2151723523	49836.189643271515	85
51046.297668970794	49615.97338783279	85
50370.181469196534	49787.47813370657	85
50962.06635479035	49596.623500167756	85
49764.25025204392	51424.34099423351	85
51321.90721728501	50540.235143850325	85
49774.8136233512	50021.62268633516	85
49655.94845689158	50489.082879535934	85
49483.74507417247	50534.580568344616	85
49902.849383191664	51314.69251917455	85
49379.6312967904	51105.544485782215	85
49677.951751085806	51305.75696850001	85
49852.61002673526	49931.1792106534	85
51254.24835930031	49660.535348300844	85
49676.41325656891	51437.58827997959	85
51043.785480244194	50896.40654047214	85
50257.32496725316	49750.669592848324	85
50914.20387240255	49729.85206381157	85
51605.734715828825	50156.71714140392	85
50602.815582547766	51267.94950850522	85
51107.35115922491	50425.09411720389	85
50025.47054223392	51676.717637797476	85
51009.27439825012	49787.59702490132	85
51155.172984398414	50524.528369009946	85
49268.34666366261	50658.696458246064	85
51264.282347818655	50258.65642290025	85
50968.09845005046	50943.23358566416	85
51521.58827417514	50199.724089715375	85
51020.778511821445	49527.46501792843	85
51093.86512936797	50235.51548547428	85
49611.299074890936	51370.98321226563	85
50654.765161471194	51434.614052748286	85
51276.50029504876	50350.09735215712	85
49912.94464551262	49851.89748781636	85
50876.16798740679	49633.693778682384	85
49685.28724132172	50033.441468917226	85
50542.489208367435	51200.10749837397	85
51192.630826692795	50371.21429058503	85
51072.94963632986	49453.247576115136	85
49634.92249359755	51522.932337216	85
51281.84888261793	49815.99548103526	85
51160.10975190384	49422.34864848033	85
49665.444483717525	50117.43487194495	85
51482.94729287655	49876.71917595648	85
50820.5648961765	51008.87586433028	85
49428.25093054747	51246.59885844982	85
51242.26722114862	49454.55982734079	85
50167.431586336934	49736.841231959166	85
50793.06472917304	49679.22442963286	85
50975.599832497355	50833.07539647727	85
51115.45597584537	50732.96871499063	85
50768.96512030383	49595.6426912184	85
49630.616787818595	49959.60238757819	85
50956.2101093078	49465.1454644555	85
49836.89370813046	51533.93473835867	85
50809.28710730481	49870.36089663806	85
51695.09756072357	50136.2942507769	85
50289.677977805615	51677.421378632345	85
49362.82484728586	50444.90280349673	85
50093.216395739844	49926.09188676465	85
50600.02693065862	50657.74093437238	85
51323.29532829486	49424.76830688658	85
49989.95422146849	51580.61058953869	85
50554.35796291131	51587.66903807191	85
49513.15976637023	51330.106426305065	85
49456.2169410642	51398.278004945125	85
51328.6525861517	50198.36380236103	85
49781.561879377085	50370.398385368746	85
50875.274788340525	51237.42244545108	85
49285.92971523707	50570.87040626246	85
49210.04783921557	50733.42135024412	85
49875.90095477286	50165.65854032235	85
51284.45869687768	50440.166910544074	85
49761.988473741956	49919.539277346026	85
51075.190014196145	50983.10705450931	85
51106.324453792295	49354.138515946455	85
50541.09567580024	51672.812864448744	85
49577.15029313324	49884.51021333067	85
50639.28942226708	49628.59455718884	85
51200.99512874787	50767.7139416711	85
50419.09171851705	49712.60731836829	85
50387.58368873476	49624.019495935805	85
51603.8441427753	50247.1223537672	85
50573.44746947269	49707.64853063375	85
49587.34919421008	49794.673132064476	85
51131.444396111154	50885.2716759007	85
49785.453371843585	51611.21604680265	85
49399.29657495063	51463.976956150014	85
49608.15241940006	50185.604202454204	85
51708.766061812246	50050.884646058905	85
51335.69366364597	49511.746634791176	85
51367.05145908161	50414.69336630196	85
50182.94752065057	49911.64667463382	85
51140.16767009565	51051.202059564275	85
51341.44904141388	49626.5600605153	85
49342.4196982764	51235.462141848315	85
49320.339642746454	51421.51918317225	85
51435.936950757496	50619.66323269993	85
49377.91485697814	51547.84473043301	85
51503.04275369316	49978.097450534326	85
49539.411631372626	51433.62717362944	85
49661.59834371919	49857.66506032998	85
49689.188162680584	50935.27588340237	85
49290.98386728827	51119.93194283595	85
49502.94955026267	49822.38784481461	85
49677.36166900331	51602.07054667907	85
49860.52841380236	51662.564829266834	85
50728.99048189074	51381.39831692307	85
49589.226877931455	51598.68832346294	85
51413.119197872475	49437.500467073136	85
49730.79826903294	50300.53671110327	85
51408.31944074117	49349.18510491633	85
51749.602163667354	50204.34609870214	85
50144.3643831791	51271.12497002391	85
51487.77137308726	49298.54426429368	85
50424.7843128526	51673.79596016236	85
49716.02461787717	50197.24376037297	85
51285.44704477269	50738.50634043428	85
50793.73303302284	49782.13281095559	85
50935.508810772735	51171.44737680083	85
50210.71587431164	51743.898367160065	85
50302.90426639359	49644.96207652395	85
49566.64333988851	50261.3852419422	85
49965.24890594754	49775.005076524176	85
51539.899037012845	49224.25585125255	85
49902.85511553884	51738.852036337004	85
49389.0866358149	51341.28703162985	85
51497.74682294027	49409.683078583555	85
51311.13921735205	50823.737093034586	85
49525.05065486321	50456.96536950186	85
51205.465108091244	49342.12724963837	85
49167.46847184753	50811.54200295555	85
49250.65132359419	50840.19320164726	85
51797.59398327786	50077.58695926503	85
49519.863149712204	50179.980107647425	85
49430.62604390622	50175.292283974166	85
51646.902350499855	49983.78825333338	85
50011.684344263864	49692.185047589395	85
51600.12549311188	50336.64732453207	85
51212.5529492596	51107.29474256672	85
50801.81027356206	51433.113590525165	85
50641.89851923679	51620.296471973896	85
49566.73803992379	50097.98331267017	85
50893.84476352514	51445.87085696645	85
51619.282430212	49258.32848021571	85
51533.501446417926	49136.049959863	85
49258.71761398584	51358.4204527486	85
51054.16381733034	49279.59227793675	85
51502.675760695776	49784.76868492244	85
50868.85213077319	49451.77211522691	85
51248.29864768182	49544.24490962883	85
51352.75550987975	49720.45132443795	85
51423.027589535704	50484.25447718076	85
49173.65376621906	51343.324646408466	85
51738.90026253889	50295.32555478475	85
50816.07198585527	49522.02744306608	85
49593.17058927786	49701.60258708749	85
51020.86918187841	51140.14061707452	85
50479.66864551119	49634.61914447049	85
51526.41825593505	50617.444815758	85
49338.898236273446	50165.82589188625	85
51612.710897108394	49896.72961584703	85
50585.05219806054	51092.69343036282	85
50125.17817209724	51754.52636261997	85
51345.25718154679	49877.36831262381	85
50175.43062282993	51831.982768967435	85
50854.61680642239	51325.67816254552	85
51231.57804247912	51199.508090000665	85
49767.64935504831	51701.327539898506	85
50567.318310204806	49570.7370082514	85
50125.507650519154	49840.62881900744	85
50973.10144833972	51255.99403090557	85
51512.56223900617	50353.98156686734	85
51408.38855563196	50162.78086460972	85
51699.81851398192	49219.22066942156	85
49772.18275906425	51794.57939871648	85
50360.868164916385	51731.88658106539	85
50452.41613523302	51761.39756181996	85
49192.50579666216	50563.24242398789	85
49467.463574666275	50384.67239950144	85
49610.50551610054	49615.343815671265	85
49438.12729081051	51613.960051062015	85
51429.81795471618	49646.64754737903	85
50184.02147229195	49646.533476088225	85
49479.82819747788	51689.884822552885	85
49953.17267994127	50209.885095909034	85
51608.85986786452	49080.55383512394	85
49938.94021644463	49639.16151363472	85
51495.66465537766	49503.146162460536	85
51001.16410507183	51027.55879252582	85
49294.098418912006	50754.65570300816	85
51581.961267060986	50548.905109124695	85
50971.96767247062	49374.666874332506	85
50752.78069053368	51505.84243129231	85
51712.91877261652	50385.463605975594	85
49333.006894573926	50260.01919957122	85
51396.218876668034	49799.130229454466	85
49413.1061786319	50309.926299681334	85
49940.527379269726	49546.03630892142	85
49276.49993403127	50479.50088013542	85
49477.438958960694	51537.15814974251	85
49686.12315876442	51829.363665530305	85
50126.12251117335	49577.47461329875	85
50476.588154123405	51845.67794826532	85
49116.376161010725	50888.14859070838	85
49864.09591941571	49590.62223754248	85
51722.269812377446	49310.03644717665	85
50566.763676449154	51759.9411250298	85
49394.073570541375	51020.64886247303	85
51296.28858076629	51068.50080476158	85
49695.462759172515	49589.77221811306	85
49668.36033928679	49750.65010558321	85
51654.748959184755	50607.89403633777	85
49524.799006819274	49603.77716500674	85
51642.135407898495	49357.28126906687	85
51206.5516228699	49252.58126476244	85
51582.93479428187	49501.72898375996	85
49604.33309847895	50413.207604872856	85
50801.758037607935	51577.06718744804	85
50077.77047824317	49754.96269518473	85
50026.66207168572	49564.88601434629	85
51369.35222496656	50715.42138288838	85
50794.00587372689	49399.03786270539	85
50919.38579217998	51536.70457339249	85
49273.23108478854	50391.58938760507	85
50801.48218812414	49312.77315985831	85
51154.193902552695	49514.93645055693	85
51233.05796480452	51003.36539316926	85
51399.77504621711	50327.484802580046	85
49498.961513575625	49698.67761442157	85
49129.18008338051	50697.295060424476	85
49607.26468767466	51792.08687757007	85
50979.91402555801	49230.95446529083	85
51244.06573339157	50889.80525452672	85
51627.96423378439	49171.61830271801	85
50833.636260705505	49229.034677144744	85
50658.16715865727	51782.98856291438	85
49663.26720184623	51722.11181792241	85
51610.846709752295	49586.10702543524	85
49174.58463588345	51014.83171530187	85
51155.21715378978	51254.57314673227	85
49810.93513044151	49520.92173282968	85
50007.12730353781	49473.79380698131	85
50912.00623476028	49177.85493907589	85
50047.08649126885	51795.39505488986	85
50091.53628106214	49451.25002328305	85
49500.24451551327	51779.8616764896	85
50308.65359312839	51804.14887478706	85
49755.82775034153	49731.44367994977	85
49424.41641574431	50086.32379802305	85
51700.54375158277	50477.00219483565	85
