# Supplementary material for: Abundant Topological Outliers in Social Media Data and Their Effect on Spatial Analysis
Source: PLoS One. 2016 Sep 9;11(9):e0162360. doi: 10.1371/journal.pone.0162360 (PMC5017681; doi:10.1371/journal.pone.0162360)
Supplement: S6 Dataset — See the respective attached file. (ZIP) [file pone.0162360.s006.zip › S6_overlap_swl/clust_87_96.csv]

50000.0	50000.0	0
50001.1199382742	50005.597232803535	0
50010.474073703306	50004.538835650805	0
49992.59330351276	50005.30010366702	0
49998.97978393994	50002.81568248988	0
49995.94433854478	50000.283501054924	0
49992.110046690934	49994.960676135706	0
50001.69172750674	49994.57444040063	0
50004.089583240035	50002.88217446919	0
49995.22015105517	50008.609882115925	0
50002.55073404207	49993.56360799795	0
49986.072168127575	49997.04184594443	0
50003.188169777386	50009.9058963167	0
50012.27525783438	49992.819765352564	0
50012.262513774476	49989.354148040744	0
49998.02118867848	50008.80627001903	0
49993.557594313854	50006.23561640466	0
49997.38944128892	50001.35532493175	0
49993.74842547102	50014.75506549149	0
49998.23968503435	50005.27065217079	0
50003.22125142318	50000.026961999516	0
50002.66845612155	50016.014489106456	0
49996.2912684585	50003.40999236742	0
49993.86713806728	50000.48736039716	0
50002.18471612465	50002.01162544507	0
49992.171524388265	50006.56961401369	0
50009.77186363497	49998.33913800016	0
49990.12856972812	50008.3087286591	0
49992.75834275438	49999.61132553548	0
50000.612712480484	49996.66863853376	0
49996.93869881451	50007.42426954709	0
49990.9573124268	49998.74455680348	0
49995.12813021465	50012.34964490406	0
49987.132816399535	50000.77841298042	0
49995.04622939411	50001.254507425205	0
49996.3518189633	49998.69148218202	0
49994.72286757851	50006.43666481398	0
50004.991603808936	50007.81247139701	0
49998.28891676479	49997.763041664824	0
50002.11006087792	50008.18226655358	0
49997.144179930016	49989.940910198144	0
49990.216027359624	50003.557911732714	0
50004.8382996796	49999.67581012021	0
50009.729321556355	49988.228197133496	0
50000.199954210955	50007.84356371471	0
49984.868450241316	50001.72764928467	0
50005.25378396498	49991.44544110929	0
50012.19437814406	50000.390381149926	0
49988.04893344996	49995.904611826896	0
50000.97171294396	50001.87618615546	0
50003.16859701153	50001.34186794273	0
49996.8205400242	50002.39747857786	0
50016.35653848915	49987.25542234889	0
50006.096174901984	50010.23095889712	0
49993.33550236973	49997.9139297533	0
50011.19002934476	50002.36431250059	0
49998.45984931102	50006.65695684455	0
50019.87468519033	49983.95720550682	0
50006.448840401084	49997.32346873195	0
50003.483634122094	50006.1099987375	0
50000.35234659256	50010.71421082459	0
50020.92058148781	49993.51767071989	0
50008.47578298118	49985.24545972329	0
50012.97116378821	49991.6961769247	0
49993.74796506671	49992.427417029416	0
49991.82516773376	49992.694590956104	0
50010.8124938929	49998.028114249224	0
49987.955751149355	49997.770027754355	0
49991.724628069634	50000.06228921305	0
49995.80643166333	50013.468969971	0
49993.380375235734	50016.55980591119	0
49991.201634813246	50005.408821551166	0
50004.525946402624	49989.78947725459	0
50007.720378466904	50000.492135651875	0
49992.7685793167	50011.0280228053	0
49987.159758849266	49996.84261681274	0
50014.02574978567	49996.18798372425	0
49984.32643570934	50004.57184983245	0
50019.639648138225	49988.9067237791	0
49989.4997473447	50007.36039035869	0
50013.91997383251	50009.37214947754	0
50004.58622819102	49995.15801530333	0
50005.85271576996	49989.50522008991	0
50015.47921159886	50003.75857515637	0
49996.39937650525	49993.39036016212	0
50001.0647897504	50004.010292953724	0
49986.027487069885	50006.27634010284	0
49987.260876982415	49991.042278530156	0
49999.78395213294	50006.223143715055	0
50005.5951472911	50002.242531785334	0
49994.95863623795	49990.98932230843	0
49995.970214808425	50011.21575680999	0
49998.74724789229	50000.301414385256	0
49995.76262299148	50005.347803119126	0
49985.78393825049	50003.32292956534	0
50007.42877995727	50004.03245223129	0
49992.96622310832	50014.11763760789	0
49994.55499953395	50010.948281901576	0
49983.915535437955	49992.4110437863	0
50008.8660950074	49978.749708719544	0
50013.7990956949	50003.00902758653	0
50008.5066603574	49980.605440097264	0
49999.61536353447	50001.38011543159	0
49999.92720012225	49999.00146537139	0
49984.44548889699	49998.69683486348	0
50002.482884739184	50003.040579738794	0
50016.024045681486	49994.94398923562	0
50003.36648616504	50004.322037109174	0
49988.738161772046	50017.689027507506	0
50003.539439997585	50008.933367662175	0
49994.49256234436	50019.33132076997	0
50005.85319903553	50016.693436037065	0
50002.48134869301	50006.34512799061	0
49993.523880528526	49996.86229670025	0
49988.034997579	50012.957727244124	0
50020.71389257763	49981.778924319464	0
49995.38804044498	49997.158702901135	0
50013.95022191785	49997.89115681875	0
49984.13772326518	49991.42872524563	0
50003.58552550782	50019.3121430576	0
49989.91037830248	49997.47012205967	0
50012.09890688885	50009.91283746573	0
49998.36748406831	49993.20199538089	0
49989.127843465685	49996.61911019781	0
49982.65034680979	49999.834836403585	0
49996.56500742211	49994.747294359564	0
49985.379552577164	50000.53127187064	0
50017.09675845898	49993.71089669888	0
50021.41356700267	50010.70370059395	0
49982.40342955259	49994.328994020594	0
50016.4869019828	49980.40359262994	0
50023.71775476843	50012.20330780786	0
50005.64968115003	49995.160253301765	0
49973.871359122015	49999.93485576274	0
49991.04769969644	50018.64712142673	0
49999.68945811258	49989.69377801033	0
50024.16967004485	49998.373773470084	0
50002.22080701014	49996.583511445446	0
49981.3376436746	49994.9974062802	0
49984.137410919924	50006.137292454296	0
49996.130313645284	50019.87582555533	0
49984.51107861298	49990.24442534623	0
50006.568329781825	49987.41605597233	0
50001.265128160514	50015.41691763768	0
49994.71701353506	50015.249262662495	0
49984.049094679925	50002.930402503676	0
50007.33751108774	49981.8758819164	0
49990.53033617756	50001.14600459991	0
50016.78128835845	49973.40706114249	0
49993.95433979805	49991.08775145235	0
50020.50775026029	49998.11343636441	0
50000.36685129092	49992.305125517465	0
50025.412902998294	49985.28219532157	0
50011.811277040055	50005.8423952594	0
50005.650122642444	50018.556061829826	0
50000.10513937223	50004.37368352619	0
49997.312147224504	49999.09697793524	0
50007.98935284791	49996.53957427053	0
50002.08677570072	50010.85949233453	0
49986.699023909634	49994.97925279905	0
49985.61698965447	49991.72042149556	0
49982.103822344194	50003.015963724676	0
50017.46227211739	50006.10305446117	0
49995.381477958945	50002.40666228191	0
50011.97582092875	49999.282779231835	0
50008.063404920314	50009.83952207464	0
50013.46450656	49984.93900585626	0
49991.29771770397	50013.528169385616	0
49990.72512365944	50014.788818904555	0
49988.34248722313	50003.84700004693	0
49978.86050890926	50004.459502539525	0
49992.91864707092	50012.72445101887	0
50001.84787568867	49990.60674350676	0
50004.63839490317	50017.67334490595	0
49985.1248169725	50007.29216522827	0
49993.17341765991	49987.23628058628	0
49993.857411968136	50017.57636704799	0
50019.0152945883	49986.98070871417	0
49998.41475540304	49991.03758824367	0
49972.09249794468	50008.2640976498	0
49993.10918587191	50001.86801828644	0
49993.00955253663	50003.3707764521	0
49984.194173076576	50018.57796040268	0
49988.37111772968	49985.660734294215	0
50001.68402032854	50019.222658424515	0
50001.185520989595	50017.05278349851	0
49989.66815837991	49993.68744920904	0
50004.177711652395	49985.70662376911	0
50018.82869206279	49999.52190675685	0
49985.443533641	49996.21552947299	0
50016.38826833475	50012.74464866587	0
50017.914900136435	49980.502944041815	0
50014.39181755627	50017.85709331672	0
50018.95202462218	49985.56744633257	0
49997.36448100937	50005.91903864351	0
50018.96796534248	50005.16627708392	0
50011.90539425546	49988.111134330444	0
49996.546614288876	49996.795399916264	0
49963.08142993959	50006.26759739082	0
50008.2356600962	50002.43606836597	0
49998.63921899667	49988.79814231758	0
50005.75242938296	50004.17089970687	0
49998.376769049384	50010.6689754653	0
50008.42442695799	49998.31820524386	0
50004.508050526805	49983.47349690265	0
49987.17050041002	49988.9025554235	0
50009.18109265108	49992.22014886556	0
50004.879056196725	49986.61034885251	0
50014.915422483675	49977.07720187199	0
49990.130907603474	50004.80258105486	0
49984.6703277626	49988.74133172314	0
50007.52672577151	50012.93686597503	0
50003.49650970437	50012.38108186982	0
49989.06725250327	50015.3378129636	0
50024.98456411381	50006.06013812308	0
49991.80368593366	49990.462414806636	0
50000.77352016364	49989.79042744623	0
49988.90719015552	50002.71719901248	0
49984.039032220186	49996.676878046324	0
50012.847622088455	49998.36249454505	0
50006.350126348494	49990.98155319997	0
49991.05034624591	50004.198767952716	0
50011.88431427771	50008.83624177822	0
49985.19374747098	50005.49928007464	0
49984.81310954273	50026.06287728749	0
50006.21977860447	50012.16129787784	0
49986.47489642977	49999.4317940804	0
49980.36605421916	50000.95789397295	0
49994.234345594574	49999.2532348494	0
49987.04825099607	50001.832824486286	0
49991.43071227722	49984.226381594905	0
50000.695373251256	50020.70674782014	0
49977.13180553174	50003.37505285267	0
49988.62903234035	50005.177123215675	0
49979.89567759436	50002.4937618266	0
50008.01262186424	49983.679359629714	0
50030.579860834	49998.08369322793	0
50003.089884360816	49981.16884909539	0
50024.37014218025	49982.08487044395	0
49983.90656666351	50026.928564756556	0
49964.314383131496	50014.1377602163	0
49993.20228802501	50009.89883245395	0
49988.35846928065	49994.74515624361	0
49974.56068759045	50004.79214296714	0
50014.41609705478	49979.75520468273	0
49991.174539429005	50006.969037631694	0
49989.155636819094	50000.54506709529	0
49982.544533415894	50024.606837722065	0
49994.92587873124	49988.20647099332	0
49991.308890379405	50009.11640038469	0
50011.281064215545	49984.921503686244	0
49989.75789397745	49987.457219427255	0
50008.221414162435	50012.20209665073	0
50013.621088465676	49978.83287026756	0
49985.19186980337	49992.980264506536	0
49992.32125134785	49989.032611767434	0
50014.674771463535	49999.908761826504	0
49997.68841019571	49983.69681048847	0
50015.382964093515	49974.88611401902	0
49974.646961190396	49999.20360856275	0
49993.622733056916	50004.394124466075	0
49996.18215660206	49990.57420118714	0
49990.531939051354	50002.542578106964	0
49995.628193938675	49992.49588250879	0
50021.47129342551	49969.80051040332	0
49963.43332412238	50009.15111641512	0
50005.631109868045	49981.978888305464	0
50016.42316313038	50001.98515059546	0
49980.96052567742	50020.686115295306	0
50014.72496783221	49986.0471516237	0
49983.5417594323	49995.75678905932	0
49993.07010199822	50029.18300593349	0
49997.88200827209	49991.896996510884	0
49982.946899317554	50009.619161594186	0
50002.15424062545	50000.4773237086	0
49991.00394052615	49996.04070296146	0
50031.56106314288	50012.96897761344	0
50026.88381878394	49996.47826587183	0
49984.03994023804	49986.15198562376	0
49987.28963664043	50020.60062188324	0
50013.90791418998	50004.26976645357	0
49983.08076631143	49991.201045514004	0
50022.11073926888	49967.124204367305	0
50010.73215520759	49996.40090077004	0
49996.054670956706	50006.56227185395	0
49995.70387124523	49986.98770630229	0
50007.941107878476	50018.039088252415	0
50002.0192275201	49982.59943772668	0
49992.05158923507	50010.26029829259	0
50027.93304776287	50005.78420573993	0
49982.89182072447	49989.6455582383	0
49998.64668225386	50018.43203433023	0
50013.62737578455	49989.94661316443	0
49993.08509566163	49988.31637596258	0
49989.81805414489	49991.931824775784	0
49997.76086401288	49987.90124568716	0
49988.69996163046	50009.713207319626	0
49985.80025773397	50018.196075051266	0
49984.54357744596	49987.1594216123	0
50006.59958761954	49972.297102456854	0
49984.82793631655	50022.262719026876	0
50009.686765035396	50012.49651623412	0
50005.67540109913	49998.77026419197	0
49998.76553220897	50009.60097154551	0
49991.720902063105	50001.874151299206	0
49995.344981691764	50003.769781086085	0
50000.779533303816	50006.55995037668	0
50003.69493811055	49982.743629087825	0
50002.270752389726	49997.78815897597	0
50027.570700147895	49993.28160735885	0
49976.52404899746	49992.70823713537	0
49998.92765844171	49982.472509075604	0
49994.93953583841	49994.87526102259	0
50009.450371016355	49984.56460257237	0
49988.154083484755	49999.52040214659	0
49999.394387052766	50014.98009375397	0
49978.547517703526	50000.09883902086	0
49977.2653315401	50000.844206454574	0
49998.90667228046	50008.20905964552	0
49991.6637407009	49985.60237193076	0
49996.812852085255	49991.85268425626	0
50010.361860965386	50000.785222744336	0
50015.982394048064	50025.712936463955	0
49980.52196003663	49992.07084033371	0
50031.62064003572	50018.88854821377	0
50008.9961750777	49996.41672377975	0
49987.61931332246	50006.2850009189	0
49976.108964526924	49990.178279804175	0
50023.926871643285	49997.28176746767	0
50019.938527361184	49994.309713364564	0
50000.35731265099	50002.84047830652	0
49993.60333916049	50007.42141270693	0
50023.25337906322	49995.00581889214	0
50002.075911878404	50005.261111667336	0
49991.96428640682	50014.48773082656	0
49985.479854508725	50004.39257273865	0
49980.523275281885	50010.645308643936	0
50001.43088150619	49983.63567861773	0
50010.12290986445	50002.12243553688	0
49967.36856159413	50003.35500522987	0
50002.53163693798	49987.2817417695	0
49958.51475070698	50007.728524315105	0
50011.38108761024	50001.03297300693	0
49981.69861163078	49992.37124347021	0
49989.76191395739	49999.01550114256	0
50010.464523219016	49992.24245972176	0
50026.519101309525	50000.02798517489	0
50012.28382736543	49984.83474359573	0
49989.42265260656	49983.96844532203	0
49984.23840069896	49997.66761618687	0
49985.550927108794	49986.82666453693	0
50021.497478391924	49994.63200883348	0
50019.51522702777	50003.991941070715	0
49997.68469127628	49986.69892490847	0
50017.52555436652	50007.437281765255	0
49996.923835170724	50009.65263753655	0
49980.798506964515	49985.652067432005	0
50017.90091994998	49982.2521155558	0
49990.37161102477	50017.07697390062	0
49988.90511406528	49992.75445658593	0
50017.32112340442	49965.353068070195	0
49991.01257760791	50023.468584741226	0
50025.8875906799	49994.35984820899	0
49986.1918187451	50023.68497230164	0
50013.15743500942	49983.78458207533	0
49992.8456436454	49993.0203413024	0
49979.75815741602	50012.571960582	0
50009.70308924862	49979.83589096704	0
49985.30046070793	50021.08763342582	0
49978.359205601315	50034.878715319064	0
49990.92884580327	50011.163169812375	0
50007.772940196795	50007.064996400484	0
49985.22103137368	50016.08668389368	0
50009.59707490614	49993.95697076497	0
50017.70003800679	50001.97785272779	0
49983.797748258876	50023.64017913821	0
49990.26735697697	50010.258346329596	0
49987.64568629228	49992.33821425586	0
49988.52793226814	49987.91776019862	0
49991.20423086804	50029.989168432476	0
50026.25973034724	50010.5650833099	0
49982.16330270223	49998.10186605435	0
50007.13541309917	50007.95622569247	0
49983.95748989525	50010.98829389653	0
49962.45221143677	50007.2760570099	0
50012.1000044754	49996.95407723872	0
50021.052185858316	49972.64330460891	0
49984.3085518675	50009.58683887556	0
49993.510659247964	49989.892241724825	0
50011.752156646566	50004.78944145074	0
49983.52563494623	50001.75016082405	0
49978.460538100626	49997.75242771528	0
50014.52143088854	49988.22950508876	0
50018.24137458081	49990.739344225905	0
49972.37989154419	50007.14160963748	0
50006.63472878829	49999.431527854525	0
50016.01207628755	50007.56525634756	0
49992.159033924385	49975.903792794095	0
50016.99256930141	49996.1277298885	0
50004.48312201096	50016.53523623439	0
50003.73362658861	50014.7511990841	0
49974.63211839188	49979.516263068035	0
50001.48585664339	49987.945459319424	0
50021.840174437224	49996.55115787979	0
49994.03666699587	50020.72279787452	0
50020.94362840362	50003.47457288229	0
49998.62700416022	50014.24645452575	0
49995.17512210399	50016.79463493951	0
50005.23037043188	50011.73729598273	0
49971.37117085837	49989.47221639413	0
49981.521518297865	49999.23994426472	0
49965.42437354049	50013.05953711824	0
50008.834474853866	50007.65616359565	0
50000.22266364497	49982.341419794524	0
50021.85104569774	50002.35034673412	0
49981.560701735485	49996.23068757506	0
50012.74701363594	49985.80192002436	0
49971.80503375848	49991.85551823733	0
50011.263172707324	50007.67989684717	0
49997.842192490825	49995.525909340686	0
49994.00690011958	50013.24210864979	0
49986.9534427898	50008.40761073288	0
49983.36103802528	50033.88309737791	0
50021.35608252024	49989.69815647043	0
49988.97845850354	49998.21097134659	0
49994.642367226574	49977.56378857998	0
50003.55488727248	50010.91109031009	0
49974.81667358894	50002.99823491594	0
50012.0645759029	50012.10464978939	0
49987.68602979314	50010.93503302086	0
50007.17280957686	49992.3085541642	0
49981.705499678246	50015.11060490018	0
49996.69556881796	50014.109138468055	0
49998.64670998637	49980.67626758387	0
50019.10045114579	49976.023584512244	0
50017.45835616199	49985.36377514416	0
49970.33294685764	50009.780079539814	0
49982.3735722141	50017.46739492288	0
50006.68958436496	49994.526210000105	0
50018.734070250706	49989.80705437178	0
50002.46857216815	49986.06925098604	0
50022.675958277854	49992.05708802764	0
50022.926585169895	50001.64972110677	0
49983.52862677752	50014.963717433006	0
49998.90581301964	49994.84596139951	0
50005.79092528655	50014.775009063815	0
50000.22661360575	49988.81757789523	0
49980.74425647727	49996.82260257941	0
49971.55135378028	49993.170189732235	0
49964.134354578964	50010.02551413979	0
50012.74411197212	50007.99878332312	0
49990.74377587022	49973.90298912179	0
49985.28964060534	50013.18698399553	0
50002.94614847365	50024.81554806511	0
50018.25121765347	50010.052068038465	0
49989.67279102292	50031.185116729364	0
50024.78778113604	50000.02968615381	0
49957.10144021539	50006.30757505217	0
50004.91798427541	50013.10522473025	0
49997.73721727142	50000.206776466686	0
49987.073785197594	49981.08982656079	0
49968.0433233723	50010.0828608519	0
50012.324460548836	49995.737823114214	0
49973.49292689296	50018.279391364136	0
49987.24555378543	50029.79294837929	0
49998.130607358624	49976.53703077404	0
50007.75675174732	49991.20943177642	0
49995.458395374444	49999.14344184725	0
50010.742096311136	49993.331644497855	0
49985.84573346792	49985.809309381766	0
50000.266877230206	50025.833258622944	0
50015.02347028834	50012.069686554314	0
49999.98576549963	50017.1888278349	0
49994.20623659825	50009.09252126425	0
50002.60633630994	50028.573161161155	0
49983.685760399516	49994.434229655286	0
49997.98413692526	49973.09937067709	0
50010.56374303187	50009.418935307316	0
50010.08479905599	50015.411645682536	0
49981.765431604974	50026.49109198164	0
50008.58410835759	49981.64823307443	0
49984.49931009959	50029.64027167754	0
50007.61917516849	50005.81807298415	0
49954.76580966707	50007.702943843884	0
49998.27241309566	49978.57915551045	0
50022.54566981191	49987.258173264716	0
50005.091519311456	50006.0974021464	0
50033.204334621514	50008.87278491397	0
49975.961106071736	50033.7681879828	0
50008.89909742184	50018.638205887495	0
50013.46930471949	49988.41976209015	0
50015.209385585105	50013.91423486294	0
50022.0337844933	49980.9584175392	0
49989.67638337026	50018.303126039296	0
50025.83946226305	49991.62136154643	0
50020.63370337653	50014.81552965945	0
50007.67840103903	49995.493720252845	0
49968.685987238656	50012.365807529546	0
50010.842442392815	49988.60160661161	0
49997.47090266504	49980.29339993033	0
50596.34228028143	50922.07272063139	86
50505.336245860526	50916.14876925643	86
50684.373811716105	50896.60643904075	86
50773.911759233844	50903.40261742046	86
50621.56334858752	50829.0355246995	86
50805.85149779605	50822.23287494226	86
50766.47320765495	50739.46088092058	86
50847.39466305546	50956.41930907812	86
50581.49125272091	51016.64384196983	86
50591.06300910363	50741.952113261825	86
50527.26326742347	50820.4902995764	86
50508.13930505927	51071.70930302656	86
50450.07584869615	50779.52046403614	86
50420.52452209654	51044.2682794425	86
50522.643778789534	50676.29142301731	86
50714.059746429884	50812.272525778775	86
50892.25407377934	50872.97831492895	86
50365.944021017705	50733.4842477495	86
50958.90646765175	50814.0282405373	86
50579.979808463424	51126.43493109644	86
50617.75443528029	51212.424631316324	86
50272.80226633019	50746.77291422303	86
50442.14273838479	50627.0756344744	86
50523.922592468574	51198.33925988566	86
50576.17980088946	51295.57762467404	86
50961.90233382255	50724.453352137636	86
51041.090506538785	50849.4145777539	86
50669.43308729286	51100.845932743745	86
50346.91243907702	50634.536623049644	86
50245.27650524945	50662.768821690435	86
50183.42707489666	50767.37637590301	86
50409.756992282375	50858.357478267935	86
50513.358108368426	50567.78009126706	86
51015.84265139022	50936.743201395126	86
50441.443297643884	51150.5320917368	86
50325.32129754934	50830.34668035809	86
50663.962805987314	51319.37551190409	86
50671.05417823505	50704.6443307533	86
50742.80483637881	51161.953242941214	86
51113.233769054495	50899.260347162926	86
50722.49465568039	50625.13346710628	86
50855.00013396072	50713.57386776936	86
50351.11032747158	51159.28167518797	86
50833.1272883323	51160.54198897508	86
50708.15320920126	51396.32206106266	86
50757.69889406527	51252.79418778715	86
50389.93425689173	51241.627335645215	86
50122.981980811295	50702.21584099572	86
50047.33036052708	50643.532605194654	86
50422.559461643126	50950.510670283635	86
51048.07444123151	50706.69734320432	86
50712.14281986385	50530.14420774162	86
50606.5324043155	50644.23387511505	86
50910.62093445256	51207.049436410605	86
51097.08420031847	50986.97675146164	86
50172.39255899302	50609.488201344946	86
50973.35125372237	51268.411634953496	86
51033.883251356245	51204.19528802123	86
50625.04107479361	50532.445071476126	86
50337.270902439646	51311.58862667568	86
50518.648674843986	51366.938248287304	86
50096.790596300154	50802.36890209429	86
50284.69579466138	51227.12792515864	86
50477.07089431899	51281.452338042756	86
51087.650840407834	51273.03052839185	86
50617.13848957002	51392.903764857576	86
50686.187365549085	50442.725732165876	86
50403.44797073519	50548.198916004345	86
50178.57801201981	50522.00402559956	86
50933.933002715225	50986.50471468925	86
50886.49534680738	50632.35569840983	86
50614.59978651598	50392.35880995445	86
51181.73112816149	50958.61806677727	86
50990.4531636646	50640.08302864329	86
50532.05841771389	50420.383054811005	86
50281.085875127705	50574.40301924225	86
50604.90357909756	51485.48990805108	86
50928.817913049614	50552.34659419412	86
51015.11864858647	51348.11907317331	86
50086.942972177676	50541.58783659605	86
50462.687375569556	50364.41151301345	86
51057.964365510066	51431.80752643657	86
50294.178720044285	51083.40719965704	86
51138.279628548735	50689.275258058646	86
50472.51403245448	50489.953434276846	86
50121.234057057154	50450.79746768306	86
51064.240721239155	51523.81845711131	86
51255.94669608709	51006.679887498445	86
50331.0270455247	50918.86905158967	86
50795.226141292995	50571.03135327856	86
50796.899734142025	51410.88409244205	86
50879.34295232423	51370.171712195224	86
51228.512782974176	50704.460189966834	86
50423.61569410187	50281.8626142728	86
50369.74846451589	50213.40564980517	86
50681.19769115402	50984.93445165356	86
49967.88329878602	50688.481317823134	86
50753.03579844509	51055.36780784561	86
51274.05108311015	51098.23756403409	86
51076.60175780289	50610.502164687816	86
50785.35345954756	50477.44362159612	86
51351.5168082456	51058.25560415947	86
51363.03974403866	51145.78740785268	86
50323.541918347655	50136.23263527348	86
51158.250453964276	50571.64491279147	86
49908.03790559719	50621.978678452986	86
51168.49768538457	50772.51378350174	86
50228.76566174994	50148.16064086701	86
50211.72335673678	50433.53857332217	86
50284.16243119061	50056.666498172104	86
51130.22375832583	51581.20868824355	86
50616.40324782546	50299.66356245389	86
50541.01981429315	51554.17860679882	86
50304.98214091471	50436.41440639089	86
49815.009522279324	50609.61178620295	86
50196.83703662019	50059.8737952688	86
50392.82670490912	50424.15529873979	86
50971.47332948114	51469.80935642629	86
50532.293654704794	51643.62166064536	86
50092.56159056747	50364.90054358809	86
50698.90350662032	51504.151584158004	86
50347.68212445621	49995.131269600104	86
50937.12509592075	51116.36281756165	86
50602.058822803316	51700.01744951107	86
51178.50265401865	51298.17225305579	86
50566.57496840948	51785.141869314124	86
51155.94099613753	51493.66335076062	86
49985.22014714252	50568.19670060342	86
50281.339554740916	50220.558865426305	86
50655.18177909356	51803.299011966585	86
50486.58725730344	51820.53418202416	86
50416.253973729305	50058.542725268475	86
50401.67396812644	51790.915971777744	86
50962.44736084606	50466.96054806386	86
51295.661448476814	50639.875975668816	86
50114.31076530192	50890.52369192157	86
50324.89608593538	50302.6191690533	86
51150.05615916313	51385.85923409365	86
50767.26160990447	51568.33784780323	86
51238.25031043098	51380.31572919948	86
51035.944223690116	50407.4431368505	86
51299.78410296236	50760.76882758952	86
49728.20052566148	50627.532400891534	86
50246.75335049553	50351.12145972511	86
50260.24310603428	50998.42088904756	86
50419.98850916162	49937.098503779394	86
50856.34835143456	51071.95440439185	86
51106.244905554886	50348.20879024177	86
50529.11079347038	50296.722506860315	86
50435.211070531645	51897.452063123674	86
50809.32636286512	51652.22389466943	86
50355.49138529202	49866.00947276129	86
50164.63805385689	50992.56886241686	86
51184.73706414162	51073.70633443558	86
50008.78711440263	50336.15534088857	86
49933.533170226525	50389.46317609061	86
51430.98482249879	51010.35723867346	86
49755.32461272024	50543.985716071205	86
50497.102027182635	49889.45459470606	86
51073.9384703695	50493.3567244707	86
49962.98649258417	50259.55927752875	86
50431.80645747326	49812.9189753749	86
50192.82005088036	51233.66421589814	86
50136.70041069215	51157.33397420106	86
51124.42446705553	50255.00228175355	86
51071.8521565702	51653.97211025466	86
51448.972743531915	51173.87945456474	86
49656.95597421043	50682.17546011928	86
50018.595243582124	50427.09619458253	86
50579.75729436964	50218.914586635685	86
50321.21085634429	51403.09435551993	86
51021.3981285638	51084.62154968616	86
50343.30159960319	51887.57795460968	86
49972.141680964116	50164.119435030356	86
50174.61208619157	50299.69112946448	86
50367.218794850094	49743.59931781383	86
50513.10935412607	50155.421708143345	86
50665.111205410954	50175.43819219754	86
50477.65358113253	49730.5191525628	86
50253.67010889303	51863.83491834904	86
50206.711336553955	50902.25811820743	86
49719.139013201595	50750.434660775994	86
50571.764932620055	49725.3139552348	86
50660.42031427928	51582.43856503847	86
50244.68413411273	51322.572608352566	86
51232.03650789777	50882.2234956708	86
51271.373360190475	51284.0872482432	86
50149.82883107425	50190.40848934249	86
50845.05071938365	51487.287097441615	86
51491.93382288396	50947.85540467653	86
50579.66821222133	50086.91067678632	86
51205.13441689923	50209.46888932211	86
51387.16038903586	50760.75110023601	86
50844.82532862401	51289.56903763282	86
51243.37347683955	51183.44776669438	86
50026.27660180862	50891.49028833601	86
50986.06053182268	51632.79372808044	86
51046.581933995396	50208.28442057571	86
50666.45819152296	49716.28423040478	86
49883.79532119718	50154.36396648127	86
50376.55127698801	51476.66134048331	86
50059.30717101306	50137.941268912014	86
50496.37778951158	49979.84949778929	86
50407.53675984067	51369.846548320136	86
50198.82931527635	51086.134238307124	86
49860.50911189702	50340.80477369408	86
49642.06342703359	50805.52942046934	86
50313.14077921082	51774.21290951534	86
51410.79638385789	50845.98006742856	86
49959.38851971013	50831.16913255078	86
51445.16096656926	50688.533299021925	86
50061.94441518108	50226.237402192375	86
51320.36395280509	50846.454020336125	86
49940.163048707356	50480.41588881717	86
51505.02497886165	50842.56257676118	86
50922.543002791885	51573.118060014924	86
50712.81347986737	50356.272704201954	86
49962.4164929912	50953.98135167167	86
50269.62583110958	49903.51279150977	86
50188.65154996681	51805.8379206518	86
50277.06964220422	51692.6269651995	86
50910.53231129034	51679.86941172579	86
49841.92144080254	50503.12604133077	86
50056.16989066769	51115.329869220426	86
49878.45036525163	50986.49616357334	86
49580.14449151601	50634.79095441635	86
51291.97103157804	51457.030718764734	86
51465.23396776068	51266.832496506024	86
49795.84966800234	50150.05916258601	86
51265.889024550575	50557.084893140374	86
51581.722574117775	50948.50959921438	86
50276.23245192537	49768.991488411455	86
49805.447944175605	51035.948478133105	86
50721.999742919266	51859.492024347135	86
49819.42385440502	51130.08463476704	86
51480.80805401062	51084.26902334727	86
50728.32931813108	50262.11919292517	86
51323.09109700023	51359.29671790496	86
50440.670722556286	51628.22226524526	86
50888.67550646799	50415.92713439567	86
50076.21326465409	50049.93433581785	86
50090.45334341036	51239.31586905572	86
50211.84599025206	51623.375413350725	86
50119.486925345285	51328.614584170165	86
49897.40318120451	50743.756365318004	86
51008.97237014703	50121.37248506528	86
51595.2150697183	50825.31736538662	86
50586.67420419201	49631.758983919906	86
51665.99145511221	50765.9608793009	86
49606.736068156744	50547.80182398028	86
51146.14708295571	51703.98697751409	86
50736.22920800315	49770.64023419147	86
50611.821333894986	49997.66244497032	86
50584.31137649455	49909.660822817816	86
50267.531102426394	49675.13654908281	86
49521.064695241264	50508.50608238951	86
51541.985803139214	51308.04039330749	86
50495.969982300965	51459.128332014545	86
50168.85738168962	49968.91860973883	86
50573.607743873356	51875.46717451226	86
51635.74023875637	51288.279686372625	86
49935.62115885896	50076.75088092236	86
50799.9528838465	50388.26559786305	86
50818.30535091672	51741.98845499012	86
51304.618001369556	51547.76858062128	86
50957.406330083366	51759.367185756564	86
49535.597910771365	50421.71159640738	86
50960.280848917275	50044.7048241293	86
51358.382701845796	50574.40397167583	86
51576.616439443314	51388.23455919452	86
51663.77680108963	50978.82813913421	86
50695.77254594349	51669.89779906474	86
51217.04691197278	50115.388411684544	86
51046.154833033965	50023.746832197015	86
50625.945856652594	49798.5467558604	86
49626.49605333138	50442.41943835241	86
49818.49643279161	51225.89128158652	86
50342.62047510263	49620.592072483494	86
49608.70528621492	50355.80988534857	86
50787.2008345754	50188.72583952975	86
50755.10986277005	50098.39780044883	86
49734.39037840233	51186.15489946921	86
51571.82021635503	50740.81219667965	86
50953.38224744699	50197.00942328926	86
50831.43285426653	49779.26709807615	86
51719.986968309124	50834.40124620806	86
49632.64857187614	50268.79424695328	86
50680.39923958492	51944.5484729635	86
51731.08562964126	51280.09149296892	86
49721.07662001628	50454.77148244712	86
50019.9794458844	50759.95352156202	86
50027.14483302596	51343.606514715444	86
49739.70975895984	50967.162954884596	86
51514.67054504948	50632.252311045	86
51253.68933378903	50282.92187591956	86
50874.33683344793	51818.82110973302	86
49735.98322794234	50215.78367771937	86
49904.55054803381	51212.191847827096	86
50179.60269600104	49651.1491742829	86
51361.27577102626	51621.62312182074	86
49843.78955175596	50900.694997821505	86
51236.49332161474	51719.86341294684	86
49971.41151299292	51271.20002519168	86
51294.897117975175	50206.24579141163	86
50183.35558841178	51394.21702173367	86
49584.419239029085	50872.257458916174	86
50909.53062410377	50326.05438327369	86
50961.38379836065	51853.454538224	86
51361.60531730273	50926.569628851146	86
50082.275889192395	51030.084971226395	86
50340.17267173529	51982.51894265924	86
51451.886771921105	51630.72776962557	86
51383.164443236434	50211.28846209802	86
51587.68456457829	50574.74218494414	86
51644.78117021742	51200.11279477099	86
51378.540373937925	51427.983141475466	86
49985.02125847192	50005.04335991873	86
51816.00032901458	51309.47707789998	86
49810.13740342576	50752.93500595388	86
50839.72084189735	50054.259685291705	86
51574.91700467106	51146.577654252455	86
50231.60160198873	49571.37669384139	86
50098.71074998101	51792.33589082505	86
50402.842711386154	49547.81187640862	86
50287.3443039526	51494.55965497136	86
50773.82898221165	51947.50977155629	86
51329.9127961013	51728.211772761155	86
51784.598021486294	50769.10079233922	86
50028.92076589952	51437.14277572669	86
50455.85936350258	51716.03320633166	86
50184.0547464463	51487.12367050447	86
49892.11981562836	49995.569411661934	86
51654.83879268075	50642.13644670625	86
51170.33948684625	50485.155974742374	86
51050.881618369895	51846.20399739376	86
50829.67478916355	49868.25211494346	86
51103.83141291584	51141.985993137074	86
50123.48324268901	49574.324422366095	86
50907.98591644102	49830.18762921594	86
50187.387033312945	49766.13004496936	86
51538.61503297156	51613.43060241865	86
50576.36717307806	51969.239841876966	86
50114.16307046195	49712.98422871852	86
50997.2290172132	50298.91952010167	86
50699.17756715109	50029.67566710638	86
50863.05912922693	51960.04344932504	86
49689.13353556248	51111.27106575919	86
51205.322422857804	50355.467977212575	86
49890.27736866183	51074.64859405829	86
49958.462894746954	51500.648064493544	86
51419.46714198929	51345.200444153925	86
51444.576269333644	50282.56914871077	86
49487.29214847427	50634.758328465774	86
49796.14279048426	50406.56052522251	86
51336.74460330587	51820.86362305648	86
50313.003657336	49530.50018705735	86
50914.04311820557	50119.287598724084	86
51741.97220665969	50628.70277497424	86
50282.173459905534	52050.77839590364	86
50743.725308999026	49893.261729054335	86
50069.24175839715	49963.19249427565	86
50258.68510944566	49451.45338748561	86
49812.99261073359	50063.66832001933	86
49591.68953134061	50187.56872712191	86
50008.47742184468	49900.76438165668	86
51098.13716157622	50131.21449918586	86
51176.59072808656	50030.23200373279	86
51665.13215758765	51387.043475534134	86
49982.11029042201	51055.617904654675	86
50432.27317710857	49458.357735001955	86
50887.31884150146	49974.95516534535	86
51607.52650554016	51048.5498369507	86
51455.36963973918	50566.55146885085	86
51398.336002623124	50121.46345693809	86
51402.917926230824	51517.70032648116	86
50187.457581524	49859.40165485625	86
51211.10385444665	49941.24656924829	86
49602.05639265255	51143.200982851544	86
51700.87929013597	50542.667984035856	86
51353.66262628125	51241.09231743826	86
50998.9427818149	49855.84396167186	86
51327.55257339793	50484.87310375869	86
49704.12347798108	50130.475829680865	86
51419.23352724754	50459.87076592927	86
51626.679409217046	51468.849291122664	86
51364.40777723995	50329.89644775005	86
50698.50170382069	49635.12270852359	86
51507.92714204192	51444.87002952081	86
51417.087409368745	50029.12695368857	86
50059.761599155005	49645.01161965623	86
50982.1000995254	49954.76143254715	86
51400.972555288026	49939.80958660767	86
51156.17455610429	49871.37617637946	86
51573.64224084483	51700.19615656707	86
51069.553531981255	51749.3857556469	86
51792.235341055064	50514.630559615995	86
51738.65792140051	51182.28241603493	86
49717.342574698494	50363.37489155923	86
51112.15077743587	49946.420603349456	86
49817.51030619392	50259.01444511918	86
51533.819106448755	50257.775922836336	86
51182.4647171314	51796.44632099032	86
50020.47934045529	49727.251850202076	86
51520.04057926465	50344.284526028205	86
49401.95068683394	50590.94562624567	86
51621.781456190554	51573.307322058856	86
51904.48900821119	51319.92712164249	86
51875.789692302205	50791.847931205906	86
50159.80894270299	51722.372880256	86
50522.16023216512	49572.2355042808	86
51463.15176957718	51718.25370123142	86
49755.42075620686	49991.333950858614	86
50532.989748448876	49810.13115602174	86
51939.43850374957	50724.28243609847	86
51275.13455265637	51640.57884929953	86
50095.2661831193	49851.08505252859	86
50012.916659594914	51827.5052848707	86
49673.376029976906	50905.80717778639	86
52011.115575805205	50779.21419776372	86
49561.59643155415	50105.147968209945	86
51372.24793960807	49855.489038673695	86
51774.87963859743	51101.178873112774	86
51713.03197565343	50452.50123847116	86
50981.17812983097	49765.42058006545	86
51602.33766967252	50312.32341930403	86
49991.14442512461	51178.813121199135	86
50817.30484927032	50274.78597056048	86
51465.409957340875	49851.115823869906	86
51819.73316557949	50669.18703471021	86
51512.39990061609	50494.232587586506	86
52106.92675587947	50773.45561022311	86
49538.16740055818	50270.90741909519	86
49893.35489799802	51569.446405923154	86
51599.70872231141	51786.2289634969	86
51629.53730166319	51877.21996090704	86
51734.73647053065	50920.89495439079	86
51302.796215814524	50080.93750822678	86
51553.55385901524	49819.73277202544	86
50596.50544865121	49519.083827670715	86
51941.459796007046	51237.47543868653	86
51106.83554399949	49790.59283075981	86
49517.64294142876	50023.64437885508	86
49649.91228639249	50996.590709276396	86
51277.53892711673	51893.30405687998	86
51320.57187981003	49994.69205392792	86
49353.69126772264	50509.978088760945	86
49568.2255145665	51027.299105019105	86
51586.229530573066	51956.60894983945	86
50092.397775343474	51499.70710830531	86
49756.83542760728	50862.215665976415	86
51803.70090068198	50863.5447341391	86
51515.55640681932	49739.88410223848	86
51265.20266698669	50421.22031004916	86
52138.98400752022	50690.79845291131	86
51280.86715124985	49881.18103257622	86
51692.946744043315	51071.85294551521	86
51981.85907803604	51367.96380721735	86
51409.23387312775	49774.32081792728	86
51567.0620555486	50420.014018390626	86
49959.300185018496	49792.47820623521	86
49345.77423540327	50665.57592291251	86
51996.21787850111	50871.176554968166	86
51646.492249945084	50235.60290508601	86
49289.95777702539	50734.03304076187	86
51540.6771334359	52037.40928666362	86
49849.2905176317	51648.01179665735	86
51056.77998497102	49710.43837821716	86
51900.22578448633	50624.18344597942	86
49470.70009694886	50100.36420215163	86
49455.00614995676	50193.09613014867	86
51557.78223249506	49661.90320255555	86
50796.423178380646	49967.90964526115	86
49788.07441347435	51577.315549711035	86
51492.62460060924	51538.14310230613	86
49374.21645661017	50767.66565196497	86
49458.28500023003	50801.369978264316	86
51690.2550496245	51792.472153346345	86
50132.79297191978	51586.68179807537	86
49582.203952774624	51228.261093696776	86
51328.361533665586	49730.91431463577	86
50365.64118013827	51676.17178597101	86
51946.03134782862	51447.4904369382	86
49909.26344444033	51343.770256491334	86
50473.200338029674	51976.168983617805	86
49920.11119358715	51706.30376473461	86
52200.01236726319	50757.44562570102	86
49305.81127722203	50435.25722203937	86
49399.93894632157	50040.00615858878	86
49628.41860484649	51305.299859851606	86
51492.946315365305	49954.6899491991	86
51711.978241999845	51590.57214759092	86
50430.93645020593	49639.185780390246	86
51298.02850757707	51985.279271330306	86
51848.05376306675	51053.8353057128	86
49996.33863336846	51650.222497180854	86
49694.077794866316	51592.08349024181	86
49424.987773139466	50454.76871348453	86
49608.23021765942	50025.90093950563	86
51189.76294783059	51888.92177586052	86
50528.460544032314	52045.77895891102	86
