# Supplementary material for: Abundant Topological Outliers in Social Media Data and Their Effect on Spatial Analysis
Source: PLoS One. 2016 Sep 9;11(9):e0162360. doi: 10.1371/journal.pone.0162360 (PMC5017681; doi:10.1371/journal.pone.0162360)
Supplement: S6 Dataset — See the respective attached file. (ZIP) [file pone.0162360.s006.zip › S6_overlap_swl/clust_88_97.csv]

50000.0	50000.0	0
50001.1199382742	50005.597232803535	0
50010.474073703306	50004.538835650805	0
49992.59330351276	50005.30010366702	0
49998.97978393994	50002.81568248988	0
49995.94433854478	50000.283501054924	0
49992.110046690934	49994.960676135706	0
50001.69172750674	49994.57444040063	0
50004.089583240035	50002.88217446919	0
49995.22015105517	50008.609882115925	0
50002.55073404207	49993.56360799795	0
49986.072168127575	49997.04184594443	0
50003.188169777386	50009.9058963167	0
50012.27525783438	49992.819765352564	0
50012.262513774476	49989.354148040744	0
49998.02118867848	50008.80627001903	0
49993.557594313854	50006.23561640466	0
49997.38944128892	50001.35532493175	0
49993.74842547102	50014.75506549149	0
49998.23968503435	50005.27065217079	0
50003.22125142318	50000.026961999516	0
50002.66845612155	50016.014489106456	0
49996.2912684585	50003.40999236742	0
49993.86713806728	50000.48736039716	0
50002.18471612465	50002.01162544507	0
49992.171524388265	50006.56961401369	0
50009.77186363497	49998.33913800016	0
49990.12856972812	50008.3087286591	0
49992.75834275438	49999.61132553548	0
50000.612712480484	49996.66863853376	0
49996.93869881451	50007.42426954709	0
49990.9573124268	49998.74455680348	0
49995.12813021465	50012.34964490406	0
49987.132816399535	50000.77841298042	0
49995.04622939411	50001.254507425205	0
49996.3518189633	49998.69148218202	0
49994.72286757851	50006.43666481398	0
50004.991603808936	50007.81247139701	0
49998.28891676479	49997.763041664824	0
50002.11006087792	50008.18226655358	0
49997.144179930016	49989.940910198144	0
49990.216027359624	50003.557911732714	0
50004.8382996796	49999.67581012021	0
50009.729321556355	49988.228197133496	0
50000.199954210955	50007.84356371471	0
49984.868450241316	50001.72764928467	0
50005.25378396498	49991.44544110929	0
50012.19437814406	50000.390381149926	0
49988.04893344996	49995.904611826896	0
50000.97171294396	50001.87618615546	0
50003.16859701153	50001.34186794273	0
49996.8205400242	50002.39747857786	0
50016.35653848915	49987.25542234889	0
50006.096174901984	50010.23095889712	0
49993.33550236973	49997.9139297533	0
50011.19002934476	50002.36431250059	0
49998.45984931102	50006.65695684455	0
50019.87468519033	49983.95720550682	0
50006.448840401084	49997.32346873195	0
50003.483634122094	50006.1099987375	0
50000.35234659256	50010.71421082459	0
50020.92058148781	49993.51767071989	0
50008.47578298118	49985.24545972329	0
50012.97116378821	49991.6961769247	0
49993.74796506671	49992.427417029416	0
49991.82516773376	49992.694590956104	0
50010.8124938929	49998.028114249224	0
49987.955751149355	49997.770027754355	0
49991.724628069634	50000.06228921305	0
49995.80643166333	50013.468969971	0
49993.380375235734	50016.55980591119	0
49991.201634813246	50005.408821551166	0
50004.525946402624	49989.78947725459	0
50007.720378466904	50000.492135651875	0
49992.7685793167	50011.0280228053	0
49987.159758849266	49996.84261681274	0
50014.02574978567	49996.18798372425	0
49984.32643570934	50004.57184983245	0
50019.639648138225	49988.9067237791	0
49989.4997473447	50007.36039035869	0
50013.91997383251	50009.37214947754	0
50004.58622819102	49995.15801530333	0
50005.85271576996	49989.50522008991	0
50015.47921159886	50003.75857515637	0
49996.39937650525	49993.39036016212	0
50001.0647897504	50004.010292953724	0
49986.027487069885	50006.27634010284	0
49987.260876982415	49991.042278530156	0
49999.78395213294	50006.223143715055	0
50005.5951472911	50002.242531785334	0
49994.95863623795	49990.98932230843	0
49995.970214808425	50011.21575680999	0
49998.74724789229	50000.301414385256	0
49995.76262299148	50005.347803119126	0
49985.78393825049	50003.32292956534	0
50007.42877995727	50004.03245223129	0
49992.96622310832	50014.11763760789	0
49994.55499953395	50010.948281901576	0
49983.915535437955	49992.4110437863	0
50008.8660950074	49978.749708719544	0
50013.7990956949	50003.00902758653	0
50008.5066603574	49980.605440097264	0
49999.61536353447	50001.38011543159	0
49999.92720012225	49999.00146537139	0
49984.44548889699	49998.69683486348	0
50002.482884739184	50003.040579738794	0
50016.024045681486	49994.94398923562	0
50003.36648616504	50004.322037109174	0
49988.738161772046	50017.689027507506	0
50003.539439997585	50008.933367662175	0
49994.49256234436	50019.33132076997	0
50005.85319903553	50016.693436037065	0
50002.48134869301	50006.34512799061	0
49993.523880528526	49996.86229670025	0
49988.034997579	50012.957727244124	0
50020.71389257763	49981.778924319464	0
49995.38804044498	49997.158702901135	0
50013.95022191785	49997.89115681875	0
49984.13772326518	49991.42872524563	0
50003.58552550782	50019.3121430576	0
49989.91037830248	49997.47012205967	0
50012.09890688885	50009.91283746573	0
49998.36748406831	49993.20199538089	0
49989.127843465685	49996.61911019781	0
49982.65034680979	49999.834836403585	0
49996.56500742211	49994.747294359564	0
49985.379552577164	50000.53127187064	0
50017.09675845898	49993.71089669888	0
50021.41356700267	50010.70370059395	0
49982.40342955259	49994.328994020594	0
50016.4869019828	49980.40359262994	0
50023.71775476843	50012.20330780786	0
50005.64968115003	49995.160253301765	0
49973.871359122015	49999.93485576274	0
49991.04769969644	50018.64712142673	0
49999.68945811258	49989.69377801033	0
50024.16967004485	49998.373773470084	0
50002.22080701014	49996.583511445446	0
49981.3376436746	49994.9974062802	0
49984.137410919924	50006.137292454296	0
49996.130313645284	50019.87582555533	0
49984.51107861298	49990.24442534623	0
50006.568329781825	49987.41605597233	0
50001.265128160514	50015.41691763768	0
49994.71701353506	50015.249262662495	0
49984.049094679925	50002.930402503676	0
50007.33751108774	49981.8758819164	0
49990.53033617756	50001.14600459991	0
50016.78128835845	49973.40706114249	0
49993.95433979805	49991.08775145235	0
50020.50775026029	49998.11343636441	0
50000.36685129092	49992.305125517465	0
50025.412902998294	49985.28219532157	0
50011.811277040055	50005.8423952594	0
50005.650122642444	50018.556061829826	0
50000.10513937223	50004.37368352619	0
49997.312147224504	49999.09697793524	0
50007.98935284791	49996.53957427053	0
50002.08677570072	50010.85949233453	0
49986.699023909634	49994.97925279905	0
49985.61698965447	49991.72042149556	0
49982.103822344194	50003.015963724676	0
50017.46227211739	50006.10305446117	0
49995.381477958945	50002.40666228191	0
50011.97582092875	49999.282779231835	0
50008.063404920314	50009.83952207464	0
50013.46450656	49984.93900585626	0
49991.29771770397	50013.528169385616	0
49990.72512365944	50014.788818904555	0
49988.34248722313	50003.84700004693	0
49978.86050890926	50004.459502539525	0
49992.91864707092	50012.72445101887	0
50001.84787568867	49990.60674350676	0
50004.63839490317	50017.67334490595	0
49985.1248169725	50007.29216522827	0
49993.17341765991	49987.23628058628	0
49993.857411968136	50017.57636704799	0
50019.0152945883	49986.98070871417	0
49998.41475540304	49991.03758824367	0
49972.09249794468	50008.2640976498	0
49993.10918587191	50001.86801828644	0
49993.00955253663	50003.3707764521	0
49984.194173076576	50018.57796040268	0
49988.37111772968	49985.660734294215	0
50001.68402032854	50019.222658424515	0
50001.185520989595	50017.05278349851	0
49989.66815837991	49993.68744920904	0
50004.177711652395	49985.70662376911	0
50018.82869206279	49999.52190675685	0
49985.443533641	49996.21552947299	0
50016.38826833475	50012.74464866587	0
50017.914900136435	49980.502944041815	0
50014.39181755627	50017.85709331672	0
50018.95202462218	49985.56744633257	0
49997.36448100937	50005.91903864351	0
50018.96796534248	50005.16627708392	0
50011.90539425546	49988.111134330444	0
49996.546614288876	49996.795399916264	0
49963.08142993959	50006.26759739082	0
50008.2356600962	50002.43606836597	0
49998.63921899667	49988.79814231758	0
50005.75242938296	50004.17089970687	0
49998.376769049384	50010.6689754653	0
50008.42442695799	49998.31820524386	0
50004.508050526805	49983.47349690265	0
49987.17050041002	49988.9025554235	0
50009.18109265108	49992.22014886556	0
50004.879056196725	49986.61034885251	0
50014.915422483675	49977.07720187199	0
49990.130907603474	50004.80258105486	0
49984.6703277626	49988.74133172314	0
50007.52672577151	50012.93686597503	0
50003.49650970437	50012.38108186982	0
49989.06725250327	50015.3378129636	0
50024.98456411381	50006.06013812308	0
49991.80368593366	49990.462414806636	0
50000.77352016364	49989.79042744623	0
49988.90719015552	50002.71719901248	0
49984.039032220186	49996.676878046324	0
50012.847622088455	49998.36249454505	0
50006.350126348494	49990.98155319997	0
49991.05034624591	50004.198767952716	0
50011.88431427771	50008.83624177822	0
49985.19374747098	50005.49928007464	0
49984.81310954273	50026.06287728749	0
50006.21977860447	50012.16129787784	0
49986.47489642977	49999.4317940804	0
49980.36605421916	50000.95789397295	0
49994.234345594574	49999.2532348494	0
49987.04825099607	50001.832824486286	0
49991.43071227722	49984.226381594905	0
50000.695373251256	50020.70674782014	0
49977.13180553174	50003.37505285267	0
49988.62903234035	50005.177123215675	0
49979.89567759436	50002.4937618266	0
50008.01262186424	49983.679359629714	0
50030.579860834	49998.08369322793	0
50003.089884360816	49981.16884909539	0
50024.37014218025	49982.08487044395	0
49983.90656666351	50026.928564756556	0
49964.314383131496	50014.1377602163	0
49993.20228802501	50009.89883245395	0
49988.35846928065	49994.74515624361	0
49974.56068759045	50004.79214296714	0
50014.41609705478	49979.75520468273	0
49991.174539429005	50006.969037631694	0
49989.155636819094	50000.54506709529	0
49982.544533415894	50024.606837722065	0
49994.92587873124	49988.20647099332	0
49991.308890379405	50009.11640038469	0
50011.281064215545	49984.921503686244	0
49989.75789397745	49987.457219427255	0
50008.221414162435	50012.20209665073	0
50013.621088465676	49978.83287026756	0
49985.19186980337	49992.980264506536	0
49992.32125134785	49989.032611767434	0
50014.674771463535	49999.908761826504	0
49997.68841019571	49983.69681048847	0
50015.382964093515	49974.88611401902	0
49974.646961190396	49999.20360856275	0
49993.622733056916	50004.394124466075	0
49996.18215660206	49990.57420118714	0
49990.531939051354	50002.542578106964	0
49995.628193938675	49992.49588250879	0
50021.47129342551	49969.80051040332	0
49963.43332412238	50009.15111641512	0
50005.631109868045	49981.978888305464	0
50016.42316313038	50001.98515059546	0
49980.96052567742	50020.686115295306	0
50014.72496783221	49986.0471516237	0
49983.5417594323	49995.75678905932	0
49993.07010199822	50029.18300593349	0
49997.88200827209	49991.896996510884	0
49982.946899317554	50009.619161594186	0
50002.15424062545	50000.4773237086	0
49991.00394052615	49996.04070296146	0
50031.56106314288	50012.96897761344	0
50026.88381878394	49996.47826587183	0
49984.03994023804	49986.15198562376	0
49987.28963664043	50020.60062188324	0
50013.90791418998	50004.26976645357	0
49983.08076631143	49991.201045514004	0
50022.11073926888	49967.124204367305	0
50010.73215520759	49996.40090077004	0
49996.054670956706	50006.56227185395	0
49995.70387124523	49986.98770630229	0
50007.941107878476	50018.039088252415	0
50002.0192275201	49982.59943772668	0
49992.05158923507	50010.26029829259	0
50027.93304776287	50005.78420573993	0
49982.89182072447	49989.6455582383	0
49998.64668225386	50018.43203433023	0
50013.62737578455	49989.94661316443	0
49993.08509566163	49988.31637596258	0
49989.81805414489	49991.931824775784	0
49997.76086401288	49987.90124568716	0
49988.69996163046	50009.713207319626	0
49985.80025773397	50018.196075051266	0
49984.54357744596	49987.1594216123	0
50006.59958761954	49972.297102456854	0
49984.82793631655	50022.262719026876	0
50009.686765035396	50012.49651623412	0
50005.67540109913	49998.77026419197	0
49998.76553220897	50009.60097154551	0
49991.720902063105	50001.874151299206	0
49995.344981691764	50003.769781086085	0
50000.779533303816	50006.55995037668	0
50003.69493811055	49982.743629087825	0
50002.270752389726	49997.78815897597	0
50027.570700147895	49993.28160735885	0
49976.52404899746	49992.70823713537	0
49998.92765844171	49982.472509075604	0
49994.93953583841	49994.87526102259	0
50009.450371016355	49984.56460257237	0
49988.154083484755	49999.52040214659	0
49999.394387052766	50014.98009375397	0
49978.547517703526	50000.09883902086	0
49977.2653315401	50000.844206454574	0
49998.90667228046	50008.20905964552	0
49991.6637407009	49985.60237193076	0
49996.812852085255	49991.85268425626	0
50010.361860965386	50000.785222744336	0
50015.982394048064	50025.712936463955	0
49980.52196003663	49992.07084033371	0
50031.62064003572	50018.88854821377	0
50008.9961750777	49996.41672377975	0
49987.61931332246	50006.2850009189	0
49976.108964526924	49990.178279804175	0
50023.926871643285	49997.28176746767	0
50019.938527361184	49994.309713364564	0
50000.35731265099	50002.84047830652	0
49993.60333916049	50007.42141270693	0
50023.25337906322	49995.00581889214	0
50002.075911878404	50005.261111667336	0
49991.96428640682	50014.48773082656	0
49985.479854508725	50004.39257273865	0
49980.523275281885	50010.645308643936	0
50001.43088150619	49983.63567861773	0
50010.12290986445	50002.12243553688	0
49967.36856159413	50003.35500522987	0
50002.53163693798	49987.2817417695	0
49958.51475070698	50007.728524315105	0
50011.38108761024	50001.03297300693	0
49981.69861163078	49992.37124347021	0
49989.76191395739	49999.01550114256	0
50010.464523219016	49992.24245972176	0
50026.519101309525	50000.02798517489	0
50012.28382736543	49984.83474359573	0
49989.42265260656	49983.96844532203	0
49984.23840069896	49997.66761618687	0
49985.550927108794	49986.82666453693	0
50021.497478391924	49994.63200883348	0
50019.51522702777	50003.991941070715	0
49997.68469127628	49986.69892490847	0
50017.52555436652	50007.437281765255	0
49996.923835170724	50009.65263753655	0
49980.798506964515	49985.652067432005	0
50017.90091994998	49982.2521155558	0
49990.37161102477	50017.07697390062	0
49988.90511406528	49992.75445658593	0
50017.32112340442	49965.353068070195	0
49991.01257760791	50023.468584741226	0
50025.8875906799	49994.35984820899	0
49986.1918187451	50023.68497230164	0
50013.15743500942	49983.78458207533	0
49992.8456436454	49993.0203413024	0
49979.75815741602	50012.571960582	0
50009.70308924862	49979.83589096704	0
49985.30046070793	50021.08763342582	0
49978.359205601315	50034.878715319064	0
49990.92884580327	50011.163169812375	0
50007.772940196795	50007.064996400484	0
49985.22103137368	50016.08668389368	0
50009.59707490614	49993.95697076497	0
50017.70003800679	50001.97785272779	0
49983.797748258876	50023.64017913821	0
49990.26735697697	50010.258346329596	0
49987.64568629228	49992.33821425586	0
49988.52793226814	49987.91776019862	0
49991.20423086804	50029.989168432476	0
50026.25973034724	50010.5650833099	0
49982.16330270223	49998.10186605435	0
50007.13541309917	50007.95622569247	0
49983.95748989525	50010.98829389653	0
49962.45221143677	50007.2760570099	0
50012.1000044754	49996.95407723872	0
50021.052185858316	49972.64330460891	0
49984.3085518675	50009.58683887556	0
49993.510659247964	49989.892241724825	0
50011.752156646566	50004.78944145074	0
49983.52563494623	50001.75016082405	0
49978.460538100626	49997.75242771528	0
50014.52143088854	49988.22950508876	0
50018.24137458081	49990.739344225905	0
49972.37989154419	50007.14160963748	0
50006.63472878829	49999.431527854525	0
50016.01207628755	50007.56525634756	0
49992.159033924385	49975.903792794095	0
50016.99256930141	49996.1277298885	0
50004.48312201096	50016.53523623439	0
50003.73362658861	50014.7511990841	0
49974.63211839188	49979.516263068035	0
50001.48585664339	49987.945459319424	0
50021.840174437224	49996.55115787979	0
49994.03666699587	50020.72279787452	0
50020.94362840362	50003.47457288229	0
49998.62700416022	50014.24645452575	0
49995.17512210399	50016.79463493951	0
50005.23037043188	50011.73729598273	0
49971.37117085837	49989.47221639413	0
49981.521518297865	49999.23994426472	0
49965.42437354049	50013.05953711824	0
50008.834474853866	50007.65616359565	0
50000.22266364497	49982.341419794524	0
50021.85104569774	50002.35034673412	0
49981.560701735485	49996.23068757506	0
50012.74701363594	49985.80192002436	0
49971.80503375848	49991.85551823733	0
50011.263172707324	50007.67989684717	0
49997.842192490825	49995.525909340686	0
49994.00690011958	50013.24210864979	0
49986.9534427898	50008.40761073288	0
49983.36103802528	50033.88309737791	0
50021.35608252024	49989.69815647043	0
49988.97845850354	49998.21097134659	0
49994.642367226574	49977.56378857998	0
50003.55488727248	50010.91109031009	0
49974.81667358894	50002.99823491594	0
50012.0645759029	50012.10464978939	0
49987.68602979314	50010.93503302086	0
50007.17280957686	49992.3085541642	0
49981.705499678246	50015.11060490018	0
49996.69556881796	50014.109138468055	0
49998.64670998637	49980.67626758387	0
50019.10045114579	49976.023584512244	0
50017.45835616199	49985.36377514416	0
49970.33294685764	50009.780079539814	0
49982.3735722141	50017.46739492288	0
50006.68958436496	49994.526210000105	0
50018.734070250706	49989.80705437178	0
50002.46857216815	49986.06925098604	0
50022.675958277854	49992.05708802764	0
50022.926585169895	50001.64972110677	0
49983.52862677752	50014.963717433006	0
49998.90581301964	49994.84596139951	0
50005.79092528655	50014.775009063815	0
50000.22661360575	49988.81757789523	0
49980.74425647727	49996.82260257941	0
49971.55135378028	49993.170189732235	0
49964.134354578964	50010.02551413979	0
50012.74411197212	50007.99878332312	0
49990.74377587022	49973.90298912179	0
49985.28964060534	50013.18698399553	0
50002.94614847365	50024.81554806511	0
50018.25121765347	50010.052068038465	0
49989.67279102292	50031.185116729364	0
50024.78778113604	50000.02968615381	0
49957.10144021539	50006.30757505217	0
50004.91798427541	50013.10522473025	0
49997.73721727142	50000.206776466686	0
49987.073785197594	49981.08982656079	0
49968.0433233723	50010.0828608519	0
50012.324460548836	49995.737823114214	0
49973.49292689296	50018.279391364136	0
49987.24555378543	50029.79294837929	0
49998.130607358624	49976.53703077404	0
50007.75675174732	49991.20943177642	0
49995.458395374444	49999.14344184725	0
50010.742096311136	49993.331644497855	0
49985.84573346792	49985.809309381766	0
50000.266877230206	50025.833258622944	0
50015.02347028834	50012.069686554314	0
49999.98576549963	50017.1888278349	0
49994.20623659825	50009.09252126425	0
50002.60633630994	50028.573161161155	0
49983.685760399516	49994.434229655286	0
49997.98413692526	49973.09937067709	0
50010.56374303187	50009.418935307316	0
50010.08479905599	50015.411645682536	0
49981.765431604974	50026.49109198164	0
50008.58410835759	49981.64823307443	0
49984.49931009959	50029.64027167754	0
50007.61917516849	50005.81807298415	0
49954.76580966707	50007.702943843884	0
49998.27241309566	49978.57915551045	0
50022.54566981191	49987.258173264716	0
50005.091519311456	50006.0974021464	0
50033.204334621514	50008.87278491397	0
49975.961106071736	50033.7681879828	0
50008.89909742184	50018.638205887495	0
50013.46930471949	49988.41976209015	0
50015.209385585105	50013.91423486294	0
50022.0337844933	49980.9584175392	0
49989.67638337026	50018.303126039296	0
50025.83946226305	49991.62136154643	0
50020.63370337653	50014.81552965945	0
50007.67840103903	49995.493720252845	0
49968.685987238656	50012.365807529546	0
50010.842442392815	49988.60160661161	0
49997.47090266504	49980.29339993033	0
50028.24178763143	50273.03497624732	87
50007.97385091053	50183.094969260725	87
49943.740802735476	50308.95769114707	87
50121.56321121606	50270.3305504861	87
50033.38292858727	50098.15926564392	87
49915.87104843965	50173.5621975778	87
50145.01846675001	50177.90371570633	87
50005.14572298127	50373.82620922703	87
49894.69166042991	50382.70711897575	87
50234.69864751193	50185.59608608928	87
49843.17023912581	50307.74990649068	87
50308.831645107304	50245.60477345984	87
49950.393420388384	50454.41246206796	87
50334.09226850709	50336.16215447466	87
50238.139083594324	50094.712242857226	87
50317.322909501585	50137.26947085278	87
49858.57353819609	50471.59872840918	87
49859.760070432	50562.35702914511	87
50403.742845490226	50398.75951105345	87
50166.57546178204	50043.47556476148	87
49780.57812025924	50420.49731138889	87
49769.77607712752	50582.00714223311	87
50390.927018615745	50084.79887252542	87
50058.08340112369	50451.93653217079	87
49708.51283951638	50366.23540125122	87
50399.245579857474	50275.08902328057	87
49658.97480865349	50292.0763332297	87
50079.0496704233	50022.825498718405	87
50465.661755434056	50465.02336084706	87
49597.31309225761	50356.75792045806	87
50216.80820874936	50285.15553569363	87
49939.51514474185	50077.602225909635	87
50275.04746389349	50412.640699241194	87
50428.175597771544	49995.41788026814	87
49802.13869474201	50667.94426627727	87
49520.92272575724	50305.02877033708	87
50119.24685547733	50359.73706403204	87
49816.465518580415	50216.42876623626	87
49454.21430282424	50246.785711834746	87
50118.17256879442	50519.168012957	87
50178.93916785098	50587.55199032125	87
50431.565167945024	49899.85741984467	87
50354.03969160238	50474.78861881788	87
50489.405107109415	50250.254460805816	87
49416.02769634103	50334.02095540572	87
50050.408625016236	49935.587724181576	87
50519.970109755	49971.07114651394	87
49380.07477919297	50198.92832394258	87
49858.53721964869	50026.9602437317	87
49458.26361382614	50149.180143824284	87
50346.90135849255	49873.0702478394	87
50011.20041152255	49847.35880898606	87
49751.09380234587	50283.56348253187	87
50581.27938425919	50237.62360350621	87
49956.30492528558	49775.291036991766	87
50253.973032147485	50003.62079150318	87
49666.76723013959	50445.65821240886	87
50455.596730448844	50555.03432290068	87
50043.63919112643	50581.144723446545	87
49405.310299020435	50074.120747666166	87
49762.62385050451	50029.61776625051	87
50256.72613976315	49876.987015156825	87
49302.1095567714	50156.10021625629	87
50372.295777937245	50586.41945947798	87
50599.3906159831	49925.82527623505	87
50455.92675177335	49811.99092134156	87
49327.16880340947	50023.5095104903	87
50339.770749817435	49982.0827730222	87
49950.743609267025	50580.22775439462	87
49861.81340175856	49757.823417386906	87
50518.766683824826	49739.44748348636	87
49540.52679394919	50208.13710762397	87
50504.68863569648	50378.32206405924	87
49581.17215804541	50490.08070124657	87
49810.18501056284	50107.292602818074	87
49679.23086623196	50570.694501447244	87
50532.765829410935	50059.20351167064	87
50279.70503543777	50586.003598262185	87
49651.349863236974	50662.228118434556	87
50522.15696125611	50166.432536484856	87
49858.71663277172	49854.286851111065	87
49460.41652631852	50415.26754472311	87
49493.386493631784	50040.589022231434	87
49934.804101354515	49909.42232089547	87
50021.18772243672	49710.46794933236	87
49696.874232437876	50207.540623762565	87
50606.41415710615	49700.738491014265	87
49556.97715043054	50646.251891823675	87
50582.35208795544	50420.63793122575	87
50015.125138022224	50668.00056563452	87
49784.8770740253	49903.36462401576	87
49371.459462019026	49940.54403708691	87
50615.78647633568	50018.387972015786	87
50670.698344544835	50422.21057225723	87
50114.08033995086	49704.07960104338	87
49332.5103473399	50275.92159371448	87
50627.054785118715	50339.85958146118	87
49677.88975868026	50746.60755108993	87
49511.57705236767	49949.223770502016	87
50144.29410250611	49792.41109710429	87
49739.65557277739	50498.50899809986	87
49814.63897358739	49675.19542706773	87
50353.81136473787	50678.735487406935	87
49219.70263402656	50120.83645751926	87
50533.552232389084	49864.6677694979	87
50701.915674685115	50280.82789423852	87
50682.513658333206	49888.26386833918	87
49647.051208762015	50834.829447386575	87
50695.445106448366	50191.92334091841	87
49695.74101838689	49960.05957443462	87
50429.835844506284	50181.13368187281	87
49759.317976864906	49811.181567190586	87
50295.327395525164	49793.75308338262	87
50438.61919511195	50712.64196771091	87
49573.3219411562	50118.34868129873	87
49682.18739256505	49763.781928364435	87
50785.898909868214	50236.11174100851	87
50450.45191552862	49679.84328941248	87
50140.134641988974	49886.21715434859	87
50679.95222974778	50082.06540733094	87
50260.14822453358	50680.12828687771	87
50715.75402256621	49798.61095345129	87
50754.43764985528	50384.7853005641	87
50665.2339020925	49632.99260488458	87
50614.27015701449	49560.02233929271	87
50359.8507664698	49672.04735915589	87
50209.056298210286	49710.571105635565	87
49892.4480061248	50648.53831381685	87
49627.48211577072	49684.77980884955	87
50767.09270100391	49927.78510329922	87
50528.448236755605	50721.644914060096	87
49726.49503246587	49662.21635961321	87
49152.19818136978	50183.48280658389	87
49684.86654144743	49860.5250274797	87
50428.23338524704	50804.09242053225	87
50852.052371567646	49890.134260050385	87
49239.37535691595	50227.702420872105	87
50899.38698343873	49969.52953581319	87
50529.33675081281	50818.63623672493	87
49331.49627672016	50364.72792492919	87
49279.034420460914	50438.61968358326	87
50338.71331901227	50799.73484273697	87
50672.20566948295	49486.311393947646	87
50874.395466672795	50245.33519188668	87
49307.21224293771	50525.38484150284	87
49734.441494973704	49573.88146749463	87
49558.32800824984	50799.097632666795	87
49604.569988213174	49951.84779967013	87
50430.37288899976	49588.884131773535	87
50607.65302208938	49792.79920037094	87
49674.62975118483	50050.665433029564	87
50972.959891407074	49908.27435431528	87
49230.133354665784	50356.23267446491	87
50532.404206340405	50601.100869719354	87
50755.606215358304	49651.66108832143	87
50521.233204898366	49556.40790447052	87
49281.69317985866	49908.33407807227	87
49935.06561301853	49667.82745393715	87
51014.19260478177	49993.62665439022	87
49870.65756168699	50735.21022203271	87
49115.74045494101	50266.582934969694	87
49396.688923963164	50510.284877769554	87
51088.86221406106	49939.03254991248	87
49748.41846323388	49485.092083182215	87
50917.56183333232	50163.365039677774	87
50293.59861136989	50883.677573479225	87
50602.48410394504	50515.18651882591	87
49034.54809026167	50312.185413506275	87
49193.982391852354	50035.36019873115	87
51089.7689396235	49844.06309236764	87
50173.95994526672	50435.81904355703	87
51017.30954761405	50082.121090081404	87
49808.41686446736	50801.17562523038	87
50368.15663613985	50933.59207364437	87
49838.20901007093	49474.51696806251	87
50002.46454829241	50759.49027884936	87
50344.5867966836	49568.351025493546	87
50925.45670045008	50058.831924700375	87
51173.756239690665	49875.09126201777	87
50757.203550726976	49515.02749526351	87
50575.805211014886	49476.73246773395	87
49979.72378253582	50850.04174231443	87
51104.435431438134	50026.98489920137	87
49470.34666658992	50569.92258283477	87
51235.892090550835	49940.38260544263	87
49764.841513218504	50887.24137191005	87
50039.12984469058	50917.11065818035	87
49674.71126973438	50926.724561212446	87
49214.16142741465	50534.26260385124	87
50606.024844006	50774.580697485064	87
48942.94950566137	50309.23676052047	87
49661.19588540266	49457.44138792337	87
49332.74600831605	49830.13771978046	87
49451.81794126781	49877.235923656444	87
50093.33399132501	50994.65352502077	87
50830.926326444904	50434.51134291322	87
49384.68869490542	50599.6052401842	87
50916.097945033456	50475.15356441033	87
50174.42397973201	49626.39440984466	87
50630.61733341893	50602.88967833161	87
50257.01451800667	49584.971425376876	87
49406.71136658095	50692.247177642406	87
50844.443032215386	50097.89853162541	87
51297.53057979643	49874.79962002729	87
48979.63972299837	50398.38737617808	87
50771.12638593751	49424.640158634014	87
50391.403801217515	51020.73062299861	87
49609.070145580736	49380.42349349166	87
50760.49549268466	50037.07371522916	87
50703.62703219106	50659.92134723031	87
49999.52889636614	50998.67193751008	87
49190.09143924522	49919.447737746246	87
49036.34355523128	50468.69505909563	87
49578.170001493745	49488.203321097506	87
49788.87943005651	50980.7284280649	87
51007.182705666506	49800.75185560759	87
50751.0300027113	50738.00061348013	87
49062.2991280856	50193.09516283921	87
51158.84450392484	49786.65230065271	87
49917.76084441589	49580.120071856836	87
50755.88240003807	50584.8860228504	87
51385.403124596545	49898.13493303227	87
49980.71584834877	49992.286645867855	87
48970.48651163895	50180.664515578464	87
49503.66613260927	49434.470718779805	87
50008.259092882596	49597.92055039436	87
50934.198197992206	50319.103173847376	87
50055.395206672925	51079.01760453054	87
50977.52284877854	50232.87421535287	87
51462.3550851166	49844.01340820579	87
49880.66509193922	50971.76368948136	87
50169.49544170419	50687.963292190354	87
50930.024514865465	49750.32667728772	87
51023.411691564674	50340.2729833963	87
51112.317225247214	50328.30103605561	87
48903.14710624679	50117.11220219617	87
50246.89798052943	49489.9717718282	87
49147.2712565133	50474.527101474036	87
51066.82240987616	50243.60679159385	87
50182.33104182748	51025.15469797803	87
49492.13265223972	50862.68799036138	87
50828.27241450012	49801.10751085834	87
49400.89319064387	50839.61477858319	87
50177.93615140379	49434.26479427268	87
50862.37049940859	49399.02659835698	87
50255.0624588849	51077.48320778973	87
50208.809700323094	51152.34891656722	87
51163.06208499262	50250.48754811808	87
49400.6908238122	49773.76711223197	87
50111.2292955396	49564.41582525623	87
50207.29026805251	50909.87947310072	87
50121.21836049048	50764.6770445099	87
49305.78131757173	50843.91963460607	87
49232.230405353606	50625.73407701052	87
50613.277844407	50145.37231577088	87
49468.5220484567	49709.24848830985	87
49537.31310471804	49575.160406559546	87
49075.47460807026	50103.210993442204	87
49495.656790837194	50728.98338726507	87
51218.68113577878	50178.50688632799	87
49381.24805088105	50929.23980010693	87
50848.72873285195	49488.958277377875	87
48865.25565269147	50260.97957316216	87
51009.01463888701	50496.68967845638	87
51077.157220825204	50559.25346167509	87
50845.631314548715	50585.298252858694	87
50281.48338316692	51204.34141620612	87
49504.28764904248	49799.07072143659	87
51227.92297387918	50034.89371922933	87
49420.230297293005	49633.317019887916	87
51281.55275168006	50110.66616070596	87
49858.61315385354	49382.52920587805	87
50279.29617594298	50972.92869113299	87
51085.51378229988	50413.50167787119	87
49624.22818842714	49589.50739703987	87
49431.93913073324	49377.141383139475	87
50761.16052668696	50490.25323773961	87
50632.62368648395	49404.761537711434	87
49980.180019017134	51131.87906989267	87
49298.42463614502	49742.601808296735	87
49985.7811569486	51222.16936199828	87
49780.32368566635	49328.598925137965	87
50324.68767672231	51285.88263305649	87
49314.683123137176	50750.34356466944	87
50478.34027534254	51044.809497112285	87
50838.70740897787	50327.59438717008	87
50957.12218121535	49386.036417389536	87
48949.94679001832	50495.869140174196	87
50064.760736174765	51275.018102730166	87
50683.6931761505	50825.027066446295	87
49686.94392183165	51014.43432487831	87
51236.636746302036	49740.73421208472	87
51370.96631816343	50075.288248641424	87
51524.67097041415	49774.33939469056	87
50572.38407249365	49338.7401477387	87
51415.08339989784	49763.18526700568	87
51293.72906500069	50228.769531727776	87
51042.61398982303	49417.43777011986	87
49104.44199176011	49895.29907657462	87
49602.98252506253	49805.591800786104	87
49901.9514922676	51084.53764177406	87
50531.17876370024	50966.913592961544	87
49805.288206614365	51070.48754455156	87
51609.45403474746	49742.27938334172	87
48868.276221754146	50455.4080476174	87
50925.83909084181	49533.907178444526	87
50083.42178090608	51185.886260560255	87
51085.410458767576	49725.85557193025	87
51136.47049390178	49411.77223958303	87
49674.9285311008	49309.59922948472	87
50361.187637153926	49481.464841646935	87
51222.587381607445	49377.5539068021	87
50562.50392283084	51075.672484910305	87
48773.21577863684	50251.243482484424	87
49391.69239698422	51022.409881619315	87
50720.71245100593	49347.69680658246	87
49351.66579927055	49577.63312913958	87
50213.12531295651	50769.98866763207	87
51635.47833031359	49833.41538455026	87
50773.24835934601	50845.48493563544	87
50944.08958907163	50562.392979902594	87
50152.52748753881	51289.20815408717	87
50700.43660179638	50911.975462968454	87
49836.22557410709	49253.952689927275	87
51133.2783570692	50139.367716207984	87
48990.91324482583	50073.97902392769	87
49073.53648771538	50556.44359047064	87
48740.45935357299	50336.285055359855	87
49240.31165003885	49810.602169666556	87
50412.1070135974	51255.83254765805	87
49423.26013385449	49483.517477410845	87
51222.386418922	49283.86738144722	87
49216.25802506052	49708.44971381305	87
50607.74804828129	50917.70599031612	87
49803.69571525171	51164.55569542774	87
50996.5565873911	49586.91051790612	87
51174.211701665095	50447.60715791264	87
51719.89587268791	49872.35787170336	87
49124.07738870501	49804.60994760457	87
51263.116397955804	50480.74245304388	87
51743.855220204736	49963.99480854269	87
49139.98749506535	50643.70220732209	87
51482.768735443664	49692.70582430936	87
49783.9501322928	49179.766501828555	87
51614.59375776557	49920.76818137437	87
50533.84627314498	49251.72517569068	87
50486.565666055656	49168.126992272744	87
51547.68117193989	49620.84404127876	87
51145.3576955189	50626.68875252075	87
51630.42775739916	49582.86245466653	87
51312.83611395188	49991.01852582986	87
50865.99643648108	49307.304439276784	87
50130.781401886874	49355.16655340339	87
50858.21232635153	50876.22841017894	87
49249.25514405403	49621.869555475714	87
49514.67111935416	49329.00628502926	87
50837.85852296885	50718.5203354318	87
49348.853929009114	51103.94789015694	87
50426.55584287199	49415.006066445065	87
48657.78825317381	50294.27035533283	87
50570.799931013986	49138.884265077584	87
49876.07660029632	49158.617625716295	87
51549.481641397484	49980.88140804291	87
49455.07936371397	49252.548512411035	87
51515.907343079205	50066.19143697872	87
51377.57457176499	50274.737731211484	87
51704.26127145872	49760.692682990106	87
50048.616305022006	49397.59719101489	87
48816.60614772488	50078.85574187863	87
48747.34410076428	50165.13656015074	87
48972.708446823686	49978.880757007224	87
50228.70215657471	50510.992531733864	87
49901.1660677571	51248.96430389198	87
49558.13440153911	49248.144815795036	87
49009.05042213912	49887.03984908902	87
51033.920798754625	50638.81715841462	87
50806.537186677	50951.17571986962	87
50469.871619250385	49314.64352508651	87
50459.73326050262	51133.77626065863	87
51192.38364844619	49663.73222657757	87
51229.80808574112	50653.01530739803	87
50201.736758296036	49295.99720554629	87
49475.72470593803	50981.730263900994	87
51655.722168336644	49489.3698206809	87
50819.330086554735	49223.23034504021	87
48816.28784526588	50532.66021362553	87
50071.38732417688	49483.529438777696	87
48657.55279893114	50201.06037007313	87
49034.66081356281	49772.21576472725	87
48896.22231500209	50023.117119862436	87
49329.61475800219	49491.158170486226	87
50686.824933273936	49264.08881726016	87
51279.24972937332	49215.50099235001	87
51798.38935982756	49818.08222325199	87
49337.20832740426	49392.41109709385	87
51157.61774370906	49500.591044248955	87
49212.922090337226	50867.40447072159	87
49260.91128884186	49338.457474750016	87
51826.966471694606	49916.176014864635	87
49779.354829623444	49087.969692624145	87
49226.40451773243	50960.577823828884	87
50948.18620628114	50878.95761016856	87
49929.555066605884	49240.27625691309	87
49061.46014630661	50010.78778015021	87
49988.66308980025	49309.119322827726	87
48708.122907367564	50423.7364907728	87
49185.330999698264	50726.08621259374	87
51741.83471164444	49524.53116965917	87
49374.689526006216	49306.57661463392	87
49583.78653648965	50952.898159759985	87
50484.28399110149	51319.528081195785	87
51326.43340718734	49781.04998807732	87
48582.33532277603	50247.41599260033	87
50257.03983709912	49381.91488180644	87
50804.75154111	51047.49322231583	87
49853.46777966022	50885.74407179302	87
50911.00163854681	49202.481365283405	87
51868.9509823884	50000.0093111553	87
51186.4670052878	50539.52757541378	87
49212.67197832552	49533.98004713738	87
50663.57447744186	49175.01244540353	87
50587.93941233948	51163.24058722322	87
50295.228885942015	49271.05156890365	87
51399.92059047105	49660.74590871556	87
51574.6547845013	50139.39155540236	87
48827.61177554293	50371.409786643795	87
51351.7098848566	50468.875045094974	87
50931.14670552634	50734.82143499391	87
51110.16560661834	49632.30512687923	87
51837.5703708665	49515.18134897831	87
49641.33445175403	49203.59611631113	87
50391.411575782055	49261.69536123603	87
50222.305517902125	51343.101315049	87
50884.82010192715	49667.9320988991	87
49741.0111010447	49006.58479548026	87
51919.7999024705	49897.15422292954	87
51448.19241089413	50467.27057972504	87
51169.08902915021	49203.79534398015	87
49282.192756888566	51172.44572747095	87
50810.966763463235	51138.336983009896	87
48938.77635441712	49782.633111608084	87
51096.57721058198	50707.17177261136	87
49194.28725822295	51043.85495217364	87
49136.143609987506	49477.94620179676	87
51104.176046199034	50803.21782075834	87
51901.50320651286	49587.276641179895	87
49241.91779477841	49448.869010858725	87
51220.42721256451	49571.53154135416	87
48614.391192276154	50420.90720033287	87
51239.7082285164	49134.78801075518	87
49193.68032379936	49278.15756651944	87
51666.82839668897	49674.741637016516	87
49774.17211617067	51255.29313926364	87
49684.82954920913	49081.66009001407	87
51468.68932551376	49574.69693578195	87
50523.94515462919	51235.84408531933	87
48806.47857054587	49984.27319679978	87
51472.49294448224	49932.57237991429	87
50033.24560310375	51358.81001986285	87
51324.61516368944	49099.19582120075	87
50264.222799013754	51428.43575041549	87
50723.50508958485	51091.98758962998	87
50682.245799764605	51007.289515095494	87
50041.33476708083	51447.46880930034	87
50915.30488490035	50645.780167613404	87
51646.129824201285	50191.506669231465	87
51084.82901467478	49331.58771120705	87
50398.52522879385	49127.8440493704	87
49715.80606850335	51182.47906818941	87
51210.51511255439	50745.38168634057	87
51327.074700789046	50375.33879652918	87
50759.401794418554	50130.9563359783	87
50174.18151632974	51438.262735140066	87
51010.21529009226	50811.79339618099	87
51836.543847027904	49653.46924870493	87
49107.57749039194	51022.028798341096	87
49982.18942822706	49483.12468908666	87
49969.4935071204	49133.58461075754	87
51927.634821512554	49501.288352326475	87
49110.09794670798	49238.38574803035	87
51257.84393886061	49037.217468267976	87
51611.89617531297	49405.317869791426	87
50823.42410627245	49582.29021362199	87
49958.16057973637	51491.04173658373	87
51702.048709370014	50122.29143429822	87
51461.401764717855	49479.0692819508	87
49598.67027348391	49114.95146083914	87
49134.650756964824	50930.03848835926	87
48765.35958588142	50604.85648836929	87
48679.089158124756	50580.00862855962	87
49501.08489498735	51068.68682739275	87
50285.291903432684	51515.646987909	87
51860.76691773264	49423.1847916388	87
50797.18898219814	49130.5159915236	87
51356.3053960112	49268.014698940286	87
49700.70172722614	51318.35582072905	87
49361.67478921896	51219.565306958095	87
51451.049068175096	50371.48446364236	87
51903.660850605826	49722.134553922224	87
48710.499148981886	50675.4602196822	87
