# Supplementary material for: Abundant Topological Outliers in Social Media Data and Their Effect on Spatial Analysis
Source: PLoS One. 2016 Sep 9;11(9):e0162360. doi: 10.1371/journal.pone.0162360 (PMC5017681; doi:10.1371/journal.pone.0162360)
Supplement: S6 Dataset — See the respective attached file. (ZIP) [file pone.0162360.s006.zip › S6_overlap_swl/clust_89_98.csv]

50000.0	50000.0	0
50001.1199382742	50005.597232803535	0
50010.474073703306	50004.538835650805	0
49992.59330351276	50005.30010366702	0
49998.97978393994	50002.81568248988	0
49995.94433854478	50000.283501054924	0
49992.110046690934	49994.960676135706	0
50001.69172750674	49994.57444040063	0
50004.089583240035	50002.88217446919	0
49995.22015105517	50008.609882115925	0
50002.55073404207	49993.56360799795	0
49986.072168127575	49997.04184594443	0
50003.188169777386	50009.9058963167	0
50012.27525783438	49992.819765352564	0
50012.262513774476	49989.354148040744	0
49998.02118867848	50008.80627001903	0
49993.557594313854	50006.23561640466	0
49997.38944128892	50001.35532493175	0
49993.74842547102	50014.75506549149	0
49998.23968503435	50005.27065217079	0
50003.22125142318	50000.026961999516	0
50002.66845612155	50016.014489106456	0
49996.2912684585	50003.40999236742	0
49993.86713806728	50000.48736039716	0
50002.18471612465	50002.01162544507	0
49992.171524388265	50006.56961401369	0
50009.77186363497	49998.33913800016	0
49990.12856972812	50008.3087286591	0
49992.75834275438	49999.61132553548	0
50000.612712480484	49996.66863853376	0
49996.93869881451	50007.42426954709	0
49990.9573124268	49998.74455680348	0
49995.12813021465	50012.34964490406	0
49987.132816399535	50000.77841298042	0
49995.04622939411	50001.254507425205	0
49996.3518189633	49998.69148218202	0
49994.72286757851	50006.43666481398	0
50004.991603808936	50007.81247139701	0
49998.28891676479	49997.763041664824	0
50002.11006087792	50008.18226655358	0
49997.144179930016	49989.940910198144	0
49990.216027359624	50003.557911732714	0
50004.8382996796	49999.67581012021	0
50009.729321556355	49988.228197133496	0
50000.199954210955	50007.84356371471	0
49984.868450241316	50001.72764928467	0
50005.25378396498	49991.44544110929	0
50012.19437814406	50000.390381149926	0
49988.04893344996	49995.904611826896	0
50000.97171294396	50001.87618615546	0
50003.16859701153	50001.34186794273	0
49996.8205400242	50002.39747857786	0
50016.35653848915	49987.25542234889	0
50006.096174901984	50010.23095889712	0
49993.33550236973	49997.9139297533	0
50011.19002934476	50002.36431250059	0
49998.45984931102	50006.65695684455	0
50019.87468519033	49983.95720550682	0
50006.448840401084	49997.32346873195	0
50003.483634122094	50006.1099987375	0
50000.35234659256	50010.71421082459	0
50020.92058148781	49993.51767071989	0
50008.47578298118	49985.24545972329	0
50012.97116378821	49991.6961769247	0
49993.74796506671	49992.427417029416	0
49991.82516773376	49992.694590956104	0
50010.8124938929	49998.028114249224	0
49987.955751149355	49997.770027754355	0
49991.724628069634	50000.06228921305	0
49995.80643166333	50013.468969971	0
49993.380375235734	50016.55980591119	0
49991.201634813246	50005.408821551166	0
50004.525946402624	49989.78947725459	0
50007.720378466904	50000.492135651875	0
49992.7685793167	50011.0280228053	0
49987.159758849266	49996.84261681274	0
50014.02574978567	49996.18798372425	0
49984.32643570934	50004.57184983245	0
50019.639648138225	49988.9067237791	0
49989.4997473447	50007.36039035869	0
50013.91997383251	50009.37214947754	0
50004.58622819102	49995.15801530333	0
50005.85271576996	49989.50522008991	0
50015.47921159886	50003.75857515637	0
49996.39937650525	49993.39036016212	0
50001.0647897504	50004.010292953724	0
49986.027487069885	50006.27634010284	0
49987.260876982415	49991.042278530156	0
49999.78395213294	50006.223143715055	0
50005.5951472911	50002.242531785334	0
49994.95863623795	49990.98932230843	0
49995.970214808425	50011.21575680999	0
49998.74724789229	50000.301414385256	0
49995.76262299148	50005.347803119126	0
49985.78393825049	50003.32292956534	0
50007.42877995727	50004.03245223129	0
49992.96622310832	50014.11763760789	0
49994.55499953395	50010.948281901576	0
49983.915535437955	49992.4110437863	0
50008.8660950074	49978.749708719544	0
50013.7990956949	50003.00902758653	0
50008.5066603574	49980.605440097264	0
49999.61536353447	50001.38011543159	0
49999.92720012225	49999.00146537139	0
49984.44548889699	49998.69683486348	0
50002.482884739184	50003.040579738794	0
50016.024045681486	49994.94398923562	0
50003.36648616504	50004.322037109174	0
49988.738161772046	50017.689027507506	0
50003.539439997585	50008.933367662175	0
49994.49256234436	50019.33132076997	0
50005.85319903553	50016.693436037065	0
50002.48134869301	50006.34512799061	0
49993.523880528526	49996.86229670025	0
49988.034997579	50012.957727244124	0
50020.71389257763	49981.778924319464	0
49995.38804044498	49997.158702901135	0
50013.95022191785	49997.89115681875	0
49984.13772326518	49991.42872524563	0
50003.58552550782	50019.3121430576	0
49989.91037830248	49997.47012205967	0
50012.09890688885	50009.91283746573	0
49998.36748406831	49993.20199538089	0
49989.127843465685	49996.61911019781	0
49982.65034680979	49999.834836403585	0
49996.56500742211	49994.747294359564	0
49985.379552577164	50000.53127187064	0
50017.09675845898	49993.71089669888	0
50021.41356700267	50010.70370059395	0
49982.40342955259	49994.328994020594	0
50016.4869019828	49980.40359262994	0
50023.71775476843	50012.20330780786	0
50005.64968115003	49995.160253301765	0
49973.871359122015	49999.93485576274	0
49991.04769969644	50018.64712142673	0
49999.68945811258	49989.69377801033	0
50024.16967004485	49998.373773470084	0
50002.22080701014	49996.583511445446	0
49981.3376436746	49994.9974062802	0
49984.137410919924	50006.137292454296	0
49996.130313645284	50019.87582555533	0
49984.51107861298	49990.24442534623	0
50006.568329781825	49987.41605597233	0
50001.265128160514	50015.41691763768	0
49994.71701353506	50015.249262662495	0
49984.049094679925	50002.930402503676	0
50007.33751108774	49981.8758819164	0
49990.53033617756	50001.14600459991	0
50016.78128835845	49973.40706114249	0
49993.95433979805	49991.08775145235	0
50020.50775026029	49998.11343636441	0
50000.36685129092	49992.305125517465	0
50025.412902998294	49985.28219532157	0
50011.811277040055	50005.8423952594	0
50005.650122642444	50018.556061829826	0
50000.10513937223	50004.37368352619	0
49997.312147224504	49999.09697793524	0
50007.98935284791	49996.53957427053	0
50002.08677570072	50010.85949233453	0
49986.699023909634	49994.97925279905	0
49985.61698965447	49991.72042149556	0
49982.103822344194	50003.015963724676	0
50017.46227211739	50006.10305446117	0
49995.381477958945	50002.40666228191	0
50011.97582092875	49999.282779231835	0
50008.063404920314	50009.83952207464	0
50013.46450656	49984.93900585626	0
49991.29771770397	50013.528169385616	0
49990.72512365944	50014.788818904555	0
49988.34248722313	50003.84700004693	0
49978.86050890926	50004.459502539525	0
49992.91864707092	50012.72445101887	0
50001.84787568867	49990.60674350676	0
50004.63839490317	50017.67334490595	0
49985.1248169725	50007.29216522827	0
49993.17341765991	49987.23628058628	0
49993.857411968136	50017.57636704799	0
50019.0152945883	49986.98070871417	0
49998.41475540304	49991.03758824367	0
49972.09249794468	50008.2640976498	0
49993.10918587191	50001.86801828644	0
49993.00955253663	50003.3707764521	0
49984.194173076576	50018.57796040268	0
49988.37111772968	49985.660734294215	0
50001.68402032854	50019.222658424515	0
50001.185520989595	50017.05278349851	0
49989.66815837991	49993.68744920904	0
50004.177711652395	49985.70662376911	0
50018.82869206279	49999.52190675685	0
49985.443533641	49996.21552947299	0
50016.38826833475	50012.74464866587	0
50017.914900136435	49980.502944041815	0
50014.39181755627	50017.85709331672	0
50018.95202462218	49985.56744633257	0
49997.36448100937	50005.91903864351	0
50018.96796534248	50005.16627708392	0
50011.90539425546	49988.111134330444	0
49996.546614288876	49996.795399916264	0
49963.08142993959	50006.26759739082	0
50008.2356600962	50002.43606836597	0
49998.63921899667	49988.79814231758	0
50005.75242938296	50004.17089970687	0
49998.376769049384	50010.6689754653	0
50008.42442695799	49998.31820524386	0
50004.508050526805	49983.47349690265	0
49987.17050041002	49988.9025554235	0
50009.18109265108	49992.22014886556	0
50004.879056196725	49986.61034885251	0
50014.915422483675	49977.07720187199	0
49990.130907603474	50004.80258105486	0
49984.6703277626	49988.74133172314	0
50007.52672577151	50012.93686597503	0
50003.49650970437	50012.38108186982	0
49989.06725250327	50015.3378129636	0
50024.98456411381	50006.06013812308	0
49991.80368593366	49990.462414806636	0
50000.77352016364	49989.79042744623	0
49988.90719015552	50002.71719901248	0
49984.039032220186	49996.676878046324	0
50012.847622088455	49998.36249454505	0
50006.350126348494	49990.98155319997	0
49991.05034624591	50004.198767952716	0
50011.88431427771	50008.83624177822	0
49985.19374747098	50005.49928007464	0
49984.81310954273	50026.06287728749	0
50006.21977860447	50012.16129787784	0
49986.47489642977	49999.4317940804	0
49980.36605421916	50000.95789397295	0
49994.234345594574	49999.2532348494	0
49987.04825099607	50001.832824486286	0
49991.43071227722	49984.226381594905	0
50000.695373251256	50020.70674782014	0
49977.13180553174	50003.37505285267	0
49988.62903234035	50005.177123215675	0
49979.89567759436	50002.4937618266	0
50008.01262186424	49983.679359629714	0
50030.579860834	49998.08369322793	0
50003.089884360816	49981.16884909539	0
50024.37014218025	49982.08487044395	0
49983.90656666351	50026.928564756556	0
49964.314383131496	50014.1377602163	0
49993.20228802501	50009.89883245395	0
49988.35846928065	49994.74515624361	0
49974.56068759045	50004.79214296714	0
50014.41609705478	49979.75520468273	0
49991.174539429005	50006.969037631694	0
49989.155636819094	50000.54506709529	0
49982.544533415894	50024.606837722065	0
49994.92587873124	49988.20647099332	0
49991.308890379405	50009.11640038469	0
50011.281064215545	49984.921503686244	0
49989.75789397745	49987.457219427255	0
50008.221414162435	50012.20209665073	0
50013.621088465676	49978.83287026756	0
49985.19186980337	49992.980264506536	0
49992.32125134785	49989.032611767434	0
50014.674771463535	49999.908761826504	0
49997.68841019571	49983.69681048847	0
50015.382964093515	49974.88611401902	0
49974.646961190396	49999.20360856275	0
49993.622733056916	50004.394124466075	0
49996.18215660206	49990.57420118714	0
49990.531939051354	50002.542578106964	0
49995.628193938675	49992.49588250879	0
50021.47129342551	49969.80051040332	0
49963.43332412238	50009.15111641512	0
50005.631109868045	49981.978888305464	0
50016.42316313038	50001.98515059546	0
49980.96052567742	50020.686115295306	0
50014.72496783221	49986.0471516237	0
49983.5417594323	49995.75678905932	0
49993.07010199822	50029.18300593349	0
49997.88200827209	49991.896996510884	0
49982.946899317554	50009.619161594186	0
50002.15424062545	50000.4773237086	0
49991.00394052615	49996.04070296146	0
50031.56106314288	50012.96897761344	0
50026.88381878394	49996.47826587183	0
49984.03994023804	49986.15198562376	0
49987.28963664043	50020.60062188324	0
50013.90791418998	50004.26976645357	0
49983.08076631143	49991.201045514004	0
50022.11073926888	49967.124204367305	0
50010.73215520759	49996.40090077004	0
49996.054670956706	50006.56227185395	0
49995.70387124523	49986.98770630229	0
50007.941107878476	50018.039088252415	0
50002.0192275201	49982.59943772668	0
49992.05158923507	50010.26029829259	0
50027.93304776287	50005.78420573993	0
49982.89182072447	49989.6455582383	0
49998.64668225386	50018.43203433023	0
50013.62737578455	49989.94661316443	0
49993.08509566163	49988.31637596258	0
49989.81805414489	49991.931824775784	0
49997.76086401288	49987.90124568716	0
49988.69996163046	50009.713207319626	0
49985.80025773397	50018.196075051266	0
49984.54357744596	49987.1594216123	0
50006.59958761954	49972.297102456854	0
49984.82793631655	50022.262719026876	0
50009.686765035396	50012.49651623412	0
50005.67540109913	49998.77026419197	0
49998.76553220897	50009.60097154551	0
49991.720902063105	50001.874151299206	0
49995.344981691764	50003.769781086085	0
50000.779533303816	50006.55995037668	0
50003.69493811055	49982.743629087825	0
50002.270752389726	49997.78815897597	0
50027.570700147895	49993.28160735885	0
49976.52404899746	49992.70823713537	0
49998.92765844171	49982.472509075604	0
49994.93953583841	49994.87526102259	0
50009.450371016355	49984.56460257237	0
49988.154083484755	49999.52040214659	0
49999.394387052766	50014.98009375397	0
49978.547517703526	50000.09883902086	0
49977.2653315401	50000.844206454574	0
49998.90667228046	50008.20905964552	0
49991.6637407009	49985.60237193076	0
49996.812852085255	49991.85268425626	0
50010.361860965386	50000.785222744336	0
50015.982394048064	50025.712936463955	0
49980.52196003663	49992.07084033371	0
50031.62064003572	50018.88854821377	0
50008.9961750777	49996.41672377975	0
49987.61931332246	50006.2850009189	0
49976.108964526924	49990.178279804175	0
50023.926871643285	49997.28176746767	0
50019.938527361184	49994.309713364564	0
50000.35731265099	50002.84047830652	0
49993.60333916049	50007.42141270693	0
50023.25337906322	49995.00581889214	0
50002.075911878404	50005.261111667336	0
49991.96428640682	50014.48773082656	0
49985.479854508725	50004.39257273865	0
49980.523275281885	50010.645308643936	0
50001.43088150619	49983.63567861773	0
50010.12290986445	50002.12243553688	0
49967.36856159413	50003.35500522987	0
50002.53163693798	49987.2817417695	0
49958.51475070698	50007.728524315105	0
50011.38108761024	50001.03297300693	0
49981.69861163078	49992.37124347021	0
49989.76191395739	49999.01550114256	0
50010.464523219016	49992.24245972176	0
50026.519101309525	50000.02798517489	0
50012.28382736543	49984.83474359573	0
49989.42265260656	49983.96844532203	0
49984.23840069896	49997.66761618687	0
49985.550927108794	49986.82666453693	0
50021.497478391924	49994.63200883348	0
50019.51522702777	50003.991941070715	0
49997.68469127628	49986.69892490847	0
50017.52555436652	50007.437281765255	0
49996.923835170724	50009.65263753655	0
49980.798506964515	49985.652067432005	0
50017.90091994998	49982.2521155558	0
49990.37161102477	50017.07697390062	0
49988.90511406528	49992.75445658593	0
50017.32112340442	49965.353068070195	0
49991.01257760791	50023.468584741226	0
50025.8875906799	49994.35984820899	0
49986.1918187451	50023.68497230164	0
50013.15743500942	49983.78458207533	0
49992.8456436454	49993.0203413024	0
49979.75815741602	50012.571960582	0
50009.70308924862	49979.83589096704	0
49985.30046070793	50021.08763342582	0
49978.359205601315	50034.878715319064	0
49990.92884580327	50011.163169812375	0
50007.772940196795	50007.064996400484	0
49985.22103137368	50016.08668389368	0
50009.59707490614	49993.95697076497	0
50017.70003800679	50001.97785272779	0
49983.797748258876	50023.64017913821	0
49990.26735697697	50010.258346329596	0
49987.64568629228	49992.33821425586	0
49988.52793226814	49987.91776019862	0
49991.20423086804	50029.989168432476	0
50026.25973034724	50010.5650833099	0
49982.16330270223	49998.10186605435	0
50007.13541309917	50007.95622569247	0
49983.95748989525	50010.98829389653	0
49962.45221143677	50007.2760570099	0
50012.1000044754	49996.95407723872	0
50021.052185858316	49972.64330460891	0
49984.3085518675	50009.58683887556	0
49993.510659247964	49989.892241724825	0
50011.752156646566	50004.78944145074	0
49983.52563494623	50001.75016082405	0
49978.460538100626	49997.75242771528	0
50014.52143088854	49988.22950508876	0
50018.24137458081	49990.739344225905	0
49972.37989154419	50007.14160963748	0
50006.63472878829	49999.431527854525	0
50016.01207628755	50007.56525634756	0
49992.159033924385	49975.903792794095	0
50016.99256930141	49996.1277298885	0
50004.48312201096	50016.53523623439	0
50003.73362658861	50014.7511990841	0
49974.63211839188	49979.516263068035	0
50001.48585664339	49987.945459319424	0
50021.840174437224	49996.55115787979	0
49994.03666699587	50020.72279787452	0
50020.94362840362	50003.47457288229	0
49998.62700416022	50014.24645452575	0
49995.17512210399	50016.79463493951	0
50005.23037043188	50011.73729598273	0
49971.37117085837	49989.47221639413	0
49981.521518297865	49999.23994426472	0
49965.42437354049	50013.05953711824	0
50008.834474853866	50007.65616359565	0
50000.22266364497	49982.341419794524	0
50021.85104569774	50002.35034673412	0
49981.560701735485	49996.23068757506	0
50012.74701363594	49985.80192002436	0
49971.80503375848	49991.85551823733	0
50011.263172707324	50007.67989684717	0
49997.842192490825	49995.525909340686	0
49994.00690011958	50013.24210864979	0
49986.9534427898	50008.40761073288	0
49983.36103802528	50033.88309737791	0
50021.35608252024	49989.69815647043	0
49988.97845850354	49998.21097134659	0
49994.642367226574	49977.56378857998	0
50003.55488727248	50010.91109031009	0
49974.81667358894	50002.99823491594	0
50012.0645759029	50012.10464978939	0
49987.68602979314	50010.93503302086	0
50007.17280957686	49992.3085541642	0
49981.705499678246	50015.11060490018	0
49996.69556881796	50014.109138468055	0
49998.64670998637	49980.67626758387	0
50019.10045114579	49976.023584512244	0
50017.45835616199	49985.36377514416	0
49970.33294685764	50009.780079539814	0
49982.3735722141	50017.46739492288	0
50006.68958436496	49994.526210000105	0
50018.734070250706	49989.80705437178	0
50002.46857216815	49986.06925098604	0
50022.675958277854	49992.05708802764	0
50022.926585169895	50001.64972110677	0
49983.52862677752	50014.963717433006	0
49998.90581301964	49994.84596139951	0
50005.79092528655	50014.775009063815	0
50000.22661360575	49988.81757789523	0
49980.74425647727	49996.82260257941	0
49971.55135378028	49993.170189732235	0
49964.134354578964	50010.02551413979	0
50012.74411197212	50007.99878332312	0
49990.74377587022	49973.90298912179	0
49985.28964060534	50013.18698399553	0
50002.94614847365	50024.81554806511	0
50018.25121765347	50010.052068038465	0
49989.67279102292	50031.185116729364	0
50024.78778113604	50000.02968615381	0
49957.10144021539	50006.30757505217	0
50004.91798427541	50013.10522473025	0
49997.73721727142	50000.206776466686	0
49987.073785197594	49981.08982656079	0
49968.0433233723	50010.0828608519	0
50012.324460548836	49995.737823114214	0
49973.49292689296	50018.279391364136	0
49987.24555378543	50029.79294837929	0
49998.130607358624	49976.53703077404	0
50007.75675174732	49991.20943177642	0
49995.458395374444	49999.14344184725	0
50010.742096311136	49993.331644497855	0
49985.84573346792	49985.809309381766	0
50000.266877230206	50025.833258622944	0
50015.02347028834	50012.069686554314	0
49999.98576549963	50017.1888278349	0
49994.20623659825	50009.09252126425	0
50002.60633630994	50028.573161161155	0
49983.685760399516	49994.434229655286	0
49997.98413692526	49973.09937067709	0
50010.56374303187	50009.418935307316	0
50010.08479905599	50015.411645682536	0
49981.765431604974	50026.49109198164	0
50008.58410835759	49981.64823307443	0
49984.49931009959	50029.64027167754	0
50007.61917516849	50005.81807298415	0
49954.76580966707	50007.702943843884	0
49998.27241309566	49978.57915551045	0
50022.54566981191	49987.258173264716	0
50005.091519311456	50006.0974021464	0
50033.204334621514	50008.87278491397	0
49975.961106071736	50033.7681879828	0
50008.89909742184	50018.638205887495	0
50013.46930471949	49988.41976209015	0
50015.209385585105	50013.91423486294	0
50022.0337844933	49980.9584175392	0
49989.67638337026	50018.303126039296	0
50025.83946226305	49991.62136154643	0
50020.63370337653	50014.81552965945	0
50007.67840103903	49995.493720252845	0
49968.685987238656	50012.365807529546	0
50010.842442392815	49988.60160661161	0
49997.47090266504	49980.29339993033	0
50071.16252827799	50162.861775636484	88
49979.0409519439	50178.096339850345	88
50078.87637954641	50066.730010747255	88
49948.99138863162	50092.56268829768	88
49887.951521337396	50208.1884786017	88
50157.66777721791	50132.608544086215	88
50204.15728561741	50208.93767952584	88
50039.85066900686	50246.48724109318	88
49795.60821982256	50178.82122400475	88
50116.35697428511	50298.21367382759	88
49983.99353528748	50002.02026493091	88
49892.406146005334	50018.4276650827	88
50132.20764334979	49987.005376086025	88
49834.34818718133	50088.13562721576	88
50202.5191608558	50330.47129522613	88
50278.54085746667	50156.162512198294	88
49772.69120062775	50266.379158856704	88
49686.847280189104	50296.64542173584	88
50311.15235225355	50073.2663243301	88
50369.85011976543	50148.40661699655	88
50110.3894878661	49899.97053781943	88
50019.92085023484	49872.93450403522	88
49909.926961867954	50300.461962747686	88
49937.965516775614	49925.39079606199	88
50195.87952602665	49875.095301714595	88
50397.59137664349	50034.35071380035	88
50460.43000129456	50173.22390925985	88
49700.26759951165	50190.12218352144	88
50245.08287325593	50002.95190363182	88
49655.02559096384	50382.260329838384	88
49591.56802402249	50278.19717682892	88
49743.80676532576	50060.11334472831	88
49690.19092141884	49985.00663832257	88
49555.65572494322	50361.753940543655	88
50452.958494475606	49955.3295019219	88
50394.21548745101	50243.3046281626	88
49941.54947567101	49829.03057150145	88
50204.43894037903	49778.19724306903	88
50465.23525578995	50300.799026499626	88
50324.03262029695	50307.50662991392	88
50087.28196892808	49808.565512808505	88
50332.12463385027	49965.798717084785	88
50529.55895597141	50014.826184560225	88
50181.325017607815	50419.218592655154	88
49606.702263438536	49953.06151234297	88
49465.578288180055	50386.62396753845	88
50405.21237635785	49871.375225072305	88
50164.44491604633	50506.66326908691	88
50395.3652811313	50368.0087002439	88
50274.097337893545	49718.121365319406	88
50326.262491370406	49640.12654948875	88
49532.89873894036	49899.380286517924	88
50552.27709502034	50170.10740104523	88
49658.07417597221	50092.97237077767	88
49610.30328629974	49854.20422613225	88
49449.8509143019	49949.469309002	88
49380.92252010838	49886.066358783995	88
49524.34841211906	50002.68845610644	88
49378.79004487022	49789.04395192191	88
49828.26261115509	49949.584611963204	88
50348.846698850124	49781.32462211776	88
50070.824541671376	50520.767580324515	88
49471.43075956877	49784.10415901996	88
50469.256401219674	50428.1710823224	88
50248.14083437162	49589.788357970654	88
50639.3070937207	50141.633990052476	88
50340.147614651025	49549.74740255623	88
50664.1592081197	50230.885631225676	88
50104.00397899668	50604.99521253573	88
49972.83734644054	49744.12390439359	88
49506.00011279141	50235.472302051865	88
49419.454172077814	50300.57218355234	88
50364.91755081503	49455.07596367657	88
50067.43276298592	50695.09767128688	88
49866.13293402507	50385.28771773308	88
50496.99263081611	49855.09705930726	88
49754.66165377299	50355.51198722417	88
50182.4303058013	50647.241754138566	88
50652.133863608076	50324.708618929784	88
50581.03447555963	50265.94056168179	88
50364.35678678664	50454.256781708915	88
49716.711380399014	50451.09886119677	88
50294.308073564905	50396.24246166801	88
50721.31400554536	50090.84114755545	88
49665.66621232604	50533.14592631959	88
49430.25791305966	49702.27346047978	88
49750.37707331424	50576.20863698343	88
49577.614204838384	50546.45271229173	88
50084.77515876836	50430.779209929045	88
50426.63556439193	50523.09927942446	88
49426.5873042358	50468.93717128819	88
49801.169500389486	50485.52789435077	88
50519.955830181694	50504.95117746631	88
49477.32325243217	50150.678490510996	88
50615.61563646402	50502.122080295856	88
49294.85667630041	49844.05972556734	88
49852.53458787857	49802.23990628425	88
50056.87670834589	49711.37426415416	88
50259.030362543446	50697.19928462791	88
49580.348333716334	50178.57603374817	88
49984.99488734326	50743.17975029086	88
50742.723207820636	49999.83293415446	88
50688.993041214955	50557.679627634585	88
50590.75987875417	49862.85961884375	88
50471.6407681133	49760.75318683228	88
50172.23630004438	49538.238635089765	88
50780.27997260668	50554.16480051955	88
50736.9798616941	50283.035043026175	88
50574.23704245588	50377.03184376558	88
49776.5942818911	49755.470055423495	88
50678.514789649744	49826.06915761957	88
50754.844159238644	50461.93012671616	88
49782.54797846794	49868.23513811144	88
49351.88833453784	49651.76468883748	88
50129.653986959165	49656.23233903296	88
49675.78484488611	50627.88304647844	88
49523.12391086635	49705.91220349324	88
50029.08763051623	50355.49378391582	88
50291.7008729893	50613.790212957334	88
50461.706448916906	49450.18162305324	88
50638.397763151275	49745.97611623711	88
50820.174821496286	50243.51346247499	88
49956.37671239013	50657.12518329016	88
50818.1996795904	50093.472161179234	88
50180.14990751636	50741.1359445202	88
49885.151398780166	50599.58298505824	88
50733.72289720398	49899.2921793074	88
49488.84697860811	50556.77997673398	88
50649.478301836396	50016.968112501614	88
49518.06531909559	50469.10112616846	88
49547.08011840356	50091.83892727366	88
49294.89181544271	49938.388089010135	88
50555.22750652752	49441.553353430805	88
50769.52491512378	50371.154591906066	88
50287.23715298963	49881.61409385952	88
50378.824443443584	50650.475052669775	88
50806.23632404687	49843.34860712438	88
49587.66390155783	49639.82905873066	88
49426.43677752826	49588.30843658593	88
50908.725376632385	50257.593114618685	88
50186.70274949941	49443.762869590675	88
50261.08312732013	49495.09728838141	88
49263.73756052272	49671.363550643255	88
49461.81672996275	49498.11165834239	88
49203.327586029154	49933.455251375046	88
49703.9808027072	49702.30877489337	88
50258.09741864829	50528.23654277546	88
50269.377414293005	50791.16927630896	88
49337.63046173844	49556.80022534768	88
50554.11231997297	49352.541614085916	88
50443.367223288704	49357.18619885574	88
50867.28882163368	50573.20935858244	88
49883.0316538111	49711.6636894549	88
50940.9059876562	50516.098044950064	88
50568.14507434562	50584.41113604249	88
49518.30454246417	49421.470484904254	88
49581.04036463013	49347.03421731162	88
50844.37630549125	50457.37498189517	88
49972.76650400559	50835.58495262145	88
49248.899761568864	49582.53274217305	88
50065.8241704381	50827.94970460825	88
50050.97754518063	49603.61043148969	88
49980.43480225317	50489.86449823115	88
50599.2969106106	49275.61271444044	88
50475.79715761735	49543.5752024559	88
51014.918365324236	50565.589538929766	88
50344.51544892199	50735.34039022959	88
49236.149170575314	50025.341087912566	88
50989.40909230009	50438.99396207552	88
49322.92310840494	49463.93067273609	88
50887.50758236636	50029.707211239795	88
50898.938156186145	49820.88573196055	88
49246.475574485004	49767.4406025283	88
49954.62195086924	49606.148912321005	88
50642.83492028711	49192.96424337544	88
49416.35413238248	50077.64807716121	88
50551.91472892753	49188.87906011748	88
50279.72903256677	49399.5132891023	88
49757.662755192345	50668.26746982231	88
50854.39617607229	49735.875162999255	88
49967.5520833441	50931.94046588393	88
50733.088049627884	49194.58050326948	88
50419.22028947855	49268.62107537978	88
50696.86351890952	49671.44718898619	88
49589.01728475347	49545.28474359056	88
50857.26470394797	50344.061349312884	88
49214.8655579692	50117.506760729775	88
49144.53810729857	49866.05984551853	88
49610.33726158199	49740.76475703142	88
50099.966065661596	49418.080418614954	88
49151.4487446369	49774.52908407594	88
49234.90238105648	49449.125988835316	88
50072.06421136686	49507.98692610723	88
49330.036913432865	50477.755359465285	88
50794.13955383066	50647.85388967779	88
49071.09121768019	49725.741108567396	88
49994.48988036078	49463.86169441766	88
49872.799156773406	50697.932938744016	88
50699.769102318256	50667.45679977554	88
50607.593911552765	50687.93535192393	88
49370.76251504076	50381.54088703375	88
50821.454765199145	49230.09325790028	88
49695.068204937736	49894.32960960004	88
49367.58730542578	50221.22786435262	88
49872.60384680337	50945.100071141176	88
49877.28970024116	49552.47153351346	88
50410.61762313374	49606.82997406354	88
50356.169862944786	49335.47710228564	88
50843.82469785553	49139.25711280201	88
50463.61530434794	50697.06139259824	88
49291.16441165023	50277.92407351429	88
50991.860008827265	49804.185369254265	88
50204.61646001027	49344.45997148068	88
49225.77500177338	50339.45672714938	88
50981.885227980194	50341.78970868431	88
50017.274478168045	49373.16845248702	88
50905.58269254028	49659.79956053084	88
50463.16226039317	50604.84439051274	88
50875.49921409089	50697.86155226713	88
49327.34651439347	50570.32747320766	88
50529.24360801308	49621.063469429595	88
51101.47838495411	50526.81149646648	88
49887.8024853781	51040.11437726658	88
50275.97475764029	49281.2504053855	88
49304.71146376243	50111.996574361656	88
49474.512377142186	49334.344727842064	88
49135.37526632549	50067.41241776132	88
49407.250309158655	49424.15176755317	88
48976.08516018139	49706.831851972995	88
49138.33959411997	50302.03330572942	88
49146.6595779072	49424.95535982954	88
49914.69030405858	49408.3336038292	88
50186.050621020644	50834.118215103765	88
49945.73764518822	51116.309999768884	88
49062.97877656698	50357.83541048966	88
49206.57339870815	50214.54379418221	88
50020.25187718503	49282.78477939721	88
50108.66933962201	49328.28846846926	88
50912.191785324336	49246.72583322462	88
50874.63481048124	50170.71843641148	88
50952.11462316575	50635.80430560071	88
49744.72516823325	50756.41253883953	88
50647.02505527078	49449.27956610568	88
49054.1376729363	50453.33925035639	88
49080.64153772772	49492.73786032644	88
50761.54031256564	49299.88222271628	88
48999.14872658368	49618.80729952335	88
50319.28634333934	50874.843408482135	88
51088.79612156181	49800.981601529726	88
50777.962160843665	49077.7020803775	88
50533.29530209706	49098.6508952645	88
50746.90708775757	50181.77770019136	88
50625.66037838081	49097.56751710285	88
51198.00302914576	50516.942290779334	88
49373.478805971696	49341.3437071371	88
49069.25681201957	50244.91483040667	88
49802.17485872713	51083.31969135378	88
49625.30918816988	49269.11581852869	88
49736.58414851057	51019.19010500026	88
50989.82832624211	49615.13901468044	88
49926.72104465747	49308.81791754101	88
50190.41842926853	49256.04932897628	88
50801.82854756227	50748.823873763125	88
50008.89410703258	51050.88747651	88
49808.96384315654	49611.501265409206	88
50844.359701313035	49946.87635121505	88
50131.83947531992	50905.962023375374	88
49395.88135536871	50636.24959787111	88
49283.25356546779	49355.15672177141	88
48966.150989347	50430.86950929432	88
49791.13585336051	49516.7855745675	88
50810.04928397024	49651.20057093189	88
49201.14992407432	50425.82792120191	88
49704.045459394525	50934.87005887113	88
49820.20463055483	49386.90695399632	88
50934.086563235636	49944.29723396739	88
49184.81435215382	49343.43734499111	88
48887.827538406804	49729.06892658536	88
50982.375619928855	49191.65278383077	88
50081.35154626227	49214.534332299605	88
50397.923771860194	50825.979091467816	88
49367.459940025714	49990.98627087148	88
50713.93364615942	49380.603308101745	88
51063.67756704176	49894.81973084694	88
51074.71173786341	50402.35657670471	88
49070.12022204149	49920.45435335221	88
49000.498813491744	50186.10651921616	88
49210.50343780806	49254.10522843391	88
48990.91736062437	50096.62479007909	88
49246.651154472995	50525.22266657205	88
50598.58175908049	50784.59672871875	88
50712.066691383094	50765.22589451763	88
50792.66648597914	48986.850950584776	88
49653.791956573376	50741.62221094228	88
49828.947628272275	49289.49106197649	88
50405.245848345716	50921.20256896376	88
49048.68134053386	50545.329339929456	88
49653.8780046519	51069.7738867501	88
49858.07098413108	50854.82131908488	88
51286.40166887697	50479.70398224948	88
49099.96996288175	49639.906232561756	88
50059.71820698963	50970.64169426276	88
49094.960263976245	49323.8072954935	88
51022.816266356414	49105.00754722914	88
50494.645783889035	50883.970088795126	88
49673.50675338558	51165.68375947803	88
50984.08326660233	50726.62232792444	88
50069.92921209082	49119.619691304826	88
51374.77669781029	50514.07403598327	88
50103.000406839456	51054.93792442713	88
49578.16998089262	50638.09784592998	88
49022.19753917391	49268.6920583456	88
50664.25543418563	50416.379564742674	88
51176.51491833567	49844.29837827834	88
48988.94797439469	49508.899269246176	88
49301.46969380891	49264.81837901554	88
48933.4832249376	49811.72722485096	88
49387.892407057254	49225.6387535486	88
50573.845263561976	50925.42336792526	88
49475.049652991824	50680.73419427352	88
49228.808964970536	50612.624060409966	88
50978.514785006635	49711.332791348425	88
49068.023780636184	49819.95857179481	88
48828.07010667981	49661.62198229272	88
49687.88808670221	50831.97792607337	88
51066.44965582364	49233.22531265425	88
50871.29541563362	49033.623163166696	88
51436.35946893905	50442.83652739656	88
49199.101182123544	49158.96913340712	88
51298.12820312192	50568.43955570808	88
51216.08021753317	50421.49633702051	88
48842.51379259221	49839.16568791509	88
50401.30813955858	49180.34872005049	88
49448.933901027645	50768.73683465186	88
51061.23036231946	49673.15052740797	88
49055.15521830259	49185.27724926206	88
49778.91324436522	49206.96754538336	88
51256.25091002201	49887.00059597383	88
51305.68536192582	49967.13071811243	88
50566.18431460726	51015.30353923761	88
49559.13658757051	51077.8808066948	88
50428.43206851307	49093.11232243356	88
48913.7874294879	49571.023927408845	88
50074.87637094463	51146.559928253686	88
50622.19151734345	49616.870279009585	88
50312.72702262029	49139.78512711912	88
49560.5568021889	50725.34332268764	88
50918.427820485944	50791.778076679926	88
50296.66163271308	49049.41935944607	88
48880.1511133009	50472.988458531785	88
50776.78520451234	49564.05602393083	88
48949.03505074669	50336.04950786173	88
50845.771647612964	49347.79690284141	88
51336.295198840715	49842.66936226275	88
50757.774823524596	48902.58374229307	88
49611.65971125205	49451.675839014024	88
49486.793009710476	51143.7040453324	88
51050.05048389941	49989.09951556756	88
49298.23356864297	50681.52789545837	88
49791.37203032428	51177.69338497516	88
49563.61806803641	49199.88547886206	88
49514.74161197312	49116.81177554788	88
51182.59847303657	50330.15101977453	88
48968.745291001185	50003.53087813102	88
48912.34709497801	49455.59201240118	88
48937.30876344902	49902.65119346388	88
51419.377651661496	49805.690194485964	88
51145.27934194571	49642.58737715875	88
48857.96294774261	50383.72955968593	88
49953.28886138127	49220.71890088501	88
50221.311796761765	50918.96253682735	88
50980.18556434677	49518.48745809998	88
49022.92534731054	49386.92007363149	88
48838.57523525421	50552.914517736586	88
51078.31430372986	50748.482660082766	88
49841.41757830741	51260.2477928134	88
49112.155449163045	50165.195550197364	88
50660.14813774246	50957.69588556853	88
50740.09455144986	49474.48414969534	88
51470.63666534881	50526.1110469512	88
51395.17210504204	49982.30866277221	88
49573.18460789139	51182.35977085859	88
50626.17757580901	49004.87549798638	88
50987.79825129465	50059.07208004909	88
49723.824487920065	49385.222309161516	88
51298.29473279336	49754.62149954279	88
49316.435113898326	50775.14086493374	88
48878.6899845324	49979.64395744446	88
49932.22837968762	51232.55275336034	88
50004.57160201228	50580.27088407161	88
50403.29669701164	49703.59365154877	88
50572.799895510485	49532.091489533166	88
50767.37092027518	49754.850302419065	88
51502.23581620663	49857.11331880748	88
50687.339462512915	49547.669363127156	88
50992.21525109146	49297.35319993683	88
48895.7689893303	50075.00987524746	88
49862.9867185461	49159.970605190116	88
50555.7723509083	48940.47306313009	88
51188.55114085295	49751.74667596378	88
48888.99865151782	50636.92200612455	88
49615.423536617855	50975.32406904582	88
50471.78427048695	51038.905304412474	88
49688.99373490732	51259.51949064399	88
48983.42906371498	50656.60713890754	88
51136.92418212871	49172.837425665755	88
48959.84281184525	50527.31145418801	88
50023.46678232086	49034.39418947611	88
48912.37712916224	50250.912361633425	88
49061.5195882509	49096.11272740841	88
49928.06654745796	49041.86476615339	88
48771.64107531003	49583.50034068825	88
49209.19367933699	50711.398273048384	88
48706.95029319987	49650.12833880578	88
50676.09039917803	50867.0502770773	88
48790.28487371175	49948.18040198989	88
51050.00938076569	49376.31717655383	88
48717.699365874076	49741.978018033944	88
49976.51022355503	49123.397866705745	88
51036.76208856129	49008.98842405752	88
51392.715219357284	50075.78938913398	88
51054.3298184431	49468.620673205674	88
49023.754152536676	49014.29316982727	88
50892.085662223966	49424.95857704012	88
50202.601704059416	49032.52921317812	88
49673.80071078474	49578.86281479184	88
51334.442021896866	50403.54570337321	88
51071.51582889285	50100.7799868583	88
50983.29335869642	50196.968330169104	88
51174.44186053401	49938.275817677175	88
51079.661095466014	50206.187959779956	88
49497.77842572743	51008.181206716516	88
50508.659861095235	49274.22778765445	88
50103.57237695199	48980.23156087741	88
49879.07912026704	51345.07534527894	88
49143.63478079085	50778.81498895264	88
49579.54896993099	49048.14603693843	88
50324.60898176834	50965.66993299603	88
51470.59741101814	50128.09893823116	88
50512.048729050184	51124.75180438192	88
49156.931039021394	49078.02968479847	88
49150.44386315105	50515.20889884336	88
51581.21030355256	49814.810532286014	88
51174.61361865802	50191.81925455284	88
51119.803666451655	48969.86744698909	88
48804.29413855499	50044.65925118363	88
51489.58971993767	50002.0284329094	88
50864.958431987514	49512.805933933945	88
49646.96331516656	48977.56364395186	88
51044.19297156186	50839.62401053075	88
49635.257609964836	48887.85904180774	88
48716.27562591989	50003.574826588636	88
49723.51759270621	48865.035211869814	88
49491.963286892555	50856.44503387768	88
51148.49338242327	50041.829607522515	88
50575.48435393853	51191.405011253744	88
49142.17000623934	50644.81784917584	88
50663.59801502616	51212.39638890053	88
51153.525493621724	50809.15759890634	88
49637.349421845014	51334.93019633551	88
51283.947950661466	50328.719446767784	88
51210.85410043547	48936.79375640561	88
49384.1758079093	49132.050485352556	88
51145.88650528639	49483.37828892211	88
48841.71106943222	49517.43614138914	88
48961.206679560724	50743.65345852892	88
51200.04006400615	49406.27693087504	88
51226.85642891132	50863.8876305387	88
48625.881115318334	49604.257187575895	88
49554.398808450285	51380.79328518957	88
48781.582150824644	50439.80147290284	88
51240.53819306604	49488.26842755691	88
50747.08621231801	50931.97346165248	88
50810.167609512566	51005.99158059754	88
51307.69012159572	48938.69842897226	88
50337.10161999536	51060.76648759298	88
48894.27829486955	50815.00791156372	88
49437.14415088947	49057.3827491257	88
51320.486337699105	49539.940575378365	88
50587.37877819498	48849.02346973414	88
51164.3153819142	50600.58862562015	88
49525.82917104338	51267.68236782455	88
49262.21944447188	49084.800464518215	88
49575.316984935336	50894.523869699064	88
51559.721631671884	50089.451712593334	88
51313.05136837208	50658.10701211861	88
51242.89679108804	50043.76962327103	88
51406.537534615716	50337.868358417174	88
49055.49528726223	48927.181696092135	88
49152.343446315914	48939.17367581644	88
51404.034413519694	50188.70665330073	88
49682.91777936414	51420.20633539711	88
51177.48955418318	50716.2001168805	88
51557.81362006041	50558.09102201101	88
50157.71343145217	51185.13686251633	88
49760.83991119264	51312.304621267875	88
51546.348663538054	50651.042783441386	88
49598.86748758669	51463.208313655115	88
51674.08902897025	49814.12107269499	88
48930.18540992986	49250.44541875819	88
