# Supplementary material for: Abundant Topological Outliers in Social Media Data and Their Effect on Spatial Analysis
Source: PLoS One. 2016 Sep 9;11(9):e0162360. doi: 10.1371/journal.pone.0162360 (PMC5017681; doi:10.1371/journal.pone.0162360)
Supplement: S6 Dataset — See the respective attached file. (ZIP) [file pone.0162360.s006.zip › S6_overlap_swl/clust_9_18.csv]

50000.0	50000.0	0
50001.1199382742	50005.597232803535	0
50010.474073703306	50004.538835650805	0
49992.59330351276	50005.30010366702	0
49998.97978393994	50002.81568248988	0
49995.94433854478	50000.283501054924	0
49992.110046690934	49994.960676135706	0
50001.69172750674	49994.57444040063	0
50004.089583240035	50002.88217446919	0
49995.22015105517	50008.609882115925	0
50002.55073404207	49993.56360799795	0
49986.072168127575	49997.04184594443	0
50003.188169777386	50009.9058963167	0
50012.27525783438	49992.819765352564	0
50012.262513774476	49989.354148040744	0
49998.02118867848	50008.80627001903	0
49993.557594313854	50006.23561640466	0
49997.38944128892	50001.35532493175	0
49993.74842547102	50014.75506549149	0
49998.23968503435	50005.27065217079	0
50003.22125142318	50000.026961999516	0
50002.66845612155	50016.014489106456	0
49996.2912684585	50003.40999236742	0
49993.86713806728	50000.48736039716	0
50002.18471612465	50002.01162544507	0
49992.171524388265	50006.56961401369	0
50009.77186363497	49998.33913800016	0
49990.12856972812	50008.3087286591	0
49992.75834275438	49999.61132553548	0
50000.612712480484	49996.66863853376	0
49996.93869881451	50007.42426954709	0
49990.9573124268	49998.74455680348	0
49995.12813021465	50012.34964490406	0
49987.132816399535	50000.77841298042	0
49995.04622939411	50001.254507425205	0
49996.3518189633	49998.69148218202	0
49994.72286757851	50006.43666481398	0
50004.991603808936	50007.81247139701	0
49998.28891676479	49997.763041664824	0
50002.11006087792	50008.18226655358	0
49997.144179930016	49989.940910198144	0
49990.216027359624	50003.557911732714	0
50004.8382996796	49999.67581012021	0
50009.729321556355	49988.228197133496	0
50000.199954210955	50007.84356371471	0
49984.868450241316	50001.72764928467	0
50005.25378396498	49991.44544110929	0
50012.19437814406	50000.390381149926	0
49988.04893344996	49995.904611826896	0
50000.97171294396	50001.87618615546	0
50003.16859701153	50001.34186794273	0
49996.8205400242	50002.39747857786	0
50016.35653848915	49987.25542234889	0
50006.096174901984	50010.23095889712	0
49993.33550236973	49997.9139297533	0
50011.19002934476	50002.36431250059	0
49998.45984931102	50006.65695684455	0
50019.87468519033	49983.95720550682	0
50006.448840401084	49997.32346873195	0
50003.483634122094	50006.1099987375	0
50000.35234659256	50010.71421082459	0
50020.92058148781	49993.51767071989	0
50008.47578298118	49985.24545972329	0
50012.97116378821	49991.6961769247	0
49993.74796506671	49992.427417029416	0
49991.82516773376	49992.694590956104	0
50010.8124938929	49998.028114249224	0
49987.955751149355	49997.770027754355	0
49991.724628069634	50000.06228921305	0
49995.80643166333	50013.468969971	0
49993.380375235734	50016.55980591119	0
49991.201634813246	50005.408821551166	0
50004.525946402624	49989.78947725459	0
50007.720378466904	50000.492135651875	0
49992.7685793167	50011.0280228053	0
49987.159758849266	49996.84261681274	0
50014.02574978567	49996.18798372425	0
49984.32643570934	50004.57184983245	0
50019.639648138225	49988.9067237791	0
49989.4997473447	50007.36039035869	0
50013.91997383251	50009.37214947754	0
50004.58622819102	49995.15801530333	0
50005.85271576996	49989.50522008991	0
50015.47921159886	50003.75857515637	0
49996.39937650525	49993.39036016212	0
50001.0647897504	50004.010292953724	0
49986.027487069885	50006.27634010284	0
49987.260876982415	49991.042278530156	0
49999.78395213294	50006.223143715055	0
50005.5951472911	50002.242531785334	0
49994.95863623795	49990.98932230843	0
49995.970214808425	50011.21575680999	0
49998.74724789229	50000.301414385256	0
49995.76262299148	50005.347803119126	0
49985.78393825049	50003.32292956534	0
50007.42877995727	50004.03245223129	0
49992.96622310832	50014.11763760789	0
49994.55499953395	50010.948281901576	0
49983.915535437955	49992.4110437863	0
50008.8660950074	49978.749708719544	0
50013.7990956949	50003.00902758653	0
50008.5066603574	49980.605440097264	0
49999.61536353447	50001.38011543159	0
49999.92720012225	49999.00146537139	0
49984.44548889699	49998.69683486348	0
50002.482884739184	50003.040579738794	0
50016.024045681486	49994.94398923562	0
50003.36648616504	50004.322037109174	0
49988.738161772046	50017.689027507506	0
50003.539439997585	50008.933367662175	0
49994.49256234436	50019.33132076997	0
50005.85319903553	50016.693436037065	0
50002.48134869301	50006.34512799061	0
49993.523880528526	49996.86229670025	0
49988.034997579	50012.957727244124	0
50020.71389257763	49981.778924319464	0
49995.38804044498	49997.158702901135	0
50013.95022191785	49997.89115681875	0
49984.13772326518	49991.42872524563	0
50003.58552550782	50019.3121430576	0
49989.91037830248	49997.47012205967	0
50012.09890688885	50009.91283746573	0
49998.36748406831	49993.20199538089	0
49989.127843465685	49996.61911019781	0
49982.65034680979	49999.834836403585	0
49996.56500742211	49994.747294359564	0
49985.379552577164	50000.53127187064	0
50017.09675845898	49993.71089669888	0
50021.41356700267	50010.70370059395	0
49982.40342955259	49994.328994020594	0
50016.4869019828	49980.40359262994	0
50023.71775476843	50012.20330780786	0
50005.64968115003	49995.160253301765	0
49973.871359122015	49999.93485576274	0
49991.04769969644	50018.64712142673	0
49999.68945811258	49989.69377801033	0
50024.16967004485	49998.373773470084	0
50002.22080701014	49996.583511445446	0
49981.3376436746	49994.9974062802	0
49984.137410919924	50006.137292454296	0
49996.130313645284	50019.87582555533	0
49984.51107861298	49990.24442534623	0
50006.568329781825	49987.41605597233	0
50001.265128160514	50015.41691763768	0
49994.71701353506	50015.249262662495	0
49984.049094679925	50002.930402503676	0
50007.33751108774	49981.8758819164	0
49990.53033617756	50001.14600459991	0
50016.78128835845	49973.40706114249	0
49993.95433979805	49991.08775145235	0
50020.50775026029	49998.11343636441	0
50000.36685129092	49992.305125517465	0
50025.412902998294	49985.28219532157	0
50011.811277040055	50005.8423952594	0
50005.650122642444	50018.556061829826	0
50000.10513937223	50004.37368352619	0
49997.312147224504	49999.09697793524	0
50007.98935284791	49996.53957427053	0
50002.08677570072	50010.85949233453	0
49986.699023909634	49994.97925279905	0
49985.61698965447	49991.72042149556	0
49982.103822344194	50003.015963724676	0
50017.46227211739	50006.10305446117	0
49995.381477958945	50002.40666228191	0
50011.97582092875	49999.282779231835	0
50008.063404920314	50009.83952207464	0
50013.46450656	49984.93900585626	0
49991.29771770397	50013.528169385616	0
49990.72512365944	50014.788818904555	0
49988.34248722313	50003.84700004693	0
49978.86050890926	50004.459502539525	0
49992.91864707092	50012.72445101887	0
50001.84787568867	49990.60674350676	0
50004.63839490317	50017.67334490595	0
49985.1248169725	50007.29216522827	0
49993.17341765991	49987.23628058628	0
49993.857411968136	50017.57636704799	0
50019.0152945883	49986.98070871417	0
49998.41475540304	49991.03758824367	0
49972.09249794468	50008.2640976498	0
49993.10918587191	50001.86801828644	0
49993.00955253663	50003.3707764521	0
49984.194173076576	50018.57796040268	0
49988.37111772968	49985.660734294215	0
50001.68402032854	50019.222658424515	0
50001.185520989595	50017.05278349851	0
49989.66815837991	49993.68744920904	0
50004.177711652395	49985.70662376911	0
50018.82869206279	49999.52190675685	0
49985.443533641	49996.21552947299	0
50016.38826833475	50012.74464866587	0
50017.914900136435	49980.502944041815	0
50014.39181755627	50017.85709331672	0
50018.95202462218	49985.56744633257	0
49997.36448100937	50005.91903864351	0
50018.96796534248	50005.16627708392	0
50011.90539425546	49988.111134330444	0
49996.546614288876	49996.795399916264	0
49963.08142993959	50006.26759739082	0
50008.2356600962	50002.43606836597	0
49998.63921899667	49988.79814231758	0
50005.75242938296	50004.17089970687	0
49998.376769049384	50010.6689754653	0
50008.42442695799	49998.31820524386	0
50004.508050526805	49983.47349690265	0
49987.17050041002	49988.9025554235	0
50009.18109265108	49992.22014886556	0
50004.879056196725	49986.61034885251	0
50014.915422483675	49977.07720187199	0
49990.130907603474	50004.80258105486	0
49984.6703277626	49988.74133172314	0
50007.52672577151	50012.93686597503	0
50003.49650970437	50012.38108186982	0
49989.06725250327	50015.3378129636	0
50024.98456411381	50006.06013812308	0
49991.80368593366	49990.462414806636	0
50000.77352016364	49989.79042744623	0
49988.90719015552	50002.71719901248	0
49984.039032220186	49996.676878046324	0
50012.847622088455	49998.36249454505	0
50006.350126348494	49990.98155319997	0
49991.05034624591	50004.198767952716	0
50011.88431427771	50008.83624177822	0
49985.19374747098	50005.49928007464	0
49984.81310954273	50026.06287728749	0
50006.21977860447	50012.16129787784	0
49986.47489642977	49999.4317940804	0
49980.36605421916	50000.95789397295	0
49994.234345594574	49999.2532348494	0
49987.04825099607	50001.832824486286	0
49991.43071227722	49984.226381594905	0
50000.695373251256	50020.70674782014	0
49977.13180553174	50003.37505285267	0
49988.62903234035	50005.177123215675	0
49979.89567759436	50002.4937618266	0
50008.01262186424	49983.679359629714	0
50030.579860834	49998.08369322793	0
50003.089884360816	49981.16884909539	0
50024.37014218025	49982.08487044395	0
49983.90656666351	50026.928564756556	0
49964.314383131496	50014.1377602163	0
49993.20228802501	50009.89883245395	0
49988.35846928065	49994.74515624361	0
49974.56068759045	50004.79214296714	0
50014.41609705478	49979.75520468273	0
49991.174539429005	50006.969037631694	0
49989.155636819094	50000.54506709529	0
49982.544533415894	50024.606837722065	0
49994.92587873124	49988.20647099332	0
49991.308890379405	50009.11640038469	0
50011.281064215545	49984.921503686244	0
49989.75789397745	49987.457219427255	0
50008.221414162435	50012.20209665073	0
50013.621088465676	49978.83287026756	0
49985.19186980337	49992.980264506536	0
49992.32125134785	49989.032611767434	0
50014.674771463535	49999.908761826504	0
49997.68841019571	49983.69681048847	0
50015.382964093515	49974.88611401902	0
49974.646961190396	49999.20360856275	0
49993.622733056916	50004.394124466075	0
49996.18215660206	49990.57420118714	0
49990.531939051354	50002.542578106964	0
49995.628193938675	49992.49588250879	0
50021.47129342551	49969.80051040332	0
49963.43332412238	50009.15111641512	0
50005.631109868045	49981.978888305464	0
50016.42316313038	50001.98515059546	0
49980.96052567742	50020.686115295306	0
50014.72496783221	49986.0471516237	0
49983.5417594323	49995.75678905932	0
49993.07010199822	50029.18300593349	0
49997.88200827209	49991.896996510884	0
49982.946899317554	50009.619161594186	0
50002.15424062545	50000.4773237086	0
49991.00394052615	49996.04070296146	0
50031.56106314288	50012.96897761344	0
50026.88381878394	49996.47826587183	0
49984.03994023804	49986.15198562376	0
49987.28963664043	50020.60062188324	0
50013.90791418998	50004.26976645357	0
49983.08076631143	49991.201045514004	0
50022.11073926888	49967.124204367305	0
50010.73215520759	49996.40090077004	0
49996.054670956706	50006.56227185395	0
49995.70387124523	49986.98770630229	0
50007.941107878476	50018.039088252415	0
50002.0192275201	49982.59943772668	0
49992.05158923507	50010.26029829259	0
50027.93304776287	50005.78420573993	0
49982.89182072447	49989.6455582383	0
49998.64668225386	50018.43203433023	0
50013.62737578455	49989.94661316443	0
49993.08509566163	49988.31637596258	0
49989.81805414489	49991.931824775784	0
49997.76086401288	49987.90124568716	0
49988.69996163046	50009.713207319626	0
49985.80025773397	50018.196075051266	0
49984.54357744596	49987.1594216123	0
50006.59958761954	49972.297102456854	0
49984.82793631655	50022.262719026876	0
50009.686765035396	50012.49651623412	0
50005.67540109913	49998.77026419197	0
49998.76553220897	50009.60097154551	0
49991.720902063105	50001.874151299206	0
49995.344981691764	50003.769781086085	0
50000.779533303816	50006.55995037668	0
50003.69493811055	49982.743629087825	0
50002.270752389726	49997.78815897597	0
50027.570700147895	49993.28160735885	0
49976.52404899746	49992.70823713537	0
49998.92765844171	49982.472509075604	0
49994.93953583841	49994.87526102259	0
50009.450371016355	49984.56460257237	0
49988.154083484755	49999.52040214659	0
49999.394387052766	50014.98009375397	0
49978.547517703526	50000.09883902086	0
49977.2653315401	50000.844206454574	0
49998.90667228046	50008.20905964552	0
49991.6637407009	49985.60237193076	0
49996.812852085255	49991.85268425626	0
50010.361860965386	50000.785222744336	0
50015.982394048064	50025.712936463955	0
49980.52196003663	49992.07084033371	0
50031.62064003572	50018.88854821377	0
50008.9961750777	49996.41672377975	0
49987.61931332246	50006.2850009189	0
49976.108964526924	49990.178279804175	0
50023.926871643285	49997.28176746767	0
50019.938527361184	49994.309713364564	0
50000.35731265099	50002.84047830652	0
49993.60333916049	50007.42141270693	0
50023.25337906322	49995.00581889214	0
50002.075911878404	50005.261111667336	0
49991.96428640682	50014.48773082656	0
49985.479854508725	50004.39257273865	0
49980.523275281885	50010.645308643936	0
50001.43088150619	49983.63567861773	0
50010.12290986445	50002.12243553688	0
49967.36856159413	50003.35500522987	0
50002.53163693798	49987.2817417695	0
49958.51475070698	50007.728524315105	0
50011.38108761024	50001.03297300693	0
49981.69861163078	49992.37124347021	0
49989.76191395739	49999.01550114256	0
50010.464523219016	49992.24245972176	0
50026.519101309525	50000.02798517489	0
50012.28382736543	49984.83474359573	0
49989.42265260656	49983.96844532203	0
49984.23840069896	49997.66761618687	0
49985.550927108794	49986.82666453693	0
50021.497478391924	49994.63200883348	0
50019.51522702777	50003.991941070715	0
49997.68469127628	49986.69892490847	0
50017.52555436652	50007.437281765255	0
49996.923835170724	50009.65263753655	0
49980.798506964515	49985.652067432005	0
50017.90091994998	49982.2521155558	0
49990.37161102477	50017.07697390062	0
49988.90511406528	49992.75445658593	0
50017.32112340442	49965.353068070195	0
49991.01257760791	50023.468584741226	0
50025.8875906799	49994.35984820899	0
49986.1918187451	50023.68497230164	0
50013.15743500942	49983.78458207533	0
49992.8456436454	49993.0203413024	0
49979.75815741602	50012.571960582	0
50009.70308924862	49979.83589096704	0
49985.30046070793	50021.08763342582	0
49978.359205601315	50034.878715319064	0
49990.92884580327	50011.163169812375	0
50007.772940196795	50007.064996400484	0
49985.22103137368	50016.08668389368	0
50009.59707490614	49993.95697076497	0
50017.70003800679	50001.97785272779	0
49983.797748258876	50023.64017913821	0
49990.26735697697	50010.258346329596	0
49987.64568629228	49992.33821425586	0
49988.52793226814	49987.91776019862	0
49991.20423086804	50029.989168432476	0
50026.25973034724	50010.5650833099	0
49982.16330270223	49998.10186605435	0
50007.13541309917	50007.95622569247	0
49983.95748989525	50010.98829389653	0
49962.45221143677	50007.2760570099	0
50012.1000044754	49996.95407723872	0
50021.052185858316	49972.64330460891	0
49984.3085518675	50009.58683887556	0
49993.510659247964	49989.892241724825	0
50011.752156646566	50004.78944145074	0
49983.52563494623	50001.75016082405	0
49978.460538100626	49997.75242771528	0
50014.52143088854	49988.22950508876	0
50018.24137458081	49990.739344225905	0
49972.37989154419	50007.14160963748	0
50006.63472878829	49999.431527854525	0
50016.01207628755	50007.56525634756	0
49992.159033924385	49975.903792794095	0
50016.99256930141	49996.1277298885	0
50004.48312201096	50016.53523623439	0
50003.73362658861	50014.7511990841	0
49974.63211839188	49979.516263068035	0
50001.48585664339	49987.945459319424	0
50021.840174437224	49996.55115787979	0
49994.03666699587	50020.72279787452	0
50020.94362840362	50003.47457288229	0
49998.62700416022	50014.24645452575	0
49995.17512210399	50016.79463493951	0
50005.23037043188	50011.73729598273	0
49971.37117085837	49989.47221639413	0
49981.521518297865	49999.23994426472	0
49965.42437354049	50013.05953711824	0
50008.834474853866	50007.65616359565	0
50000.22266364497	49982.341419794524	0
50021.85104569774	50002.35034673412	0
49981.560701735485	49996.23068757506	0
50012.74701363594	49985.80192002436	0
49971.80503375848	49991.85551823733	0
50011.263172707324	50007.67989684717	0
49997.842192490825	49995.525909340686	0
49994.00690011958	50013.24210864979	0
49986.9534427898	50008.40761073288	0
49983.36103802528	50033.88309737791	0
50021.35608252024	49989.69815647043	0
49988.97845850354	49998.21097134659	0
49994.642367226574	49977.56378857998	0
50003.55488727248	50010.91109031009	0
49974.81667358894	50002.99823491594	0
50012.0645759029	50012.10464978939	0
49987.68602979314	50010.93503302086	0
50007.17280957686	49992.3085541642	0
49981.705499678246	50015.11060490018	0
49996.69556881796	50014.109138468055	0
49998.64670998637	49980.67626758387	0
50019.10045114579	49976.023584512244	0
50017.45835616199	49985.36377514416	0
49970.33294685764	50009.780079539814	0
49982.3735722141	50017.46739492288	0
50006.68958436496	49994.526210000105	0
50018.734070250706	49989.80705437178	0
50002.46857216815	49986.06925098604	0
50022.675958277854	49992.05708802764	0
50022.926585169895	50001.64972110677	0
49983.52862677752	50014.963717433006	0
49998.90581301964	49994.84596139951	0
50005.79092528655	50014.775009063815	0
50000.22661360575	49988.81757789523	0
49980.74425647727	49996.82260257941	0
49971.55135378028	49993.170189732235	0
49964.134354578964	50010.02551413979	0
50012.74411197212	50007.99878332312	0
49990.74377587022	49973.90298912179	0
49985.28964060534	50013.18698399553	0
50002.94614847365	50024.81554806511	0
50018.25121765347	50010.052068038465	0
49989.67279102292	50031.185116729364	0
50024.78778113604	50000.02968615381	0
49957.10144021539	50006.30757505217	0
50004.91798427541	50013.10522473025	0
49997.73721727142	50000.206776466686	0
49987.073785197594	49981.08982656079	0
49968.0433233723	50010.0828608519	0
50012.324460548836	49995.737823114214	0
49973.49292689296	50018.279391364136	0
49987.24555378543	50029.79294837929	0
49998.130607358624	49976.53703077404	0
50007.75675174732	49991.20943177642	0
49995.458395374444	49999.14344184725	0
50010.742096311136	49993.331644497855	0
49985.84573346792	49985.809309381766	0
50000.266877230206	50025.833258622944	0
50015.02347028834	50012.069686554314	0
49999.98576549963	50017.1888278349	0
49994.20623659825	50009.09252126425	0
50002.60633630994	50028.573161161155	0
49983.685760399516	49994.434229655286	0
49997.98413692526	49973.09937067709	0
50010.56374303187	50009.418935307316	0
50010.08479905599	50015.411645682536	0
49981.765431604974	50026.49109198164	0
50008.58410835759	49981.64823307443	0
49984.49931009959	50029.64027167754	0
50007.61917516849	50005.81807298415	0
49954.76580966707	50007.702943843884	0
49998.27241309566	49978.57915551045	0
50022.54566981191	49987.258173264716	0
50005.091519311456	50006.0974021464	0
50033.204334621514	50008.87278491397	0
49975.961106071736	50033.7681879828	0
50008.89909742184	50018.638205887495	0
50013.46930471949	49988.41976209015	0
50015.209385585105	50013.91423486294	0
50022.0337844933	49980.9584175392	0
49989.67638337026	50018.303126039296	0
50025.83946226305	49991.62136154643	0
50020.63370337653	50014.81552965945	0
50007.67840103903	49995.493720252845	0
49968.685987238656	50012.365807529546	0
50010.842442392815	49988.60160661161	0
49997.47090266504	49980.29339993033	0
50033.317781572056	49970.71885475723	8
50039.05911968581	49983.35831336353	8
50055.73483456304	49985.1011484918	8
50030.9766499323	49994.780340442645	8
50016.856018616854	49964.8722931969	8
50029.73197935086	49960.236395022075	8
50024.16006540527	50004.95727974984	8
50017.84891231738	50011.65714156663	8
50021.31558657723	50024.34763324994	8
50064.51558669535	49994.14192825375	8
50076.223272692834	49986.09195349848	8
50048.94794842774	49996.6253435554	8
50023.40115872285	49947.51935124423	8
50001.85061333166	50003.42768582509	8
50011.78732753278	49992.5186799275	8
50068.6783032514	49979.43842191233	8
50016.35408354148	50037.91434569279	8
50020.92631767293	49980.836484799285	8
50013.51416288701	50050.664591704706	8
49996.239259223476	50049.269864015674	8
50039.17310686603	49948.06186611625	8
50004.992118076596	50028.96263904355	8
50004.05543157598	50017.34647112199	8
49998.992308100205	50059.019577373794	8
50084.966874333164	49977.9600027789	8
49993.37899303457	49998.02682558784	8
50032.87511116361	50009.80408930857	8
50063.47358942179	49967.64311058353	8
49999.785391940924	50038.79686562755	8
50073.76529231459	49971.49787678751	8
50007.06991064198	49959.7152482248	8
50093.80626350616	49969.78094491625	8
50053.362385436165	49957.38507103338	8
49995.38689956575	50067.333361454155	8
49996.092510114926	50025.305916952086	8
49987.692268429455	50056.13102196729	8
49981.26741929263	50067.289956580535	8
50016.60793108208	49955.440878614325	8
50105.57622693854	49972.62719419298	8
49992.92940415961	50008.970691155264	8
50069.71428261729	49954.09690857063	8
50111.36080683726	49982.22086697059	8
50109.854877894235	49959.45267432821	8
50002.3974982561	49974.61395174458	8
50055.26571462833	50003.48593790219	8
50101.131785078214	49980.69040345315	8
49976.54207544771	50056.82519873095	8
49998.70285602491	49965.75251677676	8
50119.971348261286	49987.08098157107	8
50028.05394272356	50034.76330410554	8
50085.02461354796	49954.27165066872	8
50010.37250115515	50062.93272349948	8
50010.52506744591	49978.71111425973	8
50079.99587996494	50001.3038251462	8
49981.472148961875	49999.97026118785	8
49986.09013013362	50019.06826808578	8
49995.04240860651	49987.616818819144	8
50088.566051774	49987.72787061402	8
49967.01709587847	50059.238015687246	8
49964.90933005229	50048.77375962561	8
50054.38985078109	49968.94016784328	8
50032.215519231264	50019.23874568993	8
50122.24605483033	49962.51426949745	8
50095.985800431234	49956.122641117814	8
50022.902296865985	50044.82907649171	8
50106.14792361657	49989.92509783219	8
50043.82887988318	49956.627839224464	8
50118.85007461996	50001.54057515627	8
50020.3367137538	50061.99343784399	8
50126.921844648066	49978.36990015921	8
50023.2434787727	50071.494017167344	8
50066.945872694276	50011.17228158795	8
50083.44222224543	50014.505457363586	8
50029.76718217781	49985.626247998574	8
49986.114706057735	49966.385121018604	8
50133.59365458101	49966.454346347906	8
50044.72274496158	49969.64387412935	8
50095.1795719502	50022.65974005749	8
50075.581002945444	49945.53732712805	8
49989.198199305254	50078.986823434534	8
49956.56205362015	50058.25059908967	8
50036.44480122064	50040.455135961376	8
49949.82186533574	50051.54818678485	8
49933.041924055	50053.36122383655	8
49950.83551100695	50068.46970075073	8
49942.18113435557	50041.58934449799	8
50066.4782275287	49936.83769399717	8
49972.40251581643	50079.64265815082	8
49941.86204245698	50027.49007618213	8
49993.14201438371	49973.61714903671	8
50057.70646586838	50019.294958646504	8
50127.70785549552	49999.75789600625	8
50039.10881174659	50000.90221439744	8
50037.17993094275	50055.78974281649	8
50081.09602207059	49964.213455833415	8
49973.45490256487	49990.077328532134	8
49986.16259596349	49989.918430591075	8
49969.42390244328	50040.72484746921	8
50104.5863542133	50029.7250699702	8
50097.08693692711	50007.38133413097	8
49948.0174989322	50080.795068409476	8
50095.64744588	49942.08822139514	8
50083.74207555573	49938.50761203167	8
49981.23654183855	50087.42648251756	8
50067.6818820494	50025.909025312285	8
49953.560003859544	50021.170370949665	8
50102.65034449846	49948.39271182853	8
50012.67064896199	50072.174342781975	8
50109.70798957966	49998.66396056068	8
50075.2018540742	49927.360333804965	8
49977.0657601924	49967.6010972381	8
50128.252049765324	50011.42675007151	8
49959.412263398146	50082.4015883731	8
49956.224342839036	49985.761528800045	8
50149.05996377106	49969.92859846318	8
50115.41973620682	49936.77482420275	8
50118.906009551494	49948.40994567093	8
50080.12666572824	49919.618391466705	8
49930.08236112591	50068.6686788318	8
50089.90161005959	49921.90656797322	8
49995.48545625138	49952.67349803267	8
49981.19683882883	49979.035197248944	8
49986.9865876961	50103.242139934766	8
49977.855170331204	50111.01612549743	8
49999.066415627516	50108.1486045023	8
50043.95205063754	49939.87470985051	8
50072.84416988761	50042.22941292214	8
50003.9556356303	50087.15078945605	8
49982.39658038171	50009.620799378776	8
49967.50017155774	49978.056105471296	8
49982.921922462	50043.261282133026	8
49948.08305060497	50097.086814983224	8
50021.5741781682	50080.89915949755	8
49951.8067774897	49972.24912979069	8
49936.55036234088	49976.69975683116	8
50103.55268845576	49927.88552032623	8
50061.90240288644	49944.727411558946	8
50051.79271210051	50046.976074860504	8
50004.7382130674	49986.86692843128	8
49997.89490456671	49940.414572116024	8
50085.33420669887	50024.34330720182	8
50128.69236946587	49944.392446379185	8
49927.26913604995	50044.28967543374	8
50135.89397514242	49988.43020877375	8
50031.346325844155	50077.68778916009	8
50151.2789547292	49993.86618461666	8
50106.61393200006	50007.81677432296	8
49958.14294497421	50095.49513131138	8
50042.639447945025	50009.731517464104	8
49990.20040818563	50118.9129427786	8
50053.80655714285	49934.784869257914	8
49974.56133474283	50028.91097376001	8
50114.33966204575	50025.222641817025	8
49915.40157268532	50068.39561155	8
50012.14407485449	50111.57781331797	8
49966.73606913651	49999.77461002719	8
50126.40111698385	49926.561085199224	8
50162.55220239508	49980.682510838706	8
50062.35486185675	50034.12274441509	8
50057.968813558306	49922.79484078782	8
50102.865885469044	50042.20050574193	8
50173.36454108282	49986.72747746277	8
50040.917188690495	50072.143053882864	8
50013.81361874266	50088.81990776245	8
50133.32985860562	49935.79467822706	8
49968.676448839135	50012.61695858021	8
50143.80772224742	49962.07057000103	8
50086.74604116216	49912.61542054819	8
50086.1512472432	49896.64403692302	8
50138.61880287857	50009.16860297902	8
49953.76396549529	50033.254913201665	8
49996.833453373016	50097.57631902081	8
50152.05740092302	49948.70070662946	8
49975.05761514447	50099.33744408622	8
50154.80378014462	50010.630419751215	8
50102.46552052028	49901.55811187429	8
49964.31245178173	49966.352528902746	8
50093.8188350591	49931.169302211485	8
50094.39020641339	50033.539124256	8
49931.039470060976	50029.36229494684	8
49907.887178615696	50059.07234694803	8
49995.00366034704	49923.4565926373	8
50165.45816420432	49994.28788100202	8
50119.921526766215	50033.47917593657	8
50044.15408260648	50032.88684853548	8
50117.14438899849	49971.43780456423	8
50068.779140082246	49912.03177107483	8
49950.30030004981	50112.68214300965	8
50112.33793528828	50042.86754898368	8
49958.21008747899	50041.32478253585	8
50027.99855227639	50054.82983141075	8
49935.060331549605	50098.22845785601	8
50028.88076459783	49937.07718829002	8
50137.90906504148	49915.59202351763	8
50016.25216890209	50128.94360995971	8
49973.48433147384	50121.03060347202	8
49909.49390266038	50050.01691765776	8
49935.979637941826	50116.863296347256	8
49938.65357039567	50125.7814279136	8
50007.96111921795	49917.49177615439	8
49927.226543282486	50120.40060851176	8
50092.644161651115	49998.27091418906	8
50019.00433038817	49912.924086080115	8
50070.6271805791	50055.57065323153	8
50071.81280154234	49901.50898101171	8
50165.74605274495	49952.156661501824	8
49915.7193783963	50031.34708985731	8
50095.53980332377	49909.45743982913	8
50082.37837578222	50066.889197964105	8
49992.66630066981	49933.047286413646	8
50021.56101340108	49993.52293320644	8
50025.00218097012	50090.02889404022	8
50082.35998056111	50046.85330791507	8
50118.95815348656	50013.86863231155	8
49927.70915431324	49965.62090045071	8
50084.633570991515	50035.796382936576	8
49959.80740554988	50071.87408668379	8
49946.16825618225	49979.428370526744	8
49899.8633063535	50074.189687217186	8
50018.24070938521	49925.316101617864	8
50171.68388826178	49965.42103437292	8
50009.53083300791	49933.43488082109	8
49946.15545785416	50131.45536982519	8
49911.25213093564	50119.74886936472	8
50049.70245133436	49916.46948779241	8
50137.54035605598	50031.947828076976	8
50179.14383461246	49993.98779410105	8
50037.368019807174	50087.73506324053	8
49964.742665917634	50101.840520997524	8
50028.934494862515	49915.721980448296	8
50093.35309875325	50043.93475159625	8
50039.17987837154	49911.79267275628	8
50145.3220714401	49909.45752454967	8
50049.50962464801	50084.388533227546	8
50034.60299274055	50028.444783602456	8
49979.94223934136	50130.107442785724	8
50128.390058969504	50022.42559289782	8
49966.24225573495	50129.813838903494	8
50156.794037226835	49933.79679332578	8
50089.660673998216	49888.02166241239	8
50052.507067492385	49944.431315664544	8
49999.843018258056	50077.90960878694	8
49920.14645193569	50055.0098306255	8
49983.76671848231	49938.78610368121	8
50169.4988336352	50004.36616656826	8
49942.379218057366	49994.50805378484	8
50122.11876499457	50046.940630769794	8
50110.51514977196	49914.736207934286	8
50052.68220827133	50064.21378652989	8
50114.899203363515	50054.188219948985	8
50131.00012812909	50054.27767402904	8
50039.441455537264	49929.302964325856	8
50064.080614839084	50044.762683327725	8
49983.79163021353	50029.894310215146	8
50140.71798470282	49947.74268195198	8
49900.69934911451	50052.82330789197	8
50178.57625806232	49977.37794839901	8
49932.609013369954	50083.71348790103	8
49898.83253700729	50089.15890720211	8
50076.465280762895	49883.58415784289	8
49952.36120672786	50009.283155114244	8
50146.250710804496	50021.58386048943	8
50016.9465768694	49902.93881139073	8
50154.73402947623	49915.32673874325	8
49939.77915973924	50107.423820486176	8
49910.542453216316	50096.40052445052	8
50095.29458336097	49877.32240789132	8
50115.01200642727	49925.88649169895	8
50071.91189933769	50071.04125136306	8
49939.42223450295	50138.80621464743	8
50062.658572546476	49892.97292393564	8
50084.92914858883	49877.926112762856	8
50159.51343472347	49923.40768458235	8
50054.61134454729	50094.68278342892	8
50178.72576508309	49950.10321773069	8
50072.49696643951	50087.73074227727	8
49916.98486039411	50082.60441920207	8
50164.27079811464	50011.69987314307	8
50139.69052093284	49929.38469096797	8
50026.527228741084	49902.860624837565	8
49955.089016607526	50121.235745212645	8
50081.84085343335	50095.61560302876	8
49966.88360906731	50088.14624591779	8
50145.74017466188	49922.6970546156	8
50029.76742793616	49925.035810894144	8
50004.10746766106	49896.94569708806	8
50075.278367002255	50107.48132997317	8
50088.40842638994	50104.405796946165	8
50082.85471242844	49867.388659653465	8
50089.48273919772	50080.864761494006	8
49999.840129891076	49907.4385763796	8
49931.72359232305	50151.951670070404	8
49918.43550373872	50128.72824457584	8
50156.402814152636	49900.98971283782	8
50048.97353681256	50108.81818543867	8
50138.02864777065	49997.22868136513	8
49967.65331338314	49939.12702902725	8
50028.80362551978	50124.135463889565	8
50129.965600786985	49957.456791866825	8
49939.37713142388	50062.935815476376	8
49985.0228274995	49922.01400026516	8
50122.54113952129	49906.21402051113	8
50006.458946278086	50125.73605434988	8
49886.57712419834	50071.81239761278	8
50134.34425693389	49895.83588688348	8
49963.787459880354	50021.57821349506	8
49914.50253574297	49962.05244308714	8
50024.51374632145	50103.44122484373	8
50038.90793532779	49900.01391950994	8
49954.31397578096	49957.38398933026	8
49983.013105410326	49911.186389567236	8
50056.14875394167	50123.07886860175	8
50014.28338483829	50100.69716135362	8
50049.07087494098	49901.93341490286	8
50059.452776271304	50111.71232958537	8
50063.21176854994	50087.72122014957	8
50059.69339282433	49910.3190162464	8
49884.77345554641	50087.66442399022	8
50171.22968103497	49937.608847622476	8
50061.42404927104	50134.49143984501	8
49918.794796012626	49979.020744495094	8
49970.58102012175	49912.35841911471	8
49978.90259138934	49948.637034630825	8
50161.438175415366	49960.18066841261	8
50147.71199389549	49936.394735313464	8
50008.26271466804	49949.98514686158	8
50171.756019609995	49917.26538307213	8
50064.88051910095	50099.220788172184	8
49952.29223862452	49948.34497014004	8
50039.53749532069	50106.04923691256	8
49930.288913127086	50140.606608510134	8
50046.90004649965	50135.18843295532	8
49922.53526579175	50157.30649330961	8
49907.68308550526	50037.21516394838	8
50192.30835236387	49946.75561422007	8
49970.744349387176	50070.70282075445	8
49960.71464467449	50141.079746888005	8
49967.96100001701	50154.68764417633	8
50036.16560713808	50133.89787416634	8
50001.78114465817	50138.93739609168	8
50180.45108362476	49932.673211922716	8
50059.34028436381	50073.84099776307	8
50093.08107007443	50094.91368823072	8
50010.9797896118	50003.25933774162	8
50059.691200110254	50056.13000803971	8
50152.9375229147	50033.16292248088	8
50093.35955848763	50071.92489402691	8
50041.46632218037	50119.924038561454	8
49988.69140474178	50092.86552128054	8
50039.31520083159	50145.27739783319	8
50065.79928472406	50118.336614584055	8
50120.65423910339	50061.78662298997	8
49953.6090901878	50154.15715873734	8
49978.93737527114	50151.65724790355	8
49988.45578118337	50164.29384235945	8
49981.14985635049	50141.75802004282	8
50024.55161105475	49892.26667457826	8
50092.392869033974	50061.05908292356	8
50106.997022590724	50103.160961228714	8
50045.716435988055	49892.316586347544	8
49923.83176343581	50171.10248006889	8
49924.49389225741	50105.95888339942	8
49971.982407678755	50141.126292228786	8
50053.59109465091	50144.38524368479	8
50008.04708295086	49885.212384305036	8
50105.577427227065	50018.993811174085	8
50144.9284158337	49979.2004267645	8
50107.281530402804	50091.773628157855	8
49939.42546952494	50175.409261383254	8
49991.98143376511	50143.906822168305	8
50101.27712132329	49964.13441860099	8
49986.27419134877	50175.49380769379	8
50105.73789385245	50051.310669560415	8
50042.57218201326	49881.0799938831	8
49964.504004936935	49953.434663389904	8
50125.26629170342	49915.59443794091	8
49905.59436343099	50026.73119082463	8
49943.589393767266	49958.69760649334	8
49925.489344422436	50022.26796677111	8
50160.13978035758	49969.78265052706	8
49877.39687694941	50058.9322846655	8
50102.7125176543	50061.89397693046	8
49940.100403634664	50012.35685157217	8
49939.964990947694	50076.22470091909	8
50142.11694307169	50041.81895672254	8
50156.7567344476	50019.9668565264	8
50109.38190865479	50113.703570647485	8
50185.46043810114	49987.09575522501	8
49876.78500288244	50048.800130081916	8
49963.508185522114	50112.1210928386	8
50122.50819562281	49890.10858795966	8
49893.68162714265	50065.45353705092	8
50159.75002880222	50002.117948556566	8
49913.59383840642	50022.14290144976	8
50130.79151746944	50042.735445044644	8
49910.35045407614	49948.50897692966	8
50100.44992799383	50085.19571960959	8
49911.36716411742	49990.59555339602	8
50070.29347716025	50144.248559696854	8
50081.29893385434	50114.64291527558	8
50109.424597370125	50071.71671728362	8
49971.01475877552	50168.17205890913	8
49945.23470456331	50190.137721721694	8
49912.94945899167	50158.215911929175	8
50194.258033996455	49985.105961062545	8
49865.199919892235	50059.118569964354	8
50033.63405726894	49882.69913391028	8
50130.62731236282	50065.57989117741	8
50106.47385705903	49889.80745055994	8
50151.23329677509	50051.62448171457	8
50145.29404222461	50002.8442124831	8
50043.551692931745	50156.20062525747	8
49899.02425365974	50115.0113474414	8
49888.08602498301	50114.87707276091	8
49912.26312269667	50137.6508726846	8
50079.6263912913	50075.99313022079	8
49923.633514323796	50005.3445427547	8
50132.640982653655	49905.88658691164	8
49895.7703464167	50040.54021085345	8
49992.43382315539	50133.5521918454	8
50124.74836740926	49879.995152499396	8
49851.056009826876	50056.29927770518	8
49925.585355214156	49950.478528638785	8
49895.123329850685	50130.33853308762	8
49981.955649995885	50188.33077614939	8
50185.81153739677	49940.019073811076	8
49972.761939717784	49923.74039743497	8
50118.60917067694	50114.897501416985	8
49906.4422370639	50166.74106867909	8
50177.67321553449	50017.11845906546	8
49989.60880965376	49900.65981508931	8
49847.53608864921	50042.92880438511	8
50094.51802160255	49867.89923362949	8
50020.6381417895	50115.21885124094	8
50105.03456315433	49871.11142505545	8
50028.57152551992	50154.93823511631	8
49860.881534656946	50039.567855079666	8
49900.64500355985	50104.03983953445	8
50189.49052682471	49923.42804062052	8
50046.38627290107	50170.6953168421	8
50118.560071860295	50082.64957607702	8
50074.30827899178	50133.36536576325	8
49946.168471601304	50205.63973556606	8
50032.2929328083	49868.98645699142	8
50198.03854955053	49920.54792905151	8
50134.96256588	49877.65408571708	8
50077.524803797525	50124.22777219956	8
50145.75607247769	50059.448740730855	8
49944.73249332808	50149.175966142306	8
50021.39615872179	49881.856010251344	8
49909.02109261982	50000.599274876135	8
50053.21003294315	50033.90002223328	8
50095.60621606535	50125.51244120483	8
49889.738819895654	50099.81637525873	8
50036.66324062324	50172.7922038204	8
50184.573023519275	49909.75720930792	8
50118.76924440729	49866.003016581715	8
49998.713598229166	50163.43242822945	8
50138.81946857375	50072.03062500381	8
50007.16348275341	50150.7144521186	8
50056.966286605115	50185.25125494412	8
50032.66780608396	50068.30291164843	8
49954.22885865078	49995.199714960276	8
50190.2644595464	49959.56172031668	8
50162.55959879379	50063.67864515349	8
49916.87830408597	50110.908494542375	8
49919.54832429576	50096.767608564456	8
49951.18413447304	50141.9691794428	8
50123.85344549485	50100.96496868489	8
50018.99781380347	50157.018168157505	8
49911.5057567011	50147.70304924976	8
50202.43405563937	49936.462315016855	8
50105.10262187179	49938.987269910685	8
50185.991177849195	49970.15875489887	8
50081.62884627918	50056.97692417904	8
50099.42253799586	49856.59204782319	8
49904.46245223597	50153.98849344902	8
50127.24497033438	50128.86137912315	8
49857.227925404906	50065.88496804221	8
49871.75918427073	50069.20279190301	8
50012.34568329478	50021.62257426992	8
50137.00838404747	50137.437792724086	8
50190.43594558135	50002.64803638412	8
50015.163250715705	49943.23925912201	8
50075.76602031419	50030.41015344505	8
50108.961647949276	49862.568864956615	8
50171.5831004906	50057.03795846158	8
49934.15006492325	49956.774383554264	8
49895.425251938024	50018.94451618441	8
49994.96430092367	49892.523343214634	8
49922.200762257824	49990.45700484907	8
50070.91101636075	49874.532903384345	8
50165.581786947245	50024.0635590174	8
49899.37258738144	49934.84270629633	8
50182.40390072355	50058.20551157549	8
49916.91715289877	50043.396940991974	8
50073.34178469427	49860.263342111844	8
50026.37122762576	50170.779766480395	8
50115.38296683801	49874.786937921184	8
50172.05417606859	50031.76574684899	8
