# Supplementary material for: Abundant Topological Outliers in Social Media Data and Their Effect on Spatial Analysis
Source: PLoS One. 2016 Sep 9;11(9):e0162360. doi: 10.1371/journal.pone.0162360 (PMC5017681; doi:10.1371/journal.pone.0162360)
Supplement: S6 Dataset — See the respective attached file. (ZIP) [file pone.0162360.s006.zip › S6_overlap_swl/clust_90_99.csv]

50000.0	50000.0	0
50001.1199382742	50005.597232803535	0
50010.474073703306	50004.538835650805	0
49992.59330351276	50005.30010366702	0
49998.97978393994	50002.81568248988	0
49995.94433854478	50000.283501054924	0
49992.110046690934	49994.960676135706	0
50001.69172750674	49994.57444040063	0
50004.089583240035	50002.88217446919	0
49995.22015105517	50008.609882115925	0
50002.55073404207	49993.56360799795	0
49986.072168127575	49997.04184594443	0
50003.188169777386	50009.9058963167	0
50012.27525783438	49992.819765352564	0
50012.262513774476	49989.354148040744	0
49998.02118867848	50008.80627001903	0
49993.557594313854	50006.23561640466	0
49997.38944128892	50001.35532493175	0
49993.74842547102	50014.75506549149	0
49998.23968503435	50005.27065217079	0
50003.22125142318	50000.026961999516	0
50002.66845612155	50016.014489106456	0
49996.2912684585	50003.40999236742	0
49993.86713806728	50000.48736039716	0
50002.18471612465	50002.01162544507	0
49992.171524388265	50006.56961401369	0
50009.77186363497	49998.33913800016	0
49990.12856972812	50008.3087286591	0
49992.75834275438	49999.61132553548	0
50000.612712480484	49996.66863853376	0
49996.93869881451	50007.42426954709	0
49990.9573124268	49998.74455680348	0
49995.12813021465	50012.34964490406	0
49987.132816399535	50000.77841298042	0
49995.04622939411	50001.254507425205	0
49996.3518189633	49998.69148218202	0
49994.72286757851	50006.43666481398	0
50004.991603808936	50007.81247139701	0
49998.28891676479	49997.763041664824	0
50002.11006087792	50008.18226655358	0
49997.144179930016	49989.940910198144	0
49990.216027359624	50003.557911732714	0
50004.8382996796	49999.67581012021	0
50009.729321556355	49988.228197133496	0
50000.199954210955	50007.84356371471	0
49984.868450241316	50001.72764928467	0
50005.25378396498	49991.44544110929	0
50012.19437814406	50000.390381149926	0
49988.04893344996	49995.904611826896	0
50000.97171294396	50001.87618615546	0
50003.16859701153	50001.34186794273	0
49996.8205400242	50002.39747857786	0
50016.35653848915	49987.25542234889	0
50006.096174901984	50010.23095889712	0
49993.33550236973	49997.9139297533	0
50011.19002934476	50002.36431250059	0
49998.45984931102	50006.65695684455	0
50019.87468519033	49983.95720550682	0
50006.448840401084	49997.32346873195	0
50003.483634122094	50006.1099987375	0
50000.35234659256	50010.71421082459	0
50020.92058148781	49993.51767071989	0
50008.47578298118	49985.24545972329	0
50012.97116378821	49991.6961769247	0
49993.74796506671	49992.427417029416	0
49991.82516773376	49992.694590956104	0
50010.8124938929	49998.028114249224	0
49987.955751149355	49997.770027754355	0
49991.724628069634	50000.06228921305	0
49995.80643166333	50013.468969971	0
49993.380375235734	50016.55980591119	0
49991.201634813246	50005.408821551166	0
50004.525946402624	49989.78947725459	0
50007.720378466904	50000.492135651875	0
49992.7685793167	50011.0280228053	0
49987.159758849266	49996.84261681274	0
50014.02574978567	49996.18798372425	0
49984.32643570934	50004.57184983245	0
50019.639648138225	49988.9067237791	0
49989.4997473447	50007.36039035869	0
50013.91997383251	50009.37214947754	0
50004.58622819102	49995.15801530333	0
50005.85271576996	49989.50522008991	0
50015.47921159886	50003.75857515637	0
49996.39937650525	49993.39036016212	0
50001.0647897504	50004.010292953724	0
49986.027487069885	50006.27634010284	0
49987.260876982415	49991.042278530156	0
49999.78395213294	50006.223143715055	0
50005.5951472911	50002.242531785334	0
49994.95863623795	49990.98932230843	0
49995.970214808425	50011.21575680999	0
49998.74724789229	50000.301414385256	0
49995.76262299148	50005.347803119126	0
49985.78393825049	50003.32292956534	0
50007.42877995727	50004.03245223129	0
49992.96622310832	50014.11763760789	0
49994.55499953395	50010.948281901576	0
49983.915535437955	49992.4110437863	0
50008.8660950074	49978.749708719544	0
50013.7990956949	50003.00902758653	0
50008.5066603574	49980.605440097264	0
49999.61536353447	50001.38011543159	0
49999.92720012225	49999.00146537139	0
49984.44548889699	49998.69683486348	0
50002.482884739184	50003.040579738794	0
50016.024045681486	49994.94398923562	0
50003.36648616504	50004.322037109174	0
49988.738161772046	50017.689027507506	0
50003.539439997585	50008.933367662175	0
49994.49256234436	50019.33132076997	0
50005.85319903553	50016.693436037065	0
50002.48134869301	50006.34512799061	0
49993.523880528526	49996.86229670025	0
49988.034997579	50012.957727244124	0
50020.71389257763	49981.778924319464	0
49995.38804044498	49997.158702901135	0
50013.95022191785	49997.89115681875	0
49984.13772326518	49991.42872524563	0
50003.58552550782	50019.3121430576	0
49989.91037830248	49997.47012205967	0
50012.09890688885	50009.91283746573	0
49998.36748406831	49993.20199538089	0
49989.127843465685	49996.61911019781	0
49982.65034680979	49999.834836403585	0
49996.56500742211	49994.747294359564	0
49985.379552577164	50000.53127187064	0
50017.09675845898	49993.71089669888	0
50021.41356700267	50010.70370059395	0
49982.40342955259	49994.328994020594	0
50016.4869019828	49980.40359262994	0
50023.71775476843	50012.20330780786	0
50005.64968115003	49995.160253301765	0
49973.871359122015	49999.93485576274	0
49991.04769969644	50018.64712142673	0
49999.68945811258	49989.69377801033	0
50024.16967004485	49998.373773470084	0
50002.22080701014	49996.583511445446	0
49981.3376436746	49994.9974062802	0
49984.137410919924	50006.137292454296	0
49996.130313645284	50019.87582555533	0
49984.51107861298	49990.24442534623	0
50006.568329781825	49987.41605597233	0
50001.265128160514	50015.41691763768	0
49994.71701353506	50015.249262662495	0
49984.049094679925	50002.930402503676	0
50007.33751108774	49981.8758819164	0
49990.53033617756	50001.14600459991	0
50016.78128835845	49973.40706114249	0
49993.95433979805	49991.08775145235	0
50020.50775026029	49998.11343636441	0
50000.36685129092	49992.305125517465	0
50025.412902998294	49985.28219532157	0
50011.811277040055	50005.8423952594	0
50005.650122642444	50018.556061829826	0
50000.10513937223	50004.37368352619	0
49997.312147224504	49999.09697793524	0
50007.98935284791	49996.53957427053	0
50002.08677570072	50010.85949233453	0
49986.699023909634	49994.97925279905	0
49985.61698965447	49991.72042149556	0
49982.103822344194	50003.015963724676	0
50017.46227211739	50006.10305446117	0
49995.381477958945	50002.40666228191	0
50011.97582092875	49999.282779231835	0
50008.063404920314	50009.83952207464	0
50013.46450656	49984.93900585626	0
49991.29771770397	50013.528169385616	0
49990.72512365944	50014.788818904555	0
49988.34248722313	50003.84700004693	0
49978.86050890926	50004.459502539525	0
49992.91864707092	50012.72445101887	0
50001.84787568867	49990.60674350676	0
50004.63839490317	50017.67334490595	0
49985.1248169725	50007.29216522827	0
49993.17341765991	49987.23628058628	0
49993.857411968136	50017.57636704799	0
50019.0152945883	49986.98070871417	0
49998.41475540304	49991.03758824367	0
49972.09249794468	50008.2640976498	0
49993.10918587191	50001.86801828644	0
49993.00955253663	50003.3707764521	0
49984.194173076576	50018.57796040268	0
49988.37111772968	49985.660734294215	0
50001.68402032854	50019.222658424515	0
50001.185520989595	50017.05278349851	0
49989.66815837991	49993.68744920904	0
50004.177711652395	49985.70662376911	0
50018.82869206279	49999.52190675685	0
49985.443533641	49996.21552947299	0
50016.38826833475	50012.74464866587	0
50017.914900136435	49980.502944041815	0
50014.39181755627	50017.85709331672	0
50018.95202462218	49985.56744633257	0
49997.36448100937	50005.91903864351	0
50018.96796534248	50005.16627708392	0
50011.90539425546	49988.111134330444	0
49996.546614288876	49996.795399916264	0
49963.08142993959	50006.26759739082	0
50008.2356600962	50002.43606836597	0
49998.63921899667	49988.79814231758	0
50005.75242938296	50004.17089970687	0
49998.376769049384	50010.6689754653	0
50008.42442695799	49998.31820524386	0
50004.508050526805	49983.47349690265	0
49987.17050041002	49988.9025554235	0
50009.18109265108	49992.22014886556	0
50004.879056196725	49986.61034885251	0
50014.915422483675	49977.07720187199	0
49990.130907603474	50004.80258105486	0
49984.6703277626	49988.74133172314	0
50007.52672577151	50012.93686597503	0
50003.49650970437	50012.38108186982	0
49989.06725250327	50015.3378129636	0
50024.98456411381	50006.06013812308	0
49991.80368593366	49990.462414806636	0
50000.77352016364	49989.79042744623	0
49988.90719015552	50002.71719901248	0
49984.039032220186	49996.676878046324	0
50012.847622088455	49998.36249454505	0
50006.350126348494	49990.98155319997	0
49991.05034624591	50004.198767952716	0
50011.88431427771	50008.83624177822	0
49985.19374747098	50005.49928007464	0
49984.81310954273	50026.06287728749	0
50006.21977860447	50012.16129787784	0
49986.47489642977	49999.4317940804	0
49980.36605421916	50000.95789397295	0
49994.234345594574	49999.2532348494	0
49987.04825099607	50001.832824486286	0
49991.43071227722	49984.226381594905	0
50000.695373251256	50020.70674782014	0
49977.13180553174	50003.37505285267	0
49988.62903234035	50005.177123215675	0
49979.89567759436	50002.4937618266	0
50008.01262186424	49983.679359629714	0
50030.579860834	49998.08369322793	0
50003.089884360816	49981.16884909539	0
50024.37014218025	49982.08487044395	0
49983.90656666351	50026.928564756556	0
49964.314383131496	50014.1377602163	0
49993.20228802501	50009.89883245395	0
49988.35846928065	49994.74515624361	0
49974.56068759045	50004.79214296714	0
50014.41609705478	49979.75520468273	0
49991.174539429005	50006.969037631694	0
49989.155636819094	50000.54506709529	0
49982.544533415894	50024.606837722065	0
49994.92587873124	49988.20647099332	0
49991.308890379405	50009.11640038469	0
50011.281064215545	49984.921503686244	0
49989.75789397745	49987.457219427255	0
50008.221414162435	50012.20209665073	0
50013.621088465676	49978.83287026756	0
49985.19186980337	49992.980264506536	0
49992.32125134785	49989.032611767434	0
50014.674771463535	49999.908761826504	0
49997.68841019571	49983.69681048847	0
50015.382964093515	49974.88611401902	0
49974.646961190396	49999.20360856275	0
49993.622733056916	50004.394124466075	0
49996.18215660206	49990.57420118714	0
49990.531939051354	50002.542578106964	0
49995.628193938675	49992.49588250879	0
50021.47129342551	49969.80051040332	0
49963.43332412238	50009.15111641512	0
50005.631109868045	49981.978888305464	0
50016.42316313038	50001.98515059546	0
49980.96052567742	50020.686115295306	0
50014.72496783221	49986.0471516237	0
49983.5417594323	49995.75678905932	0
49993.07010199822	50029.18300593349	0
49997.88200827209	49991.896996510884	0
49982.946899317554	50009.619161594186	0
50002.15424062545	50000.4773237086	0
49991.00394052615	49996.04070296146	0
50031.56106314288	50012.96897761344	0
50026.88381878394	49996.47826587183	0
49984.03994023804	49986.15198562376	0
49987.28963664043	50020.60062188324	0
50013.90791418998	50004.26976645357	0
49983.08076631143	49991.201045514004	0
50022.11073926888	49967.124204367305	0
50010.73215520759	49996.40090077004	0
49996.054670956706	50006.56227185395	0
49995.70387124523	49986.98770630229	0
50007.941107878476	50018.039088252415	0
50002.0192275201	49982.59943772668	0
49992.05158923507	50010.26029829259	0
50027.93304776287	50005.78420573993	0
49982.89182072447	49989.6455582383	0
49998.64668225386	50018.43203433023	0
50013.62737578455	49989.94661316443	0
49993.08509566163	49988.31637596258	0
49989.81805414489	49991.931824775784	0
49997.76086401288	49987.90124568716	0
49988.69996163046	50009.713207319626	0
49985.80025773397	50018.196075051266	0
49984.54357744596	49987.1594216123	0
50006.59958761954	49972.297102456854	0
49984.82793631655	50022.262719026876	0
50009.686765035396	50012.49651623412	0
50005.67540109913	49998.77026419197	0
49998.76553220897	50009.60097154551	0
49991.720902063105	50001.874151299206	0
49995.344981691764	50003.769781086085	0
50000.779533303816	50006.55995037668	0
50003.69493811055	49982.743629087825	0
50002.270752389726	49997.78815897597	0
50027.570700147895	49993.28160735885	0
49976.52404899746	49992.70823713537	0
49998.92765844171	49982.472509075604	0
49994.93953583841	49994.87526102259	0
50009.450371016355	49984.56460257237	0
49988.154083484755	49999.52040214659	0
49999.394387052766	50014.98009375397	0
49978.547517703526	50000.09883902086	0
49977.2653315401	50000.844206454574	0
49998.90667228046	50008.20905964552	0
49991.6637407009	49985.60237193076	0
49996.812852085255	49991.85268425626	0
50010.361860965386	50000.785222744336	0
50015.982394048064	50025.712936463955	0
49980.52196003663	49992.07084033371	0
50031.62064003572	50018.88854821377	0
50008.9961750777	49996.41672377975	0
49987.61931332246	50006.2850009189	0
49976.108964526924	49990.178279804175	0
50023.926871643285	49997.28176746767	0
50019.938527361184	49994.309713364564	0
50000.35731265099	50002.84047830652	0
49993.60333916049	50007.42141270693	0
50023.25337906322	49995.00581889214	0
50002.075911878404	50005.261111667336	0
49991.96428640682	50014.48773082656	0
49985.479854508725	50004.39257273865	0
49980.523275281885	50010.645308643936	0
50001.43088150619	49983.63567861773	0
50010.12290986445	50002.12243553688	0
49967.36856159413	50003.35500522987	0
50002.53163693798	49987.2817417695	0
49958.51475070698	50007.728524315105	0
50011.38108761024	50001.03297300693	0
49981.69861163078	49992.37124347021	0
49989.76191395739	49999.01550114256	0
50010.464523219016	49992.24245972176	0
50026.519101309525	50000.02798517489	0
50012.28382736543	49984.83474359573	0
49989.42265260656	49983.96844532203	0
49984.23840069896	49997.66761618687	0
49985.550927108794	49986.82666453693	0
50021.497478391924	49994.63200883348	0
50019.51522702777	50003.991941070715	0
49997.68469127628	49986.69892490847	0
50017.52555436652	50007.437281765255	0
49996.923835170724	50009.65263753655	0
49980.798506964515	49985.652067432005	0
50017.90091994998	49982.2521155558	0
49990.37161102477	50017.07697390062	0
49988.90511406528	49992.75445658593	0
50017.32112340442	49965.353068070195	0
49991.01257760791	50023.468584741226	0
50025.8875906799	49994.35984820899	0
49986.1918187451	50023.68497230164	0
50013.15743500942	49983.78458207533	0
49992.8456436454	49993.0203413024	0
49979.75815741602	50012.571960582	0
50009.70308924862	49979.83589096704	0
49985.30046070793	50021.08763342582	0
49978.359205601315	50034.878715319064	0
49990.92884580327	50011.163169812375	0
50007.772940196795	50007.064996400484	0
49985.22103137368	50016.08668389368	0
50009.59707490614	49993.95697076497	0
50017.70003800679	50001.97785272779	0
49983.797748258876	50023.64017913821	0
49990.26735697697	50010.258346329596	0
49987.64568629228	49992.33821425586	0
49988.52793226814	49987.91776019862	0
49991.20423086804	50029.989168432476	0
50026.25973034724	50010.5650833099	0
49982.16330270223	49998.10186605435	0
50007.13541309917	50007.95622569247	0
49983.95748989525	50010.98829389653	0
49962.45221143677	50007.2760570099	0
50012.1000044754	49996.95407723872	0
50021.052185858316	49972.64330460891	0
49984.3085518675	50009.58683887556	0
49993.510659247964	49989.892241724825	0
50011.752156646566	50004.78944145074	0
49983.52563494623	50001.75016082405	0
49978.460538100626	49997.75242771528	0
50014.52143088854	49988.22950508876	0
50018.24137458081	49990.739344225905	0
49972.37989154419	50007.14160963748	0
50006.63472878829	49999.431527854525	0
50016.01207628755	50007.56525634756	0
49992.159033924385	49975.903792794095	0
50016.99256930141	49996.1277298885	0
50004.48312201096	50016.53523623439	0
50003.73362658861	50014.7511990841	0
49974.63211839188	49979.516263068035	0
50001.48585664339	49987.945459319424	0
50021.840174437224	49996.55115787979	0
49994.03666699587	50020.72279787452	0
50020.94362840362	50003.47457288229	0
49998.62700416022	50014.24645452575	0
49995.17512210399	50016.79463493951	0
50005.23037043188	50011.73729598273	0
49971.37117085837	49989.47221639413	0
49981.521518297865	49999.23994426472	0
49965.42437354049	50013.05953711824	0
50008.834474853866	50007.65616359565	0
50000.22266364497	49982.341419794524	0
50021.85104569774	50002.35034673412	0
49981.560701735485	49996.23068757506	0
50012.74701363594	49985.80192002436	0
49971.80503375848	49991.85551823733	0
50011.263172707324	50007.67989684717	0
49997.842192490825	49995.525909340686	0
49994.00690011958	50013.24210864979	0
49986.9534427898	50008.40761073288	0
49983.36103802528	50033.88309737791	0
50021.35608252024	49989.69815647043	0
49988.97845850354	49998.21097134659	0
49994.642367226574	49977.56378857998	0
50003.55488727248	50010.91109031009	0
49974.81667358894	50002.99823491594	0
50012.0645759029	50012.10464978939	0
49987.68602979314	50010.93503302086	0
50007.17280957686	49992.3085541642	0
49981.705499678246	50015.11060490018	0
49996.69556881796	50014.109138468055	0
49998.64670998637	49980.67626758387	0
50019.10045114579	49976.023584512244	0
50017.45835616199	49985.36377514416	0
49970.33294685764	50009.780079539814	0
49982.3735722141	50017.46739492288	0
50006.68958436496	49994.526210000105	0
50018.734070250706	49989.80705437178	0
50002.46857216815	49986.06925098604	0
50022.675958277854	49992.05708802764	0
50022.926585169895	50001.64972110677	0
49983.52862677752	50014.963717433006	0
49998.90581301964	49994.84596139951	0
50005.79092528655	50014.775009063815	0
50000.22661360575	49988.81757789523	0
49980.74425647727	49996.82260257941	0
49971.55135378028	49993.170189732235	0
49964.134354578964	50010.02551413979	0
50012.74411197212	50007.99878332312	0
49990.74377587022	49973.90298912179	0
49985.28964060534	50013.18698399553	0
50002.94614847365	50024.81554806511	0
50018.25121765347	50010.052068038465	0
49989.67279102292	50031.185116729364	0
50024.78778113604	50000.02968615381	0
49957.10144021539	50006.30757505217	0
50004.91798427541	50013.10522473025	0
49997.73721727142	50000.206776466686	0
49987.073785197594	49981.08982656079	0
49968.0433233723	50010.0828608519	0
50012.324460548836	49995.737823114214	0
49973.49292689296	50018.279391364136	0
49987.24555378543	50029.79294837929	0
49998.130607358624	49976.53703077404	0
50007.75675174732	49991.20943177642	0
49995.458395374444	49999.14344184725	0
50010.742096311136	49993.331644497855	0
49985.84573346792	49985.809309381766	0
50000.266877230206	50025.833258622944	0
50015.02347028834	50012.069686554314	0
49999.98576549963	50017.1888278349	0
49994.20623659825	50009.09252126425	0
50002.60633630994	50028.573161161155	0
49983.685760399516	49994.434229655286	0
49997.98413692526	49973.09937067709	0
50010.56374303187	50009.418935307316	0
50010.08479905599	50015.411645682536	0
49981.765431604974	50026.49109198164	0
50008.58410835759	49981.64823307443	0
49984.49931009959	50029.64027167754	0
50007.61917516849	50005.81807298415	0
49954.76580966707	50007.702943843884	0
49998.27241309566	49978.57915551045	0
50022.54566981191	49987.258173264716	0
50005.091519311456	50006.0974021464	0
50033.204334621514	50008.87278491397	0
49975.961106071736	50033.7681879828	0
50008.89909742184	50018.638205887495	0
50013.46930471949	49988.41976209015	0
50015.209385585105	50013.91423486294	0
50022.0337844933	49980.9584175392	0
49989.67638337026	50018.303126039296	0
50025.83946226305	49991.62136154643	0
50020.63370337653	50014.81552965945	0
50007.67840103903	49995.493720252845	0
49968.685987238656	50012.365807529546	0
50010.842442392815	49988.60160661161	0
49997.47090266504	49980.29339993033	0
49976.76582869154	50192.89580913448	89
49935.67237940172	50107.94322201926	89
49885.18610904397	50210.04968204416	89
50025.50233956281	50078.0758146955	89
50011.48122040648	49985.30019785239	89
49844.719634000125	50110.7153108322	89
50057.35331082668	50245.71303158024	89
50105.69844899442	50327.99874614406	89
50112.614153901915	50109.38152410257	89
50199.64877687289	50300.37670121206	89
50060.53291766953	50409.779459250414	89
50287.38058174101	50266.272441700385	89
50238.835110228116	50187.94238682516	89
50109.88266785879	49985.0998483585	89
49990.41589154417	50345.699105870735	89
50246.27493879978	50093.705758185555	89
50157.3075941275	49907.5022981648	89
49903.60357201905	50311.517510295955	89
49920.475157388515	50407.34861930818	89
50161.091575107996	49812.75843780105	89
50356.40003961222	50195.58090810839	89
50255.30450654284	50000.02523574731	89
50209.21630102856	50395.29455820991	89
50160.12247139041	50479.486941347386	89
49903.95721996257	50500.668707698635	89
50045.50416867971	49898.723320771736	89
50026.76074169332	49809.97479574246	89
50218.735929513765	49735.84717245496	89
50365.66833343566	50316.28011716478	89
50312.29062895335	49715.48948396246	89
50389.09222426319	50410.73425783444	89
50210.30555592081	50554.86947053257	89
50467.56805939984	50363.186210887274	89
49760.64686428971	50148.86492889899	89
50397.441185337084	49764.360336859616	89
49746.396986215506	50059.9879371874	89
49938.70981867638	49773.479728415645	89
50222.00783277168	49638.66105247861	89
49972.29770046876	49686.623432885	89
50481.23807104771	49724.75447964919	89
50445.23151195472	49847.471525912624	89
50144.485956797886	50622.56097682956	89
49868.04214411326	50017.966674854615	89
50071.58109644591	49725.37279435317	89
50404.22459573635	50117.82719880442	89
49987.25945735908	49597.53099539185	89
50317.99345254592	49933.82419243639	89
50254.773825137934	49823.53037983591	89
50109.82136854604	49636.86466378939	89
49856.73900818788	49815.403167675875	89
49878.79094513324	49666.083039530495	89
49998.04949014943	50501.302141561704	89
49999.38614045941	49501.47213499392	89
50299.136612699214	50415.62023795419	89
49789.872380093446	50242.023816806985	89
49804.57359849544	49893.70833350589	89
49719.26314619637	49850.6447451101	89
49648.34971744884	49916.597461270474	89
50404.18645860509	50504.05058890506	89
50454.88707480437	50037.64217063425	89
50246.93953710683	50639.31426955645	89
50342.5474845999	50027.941407826955	89
50543.410527294225	50019.54224909129	89
50460.538440916534	49945.50077145033	89
49905.07390226837	49899.681176715596	89
50021.904487411164	50590.33696052339	89
50565.00007004494	50351.01011967327	89
50163.73215177215	49559.67661182262	89
49607.68860351042	50002.17877005783	89
49531.587965436025	49952.54303843557	89
49673.785874416666	50193.40915340452	89
49905.79558238738	49512.941877615696	89
50335.18175706954	50571.73703494857	89
50460.57391201948	50194.57266857562	89
49812.16530422058	50479.23404891094	89
50662.06983740782	50347.257959177514	89
49605.6422969455	50092.54810216023	89
50225.10590021335	49482.97365442919	89
50712.1163546264	50267.57655629965	89
50321.10184544671	49503.09709529301	89
49635.81110867507	50281.8814366647	89
50547.91662340054	50258.55610823977	89
50289.08586989249	50728.684911567405	89
50542.476136195444	49854.620900441805	89
49784.947484653414	49691.586521099634	89
49927.81219283163	50613.49463075427	89
50144.09131395642	50216.22847788882	89
50625.12811315473	50197.50828249929	89
49941.46159935102	49428.11351194413	89
50623.70384752082	49974.353805275445	89
49895.87334571127	50705.95356694334	89
50568.53736655943	50113.15034198918	89
49480.89075847124	49875.44512470473	89
50362.04829083799	50661.090960067944	89
49386.16528437627	49902.09853254347	89
50456.14189655591	50684.65815828527	89
49987.35225582882	49342.85348169148	89
50354.31837521956	49844.53411172482	89
50462.29716624896	49627.92677572894	89
49693.587091544316	50359.73565729121	89
49602.12665565168	50394.65346858681	89
49303.34393722987	49949.32786156716	89
49917.72481375776	50801.88716708635	89
50125.42533475576	50718.10891813954	89
49828.32333662938	50813.63389902314	89
50032.94650320518	49263.84932501279	89
50547.06967765686	50710.86162117738	89
49454.83944911067	50012.34447616519	89
49496.92338195588	50095.75669152609	89
50328.32397890148	50813.99764380663	89
50284.62537914643	49414.21321487383	89
49790.356932695904	49594.56556542198	89
50680.1654791237	50049.66980395021	89
49944.36901382555	50894.293873966	89
50073.34615376573	49380.079264241715	89
50718.775942446184	50427.885131190975	89
49838.046412809825	50620.32972073931	89
50647.27457137754	49883.06407676258	89
49700.064974073226	49732.51191771821	89
50504.31517324415	50793.32865616203	89
49763.04170113591	50681.325177921535	89
50764.89983958304	50080.853025389464	89
50612.107612557884	50429.48746738477	89
49718.71828265076	50497.725363769394	89
50553.595000902584	50620.49043615513	89
49406.489988198446	50125.00338961679	89
50790.38595762533	50327.4158893243	89
50140.3235860755	50814.67389309495	89
50491.883536309986	50548.93943959068	89
50586.66265274123	50529.56532937096	89
50231.56803367976	50805.53064219541	89
49543.01372646907	50249.927146774055	89
50262.32284211262	49322.18948974594	89
50369.739929548305	49606.42764857121	89
50401.43931483699	50870.98982793708	89
50645.949845857394	49787.952895780814	89
49522.89397401076	50349.64272591225	89
50844.762355605795	50248.13887098175	89
50774.80558288651	49982.644782880365	89
49333.04657197507	50069.79737492098	89
50320.42778968121	50913.28006666613	89
49781.86441760753	49497.107108515964	89
50870.01446898916	49961.62827011062	89
50300.50425016979	51008.47886233522	89
50806.408611081984	50165.393173219905	89
50879.522110010446	50056.700595473325	89
50546.300540248994	49660.89314489544	89
50812.800316064626	50423.6821454141	89
50522.5426934359	50457.065872745094	89
50905.77811874105	50177.66147991933	89
50617.67612110077	49598.33710874966	89
50963.97565006228	50097.65715051711	89
50809.1561517251	50520.81333112955	89
50898.257514902805	50535.63024515751	89
50029.97252064599	50701.42297247457	89
50683.59143897658	50525.97373497513	89
49633.701633714314	49805.855848191466	89
49367.78503262732	49810.2456459486	89
50068.787138829604	49175.49810434137	89
50880.19406422669	50358.60871935083	89
50741.123150860236	49806.51035843298	89
50146.60174784561	49122.22780778351	89
50680.68016804502	49525.80330007013	89
49431.58834819585	50359.292643304594	89
49889.01716589728	49353.54378161484	89
49563.18653650201	49748.76451944272	89
49587.89810196869	49661.28087410181	89
49481.78350255118	49700.76852574018	89
49978.767692565154	49182.955134409945	89
50997.03689469268	50004.45980709959	89
49693.38761090554	49520.069809673856	89
49781.574415524825	50391.57134076505	89
49738.56188925478	49412.37646819292	89
49673.20333354069	50706.46954326487	89
50114.67846717971	49030.13055859633	89
49210.2651829673	49918.33811717031	89
49117.9627633894	49885.380231229996	89
51023.36737072731	50171.06673960827	89
49424.746434741945	49620.60342209947	89
50178.45522097332	49365.09845538171	89
49620.1852763662	49458.118861471994	89
49382.655363427315	49535.946079189416	89
49895.117106752	49138.38130300639	89
49239.5269994889	50018.31732413642	89
50970.68590180911	50473.796104591864	89
50700.907733489694	49635.197539524204	89
50776.121840842374	49687.05313910935	89
49340.407914428324	50376.78376866278	89
50806.69117432522	49880.36049140106	89
50597.374283954676	49490.222935628495	89
49029.30457994033	49920.41502211597	89
49658.42814213757	50799.35201579598	89
49375.279599581496	50218.022780999476	89
50239.87061388193	49123.51029775354	89
50891.950417995926	49848.434210486055	89
49036.664379996924	49823.483024534224	89
49168.566741987495	50086.550138310005	89
49703.01117856438	49627.158438476356	89
49744.9378072911	50770.13534671693	89
50559.12000694856	50872.257695964894	89
49496.2641226464	49565.05758262604	89
49733.25171673464	50593.45982294051	89
49293.074123127175	49503.118629929726	89
50880.94062784908	49753.37607757436	89
49937.02389181806	49263.02092115802	89
50992.00218531274	50256.931773960845	89
49109.978126001624	49757.37757315862	89
49867.48976623551	50942.244694088804	89
50353.24685713341	49294.478959222644	89
51063.274859175355	50458.02236174984	89
49027.11892460385	49715.31709151629	89
50175.344141218826	50899.12390531501	89
50091.19352465879	48936.64755316173	89
49199.49119466321	49820.88503693044	89
51093.134051439825	50235.85968701838	89
48951.9112514122	49780.95142769663	89
50970.3674464909	49803.71036828087	89
50089.4610622939	49496.35633453637	89
49030.93913588762	50018.48870161098	89
49444.45016299666	49460.67490600377	89
49600.00453396835	50492.73372964006	89
49407.52375247042	50451.10677237798	89
49959.80523372827	49067.76334221042	89
50376.14587351398	49427.532536924446	89
49388.57359713368	49705.3294207689	89
50042.00162851037	50795.47445978108	89
49261.62852159865	50430.21605944258	89
48975.39551084344	50091.03198396686	89
50275.990010738664	49209.685680730276	89
51059.83636875952	50367.87653691803	89
49664.862802560325	49359.65024843817	89
49189.63672001124	49707.8613658285	89
50883.885042235015	49655.97394765072	89
50513.527155498654	49532.66081721502	89
48917.04127345629	50161.54508999135	89
49247.57556915455	49582.729907360066	89
49969.67785687243	50986.13675339737	89
50838.24232901971	50613.927691208926	89
49432.12032154842	49365.535670627076	89
51140.24368819441	50313.147357482594	89
49539.744277732265	50559.876617765665	89
49608.22074343131	50879.92747544084	89
49500.23736782645	49302.66897778771	89
49712.72261494638	50872.07594873768	89
49428.48851675431	49239.41658450859	89
50591.42497084271	49396.777117315345	89
50034.65669357718	50890.33097101752	89
50775.784421686105	49536.96532328609	89
49561.53544126233	50789.02984464967	89
49729.14332954881	50963.5914066348	89
49703.10024201517	51056.89567687005	89
49801.8451130659	49119.280833175995	89
51057.15077203203	49779.22378536529	89
49523.63791760848	50916.469311678746	89
50211.067205355146	51023.094154237115	89
49604.444072704944	49562.614057420964	89
49332.47693208556	49631.3611181222	89
51003.61611455597	49912.68570048549	89
49466.218415041556	50778.830604641196	89
50979.419374280085	50585.2811713766	89
50715.36487591783	49441.12516827708	89
49199.52419755015	49478.990325052546	89
50635.63576758966	49311.17087113788	89
50212.52153250782	49032.809435628005	89
49845.87116367899	49274.34799564805	89
50014.038511290375	48988.555472466316	89
50858.78144354252	49483.15025271873	89
50847.54826912161	49392.626235326985	89
50819.883403436535	49303.56128769125	89
49482.65504072033	50637.01564437749	89
49401.612431561494	50689.499783229774	89
50969.64277309754	49712.702254402335	89
51153.00210364246	50443.95506022188	89
48825.93078833463	50144.70246686985	89
51042.95142646412	49655.97230305556	89
50504.37597949916	49421.79889983428	89
48940.89147626029	49952.29659891777	89
50601.910861753786	50785.329224735186	89
49469.785150041374	50194.31799239896	89
48857.87842551443	50234.26451562276	89
50948.27793628364	49502.54953053034	89
50428.411764737386	49501.242047784086	89
50433.587293504526	49249.54293475062	89
48756.18986928916	50080.02365927992	89
50455.75747294039	49341.943858893756	89
49600.22182746844	49291.44810737733	89
51220.10536790063	50382.897132232305	89
50708.50516132402	49253.52976482461	89
50674.59630302248	49163.84953614488	89
51176.19943959846	50538.88409403967	89
50409.96882659905	49157.10685128982	89
50444.31104351954	50957.66172127929	89
50166.68298531413	49273.384159979	89
51241.597253737964	50472.35521716119	89
48899.64374899108	50323.10900559362	89
49130.223210087664	49416.03795124509	89
50786.49515223945	49202.07972242729	89
49178.54238724837	50478.2865188394	89
48994.734840199526	50339.07568547141	89
49641.0176517208	50983.163680203405	89
48819.182824366224	50011.95708152877	89
49372.12205395894	50793.05751149343	89
49293.34878560434	50174.05941450843	89
48676.114841994466	50037.635723961444	89
49309.623477620386	50704.9820199101	89
49087.51368954597	50347.82006382669	89
49042.020245428816	50261.0508808692	89
49767.951192275104	49326.1568009516	89
48606.38741586045	49979.73778830605	89
49219.26264949746	50350.23757206978	89
49628.98504965914	50578.32299803191	89
50650.34021136842	50609.93792294315	89
50510.20452772827	51025.95690323695	89
49087.51789590292	50140.73115926896	89
50873.19591035918	49229.17128665484	89
50584.92803115109	49200.541445670766	89
51056.88882590161	50078.502441758246	89
48662.37633730788	49904.97837346316	89
50102.85100523856	48842.123926494074	89
49233.10763585795	50241.29412769028	89
48592.90987431832	50084.086699350075	89
50189.439828897535	48945.59363799269	89
49687.59251474734	49246.64842492166	89
51101.70124681624	49905.32757934141	89
51113.20136650648	50004.18768264093	89
51252.70195412229	50598.40439531963	89
49404.98440526691	50546.84080366274	89
50501.89229199727	49152.522922358476	89
49203.381874996274	50569.23779224277	89
51127.749636545144	49722.71345762439	89
48887.491600143214	49872.785799340505	89
50431.9533982007	51082.70981320108	89
49218.554469909686	50685.04472120153	89
49322.65567318851	50498.011666117476	89
49563.01246529154	49385.16283011428	89
49966.64924487258	51081.35065597048	89
49515.6104671555	49201.060310784895	89
50470.89925274749	51172.24551980162	89
50048.91946607026	51036.76304381058	89
49125.77498708715	50006.73784328499	89
50982.75527669588	50675.68441306213	89
51145.38862820144	49817.966327408314	89
50590.40001511871	50982.51400905671	89
50680.39029344033	51002.52422406941	89
49141.77007498659	50273.67310761641	89
51347.66075099975	50597.47426711445	89
49807.89045152074	51019.48235649699	89
51120.448819407145	50148.935772674384	89
50733.38304952577	50662.03175326212	89
48720.99640778936	50170.887872700914	89
51190.95765946946	50211.64306310901	89
50541.39439191077	51115.283044221585	89
48628.253640669434	50172.3131906469	89
50915.447854883605	49323.81329970038	89
48806.47656391123	49826.16561557667	89
49345.50717214139	49419.440579417154	89
49038.216080093516	49617.456071198685	89
48740.914732352925	49962.02458330779	89
49907.73398130072	51154.93409272395	89
49152.83514359425	49591.80037297352	89
49415.1297386096	49142.99518937675	89
50210.82824317181	51115.60979501729	89
50329.56318829317	49110.86493450661	89
49704.0892181976	49154.37531308866	89
50545.32951655554	49310.96071589111	89
49280.61970037767	50826.218572003294	89
48810.07821023746	49729.88472809734	89
48601.313551028965	49833.06406092504	89
51277.40640019836	50185.15645975141	89
50852.28905239599	49137.77052973021	89
50380.11379639972	51180.40738010907	89
48937.761716427536	50419.53863597605	89
51394.33307625807	50515.808078792834	89
51375.73883109215	50419.221723326256	89
50284.15565574585	51197.93116859702	89
49196.71559566726	50861.61416579756	89
49099.23858628038	50876.981592470904	89
50197.45414430082	51229.34411496879	89
49018.01338826769	50918.65119729381	89
51297.67350841873	50682.42836484532	89
49051.78146901599	49366.95350076457	89
51126.62280873424	49622.17059428408	89
49700.88028907601	51154.941749591955	89
51037.894956833494	49472.984387264	89
50153.75927050923	48757.930523962	89
51421.44125004629	50658.32051694088	89
49440.785016406146	49050.105315833345	89
48536.11999991307	50183.94979101393	89
51039.30042415083	49565.36866982336	89
51240.75496945349	49823.72295577955	89
49271.354770222606	50916.954600054014	89
50765.735179247145	50748.76591242573	89
51462.179785793705	50371.33615524526	89
49420.7408719333	50870.15367754153	89
48945.28527964118	49665.25505301605	89
49757.280864657594	51233.22746583909	89
50039.388895573684	51138.12087418178	89
49690.34588505565	51299.06048924877	89
51482.654268809085	50725.60401123364	89
48717.97923447681	49800.2892866971	89
50644.29134893837	50907.53317396235	89
50279.209514324306	51291.47448144525	89
49049.42764489558	50796.603019498194	89
49306.980965020986	51006.18411971125	89
50636.79019677345	50700.82250483394	89
50371.79196940251	51271.968252566876	89
49649.54760762384	51384.07202489032	89
51353.606571283526	50325.268128852855	89
49766.6064055431	51355.184158296805	89
49483.049971577624	48966.28515738153	89
51548.73685077962	50417.616190555505	89
48647.06671153624	49739.06890138363	89
50338.010622207956	51099.96280167834	89
48925.97047402921	50917.964768900085	89
51266.94584332841	50300.89752632773	89
49757.10443242269	51452.05446405317	89
48856.87958466175	50847.95060650616	89
50239.13889501444	48719.91005701236	89
51251.02577332495	49920.12780239536	89
49279.85542551614	51100.98449003778	89
49151.41153962792	50779.12021676538	89
50859.703558530935	50776.34428158086	89
49596.75454071067	51289.02285174451	89
49744.68907440798	51541.821115806044	89
51258.05432867756	50769.39459920904	89
50205.250866648814	48631.97742353163	89
50284.41847247993	48573.36693953329	89
49342.82729918051	49274.755342500655	89
49626.57234396573	51474.1774638313	89
50216.92991384889	51363.49159609386	89
50305.87426516122	51382.94651695326	89
49113.648343460394	50591.083594377196	89
49289.84370682895	49347.759637558935	89
48959.98178114778	50515.34462792311	89
48992.776195919905	50604.74085856965	89
51197.57606153037	50051.03362513518	89
50964.241443777486	49240.84586076349	89
49166.71266945393	50955.35106960324	89
48536.352118938994	49762.73270007687	89
50229.430434861475	48809.48790907951	89
50373.5485787804	51444.68919759194	89
48638.86402549157	49648.9438506826	89
49293.48287020347	49194.77132071634	89
50967.92597418021	49407.67494565937	89
51398.18579713152	50760.68734336745	89
50527.255125365795	49060.890882937005	89
49214.2566570574	49247.193134801484	89
49484.27891559402	48870.24865291196	89
49765.868931183126	49030.48042339725	89
50329.89116517697	51532.76703351885	89
49369.23897109184	51084.58020450917	89
49004.27414169973	50709.151747564865	89
50471.405917965436	48987.79503887824	89
49092.826267001765	50681.08096149431	89
51551.88169252695	50319.05140039522	89
48952.99478108525	49370.984655541135	89
49262.50061353577	51192.78196797421	89
48914.31774032411	50662.57801530157	89
49584.80342662201	50663.41836566799	89
51172.65482467308	50726.065263981174	89
48723.70251692925	49608.28162073514	89
51639.99911011926	50382.417755362694	89
49040.97653188523	50465.96373188709	89
48567.174575995006	49589.65508151213	89
51214.65923504934	49578.30436336665	89
51199.473815011384	50839.82768750282	89
50943.501165018184	49111.68954563256	89
50804.480861406366	50853.21745932601	89
48860.646209601706	49625.198335913454	89
48469.97103416933	50252.930583609246	89
48709.207686065034	49517.12213865538	89
51052.508493407586	49372.333619736055	89
48564.3401614997	50280.31044362781	89
50320.78583590853	48807.52418225935	89
48514.417416344186	49992.49174016308	89
51130.537295808725	49523.69453548637	89
48820.21096904522	50645.333403360215	89
50115.8533137371	48649.103036901826	89
51330.74424203787	49869.3535297293	89
49605.9467588333	49141.75180656721	89
50126.10018213717	51293.32972821944	89
48774.105607498095	49446.54406941733	89
49915.729960738696	51247.65331212098	89
50413.45131873258	50772.18314806454	89
50954.37135109606	50766.44412348871	89
49011.05634589763	49447.31949382275	89
50379.06715054832	49029.80992191196	89
49999.34991131585	51281.28512794987	89
51368.00710042636	50849.84542033002	89
50621.03086710716	49086.125511766615	89
49653.79858190017	51567.53533885949	89
48843.689382357064	50444.2165403049	89
50393.5122040223	48753.86145678157	89
48880.81925366159	50578.49753589888	89
49321.95179038215	50592.96305036794	89
51011.17453273659	49051.834131401156	89
51534.9962472457	50508.91101918049	89
49442.59176759282	50957.480893918524	89
50099.63848476823	48554.69644452977	89
48802.0412272782	49553.190240297714	89
