# Supplementary material for: Abundant Topological Outliers in Social Media Data and Their Effect on Spatial Analysis
Source: PLoS One. 2016 Sep 9;11(9):e0162360. doi: 10.1371/journal.pone.0162360 (PMC5017681; doi:10.1371/journal.pone.0162360)
Supplement: S6 Dataset — See the respective attached file. (ZIP) [file pone.0162360.s006.zip › S6_overlap_swl/clust_91_100.csv]

50000.0	50000.0	0
50001.1199382742	50005.597232803535	0
50010.474073703306	50004.538835650805	0
49992.59330351276	50005.30010366702	0
49998.97978393994	50002.81568248988	0
49995.94433854478	50000.283501054924	0
49992.110046690934	49994.960676135706	0
50001.69172750674	49994.57444040063	0
50004.089583240035	50002.88217446919	0
49995.22015105517	50008.609882115925	0
50002.55073404207	49993.56360799795	0
49986.072168127575	49997.04184594443	0
50003.188169777386	50009.9058963167	0
50012.27525783438	49992.819765352564	0
50012.262513774476	49989.354148040744	0
49998.02118867848	50008.80627001903	0
49993.557594313854	50006.23561640466	0
49997.38944128892	50001.35532493175	0
49993.74842547102	50014.75506549149	0
49998.23968503435	50005.27065217079	0
50003.22125142318	50000.026961999516	0
50002.66845612155	50016.014489106456	0
49996.2912684585	50003.40999236742	0
49993.86713806728	50000.48736039716	0
50002.18471612465	50002.01162544507	0
49992.171524388265	50006.56961401369	0
50009.77186363497	49998.33913800016	0
49990.12856972812	50008.3087286591	0
49992.75834275438	49999.61132553548	0
50000.612712480484	49996.66863853376	0
49996.93869881451	50007.42426954709	0
49990.9573124268	49998.74455680348	0
49995.12813021465	50012.34964490406	0
49987.132816399535	50000.77841298042	0
49995.04622939411	50001.254507425205	0
49996.3518189633	49998.69148218202	0
49994.72286757851	50006.43666481398	0
50004.991603808936	50007.81247139701	0
49998.28891676479	49997.763041664824	0
50002.11006087792	50008.18226655358	0
49997.144179930016	49989.940910198144	0
49990.216027359624	50003.557911732714	0
50004.8382996796	49999.67581012021	0
50009.729321556355	49988.228197133496	0
50000.199954210955	50007.84356371471	0
49984.868450241316	50001.72764928467	0
50005.25378396498	49991.44544110929	0
50012.19437814406	50000.390381149926	0
49988.04893344996	49995.904611826896	0
50000.97171294396	50001.87618615546	0
50003.16859701153	50001.34186794273	0
49996.8205400242	50002.39747857786	0
50016.35653848915	49987.25542234889	0
50006.096174901984	50010.23095889712	0
49993.33550236973	49997.9139297533	0
50011.19002934476	50002.36431250059	0
49998.45984931102	50006.65695684455	0
50019.87468519033	49983.95720550682	0
50006.448840401084	49997.32346873195	0
50003.483634122094	50006.1099987375	0
50000.35234659256	50010.71421082459	0
50020.92058148781	49993.51767071989	0
50008.47578298118	49985.24545972329	0
50012.97116378821	49991.6961769247	0
49993.74796506671	49992.427417029416	0
49991.82516773376	49992.694590956104	0
50010.8124938929	49998.028114249224	0
49987.955751149355	49997.770027754355	0
49991.724628069634	50000.06228921305	0
49995.80643166333	50013.468969971	0
49993.380375235734	50016.55980591119	0
49991.201634813246	50005.408821551166	0
50004.525946402624	49989.78947725459	0
50007.720378466904	50000.492135651875	0
49992.7685793167	50011.0280228053	0
49987.159758849266	49996.84261681274	0
50014.02574978567	49996.18798372425	0
49984.32643570934	50004.57184983245	0
50019.639648138225	49988.9067237791	0
49989.4997473447	50007.36039035869	0
50013.91997383251	50009.37214947754	0
50004.58622819102	49995.15801530333	0
50005.85271576996	49989.50522008991	0
50015.47921159886	50003.75857515637	0
49996.39937650525	49993.39036016212	0
50001.0647897504	50004.010292953724	0
49986.027487069885	50006.27634010284	0
49987.260876982415	49991.042278530156	0
49999.78395213294	50006.223143715055	0
50005.5951472911	50002.242531785334	0
49994.95863623795	49990.98932230843	0
49995.970214808425	50011.21575680999	0
49998.74724789229	50000.301414385256	0
49995.76262299148	50005.347803119126	0
49985.78393825049	50003.32292956534	0
50007.42877995727	50004.03245223129	0
49992.96622310832	50014.11763760789	0
49994.55499953395	50010.948281901576	0
49983.915535437955	49992.4110437863	0
50008.8660950074	49978.749708719544	0
50013.7990956949	50003.00902758653	0
50008.5066603574	49980.605440097264	0
49999.61536353447	50001.38011543159	0
49999.92720012225	49999.00146537139	0
49984.44548889699	49998.69683486348	0
50002.482884739184	50003.040579738794	0
50016.024045681486	49994.94398923562	0
50003.36648616504	50004.322037109174	0
49988.738161772046	50017.689027507506	0
50003.539439997585	50008.933367662175	0
49994.49256234436	50019.33132076997	0
50005.85319903553	50016.693436037065	0
50002.48134869301	50006.34512799061	0
49993.523880528526	49996.86229670025	0
49988.034997579	50012.957727244124	0
50020.71389257763	49981.778924319464	0
49995.38804044498	49997.158702901135	0
50013.95022191785	49997.89115681875	0
49984.13772326518	49991.42872524563	0
50003.58552550782	50019.3121430576	0
49989.91037830248	49997.47012205967	0
50012.09890688885	50009.91283746573	0
49998.36748406831	49993.20199538089	0
49989.127843465685	49996.61911019781	0
49982.65034680979	49999.834836403585	0
49996.56500742211	49994.747294359564	0
49985.379552577164	50000.53127187064	0
50017.09675845898	49993.71089669888	0
50021.41356700267	50010.70370059395	0
49982.40342955259	49994.328994020594	0
50016.4869019828	49980.40359262994	0
50023.71775476843	50012.20330780786	0
50005.64968115003	49995.160253301765	0
49973.871359122015	49999.93485576274	0
49991.04769969644	50018.64712142673	0
49999.68945811258	49989.69377801033	0
50024.16967004485	49998.373773470084	0
50002.22080701014	49996.583511445446	0
49981.3376436746	49994.9974062802	0
49984.137410919924	50006.137292454296	0
49996.130313645284	50019.87582555533	0
49984.51107861298	49990.24442534623	0
50006.568329781825	49987.41605597233	0
50001.265128160514	50015.41691763768	0
49994.71701353506	50015.249262662495	0
49984.049094679925	50002.930402503676	0
50007.33751108774	49981.8758819164	0
49990.53033617756	50001.14600459991	0
50016.78128835845	49973.40706114249	0
49993.95433979805	49991.08775145235	0
50020.50775026029	49998.11343636441	0
50000.36685129092	49992.305125517465	0
50025.412902998294	49985.28219532157	0
50011.811277040055	50005.8423952594	0
50005.650122642444	50018.556061829826	0
50000.10513937223	50004.37368352619	0
49997.312147224504	49999.09697793524	0
50007.98935284791	49996.53957427053	0
50002.08677570072	50010.85949233453	0
49986.699023909634	49994.97925279905	0
49985.61698965447	49991.72042149556	0
49982.103822344194	50003.015963724676	0
50017.46227211739	50006.10305446117	0
49995.381477958945	50002.40666228191	0
50011.97582092875	49999.282779231835	0
50008.063404920314	50009.83952207464	0
50013.46450656	49984.93900585626	0
49991.29771770397	50013.528169385616	0
49990.72512365944	50014.788818904555	0
49988.34248722313	50003.84700004693	0
49978.86050890926	50004.459502539525	0
49992.91864707092	50012.72445101887	0
50001.84787568867	49990.60674350676	0
50004.63839490317	50017.67334490595	0
49985.1248169725	50007.29216522827	0
49993.17341765991	49987.23628058628	0
49993.857411968136	50017.57636704799	0
50019.0152945883	49986.98070871417	0
49998.41475540304	49991.03758824367	0
49972.09249794468	50008.2640976498	0
49993.10918587191	50001.86801828644	0
49993.00955253663	50003.3707764521	0
49984.194173076576	50018.57796040268	0
49988.37111772968	49985.660734294215	0
50001.68402032854	50019.222658424515	0
50001.185520989595	50017.05278349851	0
49989.66815837991	49993.68744920904	0
50004.177711652395	49985.70662376911	0
50018.82869206279	49999.52190675685	0
49985.443533641	49996.21552947299	0
50016.38826833475	50012.74464866587	0
50017.914900136435	49980.502944041815	0
50014.39181755627	50017.85709331672	0
50018.95202462218	49985.56744633257	0
49997.36448100937	50005.91903864351	0
50018.96796534248	50005.16627708392	0
50011.90539425546	49988.111134330444	0
49996.546614288876	49996.795399916264	0
49963.08142993959	50006.26759739082	0
50008.2356600962	50002.43606836597	0
49998.63921899667	49988.79814231758	0
50005.75242938296	50004.17089970687	0
49998.376769049384	50010.6689754653	0
50008.42442695799	49998.31820524386	0
50004.508050526805	49983.47349690265	0
49987.17050041002	49988.9025554235	0
50009.18109265108	49992.22014886556	0
50004.879056196725	49986.61034885251	0
50014.915422483675	49977.07720187199	0
49990.130907603474	50004.80258105486	0
49984.6703277626	49988.74133172314	0
50007.52672577151	50012.93686597503	0
50003.49650970437	50012.38108186982	0
49989.06725250327	50015.3378129636	0
50024.98456411381	50006.06013812308	0
49991.80368593366	49990.462414806636	0
50000.77352016364	49989.79042744623	0
49988.90719015552	50002.71719901248	0
49984.039032220186	49996.676878046324	0
50012.847622088455	49998.36249454505	0
50006.350126348494	49990.98155319997	0
49991.05034624591	50004.198767952716	0
50011.88431427771	50008.83624177822	0
49985.19374747098	50005.49928007464	0
49984.81310954273	50026.06287728749	0
50006.21977860447	50012.16129787784	0
49986.47489642977	49999.4317940804	0
49980.36605421916	50000.95789397295	0
49994.234345594574	49999.2532348494	0
49987.04825099607	50001.832824486286	0
49991.43071227722	49984.226381594905	0
50000.695373251256	50020.70674782014	0
49977.13180553174	50003.37505285267	0
49988.62903234035	50005.177123215675	0
49979.89567759436	50002.4937618266	0
50008.01262186424	49983.679359629714	0
50030.579860834	49998.08369322793	0
50003.089884360816	49981.16884909539	0
50024.37014218025	49982.08487044395	0
49983.90656666351	50026.928564756556	0
49964.314383131496	50014.1377602163	0
49993.20228802501	50009.89883245395	0
49988.35846928065	49994.74515624361	0
49974.56068759045	50004.79214296714	0
50014.41609705478	49979.75520468273	0
49991.174539429005	50006.969037631694	0
49989.155636819094	50000.54506709529	0
49982.544533415894	50024.606837722065	0
49994.92587873124	49988.20647099332	0
49991.308890379405	50009.11640038469	0
50011.281064215545	49984.921503686244	0
49989.75789397745	49987.457219427255	0
50008.221414162435	50012.20209665073	0
50013.621088465676	49978.83287026756	0
49985.19186980337	49992.980264506536	0
49992.32125134785	49989.032611767434	0
50014.674771463535	49999.908761826504	0
49997.68841019571	49983.69681048847	0
50015.382964093515	49974.88611401902	0
49974.646961190396	49999.20360856275	0
49993.622733056916	50004.394124466075	0
49996.18215660206	49990.57420118714	0
49990.531939051354	50002.542578106964	0
49995.628193938675	49992.49588250879	0
50021.47129342551	49969.80051040332	0
49963.43332412238	50009.15111641512	0
50005.631109868045	49981.978888305464	0
50016.42316313038	50001.98515059546	0
49980.96052567742	50020.686115295306	0
50014.72496783221	49986.0471516237	0
49983.5417594323	49995.75678905932	0
49993.07010199822	50029.18300593349	0
49997.88200827209	49991.896996510884	0
49982.946899317554	50009.619161594186	0
50002.15424062545	50000.4773237086	0
49991.00394052615	49996.04070296146	0
50031.56106314288	50012.96897761344	0
50026.88381878394	49996.47826587183	0
49984.03994023804	49986.15198562376	0
49987.28963664043	50020.60062188324	0
50013.90791418998	50004.26976645357	0
49983.08076631143	49991.201045514004	0
50022.11073926888	49967.124204367305	0
50010.73215520759	49996.40090077004	0
49996.054670956706	50006.56227185395	0
49995.70387124523	49986.98770630229	0
50007.941107878476	50018.039088252415	0
50002.0192275201	49982.59943772668	0
49992.05158923507	50010.26029829259	0
50027.93304776287	50005.78420573993	0
49982.89182072447	49989.6455582383	0
49998.64668225386	50018.43203433023	0
50013.62737578455	49989.94661316443	0
49993.08509566163	49988.31637596258	0
49989.81805414489	49991.931824775784	0
49997.76086401288	49987.90124568716	0
49988.69996163046	50009.713207319626	0
49985.80025773397	50018.196075051266	0
49984.54357744596	49987.1594216123	0
50006.59958761954	49972.297102456854	0
49984.82793631655	50022.262719026876	0
50009.686765035396	50012.49651623412	0
50005.67540109913	49998.77026419197	0
49998.76553220897	50009.60097154551	0
49991.720902063105	50001.874151299206	0
49995.344981691764	50003.769781086085	0
50000.779533303816	50006.55995037668	0
50003.69493811055	49982.743629087825	0
50002.270752389726	49997.78815897597	0
50027.570700147895	49993.28160735885	0
49976.52404899746	49992.70823713537	0
49998.92765844171	49982.472509075604	0
49994.93953583841	49994.87526102259	0
50009.450371016355	49984.56460257237	0
49988.154083484755	49999.52040214659	0
49999.394387052766	50014.98009375397	0
49978.547517703526	50000.09883902086	0
49977.2653315401	50000.844206454574	0
49998.90667228046	50008.20905964552	0
49991.6637407009	49985.60237193076	0
49996.812852085255	49991.85268425626	0
50010.361860965386	50000.785222744336	0
50015.982394048064	50025.712936463955	0
49980.52196003663	49992.07084033371	0
50031.62064003572	50018.88854821377	0
50008.9961750777	49996.41672377975	0
49987.61931332246	50006.2850009189	0
49976.108964526924	49990.178279804175	0
50023.926871643285	49997.28176746767	0
50019.938527361184	49994.309713364564	0
50000.35731265099	50002.84047830652	0
49993.60333916049	50007.42141270693	0
50023.25337906322	49995.00581889214	0
50002.075911878404	50005.261111667336	0
49991.96428640682	50014.48773082656	0
49985.479854508725	50004.39257273865	0
49980.523275281885	50010.645308643936	0
50001.43088150619	49983.63567861773	0
50010.12290986445	50002.12243553688	0
49967.36856159413	50003.35500522987	0
50002.53163693798	49987.2817417695	0
49958.51475070698	50007.728524315105	0
50011.38108761024	50001.03297300693	0
49981.69861163078	49992.37124347021	0
49989.76191395739	49999.01550114256	0
50010.464523219016	49992.24245972176	0
50026.519101309525	50000.02798517489	0
50012.28382736543	49984.83474359573	0
49989.42265260656	49983.96844532203	0
49984.23840069896	49997.66761618687	0
49985.550927108794	49986.82666453693	0
50021.497478391924	49994.63200883348	0
50019.51522702777	50003.991941070715	0
49997.68469127628	49986.69892490847	0
50017.52555436652	50007.437281765255	0
49996.923835170724	50009.65263753655	0
49980.798506964515	49985.652067432005	0
50017.90091994998	49982.2521155558	0
49990.37161102477	50017.07697390062	0
49988.90511406528	49992.75445658593	0
50017.32112340442	49965.353068070195	0
49991.01257760791	50023.468584741226	0
50025.8875906799	49994.35984820899	0
49986.1918187451	50023.68497230164	0
50013.15743500942	49983.78458207533	0
49992.8456436454	49993.0203413024	0
49979.75815741602	50012.571960582	0
50009.70308924862	49979.83589096704	0
49985.30046070793	50021.08763342582	0
49978.359205601315	50034.878715319064	0
49990.92884580327	50011.163169812375	0
50007.772940196795	50007.064996400484	0
49985.22103137368	50016.08668389368	0
50009.59707490614	49993.95697076497	0
50017.70003800679	50001.97785272779	0
49983.797748258876	50023.64017913821	0
49990.26735697697	50010.258346329596	0
49987.64568629228	49992.33821425586	0
49988.52793226814	49987.91776019862	0
49991.20423086804	50029.989168432476	0
50026.25973034724	50010.5650833099	0
49982.16330270223	49998.10186605435	0
50007.13541309917	50007.95622569247	0
49983.95748989525	50010.98829389653	0
49962.45221143677	50007.2760570099	0
50012.1000044754	49996.95407723872	0
50021.052185858316	49972.64330460891	0
49984.3085518675	50009.58683887556	0
49993.510659247964	49989.892241724825	0
50011.752156646566	50004.78944145074	0
49983.52563494623	50001.75016082405	0
49978.460538100626	49997.75242771528	0
50014.52143088854	49988.22950508876	0
50018.24137458081	49990.739344225905	0
49972.37989154419	50007.14160963748	0
50006.63472878829	49999.431527854525	0
50016.01207628755	50007.56525634756	0
49992.159033924385	49975.903792794095	0
50016.99256930141	49996.1277298885	0
50004.48312201096	50016.53523623439	0
50003.73362658861	50014.7511990841	0
49974.63211839188	49979.516263068035	0
50001.48585664339	49987.945459319424	0
50021.840174437224	49996.55115787979	0
49994.03666699587	50020.72279787452	0
50020.94362840362	50003.47457288229	0
49998.62700416022	50014.24645452575	0
49995.17512210399	50016.79463493951	0
50005.23037043188	50011.73729598273	0
49971.37117085837	49989.47221639413	0
49981.521518297865	49999.23994426472	0
49965.42437354049	50013.05953711824	0
50008.834474853866	50007.65616359565	0
50000.22266364497	49982.341419794524	0
50021.85104569774	50002.35034673412	0
49981.560701735485	49996.23068757506	0
50012.74701363594	49985.80192002436	0
49971.80503375848	49991.85551823733	0
50011.263172707324	50007.67989684717	0
49997.842192490825	49995.525909340686	0
49994.00690011958	50013.24210864979	0
49986.9534427898	50008.40761073288	0
49983.36103802528	50033.88309737791	0
50021.35608252024	49989.69815647043	0
49988.97845850354	49998.21097134659	0
49994.642367226574	49977.56378857998	0
50003.55488727248	50010.91109031009	0
49974.81667358894	50002.99823491594	0
50012.0645759029	50012.10464978939	0
49987.68602979314	50010.93503302086	0
50007.17280957686	49992.3085541642	0
49981.705499678246	50015.11060490018	0
49996.69556881796	50014.109138468055	0
49998.64670998637	49980.67626758387	0
50019.10045114579	49976.023584512244	0
50017.45835616199	49985.36377514416	0
49970.33294685764	50009.780079539814	0
49982.3735722141	50017.46739492288	0
50006.68958436496	49994.526210000105	0
50018.734070250706	49989.80705437178	0
50002.46857216815	49986.06925098604	0
50022.675958277854	49992.05708802764	0
50022.926585169895	50001.64972110677	0
49983.52862677752	50014.963717433006	0
49998.90581301964	49994.84596139951	0
50005.79092528655	50014.775009063815	0
50000.22661360575	49988.81757789523	0
49980.74425647727	49996.82260257941	0
49971.55135378028	49993.170189732235	0
49964.134354578964	50010.02551413979	0
50012.74411197212	50007.99878332312	0
49990.74377587022	49973.90298912179	0
49985.28964060534	50013.18698399553	0
50002.94614847365	50024.81554806511	0
50018.25121765347	50010.052068038465	0
49989.67279102292	50031.185116729364	0
50024.78778113604	50000.02968615381	0
49957.10144021539	50006.30757505217	0
50004.91798427541	50013.10522473025	0
49997.73721727142	50000.206776466686	0
49987.073785197594	49981.08982656079	0
49968.0433233723	50010.0828608519	0
50012.324460548836	49995.737823114214	0
49973.49292689296	50018.279391364136	0
49987.24555378543	50029.79294837929	0
49998.130607358624	49976.53703077404	0
50007.75675174732	49991.20943177642	0
49995.458395374444	49999.14344184725	0
50010.742096311136	49993.331644497855	0
49985.84573346792	49985.809309381766	0
50000.266877230206	50025.833258622944	0
50015.02347028834	50012.069686554314	0
49999.98576549963	50017.1888278349	0
49994.20623659825	50009.09252126425	0
50002.60633630994	50028.573161161155	0
49983.685760399516	49994.434229655286	0
49997.98413692526	49973.09937067709	0
50010.56374303187	50009.418935307316	0
50010.08479905599	50015.411645682536	0
49981.765431604974	50026.49109198164	0
50008.58410835759	49981.64823307443	0
49984.49931009959	50029.64027167754	0
50007.61917516849	50005.81807298415	0
49954.76580966707	50007.702943843884	0
49998.27241309566	49978.57915551045	0
50022.54566981191	49987.258173264716	0
50005.091519311456	50006.0974021464	0
50033.204334621514	50008.87278491397	0
49975.961106071736	50033.7681879828	0
50008.89909742184	50018.638205887495	0
50013.46930471949	49988.41976209015	0
50015.209385585105	50013.91423486294	0
50022.0337844933	49980.9584175392	0
49989.67638337026	50018.303126039296	0
50025.83946226305	49991.62136154643	0
50020.63370337653	50014.81552965945	0
50007.67840103903	49995.493720252845	0
49968.685987238656	50012.365807529546	0
50010.842442392815	49988.60160661161	0
49997.47090266504	49980.29339993033	0
50602.147443914335	50609.276098259936	90
50563.596388554855	50522.049955429946	90
50628.18403382787	50457.16450959289	90
50475.79430421842	50479.19724104606	90
50544.328327547555	50679.993827313476	90
50508.59465309908	50771.16736344993	90
50704.3018392769	50404.79116877674	90
50631.37570660914	50707.6231246848	90
50588.76642707572	50829.51720621719	90
50794.47543323417	50361.63175680972	90
50674.991019523724	50540.843802944575	90
50589.24601381532	50373.08190014625	90
50757.66357043134	50488.03986535116	90
50485.66957850385	50861.19401476826	90
50844.1067554515	50456.37844425744	90
50912.65986751725	50390.10022554878	90
50473.1859455918	50575.3749724723	90
50541.227079216886	50935.792713587805	90
50835.22752053972	50272.27416638575	90
50448.69589363519	50690.28926228997	90
50633.78867694846	50912.705352855286	90
50415.49847769412	50775.05735132473	90
50688.32061264457	50307.67780505944	90
50576.93466905532	50279.78116710239	90
50321.42558815695	50758.7552239401	90
50801.37263073761	50184.00057377871	90
50713.18169963954	50650.538204738885	90
50388.994826505404	50865.64920482547	90
50800.89017586642	50085.80388737109	90
50233.46200747454	50712.02811907107	90
50313.94590241338	50661.02906803783	90
50853.08852428402	50004.690252266344	90
50315.70274331651	50923.94277773491	90
50383.16471794903	50465.15177181698	90
50502.027289192294	50335.74264929626	90
50316.45342836142	50396.860510197504	90
50265.10911166317	50481.221382797616	90
50593.27129350881	50186.70832848776	90
50445.191012286254	50942.90091261697	90
50398.21129762895	51025.157681052166	90
50713.51408121971	50051.813560439114	90
50429.05970740888	50276.875048140355	90
50245.439809739204	50589.98889706982	90
50333.44428650848	50250.21620533707	90
50885.706233570425	50133.13386643227	90
50229.088176245925	50969.74438786689	90
50408.36540231836	50371.137223122365	90
50678.00715126694	50151.909775991684	90
50247.83073627333	50856.30919552578	90
50176.537722618974	50456.337197601766	90
50686.7428625283	50835.04196388649	90
50498.80827709145	50174.5399016063	90
50810.39213881589	50651.832206220075	90
50778.06583741426	50794.82781860381	90
50977.17414199574	50148.780039736994	90
50736.99305121751	50915.70715951539	90
50780.79022565128	49937.47002509536	90
50101.40827411495	50396.61689520274	90
50130.04208664564	50963.756548217585	90
50688.805403471146	49959.69582714207	90
50606.867062886144	50000.986099019734	90
50568.32116241274	49910.54259931245	90
50976.131753722686	50319.64621144772	90
50156.92380890351	50661.99520612659	90
50161.39221274929	50827.717387461285	90
50853.347980516904	49880.50210453257	90
50505.48714831034	51022.696161017244	90
50705.09531532368	49868.99026659273	90
50892.38485767403	50606.14659059889	90
50513.65201932721	50083.89112615003	90
51056.079457776446	50088.88879398287	90
50570.49207975359	51086.65236675672	90
51046.92264000798	50260.351240726246	90
50636.48782240623	49806.74273045068	90
51122.31501379404	50204.24530645899	90
50853.70242404446	49786.59714505267	90
50419.74680631487	50114.9312024555	90
50075.890155279965	50716.33775034664	90
50032.680602422115	50326.92549238648	90
50330.804621527735	51089.161718026684	90
50655.02535057297	51043.56678820972	90
50246.017858401785	50219.84380307481	90
50315.42001541673	50153.56730183503	90
50883.5210409355	50711.33762985805	90
51135.39801670557	50295.90121733907	90
50753.562903097656	51035.53280550087	90
50057.35941012805	51025.78223910005	90
49984.57156638378	50241.37581401644	90
50814.872857693204	49697.435496396516	90
50259.99705763775	51148.80957197659	90
50482.498360839	51115.06324086648	90
50592.87652023599	49717.17753722039	90
50688.994199203764	49707.629301635294	90
50943.832449769536	49858.1233994936	90
50149.3708960624	50195.465467377406	90
50979.96714126387	49773.2876773619	90
50215.19369549382	51233.897307675536	90
50069.75167108283	50844.144176986236	90
50936.599334739934	50047.43468579366	90
50061.922040802056	50168.50191097125	90
50733.02897799998	49626.03566161733	90
50566.73795882654	51182.58086098083	90
50052.488035049115	50627.33288530093	90
50974.34720545249	50560.50638688176	90
49999.37195513136	50947.8228165125	90
50934.79754410472	50233.52598298692	90
50336.08117982179	51198.81979189718	90
50152.46977868818	51308.1306241512	90
50830.66170781139	50983.089625863664	90
50569.19069674767	51274.57280772477	90
50141.8624402749	51061.128090270475	90
50061.44227960462	51338.86938595836	90
50389.076190707085	51279.93911479005	90
50525.20889077375	49788.47782550214	90
50402.795350860026	51375.34202310618	90
50968.77637860024	49948.778545375775	90
51023.01573413381	50405.060865744184	90
51092.30828323488	49996.75128928518	90
50075.44587744682	51433.286791008024	90
50170.29896866075	51408.896408835404	90
50483.53182156358	51227.316508059244	90
50132.182765662816	50101.737277732296	90
49901.8433230815	50192.15461921438	90
49914.800889727034	50983.89819137728	90
51162.85935295139	50057.995557542396	90
50218.297528572664	50060.53446257259	90
49977.84141196517	51376.946809563124	90
50063.79602454736	51246.32750872788	90
51053.16636454721	50610.59179425313	90
50663.098997467714	51185.36573748936	90
51233.641800741374	49988.97602541529	90
50872.899710894795	50808.84967297957	90
50637.84924292481	49626.887638800756	90
50962.72137879621	50767.14899324546	90
50000.62088159144	50101.103673310434	90
51323.60746149098	50022.40499947275	90
51114.380579791716	50391.11370517982	90
50917.804609823426	50943.37779892902	90
50491.8273026896	51331.517814357445	90
50751.453846931414	51216.07553181111	90
50268.30309896187	50316.21286439974	90
50970.49710627268	50669.36393441609	90
49959.36626987998	51470.54156334051	90
50251.348090973755	51359.24558320716	90
49826.9550454923	51011.28286465193	90
50309.536267761985	50055.33945833783	90
50078.24019975938	50487.2688781363	90
49936.55651077445	50870.63238027382	90
51401.8074689574	49973.95805144571	90
50162.08138666622	50549.11787922378	90
49856.31786585752	50824.01095428279	90
49982.626366857774	50478.07345271946	90
49900.6539761775	51320.2063362518	90
50601.040040031105	49537.08767950257	90
49804.83855399534	50742.41275678124	90
50809.5520177131	49570.0850437149	90
49883.193857485254	50099.80629811151	90
51199.3650068367	50438.57780263176	90
50312.14527995139	49962.098181029054	90
50137.5996998681	51177.134780023036	90
51127.078506273494	50496.431144574366	90
50968.41680149486	51021.258423816296	90
50075.189449410645	50030.59840934767	90
49935.68371243141	51078.5767709427	90
50882.995644343544	51059.40228299912	90
50752.65768210458	49487.996939568286	90
49806.29973113631	50166.63526134583	90
50210.575162413355	51494.84237854577	90
49888.20606094099	50692.86933932844	90
51075.89712253233	49757.86003537205	90
50670.22377162296	49433.7567883935	90
50883.77137610749	49632.45278988389	90
50180.702863887374	50351.097765107006	90
49750.44154835721	51069.78714241426	90
51006.63385167604	50903.31498828064	90
50656.04147298548	51306.21782645399	90
51194.929648770434	50144.44658183273	90
51106.54962203698	49900.37834717556	90
50391.111788117094	49915.08599503392	90
49783.41384632906	51163.88308272522	90
50516.09342978176	51427.89404413032	90
50258.447899566956	51576.46001521031	90
50509.667654029225	49515.877463109646	90
49808.03694640754	51315.79194695044	90
51075.20051656831	50838.36210405482	90
50216.59038094648	51663.37204776455	90
50534.0830968882	49608.79510936999	90
50610.94364524143	51452.97860453492	90
49721.34301640287	50117.82339753328	90
49874.08937840018	51426.68509824174	90
50163.718961428174	51572.86625118371	90
49940.40556642954	50321.48147991846	90
51140.57986240746	50772.82616518987	90
49983.65793860696	49991.53505854219	90
50455.09613276539	50013.97271495997	90
50701.0862368711	51483.45389632538	90
49719.03678498812	50707.78531655325	90
49684.49625551366	51144.79696793611	90
49753.390523031674	50025.849712279836	90
49754.24833198644	49926.31861759035	90
51203.59345306686	49894.271783736825	90
50027.45107551399	51539.07916035389	90
51323.681373067775	50119.55479811301	90
49806.190034004336	50645.016840967844	90
51290.0844541805	50478.32920047298	90
50742.84497005483	49368.68682018324	90
49905.36391400006	51167.81981632757	90
50351.78730939513	51551.71659667805	90
51325.87767143121	50211.64014403809	90
49801.80288639496	51494.47825209354	90
49671.62787068406	49970.6524348589	90
51221.236895215545	50337.678964984065	90
50764.59395411919	51554.555344860324	90
51180.60914602368	50576.81018058992	90
49965.363399606475	50576.24791259586	90
51278.82542562949	50586.85288845502	90
51365.41614425884	50616.05586670603	90
50057.34822425854	49936.231147703926	90
49594.386343822924	51184.24220549635	90
50820.27812430162	51286.42296827557	90
50472.93321530614	51508.814697017566	90
50740.44091296488	51350.24713750681	90
50469.43604202032	49430.9457790889	90
51367.51536064905	50427.76029306	90
49744.282743473246	50962.14760316812	90
50868.47216026279	49491.49071194751	90
50336.71722832808	50561.40981706846	90
51401.084338048	50071.59981521134	90
50563.496214459345	51537.272427782795	90
50428.9215378019	49558.89487438732	90
50017.164254897885	49844.681581531695	90
49834.29403556105	49983.042510602805	90
49840.676177973786	50262.16203568425	90
49632.36866829934	51066.91977830294	90
51427.59895959113	49886.62345999886	90
51051.309820833936	50723.15306922687	90
51395.44913557973	50273.15098267651	90
51057.31640638731	50983.35166601138	90
50718.85188930187	49278.32095231204	90
51047.2772450089	49666.18890795373	90
51318.39327122524	50343.29705234179	90
49938.10088255053	50773.146482888	90
51004.971382323085	49585.3402861938	90
51487.47456655074	50102.00037837523	90
50819.61278202622	51130.789886241444	90
49646.442104341826	50652.36676126812	90
51316.65443459833	49929.60920511507	90
50572.40608285868	49441.58853964465	90
51583.4923414571	50081.00405546879	90
49746.069757402714	51248.75964729108	90
51479.927150776515	49804.12867512211	90
49641.22451908913	50770.211125853384	90
49814.895960247246	49854.89916790804	90
50165.16979023268	49980.886030754256	90
49694.06136815576	50213.399337312025	90
51636.7627204588	49997.77902414057	90
49704.7484285719	51479.875461270894	90
49862.76351873269	51563.83023801403	90
49555.690364214424	50636.513113283174	90
49827.892105310595	50919.203500501324	90
49888.701836799664	50401.13779799061	90
49761.7245993904	50313.2394350813	90
50922.396060770065	51148.69125677917	90
50321.09837937344	51652.785855495604	90
49852.4266606797	51661.183470904005	90
51494.219739497945	50008.921713870644	90
51522.56772085368	49894.069848712374	90
51478.52281559752	50227.755425898664	90
51004.83397753053	51107.861756609236	90
49858.74884751213	51756.70164264264	90
49772.18932930538	51400.737543184376	90
49964.20538613257	49763.91242017838	90
49691.751439167754	51326.88004872365	90
49713.43353333287	50827.254004100294	90
51580.17421312702	49821.50194386577	90
49941.616162185936	51641.345725369385	90
50745.02464741531	49181.885621179565	90
50688.35855949104	51605.269464219746	90
49609.3382503296	51275.433424744384	90
51394.149098959606	50711.77577258233	90
49817.835380836426	49762.4289150514	90
50032.76299980121	51660.299625118714	90
51028.050219831806	49494.814712397434	90
49631.88475827685	50971.32795966756	90
49889.94858734723	50499.78437783984	90
50337.22914964852	49570.03419928569	90
49539.14332289437	51079.60053764807	90
50483.38064844044	49699.64295751638	90
49473.5431756652	51143.61253114292	90
51218.723817580634	49799.939452744584	90
51591.1257150205	49728.75604054008	90
51307.69334601613	50759.55792430445	90
50039.11108730188	49704.003663661904	90
49970.22099525177	51246.21241372308	90
49908.58936914123	51839.60728470678	90
51463.52107184736	49713.667765455466	90
50772.12978388051	51645.63820376991	90
49909.45546554038	49877.312170412995	90
51731.25548495872	49989.88718120685	90
50494.90332731032	51604.63970694022	90
51819.25730894843	49954.11197081334	90
50393.74136506973	51713.37454731819	90
49541.07973372286	50980.43491074342	90
49626.36788139934	50557.186809208404	90
49431.76734189387	51060.5250089547	90
50123.94552458578	51661.63350907493	90
50259.40520406248	49624.81869506621	90
50978.14321216927	51220.84776957719	90
49715.87410961826	49841.60837513764	90
51119.30986092227	49497.06571824473	90
50367.45764879878	49481.09994593931	90
51141.14796777055	49657.258676549194	90
50349.72372410316	51452.46857436404	90
49655.42723978145	49763.3190660594	90
50850.11572309365	51586.879733823196	90
49391.456910460154	51195.08451272797	90
50924.62743574605	49415.14642499264	90
49703.33093978563	51579.772626741826	90
50849.189215463375	51377.54856053882	90
50401.567075675375	49359.99846825177	90
50834.4987837905	49208.596446162854	90
50933.989048999094	49320.449502062234	90
49801.04108830592	50534.39834707682	90
50849.05791396628	51708.22969624468	90
50838.206025739964	49117.60204687105	90
50836.51096599057	49344.99753159219	90
49579.37097099859	49934.389494589996	90
51013.51719800383	49382.363676230845	90
50893.38721359762	51790.38339814183	90
50921.41110540143	49181.554688235265	90
50937.181915177265	51412.45767861921	90
49997.961670226374	51148.23833410876	90
49861.634888693516	49679.85045071063	90
50170.193837195606	49597.74173076285	90
50987.94766857379	51314.500536632506	90
50132.87912425363	49686.11351639567	90
50177.678280127606	51750.26384983288	90
49609.95768664998	50166.60005918854	90
51609.71194045159	50175.38023156886	90
49545.15539299614	50237.86363475735	90
50605.338666402764	51657.13455281512	90
50837.88681793382	51469.74193452521	90
49961.07433611755	49643.1925741514	90
50222.58761336497	51838.01555550173	90
49463.169005124204	50294.5201351503	90
49626.38815189268	50867.03894654974	90
50621.094488459996	49274.625363842075	90
50186.8375407537	49890.45218830335	90
50433.82374280257	49777.712874564466	90
51006.243709036855	49148.19882277607	90
51630.031240426346	50272.81461719407	90
50535.349949529926	51720.06221126397	90
51684.9698393448	49722.20415505603	90
50121.53545918257	51827.886686261394	90
51485.57797240822	50323.50268681707	90
50653.92630859005	49166.251392281265	90
51407.298861478914	50805.248908777845	90
49549.97775146639	50504.91966564232	90
49617.33568685705	51431.79238360875	90
51226.31153250577	50821.96178930131	90
51093.23337088593	49333.359319432704	90
50355.82510685279	49277.973102272124	90
50226.327136878375	49716.60223853338	90
49715.096667681384	50590.101001377254	90
51371.15624447344	49708.62835420908	90
51778.3029603256	49699.1292355529	90
49953.96499182211	49551.180434166934	90
51854.51815550772	49869.82735647549	90
51703.737044221416	50210.213200165075	90
50029.032485959	51853.85914133756	90
51617.58887989766	50363.17224684089	90
51083.62816056453	51164.35823233149	90
49818.957923653725	51880.75381033311	90
50916.61267346124	51885.31805563651	90
49670.84240468125	50319.03176392121	90
50073.13656133365	49615.83357108774	90
50139.89201591286	49504.28010885757	90
50824.43811339936	51921.036578868225	90
51124.95119528831	50918.977580065715	90
51145.5423633185	51234.72412948217	90
50189.72121567439	49425.605359267916	90
49564.894350189534	49789.906583978445	90
50410.33404531329	49197.414488095805	90
50396.38448457122	49664.9625187415	90
50795.57194958486	51795.16283598242	90
50319.89756884281	49403.4138064877	90
51002.84722455432	49240.0141671021	90
50719.04760722315	51722.4770490335	90
49715.23603689934	50493.47310214838	90
49967.63351010539	51767.89984809379	90
49773.45776894944	51789.799536998864	90
49568.67892537686	50078.39773109473	90
51189.267872557066	50691.83877850647	90
51286.00340080533	50892.28945716578	90
51759.49515577687	49607.84859520259	90
50253.942574352885	49822.52851437653	90
51662.22567752157	49595.509686363504	90
50654.2211818173	51786.38136645873	90
49608.82608573182	51581.98538173247	90
50310.611889205196	51754.36159360219	90
49664.856355212294	49666.59554550262	90
51188.2772645389	49558.18448251919	90
50831.143777295074	50889.9579879934	90
51690.71016740916	50075.498967061816	90
51194.00224518648	51157.33590404273	90
49517.43230149807	51256.98838637259	90
49673.85922437874	49572.205158421595	90
49303.80842465195	51225.6674163302	90
51580.64205851028	49540.14018262895	90
49340.58802075499	51036.84934100229	90
49590.897749323056	49612.73524680168	90
51716.65057227165	50311.82924917638	90
51239.10240894876	51264.44995818754	90
49333.19120452149	51314.274720112444	90
50041.24032989796	49519.57899254181	90
51759.20830414722	49884.24209702299	90
49687.09022533029	51670.913753605055	90
51280.45037046343	49588.49489810655	90
49829.56178240699	49594.20525577858	90
49678.68492530928	49476.55964233858	90
51276.65667805569	49681.926817894324	90
51312.35705550858	51200.59860758824	90
51475.96020697639	50657.891425721384	90
51931.926455543486	49815.26901345676	90
49727.2968475291	51916.59181425316	90
49376.299270424235	50331.9554581652	90
49498.26585735376	50010.8961506112	90
51283.56152621456	49496.830206047074	90
50489.5780320114	51804.89064123905	90
49647.39529637166	51862.60364227231	90
49558.02083795175	49519.17076923947	90
50758.129326601935	49789.88860395602	90
51096.95311065234	49186.36505882287	90
51033.74538799862	51417.431331137814	90
49648.64499635433	50423.31939165957	90
49405.899116495166	50000.8985974444	90
50361.018108131866	51831.68582250047	90
50724.786691284986	51915.785736604244	90
49470.886447287536	49556.570522772825	90
49885.213291121065	51945.881100833125	90
50525.6018169303	49249.29831375835	90
49587.44787587788	51933.03951931616	90
49510.85561989317	49708.92812268819	90
51401.97291264309	51162.23515103787	90
51527.94592678999	50736.31866639721	90
49321.916206751746	50406.771897405015	90
49459.707468341825	49926.63447170541	90
50566.25949675569	51858.36856277364	90
50283.75594062691	51905.69439582513	90
51117.4061250675	51458.30093809849	90
50951.020765351874	51717.39670190469	90
51052.633732923685	49064.22394742346	90
50342.22213515461	49799.916838614256	90
49229.241800009535	50426.2402940386	90
50921.80047146331	51976.50777397581	90
51492.52626440419	49499.371985937185	90
51628.5733138091	50461.85357264938	90
49279.112548913705	50325.67470102612	90
49280.22696922306	50959.1123638644	90
49388.215045495155	50949.237162869045	90
51854.05563989406	49756.13917908058	90
51568.1549084928	49443.98583323031	90
49510.37186758231	50718.681231108654	90
51148.067425266876	51329.31747798363	90
51106.16900683806	51063.902763434206	90
51446.86945340731	51074.96455699766	90
49631.761297075565	51750.72480678007	90
49205.52780229119	51242.370740324914	90
51024.03121482825	51778.51542197033	90
51975.42149057211	49731.77806037023	90
51537.90418225413	50495.424195311185	90
51880.38026581974	50025.43819153414	90
49563.63466462403	50328.63068306565	90
51601.0129959365	50792.30930677634	90
50847.38344552386	49021.03243960041	90
50567.951929593	51954.40739805299	90
51931.37238794116	49949.18855324648	90
50074.239729038265	51743.4275567097	90
51178.8289335167	49138.143896734015	90
49445.28161658925	50876.73582274835	90
49162.548653716476	51161.57769551696	90
50647.12326093422	52008.49000165943	90
49761.18653139731	49655.08800509964	90
50528.57106998853	52042.1367584667	90
49490.7654467935	50155.51333980817	90
51664.29738499339	50863.06587389794	90
50095.31388850823	51923.19967080422	90
51488.83598481664	49591.13002346466	90
50934.92421001308	51535.22141668617	90
49923.33680380216	52035.43400612053	90
49891.65452543979	52129.19934378885	90
51343.29755150747	49834.829215338956	90
50444.64033883463	49110.73749300046	90
49415.31050682716	51359.56144046826	90
49616.224957108076	52025.32655944004	90
49461.84291830226	50622.31487656629	90
51738.26977233703	50408.039847825465	90
51275.57425913673	51116.50084860924	90
49521.935159832065	50417.550416305116	90
49177.021556649066	51063.621994680085	90
