# Supplementary material for: Abundant Topological Outliers in Social Media Data and Their Effect on Spatial Analysis
Source: PLoS One. 2016 Sep 9;11(9):e0162360. doi: 10.1371/journal.pone.0162360 (PMC5017681; doi:10.1371/journal.pone.0162360)
Supplement: S6 Dataset — See the respective attached file. (ZIP) [file pone.0162360.s006.zip › S6_overlap_swl/numbers_of_included.csv]

127
96
64
41
32
34
24
21
15
15
12
11
8
8
9
8
8
7
6
7
6
6
5
6
7
5
5
5
5
4
5
4
4
3
4
3
4
3
3
4
4
3
3
3
3
2
3
4
3
3
3
3
2
3
3
3
3
3
3
3
2
3
3
3
3
3
3
3
3
3
3
2
3
2
3
3
3
3
3
2
3
2
3
3
3
3
2
3
2
3
